# Supplementary material for: Conformational preferences of α-fluoroketones may influence their reactivity
Source: Beilstein J Org Chem. 2017 Dec 29;13:2915–21. doi: 10.3762/bjoc.13.284 (PMC5753061; doi:10.3762/bjoc.13.284)
Supplement: File 2 — Details of computational conformational analysis. [file Beilstein_J_Org_Chem-13-2915-s002.zip]

Archive with 194 entries (194 files):
- Computation/CH2BR.LOG
- Computation/CH2BR0_EtOH.out
- Computation/CH2BR10.out
- Computation/CH2BR10_EtOH.out
- Computation/CH2BR100.out
- Computation/CH2BR100_EtOH.out
- Computation/CH2BR110.out
- Computation/CH2BR110_EtOH.out
- Computation/CH2BR120.out
- Computation/CH2BR120_EtOH.out
- Computation/CH2BR130.out
- Computation/CH2BR130_EtOH.out
- Computation/CH2BR140.out
- Computation/CH2BR140_EtOH.out
- Computation/CH2BR150.out
- Computation/CH2BR150_EtOH.out
- Computation/CH2BR160.out
- Computation/CH2BR160_EtOH.out
- Computation/CH2BR170.out
- Computation/CH2BR170_EtOH.out
- Computation/CH2BR180.LOG
- Computation/CH2BR180_EtOH.out
- Computation/CH2BR20.out
- Computation/CH2BR20_EtOH.out
- Computation/CH2BR30.out
- Computation/CH2BR30_EtOH.out
- Computation/CH2BR40.out
- Computation/CH2BR40_EtOH.out
- Computation/CH2BR50.out
- Computation/CH2BR50_EtOH.out
- Computation/CH2BR60.out
- Computation/CH2BR60_EtOH.out
- Computation/CH2BR70.out
- Computation/CH2BR70_EtOH.out
- Computation/CH2BR80.out
- Computation/CH2BR80_EtOH.out
- Computation/CH2BR90_1.out
- Computation/CH2BR90_1_EtOH.out
- Computation/CH2BROPT.LOG
- Computation/CH2Cl0.out
- Computation/CH2Cl0_EtOH.out
- Computation/CH2Cl10.out
- Computation/CH2Cl10_EtOH.out
- Computation/CH2Cl100.out
- Computation/CH2Cl100_EtOH.out
- Computation/CH2Cl110.out
- Computation/CH2Cl110_EtOH.out
- Computation/CH2Cl120.out
- Computation/CH2Cl120_EtOH.out
- Computation/CH2Cl130.out
- Computation/CH2Cl130_EtOH.out
- Computation/CH2Cl140.out
- Computation/CH2Cl140_EtOH.out
- Computation/CH2Cl150.out
- Computation/CH2Cl150_EtOH.out
- Computation/CH2Cl160.out
- Computation/CH2Cl160_EtOH.out
- Computation/CH2Cl170.out
- Computation/CH2Cl170_EtOH.out
- Computation/CH2CL180.LOG
- Computation/CH2Cl20.out
- Computation/CH2Cl20_EtOH.out
- Computation/CH2Cl30.out
- Computation/CH2Cl30_EtOH.out
- Computation/CH2Cl40.out
- Computation/CH2Cl40_EtOH.out
- Computation/CH2Cl50.out
- Computation/CH2Cl50_EtOH.out
- Computation/CH2Cl60.out
- Computation/CH2Cl60_EtOH.out
- Computation/CH2Cl70.out
- Computation/CH2Cl70_EtOH.out
- Computation/CH2Cl80.out
- Computation/CH2Cl80_EtOH.out
- Computation/CH2Cl90_1.out
- Computation/CH2Cl90_1_EtOH.out
- Computation/CH2F0.out
- Computation/CH2F0_ETOH.LOG
- Computation/CH2F10.out
- Computation/CH2F10_1.LOG
- Computation/CH2F10_1_EtOH.out
- Computation/CH2F100.out
- Computation/CH2F100_EtOH.out
- Computation/CH2F110.out
- Computation/CH2F110_EtOH.out
- Computation/CH2F120.out
- Computation/CH2F120_EtOH.out
- Computation/CH2F130.out
- Computation/CH2F130_EtOH.out
- Computation/CH2F140.out
- Computation/CH2F140_EtOH.out
- Computation/CH2F150.out
- Computation/CH2F150_EtOH.out
- Computation/CH2F160.out
- Computation/CH2F160_EtOH.out
- Computation/CH2F170.LOG
- Computation/CH2F170_EtOH.out
- Computation/CH2F180.LOG
- Computation/CH2F180_EtOH.out
- Computation/CH2F20.out
- Computation/CH2F20_EtOH.out
- Computation/CH2F30_1.LOG
- Computation/CH2F30_1_EtOH.out
- Computation/CH2F40.out
- Computation/CH2F40_EtOH.out
- Computation/CH2F50.out
- Computation/CH2F50_EtOH.out
- Computation/CH2F60.out
- Computation/CH2F60_EtOH.out
- Computation/CH2F70.out
- Computation/CH2F70_EtOH.out
- Computation/CH2F80.out
- Computation/CH2F80_EtOH.out
- Computation/CH2F90_1.LOG
- Computation/CH2F90_1_EtOH.out
- Computation/CH2FOPT.LOG
- Computation/MECOCH2CL0.out
- Computation/MECOCH2CL0_MeOH.out
- Computation/MECOCH2CL10.out
- Computation/MECOCH2CL10_MeOH.out
- Computation/MECOCH2CL100.out
- Computation/MECOCH2CL100_MeOH.out
- Computation/MECOCH2CL110.out
- Computation/MECOCH2CL110_MeOH.out
- Computation/MECOCH2CL120.out
- Computation/MECOCH2CL120_MeOH.out
- Computation/MECOCH2CL130.out
- Computation/MECOCH2CL130_MeOH.out
- Computation/MECOCH2CL140.out
- Computation/MECOCH2CL140_MeOH.out
- Computation/MECOCH2CL150.out
- Computation/MECOCH2CL150_MeOH.out
- Computation/MECOCH2CL160.out
- Computation/MECOCH2CL160_MeOH.out
- Computation/MECOCH2CL170.out
- Computation/MECOCH2CL170_MeOH.out
- Computation/MECOCH2CL180.out
- Computation/MECOCH2CL180_MeOH.out
- Computation/MECOCH2CL20.out
- Computation/MECOCH2CL20_MeOH.out
- Computation/MECOCH2CL30.out
- Computation/MECOCH2CL30_MeOH.out
- Computation/MECOCH2CL40.out
- Computation/MECOCH2CL40_MeOH.out
- Computation/MECOCH2CL50.out
- Computation/MECOCH2CL50_MeOH.out
- Computation/MECOCH2CL60.out
- Computation/MECOCH2CL60_MeOH.out
- Computation/MECOCH2CL70.out
- Computation/MECOCH2CL70_MeOH.out
- Computation/MECOCH2CL80.out
- Computation/MECOCH2CL80_MeOH.out
- Computation/MECOCH2CL90.out
- Computation/MECOCH2CL90_MeOH.out
- Computation/MECOCH2CLOPT.LOG
- Computation/MECOCH2F0.out
- Computation/MECOCH2F0_MeOH.out
- Computation/MECOCH2F10.out
- Computation/MECOCH2F10_MeOH.out
- Computation/MECOCH2F100.out
- Computation/MECOCH2F100_MeOH.out
- Computation/MECOCH2F110.out
- Computation/MECOCH2F110_MeOH.out
- Computation/MECOCH2F120.out
- Computation/MECOCH2F120_MeOH.out
- Computation/MECOCH2F130.out
- Computation/MECOCH2F130_MeOH.out
- Computation/MECOCH2F140.out
- Computation/MECOCH2F140_MeOH.out
- Computation/MECOCH2F150.out
- Computation/MECOCH2F150_MeOH.out
- Computation/MECOCH2F160.out
- Computation/MECOCH2F160_MeOH.out
- Computation/MECOCH2F170.out
- Computation/MECOCH2F170_MeOH.out
- Computation/MECOCH2F180.out
- Computation/MECOCH2F180_MeOH.out
- Computation/MECOCH2F20.out
- Computation/MECOCH2F20_MeOH.out
- Computation/MECOCH2F30.out
- Computation/MECOCH2F30_MeOH.out
- Computation/MECOCH2F40.out
- Computation/MECOCH2F40_MeOH.out
- Computation/MECOCH2F50.out
- Computation/MECOCH2F50_MeOH.out
- Computation/MECOCH2F60.out
- Computation/MECOCH2F60_MeOH.out
- Computation/MECOCH2F70.out
- Computation/MECOCH2F70_MeOH.out
- Computation/MECOCH2F80.out
- Computation/MECOCH2F80_MeOH.out
- Computation/MECOCH2F90.out
- Computation/MECOCH2F90_MeOH.out
- Computation/MECOCH2FOPT.LOG
