# Supplementary material for: Conformational preferences of α-fluoroketones may influence their reactivity
Source: Beilstein J Org Chem. 2017 Dec 29;13:2915–21. doi: 10.3762/bjoc.13.284 (PMC5753061; doi:10.3762/bjoc.13.284)
Supplement: File 2 — Details of computational conformational analysis. [file Beilstein_J_Org_Chem-13-2915-s002.zip › Computation/CH2BR.LOG]

 Entering Link 1 = C:\G03W\l1.exe PID=      8744.
  
 Copyright (c) 1988,1990,1992,1993,1995,1998,2003, Gaussian, Inc.
                  All Rights Reserved.
  
 This is the Gaussian(R) 03 program.  It is based on the
 the Gaussian(R) 98 system (copyright 1998, Gaussian, Inc.),
 the Gaussian(R) 94 system (copyright 1995, Gaussian, Inc.),
 the Gaussian 92(TM) system (copyright 1992, Gaussian, Inc.),
 the Gaussian 90(TM) system (copyright 1990, Gaussian, Inc.),
 the Gaussian 88(TM) system (copyright 1988, Gaussian, Inc.),
 the Gaussian 86(TM) system (copyright 1986, Carnegie Mellon
 University), and the Gaussian 82(TM) system (copyright 1983,
 Carnegie Mellon University). Gaussian is a federally registered
 trademark of Gaussian, Inc.
  
 This software contains proprietary and confidential information,
 including trade secrets, belonging to Gaussian, Inc.
  
 This software is provided under written license and may be
 used, copied, transmitted, or stored only in accord with that
 written license.
  
 The following legend is applicable only to US Government
 contracts under DFARS:
  
                    RESTRICTED RIGHTS LEGEND
  
 Use, duplication or disclosure by the US Government is subject
 to restrictions as set forth in subparagraph (c)(1)(ii) of the
 Rights in Technical Data and Computer Software clause at DFARS
 252.227-7013.
  
 Gaussian, Inc.
 Carnegie Office Park, Building 6, Pittsburgh, PA 15106 USA
  
 The following legend is applicable only to US Government
 contracts under FAR:
  
                    RESTRICTED RIGHTS LEGEND
  
 Use, reproduction and disclosure by the US Government is subject
 to restrictions as set forth in subparagraph (c) of the
 Commercial Computer Software - Restricted Rights clause at FAR
 52.227-19.
  
 Gaussian, Inc.
 Carnegie Office Park, Building 6, Pittsburgh, PA 15106 USA
  
  
 ---------------------------------------------------------------
 Warning -- This program may not be used in any manner that
 competes with the business of Gaussian, Inc. or will provide
 assistance to any competitor of Gaussian, Inc.  The licensee
 of this program is prohibited from giving any competitor of
 Gaussian, Inc. access to this program.  By using this program,
 the user acknowledges that Gaussian, Inc. is engaged in the
 business of creating and licensing software in the field of
 computational chemistry and represents and warrants to the
 licensee that it is not a competitor of Gaussian, Inc. and that
 it will not use this program in any manner prohibited above.
 ---------------------------------------------------------------
  

 Cite this work as:
 Gaussian 03, Revision B.05,
 M. J. Frisch, G. W. Trucks, H. B. Schlegel, G. E. Scuseria, 
 M. A. Robb, J. R. Cheeseman, J. A. Montgomery, Jr., T. Vreven, 
 K. N. Kudin, J. C. Burant, J. M. Millam, S. S. Iyengar, J. Tomasi, 
 V. Barone, B. Mennucci, M. Cossi, G. Scalmani, N. Rega, 
 G. A. Petersson, H. Nakatsuji, M. Hada, M. Ehara, K. Toyota, 
 R. Fukuda, J. Hasegawa, M. Ishida, T. Nakajima, Y. Honda, O. Kitao, 
 H. Nakai, M. Klene, X. Li, J. E. Knox, H. P. Hratchian, J. B. Cross, 
 C. Adamo, J. Jaramillo, R. Gomperts, R. E. Stratmann, O. Yazyev, 
 A. J. Austin, R. Cammi, C. Pomelli, J. W. Ochterski, P. Y. Ayala, 
 K. Morokuma, G. A. Voth, P. Salvador, J. J. Dannenberg, 
 V. G. Zakrzewski, S. Dapprich, A. D. Daniels, M. C. Strain, 
 O. Farkas, D. K. Malick, A. D. Rabuck, K. Raghavachari, 
 J. B. Foresman, J. V. Ortiz, Q. Cui, A. G. Baboul, S. Clifford, 
 J. Cioslowski, B. B. Stefanov, G. Liu, A. Liashenko, P. Piskorz, 
 I. Komaromi, R. L. Martin, D. J. Fox, T. Keith, M. A. Al-Laham, 
 C. Y. Peng, A. Nanayakkara, M. Challacombe, P. M. W. Gill, 
 B. Johnson, W. Chen, M. W. Wong, C. Gonzalez, and J. A. Pople, 
 Gaussian, Inc., Pittsburgh PA, 2003.
 
 **********************************************
 Gaussian 03:  x86-Win32-G03RevB.05  8-Nov-2003
                  28-Jul-2017 
 **********************************************
 %chk=CH2F.chk
 %mem=6MW
 %nproc=1
 Will use up to    1 processors via shared memory.
 Default route:  MaxDisk=2000MB
 ---------------------------------------
 # opt hf/6-311+g(d,p) geom=connectivity
 ---------------------------------------
 1/18=20,38=1,57=2/1,3;
 2/9=110,17=6,18=5,40=1/2;
 3/5=4,6=6,7=111,11=9,16=1,25=1,30=1/1,2,3;
 4//1;
 5/5=2,38=5/2;
 6/7=2,8=2,9=2,10=2,28=1/1;
 7//1,2,3,16;
 1/18=20/3(1);
 99//99;
 2/9=110/2;
 3/5=4,6=6,7=111,11=9,16=1,25=1,30=1/1,2,3;
 4/5=5,16=3/1;
 5/5=2,38=5/2;
 7//1,2,3,16;
 1/18=20/3(-5);
 2/9=110/2;
 6/7=2,8=2,9=2,10=2,19=2,28=1/1;
 99/9=1/99;
 -------------------
 Title Card Required
 -------------------
 Symbolic Z-matrix:
 Charge =  0 Multiplicity = 1
 C
 C                    1    B1
 C                    2    B2       1    A1
 C                    3    B3       2    A2       1    D1       0
 C                    4    B4       3    A3       2    D2       0
 C                    5    B5       4    A4       3    D3       0
 H                    1    B6       2    A5       3    D4       0
 H                    2    B7       1    A6       6    D5       0
 H                    4    B8       3    A7       2    D6       0
 H                    5    B9       4    A8       3    D7       0
 H                    6    B10      5    A9       4    D8       0
 C                    3    B11      2    A10      1    D9       0
 C                    12   B12      3    A11      2    D10      0
 H                    13   B13      12   A12      3    D11      0
 H                    13   B14      12   A13      3    D12      0
 O                    12   B15      3    A14      2    D13      0
 Br                   13   B16      12   A15      3    D14      0
       Variables:
  B1                    1.39563                  
  B2                    1.40549                  
  B3                    1.40538                  
  B4                    1.39834                  
  B5                    1.39954                  
  B6                    1.08663                  
  B7                    1.08606                  
  B8                    1.08552                  
  B9                    1.08655                  
  B10                   1.08672                  
  B11                   1.49407                  
  B12                   1.52397                  
  B13                   1.09111                  
  B14                   1.08884                  
  B15                   1.22264                  
  B16                   1.91                     
  A1                  120.126                    
  A2                  119.62594                  
  A3                  120.00122                  
  A4                  120.20591                  
  A5                  119.85427                  
  A6                  121.13162                  
  A7                  120.84175                  
  A8                  119.72543                  
  A9                  120.01912                  
  A10                 118.13287                  
  A11                 118.79087                  
  A12                 111.73739                  
  A13                 108.22075                  
  A14                 121.75341                  
  A15                 110.18502                  
  D1                   -1.95879                  
  D2                    1.49697                  
  D3                   -1.06515                  
  D4                 -179.38945                  
  D5                 -179.27765                  
  D6                  179.84011                  
  D7                  179.99177                  
  D8                  179.86136                  
  D9                 -178.15067                  
  D10                -169.83857                  
  D11                 -52.8452                   
  D12                -174.6905                   
  D13                  10.81848                  
  D14                  67.11215                  
 

 GradGradGradGradGradGradGradGradGradGradGradGradGradGradGradGradGradGrad
 Berny optimization.
 Initialization pass.
                           ----------------------------
                           !    Initial Parameters    !
                           ! (Angstroms and Degrees)  !
 --------------------------                            --------------------------
 ! Name  Definition              Value          Derivative Info.                !
 --------------------------------------------------------------------------------
 ! R1    R(1,2)                  1.3956         estimate D2E/DX2                !
 ! R2    R(1,6)                  1.4017         estimate D2E/DX2                !
 ! R3    R(1,7)                  1.0866         estimate D2E/DX2                !
 ! R4    R(2,3)                  1.4055         estimate D2E/DX2                !
 ! R5    R(2,8)                  1.0861         estimate D2E/DX2                !
 ! R6    R(3,4)                  1.4054         estimate D2E/DX2                !
 ! R7    R(3,12)                 1.4941         estimate D2E/DX2                !
 ! R8    R(4,5)                  1.3983         estimate D2E/DX2                !
 ! R9    R(4,9)                  1.0855         estimate D2E/DX2                !
 ! R10   R(5,6)                  1.3995         estimate D2E/DX2                !
 ! R11   R(5,10)                 1.0865         estimate D2E/DX2                !
 ! R12   R(6,11)                 1.0867         estimate D2E/DX2                !
 ! R13   R(12,13)                1.524          estimate D2E/DX2                !
 ! R14   R(12,16)                1.2226         estimate D2E/DX2                !
 ! R15   R(13,14)                1.0911         estimate D2E/DX2                !
 ! R16   R(13,15)                1.0888         estimate D2E/DX2                !
 ! R17   R(13,17)                1.91           estimate D2E/DX2                !
 ! A1    A(2,1,6)              120.1439         estimate D2E/DX2                !
 ! A2    A(2,1,7)              119.8543         estimate D2E/DX2                !
 ! A3    A(6,1,7)              119.9875         estimate D2E/DX2                !
 ! A4    A(1,2,3)              120.126          estimate D2E/DX2                !
 ! A5    A(1,2,8)              121.1316         estimate D2E/DX2                !
 ! A6    A(3,2,8)              118.7306         estimate D2E/DX2                !
 ! A7    A(2,3,4)              119.6259         estimate D2E/DX2                !
 ! A8    A(2,3,12)             118.1329         estimate D2E/DX2                !
 ! A9    A(4,3,12)             122.1266         estimate D2E/DX2                !
 ! A10   A(3,4,5)              120.0012         estimate D2E/DX2                !
 ! A11   A(3,4,9)              120.8417         estimate D2E/DX2                !
 ! A12   A(5,4,9)              119.1366         estimate D2E/DX2                !
 ! A13   A(4,5,6)              120.2059         estimate D2E/DX2                !
 ! A14   A(4,5,10)             119.7254         estimate D2E/DX2                !
 ! A15   A(6,5,10)             120.0602         estimate D2E/DX2                !
 ! A16   A(1,6,5)              119.859          estimate D2E/DX2                !
 ! A17   A(1,6,11)             120.1107         estimate D2E/DX2                !
 ! A18   A(5,6,11)             120.0191         estimate D2E/DX2                !
 ! A19   A(3,12,13)            118.7909         estimate D2E/DX2                !
 ! A20   A(3,12,16)            121.7534         estimate D2E/DX2                !
 ! A21   A(13,12,16)           119.4525         estimate D2E/DX2                !
 ! A22   A(12,13,14)           111.7374         estimate D2E/DX2                !
 ! A23   A(12,13,15)           108.2208         estimate D2E/DX2                !
 ! A24   A(12,13,17)           110.185          estimate D2E/DX2                !
 ! A25   A(14,13,15)           110.4709         estimate D2E/DX2                !
 ! A26   A(14,13,17)           107.9127         estimate D2E/DX2                !
 ! A27   A(15,13,17)           108.262          estimate D2E/DX2                !
 ! D1    D(6,1,2,3)              1.9852         estimate D2E/DX2                !
 ! D2    D(6,1,2,8)           -179.2776         estimate D2E/DX2                !
 ! D3    D(7,1,2,3)           -179.3894         estimate D2E/DX2                !
 ! D4    D(7,1,2,8)             -0.6523         estimate D2E/DX2                !
 ! D5    D(2,1,6,5)             -1.5401         estimate D2E/DX2                !
 ! D6    D(2,1,6,11)           179.6794         estimate D2E/DX2                !
 ! D7    D(7,1,6,5)            179.8364         estimate D2E/DX2                !
 ! D8    D(7,1,6,11)             1.0559         estimate D2E/DX2                !
 ! D9    D(1,2,3,4)             -1.9588         estimate D2E/DX2                !
 ! D10   D(1,2,3,12)          -178.1507         estimate D2E/DX2                !
 ! D11   D(8,2,3,4)            179.274          estimate D2E/DX2                !
 ! D12   D(8,2,3,12)             3.0821         estimate D2E/DX2                !
 ! D13   D(2,3,4,5)              1.497          estimate D2E/DX2                !
 ! D14   D(2,3,4,9)            179.8401         estimate D2E/DX2                !
 ! D15   D(12,3,4,5)           177.5313         estimate D2E/DX2                !
 ! D16   D(12,3,4,9)            -4.1256         estimate D2E/DX2                !
 ! D17   D(2,3,12,13)         -169.8386         estimate D2E/DX2                !
 ! D18   D(2,3,12,16)           10.8185         estimate D2E/DX2                !
 ! D19   D(4,3,12,13)           14.0704         estimate D2E/DX2                !
 ! D20   D(4,3,12,16)         -165.2725         estimate D2E/DX2                !
 ! D21   D(3,4,5,6)             -1.0651         estimate D2E/DX2                !
 ! D22   D(3,4,5,10)           179.9918         estimate D2E/DX2                !
 ! D23   D(9,4,5,6)           -179.4365         estimate D2E/DX2                !
 ! D24   D(9,4,5,10)             1.6204         estimate D2E/DX2                !
 ! D25   D(4,5,6,1)              1.0798         estimate D2E/DX2                !
 ! D26   D(4,5,6,11)           179.8614         estimate D2E/DX2                !
 ! D27   D(10,5,6,1)          -179.9807         estimate D2E/DX2                !
 ! D28   D(10,5,6,11)           -1.1991         estimate D2E/DX2                !
 ! D29   D(3,12,13,14)         -52.8452         estimate D2E/DX2                !
 ! D30   D(3,12,13,15)        -174.6905         estimate D2E/DX2                !
 ! D31   D(3,12,13,17)          67.1122         estimate D2E/DX2                !
 ! D32   D(16,12,13,14)        126.5132         estimate D2E/DX2                !
 ! D33   D(16,12,13,15)          4.6679         estimate D2E/DX2                !
 ! D34   D(16,12,13,17)       -113.5295         estimate D2E/DX2                !
 --------------------------------------------------------------------------------
 Trust Radius=3.00D-01 FncErr=1.00D-07 GrdErr=1.00D-07
 Number of steps in this run=  88 maximum allowed number of steps= 102.
 GradGradGradGradGradGradGradGradGradGradGradGradGradGradGradGradGradGrad

                          Input orientation:                          
 ---------------------------------------------------------------------
 Center     Atomic     Atomic              Coordinates (Angstroms)
 Number     Number      Type              X           Y           Z
 ---------------------------------------------------------------------
    1          6             0        0.000000    0.000000    0.000000
    2          6             0        0.000000    0.000000    1.395630
    3          6             0        1.215640    0.000000    2.101049
    4          6             0        2.429323   -0.041757    1.393714
    5          6             0        2.423695   -0.051369   -0.004586
    6          6             0        1.211443   -0.041992   -0.703913
    7          1             0       -0.942372    0.010042   -0.540918
    8          1             0       -0.929419    0.020489    1.957127
    9          1             0        3.379600   -0.039945    1.918427
   10          1             0        3.364661   -0.083566   -0.546927
   11          1             0        1.210638   -0.047227   -1.790623
   12          6             0        1.164022   -0.042519    3.593619
   13          6             0        2.448524    0.192101    4.379428
   14          1             0        3.252079   -0.466551    4.046262
   15          1             0        2.236283    0.030051    5.435016
   16          8             0        0.124541   -0.271404    4.195225
   17         35             0        3.036965    1.995560    4.157226
 ---------------------------------------------------------------------
                    Distance matrix (angstroms):
                    1          2          3          4          5
     1  C    0.000000
     2  C    1.395630   0.000000
     3  C    2.427383   1.405488   0.000000
     4  C    2.801034   2.429682   1.405379   0.000000
     5  C    2.424244   2.799561   2.428113   1.398344   0.000000
     6  C    1.401732   2.424343   2.805280   2.425545   1.399536
     7  H    1.086627   2.153691   3.411321   3.887648   3.409081
     8  H    2.166700   1.086057   2.149980   3.406238   3.885468
     9  H    3.886342   3.420031   2.172019   1.085521   2.147525
    10  H    3.409846   3.886058   3.411311   2.154690   1.086548
    11  H    2.161991   3.408823   3.891961   3.409578   2.159040
    12  C    3.777678   2.487551   1.494068   2.537828   3.812340
    13  C    5.021111   3.864611   2.597675   2.994920   4.390839
    14  H    5.212094   4.221320   2.854576   2.809518   4.155474
    15  H    5.877182   4.617197   3.486826   4.046548   5.443439
    16  O    4.205839   2.815476   2.376916   3.634999   4.793009
    17  Br   5.521589   4.564190   3.395195   3.486673   4.678322
                    6          7          8          9         10
     6  C    0.000000
     7  H    2.160601   0.000000
     8  H    3.415894   2.498101   0.000000
     9  H    3.402584   4.972959   4.309617   0.000000
    10  H    2.159333   4.308054   4.971945   2.465785   0.000000
    11  H    1.086722   2.490079   4.316255   4.296685   2.487552
    12  C    4.297794   4.640480   2.657926   2.777600   4.689202
    13  C    5.236938   5.978388   4.160227   2.641453   5.018393
    14  H    5.187351   6.234002   4.699640   2.173922   4.610503
    15  H    6.224303   6.768755   4.702922   3.698442   6.088496
    16  O    5.023499   4.862979   2.491007   3.979044   5.746447
    17  Br   5.578066   6.469155   4.947074   3.045144   5.153562
                   11         12         13         14         15
    11  H    0.000000
    12  C    5.384445   0.000000
    13  C    6.297552   1.523971   0.000000
    14  H    6.197785   2.178227   1.091111   0.000000
    15  H    7.298478   2.132078   1.088841   1.790836   0.000000
    16  O    6.087711   1.222636   2.376902   3.137159   2.467268
    17  Br   6.548691   2.824772   1.910000   2.473980   2.477310
                   16         17
    16  O    0.000000
    17  Br   3.690905   0.000000
 Stoichiometry    C8H7BrO
 Framework group  C1[X(C8H7BrO)]
 Deg. of freedom    45
 Full point group                 C1      NOp   1
 Largest Abelian subgroup         C1      NOp   1
 Largest concise Abelian subgroup C1      NOp   1
                         Standard orientation:                         
 ---------------------------------------------------------------------
 Center     Atomic     Atomic              Coordinates (Angstroms)
 Number     Number      Type              X           Y           Z
 ---------------------------------------------------------------------
    1          6             0       -3.257567    0.309814   -0.684859
    2          6             0       -2.077968    1.034848   -0.509777
    3          6             0       -0.996623    0.465732    0.184628
    4          6             0       -1.124977   -0.820305    0.736646
    5          6             0       -2.312495   -1.538827    0.566670
    6          6             0       -3.384006   -0.972636   -0.133326
    7          1             0       -4.087253    0.750348   -1.231037
    8          1             0       -1.966999    2.034242   -0.920162
    9          1             0       -0.301619   -1.279742    1.274563
   10          1             0       -2.406827   -2.532810    0.995255
   11          1             0       -4.304685   -1.534621   -0.265565
   12          6             0        0.229197    1.296637    0.382616
   13          6             0        1.489372    0.629193    0.920170
   14          1             0        1.294307    0.082180    1.843885
   15          1             0        2.239262    1.401074    1.085815
   16          8             0        0.241496    2.494145    0.136320
   17         35             0        2.177493   -0.608588   -0.361426
 ---------------------------------------------------------------------
 Rotational constants (GHZ):      1.7670309      0.5551581      0.4620195
 Standard basis: 6-311+G(d,p) (5D, 7F)
 There are   288 symmetry adapted basis functions of A   symmetry.
 Integral buffers will be    262144 words long.
 Raffenetti 1 integral format.
 Two-electron integral symmetry is turned on.
   288 basis functions,   474 primitive gaussians,   300 cartesian basis functions
    49 alpha electrons       49 beta electrons
       nuclear repulsion energy       712.9404354290 Hartrees.
 NAtoms=   17 NActive=   17 NUniq=   17 SFac= 1.00D+00 NAtFMM=   60 Big=F
 One-electron integrals computed using PRISM.
 NBasis=   288 RedAO= T  NBF=   288
 NBsUse=   288 1.00D-06 NBFU=   288
 Harris functional with IExCor=  205 diagonalized for initial guess.
 ExpMin= 3.50D-02 ExpMax= 4.40D+05 ExpMxC= 1.51D+04 IAcc=3 IRadAn=         5 AccDes= 0.00D+00
 HarFok:  IExCor= 205 AccDes= 0.00D+00 IRadAn=         5 IDoV=1
 ScaDFX=  1.000000  1.000000  1.000000  1.000000
 Initial guess orbital symmetries:
       Occupied  (A) (A) (A) (A) (A) (A) (A) (A) (A) (A) (A) (A)
                 (A) (A) (A) (A) (A) (A) (A) (A) (A) (A) (A) (A)
                 (A) (A) (A) (A) (A) (A) (A) (A) (A) (A) (A) (A)
                 (A) (A) (A) (A) (A) (A) (A) (A) (A) (A) (A) (A)
                 (A)
       Virtual   (A) (A) (A) (A) (A) (A) (A) (A) (A) (A) (A) (A)
                 (A) (A) (A) (A) (A) (A) (A) (A) (A) (A) (A) (A)
                 (A) (A) (A) (A) (A) (A) (A) (A) (A) (A) (A) (A)
                 (A) (A) (A) (A) (A) (A) (A) (A) (A) (A) (A) (A)
                 (A) (A) (A) (A) (A) (A) (A) (A) (A) (A) (A) (A)
                 (A) (A) (A) (A) (A) (A) (A) (A) (A) (A) (A) (A)
                 (A) (A) (A) (A) (A) (A) (A) (A) (A) (A) (A) (A)
                 (A) (A) (A) (A) (A) (A) (A) (A) (A) (A) (A) (A)
                 (A) (A) (A) (A) (A) (A) (A) (A) (A) (A) (A) (A)
                 (A) (A) (A) (A) (A) (A) (A) (A) (A) (A) (A) (A)
                 (A) (A) (A) (A) (A) (A) (A) (A) (A) (A) (A) (A)
                 (A) (A) (A) (A) (A) (A) (A) (A) (A) (A) (A) (A)
                 (A) (A) (A) (A) (A) (A) (A) (A) (A) (A) (A) (A)
                 (A) (A) (A) (A) (A) (A) (A) (A) (A) (A) (A) (A)
                 (A) (A) (A) (A) (A) (A) (A) (A) (A) (A) (A) (A)
                 (A) (A) (A) (A) (A) (A) (A) (A) (A) (A) (A) (A)
                 (A) (A) (A) (A) (A) (A) (A) (A) (A) (A) (A) (A)
                 (A) (A) (A) (A) (A) (A) (A) (A) (A) (A) (A) (A)
                 (A) (A) (A) (A) (A) (A) (A) (A) (A) (A) (A) (A)
                 (A) (A) (A) (A) (A) (A) (A) (A) (A) (A) (A)
 The electronic state of the initial guess is 1-A.
 Requested convergence on RMS density matrix=1.00D-08 within 128 cycles.
 Requested convergence on MAX density matrix=1.00D-06.
 Requested convergence on             energy=1.00D-06.
 No special actions if energy rises.
 SCF Done:  E(RHF) =  -2954.34366818     A.U. after   17 cycles
             Convg  =    0.7786D-08             -V/T =  2.0003
             S**2   =   0.0000

 **********************************************************************

            Population analysis using the SCF density.

 **********************************************************************

 Orbital symmetries:
       Occupied  (A) (A) (A) (A) (A) (A) (A) (A) (A) (A) (A) (A)
                 (A) (A) (A) (A) (A) (A) (A) (A) (A) (A) (A) (A)
                 (A) (A) (A) (A) (A) (A) (A) (A) (A) (A) (A) (A)
                 (A) (A) (A) (A) (A) (A) (A) (A) (A) (A) (A) (A)
                 (A)
       Virtual   (A) (A) (A) (A) (A) (A) (A) (A) (A) (A) (A) (A)
                 (A) (A) (A) (A) (A) (A) (A) (A) (A) (A) (A) (A)
                 (A) (A) (A) (A) (A) (A) (A) (A) (A) (A) (A) (A)
                 (A) (A) (A) (A) (A) (A) (A) (A) (A) (A) (A) (A)
                 (A) (A) (A) (A) (A) (A) (A) (A) (A) (A) (A) (A)
                 (A) (A) (A) (A) (A) (A) (A) (A) (A) (A) (A) (A)
                 (A) (A) (A) (A) (A) (A) (A) (A) (A) (A) (A) (A)
                 (A) (A) (A) (A) (A) (A) (A) (A) (A) (A) (A) (A)
                 (A) (A) (A) (A) (A) (A) (A) (A) (A) (A) (A) (A)
                 (A) (A) (A) (A) (A) (A) (A) (A) (A) (A) (A) (A)
                 (A) (A) (A) (A) (A) (A) (A) (A) (A) (A) (A) (A)
                 (A) (A) (A) (A) (A) (A) (A) (A) (A) (A) (A) (A)
                 (A) (A) (A) (A) (A) (A) (A) (A) (A) (A) (A) (A)
                 (A) (A) (A) (A) (A) (A) (A) (A) (A) (A) (A) (A)
                 (A) (A) (A) (A) (A) (A) (A) (A) (A) (A) (A) (A)
                 (A) (A) (A) (A) (A) (A) (A) (A) (A) (A) (A) (A)
                 (A) (A) (A) (A) (A) (A) (A) (A) (A) (A) (A) (A)
                 (A) (A) (A) (A) (A) (A) (A) (A) (A) (A) (A) (A)
                 (A) (A) (A) (A) (A) (A) (A) (A) (A) (A) (A) (A)
                 (A) (A) (A) (A) (A) (A) (A) (A) (A) (A) (A)
 The electronic state is 1-A.
 Alpha  occ. eigenvalues -- -490.03008 -65.16433 -58.52439 -58.52273 -58.52269
 Alpha  occ. eigenvalues --  -20.56409 -11.35879 -11.30893 -11.26672 -11.26283
 Alpha  occ. eigenvalues --  -11.26280 -11.25897 -11.25583 -11.25382  -9.84508
 Alpha  occ. eigenvalues --   -7.45904  -7.45052  -7.45037  -3.19866  -3.19460
 Alpha  occ. eigenvalues --   -3.19442  -3.18439  -3.18439  -1.40249  -1.17316
 Alpha  occ. eigenvalues --   -1.10589  -1.04607  -1.03413  -0.94574  -0.87239
 Alpha  occ. eigenvalues --   -0.84447  -0.77360  -0.72281  -0.67201  -0.66540
 Alpha  occ. eigenvalues --   -0.64485  -0.62372  -0.61028  -0.59568  -0.57426
 Alpha  occ. eigenvalues --   -0.53600  -0.52070  -0.51218  -0.49716  -0.45266
 Alpha  occ. eigenvalues --   -0.41788  -0.40890  -0.35418  -0.35203
 Alpha virt. eigenvalues --    0.05151   0.05651   0.06576   0.07203   0.07593
 Alpha virt. eigenvalues --    0.08661   0.09463   0.09714   0.10815   0.11077
 Alpha virt. eigenvalues --    0.11732   0.11848   0.12549   0.13494   0.14068
 Alpha virt. eigenvalues --    0.14847   0.15642   0.15683   0.16727   0.17732
 Alpha virt. eigenvalues --    0.18538   0.19402   0.19788   0.21107   0.21693
 Alpha virt. eigenvalues --    0.21899   0.22623   0.22924   0.23517   0.25226
 Alpha virt. eigenvalues --    0.25576   0.26448   0.27292   0.27479   0.28257
 Alpha virt. eigenvalues --    0.28595   0.28925   0.29826   0.30901   0.31394
 Alpha virt. eigenvalues --    0.32310   0.32761   0.33657   0.34732   0.35160
 Alpha virt. eigenvalues --    0.35975   0.36512   0.38365   0.40014   0.41088
 Alpha virt. eigenvalues --    0.41998   0.44176   0.45641   0.46697   0.47391
 Alpha virt. eigenvalues --    0.49356   0.51553   0.52270   0.53955   0.55485
 Alpha virt. eigenvalues --    0.58481   0.60868   0.62756   0.63847   0.64420
 Alpha virt. eigenvalues --    0.68368   0.68970   0.70925   0.71152   0.71636
 Alpha virt. eigenvalues --    0.72090   0.73496   0.75700   0.77437   0.78476
 Alpha virt. eigenvalues --    0.79748   0.80730   0.82477   0.83976   0.84939
 Alpha virt. eigenvalues --    0.87479   0.87744   0.89022   0.89207   0.89485
 Alpha virt. eigenvalues --    0.91168   0.91548   0.92067   0.93574   0.94162
 Alpha virt. eigenvalues --    0.95498   0.97679   0.99162   0.99932   1.01789
 Alpha virt. eigenvalues --    1.03555   1.05783   1.07809   1.08651   1.11054
 Alpha virt. eigenvalues --    1.11876   1.13339   1.15713   1.16935   1.18215
 Alpha virt. eigenvalues --    1.22269   1.22566   1.24637   1.27525   1.30396
 Alpha virt. eigenvalues --    1.31807   1.34635   1.36578   1.37561   1.41131
 Alpha virt. eigenvalues --    1.44135   1.46205   1.49350   1.52773   1.54929
 Alpha virt. eigenvalues --    1.67096   1.71926   1.73488   1.75322   1.76316
 Alpha virt. eigenvalues --    1.77335   1.80072   1.81592   1.82298   1.83338
 Alpha virt. eigenvalues --    1.87095   1.88858   1.89945   1.91766   1.92930
 Alpha virt. eigenvalues --    1.95889   1.98767   2.00008   2.01656   2.03487
 Alpha virt. eigenvalues --    2.04163   2.06576   2.09149   2.15973   2.16867
 Alpha virt. eigenvalues --    2.20123   2.21058   2.22383   2.23343   2.25285
 Alpha virt. eigenvalues --    2.27109   2.29109   2.30527   2.34910   2.34961
 Alpha virt. eigenvalues --    2.35720   2.39753   2.39987   2.44370   2.47973
 Alpha virt. eigenvalues --    2.54488   2.57842   2.60546   2.64641   2.71952
 Alpha virt. eigenvalues --    2.73382   2.74877   2.76044   2.82418   2.84786
 Alpha virt. eigenvalues --    2.91243   2.93643   2.96479   2.99211   3.00179
 Alpha virt. eigenvalues --    3.03396   3.04116   3.04513   3.05986   3.08892
 Alpha virt. eigenvalues --    3.09651   3.12054   3.17459   3.18351   3.20597
 Alpha virt. eigenvalues --    3.23516   3.25189   3.27359   3.28944   3.33112
 Alpha virt. eigenvalues --    3.33775   3.45376   3.46714   3.54178   3.59976
 Alpha virt. eigenvalues --    3.62224   3.73960   3.75220   3.77537   3.87287
 Alpha virt. eigenvalues --    3.90848   3.91531   3.99226   4.00894   4.14653
 Alpha virt. eigenvalues --    4.19732   4.38131   4.42169   4.50789   4.55188
 Alpha virt. eigenvalues --    4.57051   4.72179   4.72956   4.75494   4.85307
 Alpha virt. eigenvalues --    4.89812   5.10772   5.25160   5.62512   5.77162
 Alpha virt. eigenvalues --    6.29313   7.33381   8.23598   8.25757   8.35430
 Alpha virt. eigenvalues --   24.73632  24.94818  24.99474  25.08390  25.08992
 Alpha virt. eigenvalues --   25.19391  25.22677  25.31520  49.57847  51.69503
 Alpha virt. eigenvalues --  293.91923 293.94031 294.062981028.54247
          Condensed to atoms (all electrons):
              1          2          3          4          5          6
     1  C    6.498260  -0.882416  -0.240290  -0.400475   0.493792   0.248803
     2  C   -0.882416  11.918835  -1.632457  -3.752730  -0.459210   0.306422
     3  C   -0.240290  -1.632457  13.604022  -0.730648  -0.991097  -0.844424
     4  C   -0.400475  -3.752730  -0.730648  12.254486  -1.192440   0.435658
     5  C    0.493792  -0.459210  -0.991097  -1.192440   7.333275   0.210957
     6  C    0.248803   0.306422  -0.844424   0.435658   0.210957   5.358166
     7  H    0.401416  -0.040379   0.019561  -0.001764  -0.010704  -0.006966
     8  H   -0.047350   0.369493   0.016553  -0.002063  -0.000637  -0.009465
     9  H   -0.002276  -0.025790  -0.013845   0.421834  -0.029706  -0.014154
    10  H   -0.008846  -0.005376   0.006476  -0.050583   0.411614   0.005950
    11  H    0.013786  -0.042228   0.027440  -0.041290   0.012719   0.397135
    12  C    0.316831   0.198793  -5.963434   0.391665   1.115748   0.081639
    13  C   -0.161056  -0.477929   1.267378   0.005933  -0.443967  -0.022157
    14  H   -0.000921   0.030861  -0.084496  -0.003286   0.017049   0.001002
    15  H    0.000174  -0.006027   0.002288   0.006237   0.002930  -0.000200
    16  O    0.032995   0.123055  -0.006117  -0.187645  -0.027827  -0.006844
    17  Br  -0.014461   0.063917   0.130062  -0.025713  -0.086531   0.003391
              7          8          9         10         11         12
     1  C    0.401416  -0.047350  -0.002276  -0.008846   0.013786   0.316831
     2  C   -0.040379   0.369493  -0.025790  -0.005376  -0.042228   0.198793
     3  C    0.019561   0.016553  -0.013845   0.006476   0.027440  -5.963434
     4  C   -0.001764  -0.002063   0.421834  -0.050583  -0.041290   0.391665
     5  C   -0.010704  -0.000637  -0.029706   0.411614   0.012719   1.115748
     6  C   -0.006966  -0.009465  -0.014154   0.005950   0.397135   0.081639
     7  H    0.494697  -0.003889   0.000024  -0.000095  -0.004478   0.008045
     8  H   -0.003889   0.456735  -0.000017   0.000021  -0.000070   0.043407
     9  H    0.000024  -0.000017   0.499612  -0.004498  -0.000120   0.036686
    10  H   -0.000095   0.000021  -0.004498   0.497256  -0.004529   0.010082
    11  H   -0.004478  -0.000070  -0.000120  -0.004529   0.493500   0.003078
    12  C    0.008045   0.043407   0.036686   0.010082   0.003078  13.655480
    13  C   -0.000419   0.004022  -0.010069   0.000167  -0.000392  -3.523785
    14  H    0.000001  -0.000067  -0.004250   0.000016  -0.000001   0.105470
    15  H    0.000000   0.000028   0.000695  -0.000001   0.000000  -0.071757
    16  O    0.000034   0.001639  -0.000548   0.000002   0.000003   0.279405
    17  Br  -0.000096  -0.000275  -0.001185  -0.000208  -0.000054  -0.136889
             13         14         15         16         17
     1  C   -0.161056  -0.000921   0.000174   0.032995  -0.014461
     2  C   -0.477929   0.030861  -0.006027   0.123055   0.063917
     3  C    1.267378  -0.084496   0.002288  -0.006117   0.130062
     4  C    0.005933  -0.003286   0.006237  -0.187645  -0.025713
     5  C   -0.443967   0.017049   0.002930  -0.027827  -0.086531
     6  C   -0.022157   0.001002  -0.000200  -0.006844   0.003391
     7  H   -0.000419   0.000001   0.000000   0.000034  -0.000096
     8  H    0.004022  -0.000067   0.000028   0.001639  -0.000275
     9  H   -0.010069  -0.004250   0.000695  -0.000548  -0.001185
    10  H    0.000167   0.000016  -0.000001   0.000002  -0.000208
    11  H   -0.000392  -0.000001   0.000000   0.000003  -0.000054
    12  C   -3.523785   0.105470  -0.071757   0.279405  -0.136889
    13  C    8.482323   0.325184   0.459464  -0.005986   0.168156
    14  H    0.325184   0.509875  -0.026960   0.005083  -0.059230
    15  H    0.459464  -0.026960   0.446072  -0.002360  -0.034173
    16  O   -0.005986   0.005083  -0.002360   8.118989   0.006865
    17  Br   0.168156  -0.059230  -0.034173   0.006865  35.069397
 Mulliken atomic charges:
              1
     1  C   -0.247964
     2  C    0.313165
     3  C    1.433027
     4  C   -1.127175
     5  C   -0.355967
     6  C   -0.144912
     7  H    0.145013
     8  H    0.171934
     9  H    0.147605
    10  H    0.142552
    11  H    0.145500
    12  C   -0.550462
    13  C   -0.066867
    14  H    0.184669
    15  H    0.223592
    16  O   -0.330741
    17  Br  -0.082971
 Sum of Mulliken charges=   0.00000
 Atomic charges with hydrogens summed into heavy atoms:
              1
     1  C   -0.102952
     2  C    0.485100
     3  C    1.433027
     4  C   -0.979570
     5  C   -0.213414
     6  C    0.000589
     7  H    0.000000
     8  H    0.000000
     9  H    0.000000
    10  H    0.000000
    11  H    0.000000
    12  C   -0.550462
    13  C    0.341394
    14  H    0.000000
    15  H    0.000000
    16  O   -0.330741
    17  Br  -0.082971
 Sum of Mulliken charges=   0.00000
 Electronic spatial extent (au):  <R**2>=  2266.2683
 Charge=     0.0000 electrons
 Dipole moment (field-independent basis, Debye):
    X=    -1.6690    Y=    -2.3952    Z=     1.4822  Tot=     3.2740
 Quadrupole moment (field-independent basis, Debye-Ang):
   XX=   -65.0408   YY=   -77.6342   ZZ=   -70.1275
   XY=     2.3549   XZ=     5.2411   YZ=    -2.0433
 Traceless Quadrupole moment (field-independent basis, Debye-Ang):
   XX=     5.8934   YY=    -6.7000   ZZ=     0.8067
   XY=     2.3549   XZ=     5.2411   YZ=    -2.0433
 Octapole moment (field-independent basis, Debye-Ang**2):
  XXX=    38.6171  YYY=   -44.9412  ZZZ=    -7.4633  XYY=    14.7621
  XXY=    -6.6045  XXZ=   -14.5695  XZZ=    33.8219  YZZ=    -2.6451
  YYZ=    -3.1652  XYZ=    10.3533
 Hexadecapole moment (field-independent basis, Debye-Ang**3):
 XXXX= -1834.0449 YYYY=  -699.8993 ZZZZ=  -220.3226 XXXY=     6.3349
 XXXZ=    40.8295 YYYX=   -37.8806 YYYZ=    -9.7613 ZZZX=   -16.6124
 ZZZY=     7.5520 XXYY=  -395.2141 XXZZ=  -366.3932 YYZZ=  -134.3897
 XXYZ=    -2.3644 YYXZ=    -9.4594 ZZXY=   -21.6953
 N-N= 7.129404354290D+02 E-N=-8.472018246830D+03  KE= 2.953604240797D+03
 ***** Axes restored to original set *****
 -------------------------------------------------------------------
 Center     Atomic                   Forces (Hartrees/Bohr)
 Number     Number              X              Y              Z
 -------------------------------------------------------------------
    1          6           0.003669584   -0.003020629    0.002133424
    2          6           0.005715134    0.003375801   -0.003491940
    3          6          -0.001372949   -0.007043025   -0.011033250
    4          6          -0.007491065    0.003652748   -0.004765069
    5          6          -0.004014958   -0.003188088    0.001892431
    6          6           0.000354153    0.003278273    0.008905499
    7          1           0.007407571    0.000221108    0.004293728
    8          1           0.007912529   -0.000671858   -0.005450836
    9          1          -0.008043084   -0.000466025   -0.005940817
   10          1          -0.007383750    0.000606952    0.004295342
   11          1          -0.000010583   -0.000333354    0.008498065
   12          6          -0.042819613   -0.009957920    0.023833781
   13          6          -0.007237384   -0.020164129    0.007177169
   14          1          -0.006393640    0.005440820    0.003735785
   15          1           0.002668413    0.001662656   -0.008568941
   16          8           0.050734827    0.011778244   -0.027384172
   17         35           0.006304814    0.014828425    0.001869801
 -------------------------------------------------------------------
 Cartesian Forces:  Max     0.050734827 RMS     0.012355482

 GradGradGradGradGradGradGradGradGradGradGradGradGradGradGradGradGradGrad
 Berny optimization.
 Internal  Forces:  Max     0.058814097 RMS     0.008838019
 Search for a local minimum.
 Step number   1 out of a maximum of  88
 All quantities printed in internal units (Hartrees-Bohrs-Radians)
 Second derivative matrix not updated -- first step.
     Eigenvalues ---    0.00449   0.00612   0.00844   0.01669   0.02028
     Eigenvalues ---    0.02062   0.02077   0.02081   0.02094   0.02098
     Eigenvalues ---    0.02104   0.02115   0.07202   0.07586   0.15993
     Eigenvalues ---    0.15994   0.15996   0.15998   0.15998   0.16000
     Eigenvalues ---    0.16000   0.17771   0.21991   0.21998   0.22502
     Eigenvalues ---    0.23460   0.24941   0.24999   0.25000   0.29987
     Eigenvalues ---    0.33008   0.34685   0.34947   0.35194   0.35205
     Eigenvalues ---    0.35215   0.35272   0.35335   0.41205   0.41522
     Eigenvalues ---    0.44959   0.45143   0.45664   0.46167   0.94225
     Eigenvalues --- 1000.000001000.000001000.000001000.000001000.00000
     Eigenvalues --- 1000.000001000.000001000.000001000.000001000.00000
     Eigenvalues --- 1000.000001000.000001000.000001000.000001000.00000
     Eigenvalues --- 1000.000001000.000001000.000001000.000001000.00000
     Eigenvalues --- 1000.000001000.000001000.000001000.000001000.00000
     Eigenvalues --- 1000.000001000.000001000.000001000.000001000.00000
     Eigenvalues --- 1000.000001000.000001000.00000
 RFO step:  Lambda=-1.19210628D-02.
 Linear search not attempted -- first point.
 Iteration  1 RMS(Cart)=  0.06810199 RMS(Int)=  0.00246249
 Iteration  2 RMS(Cart)=  0.00327016 RMS(Int)=  0.00011645
 Iteration  3 RMS(Cart)=  0.00000999 RMS(Int)=  0.00011625
 Iteration  4 RMS(Cart)=  0.00000000 RMS(Int)=  0.00011625
 Variable       Old X    -DE/DX   Delta X   Delta X   Delta X     New X
                                 (Linear)    (Quad)   (Total)
    R1        2.63736  -0.01517   0.00000  -0.03189  -0.03189   2.60547
    R2        2.64889  -0.01549   0.00000  -0.03341  -0.03341   2.61548
    R3        2.05343  -0.00856   0.00000  -0.02352  -0.02352   2.02991
    R4        2.65599  -0.01343   0.00000  -0.02912  -0.02912   2.62687
    R5        2.05235  -0.00960   0.00000  -0.02633  -0.02633   2.02602
    R6        2.65578  -0.01406   0.00000  -0.03050  -0.03050   2.62529
    R7        2.82338   0.00045   0.00000   0.00131   0.00131   2.82469
    R8        2.64249  -0.01485   0.00000  -0.03154  -0.03155   2.61094
    R9        2.05134  -0.00991   0.00000  -0.02714  -0.02714   2.02420
   R10        2.64474  -0.01570   0.00000  -0.03360  -0.03360   2.61114
   R11        2.05328  -0.00856   0.00000  -0.02350  -0.02350   2.02978
   R12        2.05361  -0.00850   0.00000  -0.02335  -0.02335   2.03026
   R13        2.87989  -0.00148   0.00000  -0.00475  -0.00475   2.87514
   R14        2.31045  -0.05881   0.00000  -0.06164  -0.06164   2.24881
   R15        2.06190  -0.00913   0.00000  -0.02546  -0.02546   2.03644
   R16        2.05761  -0.00907   0.00000  -0.02511  -0.02511   2.03250
   R17        3.60938   0.01573   0.00000   0.08293   0.08293   3.69231
    A1        2.09691  -0.00092   0.00000  -0.00431  -0.00436   2.09254
    A2        2.09185   0.00042   0.00000   0.00207   0.00204   2.09390
    A3        2.09418   0.00051   0.00000   0.00256   0.00253   2.09671
    A4        2.09659   0.00169   0.00000   0.00745   0.00738   2.10397
    A5        2.11415  -0.00143   0.00000  -0.00697  -0.00701   2.10713
    A6        2.07224  -0.00025   0.00000  -0.00012  -0.00016   2.07208
    A7        2.08787  -0.00257   0.00000  -0.00919  -0.00928   2.07859
    A8        2.06181  -0.00293   0.00000  -0.01101  -0.01107   2.05074
    A9        2.13151   0.00554   0.00000   0.02140   0.02137   2.15288
   A10        2.09442   0.00147   0.00000   0.00644   0.00635   2.10077
   A11        2.10909   0.00063   0.00000   0.00493   0.00488   2.11397
   A12        2.07933  -0.00208   0.00000  -0.01086  -0.01091   2.06842
   A13        2.09799  -0.00066   0.00000  -0.00323  -0.00331   2.09468
   A14        2.08960   0.00030   0.00000   0.00156   0.00152   2.09113
   A15        2.09545   0.00037   0.00000   0.00198   0.00194   2.09738
   A16        2.09193   0.00103   0.00000   0.00387   0.00379   2.09573
   A17        2.09633  -0.00052   0.00000  -0.00181  -0.00185   2.09447
   A18        2.09473  -0.00050   0.00000  -0.00171  -0.00175   2.09298
   A19        2.07329   0.01403   0.00000   0.05349   0.05339   2.12668
   A20        2.12500  -0.00498   0.00000  -0.01911  -0.01921   2.10579
   A21        2.08484  -0.00905   0.00000  -0.03463  -0.03472   2.05012
   A22        1.95019   0.00001   0.00000   0.00579   0.00546   1.95565
   A23        1.88881  -0.00096   0.00000  -0.00935  -0.00930   1.87951
   A24        1.92309   0.00878   0.00000   0.03905   0.03880   1.96189
   A25        1.92808  -0.00124   0.00000  -0.01313  -0.01316   1.91492
   A26        1.88343  -0.00200   0.00000   0.00516   0.00460   1.88803
   A27        1.88953  -0.00467   0.00000  -0.02832  -0.02820   1.86133
    D1        0.03465  -0.00067   0.00000  -0.02028  -0.02028   0.01437
    D2       -3.12899  -0.00008   0.00000  -0.00124  -0.00123  -3.13021
    D3       -3.13094  -0.00015   0.00000  -0.00503  -0.00504  -3.13598
    D4       -0.01139   0.00045   0.00000   0.01401   0.01401   0.00262
    D5       -0.02688   0.00073   0.00000   0.02130   0.02126  -0.00562
    D6        3.13600   0.00009   0.00000   0.00231   0.00231   3.13831
    D7        3.13874   0.00021   0.00000   0.00604   0.00601  -3.13844
    D8        0.01843  -0.00043   0.00000  -0.01295  -0.01294   0.00549
    D9       -0.03419   0.00070   0.00000   0.02169   0.02165  -0.01254
   D10       -3.10932  -0.00010   0.00000   0.00098   0.00123  -3.10808
   D11        3.12892   0.00014   0.00000   0.00320   0.00307   3.13199
   D12        0.05379  -0.00066   0.00000  -0.01750  -0.01735   0.03644
   D13        0.02613  -0.00077   0.00000  -0.02411  -0.02410   0.00203
   D14        3.13880  -0.00009   0.00000  -0.00346  -0.00337   3.13543
   D15        3.09851  -0.00028   0.00000  -0.00389  -0.00378   3.09472
   D16       -0.07200   0.00040   0.00000   0.01676   0.01695  -0.05506
   D17       -2.96424   0.00021   0.00000   0.00699   0.00697  -2.95727
   D18        0.18882   0.00070   0.00000   0.03349   0.03359   0.22241
   D19        0.24558  -0.00028   0.00000  -0.01299  -0.01308   0.23249
   D20       -2.88455   0.00021   0.00000   0.01352   0.01353  -2.87102
   D21       -0.01859   0.00078   0.00000   0.02512   0.02518   0.00659
   D22        3.14145   0.00018   0.00000   0.00589   0.00589  -3.13584
   D23       -3.13176   0.00007   0.00000   0.00456   0.00473  -3.12703
   D24        0.02828  -0.00053   0.00000  -0.01467  -0.01455   0.01373
   D25        0.01885  -0.00078   0.00000  -0.02368  -0.02367  -0.00482
   D26        3.13917  -0.00013   0.00000  -0.00471  -0.00473   3.13444
   D27       -3.14126  -0.00018   0.00000  -0.00440  -0.00432   3.13761
   D28       -0.02093   0.00046   0.00000   0.01458   0.01462  -0.00631
   D29       -0.92232  -0.00064   0.00000   0.05500   0.05476  -0.86756
   D30       -3.04892   0.00155   0.00000   0.07404   0.07395  -2.97498
   D31        1.17133   0.00275   0.00000   0.09154   0.09177   1.26309
   D32        2.20807  -0.00109   0.00000   0.02921   0.02904   2.23711
   D33        0.08147   0.00110   0.00000   0.04825   0.04822   0.12969
   D34       -1.98146   0.00229   0.00000   0.06574   0.06604  -1.91542
         Item               Value     Threshold  Converged?
 Maximum Force            0.058814     0.000450     NO 
 RMS     Force            0.008838     0.000300     NO 
 Maximum Displacement     0.433183     0.001800     NO 
 RMS     Displacement     0.069476     0.001200     NO 
 Predicted change in Energy=-6.320372D-03
 GradGradGradGradGradGradGradGradGradGradGradGradGradGradGradGradGradGrad

                          Input orientation:                          
 ---------------------------------------------------------------------
 Center     Atomic     Atomic              Coordinates (Angstroms)
 Number     Number      Type              X           Y           Z
 ---------------------------------------------------------------------
    1          6             0        0.005845   -0.008201    0.006632
    2          6             0        0.032536    0.011781    1.384983
    3          6             0        1.242929    0.000240    2.068454
    4          6             0        2.427369   -0.046959    1.343977
    5          6             0        2.400568   -0.079482   -0.037031
    6          6             0        1.191544   -0.057268   -0.705626
    7          1             0       -0.934648    0.006173   -0.512149
    8          1             0       -0.878066    0.039243    1.950222
    9          1             0        3.378220   -0.051499    1.837174
   10          1             0        3.321547   -0.121252   -0.588181
   11          1             0        1.172722   -0.075961   -1.779664
   12          6             0        1.191885   -0.021104    3.562191
   13          6             0        2.434549    0.201829    4.411260
   14          1             0        3.257166   -0.418372    4.095099
   15          1             0        2.178988   -0.026364    5.430784
   16          8             0        0.172900   -0.253632    4.131174
   17         35             0        3.029571    2.062743    4.386457
 ---------------------------------------------------------------------
                    Distance matrix (angstroms):
                    1          2          3          4          5
     1  C    0.000000
     2  C    1.378754   0.000000
     3  C    2.404487   1.390078   0.000000
     4  C    2.766544   2.395904   1.389242   0.000000
     5  C    2.396181   2.763698   2.404069   1.381650   0.000000
     6  C    1.384052   2.391383   2.775151   2.393374   1.381756
     7  H    1.074183   2.129457   3.376594   3.840727   3.369976
     8  H    2.135671   1.072122   2.124646   3.361676   3.835715
     9  H    3.837403   3.376696   2.148403   1.071159   2.114055
    10  H    3.370528   3.837794   3.375370   2.130330   1.074111
    11  H    2.134723   3.364924   3.849512   3.366320   2.131757
    12  C    3.748180   2.466861   1.494761   2.539205   3.797198
    13  C    5.034229   3.868351   2.636159   3.077365   4.457306
    14  H    5.239741   4.234147   2.887850   2.897445   4.233568
    15  H    5.843313   4.580089   3.490298   4.094400   5.472560
    16  O    4.135214   2.762556   2.337569   3.590796   4.729351
    17  Br   5.710918   4.711423   3.580383   3.751023   4.954999
                    6          7          8          9         10
     6  C    0.000000
     7  H    2.135920   0.000000
     8  H    3.368401   2.463242   0.000000
     9  H    3.353716   4.911565   4.258754   0.000000
    10  H    2.134197   4.258781   4.909786   2.427019   0.000000
    11  H    1.074366   2.460559   4.258057   4.236311   2.457465
    12  C    4.267970   4.595991   2.624268   2.785079   4.665948
    13  C    5.272069   5.969064   4.129959   2.753290   5.087785
    14  H    5.238716   6.243259   4.680818   2.290737   4.693137
    15  H    6.215426   6.709265   4.632947   3.788512   6.127184
    16  O    4.946800   4.780650   2.438619   3.946818   5.674841
    17  Br   5.813956   6.628790   5.029853   3.330228   5.440782
                   11         12         13         14         15
    11  H    0.000000
    12  C    5.342171   0.000000
    13  C    6.324311   1.521457   0.000000
    14  H    6.242995   2.169608   1.077639   0.000000
    15  H    7.280494   2.113301   1.075552   1.760737   0.000000
    16  O    5.997434   1.190018   2.323994   3.088874   2.401047
    17  Br   6.785498   2.898089   1.953885   2.508509   2.485654
                   16         17
    16  O    0.000000
    17  Br   3.686642   0.000000
 Stoichiometry    C8H7BrO
 Framework group  C1[X(C8H7BrO)]
 Deg. of freedom    45
 Full point group                 C1      NOp   1
 Largest Abelian subgroup         C1      NOp   1
 Largest concise Abelian subgroup C1      NOp   1
                         Standard orientation:                         
 ---------------------------------------------------------------------
 Center     Atomic     Atomic              Coordinates (Angstroms)
 Number     Number      Type              X           Y           Z
 ---------------------------------------------------------------------
    1          6             0       -3.306339    0.332624   -0.710133
    2          6             0       -2.117977    1.004888   -0.518248
    3          6             0       -1.078872    0.414470    0.191669
    4          6             0       -1.258690   -0.858043    0.719277
    5          6             0       -2.453911   -1.526944    0.537687
    6          6             0       -3.475974   -0.933970   -0.178566
    7          1             0       -4.101336    0.795637   -1.264630
    8          1             0       -1.975927    1.990653   -0.915155
    9          1             0       -0.477890   -1.345745    1.266890
   10          1             0       -2.585230   -2.508347    0.954002
   11          1             0       -4.402350   -1.458196   -0.324431
   12          6             0        0.162765    1.221111    0.396556
   13          6             0        1.440145    0.603218    0.945501
   14          1             0        1.260503    0.031183    1.840940
   15          1             0        2.125544    1.404368    1.158106
   16          8             0        0.172021    2.389049    0.168571
   17         35             0        2.323247   -0.559031   -0.353336
 ---------------------------------------------------------------------
 Rotational constants (GHZ):      1.8762352      0.5113207      0.4379336
 Standard basis: 6-311+G(d,p) (5D, 7F)
 There are   288 symmetry adapted basis functions of A   symmetry.
 Integral buffers will be    262144 words long.
 Raffenetti 1 integral format.
 Two-electron integral symmetry is turned on.
   288 basis functions,   474 primitive gaussians,   300 cartesian basis functions
    49 alpha electrons       49 beta electrons
       nuclear repulsion energy       705.8840744761 Hartrees.
 NAtoms=   17 NActive=   17 NUniq=   17 SFac= 1.00D+00 NAtFMM=   60 Big=F
 One-electron integrals computed using PRISM.
 NBasis=   288 RedAO= T  NBF=   288
 NBsUse=   288 1.00D-06 NBFU=   288
 Initial guess read from the read-write file:
 Initial guess orbital symmetries:
       Occupied  (A) (A) (A) (A) (A) (A) (A) (A) (A) (A) (A) (A)
                 (A) (A) (A) (A) (A) (A) (A) (A) (A) (A) (A) (A)
                 (A) (A) (A) (A) (A) (A) (A) (A) (A) (A) (A) (A)
                 (A) (A) (A) (A) (A) (A) (A) (A) (A) (A) (A) (A)
                 (A)
       Virtual   (A) (A) (A) (A) (A) (A) (A) (A) (A) (A) (A) (A)
                 (A) (A) (A) (A) (A) (A) (A) (A) (A) (A) (A) (A)
                 (A) (A) (A) (A) (A) (A) (A) (A) (A) (A) (A) (A)
                 (A) (A) (A) (A) (A) (A) (A) (A) (A) (A) (A) (A)
                 (A) (A) (A) (A) (A) (A) (A) (A) (A) (A) (A) (A)
                 (A) (A) (A) (A) (A) (A) (A) (A) (A) (A) (A) (A)
                 (A) (A) (A) (A) (A) (A) (A) (A) (A) (A) (A) (A)
                 (A) (A) (A) (A) (A) (A) (A) (A) (A) (A) (A) (A)
                 (A) (A) (A) (A) (A) (A) (A) (A) (A) (A) (A) (A)
                 (A) (A) (A) (A) (A) (A) (A) (A) (A) (A) (A) (A)
                 (A) (A) (A) (A) (A) (A) (A) (A) (A) (A) (A) (A)
                 (A) (A) (A) (A) (A) (A) (A) (A) (A) (A) (A) (A)
                 (A) (A) (A) (A) (A) (A) (A) (A) (A) (A) (A) (A)
                 (A) (A) (A) (A) (A) (A) (A) (A) (A) (A) (A) (A)
                 (A) (A) (A) (A) (A) (A) (A) (A) (A) (A) (A) (A)
                 (A) (A) (A) (A) (A) (A) (A) (A) (A) (A) (A) (A)
                 (A) (A) (A) (A) (A) (A) (A) (A) (A) (A) (A) (A)
                 (A) (A) (A) (A) (A) (A) (A) (A) (A) (A) (A) (A)
                 (A) (A) (A) (A) (A) (A) (A) (A) (A) (A) (A) (A)
                 (A) (A) (A) (A) (A) (A) (A) (A) (A) (A) (A)
 Harris functional with IExCor=  205 diagonalized for initial guess.
 ExpMin= 3.50D-02 ExpMax= 4.40D+05 ExpMxC= 1.51D+04 IAcc=3 IRadAn=         5 AccDes= 0.00D+00
 HarFok:  IExCor= 205 AccDes= 0.00D+00 IRadAn=         5 IDoV=1
 ScaDFX=  1.000000  1.000000  1.000000  1.000000
 Requested convergence on RMS density matrix=1.00D-08 within 128 cycles.
 Requested convergence on MAX density matrix=1.00D-06.
 Requested convergence on             energy=1.00D-06.
 No special actions if energy rises.
 SCF Done:  E(RHF) =  -2954.34852243     A.U. after   15 cycles
             Convg  =    0.5478D-08             -V/T =  2.0001
             S**2   =   0.0000
 ***** Axes restored to original set *****
 -------------------------------------------------------------------
 Center     Atomic                   Forces (Hartrees/Bohr)
 Number     Number              X              Y              Z
 -------------------------------------------------------------------
    1          6          -0.001998154   -0.000402848   -0.000713583
    2          6          -0.001806318    0.000714222    0.001681506
    3          6           0.002875873   -0.001017220   -0.000656639
    4          6          -0.000121979    0.001645133    0.002788921
    5          6           0.001593137   -0.000335806   -0.002011628
    6          6           0.000542497    0.000141956   -0.002282452
    7          1          -0.000572668    0.000243698   -0.000178064
    8          1          -0.000894287   -0.000112280    0.000044834
    9          1           0.001720771    0.000027295    0.002035835
   10          1           0.000564511    0.000158642   -0.000225842
   11          1          -0.000007496   -0.000145415   -0.000888405
   12          6          -0.004408405   -0.000506638    0.003935163
   13          6           0.000118057   -0.002309333   -0.000758350
   14          1           0.002620404    0.002510583   -0.001206769
   15          1          -0.000241519    0.001169264    0.000228922
   16          8           0.000410357    0.001322467   -0.000270574
   17         35          -0.000394782   -0.003103720   -0.001522873
 -------------------------------------------------------------------
 Cartesian Forces:  Max     0.004408405 RMS     0.001562852

 GradGradGradGradGradGradGradGradGradGradGradGradGradGradGradGradGradGrad
 Berny optimization.
 Internal  Forces:  Max     0.008817916 RMS     0.001812684
 Search for a local minimum.
 Step number   2 out of a maximum of  88
 All quantities printed in internal units (Hartrees-Bohrs-Radians)
 Update second derivatives using D2CorX and points  1  2
 Trust test= 7.68D-01 RLast= 2.45D-01 DXMaxT set to 4.24D-01
     Eigenvalues ---    0.00470   0.00622   0.00849   0.01653   0.02028
     Eigenvalues ---    0.02061   0.02078   0.02082   0.02094   0.02100
     Eigenvalues ---    0.02103   0.02115   0.07063   0.07609   0.15899
     Eigenvalues ---    0.15999   0.16000   0.16000   0.16000   0.16000
     Eigenvalues ---    0.16024   0.18089   0.21986   0.22006   0.22537
     Eigenvalues ---    0.23494   0.24945   0.24979   0.27838   0.29978
     Eigenvalues ---    0.33000   0.34726   0.34874   0.35180   0.35201
     Eigenvalues ---    0.35211   0.35261   0.36037   0.41112   0.41421
     Eigenvalues ---    0.44883   0.45597   0.45730   0.48801   0.88513
     Eigenvalues --- 1000.000001000.000001000.000001000.000001000.00000
     Eigenvalues --- 1000.000001000.000001000.000001000.000001000.00000
     Eigenvalues --- 1000.000001000.000001000.000001000.000001000.00000
     Eigenvalues --- 1000.000001000.000001000.000001000.000001000.00000
     Eigenvalues --- 1000.000001000.000001000.000001000.000001000.00000
     Eigenvalues --- 1000.000001000.000001000.000001000.000001000.00000
     Eigenvalues --- 1000.000001000.000001000.00000
 RFO step:  Lambda=-8.86971140D-04.
 Quartic linear search produced a step of -0.15319.
 Iteration  1 RMS(Cart)=  0.05621194 RMS(Int)=  0.00170990
 Iteration  2 RMS(Cart)=  0.00191727 RMS(Int)=  0.00012217
 Iteration  3 RMS(Cart)=  0.00000221 RMS(Int)=  0.00012216
 Iteration  4 RMS(Cart)=  0.00000000 RMS(Int)=  0.00012216
 Variable       Old X    -DE/DX   Delta X   Delta X   Delta X     New X
                                 (Linear)    (Quad)   (Total)
    R1        2.60547   0.00285   0.00489  -0.00247   0.00242   2.60789
    R2        2.61548   0.00360   0.00512  -0.00119   0.00392   2.61939
    R3        2.02991   0.00059   0.00360  -0.00430  -0.00069   2.02922
    R4        2.62687   0.00252   0.00446  -0.00243   0.00205   2.62891
    R5        2.02602   0.00078   0.00403  -0.00453  -0.00049   2.02552
    R6        2.62529   0.00031   0.00467  -0.00700  -0.00232   2.62297
    R7        2.82469   0.00048  -0.00020   0.00156   0.00135   2.82604
    R8        2.61094   0.00345   0.00483  -0.00135   0.00348   2.61442
    R9        2.02420   0.00246   0.00416  -0.00070   0.00346   2.02766
   R10        2.61114   0.00276   0.00515  -0.00291   0.00223   2.61337
   R11        2.02978   0.00059   0.00360  -0.00429  -0.00069   2.02909
   R12        2.03026   0.00089   0.00358  -0.00353   0.00004   2.03030
   R13        2.87514  -0.00036   0.00073  -0.00216  -0.00143   2.87371
   R14        2.24881  -0.00074   0.00944  -0.01554  -0.00609   2.24271
   R15        2.03644   0.00091   0.00390  -0.00397  -0.00007   2.03637
   R16        2.03250   0.00003   0.00385  -0.00604  -0.00219   2.03031
   R17        3.69231  -0.00306  -0.01270   0.00587  -0.00684   3.68547
    A1        2.09254   0.00014   0.00067   0.00001   0.00067   2.09322
    A2        2.09390  -0.00020  -0.00031  -0.00071  -0.00103   2.09287
    A3        2.09671   0.00006  -0.00039   0.00078   0.00039   2.09710
    A4        2.10397  -0.00096  -0.00113  -0.00197  -0.00308   2.10089
    A5        2.10713   0.00004   0.00107  -0.00216  -0.00110   2.10604
    A6        2.07208   0.00092   0.00002   0.00416   0.00417   2.07625
    A7        2.07859   0.00140   0.00142   0.00233   0.00362   2.08221
    A8        2.05074   0.00289   0.00170   0.00775   0.00927   2.06001
    A9        2.15288  -0.00426  -0.00327  -0.00853  -0.01199   2.14089
   A10        2.10077  -0.00006  -0.00097   0.00084  -0.00011   2.10066
   A11        2.11397  -0.00100  -0.00075  -0.00386  -0.00461   2.10936
   A12        2.06842   0.00106   0.00167   0.00307   0.00474   2.07316
   A13        2.09468  -0.00035   0.00051  -0.00201  -0.00151   2.09317
   A14        2.09113   0.00008  -0.00023   0.00044   0.00020   2.09133
   A15        2.09738   0.00027  -0.00030   0.00157   0.00128   2.09866
   A16        2.09573  -0.00017  -0.00058   0.00096   0.00037   2.09610
   A17        2.09447   0.00010   0.00028  -0.00043  -0.00013   2.09435
   A18        2.09298   0.00007   0.00027  -0.00053  -0.00025   2.09274
   A19        2.12668  -0.00882  -0.00818  -0.01614  -0.02479   2.10189
   A20        2.10579   0.00451   0.00294   0.01116   0.01363   2.11941
   A21        2.05012   0.00432   0.00532   0.00672   0.01156   2.06168
   A22        1.95565   0.00234  -0.00084   0.01128   0.01032   1.96597
   A23        1.87951   0.00109   0.00142   0.00973   0.01102   1.89053
   A24        1.96189  -0.00275  -0.00594  -0.00515  -0.01107   1.95082
   A25        1.91492   0.00080   0.00202   0.01287   0.01463   1.92956
   A26        1.88803  -0.00236  -0.00071  -0.02614  -0.02682   1.86122
   A27        1.86133   0.00090   0.00432  -0.00230   0.00202   1.86335
    D1        0.01437  -0.00018   0.00311  -0.01428  -0.01119   0.00318
    D2       -3.13021  -0.00002   0.00019  -0.00292  -0.00282  -3.13303
    D3       -3.13598  -0.00003   0.00077  -0.00328  -0.00249  -3.13847
    D4        0.00262   0.00013  -0.00215   0.00808   0.00589   0.00851
    D5       -0.00562  -0.00003  -0.00326   0.00435   0.00113  -0.00449
    D6        3.13831   0.00002  -0.00035   0.00200   0.00168   3.13998
    D7       -3.13844  -0.00018  -0.00092  -0.00666  -0.00759   3.13716
    D8        0.00549  -0.00012   0.00198  -0.00901  -0.00704  -0.00156
    D9       -0.01254   0.00035  -0.00332   0.02321   0.01994   0.00740
   D10       -3.10808  -0.00016  -0.00019  -0.01272  -0.01318  -3.12126
   D11        3.13199   0.00019  -0.00047   0.01209   0.01171  -3.13949
   D12        0.03644  -0.00031   0.00266  -0.02384  -0.02140   0.01504
   D13        0.00203  -0.00032   0.00369  -0.02249  -0.01882  -0.01679
   D14        3.13543  -0.00031   0.00052  -0.01532  -0.01481   3.12062
   D15        3.09472   0.00042   0.00058   0.01614   0.01652   3.11124
   D16       -0.05506   0.00043  -0.00260   0.02331   0.02053  -0.03453
   D17       -2.95727  -0.00017  -0.00107  -0.02079  -0.02186  -2.97913
   D18        0.22241  -0.00070  -0.00515  -0.07644  -0.08167   0.14074
   D19        0.23249  -0.00086   0.00200  -0.05872  -0.05663   0.17586
   D20       -2.87102  -0.00140  -0.00207  -0.11437  -0.11644  -2.98746
   D21        0.00659   0.00013  -0.00386   0.01291   0.00900   0.01558
   D22       -3.13584   0.00000  -0.00090   0.00253   0.00163  -3.13422
   D23       -3.12703   0.00013  -0.00072   0.00596   0.00511  -3.12191
   D24        0.01373   0.00000   0.00223  -0.00442  -0.00226   0.01147
   D25       -0.00482   0.00005   0.00363  -0.00368  -0.00004  -0.00486
   D26        3.13444   0.00000   0.00072  -0.00134  -0.00059   3.13386
   D27        3.13761   0.00019   0.00066   0.00674   0.00737  -3.13821
   D28       -0.00631   0.00013  -0.00224   0.00908   0.00682   0.00051
   D29       -0.86756   0.00167  -0.00839  -0.02003  -0.02828  -0.89584
   D30       -2.97498  -0.00149  -0.01133  -0.04933  -0.06072  -3.03570
   D31        1.26309  -0.00171  -0.01406  -0.04968  -0.06371   1.19938
   D32        2.23711   0.00220  -0.00445   0.03403   0.02966   2.26678
   D33        0.12969  -0.00095  -0.00739   0.00474  -0.00278   0.12691
   D34       -1.91542  -0.00117  -0.01012   0.00439  -0.00577  -1.92119
         Item               Value     Threshold  Converged?
 Maximum Force            0.008818     0.000450     NO 
 RMS     Force            0.001813     0.000300     NO 
 Maximum Displacement     0.290460     0.001800     NO 
 RMS     Displacement     0.056797     0.001200     NO 
 Predicted change in Energy=-6.137170D-04
 GradGradGradGradGradGradGradGradGradGradGradGradGradGradGradGradGradGrad

                          Input orientation:                          
 ---------------------------------------------------------------------
 Center     Atomic     Atomic              Coordinates (Angstroms)
 Number     Number      Type              X           Y           Z
 ---------------------------------------------------------------------
    1          6             0        0.007237   -0.025249    0.004969
    2          6             0        0.016157   -0.014877    1.384935
    3          6             0        1.220877   -0.019352    2.080606
    4          6             0        2.414429   -0.025408    1.372097
    5          6             0        2.406338   -0.047023   -0.011203
    6          6             0        1.203897   -0.044035   -0.694309
    7          1             0       -0.926917   -0.018795   -0.524554
    8          1             0       -0.902245   -0.008236    1.937547
    9          1             0        3.357819   -0.009636    1.883049
   10          1             0        3.334729   -0.058422   -0.550551
   11          1             0        1.198146   -0.053621   -1.768639
   12          6             0        1.169335   -0.034463    3.575119
   13          6             0        2.435536    0.172083    4.391577
   14          1             0        3.236858   -0.480705    4.086659
   15          1             0        2.197775    0.018805    5.428060
   16          8             0        0.146282   -0.184491    4.157640
   17         35             0        3.109371    1.995338    4.232752
 ---------------------------------------------------------------------
                    Distance matrix (angstroms):
                    1          2          3          4          5
     1  C    0.000000
     2  C    1.380034   0.000000
     3  C    2.404418   1.391161   0.000000
     4  C    2.768323   2.398330   1.388016   0.000000
     5  C    2.399255   2.768249   2.404527   1.383493   0.000000
     6  C    1.386124   2.394752   2.775077   2.394947   1.382934
     7  H    1.073816   2.129684   3.376371   3.842125   3.372672
     8  H    2.135955   1.071860   2.127964   3.364573   3.840033
     9  H    3.841071   3.378587   2.146077   1.072989   2.120120
    10  H    3.373708   3.841995   3.375335   2.131811   1.073748
    11  H    2.136529   3.368031   3.849465   3.368140   2.132686
    12  C    3.754534   2.475300   1.495478   2.530543   3.793685
    13  C    5.017759   3.863709   2.617753   3.026005   4.408326
    14  H    5.224757   4.229565   2.881193   2.872722   4.203608
    15  H    5.848958   4.594284   3.487296   4.061985   5.443658
    16  O    4.158049   2.780934   2.344375   3.595698   4.744050
    17  Br   5.619622   4.660365   3.501017   3.570673   4.762001
                    6          7          8          9         10
     6  C    0.000000
     7  H    2.137715   0.000000
     8  H    3.371021   2.462248   0.000000
     9  H    3.359068   4.914835   4.260412   0.000000
    10  H    2.135724   4.261910   4.913766   2.434199   0.000000
    11  H    1.074388   2.462693   4.260225   4.242753   2.459420
    12  C    4.269579   4.604546   2.640790   2.766438   4.659470
    13  C    5.237354   5.959100   4.146752   2.678869   5.028550
    14  H    5.213566   6.230062   4.687651   2.256642   4.657426
    15  H    6.202833   6.723000   4.668461   3.730095   6.086248
    16  O    4.967866   4.806471   2.461562   3.939328   5.687631
    17  Br   5.662667   6.555938   5.037393   3.098830   5.210442
                   11         12         13         14         15
    11  H    0.000000
    12  C    5.343870   0.000000
    13  C    6.287316   1.520700   0.000000
    14  H    6.214762   2.176110   1.077601   0.000000
    15  H    7.266153   2.119886   1.074393   1.768773   0.000000
    16  O    6.020327   1.186792   2.328637   3.105549   2.421553
    17  Br   6.623270   2.883801   1.950266   2.483623   2.483234
                   16         17
    16  O    0.000000
    17  Br   3.679292   0.000000
 Stoichiometry    C8H7BrO
 Framework group  C1[X(C8H7BrO)]
 Deg. of freedom    45
 Full point group                 C1      NOp   1
 Largest Abelian subgroup         C1      NOp   1
 Largest concise Abelian subgroup C1      NOp   1
                         Standard orientation:                         
 ---------------------------------------------------------------------
 Center     Atomic     Atomic              Coordinates (Angstroms)
 Number     Number      Type              X           Y           Z
 ---------------------------------------------------------------------
    1          6             0       -3.294307    0.302048   -0.654720
    2          6             0       -2.127289    1.017776   -0.480666
    3          6             0       -1.051814    0.455112    0.199108
    4          6             0       -1.161496   -0.837415    0.693002
    5          6             0       -2.334979   -1.551539    0.528635
    6          6             0       -3.399492   -0.983494   -0.147118
    7          1             0       -4.118855    0.742497   -1.183119
    8          1             0       -2.035938    2.015544   -0.861452
    9          1             0       -0.340868   -1.302678    1.204281
   10          1             0       -2.412794   -2.548349    0.920107
   11          1             0       -4.308089   -1.541086   -0.280736
   12          6             0        0.177681    1.286888    0.380612
   13          6             0        1.454903    0.665250    0.923567
   14          1             0        1.293861    0.118120    1.837863
   15          1             0        2.174185    1.448921    1.074610
   16          8             0        0.195625    2.436952    0.088197
   17         35             0        2.245836   -0.587324   -0.344904
 ---------------------------------------------------------------------
 Rotational constants (GHZ):      1.8249576      0.5381097      0.4509783
 Standard basis: 6-311+G(d,p) (5D, 7F)
 There are   288 symmetry adapted basis functions of A   symmetry.
 Integral buffers will be    262144 words long.
 Raffenetti 1 integral format.
 Two-electron integral symmetry is turned on.
   288 basis functions,   474 primitive gaussians,   300 cartesian basis functions
    49 alpha electrons       49 beta electrons
       nuclear repulsion energy       711.1824201407 Hartrees.
 NAtoms=   17 NActive=   17 NUniq=   17 SFac= 1.00D+00 NAtFMM=   60 Big=F
 One-electron integrals computed using PRISM.
 NBasis=   288 RedAO= T  NBF=   288
 NBsUse=   288 1.00D-06 NBFU=   288
 Initial guess read from the read-write file:
 Initial guess orbital symmetries:
       Occupied  (A) (A) (A) (A) (A) (A) (A) (A) (A) (A) (A) (A)
                 (A) (A) (A) (A) (A) (A) (A) (A) (A) (A) (A) (A)
                 (A) (A) (A) (A) (A) (A) (A) (A) (A) (A) (A) (A)
                 (A) (A) (A) (A) (A) (A) (A) (A) (A) (A) (A) (A)
                 (A)
       Virtual   (A) (A) (A) (A) (A) (A) (A) (A) (A) (A) (A) (A)
                 (A) (A) (A) (A) (A) (A) (A) (A) (A) (A) (A) (A)
                 (A) (A) (A) (A) (A) (A) (A) (A) (A) (A) (A) (A)
                 (A) (A) (A) (A) (A) (A) (A) (A) (A) (A) (A) (A)
                 (A) (A) (A) (A) (A) (A) (A) (A) (A) (A) (A) (A)
                 (A) (A) (A) (A) (A) (A) (A) (A) (A) (A) (A) (A)
                 (A) (A) (A) (A) (A) (A) (A) (A) (A) (A) (A) (A)
                 (A) (A) (A) (A) (A) (A) (A) (A) (A) (A) (A) (A)
                 (A) (A) (A) (A) (A) (A) (A) (A) (A) (A) (A) (A)
                 (A) (A) (A) (A) (A) (A) (A) (A) (A) (A) (A) (A)
                 (A) (A) (A) (A) (A) (A) (A) (A) (A) (A) (A) (A)
                 (A) (A) (A) (A) (A) (A) (A) (A) (A) (A) (A) (A)
                 (A) (A) (A) (A) (A) (A) (A) (A) (A) (A) (A) (A)
                 (A) (A) (A) (A) (A) (A) (A) (A) (A) (A) (A) (A)
                 (A) (A) (A) (A) (A) (A) (A) (A) (A) (A) (A) (A)
                 (A) (A) (A) (A) (A) (A) (A) (A) (A) (A) (A) (A)
                 (A) (A) (A) (A) (A) (A) (A) (A) (A) (A) (A) (A)
                 (A) (A) (A) (A) (A) (A) (A) (A) (A) (A) (A) (A)
                 (A) (A) (A) (A) (A) (A) (A) (A) (A) (A) (A) (A)
                 (A) (A) (A) (A) (A) (A) (A) (A) (A) (A) (A)
 Harris functional with IExCor=  205 diagonalized for initial guess.
 ExpMin= 3.50D-02 ExpMax= 4.40D+05 ExpMxC= 1.51D+04 IAcc=3 IRadAn=         5 AccDes= 0.00D+00
 HarFok:  IExCor= 205 AccDes= 0.00D+00 IRadAn=         5 IDoV=1
 ScaDFX=  1.000000  1.000000  1.000000  1.000000
 Requested convergence on RMS density matrix=1.00D-08 within 128 cycles.
 Requested convergence on MAX density matrix=1.00D-06.
 Requested convergence on             energy=1.00D-06.
 No special actions if energy rises.
 SCF Done:  E(RHF) =  -2954.34889296     A.U. after   15 cycles
             Convg  =    0.6655D-08             -V/T =  2.0001
             S**2   =   0.0000
 ***** Axes restored to original set *****
 -------------------------------------------------------------------
 Center     Atomic                   Forces (Hartrees/Bohr)
 Number     Number              X              Y              Z
 -------------------------------------------------------------------
    1          6          -0.000541756    0.000383035   -0.000054249
    2          6          -0.000263171   -0.001176502    0.000405815
    3          6           0.001020546   -0.001037378    0.000308367
    4          6           0.000924937   -0.001104617    0.000348142
    5          6           0.000361456    0.000518186   -0.000636396
    6          6           0.000299200   -0.000126109   -0.000656766
    7          1          -0.000732552   -0.000009100   -0.000455787
    8          1          -0.000935685    0.000041299    0.000571108
    9          1           0.000304567   -0.000260335   -0.000038317
   10          1           0.000706904    0.000062725   -0.000440609
   11          1          -0.000049981   -0.000084330   -0.000859011
   12          6          -0.000032362    0.007507021   -0.000893590
   13          6           0.001647232   -0.002692281   -0.000920536
   14          1           0.000730029   -0.000053666   -0.000066812
   15          1          -0.000174883    0.000101274    0.000840862
   16          8          -0.002933212   -0.002547392    0.001766909
   17         35          -0.000331268    0.000478170    0.000780869
 -------------------------------------------------------------------
 Cartesian Forces:  Max     0.007507021 RMS     0.001398755

 GradGradGradGradGradGradGradGradGradGradGradGradGradGradGradGradGradGrad
 Berny optimization.
 Internal  Forces:  Max     0.003717815 RMS     0.000865011
 Search for a local minimum.
 Step number   3 out of a maximum of  88
 All quantities printed in internal units (Hartrees-Bohrs-Radians)
 Update second derivatives using D2CorX and points  1  2  3
 Trust test= 6.04D-01 RLast= 1.98D-01 DXMaxT set to 4.24D-01
     Eigenvalues ---    0.00472   0.00597   0.01218   0.01866   0.02054
     Eigenvalues ---    0.02061   0.02077   0.02092   0.02094   0.02101
     Eigenvalues ---    0.02111   0.02214   0.07008   0.07640   0.15496
     Eigenvalues ---    0.15999   0.16000   0.16000   0.16000   0.16003
     Eigenvalues ---    0.16039   0.18068   0.21976   0.22006   0.22512
     Eigenvalues ---    0.23502   0.24866   0.25047   0.27808   0.30595
     Eigenvalues ---    0.33267   0.34722   0.34952   0.35197   0.35210
     Eigenvalues ---    0.35244   0.35514   0.35811   0.41209   0.41473
     Eigenvalues ---    0.44978   0.45593   0.45682   0.47702   0.90315
     Eigenvalues --- 1000.000001000.000001000.000001000.000001000.00000
     Eigenvalues --- 1000.000001000.000001000.000001000.000001000.00000
     Eigenvalues --- 1000.000001000.000001000.000001000.000001000.00000
     Eigenvalues --- 1000.000001000.000001000.000001000.000001000.00000
     Eigenvalues --- 1000.000001000.000001000.000001000.000001000.00000
     Eigenvalues --- 1000.000001000.000001000.000001000.000001000.00000
     Eigenvalues --- 1000.000001000.000001000.00000
 RFO step:  Lambda=-8.14715956D-04.
 Quartic linear search produced a step of -0.28304.
 Iteration  1 RMS(Cart)=  0.05607767 RMS(Int)=  0.00190240
 Iteration  2 RMS(Cart)=  0.00318398 RMS(Int)=  0.00064770
 Iteration  3 RMS(Cart)=  0.00000672 RMS(Int)=  0.00064768
 Iteration  4 RMS(Cart)=  0.00000000 RMS(Int)=  0.00064768
 Variable       Old X    -DE/DX   Delta X   Delta X   Delta X     New X
                                 (Linear)    (Quad)   (Total)
    R1        2.60789   0.00136  -0.00068   0.00318   0.00250   2.61038
    R2        2.61939   0.00151  -0.00111   0.00500   0.00389   2.62329
    R3        2.02922   0.00086   0.00020  -0.00020   0.00000   2.02922
    R4        2.62891   0.00126  -0.00058   0.00284   0.00226   2.63117
    R5        2.02552   0.00110   0.00014   0.00033   0.00047   2.02599
    R6        2.62297   0.00185   0.00066  -0.00114  -0.00049   2.62248
    R7        2.82604   0.00152  -0.00038   0.00454   0.00415   2.83020
    R8        2.61442   0.00173  -0.00099   0.00496   0.00397   2.61840
    R9        2.02766   0.00025  -0.00098   0.00309   0.00211   2.02977
   R10        2.61337   0.00119  -0.00063   0.00269   0.00206   2.61543
   R11        2.02909   0.00083   0.00019  -0.00024  -0.00005   2.02904
   R12        2.03030   0.00086  -0.00001   0.00062   0.00061   2.03091
   R13        2.87371   0.00160   0.00040   0.00169   0.00209   2.87580
   R14        2.24271   0.00372   0.00173  -0.00679  -0.00506   2.23765
   R15        2.03637   0.00059   0.00002  -0.00007  -0.00005   2.03632
   R16        2.03031   0.00084   0.00062  -0.00196  -0.00134   2.02897
   R17        3.68547   0.00027   0.00194  -0.00290  -0.00096   3.68451
    A1        2.09322   0.00012  -0.00019   0.00079   0.00060   2.09382
    A2        2.09287  -0.00002   0.00029  -0.00104  -0.00076   2.09211
    A3        2.09710  -0.00010  -0.00011   0.00025   0.00014   2.09724
    A4        2.10089   0.00015   0.00087  -0.00267  -0.00179   2.09910
    A5        2.10604  -0.00006   0.00031  -0.00171  -0.00140   2.10463
    A6        2.07625  -0.00008  -0.00118   0.00437   0.00318   2.07943
    A7        2.08221  -0.00023  -0.00103   0.00287   0.00186   2.08407
    A8        2.06001  -0.00117  -0.00262   0.00643   0.00380   2.06381
    A9        2.14089   0.00139   0.00339  -0.00898  -0.00559   2.13530
   A10        2.10066   0.00003   0.00003   0.00039   0.00043   2.10109
   A11        2.10936   0.00017   0.00131  -0.00427  -0.00297   2.10639
   A12        2.07316  -0.00020  -0.00134   0.00388   0.00254   2.07570
   A13        2.09317   0.00002   0.00043  -0.00170  -0.00126   2.09190
   A14        2.09133   0.00002  -0.00006   0.00032   0.00027   2.09159
   A15        2.09866  -0.00003  -0.00036   0.00133   0.00096   2.09962
   A16        2.09610  -0.00008  -0.00011   0.00026   0.00016   2.09626
   A17        2.09435   0.00000   0.00004  -0.00025  -0.00022   2.09413
   A18        2.09274   0.00009   0.00007  -0.00001   0.00006   2.09280
   A19        2.10189   0.00060   0.00702  -0.02283  -0.01910   2.08279
   A20        2.11941  -0.00036  -0.00386   0.01397   0.00679   2.12621
   A21        2.06168  -0.00020  -0.00327   0.01139   0.00484   2.06652
   A22        1.96597   0.00080  -0.00292   0.01672   0.01374   1.97971
   A23        1.89053  -0.00032  -0.00312   0.00896   0.00576   1.89628
   A24        1.95082   0.00014   0.00313  -0.01040  -0.00725   1.94357
   A25        1.92956  -0.00007  -0.00414   0.01588   0.01160   1.94116
   A26        1.86122   0.00017   0.00759  -0.02633  -0.01870   1.84252
   A27        1.86335  -0.00080  -0.00057  -0.00603  -0.00660   1.85675
    D1        0.00318   0.00017   0.00317  -0.00843  -0.00527  -0.00209
    D2       -3.13303  -0.00005   0.00080  -0.00447  -0.00367  -3.13670
    D3       -3.13847   0.00013   0.00070   0.00105   0.00175  -3.13672
    D4        0.00851  -0.00009  -0.00167   0.00501   0.00334   0.01185
    D5       -0.00449   0.00003  -0.00032   0.00366   0.00333  -0.00115
    D6        3.13998  -0.00004  -0.00047   0.00075   0.00028   3.14026
    D7        3.13716   0.00007   0.00215  -0.00585  -0.00370   3.13346
    D8       -0.00156   0.00000   0.00199  -0.00875  -0.00676  -0.00831
    D9        0.00740  -0.00042  -0.00564   0.01017   0.00453   0.01193
   D10       -3.12126  -0.00008   0.00373  -0.01635  -0.01260  -3.13386
   D11       -3.13949  -0.00021  -0.00331   0.00626   0.00294  -3.13655
   D12        0.01504   0.00013   0.00606  -0.02026  -0.01419   0.00085
   D13       -0.01679   0.00048   0.00533  -0.00720  -0.00187  -0.01866
   D14        3.12062   0.00033   0.00419  -0.00615  -0.00196   3.11866
   D15        3.11124   0.00011  -0.00468   0.02073   0.01607   3.12731
   D16       -0.03453  -0.00005  -0.00581   0.02178   0.01598  -0.01855
   D17       -2.97913  -0.00121   0.00619  -0.13076  -0.12458  -3.10371
   D18        0.14074   0.00103   0.02312   0.00889   0.03202   0.17276
   D19        0.17586  -0.00085   0.01603  -0.15833  -0.14231   0.03355
   D20       -2.98746   0.00139   0.03296  -0.01868   0.01429  -2.97317
   D21        0.01558  -0.00029  -0.00255   0.00248  -0.00006   0.01553
   D22       -3.13422  -0.00018  -0.00046  -0.00353  -0.00399  -3.13821
   D23       -3.12191  -0.00014  -0.00145   0.00148   0.00004  -3.12187
   D24        0.01147  -0.00003   0.00064  -0.00454  -0.00389   0.00758
   D25       -0.00486   0.00003   0.00001  -0.00068  -0.00067  -0.00553
   D26        3.13386   0.00010   0.00017   0.00222   0.00239   3.13624
   D27       -3.13821  -0.00008  -0.00208   0.00537   0.00329  -3.13492
   D28        0.00051  -0.00001  -0.00193   0.00827   0.00634   0.00685
   D29       -0.89584   0.00139   0.00800   0.13506   0.14300  -0.75284
   D30       -3.03570   0.00118   0.01719   0.09755   0.11455  -2.92115
   D31        1.19938   0.00228   0.01803   0.10538   0.12326   1.32264
   D32        2.26678  -0.00077  -0.00840  -0.00010  -0.00828   2.25849
   D33        0.12691  -0.00099   0.00079  -0.03761  -0.03673   0.09018
   D34       -1.92119   0.00011   0.00163  -0.02977  -0.02802  -1.94921
         Item               Value     Threshold  Converged?
 Maximum Force            0.003718     0.000450     NO 
 RMS     Force            0.000865     0.000300     NO 
 Maximum Displacement     0.172806     0.001800     NO 
 RMS     Displacement     0.056628     0.001200     NO 
 Predicted change in Energy=-5.237040D-04
 GradGradGradGradGradGradGradGradGradGradGradGradGradGradGradGradGradGrad

                          Input orientation:                          
 ---------------------------------------------------------------------
 Center     Atomic     Atomic              Coordinates (Angstroms)
 Number     Number      Type              X           Y           Z
 ---------------------------------------------------------------------
    1          6             0        0.005203   -0.062102   -0.001782
    2          6             0        0.001561   -0.016553    1.378816
    3          6             0        1.202179    0.018336    2.083058
    4          6             0        2.401698    0.021349    1.385190
    5          6             0        2.407112   -0.032341    0.000644
    6          6             0        1.209549   -0.070709   -0.692097
    7          1             0       -0.924549   -0.084296   -0.538579
    8          1             0       -0.922683   -0.014020    1.922126
    9          1             0        3.339338    0.069143    1.906969
   10          1             0        3.340345   -0.032687   -0.530354
   11          1             0        1.212735   -0.107382   -1.766177
   12          6             0        1.145514    0.056982    3.579163
   13          6             0        2.441261    0.145776    4.372294
   14          1             0        3.217410   -0.501779    3.998890
   15          1             0        2.226942   -0.059421    5.404168
   16          8             0        0.133899   -0.114234    4.170301
   17         35             0        3.188108    1.945851    4.313125
 ---------------------------------------------------------------------
                    Distance matrix (angstroms):
                    1          2          3          4          5
     1  C    0.000000
     2  C    1.381354   0.000000
     3  C    2.405365   1.392357   0.000000
     4  C    2.770171   2.400444   1.387759   0.000000
     5  C    2.402095   2.772414   2.406425   1.385596   0.000000
     6  C    1.388185   2.398092   2.776593   2.396834   1.384024
     7  H    1.073816   2.130416   3.377349   3.843952   3.375416
     8  H    2.136518   1.072110   2.131193   3.367649   3.844472
     9  H    3.844088   3.380391   2.145003   1.074107   2.124480
    10  H    3.376896   3.846123   3.377022   2.133843   1.073723
    11  H    2.138521   3.371375   3.851302   3.370655   2.133970
    12  C    3.760008   2.481041   1.497676   2.528396   3.795445
    13  C    5.011002   3.865151   2.606178   2.989956   4.375410
    14  H    5.149463   4.176352   2.828796   2.787557   4.106448
    15  H    5.844693   4.599741   3.476486   4.023586   5.406594
    16  O    4.174393   2.796326   2.348484   3.594181   4.749762
    17  Br   5.725486   4.755553   3.554213   3.590954   4.808398
                    6          7          8          9         10
     6  C    0.000000
     7  H    2.139656   0.000000
     8  H    3.373987   2.461709   0.000000
     9  H    3.363139   4.917823   4.262859   0.000000
    10  H    2.137264   4.265214   4.918171   2.439449   0.000000
    11  H    1.074711   2.464856   4.262898   4.248012   2.461618
    12  C    4.273648   4.610956   2.651085   2.758486   4.659769
    13  C    5.216516   5.958043   4.164729   2.624927   4.987600
    14  H    5.120809   6.157819   4.657384   2.171854   4.555130
    15  H    6.180587   6.726719   4.695403   3.672105   6.038123
    16  O    4.980143   4.826464   2.486100   3.928249   5.690703
    17  Br   5.747474   6.676412   5.143595   3.055240   5.234222
                   11         12         13         14         15
    11  H    0.000000
    12  C    5.348289   0.000000
    13  C    6.265317   1.521808   0.000000
    14  H    6.116393   2.186582   1.077575   0.000000
    15  H    7.241875   2.124542   1.073686   1.775250   0.000000
    16  O    6.033713   1.184113   2.330735   3.112493   2.430281
    17  Br   6.713850   2.877276   1.949757   2.467893   2.476960
                   16         17
    16  O    0.000000
    17  Br   3.686807   0.000000
 Stoichiometry    C8H7BrO
 Framework group  C1[X(C8H7BrO)]
 Deg. of freedom    45
 Full point group                 C1      NOp   1
 Largest Abelian subgroup         C1      NOp   1
 Largest concise Abelian subgroup C1      NOp   1
                         Standard orientation:                         
 ---------------------------------------------------------------------
 Center     Atomic     Atomic              Coordinates (Angstroms)
 Number     Number      Type              X           Y           Z
 ---------------------------------------------------------------------
    1          6             0       -3.355816    0.312708   -0.588889
    2          6             0       -2.184076    1.028991   -0.440220
    3          6             0       -1.076451    0.444325    0.168047
    4          6             0       -1.155858   -0.868618    0.610485
    5          6             0       -2.332984   -1.585770    0.469249
    6          6             0       -3.430887   -0.996327   -0.132986
    7          1             0       -4.204702    0.768442   -1.063000
    8          1             0       -2.116519    2.042024   -0.784632
    9          1             0       -0.307372   -1.346679    1.063514
   10          1             0       -2.385679   -2.600084    0.817488
   11          1             0       -4.342760   -1.553464   -0.247398
   12          6             0        0.167431    1.265455    0.314807
   13          6             0        1.408281    0.635529    0.930747
   14          1             0        1.197330    0.035267    1.800432
   15          1             0        2.112122    1.414047    1.157288
   16          8             0        0.178114    2.428127    0.090743
   17         35             0        2.296710   -0.560066   -0.327345
 ---------------------------------------------------------------------
 Rotational constants (GHZ):      1.8723948      0.5258438      0.4406217
 Standard basis: 6-311+G(d,p) (5D, 7F)
 There are   288 symmetry adapted basis functions of A   symmetry.
 Integral buffers will be    262144 words long.
 Raffenetti 1 integral format.
 Two-electron integral symmetry is turned on.
   288 basis functions,   474 primitive gaussians,   300 cartesian basis functions
    49 alpha electrons       49 beta electrons
       nuclear repulsion energy       709.1567852640 Hartrees.
 NAtoms=   17 NActive=   17 NUniq=   17 SFac= 1.00D+00 NAtFMM=   60 Big=F
 One-electron integrals computed using PRISM.
 NBasis=   288 RedAO= T  NBF=   288
 NBsUse=   288 1.00D-06 NBFU=   288
 Initial guess read from the read-write file:
 Initial guess orbital symmetries:
       Occupied  (A) (A) (A) (A) (A) (A) (A) (A) (A) (A) (A) (A)
                 (A) (A) (A) (A) (A) (A) (A) (A) (A) (A) (A) (A)
                 (A) (A) (A) (A) (A) (A) (A) (A) (A) (A) (A) (A)
                 (A) (A) (A) (A) (A) (A) (A) (A) (A) (A) (A) (A)
                 (A)
       Virtual   (A) (A) (A) (A) (A) (A) (A) (A) (A) (A) (A) (A)
                 (A) (A) (A) (A) (A) (A) (A) (A) (A) (A) (A) (A)
                 (A) (A) (A) (A) (A) (A) (A) (A) (A) (A) (A) (A)
                 (A) (A) (A) (A) (A) (A) (A) (A) (A) (A) (A) (A)
                 (A) (A) (A) (A) (A) (A) (A) (A) (A) (A) (A) (A)
                 (A) (A) (A) (A) (A) (A) (A) (A) (A) (A) (A) (A)
                 (A) (A) (A) (A) (A) (A) (A) (A) (A) (A) (A) (A)
                 (A) (A) (A) (A) (A) (A) (A) (A) (A) (A) (A) (A)
                 (A) (A) (A) (A) (A) (A) (A) (A) (A) (A) (A) (A)
                 (A) (A) (A) (A) (A) (A) (A) (A) (A) (A) (A) (A)
                 (A) (A) (A) (A) (A) (A) (A) (A) (A) (A) (A) (A)
                 (A) (A) (A) (A) (A) (A) (A) (A) (A) (A) (A) (A)
                 (A) (A) (A) (A) (A) (A) (A) (A) (A) (A) (A) (A)
                 (A) (A) (A) (A) (A) (A) (A) (A) (A) (A) (A) (A)
                 (A) (A) (A) (A) (A) (A) (A) (A) (A) (A) (A) (A)
                 (A) (A) (A) (A) (A) (A) (A) (A) (A) (A) (A) (A)
                 (A) (A) (A) (A) (A) (A) (A) (A) (A) (A) (A) (A)
                 (A) (A) (A) (A) (A) (A) (A) (A) (A) (A) (A) (A)
                 (A) (A) (A) (A) (A) (A) (A) (A) (A) (A) (A) (A)
                 (A) (A) (A) (A) (A) (A) (A) (A) (A) (A) (A)
 Harris functional with IExCor=  205 diagonalized for initial guess.
 ExpMin= 3.50D-02 ExpMax= 4.40D+05 ExpMxC= 1.51D+04 IAcc=3 IRadAn=         5 AccDes= 0.00D+00
 HarFok:  IExCor= 205 AccDes= 0.00D+00 IRadAn=         5 IDoV=1
 ScaDFX=  1.000000  1.000000  1.000000  1.000000
 Requested convergence on RMS density matrix=1.00D-08 within 128 cycles.
 Requested convergence on MAX density matrix=1.00D-06.
 Requested convergence on             energy=1.00D-06.
 No special actions if energy rises.
 SCF Done:  E(RHF) =  -2954.34835491     A.U. after   17 cycles
             Convg  =    0.2645D-08             -V/T =  2.0001
             S**2   =   0.0000
 ***** Axes restored to original set *****
 -------------------------------------------------------------------
 Center     Atomic                   Forces (Hartrees/Bohr)
 Number     Number              X              Y              Z
 -------------------------------------------------------------------
    1          6           0.000683367    0.000580087    0.000704627
    2          6           0.000809497   -0.001254563   -0.001028517
    3          6          -0.001510089    0.006734123    0.000924925
    4          6           0.001411775   -0.001035928   -0.001044902
    5          6          -0.001083160    0.000439991    0.000544907
    6          6           0.000136648   -0.000487164    0.000684119
    7          1          -0.000658998   -0.000311940   -0.000545940
    8          1          -0.000705519    0.000224497    0.000783926
    9          1          -0.000526051    0.000156575   -0.001559290
   10          1           0.000667811   -0.000145610   -0.000441049
   11          1          -0.000068199    0.000109285   -0.000595511
   12          6           0.009537887   -0.015676013   -0.004614365
   13          6           0.001069140    0.005361285    0.000272730
   14          1          -0.002176788   -0.001795741    0.000360985
   15          1          -0.000378497   -0.000983402    0.001071052
   16          8          -0.007676659    0.005133505    0.003497382
   17         35           0.000467836    0.002951013    0.000984921
 -------------------------------------------------------------------
 Cartesian Forces:  Max     0.015676013 RMS     0.003346350

 GradGradGradGradGradGradGradGradGradGradGradGradGradGradGradGradGradGrad
 Berny optimization.
 Internal  Forces:  Max     0.007562046 RMS     0.001784535
 Search for a local minimum.
 Step number   4 out of a maximum of  88
 All quantities printed in internal units (Hartrees-Bohrs-Radians)
 Update second derivatives using D2CorX and points  1  2  4  3
 Trust test=-1.03D+00 RLast= 3.01D-01 DXMaxT set to 2.12D-01
     Eigenvalues ---    0.00398   0.00799   0.01701   0.02010   0.02061
     Eigenvalues ---    0.02077   0.02084   0.02092   0.02101   0.02103
     Eigenvalues ---    0.02117   0.04377   0.07029   0.07393   0.15771
     Eigenvalues ---    0.15999   0.15999   0.16000   0.16000   0.16005
     Eigenvalues ---    0.16048   0.18144   0.21990   0.22007   0.22495
     Eigenvalues ---    0.23503   0.24790   0.24916   0.29148   0.30122
     Eigenvalues ---    0.32897   0.34762   0.34847   0.35146   0.35198
     Eigenvalues ---    0.35211   0.35258   0.36070   0.41209   0.41459
     Eigenvalues ---    0.44865   0.45581   0.45608   0.47219   0.86985
     Eigenvalues --- 1000.000001000.000001000.000001000.000001000.00000
     Eigenvalues --- 1000.000001000.000001000.000001000.000001000.00000
     Eigenvalues --- 1000.000001000.000001000.000001000.000001000.00000
     Eigenvalues --- 1000.000001000.000001000.000001000.000001000.00000
     Eigenvalues --- 1000.000001000.000001000.000001000.000001000.00000
     Eigenvalues --- 1000.000001000.000001000.000001000.000001000.00000
     Eigenvalues --- 1000.000001000.000001000.00000
 RFO step:  Lambda=-4.42924814D-04.
 Quartic linear search produced a step of -0.67722.
 Maximum step size (   0.212) exceeded in Quadratic search.
    -- Step size scaled by   0.954
 Iteration  1 RMS(Cart)=  0.04413868 RMS(Int)=  0.00106054
 Iteration  2 RMS(Cart)=  0.00137586 RMS(Int)=  0.00013276
 Iteration  3 RMS(Cart)=  0.00000080 RMS(Int)=  0.00013275
 Variable       Old X    -DE/DX   Delta X   Delta X   Delta X     New X
                                 (Linear)    (Quad)   (Total)
    R1        2.61038  -0.00034  -0.00169   0.00354   0.00185   2.61223
    R2        2.62329  -0.00048  -0.00264   0.00399   0.00135   2.62464
    R3        2.02922   0.00085   0.00000   0.00331   0.00331   2.03253
    R4        2.63117   0.00025  -0.00153   0.00374   0.00222   2.63339
    R5        2.02599   0.00101  -0.00032   0.00405   0.00373   2.02972
    R6        2.62248   0.00215   0.00033   0.00532   0.00565   2.62814
    R7        2.83020   0.00141  -0.00281   0.00462   0.00180   2.83200
    R8        2.61840  -0.00002  -0.00269   0.00460   0.00191   2.62030
    R9        2.02977  -0.00121  -0.00143   0.00121  -0.00023   2.02954
   R10        2.61543  -0.00040  -0.00139   0.00334   0.00194   2.61736
   R11        2.02904   0.00080   0.00003   0.00321   0.00324   2.03228
   R12        2.03091   0.00059  -0.00041   0.00320   0.00279   2.03370
   R13        2.87580   0.00086  -0.00142   0.00448   0.00307   2.87887
   R14        2.23765   0.00756   0.00343   0.00682   0.01025   2.24790
   R15        2.03632  -0.00061   0.00003   0.00172   0.00176   2.03808
   R16        2.02897   0.00129   0.00090   0.00347   0.00438   2.03335
   R17        3.68451   0.00287   0.00065   0.00125   0.00191   3.68641
    A1        2.09382   0.00004  -0.00040   0.00042   0.00001   2.09382
    A2        2.09211   0.00013   0.00051   0.00013   0.00064   2.09275
    A3        2.09724  -0.00017  -0.00009  -0.00053  -0.00063   2.09661
    A4        2.09910   0.00089   0.00121   0.00078   0.00198   2.10108
    A5        2.10463  -0.00011   0.00095  -0.00002   0.00091   2.10555
    A6        2.07943  -0.00077  -0.00216  -0.00071  -0.00288   2.07655
    A7        2.08407  -0.00123  -0.00126  -0.00089  -0.00225   2.08182
    A8        2.06381  -0.00349  -0.00258  -0.00549  -0.00817   2.05564
    A9        2.13530   0.00473   0.00379   0.00645   0.01012   2.14542
   A10        2.10109  -0.00013  -0.00029  -0.00008  -0.00038   2.10071
   A11        2.10639   0.00118   0.00201   0.00179   0.00380   2.11018
   A12        2.07570  -0.00105  -0.00172  -0.00173  -0.00346   2.07224
   A13        2.09190   0.00048   0.00086   0.00068   0.00152   2.09342
   A14        2.09159  -0.00018  -0.00018  -0.00018  -0.00036   2.09123
   A15        2.09962  -0.00030  -0.00065  -0.00045  -0.00110   2.09852
   A16        2.09626  -0.00004  -0.00011  -0.00065  -0.00077   2.09549
   A17        2.09413  -0.00005   0.00015   0.00001   0.00017   2.09430
   A18        2.09280   0.00009  -0.00004   0.00064   0.00060   2.09340
   A19        2.08279   0.00623   0.01293   0.00248   0.01606   2.09885
   A20        2.12621  -0.00349  -0.00460  -0.00214  -0.00610   2.12011
   A21        2.06652  -0.00219  -0.00328   0.00006  -0.00257   2.06395
   A22        1.97971  -0.00217  -0.00931   0.00338  -0.00592   1.97379
   A23        1.89628  -0.00072  -0.00390  -0.00363  -0.00751   1.88878
   A24        1.94357   0.00121   0.00491  -0.00062   0.00427   1.94784
   A25        1.94116   0.00000  -0.00786   0.00052  -0.00729   1.93387
   A26        1.84252   0.00229   0.01267   0.00667   0.01930   1.86182
   A27        1.85675  -0.00043   0.00447  -0.00674  -0.00227   1.85448
    D1       -0.00209   0.00012   0.00357   0.00640   0.00995   0.00786
    D2       -3.13670   0.00007   0.00249  -0.00044   0.00199  -3.13471
    D3       -3.13672  -0.00007  -0.00118   0.00333   0.00216  -3.13456
    D4        0.01185  -0.00013  -0.00226  -0.00351  -0.00580   0.00606
    D5       -0.00115  -0.00007  -0.00226   0.00013  -0.00210  -0.00326
    D6        3.14026  -0.00002  -0.00019  -0.00144  -0.00161   3.13865
    D7        3.13346   0.00013   0.00251   0.00321   0.00571   3.13916
    D8       -0.00831   0.00018   0.00458   0.00163   0.00620  -0.00212
    D9        0.01193  -0.00022  -0.00307  -0.01548  -0.01853  -0.00660
   D10       -3.13386   0.00043   0.00853   0.00347   0.01186  -3.12200
   D11       -3.13655  -0.00017  -0.00199  -0.00873  -0.01069   3.13595
   D12        0.00085   0.00049   0.00961   0.01022   0.01971   0.02055
   D13       -0.01866   0.00026   0.00127   0.01817   0.01943   0.00076
   D14        3.11866   0.00014   0.00133   0.01156   0.01289   3.13155
   D15        3.12731  -0.00041  -0.01088  -0.00156  -0.01256   3.11475
   D16       -0.01855  -0.00053  -0.01082  -0.00817  -0.01910  -0.03765
   D17       -3.10371   0.00181   0.08437  -0.02497   0.05936  -3.04435
   D18        0.17276  -0.00292  -0.02168  -0.02852  -0.05019   0.12257
   D19        0.03355   0.00247   0.09637  -0.00545   0.09090   0.12446
   D20       -2.97317  -0.00226  -0.00968  -0.00900  -0.01864  -2.99181
   D21        0.01553  -0.00018   0.00004  -0.01175  -0.01174   0.00378
   D22       -3.13821  -0.00002   0.00270  -0.00655  -0.00384   3.14113
   D23       -3.12187  -0.00007  -0.00003  -0.00527  -0.00536  -3.12723
   D24        0.00758   0.00009   0.00264  -0.00006   0.00254   0.01011
   D25       -0.00553   0.00009   0.00045   0.00251   0.00298  -0.00255
   D26        3.13624   0.00004  -0.00162   0.00409   0.00249   3.13873
   D27       -3.13492  -0.00007  -0.00223  -0.00271  -0.00496  -3.13988
   D28        0.00685  -0.00012  -0.00430  -0.00114  -0.00545   0.00140
   D29       -0.75284  -0.00341  -0.09684   0.07819  -0.01870  -0.77154
   D30       -2.92115  -0.00135  -0.07758   0.07788   0.00031  -2.92085
   D31        1.32264  -0.00109  -0.08347   0.08867   0.00519   1.32783
   D32        2.25849   0.00103   0.00561   0.08144   0.08703   2.34552
   D33        0.09018   0.00309   0.02487   0.08113   0.10603   0.19622
   D34       -1.94921   0.00335   0.01898   0.09191   0.11092  -1.83829
         Item               Value     Threshold  Converged?
 Maximum Force            0.007562     0.000450     NO 
 RMS     Force            0.001785     0.000300     NO 
 Maximum Displacement     0.185026     0.001800     NO 
 RMS     Displacement     0.043827     0.001200     NO 
 Predicted change in Energy=-3.891845D-04
 GradGradGradGradGradGradGradGradGradGradGradGradGradGradGradGradGradGrad

                          Input orientation:                          
 ---------------------------------------------------------------------
 Center     Atomic     Atomic              Coordinates (Angstroms)
 Number     Number      Type              X           Y           Z
 ---------------------------------------------------------------------
    1          6             0        0.003154   -0.041723   -0.000053
    2          6             0        0.014212   -0.009527    1.381859
    3          6             0        1.221957    0.007956    2.076823
    4          6             0        2.416603   -0.015342    1.365160
    5          6             0        2.406099   -0.054617   -0.020849
    6          6             0        1.200759   -0.066271   -0.703035
    7          1             0       -0.933440   -0.048484   -0.528816
    8          1             0       -0.905517    0.003305    1.936468
    9          1             0        3.362225    0.006575    1.873854
   10          1             0        3.335069   -0.071968   -0.562400
   11          1             0        1.192643   -0.094084   -1.778831
   12          6             0        1.166004    0.016791    3.574381
   13          6             0        2.444672    0.163568    4.389430
   14          1             0        3.253182   -0.448238    4.021767
   15          1             0        2.219804   -0.075730    5.414101
   16          8             0        0.137999   -0.114730    4.158250
   17         35             0        3.090197    2.004431    4.387647
 ---------------------------------------------------------------------
                    Distance matrix (angstroms):
                    1          2          3          4          5
     1  C    0.000000
     2  C    1.382332   0.000000
     3  C    2.408602   1.393530   0.000000
     4  C    2.772948   2.402456   1.390750   0.000000
     5  C    2.403069   2.773220   2.409634   1.386605   0.000000
     6  C    1.388900   2.399562   2.780929   2.399646   1.385048
     7  H    1.075567   2.133129   3.382051   3.848510   3.377956
     8  H    2.139585   1.074084   2.132103   3.370938   3.847238
     9  H    3.846715   3.384007   2.149871   1.073988   2.123163
    10  H    3.379172   3.848654   3.381882   2.135948   1.075437
    11  H    2.140485   3.374287   3.857115   3.374753   2.136477
    12  C    3.759285   2.476786   1.498630   2.538837   3.803763
    13  C    5.026999   3.870734   2.620573   3.029688   4.415842
    14  H    5.186808   4.201489   2.848999   2.818657   4.149124
    15  H    5.850450   4.596520   3.484269   4.054171   5.438183
    16  O    4.161129   2.781139   2.349969   3.606004   4.755287
    17  Br   5.741820   4.748944   3.579964   3.697113   4.913502
                    6          7          8          9         10
     6  C    0.000000
     7  H    2.141372   0.000000
     8  H    3.377605   2.465985   0.000000
     9  H    3.364164   4.922254   4.268202   0.000000
    10  H    2.138946   4.268706   4.922659   2.437671   0.000000
    11  H    1.076186   2.466749   4.267927   4.249627   2.463774
    12  C    4.278364   4.609571   2.640860   2.777640   4.671796
    13  C    5.247223   5.970406   4.155295   2.682289   5.036756
    14  H    5.165471   6.196403   4.674093   2.198244   4.600312
    15  H    6.201443   6.727700   4.676303   3.720921   6.079671
    16  O    4.976334   4.808425   2.457473   3.953329   5.701545
    17  Br   5.811439   6.676505   5.096912   3.222512   5.373487
                   11         12         13         14         15
    11  H    0.000000
    12  C    5.354427   0.000000
    13  C    6.299319   1.523430   0.000000
    14  H    6.165889   2.184656   1.078505   0.000000
    15  H    7.265926   2.122174   1.076002   1.773479   0.000000
    16  O    6.030061   1.189535   2.334873   3.135956   2.431583
    17  Br   6.784536   2.883511   1.950765   2.485160   2.477552
                   16         17
    16  O    0.000000
    17  Br   3.641283   0.000000
 Stoichiometry    C8H7BrO
 Framework group  C1[X(C8H7BrO)]
 Deg. of freedom    45
 Full point group                 C1      NOp   1
 Largest Abelian subgroup         C1      NOp   1
 Largest concise Abelian subgroup C1      NOp   1
                         Standard orientation:                         
 ---------------------------------------------------------------------
 Center     Atomic     Atomic              Coordinates (Angstroms)
 Number     Number      Type              X           Y           Z
 ---------------------------------------------------------------------
    1          6             0       -3.342852    0.353146   -0.639306
    2          6             0       -2.155409    1.036243   -0.454379
    3          6             0       -1.083158    0.423779    0.191448
    4          6             0       -1.223148   -0.879880    0.655197
    5          6             0       -2.416350   -1.563154    0.476100
    6          6             0       -3.474756   -0.948037   -0.171795
    7          1             0       -4.163340    0.831027   -1.144553
    8          1             0       -2.043746    2.045004   -0.805932
    9          1             0       -0.410747   -1.380159    1.148326
   10          1             0       -2.514893   -2.571125    0.837829
   11          1             0       -4.399939   -1.479298   -0.313127
   12          6             0        0.167615    1.226673    0.383337
   13          6             0        1.415441    0.576055    0.966832
   14          1             0        1.206398   -0.050840    1.819168
   15          1             0        2.110763    1.354999    1.226741
   16          8             0        0.210252    2.384193    0.112554
   17         35             0        2.320262   -0.547774   -0.346100
 ---------------------------------------------------------------------
 Rotational constants (GHZ):      1.8948875      0.5138569      0.4371038
 Standard basis: 6-311+G(d,p) (5D, 7F)
 There are   288 symmetry adapted basis functions of A   symmetry.
 Integral buffers will be    262144 words long.
 Raffenetti 1 integral format.
 Two-electron integral symmetry is turned on.
   288 basis functions,   474 primitive gaussians,   300 cartesian basis functions
    49 alpha electrons       49 beta electrons
       nuclear repulsion energy       706.6130375324 Hartrees.
 NAtoms=   17 NActive=   17 NUniq=   17 SFac= 1.00D+00 NAtFMM=   60 Big=F
 One-electron integrals computed using PRISM.
 NBasis=   288 RedAO= T  NBF=   288
 NBsUse=   288 1.00D-06 NBFU=   288
 Initial guess read from the read-write file:
 Initial guess orbital symmetries:
       Occupied  (A) (A) (A) (A) (A) (A) (A) (A) (A) (A) (A) (A)
                 (A) (A) (A) (A) (A) (A) (A) (A) (A) (A) (A) (A)
                 (A) (A) (A) (A) (A) (A) (A) (A) (A) (A) (A) (A)
                 (A) (A) (A) (A) (A) (A) (A) (A) (A) (A) (A) (A)
                 (A)
       Virtual   (A) (A) (A) (A) (A) (A) (A) (A) (A) (A) (A) (A)
                 (A) (A) (A) (A) (A) (A) (A) (A) (A) (A) (A) (A)
                 (A) (A) (A) (A) (A) (A) (A) (A) (A) (A) (A) (A)
                 (A) (A) (A) (A) (A) (A) (A) (A) (A) (A) (A) (A)
                 (A) (A) (A) (A) (A) (A) (A) (A) (A) (A) (A) (A)
                 (A) (A) (A) (A) (A) (A) (A) (A) (A) (A) (A) (A)
                 (A) (A) (A) (A) (A) (A) (A) (A) (A) (A) (A) (A)
                 (A) (A) (A) (A) (A) (A) (A) (A) (A) (A) (A) (A)
                 (A) (A) (A) (A) (A) (A) (A) (A) (A) (A) (A) (A)
                 (A) (A) (A) (A) (A) (A) (A) (A) (A) (A) (A) (A)
                 (A) (A) (A) (A) (A) (A) (A) (A) (A) (A) (A) (A)
                 (A) (A) (A) (A) (A) (A) (A) (A) (A) (A) (A) (A)
                 (A) (A) (A) (A) (A) (A) (A) (A) (A) (A) (A) (A)
                 (A) (A) (A) (A) (A) (A) (A) (A) (A) (A) (A) (A)
                 (A) (A) (A) (A) (A) (A) (A) (A) (A) (A) (A) (A)
                 (A) (A) (A) (A) (A) (A) (A) (A) (A) (A) (A) (A)
                 (A) (A) (A) (A) (A) (A) (A) (A) (A) (A) (A) (A)
                 (A) (A) (A) (A) (A) (A) (A) (A) (A) (A) (A) (A)
                 (A) (A) (A) (A) (A) (A) (A) (A) (A) (A) (A) (A)
                 (A) (A) (A) (A) (A) (A) (A) (A) (A) (A) (A)
 Harris functional with IExCor=  205 diagonalized for initial guess.
 ExpMin= 3.50D-02 ExpMax= 4.40D+05 ExpMxC= 1.51D+04 IAcc=3 IRadAn=         5 AccDes= 0.00D+00
 HarFok:  IExCor= 205 AccDes= 0.00D+00 IRadAn=         5 IDoV=1
 ScaDFX=  1.000000  1.000000  1.000000  1.000000
 Requested convergence on RMS density matrix=1.00D-08 within 128 cycles.
 Requested convergence on MAX density matrix=1.00D-06.
 Requested convergence on             energy=1.00D-06.
 No special actions if energy rises.
 SCF Done:  E(RHF) =  -2954.34916502     A.U. after   15 cycles
             Convg  =    0.4621D-08             -V/T =  2.0001
             S**2   =   0.0000
 ***** Axes restored to original set *****
 -------------------------------------------------------------------
 Center     Atomic                   Forces (Hartrees/Bohr)
 Number     Number              X              Y              Z
 -------------------------------------------------------------------
    1          6           0.000556057    0.000021886    0.000499583
    2          6           0.000246175    0.000201957   -0.000790223
    3          6           0.000163269   -0.000853483   -0.000044875
    4          6          -0.000722187    0.000704310   -0.000318007
    5          6          -0.000725807   -0.000011822    0.000429958
    6          6           0.000089538   -0.000065621    0.000832335
    7          1           0.000426049   -0.000095429    0.000215594
    8          1           0.000620535    0.000034007   -0.000270411
    9          1          -0.000312248    0.000121929   -0.000313357
   10          1          -0.000392652   -0.000012854    0.000273269
   11          1           0.000002000    0.000084384    0.000539990
   12          6          -0.001169228    0.000385782    0.000755447
   13          6          -0.000080743   -0.001486634    0.000223766
   14          1          -0.000600639    0.000473499    0.000489130
   15          1           0.000130520   -0.000301022   -0.000342630
   16          8           0.002066995    0.000615529   -0.001365383
   17         35          -0.000297634    0.000183580   -0.000814186
 -------------------------------------------------------------------
 Cartesian Forces:  Max     0.002066995 RMS     0.000605788

 GradGradGradGradGradGradGradGradGradGradGradGradGradGradGradGradGradGrad
 Berny optimization.
 Internal  Forces:  Max     0.002524549 RMS     0.000601058
 Search for a local minimum.
 Step number   5 out of a maximum of  88
 All quantities printed in internal units (Hartrees-Bohrs-Radians)
 Update second derivatives using D2CorX and points  1  2  4  3  5

 Trust test= 6.99D-01 RLast= 2.68D-01 DXMaxT set to 2.12D-01
     Eigenvalues ---    0.00307   0.00877   0.01785   0.02033   0.02063
     Eigenvalues ---    0.02081   0.02084   0.02090   0.02101   0.02106
     Eigenvalues ---    0.02118   0.04347   0.07220   0.07672   0.15739
     Eigenvalues ---    0.15998   0.16000   0.16000   0.16001   0.16009
     Eigenvalues ---    0.16070   0.18101   0.21990   0.22017   0.22778
     Eigenvalues ---    0.23509   0.24762   0.24987   0.29840   0.31497
     Eigenvalues ---    0.33922   0.34741   0.34947   0.35198   0.35210
     Eigenvalues ---    0.35242   0.35949   0.36260   0.41342   0.41604
     Eigenvalues ---    0.45085   0.45575   0.45698   0.53021   0.91206
     Eigenvalues --- 1000.000001000.000001000.000001000.000001000.00000
     Eigenvalues --- 1000.000001000.000001000.000001000.000001000.00000
     Eigenvalues --- 1000.000001000.000001000.000001000.000001000.00000
     Eigenvalues --- 1000.000001000.000001000.000001000.000001000.00000
     Eigenvalues --- 1000.000001000.000001000.000001000.000001000.00000
     Eigenvalues --- 1000.000001000.000001000.000001000.000001000.00000
     Eigenvalues --- 1000.000001000.000001000.00000
 RFO step:  Lambda=-9.92124888D-05.
 Quartic linear search produced a step of -0.19291.
 Iteration  1 RMS(Cart)=  0.02851638 RMS(Int)=  0.00032147
 Iteration  2 RMS(Cart)=  0.00047613 RMS(Int)=  0.00001209
 Iteration  3 RMS(Cart)=  0.00000012 RMS(Int)=  0.00001209
 Variable       Old X    -DE/DX   Delta X   Delta X   Delta X     New X
                                 (Linear)    (Quad)   (Total)
    R1        2.61223  -0.00142  -0.00084  -0.00101  -0.00185   2.61038
    R2        2.62464  -0.00123  -0.00101  -0.00027  -0.00128   2.62336
    R3        2.03253  -0.00048  -0.00064  -0.00002  -0.00066   2.03187
    R4        2.63339  -0.00091  -0.00086  -0.00003  -0.00090   2.63249
    R5        2.02972  -0.00067  -0.00081  -0.00006  -0.00087   2.02886
    R6        2.62814  -0.00129  -0.00100  -0.00049  -0.00149   2.62665
    R7        2.83200  -0.00106  -0.00115   0.00073  -0.00042   2.83158
    R8        2.62030  -0.00137  -0.00113  -0.00010  -0.00124   2.61907
    R9        2.02954  -0.00042  -0.00036  -0.00068  -0.00104   2.02850
   R10        2.61736  -0.00129  -0.00077  -0.00108  -0.00185   2.61551
   R11        2.03228  -0.00048  -0.00062  -0.00008  -0.00070   2.03158
   R12        2.03370  -0.00054  -0.00066  -0.00010  -0.00076   2.03294
   R13        2.87887  -0.00106  -0.00100  -0.00020  -0.00119   2.87767
   R14        2.24790  -0.00252  -0.00100  -0.00139  -0.00239   2.24551
   R15        2.03808  -0.00089  -0.00033  -0.00188  -0.00221   2.03587
   R16        2.03335  -0.00029  -0.00059   0.00018  -0.00041   2.03294
   R17        3.68641   0.00008  -0.00018   0.00310   0.00292   3.68933
    A1        2.09382  -0.00009  -0.00012  -0.00013  -0.00025   2.09357
    A2        2.09275   0.00007   0.00002   0.00026   0.00029   2.09304
    A3        2.09661   0.00002   0.00009  -0.00013  -0.00004   2.09657
    A4        2.10108   0.00002  -0.00004   0.00037   0.00033   2.10142
    A5        2.10555   0.00008   0.00009  -0.00010   0.00000   2.10554
    A6        2.07655  -0.00010  -0.00006  -0.00027  -0.00033   2.07623
    A7        2.08182  -0.00002   0.00008  -0.00039  -0.00031   2.08151
    A8        2.05564   0.00011   0.00084  -0.00209  -0.00125   2.05438
    A9        2.14542  -0.00008  -0.00087   0.00260   0.00172   2.14714
   A10        2.10071  -0.00005  -0.00001  -0.00001  -0.00001   2.10070
   A11        2.11018   0.00015  -0.00016   0.00121   0.00105   2.11124
   A12        2.07224  -0.00010   0.00018  -0.00124  -0.00106   2.07118
   A13        2.09342   0.00005  -0.00005   0.00012   0.00007   2.09349
   A14        2.09123  -0.00006   0.00002  -0.00025  -0.00024   2.09100
   A15        2.09852   0.00001   0.00003   0.00014   0.00016   2.09869
   A16        2.09549   0.00009   0.00012   0.00006   0.00018   2.09567
   A17        2.09430  -0.00005   0.00001  -0.00024  -0.00023   2.09407
   A18        2.09340  -0.00004  -0.00013   0.00017   0.00004   2.09344
   A19        2.09885  -0.00031   0.00059  -0.00163  -0.00098   2.09787
   A20        2.12011   0.00000  -0.00013   0.00002  -0.00006   2.12005
   A21        2.06395   0.00031  -0.00044   0.00136   0.00099   2.06494
   A22        1.97379   0.00044  -0.00151   0.00517   0.00366   1.97745
   A23        1.88878   0.00038   0.00034   0.00158   0.00191   1.89069
   A24        1.94784  -0.00204   0.00057  -0.00806  -0.00749   1.94035
   A25        1.93387  -0.00022  -0.00083   0.00169   0.00085   1.93472
   A26        1.86182   0.00040  -0.00012  -0.00133  -0.00144   1.86038
   A27        1.85448   0.00106   0.00171   0.00061   0.00232   1.85680
    D1        0.00786  -0.00010  -0.00090  -0.00205  -0.00296   0.00491
    D2       -3.13471  -0.00003   0.00032  -0.00214  -0.00181  -3.13652
    D3       -3.13456  -0.00011  -0.00075  -0.00233  -0.00308  -3.13764
    D4        0.00606  -0.00003   0.00047  -0.00241  -0.00194   0.00412
    D5       -0.00326  -0.00003  -0.00024  -0.00031  -0.00054  -0.00380
    D6        3.13865   0.00004   0.00026   0.00106   0.00131   3.13996
    D7        3.13916  -0.00002  -0.00039  -0.00003  -0.00042   3.13875
    D8       -0.00212   0.00005   0.00011   0.00133   0.00144  -0.00068
    D9       -0.00660   0.00021   0.00270   0.00174   0.00444  -0.00216
   D10       -3.12200  -0.00004   0.00014  -0.00327  -0.00311  -3.12511
   D11        3.13595   0.00013   0.00149   0.00182   0.00331   3.13926
   D12        0.02055  -0.00012  -0.00106  -0.00319  -0.00424   0.01632
   D13        0.00076  -0.00019  -0.00339   0.00093  -0.00245  -0.00169
   D14        3.13155  -0.00019  -0.00211  -0.00246  -0.00457   3.12698
   D15        3.11475   0.00008  -0.00068   0.00613   0.00547   3.12022
   D16       -0.03765   0.00007   0.00060   0.00274   0.00335  -0.03430
   D17       -3.04435  -0.00021   0.01258  -0.05898  -0.04640  -3.09075
   D18        0.12257  -0.00036   0.00350  -0.04752  -0.04401   0.07856
   D19        0.12446  -0.00047   0.00992  -0.06413  -0.05421   0.07024
   D20       -2.99181  -0.00062   0.00084  -0.05267  -0.05183  -3.04363
   D21        0.00378   0.00006   0.00228  -0.00328  -0.00100   0.00278
   D22        3.14113   0.00004   0.00151  -0.00219  -0.00068   3.14045
   D23       -3.12723   0.00007   0.00103   0.00002   0.00105  -3.12618
   D24        0.01011   0.00005   0.00026   0.00111   0.00137   0.01149
   D25       -0.00255   0.00005  -0.00045   0.00296   0.00252  -0.00003
   D26        3.13873  -0.00002  -0.00094   0.00160   0.00066   3.13939
   D27       -3.13988   0.00006   0.00032   0.00187   0.00220  -3.13768
   D28        0.00140  -0.00001  -0.00017   0.00051   0.00034   0.00174
   D29       -0.77154   0.00006  -0.02398   0.02859   0.00461  -0.76693
   D30       -2.92085  -0.00023  -0.02216   0.02181  -0.00035  -2.92120
   D31        1.32783  -0.00059  -0.02478   0.02468  -0.00009   1.32774
   D32        2.34552   0.00020  -0.01519   0.01747   0.00229   2.34781
   D33        0.19622  -0.00008  -0.01337   0.01070  -0.00267   0.19354
   D34       -1.83829  -0.00045  -0.01599   0.01357  -0.00242  -1.84071
         Item               Value     Threshold  Converged?
 Maximum Force            0.002525     0.000450     NO 
 RMS     Force            0.000601     0.000300     NO 
 Maximum Displacement     0.110305     0.001800     NO 
 RMS     Displacement     0.028527     0.001200     NO 
 Predicted change in Energy=-6.800753D-05
 GradGradGradGradGradGradGradGradGradGradGradGradGradGradGradGradGradGrad

                          Input orientation:                          
 ---------------------------------------------------------------------
 Center     Atomic     Atomic              Coordinates (Angstroms)
 Number     Number      Type              X           Y           Z
 ---------------------------------------------------------------------
    1          6             0        0.003954   -0.060438    0.000783
    2          6             0        0.013791   -0.020213    1.381517
    3          6             0        1.220174    0.016293    2.077157
    4          6             0        2.414712    0.009181    1.366507
    5          6             0        2.405506   -0.035774   -0.018684
    6          6             0        1.201748   -0.070526   -0.700889
    7          1             0       -0.931693   -0.084767   -0.528429
    8          1             0       -0.905946   -0.016720    1.935358
    9          1             0        3.359629    0.050081    1.874177
   10          1             0        3.334694   -0.039850   -0.559388
   11          1             0        1.194633   -0.103368   -1.776150
   12          6             0        1.160776    0.037087    3.574241
   13          6             0        2.442038    0.143909    4.390250
   14          1             0        3.231914   -0.493274    4.028658
   15          1             0        2.209185   -0.079676    5.416457
   16          8             0        0.128580   -0.056360    4.155475
   17         35             0        3.141927    1.966328    4.368717
 ---------------------------------------------------------------------
                    Distance matrix (angstroms):
                    1          2          3          4          5
     1  C    0.000000
     2  C    1.381355   0.000000
     3  C    2.407573   1.393056   0.000000
     4  C    2.771607   2.401148   1.389963   0.000000
     5  C    2.401758   2.771481   2.408375   1.385951   0.000000
     6  C    1.388220   2.397955   2.779463   2.398283   1.384068
     7  H    1.075217   2.132136   3.380802   3.846822   3.376261
     8  H    2.138320   1.073624   2.131099   3.369130   3.845044
     9  H    3.844785   3.382645   2.149328   1.073438   2.121472
    10  H    3.377579   3.846543   3.380194   2.134910   1.075066
    11  H    2.139404   3.372265   3.855249   3.373063   2.135291
    12  C    3.757306   2.475256   1.498406   2.539138   3.803127
    13  C    5.025279   3.869857   2.619091   3.026866   4.412745
    14  H    5.179851   4.193741   2.848705   2.829722   4.156108
    15  H    5.847474   4.593913   3.484004   4.056135   5.438863
    16  O    4.156563   2.776567   2.348672   3.606804   4.754831
    17  Br   5.747478   4.759721   3.570297   3.656847   4.878526
                    6          7          8          9         10
     6  C    0.000000
     7  H    2.140448   0.000000
     8  H    3.375658   2.464861   0.000000
     9  H    3.361839   4.919974   4.266537   0.000000
    10  H    2.137854   4.266736   4.920093   2.435353   0.000000
    11  H    1.075786   2.465445   4.265587   4.246839   2.462601
    12  C    4.276681   4.607079   2.638214   2.779450   4.671052
    13  C    5.244425   5.968899   4.154672   2.679813   5.032843
    14  H    5.164195   6.186239   4.661642   2.225609   4.611542
    15  H    6.199754   6.723602   4.671837   3.726675   6.081043
    16  O    4.973546   4.802493   2.449640   3.956681   5.701699
    17  Br   5.797756   6.692041   5.122401   3.153114   5.324296
                   11         12         13         14         15
    11  H    0.000000
    12  C    5.352341   0.000000
    13  C    6.296162   1.522798   0.000000
    14  H    6.164279   2.185725   1.077337   0.000000
    15  H    7.263848   2.122866   1.075785   1.772858   0.000000
    16  O    6.026845   1.188273   2.333948   3.136504   2.433010
    17  Br   6.770154   2.877173   1.952311   2.484629   2.480705
                   16         17
    16  O    0.000000
    17  Br   3.635518   0.000000
 Stoichiometry    C8H7BrO
 Framework group  C1[X(C8H7BrO)]
 Deg. of freedom    45
 Full point group                 C1      NOp   1
 Largest Abelian subgroup         C1      NOp   1
 Largest concise Abelian subgroup C1      NOp   1
                         Standard orientation:                         
 ---------------------------------------------------------------------
 Center     Atomic     Atomic              Coordinates (Angstroms)
 Number     Number      Type              X           Y           Z
 ---------------------------------------------------------------------
    1          6             0       -3.355874    0.353598   -0.598216
    2          6             0       -2.171004    1.041857   -0.423500
    3          6             0       -1.080752    0.425111    0.186075
    4          6             0       -1.198961   -0.890338    0.619223
    5          6             0       -2.388987   -1.579891    0.448298
    6          6             0       -3.466210   -0.958897   -0.159651
    7          1             0       -4.191351    0.835968   -1.072969
    8          1             0       -2.075037    2.058743   -0.754258
    9          1             0       -0.372162   -1.396405    1.080275
   10          1             0       -2.470219   -2.597387    0.785744
   11          1             0       -4.389246   -1.494841   -0.294131
   12          6             0        0.167586    1.234477    0.364402
   13          6             0        1.414420    0.597544    0.963265
   14          1             0        1.207759   -0.016528    1.823998
   15          1             0        2.109390    1.380870    1.209698
   16          8             0        0.207333    2.385809    0.073117
   17         35             0        2.314311   -0.548504   -0.336076
 ---------------------------------------------------------------------
 Rotational constants (GHZ):      1.9015029      0.5173533      0.4375178
 Standard basis: 6-311+G(d,p) (5D, 7F)
 There are   288 symmetry adapted basis functions of A   symmetry.
 Integral buffers will be    262144 words long.
 Raffenetti 1 integral format.
 Two-electron integral symmetry is turned on.
   288 basis functions,   474 primitive gaussians,   300 cartesian basis functions
    49 alpha electrons       49 beta electrons
       nuclear repulsion energy       707.5980519881 Hartrees.
 NAtoms=   17 NActive=   17 NUniq=   17 SFac= 1.00D+00 NAtFMM=   60 Big=F
 One-electron integrals computed using PRISM.
 NBasis=   288 RedAO= T  NBF=   288
 NBsUse=   288 1.00D-06 NBFU=   288
 Initial guess read from the read-write file:
 Initial guess orbital symmetries:
       Occupied  (A) (A) (A) (A) (A) (A) (A) (A) (A) (A) (A) (A)
                 (A) (A) (A) (A) (A) (A) (A) (A) (A) (A) (A) (A)
                 (A) (A) (A) (A) (A) (A) (A) (A) (A) (A) (A) (A)
                 (A) (A) (A) (A) (A) (A) (A) (A) (A) (A) (A) (A)
                 (A)
       Virtual   (A) (A) (A) (A) (A) (A) (A) (A) (A) (A) (A) (A)
                 (A) (A) (A) (A) (A) (A) (A) (A) (A) (A) (A) (A)
                 (A) (A) (A) (A) (A) (A) (A) (A) (A) (A) (A) (A)
                 (A) (A) (A) (A) (A) (A) (A) (A) (A) (A) (A) (A)
                 (A) (A) (A) (A) (A) (A) (A) (A) (A) (A) (A) (A)
                 (A) (A) (A) (A) (A) (A) (A) (A) (A) (A) (A) (A)
                 (A) (A) (A) (A) (A) (A) (A) (A) (A) (A) (A) (A)
                 (A) (A) (A) (A) (A) (A) (A) (A) (A) (A) (A) (A)
                 (A) (A) (A) (A) (A) (A) (A) (A) (A) (A) (A) (A)
                 (A) (A) (A) (A) (A) (A) (A) (A) (A) (A) (A) (A)
                 (A) (A) (A) (A) (A) (A) (A) (A) (A) (A) (A) (A)
                 (A) (A) (A) (A) (A) (A) (A) (A) (A) (A) (A) (A)
                 (A) (A) (A) (A) (A) (A) (A) (A) (A) (A) (A) (A)
                 (A) (A) (A) (A) (A) (A) (A) (A) (A) (A) (A) (A)
                 (A) (A) (A) (A) (A) (A) (A) (A) (A) (A) (A) (A)
                 (A) (A) (A) (A) (A) (A) (A) (A) (A) (A) (A) (A)
                 (A) (A) (A) (A) (A) (A) (A) (A) (A) (A) (A) (A)
                 (A) (A) (A) (A) (A) (A) (A) (A) (A) (A) (A) (A)
                 (A) (A) (A) (A) (A) (A) (A) (A) (A) (A) (A) (A)
                 (A) (A) (A) (A) (A) (A) (A) (A) (A) (A) (A)
 Harris functional with IExCor=  205 diagonalized for initial guess.
 ExpMin= 3.50D-02 ExpMax= 4.40D+05 ExpMxC= 1.51D+04 IAcc=3 IRadAn=         5 AccDes= 0.00D+00
 HarFok:  IExCor= 205 AccDes= 0.00D+00 IRadAn=         5 IDoV=1
 ScaDFX=  1.000000  1.000000  1.000000  1.000000
 Requested convergence on RMS density matrix=1.00D-08 within 128 cycles.
 Requested convergence on MAX density matrix=1.00D-06.
 Requested convergence on             energy=1.00D-06.
 No special actions if energy rises.
 SCF Done:  E(RHF) =  -2954.34924841     A.U. after   14 cycles
             Convg  =    0.9435D-08             -V/T =  2.0001
             S**2   =   0.0000
 ***** Axes restored to original set *****
 -------------------------------------------------------------------
 Center     Atomic                   Forces (Hartrees/Bohr)
 Number     Number              X              Y              Z
 -------------------------------------------------------------------
    1          6           0.000177589   -0.000080077    0.000084606
    2          6          -0.000050812    0.000066344   -0.000370155
    3          6          -0.000109971   -0.000262309    0.000239993
    4          6          -0.000257207    0.000273475   -0.000230649
    5          6          -0.000217157   -0.000113692    0.000298088
    6          6          -0.000096673    0.000093742    0.000171910
    7          1           0.000183801   -0.000053265    0.000094328
    8          1           0.000327623    0.000046601   -0.000106998
    9          1          -0.000054495    0.000023064    0.000026995
   10          1          -0.000150145   -0.000007133    0.000117986
   11          1           0.000009669    0.000033667    0.000217069
   12          6           0.000634286   -0.000193635   -0.000458996
   13          6          -0.000326196    0.000121096    0.000245404
   14          1          -0.000153873   -0.000174578   -0.000102345
   15          1           0.000071960   -0.000146126   -0.000156833
   16          8           0.000128256    0.000280304    0.000007843
   17         35          -0.000116655    0.000092524   -0.000078244
 -------------------------------------------------------------------
 Cartesian Forces:  Max     0.000634286 RMS     0.000200238

 GradGradGradGradGradGradGradGradGradGradGradGradGradGradGradGradGradGrad
 Berny optimization.
 Internal  Forces:  Max     0.000552401 RMS     0.000183948
 Search for a local minimum.
 Step number   6 out of a maximum of  88
 All quantities printed in internal units (Hartrees-Bohrs-Radians)
 Update second derivatives using D2CorX and points  1  2  4  3  5
                                                        6
 Trust test= 1.23D+00 RLast= 1.00D-01 DXMaxT set to 3.00D-01
     Eigenvalues ---    0.00217   0.00882   0.01779   0.02026   0.02065
     Eigenvalues ---    0.02079   0.02085   0.02090   0.02102   0.02110
     Eigenvalues ---    0.02126   0.04361   0.07381   0.07670   0.15993
     Eigenvalues ---    0.16000   0.16000   0.16002   0.16005   0.16094
     Eigenvalues ---    0.16335   0.18036   0.21994   0.22009   0.23333
     Eigenvalues ---    0.23610   0.24946   0.25484   0.29848   0.30933
     Eigenvalues ---    0.33375   0.34958   0.34989   0.35199   0.35210
     Eigenvalues ---    0.35248   0.35523   0.36081   0.41326   0.41531
     Eigenvalues ---    0.44999   0.45650   0.45693   0.50113   0.93755
     Eigenvalues --- 1000.000001000.000001000.000001000.000001000.00000
     Eigenvalues --- 1000.000001000.000001000.000001000.000001000.00000
     Eigenvalues --- 1000.000001000.000001000.000001000.000001000.00000
     Eigenvalues --- 1000.000001000.000001000.000001000.000001000.00000
     Eigenvalues --- 1000.000001000.000001000.000001000.000001000.00000
     Eigenvalues --- 1000.000001000.000001000.000001000.000001000.00000
     Eigenvalues --- 1000.000001000.000001000.00000
 RFO step:  Lambda=-2.31272717D-05.
 Quartic linear search produced a step of  0.29088.
 Iteration  1 RMS(Cart)=  0.02044068 RMS(Int)=  0.00016755
 Iteration  2 RMS(Cart)=  0.00031685 RMS(Int)=  0.00000127
 Iteration  3 RMS(Cart)=  0.00000006 RMS(Int)=  0.00000127
 Variable       Old X    -DE/DX   Delta X   Delta X   Delta X     New X
                                 (Linear)    (Quad)   (Total)
    R1        2.61038  -0.00043  -0.00054  -0.00037  -0.00091   2.60948
    R2        2.62336  -0.00045  -0.00037  -0.00030  -0.00068   2.62268
    R3        2.03187  -0.00021  -0.00019  -0.00027  -0.00046   2.03140
    R4        2.63249  -0.00021  -0.00026   0.00024  -0.00002   2.63247
    R5        2.02886  -0.00034  -0.00025  -0.00061  -0.00086   2.02800
    R6        2.62665  -0.00051  -0.00043  -0.00075  -0.00118   2.62547
    R7        2.83158  -0.00055  -0.00012  -0.00110  -0.00123   2.83035
    R8        2.61907  -0.00055  -0.00036  -0.00049  -0.00085   2.61822
    R9        2.02850  -0.00003  -0.00030   0.00031   0.00001   2.02851
   R10        2.61551  -0.00032  -0.00054  -0.00017  -0.00071   2.61480
   R11        2.03158  -0.00019  -0.00020  -0.00022  -0.00043   2.03115
   R12        2.03294  -0.00022  -0.00022  -0.00027  -0.00049   2.03245
   R13        2.87767  -0.00050  -0.00035  -0.00130  -0.00164   2.87603
   R14        2.24551  -0.00013  -0.00069   0.00042  -0.00027   2.24524
   R15        2.03587   0.00002  -0.00064   0.00048  -0.00016   2.03571
   R16        2.03294  -0.00013  -0.00012  -0.00013  -0.00025   2.03269
   R17        3.68933   0.00005   0.00085   0.00040   0.00125   3.69059
    A1        2.09357  -0.00006  -0.00007  -0.00019  -0.00027   2.09330
    A2        2.09304   0.00004   0.00008   0.00018   0.00026   2.09330
    A3        2.09657   0.00002  -0.00001   0.00002   0.00001   2.09658
    A4        2.10142   0.00002   0.00010   0.00012   0.00022   2.10164
    A5        2.10554   0.00007   0.00000   0.00044   0.00044   2.10598
    A6        2.07623  -0.00009  -0.00010  -0.00056  -0.00066   2.07557
    A7        2.08151  -0.00001  -0.00009   0.00000  -0.00009   2.08142
    A8        2.05438   0.00032  -0.00036   0.00134   0.00097   2.05535
    A9        2.14714  -0.00031   0.00050  -0.00132  -0.00083   2.14631
   A10        2.10070  -0.00002   0.00000  -0.00016  -0.00016   2.10053
   A11        2.11124  -0.00004   0.00031  -0.00043  -0.00012   2.11112
   A12        2.07118   0.00006  -0.00031   0.00059   0.00028   2.07146
   A13        2.09349   0.00007   0.00002   0.00033   0.00035   2.09385
   A14        2.09100  -0.00006  -0.00007  -0.00040  -0.00047   2.09053
   A15        2.09869  -0.00001   0.00005   0.00007   0.00012   2.09880
   A16        2.09567   0.00000   0.00005  -0.00009  -0.00004   2.09563
   A17        2.09407   0.00001  -0.00007   0.00007   0.00000   2.09407
   A18        2.09344  -0.00001   0.00001   0.00003   0.00004   2.09349
   A19        2.09787   0.00005  -0.00029  -0.00095  -0.00123   2.09664
   A20        2.12005   0.00007  -0.00002   0.00099   0.00098   2.12103
   A21        2.06494  -0.00012   0.00029  -0.00002   0.00026   2.06520
   A22        1.97745  -0.00028   0.00107  -0.00134  -0.00027   1.97718
   A23        1.89069   0.00012   0.00056   0.00079   0.00135   1.89204
   A24        1.94035  -0.00033  -0.00218  -0.00202  -0.00420   1.93615
   A25        1.93472   0.00001   0.00025   0.00060   0.00084   1.93556
   A26        1.86038   0.00032  -0.00042   0.00172   0.00130   1.86168
   A27        1.85680   0.00019   0.00068   0.00033   0.00100   1.85781
    D1        0.00491  -0.00006  -0.00086  -0.00304  -0.00390   0.00101
    D2       -3.13652  -0.00002  -0.00053  -0.00207  -0.00260  -3.13911
    D3       -3.13764  -0.00005  -0.00090  -0.00227  -0.00317  -3.14081
    D4        0.00412  -0.00002  -0.00056  -0.00130  -0.00186   0.00226
    D5       -0.00380   0.00003  -0.00016   0.00233   0.00217  -0.00163
    D6        3.13996   0.00002   0.00038   0.00127   0.00165  -3.14158
    D7        3.13875   0.00002  -0.00012   0.00156   0.00144   3.14018
    D8       -0.00068   0.00001   0.00042   0.00049   0.00091   0.00024
    D9       -0.00216   0.00007   0.00129   0.00257   0.00386   0.00169
   D10       -3.12511   0.00003  -0.00091   0.00109   0.00019  -3.12493
   D11        3.13926   0.00004   0.00096   0.00161   0.00258  -3.14135
   D12        0.01632   0.00000  -0.00123   0.00014  -0.00110   0.01522
   D13       -0.00169  -0.00006  -0.00071  -0.00140  -0.00211  -0.00380
   D14        3.12698  -0.00004  -0.00133  -0.00077  -0.00210   3.12488
   D15        3.12022  -0.00001   0.00159   0.00019   0.00179   3.12200
   D16       -0.03430   0.00001   0.00097   0.00082   0.00179  -0.03251
   D17       -3.09075  -0.00007  -0.01350  -0.02301  -0.03651  -3.12725
   D18        0.07856  -0.00014  -0.01280  -0.02408  -0.03688   0.04168
   D19        0.07024  -0.00011  -0.01577  -0.02457  -0.04033   0.02991
   D20       -3.04363  -0.00018  -0.01508  -0.02563  -0.04071  -3.08434
   D21        0.00278   0.00004  -0.00029   0.00071   0.00042   0.00320
   D22        3.14045   0.00002  -0.00020  -0.00005  -0.00024   3.14021
   D23       -3.12618   0.00002   0.00031   0.00011   0.00041  -3.12577
   D24        0.01149   0.00000   0.00040  -0.00065  -0.00025   0.01124
   D25       -0.00003  -0.00002   0.00073  -0.00117  -0.00043  -0.00047
   D26        3.13939  -0.00001   0.00019  -0.00010   0.00009   3.13948
   D27       -3.13768   0.00000   0.00064  -0.00040   0.00023  -3.13745
   D28        0.00174   0.00000   0.00010   0.00066   0.00076   0.00250
   D29       -0.76693  -0.00002   0.00134   0.02607   0.02742  -0.73951
   D30       -2.92120   0.00007  -0.00010   0.02564   0.02553  -2.89566
   D31        1.32774  -0.00005  -0.00003   0.02591   0.02588   1.35362
   D32        2.34781   0.00004   0.00067   0.02713   0.02779   2.37560
   D33        0.19354   0.00014  -0.00078   0.02669   0.02591   0.21945
   D34       -1.84071   0.00002  -0.00070   0.02696   0.02626  -1.81445
         Item               Value     Threshold  Converged?
 Maximum Force            0.000552     0.000450     NO 
 RMS     Force            0.000184     0.000300     YES
 Maximum Displacement     0.101990     0.001800     NO 
 RMS     Displacement     0.020439     0.001200     NO 
 Predicted change in Energy=-1.729787D-05
 GradGradGradGradGradGradGradGradGradGradGradGradGradGradGradGradGradGrad

                          Input orientation:                          
 ---------------------------------------------------------------------
 Center     Atomic     Atomic              Coordinates (Angstroms)
 Number     Number      Type              X           Y           Z
 ---------------------------------------------------------------------
    1          6             0        0.004144   -0.075219    0.000591
    2          6             0        0.012677   -0.024649    1.380515
    3          6             0        1.218098    0.025537    2.076947
    4          6             0        2.412640    0.026211    1.367488
    5          6             0        2.404691   -0.027031   -0.016967
    6          6             0        1.202292   -0.077407   -0.699836
    7          1             0       -0.930514   -0.113022   -0.529082
    8          1             0       -0.906813   -0.024680    1.933895
    9          1             0        3.356662    0.079606    1.875667
   10          1             0        3.334237   -0.024736   -0.556612
   11          1             0        1.196466   -0.116763   -1.774628
   12          6             0        1.158613    0.056852    3.573195
   13          6             0        2.442323    0.130783    4.387376
   14          1             0        3.221717   -0.511667    4.012840
   15          1             0        2.209493   -0.104878    5.410745
   16          8             0        0.124492   -0.002389    4.155205
   17         35             0        3.164403    1.945365    4.388417
 ---------------------------------------------------------------------
                    Distance matrix (angstroms):
                    1          2          3          4          5
     1  C    0.000000
     2  C    1.380877   0.000000
     3  C    2.407299   1.393045   0.000000
     4  C    2.771199   2.400536   1.389339   0.000000
     5  C    2.401094   2.770323   2.407331   1.385501   0.000000
     6  C    1.387863   2.397046   2.778736   2.397813   1.383694
     7  H    1.074973   2.131661   3.380402   3.846172   3.375388
     8  H    2.137770   1.073169   2.130313   3.367814   3.843426
     9  H    3.844380   3.382052   2.148696   1.073441   2.121246
    10  H    3.376766   3.845156   3.378788   2.134034   1.074839
    11  H    2.138870   3.371168   3.854264   3.372301   2.134767
    12  C    3.756826   2.475410   1.497757   2.537452   3.801185
    13  C    5.023050   3.868921   2.616846   3.021844   4.407330
    14  H    5.161531   4.179026   2.837386   2.818121   4.140259
    15  H    5.842448   4.590771   3.480528   4.050479   5.431778
    16  O    4.156994   2.777031   2.348597   3.606633   4.754675
    17  Br   5.772609   4.781402   3.580047   3.657090   4.886197
                    6          7          8          9         10
     6  C    0.000000
     7  H    2.139927   0.000000
     8  H    3.374559   2.464675   0.000000
     9  H    3.361425   4.919329   4.265148   0.000000
    10  H    2.137400   4.265754   4.918245   2.434619   0.000000
    11  H    1.075528   2.464842   4.264436   4.246135   2.462133
    12  C    4.275363   4.606732   2.638169   2.777326   4.668544
    13  C    5.240300   5.967162   4.154569   2.673447   5.026203
    14  H    5.145481   6.166765   4.648003   2.221559   4.596700
    15  H    6.193093   6.718723   4.669719   3.721130   6.072958
    16  O    4.973802   4.802896   2.449143   3.956001   5.701244
    17  Br   5.816511   6.722134   5.145926   3.135591   5.325735
                   11         12         13         14         15
    11  H    0.000000
    12  C    5.350774   0.000000
    13  C    6.291560   1.521928   0.000000
    14  H    6.144296   2.184697   1.077253   0.000000
    15  H    7.256442   2.122991   1.075653   1.773193   0.000000
    16  O    6.027033   1.188130   2.333234   3.142044   2.436003
    17  Br   6.790307   2.873023   1.952975   2.486232   2.482037
                   16         17
    16  O    0.000000
    17  Br   3.617900   0.000000
 Stoichiometry    C8H7BrO
 Framework group  C1[X(C8H7BrO)]
 Deg. of freedom    45
 Full point group                 C1      NOp   1
 Largest Abelian subgroup         C1      NOp   1
 Largest concise Abelian subgroup C1      NOp   1
                         Standard orientation:                         
 ---------------------------------------------------------------------
 Center     Atomic     Atomic              Coordinates (Angstroms)
 Number     Number      Type              X           Y           Z
 ---------------------------------------------------------------------
    1          6             0       -3.371947    0.364075   -0.570337
    2          6             0       -2.184738    1.048610   -0.400729
    3          6             0       -1.085918    0.421170    0.181926
    4          6             0       -1.196848   -0.902540    0.589049
    5          6             0       -2.388567   -1.589057    0.421376
    6          6             0       -3.474754   -0.957042   -0.157731
    7          1             0       -4.214840    0.855531   -1.021524
    8          1             0       -2.093030    2.071107   -0.713430
    9          1             0       -0.362927   -1.417251    1.027139
   10          1             0       -2.463774   -2.613288    0.738509
   11          1             0       -4.399098   -1.490880   -0.289509
   12          6             0        0.165169    1.225780    0.357034
   13          6             0        1.403696    0.588526    0.970405
   14          1             0        1.184776   -0.035287    1.820937
   15          1             0        2.092349    1.371110    1.235640
   16          8             0        0.213825    2.373002    0.051803
   17         35             0        2.324268   -0.540634   -0.330233
 ---------------------------------------------------------------------
 Rotational constants (GHZ):      1.9227195      0.5150756      0.4355738
 Standard basis: 6-311+G(d,p) (5D, 7F)
 There are   288 symmetry adapted basis functions of A   symmetry.
 Integral buffers will be    262144 words long.
 Raffenetti 1 integral format.
 Two-electron integral symmetry is turned on.
   288 basis functions,   474 primitive gaussians,   300 cartesian basis functions
    49 alpha electrons       49 beta electrons
       nuclear repulsion energy       707.5793038503 Hartrees.
 NAtoms=   17 NActive=   17 NUniq=   17 SFac= 1.00D+00 NAtFMM=   60 Big=F
 One-electron integrals computed using PRISM.
 NBasis=   288 RedAO= T  NBF=   288
 NBsUse=   288 1.00D-06 NBFU=   288
 Initial guess read from the read-write file:
 Initial guess orbital symmetries:
       Occupied  (A) (A) (A) (A) (A) (A) (A) (A) (A) (A) (A) (A)
                 (A) (A) (A) (A) (A) (A) (A) (A) (A) (A) (A) (A)
                 (A) (A) (A) (A) (A) (A) (A) (A) (A) (A) (A) (A)
                 (A) (A) (A) (A) (A) (A) (A) (A) (A) (A) (A) (A)
                 (A)
       Virtual   (A) (A) (A) (A) (A) (A) (A) (A) (A) (A) (A) (A)
                 (A) (A) (A) (A) (A) (A) (A) (A) (A) (A) (A) (A)
                 (A) (A) (A) (A) (A) (A) (A) (A) (A) (A) (A) (A)
                 (A) (A) (A) (A) (A) (A) (A) (A) (A) (A) (A) (A)
                 (A) (A) (A) (A) (A) (A) (A) (A) (A) (A) (A) (A)
                 (A) (A) (A) (A) (A) (A) (A) (A) (A) (A) (A) (A)
                 (A) (A) (A) (A) (A) (A) (A) (A) (A) (A) (A) (A)
                 (A) (A) (A) (A) (A) (A) (A) (A) (A) (A) (A) (A)
                 (A) (A) (A) (A) (A) (A) (A) (A) (A) (A) (A) (A)
                 (A) (A) (A) (A) (A) (A) (A) (A) (A) (A) (A) (A)
                 (A) (A) (A) (A) (A) (A) (A) (A) (A) (A) (A) (A)
                 (A) (A) (A) (A) (A) (A) (A) (A) (A) (A) (A) (A)
                 (A) (A) (A) (A) (A) (A) (A) (A) (A) (A) (A) (A)
                 (A) (A) (A) (A) (A) (A) (A) (A) (A) (A) (A) (A)
                 (A) (A) (A) (A) (A) (A) (A) (A) (A) (A) (A) (A)
                 (A) (A) (A) (A) (A) (A) (A) (A) (A) (A) (A) (A)
                 (A) (A) (A) (A) (A) (A) (A) (A) (A) (A) (A) (A)
                 (A) (A) (A) (A) (A) (A) (A) (A) (A) (A) (A) (A)
                 (A) (A) (A) (A) (A) (A) (A) (A) (A) (A) (A) (A)
                 (A) (A) (A) (A) (A) (A) (A) (A) (A) (A) (A)
 Harris functional with IExCor=  205 diagonalized for initial guess.
 ExpMin= 3.50D-02 ExpMax= 4.40D+05 ExpMxC= 1.51D+04 IAcc=3 IRadAn=         5 AccDes= 0.00D+00
 HarFok:  IExCor= 205 AccDes= 0.00D+00 IRadAn=         5 IDoV=1
 ScaDFX=  1.000000  1.000000  1.000000  1.000000
 Requested convergence on RMS density matrix=1.00D-08 within 128 cycles.
 Requested convergence on MAX density matrix=1.00D-06.
 Requested convergence on             energy=1.00D-06.
 No special actions if energy rises.
 SCF Done:  E(RHF) =  -2954.34926598     A.U. after   14 cycles
             Convg  =    0.6485D-08             -V/T =  2.0001
             S**2   =   0.0000
 ***** Axes restored to original set *****
 -------------------------------------------------------------------
 Center     Atomic                   Forces (Hartrees/Bohr)
 Number     Number              X              Y              Z
 -------------------------------------------------------------------
    1          6           0.000010278    0.000055376   -0.000008813
    2          6           0.000041152   -0.000098179   -0.000008792
    3          6          -0.000359016    0.000029373    0.000224196
    4          6           0.000174375   -0.000092772   -0.000134933
    5          6           0.000075728    0.000087375    0.000003843
    6          6          -0.000023135   -0.000055665   -0.000019582
    7          1           0.000012898    0.000007086    0.000020011
    8          1          -0.000006475    0.000008256    0.000037157
    9          1          -0.000068866    0.000004564   -0.000065842
   10          1          -0.000017600    0.000009481   -0.000018899
   11          1           0.000018925   -0.000006710    0.000021492
   12          6           0.000359922    0.000000404   -0.000255472
   13          6           0.000045990    0.000255741    0.000050752
   14          1          -0.000006599   -0.000058230    0.000067548
   15          1           0.000043893   -0.000017696   -0.000030301
   16          8          -0.000280493    0.000000354    0.000045997
   17         35          -0.000020976   -0.000128760    0.000071638
 -------------------------------------------------------------------
 Cartesian Forces:  Max     0.000359922 RMS     0.000113857

 GradGradGradGradGradGradGradGradGradGradGradGradGradGradGradGradGradGrad
 Berny optimization.
 Internal  Forces:  Max     0.000349293 RMS     0.000080129
 Search for a local minimum.
 Step number   7 out of a maximum of  88
 All quantities printed in internal units (Hartrees-Bohrs-Radians)
 Update second derivatives using D2CorX and points  1  2  4  3  5
                                                        6  7
 Trust test= 1.02D+00 RLast= 1.02D-01 DXMaxT set to 3.05D-01
     Eigenvalues ---    0.00189   0.00871   0.01769   0.02033   0.02064
     Eigenvalues ---    0.02081   0.02086   0.02090   0.02102   0.02115
     Eigenvalues ---    0.02151   0.04353   0.07258   0.07712   0.15964
     Eigenvalues ---    0.15991   0.16000   0.16000   0.16014   0.16082
     Eigenvalues ---    0.16250   0.18430   0.22003   0.22047   0.23448
     Eigenvalues ---    0.23930   0.25002   0.25665   0.29592   0.31847
     Eigenvalues ---    0.34030   0.34926   0.35054   0.35201   0.35211
     Eigenvalues ---    0.35244   0.35701   0.36834   0.41338   0.42007
     Eigenvalues ---    0.45555   0.45666   0.45774   0.49907   0.93289
     Eigenvalues --- 1000.000001000.000001000.000001000.000001000.00000
     Eigenvalues --- 1000.000001000.000001000.000001000.000001000.00000
     Eigenvalues --- 1000.000001000.000001000.000001000.000001000.00000
     Eigenvalues --- 1000.000001000.000001000.000001000.000001000.00000
     Eigenvalues --- 1000.000001000.000001000.000001000.000001000.00000
     Eigenvalues --- 1000.000001000.000001000.000001000.000001000.00000
     Eigenvalues --- 1000.000001000.000001000.00000
 RFO step:  Lambda=-2.76680161D-06.
 Quartic linear search produced a step of  0.07214.
 Iteration  1 RMS(Cart)=  0.00580335 RMS(Int)=  0.00001321
 Iteration  2 RMS(Cart)=  0.00002478 RMS(Int)=  0.00000013
 Iteration  3 RMS(Cart)=  0.00000000 RMS(Int)=  0.00000013
 Variable       Old X    -DE/DX   Delta X   Delta X   Delta X     New X
                                 (Linear)    (Quad)   (Total)
    R1        2.60948   0.00001  -0.00007   0.00003  -0.00004   2.60944
    R2        2.62268   0.00001  -0.00005   0.00009   0.00004   2.62272
    R3        2.03140  -0.00002  -0.00003  -0.00006  -0.00009   2.03131
    R4        2.63247  -0.00006   0.00000  -0.00007  -0.00007   2.63240
    R5        2.02800   0.00002  -0.00006   0.00007   0.00001   2.02801
    R6        2.62547   0.00023  -0.00009   0.00055   0.00046   2.62593
    R7        2.83035  -0.00005  -0.00009  -0.00016  -0.00025   2.83010
    R8        2.61822  -0.00001  -0.00006   0.00005  -0.00001   2.61821
    R9        2.02851  -0.00009   0.00000  -0.00022  -0.00022   2.02829
   R10        2.61480   0.00000  -0.00005   0.00001  -0.00004   2.61476
   R11        2.03115  -0.00001  -0.00003  -0.00001  -0.00004   2.03111
   R12        2.03245  -0.00002  -0.00004  -0.00005  -0.00009   2.03236
   R13        2.87603   0.00014  -0.00012   0.00045   0.00033   2.87636
   R14        2.24524   0.00027  -0.00002   0.00026   0.00024   2.24548
   R15        2.03571   0.00001  -0.00001   0.00000  -0.00001   2.03570
   R16        2.03269  -0.00003  -0.00002  -0.00011  -0.00013   2.03256
   R17        3.69059  -0.00013   0.00009  -0.00078  -0.00069   3.68989
    A1        2.09330   0.00004  -0.00002   0.00013   0.00011   2.09341
    A2        2.09330  -0.00003   0.00002  -0.00014  -0.00012   2.09318
    A3        2.09658  -0.00001   0.00000   0.00001   0.00001   2.09659
    A4        2.10164   0.00002   0.00002   0.00004   0.00006   2.10169
    A5        2.10598   0.00002   0.00003   0.00017   0.00020   2.10618
    A6        2.07557  -0.00004  -0.00005  -0.00021  -0.00026   2.07531
    A7        2.08142  -0.00006  -0.00001  -0.00022  -0.00023   2.08119
    A8        2.05535  -0.00008   0.00007  -0.00028  -0.00022   2.05514
    A9        2.14631   0.00015  -0.00006   0.00051   0.00045   2.14676
   A10        2.10053   0.00003  -0.00001   0.00017   0.00016   2.10070
   A11        2.11112   0.00001  -0.00001   0.00003   0.00002   2.11114
   A12        2.07146  -0.00004   0.00002  -0.00023  -0.00021   2.07126
   A13        2.09385  -0.00003   0.00003  -0.00013  -0.00011   2.09374
   A14        2.09053   0.00004  -0.00003   0.00022   0.00018   2.09071
   A15        2.09880  -0.00001   0.00001  -0.00008  -0.00007   2.09873
   A16        2.09563   0.00001   0.00000   0.00001   0.00001   2.09564
   A17        2.09407   0.00001   0.00000   0.00012   0.00012   2.09418
   A18        2.09349  -0.00002   0.00000  -0.00013  -0.00013   2.09336
   A19        2.09664   0.00035  -0.00009   0.00106   0.00097   2.09761
   A20        2.12103  -0.00028   0.00007  -0.00100  -0.00093   2.12010
   A21        2.06520  -0.00007   0.00002  -0.00007  -0.00005   2.06515
   A22        1.97718   0.00001  -0.00002   0.00045   0.00043   1.97761
   A23        1.89204  -0.00002   0.00010  -0.00011  -0.00001   1.89203
   A24        1.93615   0.00018  -0.00030   0.00053   0.00023   1.93638
   A25        1.93556  -0.00007   0.00006  -0.00062  -0.00055   1.93500
   A26        1.86168  -0.00002   0.00009   0.00019   0.00028   1.86196
   A27        1.85781  -0.00009   0.00007  -0.00051  -0.00044   1.85737
    D1        0.00101   0.00001  -0.00028   0.00037   0.00009   0.00109
    D2       -3.13911  -0.00001  -0.00019  -0.00048  -0.00066  -3.13978
    D3       -3.14081   0.00001  -0.00023   0.00031   0.00008  -3.14072
    D4        0.00226  -0.00001  -0.00013  -0.00053  -0.00067   0.00159
    D5       -0.00163  -0.00001   0.00016  -0.00067  -0.00051  -0.00214
    D6       -3.14158   0.00000   0.00012  -0.00005   0.00007  -3.14151
    D7        3.14018  -0.00001   0.00010  -0.00061  -0.00051   3.13967
    D8        0.00024   0.00000   0.00007   0.00000   0.00007   0.00031
    D9        0.00169  -0.00002   0.00028  -0.00069  -0.00041   0.00129
   D10       -3.12493  -0.00002   0.00001  -0.00121  -0.00119  -3.12612
   D11       -3.14135   0.00000   0.00019   0.00014   0.00033  -3.14102
   D12        0.01522   0.00000  -0.00008  -0.00038  -0.00046   0.01476
   D13       -0.00380   0.00003  -0.00015   0.00132   0.00116  -0.00263
   D14        3.12488   0.00000  -0.00015  -0.00038  -0.00054   3.12434
   D15        3.12200   0.00003   0.00013   0.00186   0.00198   3.12399
   D16       -0.03251  -0.00001   0.00013   0.00015   0.00028  -0.03222
   D17       -3.12725  -0.00003  -0.00263  -0.00762  -0.01025  -3.13750
   D18        0.04168  -0.00002  -0.00266  -0.00689  -0.00955   0.03213
   D19        0.02991  -0.00003  -0.00291  -0.00815  -0.01106   0.01885
   D20       -3.08434  -0.00002  -0.00294  -0.00742  -0.01036  -3.09470
   D21        0.00320  -0.00003   0.00003  -0.00163  -0.00160   0.00160
   D22        3.14021  -0.00002  -0.00002  -0.00108  -0.00109   3.13911
   D23       -3.12577   0.00000   0.00003   0.00003   0.00006  -3.12571
   D24        0.01124   0.00001  -0.00002   0.00058   0.00057   0.01180
   D25       -0.00047   0.00002  -0.00003   0.00130   0.00127   0.00080
   D26        3.13948   0.00001   0.00001   0.00068   0.00069   3.14017
   D27       -3.13745   0.00001   0.00002   0.00074   0.00076  -3.13669
   D28        0.00250   0.00000   0.00005   0.00012   0.00018   0.00268
   D29       -0.73951  -0.00005   0.00198   0.00297   0.00494  -0.73457
   D30       -2.89566   0.00005   0.00184   0.00353   0.00537  -2.89030
   D31        1.35362   0.00006   0.00187   0.00391   0.00578   1.35940
   D32        2.37560  -0.00007   0.00200   0.00225   0.00425   2.37985
   D33        0.21945   0.00003   0.00187   0.00280   0.00467   0.22412
   D34       -1.81445   0.00004   0.00189   0.00319   0.00508  -1.80937
         Item               Value     Threshold  Converged?
 Maximum Force            0.000349     0.000450     YES
 RMS     Force            0.000080     0.000300     YES
 Maximum Displacement     0.027161     0.001800     NO 
 RMS     Displacement     0.005805     0.001200     NO 
 Predicted change in Energy=-1.456339D-06
 GradGradGradGradGradGradGradGradGradGradGradGradGradGradGradGradGradGrad

                          Input orientation:                          
 ---------------------------------------------------------------------
 Center     Atomic     Atomic              Coordinates (Angstroms)
 Number     Number      Type              X           Y           Z
 ---------------------------------------------------------------------
    1          6             0        0.004048   -0.079429    0.000570
    2          6             0        0.012808   -0.026877    1.380397
    3          6             0        1.218193    0.027723    2.076481
    4          6             0        2.412640    0.030281    1.366390
    5          6             0        2.404438   -0.024046   -0.018017
    6          6             0        1.201955   -0.079315   -0.700313
    7          1             0       -0.930662   -0.120558   -0.528660
    8          1             0       -0.906443   -0.028037    1.934186
    9          1             0        3.356624    0.087548    1.873968
   10          1             0        3.333691   -0.019257   -0.558106
   11          1             0        1.195961   -0.120148   -1.775002
   12          6             0        1.158567    0.062555    3.572515
   13          6             0        2.441966    0.127901    4.388248
   14          1             0        3.218598   -0.517722    4.013448
   15          1             0        2.206918   -0.109145    5.410718
   16          8             0        0.123245    0.011984    4.153464
   17         35             0        3.173075    1.938454    4.395467
 ---------------------------------------------------------------------
                    Distance matrix (angstroms):
                    1          2          3          4          5
     1  C    0.000000
     2  C    1.380856   0.000000
     3  C    2.407288   1.393006   0.000000
     4  C    2.771067   2.400554   1.389583   0.000000
     5  C    2.401100   2.770463   2.407650   1.385497   0.000000
     6  C    1.387882   2.397119   2.778904   2.397714   1.383672
     7  H    1.074923   2.131528   3.380285   3.845989   3.375346
     8  H    2.137875   1.073176   2.130126   3.367804   3.843572
     9  H    3.844121   3.381984   2.148832   1.073322   2.121018
    10  H    3.376723   3.845272   3.379140   2.134121   1.074816
    11  H    2.138918   3.371216   3.854385   3.372133   2.134631
    12  C    3.756576   2.475104   1.497627   2.537859   3.801528
    13  C    5.023758   3.869358   2.617618   3.023576   4.409044
    14  H    5.160293   4.177437   2.837423   2.820778   4.142376
    15  H    5.841508   4.589594   3.480437   4.051956   5.432993
    16  O    4.155610   2.775537   2.347982   3.606861   4.754619
    17  Br   5.781843   4.789620   3.584711   3.659877   4.890915
                    6          7          8          9         10
     6  C    0.000000
     7  H    2.139911   0.000000
     8  H    3.374694   2.464703   0.000000
     9  H    3.361156   4.919019   4.265059   0.000000
    10  H    2.137318   4.265657   4.918367   2.434526   0.000000
    11  H    1.075481   2.464932   4.264583   4.245773   2.461891
    12  C    4.275403   4.606305   2.637535   2.777975   4.669035
    13  C    5.241567   5.967607   4.154345   2.675786   5.028244
    14  H    5.145736   6.164807   4.645329   2.227729   4.600089
    15  H    6.193185   6.717198   4.667533   3.724125   6.074911
    16  O    4.973038   4.801102   2.446846   3.956837   5.701476
    17  Br   5.824404   6.732549   5.154363   3.133290   5.328819
                   11         12         13         14         15
    11  H    0.000000
    12  C    5.350768   0.000000
    13  C    6.292830   1.522106   0.000000
    14  H    6.144533   2.185148   1.077247   0.000000
    15  H    7.256495   2.123090   1.075585   1.772793   0.000000
    16  O    6.026184   1.188255   2.333459   3.143470   2.436607
    17  Br   6.798641   2.873063   1.952607   2.486124   2.481301
                   16         17
    16  O    0.000000
    17  Br   3.615428   0.000000
 Stoichiometry    C8H7BrO
 Framework group  C1[X(C8H7BrO)]
 Deg. of freedom    45
 Full point group                 C1      NOp   1
 Largest Abelian subgroup         C1      NOp   1
 Largest concise Abelian subgroup C1      NOp   1
                         Standard orientation:                         
 ---------------------------------------------------------------------
 Center     Atomic     Atomic              Coordinates (Angstroms)
 Number     Number      Type              X           Y           Z
 ---------------------------------------------------------------------
    1          6             0       -3.377180    0.366847   -0.562158
    2          6             0       -2.189366    1.050474   -0.393293
    3          6             0       -1.088051    0.419699    0.180896
    4          6             0       -1.197535   -0.906589    0.580788
    5          6             0       -2.389599   -1.592479    0.413039
    6          6             0       -3.478301   -0.956783   -0.157195
    7          1             0       -4.221863    0.861015   -1.006869
    8          1             0       -2.098660    2.074685   -0.700651
    9          1             0       -0.361817   -1.424132    1.011770
   10          1             0       -2.463381   -2.618817    0.723549
   11          1             0       -4.403066   -1.489927   -0.288448
   12          6             0        0.163862    1.223188    0.354120
   13          6             0        1.401978    0.587622    0.970506
   14          1             0        1.182345   -0.036859    1.820356
   15          1             0        2.088507    1.371188    1.238059
   16          8             0        0.212990    2.369549    0.045263
   17         35             0        2.328548   -0.538440   -0.328003
 ---------------------------------------------------------------------
 Rotational constants (GHZ):      1.9287502      0.5140061      0.4346485
 Standard basis: 6-311+G(d,p) (5D, 7F)
 There are   288 symmetry adapted basis functions of A   symmetry.
 Integral buffers will be    262144 words long.
 Raffenetti 1 integral format.
 Two-electron integral symmetry is turned on.
   288 basis functions,   474 primitive gaussians,   300 cartesian basis functions
    49 alpha electrons       49 beta electrons
       nuclear repulsion energy       707.4187844416 Hartrees.
 NAtoms=   17 NActive=   17 NUniq=   17 SFac= 1.00D+00 NAtFMM=   60 Big=F
 One-electron integrals computed using PRISM.
 NBasis=   288 RedAO= T  NBF=   288
 NBsUse=   288 1.00D-06 NBFU=   288
 Initial guess read from the read-write file:
 Initial guess orbital symmetries:
       Occupied  (A) (A) (A) (A) (A) (A) (A) (A) (A) (A) (A) (A)
                 (A) (A) (A) (A) (A) (A) (A) (A) (A) (A) (A) (A)
                 (A) (A) (A) (A) (A) (A) (A) (A) (A) (A) (A) (A)
                 (A) (A) (A) (A) (A) (A) (A) (A) (A) (A) (A) (A)
                 (A)
       Virtual   (A) (A) (A) (A) (A) (A) (A) (A) (A) (A) (A) (A)
                 (A) (A) (A) (A) (A) (A) (A) (A) (A) (A) (A) (A)
                 (A) (A) (A) (A) (A) (A) (A) (A) (A) (A) (A) (A)
                 (A) (A) (A) (A) (A) (A) (A) (A) (A) (A) (A) (A)
                 (A) (A) (A) (A) (A) (A) (A) (A) (A) (A) (A) (A)
                 (A) (A) (A) (A) (A) (A) (A) (A) (A) (A) (A) (A)
                 (A) (A) (A) (A) (A) (A) (A) (A) (A) (A) (A) (A)
                 (A) (A) (A) (A) (A) (A) (A) (A) (A) (A) (A) (A)
                 (A) (A) (A) (A) (A) (A) (A) (A) (A) (A) (A) (A)
                 (A) (A) (A) (A) (A) (A) (A) (A) (A) (A) (A) (A)
                 (A) (A) (A) (A) (A) (A) (A) (A) (A) (A) (A) (A)
                 (A) (A) (A) (A) (A) (A) (A) (A) (A) (A) (A) (A)
                 (A) (A) (A) (A) (A) (A) (A) (A) (A) (A) (A) (A)
                 (A) (A) (A) (A) (A) (A) (A) (A) (A) (A) (A) (A)
                 (A) (A) (A) (A) (A) (A) (A) (A) (A) (A) (A) (A)
                 (A) (A) (A) (A) (A) (A) (A) (A) (A) (A) (A) (A)
                 (A) (A) (A) (A) (A) (A) (A) (A) (A) (A) (A) (A)
                 (A) (A) (A) (A) (A) (A) (A) (A) (A) (A) (A) (A)
                 (A) (A) (A) (A) (A) (A) (A) (A) (A) (A) (A) (A)
                 (A) (A) (A) (A) (A) (A) (A) (A) (A) (A) (A)
 Harris functional with IExCor=  205 diagonalized for initial guess.
 ExpMin= 3.50D-02 ExpMax= 4.40D+05 ExpMxC= 1.51D+04 IAcc=3 IRadAn=         5 AccDes= 0.00D+00
 HarFok:  IExCor= 205 AccDes= 0.00D+00 IRadAn=         5 IDoV=1
 ScaDFX=  1.000000  1.000000  1.000000  1.000000
 Requested convergence on RMS density matrix=1.00D-08 within 128 cycles.
 Requested convergence on MAX density matrix=1.00D-06.
 Requested convergence on             energy=1.00D-06.
 No special actions if energy rises.
 SCF Done:  E(RHF) =  -2954.34926735     A.U. after   12 cycles
             Convg  =    0.8073D-08             -V/T =  2.0001
             S**2   =   0.0000
 ***** Axes restored to original set *****
 -------------------------------------------------------------------
 Center     Atomic                   Forces (Hartrees/Bohr)
 Number     Number              X              Y              Z
 -------------------------------------------------------------------
    1          6           0.000038513   -0.000015984   -0.000038895
    2          6           0.000019435    0.000008886    0.000024099
    3          6          -0.000038834    0.000007506    0.000006470
    4          6           0.000019182    0.000042324   -0.000044583
    5          6           0.000024693   -0.000028352    0.000055969
    6          6          -0.000063493    0.000026416    0.000005564
    7          1          -0.000015879   -0.000006807   -0.000006830
    8          1          -0.000012084   -0.000004373   -0.000002116
    9          1           0.000012573   -0.000018788    0.000039237
   10          1           0.000006708   -0.000002897   -0.000006421
   11          1          -0.000003163   -0.000002080   -0.000014953
   12          6           0.000087616   -0.000081162   -0.000075967
   13          6          -0.000008629    0.000162210   -0.000023750
   14          1          -0.000008547   -0.000044156   -0.000032187
   15          1          -0.000030425   -0.000034925    0.000012011
   16          8          -0.000051831    0.000001892    0.000081981
   17         35           0.000024163   -0.000009710    0.000020371
 -------------------------------------------------------------------
 Cartesian Forces:  Max     0.000162210 RMS     0.000040845

 GradGradGradGradGradGradGradGradGradGradGradGradGradGradGradGradGradGrad
 Berny optimization.
 Internal  Forces:  Max     0.000118477 RMS     0.000028095
 Search for a local minimum.
 Step number   8 out of a maximum of  88
 All quantities printed in internal units (Hartrees-Bohrs-Radians)
 Update second derivatives using D2CorX and points  1  2  4  3  5
                                                        6  7  8
 Trust test= 9.44D-01 RLast= 2.45D-02 DXMaxT set to 3.05D-01
     Eigenvalues ---    0.00181   0.00874   0.01795   0.02033   0.02070
     Eigenvalues ---    0.02081   0.02090   0.02095   0.02102   0.02117
     Eigenvalues ---    0.02235   0.04363   0.06914   0.07725   0.15849
     Eigenvalues ---    0.16000   0.16000   0.16004   0.16076   0.16117
     Eigenvalues ---    0.16317   0.18581   0.22002   0.22070   0.23482
     Eigenvalues ---    0.24040   0.24669   0.26034   0.29742   0.32128
     Eigenvalues ---    0.34226   0.34954   0.35077   0.35201   0.35216
     Eigenvalues ---    0.35267   0.35861   0.37938   0.41368   0.42350
     Eigenvalues ---    0.45154   0.45686   0.46811   0.50245   0.91771
     Eigenvalues --- 1000.000001000.000001000.000001000.000001000.00000
     Eigenvalues --- 1000.000001000.000001000.000001000.000001000.00000
     Eigenvalues --- 1000.000001000.000001000.000001000.000001000.00000
     Eigenvalues --- 1000.000001000.000001000.000001000.000001000.00000
     Eigenvalues --- 1000.000001000.000001000.000001000.000001000.00000
     Eigenvalues --- 1000.000001000.000001000.000001000.000001000.00000
     Eigenvalues --- 1000.000001000.000001000.00000
 RFO step:  Lambda=-2.80478000D-07.
 Quartic linear search produced a step of -0.05540.
 Iteration  1 RMS(Cart)=  0.00050937 RMS(Int)=  0.00000017
 Iteration  2 RMS(Cart)=  0.00000021 RMS(Int)=  0.00000004
 Variable       Old X    -DE/DX   Delta X   Delta X   Delta X     New X
                                 (Linear)    (Quad)   (Total)
    R1        2.60944   0.00003   0.00000   0.00004   0.00004   2.60948
    R2        2.62272  -0.00003   0.00000  -0.00007  -0.00007   2.62265
    R3        2.03131   0.00002   0.00001   0.00004   0.00004   2.03135
    R4        2.63240   0.00000   0.00000  -0.00003  -0.00003   2.63237
    R5        2.02801   0.00001   0.00000   0.00003   0.00003   2.02804
    R6        2.62593   0.00001  -0.00003   0.00008   0.00005   2.62598
    R7        2.83010  -0.00002   0.00001  -0.00011  -0.00010   2.83001
    R8        2.61821  -0.00002   0.00000  -0.00006  -0.00006   2.61815
    R9        2.02829   0.00003   0.00001   0.00004   0.00005   2.02834
   R10        2.61476   0.00005   0.00000   0.00009   0.00009   2.61485
   R11        2.03111   0.00001   0.00000   0.00002   0.00002   2.03113
   R12        2.03236   0.00002   0.00000   0.00003   0.00003   2.03240
   R13        2.87636  -0.00003  -0.00002  -0.00006  -0.00008   2.87628
   R14        2.24548   0.00009  -0.00001   0.00013   0.00012   2.24559
   R15        2.03570   0.00003   0.00000   0.00007   0.00007   2.03577
   R16        2.03256   0.00003   0.00001   0.00006   0.00007   2.03263
   R17        3.68989   0.00000   0.00004  -0.00015  -0.00011   3.68979
    A1        2.09341   0.00000  -0.00001   0.00001   0.00000   2.09342
    A2        2.09318   0.00000   0.00001  -0.00002  -0.00002   2.09316
    A3        2.09659   0.00000   0.00000   0.00001   0.00001   2.09661
    A4        2.10169  -0.00001   0.00000  -0.00002  -0.00002   2.10167
    A5        2.10618   0.00000  -0.00001   0.00000  -0.00002   2.10616
    A6        2.07531   0.00001   0.00001   0.00002   0.00004   2.07535
    A7        2.08119   0.00001   0.00001   0.00002   0.00003   2.08122
    A8        2.05514   0.00006   0.00001   0.00016   0.00018   2.05532
    A9        2.14676  -0.00007  -0.00003  -0.00019  -0.00021   2.14655
   A10        2.10070  -0.00001  -0.00001  -0.00001  -0.00002   2.10068
   A11        2.11114  -0.00003   0.00000  -0.00013  -0.00013   2.11101
   A12        2.07126   0.00003   0.00001   0.00014   0.00015   2.07141
   A13        2.09374   0.00000   0.00001  -0.00002  -0.00001   2.09373
   A14        2.09071   0.00000  -0.00001   0.00004   0.00003   2.09074
   A15        2.09873   0.00000   0.00000  -0.00003  -0.00002   2.09871
   A16        2.09564   0.00000   0.00000   0.00002   0.00002   2.09566
   A17        2.09418   0.00000  -0.00001  -0.00001  -0.00002   2.09417
   A18        2.09336   0.00000   0.00001  -0.00001   0.00000   2.09336
   A19        2.09761  -0.00003  -0.00005   0.00005   0.00000   2.09761
   A20        2.12010   0.00007   0.00005   0.00009   0.00014   2.12023
   A21        2.06515  -0.00004   0.00000  -0.00014  -0.00014   2.06501
   A22        1.97761  -0.00008  -0.00002  -0.00041  -0.00044   1.97718
   A23        1.89203  -0.00005   0.00000  -0.00033  -0.00033   1.89170
   A24        1.93638   0.00012  -0.00001   0.00057   0.00056   1.93694
   A25        1.93500   0.00002   0.00003  -0.00022  -0.00019   1.93481
   A26        1.86196   0.00000  -0.00002   0.00022   0.00021   1.86217
   A27        1.85737   0.00000   0.00002   0.00022   0.00025   1.85761
    D1        0.00109   0.00000   0.00000  -0.00006  -0.00006   0.00103
    D2       -3.13978   0.00000   0.00004   0.00010   0.00013  -3.13964
    D3       -3.14072   0.00000   0.00000  -0.00016  -0.00016  -3.14089
    D4        0.00159   0.00000   0.00004   0.00000   0.00003   0.00163
    D5       -0.00214   0.00001   0.00003   0.00023   0.00026  -0.00188
    D6       -3.14151   0.00000   0.00000  -0.00009  -0.00009   3.14158
    D7        3.13967   0.00001   0.00003   0.00033   0.00036   3.14004
    D8        0.00031   0.00000   0.00000   0.00001   0.00001   0.00032
    D9        0.00129   0.00000   0.00002  -0.00006  -0.00004   0.00125
   D10       -3.12612   0.00001   0.00007   0.00026   0.00033  -3.12579
   D11       -3.14102  -0.00001  -0.00002  -0.00021  -0.00023  -3.14125
   D12        0.01476   0.00000   0.00003   0.00011   0.00014   0.01490
   D13       -0.00263   0.00000  -0.00006   0.00000  -0.00007  -0.00270
   D14        3.12434   0.00001   0.00003   0.00053   0.00056   3.12490
   D15        3.12399  -0.00001  -0.00011  -0.00034  -0.00045   3.12354
   D16       -0.03222   0.00001  -0.00002   0.00019   0.00018  -0.03205
   D17       -3.13750   0.00000   0.00057  -0.00118  -0.00061  -3.13811
   D18        0.03213   0.00000   0.00053  -0.00101  -0.00048   0.03165
   D19        0.01885   0.00000   0.00061  -0.00084  -0.00023   0.01862
   D20       -3.09470   0.00001   0.00057  -0.00068  -0.00010  -3.09480
   D21        0.00160   0.00001   0.00009   0.00018   0.00027   0.00187
   D22        3.13911   0.00001   0.00006   0.00018   0.00024   3.13936
   D23       -3.12571  -0.00001   0.00000  -0.00034  -0.00034  -3.12605
   D24        0.01180  -0.00001  -0.00003  -0.00033  -0.00036   0.01144
   D25        0.00080  -0.00001  -0.00007  -0.00029  -0.00036   0.00044
   D26        3.14017   0.00000  -0.00004   0.00003  -0.00001   3.14016
   D27       -3.13669  -0.00001  -0.00004  -0.00030  -0.00034  -3.13703
   D28        0.00268   0.00000  -0.00001   0.00002   0.00001   0.00269
   D29       -0.73457  -0.00003  -0.00027   0.00019  -0.00009  -0.73465
   D30       -2.89030   0.00004  -0.00030   0.00100   0.00070  -2.88960
   D31        1.35940   0.00000  -0.00032   0.00060   0.00028   1.35968
   D32        2.37985  -0.00003  -0.00024   0.00003  -0.00020   2.37965
   D33        0.22412   0.00004  -0.00026   0.00084   0.00058   0.22471
   D34       -1.80937   0.00000  -0.00028   0.00044   0.00016  -1.80921
         Item               Value     Threshold  Converged?
 Maximum Force            0.000118     0.000450     YES
 RMS     Force            0.000028     0.000300     YES
 Maximum Displacement     0.001846     0.001800     NO 
 RMS     Displacement     0.000509     0.001200     YES
 Predicted change in Energy=-1.449521D-07
 GradGradGradGradGradGradGradGradGradGradGradGradGradGradGradGradGradGrad

                          Input orientation:                          
 ---------------------------------------------------------------------
 Center     Atomic     Atomic              Coordinates (Angstroms)
 Number     Number      Type              X           Y           Z
 ---------------------------------------------------------------------
    1          6             0        0.004041   -0.079689    0.000496
    2          6             0        0.012679   -0.026807    1.380334
    3          6             0        1.217998    0.028252    2.076464
    4          6             0        2.412532    0.030891    1.366464
    5          6             0        2.404443   -0.023886   -0.017893
    6          6             0        1.201967   -0.079373   -0.700281
    7          1             0       -0.930642   -0.121324   -0.528788
    8          1             0       -0.906633   -0.028242    1.934052
    9          1             0        3.356433    0.088002    1.874269
   10          1             0        3.333732   -0.019259   -0.557944
   11          1             0        1.196049   -0.120550   -1.774975
   12          6             0        1.158559    0.062996    3.572456
   13          6             0        2.442038    0.128024    4.388014
   14          1             0        3.218202   -0.517960    4.012767
   15          1             0        2.206841   -0.109783    5.410311
   16          8             0        0.123331    0.012475    4.153704
   17         35             0        3.174052    1.938146    4.396305
 ---------------------------------------------------------------------
                    Distance matrix (angstroms):
                    1          2          3          4          5
     1  C    0.000000
     2  C    1.380879   0.000000
     3  C    2.407278   1.392991   0.000000
     4  C    2.771087   2.400587   1.389611   0.000000
     5  C    2.401120   2.770484   2.407634   1.385464   0.000000
     6  C    1.387845   2.397109   2.778877   2.397720   1.383720
     7  H    1.074945   2.131557   3.380291   3.846031   3.375396
     8  H    2.137900   1.073191   2.130148   3.367864   3.843609
     9  H    3.844174   3.381988   2.148804   1.073349   2.121104
    10  H    3.376736   3.845305   3.379156   2.134120   1.074828
    11  H    2.138889   3.371221   3.854375   3.372151   2.134689
    12  C    3.756617   2.475178   1.497576   2.537692   3.801366
    13  C    5.023672   3.869353   2.617535   3.023255   4.408685
    14  H    5.159577   4.176879   2.836976   2.820153   4.141562
    15  H    5.841175   4.589329   3.480143   4.051518   5.432478
    16  O    4.155943   2.775854   2.348078   3.606866   4.754683
    17  Br   5.783058   4.790762   3.585457   3.660256   4.891524
                    6          7          8          9         10
     6  C    0.000000
     7  H    2.139904   0.000000
     8  H    3.374688   2.464715   0.000000
     9  H    3.361257   4.919097   4.265070   0.000000
    10  H    2.137357   4.265694   4.918416   2.434683   0.000000
    11  H    1.075498   2.464912   4.264583   4.245908   2.461933
    12  C    4.275329   4.606402   2.637748   2.777610   4.668870
    13  C    5.241330   5.967586   4.154509   2.675188   5.027853
    14  H    5.144938   6.164086   4.644906   2.226987   4.599288
    15  H    6.192740   6.716906   4.667413   3.723476   6.074384
    16  O    4.973235   4.801509   2.447313   3.956573   5.701517
    17  Br   5.825350   6.733979   5.155712   3.133203   5.329307
                   11         12         13         14         15
    11  H    0.000000
    12  C    5.350712   0.000000
    13  C    6.292591   1.522064   0.000000
    14  H    6.143696   2.184837   1.077282   0.000000
    15  H    7.256042   2.122842   1.075621   1.772735   0.000000
    16  O    6.026413   1.188317   2.333378   3.143159   2.436189
    17  Br   6.799663   2.873521   1.952551   2.486263   2.481475
                   16         17
    16  O    0.000000
    17  Br   3.615793   0.000000
 Stoichiometry    C8H7BrO
 Framework group  C1[X(C8H7BrO)]
 Deg. of freedom    45
 Full point group                 C1      NOp   1
 Largest Abelian subgroup         C1      NOp   1
 Largest concise Abelian subgroup C1      NOp   1
                         Standard orientation:                         
 ---------------------------------------------------------------------
 Center     Atomic     Atomic              Coordinates (Angstroms)
 Number     Number      Type              X           Y           Z
 ---------------------------------------------------------------------
    1          6             0       -3.377837    0.366720   -0.561618
    2          6             0       -2.190014    1.050460   -0.393090
    3          6             0       -1.088381    0.419630    0.180392
    4          6             0       -1.197514   -0.906809    0.579977
    5          6             0       -2.389581   -1.592737    0.412677
    6          6             0       -3.478580   -0.957034   -0.157096
    7          1             0       -4.222843    0.860987   -1.005660
    8          1             0       -2.099649    2.074847   -0.700020
    9          1             0       -0.361575   -1.424117    1.010877
   10          1             0       -2.463208   -2.619116    0.723131
   11          1             0       -4.403386   -1.490223   -0.288018
   12          6             0        0.163466    1.223087    0.353795
   13          6             0        1.401511    0.587475    0.970174
   14          1             0        1.181366   -0.036969    1.819964
   15          1             0        2.087509    1.371323    1.238408
   16          8             0        0.212724    2.369586    0.045231
   17         35             0        2.329188   -0.538233   -0.327766
 ---------------------------------------------------------------------
 Rotational constants (GHZ):      1.9291413      0.5138585      0.4345216
 Standard basis: 6-311+G(d,p) (5D, 7F)
 There are   288 symmetry adapted basis functions of A   symmetry.
 Integral buffers will be    262144 words long.
 Raffenetti 1 integral format.
 Two-electron integral symmetry is turned on.
   288 basis functions,   474 primitive gaussians,   300 cartesian basis functions
    49 alpha electrons       49 beta electrons
       nuclear repulsion energy       707.3829978502 Hartrees.
 NAtoms=   17 NActive=   17 NUniq=   17 SFac= 1.00D+00 NAtFMM=   60 Big=F
 One-electron integrals computed using PRISM.
 NBasis=   288 RedAO= T  NBF=   288
 NBsUse=   288 1.00D-06 NBFU=   288
 Initial guess read from the read-write file:
 Initial guess orbital symmetries:
       Occupied  (A) (A) (A) (A) (A) (A) (A) (A) (A) (A) (A) (A)
                 (A) (A) (A) (A) (A) (A) (A) (A) (A) (A) (A) (A)
                 (A) (A) (A) (A) (A) (A) (A) (A) (A) (A) (A) (A)
                 (A) (A) (A) (A) (A) (A) (A) (A) (A) (A) (A) (A)
                 (A)
       Virtual   (A) (A) (A) (A) (A) (A) (A) (A) (A) (A) (A) (A)
                 (A) (A) (A) (A) (A) (A) (A) (A) (A) (A) (A) (A)
                 (A) (A) (A) (A) (A) (A) (A) (A) (A) (A) (A) (A)
                 (A) (A) (A) (A) (A) (A) (A) (A) (A) (A) (A) (A)
                 (A) (A) (A) (A) (A) (A) (A) (A) (A) (A) (A) (A)
                 (A) (A) (A) (A) (A) (A) (A) (A) (A) (A) (A) (A)
                 (A) (A) (A) (A) (A) (A) (A) (A) (A) (A) (A) (A)
                 (A) (A) (A) (A) (A) (A) (A) (A) (A) (A) (A) (A)
                 (A) (A) (A) (A) (A) (A) (A) (A) (A) (A) (A) (A)
                 (A) (A) (A) (A) (A) (A) (A) (A) (A) (A) (A) (A)
                 (A) (A) (A) (A) (A) (A) (A) (A) (A) (A) (A) (A)
                 (A) (A) (A) (A) (A) (A) (A) (A) (A) (A) (A) (A)
                 (A) (A) (A) (A) (A) (A) (A) (A) (A) (A) (A) (A)
                 (A) (A) (A) (A) (A) (A) (A) (A) (A) (A) (A) (A)
                 (A) (A) (A) (A) (A) (A) (A) (A) (A) (A) (A) (A)
                 (A) (A) (A) (A) (A) (A) (A) (A) (A) (A) (A) (A)
                 (A) (A) (A) (A) (A) (A) (A) (A) (A) (A) (A) (A)
                 (A) (A) (A) (A) (A) (A) (A) (A) (A) (A) (A) (A)
                 (A) (A) (A) (A) (A) (A) (A) (A) (A) (A) (A) (A)
                 (A) (A) (A) (A) (A) (A) (A) (A) (A) (A) (A)
 Requested convergence on RMS density matrix=1.00D-08 within 128 cycles.
 Requested convergence on MAX density matrix=1.00D-06.
 Requested convergence on             energy=1.00D-06.
 No special actions if energy rises.
 SCF Done:  E(RHF) =  -2954.34926752     A.U. after   10 cycles
             Convg  =    0.4800D-08             -V/T =  2.0001
             S**2   =   0.0000
 ***** Axes restored to original set *****
 -------------------------------------------------------------------
 Center     Atomic                   Forces (Hartrees/Bohr)
 Number     Number              X              Y              Z
 -------------------------------------------------------------------
    1          6           0.000006336   -0.000003385   -0.000025654
    2          6           0.000009613    0.000004782    0.000028300
    3          6          -0.000020203   -0.000006275   -0.000002808
    4          6           0.000013569   -0.000007471   -0.000016781
    5          6           0.000014908    0.000004021    0.000019362
    6          6          -0.000022694   -0.000004325   -0.000001914
    7          1          -0.000001098    0.000001188    0.000000295
    8          1          -0.000001770    0.000000878   -0.000003481
    9          1          -0.000000550    0.000003143    0.000007876
   10          1          -0.000001072    0.000002167   -0.000001513
   11          1           0.000000180    0.000001814   -0.000002027
   12          6          -0.000023497   -0.000013676   -0.000002650
   13          6           0.000006724    0.000048654    0.000002566
   14          1           0.000006314   -0.000005621   -0.000010420
   15          1          -0.000004130    0.000004581    0.000002577
   16          8           0.000016297   -0.000001429   -0.000001689
   17         35           0.000001074   -0.000029047    0.000007960
 -------------------------------------------------------------------
 Cartesian Forces:  Max     0.000048654 RMS     0.000012856

 GradGradGradGradGradGradGradGradGradGradGradGradGradGradGradGradGradGrad
 Berny optimization.
 Internal  Forces:  Max     0.000040314 RMS     0.000008209
 Search for a local minimum.
 Step number   9 out of a maximum of  88
 All quantities printed in internal units (Hartrees-Bohrs-Radians)
 Update second derivatives using D2CorX and points  1  2  4  3  5
                                                        6  7  8  9
 Trust test= 1.12D+00 RLast= 2.06D-03 DXMaxT set to 3.05D-01
     Eigenvalues ---    0.00189   0.00863   0.01813   0.02035   0.02073
     Eigenvalues ---    0.02082   0.02089   0.02102   0.02107   0.02127
     Eigenvalues ---    0.02366   0.04351   0.06656   0.07717   0.14939
     Eigenvalues ---    0.15993   0.16000   0.16001   0.16044   0.16108
     Eigenvalues ---    0.16150   0.18641   0.21794   0.22030   0.22150
     Eigenvalues ---    0.23540   0.24809   0.25620   0.29928   0.32212
     Eigenvalues ---    0.34264   0.34848   0.35101   0.35201   0.35220
     Eigenvalues ---    0.35273   0.35866   0.37612   0.41356   0.42276
     Eigenvalues ---    0.44659   0.45718   0.46517   0.50153   0.93785
     Eigenvalues --- 1000.000001000.000001000.000001000.000001000.00000
     Eigenvalues --- 1000.000001000.000001000.000001000.000001000.00000
     Eigenvalues --- 1000.000001000.000001000.000001000.000001000.00000
     Eigenvalues --- 1000.000001000.000001000.000001000.000001000.00000
     Eigenvalues --- 1000.000001000.000001000.000001000.000001000.00000
     Eigenvalues --- 1000.000001000.000001000.000001000.000001000.00000
     Eigenvalues --- 1000.000001000.000001000.00000
 RFO step:  Lambda=-2.73173522D-08.
 Quartic linear search produced a step of  0.13650.
 Iteration  1 RMS(Cart)=  0.00016926 RMS(Int)=  0.00000002
 Iteration  2 RMS(Cart)=  0.00000003 RMS(Int)=  0.00000001
 Variable       Old X    -DE/DX   Delta X   Delta X   Delta X     New X
                                 (Linear)    (Quad)   (Total)
    R1        2.60948   0.00002   0.00001   0.00004   0.00005   2.60953
    R2        2.62265  -0.00001  -0.00001  -0.00003  -0.00004   2.62261
    R3        2.03135   0.00000   0.00001   0.00000   0.00000   2.03136
    R4        2.63237  -0.00001   0.00000  -0.00003  -0.00003   2.63234
    R5        2.02804   0.00000   0.00000   0.00000   0.00000   2.02804
    R6        2.62598   0.00001   0.00001   0.00002   0.00003   2.62601
    R7        2.83001   0.00000  -0.00001  -0.00001  -0.00002   2.82998
    R8        2.61815  -0.00001  -0.00001  -0.00003  -0.00004   2.61811
    R9        2.02834   0.00000   0.00001   0.00000   0.00001   2.02834
   R10        2.61485   0.00002   0.00001   0.00004   0.00005   2.61490
   R11        2.03113   0.00000   0.00000   0.00000   0.00000   2.03113
   R12        2.03240   0.00000   0.00000   0.00000   0.00001   2.03240
   R13        2.87628   0.00001  -0.00001   0.00005   0.00003   2.87632
   R14        2.24559  -0.00001   0.00002  -0.00002   0.00000   2.24559
   R15        2.03577   0.00001   0.00001   0.00003   0.00004   2.03581
   R16        2.03263   0.00000   0.00001   0.00000   0.00001   2.03264
   R17        3.68979  -0.00003  -0.00001  -0.00017  -0.00018   3.68960
    A1        2.09342   0.00000   0.00000  -0.00001  -0.00001   2.09341
    A2        2.09316   0.00000   0.00000   0.00000   0.00000   2.09316
    A3        2.09661   0.00000   0.00000   0.00001   0.00001   2.09662
    A4        2.10167   0.00000   0.00000  -0.00001  -0.00001   2.10166
    A5        2.10616   0.00000   0.00000  -0.00002  -0.00002   2.10614
    A6        2.07535   0.00001   0.00001   0.00003   0.00003   2.07538
    A7        2.08122   0.00000   0.00000   0.00001   0.00002   2.08124
    A8        2.05532   0.00001   0.00002   0.00003   0.00005   2.05537
    A9        2.14655  -0.00001  -0.00003  -0.00004  -0.00007   2.14649
   A10        2.10068   0.00000   0.00000  -0.00001  -0.00001   2.10067
   A11        2.11101  -0.00001  -0.00002  -0.00004  -0.00005   2.11096
   A12        2.07141   0.00001   0.00002   0.00004   0.00006   2.07147
   A13        2.09373   0.00000   0.00000   0.00000   0.00000   2.09372
   A14        2.09074   0.00000   0.00000   0.00001   0.00002   2.09076
   A15        2.09871   0.00000   0.00000  -0.00001  -0.00002   2.09869
   A16        2.09566   0.00000   0.00000   0.00001   0.00001   2.09566
   A17        2.09417   0.00000   0.00000   0.00000   0.00000   2.09417
   A18        2.09336   0.00000   0.00000  -0.00001  -0.00001   2.09335
   A19        2.09761  -0.00001   0.00000   0.00002   0.00002   2.09763
   A20        2.12023   0.00001   0.00002   0.00001   0.00003   2.12026
   A21        2.06501   0.00000  -0.00002  -0.00003  -0.00005   2.06496
   A22        1.97718  -0.00001  -0.00006  -0.00009  -0.00015   1.97703
   A23        1.89170  -0.00001  -0.00004  -0.00005  -0.00009   1.89161
   A24        1.93694   0.00004   0.00008   0.00021   0.00029   1.93723
   A25        1.93481   0.00001  -0.00003   0.00001  -0.00002   1.93479
   A26        1.86217  -0.00001   0.00003  -0.00003   0.00000   1.86217
   A27        1.85761  -0.00001   0.00003  -0.00005  -0.00002   1.85760
    D1        0.00103   0.00000  -0.00001  -0.00006  -0.00006   0.00097
    D2       -3.13964   0.00000   0.00002  -0.00009  -0.00008  -3.13972
    D3       -3.14089   0.00000  -0.00002   0.00004   0.00002  -3.14086
    D4        0.00163   0.00000   0.00000   0.00000   0.00001   0.00163
    D5       -0.00188   0.00000   0.00004  -0.00002   0.00001  -0.00187
    D6        3.14158   0.00000  -0.00001   0.00013   0.00011  -3.14149
    D7        3.14004   0.00000   0.00005  -0.00012  -0.00007   3.13996
    D8        0.00032   0.00000   0.00000   0.00003   0.00003   0.00034
    D9        0.00125   0.00000  -0.00001   0.00004   0.00004   0.00129
   D10       -3.12579   0.00000   0.00004  -0.00010  -0.00006  -3.12585
   D11       -3.14125   0.00000  -0.00003   0.00008   0.00005  -3.14120
   D12        0.01490   0.00000   0.00002  -0.00006  -0.00004   0.01486
   D13       -0.00270   0.00000  -0.00001   0.00005   0.00004  -0.00266
   D14        3.12490   0.00000   0.00008  -0.00018  -0.00010   3.12480
   D15        3.12354   0.00000  -0.00006   0.00020   0.00014   3.12368
   D16       -0.03205   0.00000   0.00002  -0.00003   0.00000  -0.03205
   D17       -3.13811   0.00000  -0.00008   0.00031   0.00022  -3.13789
   D18        0.03165   0.00000  -0.00007   0.00034   0.00028   0.03193
   D19        0.01862   0.00000  -0.00003   0.00016   0.00013   0.01874
   D20       -3.09480   0.00000  -0.00001   0.00020   0.00018  -3.09462
   D21        0.00187   0.00000   0.00004  -0.00012  -0.00009   0.00178
   D22        3.13936   0.00000   0.00003  -0.00015  -0.00011   3.13924
   D23       -3.12605   0.00000  -0.00005   0.00010   0.00005  -3.12599
   D24        0.01144   0.00000  -0.00005   0.00008   0.00003   0.01147
   D25        0.00044   0.00000  -0.00005   0.00011   0.00006   0.00050
   D26        3.14016   0.00000   0.00000  -0.00004  -0.00004   3.14012
   D27       -3.13703   0.00000  -0.00005   0.00013   0.00009  -3.13694
   D28        0.00269   0.00000   0.00000  -0.00001  -0.00001   0.00268
   D29       -0.73465   0.00000  -0.00001  -0.00040  -0.00041  -0.73506
   D30       -2.88960   0.00000   0.00010  -0.00031  -0.00022  -2.88981
   D31        1.35968   0.00000   0.00004  -0.00034  -0.00030   1.35938
   D32        2.37965   0.00000  -0.00003  -0.00043  -0.00046   2.37919
   D33        0.22471   0.00000   0.00008  -0.00035  -0.00027   0.22444
   D34       -1.80921   0.00000   0.00002  -0.00038  -0.00036  -1.80956
         Item               Value     Threshold  Converged?
 Maximum Force            0.000040     0.000450     YES
 RMS     Force            0.000008     0.000300     YES
 Maximum Displacement     0.000747     0.001800     YES
 RMS     Displacement     0.000169     0.001200     YES
 Predicted change in Energy=-1.603352D-08
 Optimization completed.
    -- Stationary point found.
                           ----------------------------
                           !   Optimized Parameters   !
                           ! (Angstroms and Degrees)  !
 --------------------------                            --------------------------
 ! Name  Definition              Value          Derivative Info.                !
 --------------------------------------------------------------------------------
 ! R1    R(1,2)                  1.3809         -DE/DX =    0.0                 !
 ! R2    R(1,6)                  1.3878         -DE/DX =    0.0                 !
 ! R3    R(1,7)                  1.0749         -DE/DX =    0.0                 !
 ! R4    R(2,3)                  1.393          -DE/DX =    0.0                 !
 ! R5    R(2,8)                  1.0732         -DE/DX =    0.0                 !
 ! R6    R(3,4)                  1.3896         -DE/DX =    0.0                 !
 ! R7    R(3,12)                 1.4976         -DE/DX =    0.0                 !
 ! R8    R(4,5)                  1.3855         -DE/DX =    0.0                 !
 ! R9    R(4,9)                  1.0733         -DE/DX =    0.0                 !
 ! R10   R(5,6)                  1.3837         -DE/DX =    0.0                 !
 ! R11   R(5,10)                 1.0748         -DE/DX =    0.0                 !
 ! R12   R(6,11)                 1.0755         -DE/DX =    0.0                 !
 ! R13   R(12,13)                1.5221         -DE/DX =    0.0                 !
 ! R14   R(12,16)                1.1883         -DE/DX =    0.0                 !
 ! R15   R(13,14)                1.0773         -DE/DX =    0.0                 !
 ! R16   R(13,15)                1.0756         -DE/DX =    0.0                 !
 ! R17   R(13,17)                1.9526         -DE/DX =    0.0                 !
 ! A1    A(2,1,6)              119.9438         -DE/DX =    0.0                 !
 ! A2    A(2,1,7)              119.9295         -DE/DX =    0.0                 !
 ! A3    A(6,1,7)              120.1267         -DE/DX =    0.0                 !
 ! A4    A(1,2,3)              120.4168         -DE/DX =    0.0                 !
 ! A5    A(1,2,8)              120.6742         -DE/DX =    0.0                 !
 ! A6    A(3,2,8)              118.9089         -DE/DX =    0.0                 !
 ! A7    A(2,3,4)              119.2451         -DE/DX =    0.0                 !
 ! A8    A(2,3,12)             117.7609         -DE/DX =    0.0                 !
 ! A9    A(4,3,12)             122.9884         -DE/DX =    0.0                 !
 ! A10   A(3,4,5)              120.3601         -DE/DX =    0.0                 !
 ! A11   A(3,4,9)              120.9522         -DE/DX =    0.0                 !
 ! A12   A(5,4,9)              118.683          -DE/DX =    0.0                 !
 ! A13   A(4,5,6)              119.9617         -DE/DX =    0.0                 !
 ! A14   A(4,5,10)             119.7907         -DE/DX =    0.0                 !
 ! A15   A(6,5,10)             120.2472         -DE/DX =    0.0                 !
 ! A16   A(1,6,5)              120.0723         -DE/DX =    0.0                 !
 ! A17   A(1,6,11)             119.9869         -DE/DX =    0.0                 !
 ! A18   A(5,6,11)             119.9407         -DE/DX =    0.0                 !
 ! A19   A(3,12,13)            120.184          -DE/DX =    0.0                 !
 ! A20   A(3,12,16)            121.4805         -DE/DX =    0.0                 !
 ! A21   A(13,12,16)           118.3164         -DE/DX =    0.0                 !
 ! A22   A(12,13,14)           113.2838         -DE/DX =    0.0                 !
 ! A23   A(12,13,15)           108.3867         -DE/DX =    0.0                 !
 ! A24   A(12,13,17)           110.9785         -DE/DX =    0.0                 !
 ! A25   A(14,13,15)           110.8564         -DE/DX =    0.0                 !
 ! A26   A(14,13,17)           106.6946         -DE/DX =    0.0                 !
 ! A27   A(15,13,17)           106.4334         -DE/DX =    0.0                 !
 ! D1    D(6,1,2,3)              0.059          -DE/DX =    0.0                 !
 ! D2    D(6,1,2,8)           -179.8883         -DE/DX =    0.0                 !
 ! D3    D(7,1,2,3)           -179.9595         -DE/DX =    0.0                 !
 ! D4    D(7,1,2,8)              0.0932         -DE/DX =    0.0                 !
 ! D5    D(2,1,6,5)             -0.1078         -DE/DX =    0.0                 !
 ! D6    D(2,1,6,11)          -180.0005         -DE/DX =    0.0                 !
 ! D7    D(7,1,6,5)            179.9108         -DE/DX =    0.0                 !
 ! D8    D(7,1,6,11)             0.0181         -DE/DX =    0.0                 !
 ! D9    D(1,2,3,4)              0.0716         -DE/DX =    0.0                 !
 ! D10   D(1,2,3,12)          -179.0946         -DE/DX =    0.0                 !
 ! D11   D(8,2,3,4)           -179.9802         -DE/DX =    0.0                 !
 ! D12   D(8,2,3,12)             0.8537         -DE/DX =    0.0                 !
 ! D13   D(2,3,4,5)             -0.1547         -DE/DX =    0.0                 !
 ! D14   D(2,3,4,9)            179.0436         -DE/DX =    0.0                 !
 ! D15   D(12,3,4,5)           178.9656         -DE/DX =    0.0                 !
 ! D16   D(12,3,4,9)            -1.8361         -DE/DX =    0.0                 !
 ! D17   D(2,3,12,13)         -179.8007         -DE/DX =    0.0                 !
 ! D18   D(2,3,12,16)            1.8135         -DE/DX =    0.0                 !
 ! D19   D(4,3,12,13)            1.0667         -DE/DX =    0.0                 !
 ! D20   D(4,3,12,16)         -177.3191         -DE/DX =    0.0                 !
 ! D21   D(3,4,5,6)              0.107          -DE/DX =    0.0                 !
 ! D22   D(3,4,5,10)           179.8718         -DE/DX =    0.0                 !
 ! D23   D(9,4,5,6)           -179.1093         -DE/DX =    0.0                 !
 ! D24   D(9,4,5,10)             0.6555         -DE/DX =    0.0                 !
 ! D25   D(4,5,6,1)              0.025          -DE/DX =    0.0                 !
 ! D26   D(4,5,6,11)           179.9178         -DE/DX =    0.0                 !
 ! D27   D(10,5,6,1)          -179.7386         -DE/DX =    0.0                 !
 ! D28   D(10,5,6,11)            0.1541         -DE/DX =    0.0                 !
 ! D29   D(3,12,13,14)         -42.0926         -DE/DX =    0.0                 !
 ! D30   D(3,12,13,15)        -165.5616         -DE/DX =    0.0                 !
 ! D31   D(3,12,13,17)          77.9039         -DE/DX =    0.0                 !
 ! D32   D(16,12,13,14)        136.3437         -DE/DX =    0.0                 !
 ! D33   D(16,12,13,15)         12.8747         -DE/DX =    0.0                 !
 ! D34   D(16,12,13,17)       -103.6598         -DE/DX =    0.0                 !
 --------------------------------------------------------------------------------
 GradGradGradGradGradGradGradGradGradGradGradGradGradGradGradGradGradGrad

                          Input orientation:                          
 ---------------------------------------------------------------------
 Center     Atomic     Atomic              Coordinates (Angstroms)
 Number     Number      Type              X           Y           Z
 ---------------------------------------------------------------------
    1          6             0        0.004041   -0.079689    0.000496
    2          6             0        0.012679   -0.026807    1.380334
    3          6             0        1.217998    0.028252    2.076464
    4          6             0        2.412532    0.030891    1.366464
    5          6             0        2.404443   -0.023886   -0.017893
    6          6             0        1.201967   -0.079373   -0.700281
    7          1             0       -0.930642   -0.121324   -0.528788
    8          1             0       -0.906633   -0.028242    1.934052
    9          1             0        3.356433    0.088002    1.874269
   10          1             0        3.333732   -0.019259   -0.557944
   11          1             0        1.196049   -0.120550   -1.774975
   12          6             0        1.158559    0.062996    3.572456
   13          6             0        2.442038    0.128024    4.388014
   14          1             0        3.218202   -0.517960    4.012767
   15          1             0        2.206841   -0.109783    5.410311
   16          8             0        0.123331    0.012475    4.153704
   17         35             0        3.174052    1.938146    4.396305
 ---------------------------------------------------------------------
                    Distance matrix (angstroms):
                    1          2          3          4          5
     1  C    0.000000
     2  C    1.380879   0.000000
     3  C    2.407278   1.392991   0.000000
     4  C    2.771087   2.400587   1.389611   0.000000
     5  C    2.401120   2.770484   2.407634   1.385464   0.000000
     6  C    1.387845   2.397109   2.778877   2.397720   1.383720
     7  H    1.074945   2.131557   3.380291   3.846031   3.375396
     8  H    2.137900   1.073191   2.130148   3.367864   3.843609
     9  H    3.844174   3.381988   2.148804   1.073349   2.121104
    10  H    3.376736   3.845305   3.379156   2.134120   1.074828
    11  H    2.138889   3.371221   3.854375   3.372151   2.134689
    12  C    3.756617   2.475178   1.497576   2.537692   3.801366
    13  C    5.023672   3.869353   2.617535   3.023255   4.408685
    14  H    5.159577   4.176879   2.836976   2.820153   4.141562
    15  H    5.841175   4.589329   3.480143   4.051518   5.432478
    16  O    4.155943   2.775854   2.348078   3.606866   4.754683
    17  Br   5.783058   4.790762   3.585457   3.660256   4.891524
                    6          7          8          9         10
     6  C    0.000000
     7  H    2.139904   0.000000
     8  H    3.374688   2.464715   0.000000
     9  H    3.361257   4.919097   4.265070   0.000000
    10  H    2.137357   4.265694   4.918416   2.434683   0.000000
    11  H    1.075498   2.464912   4.264583   4.245908   2.461933
    12  C    4.275329   4.606402   2.637748   2.777610   4.668870
    13  C    5.241330   5.967586   4.154509   2.675188   5.027853
    14  H    5.144938   6.164086   4.644906   2.226987   4.599288
    15  H    6.192740   6.716906   4.667413   3.723476   6.074384
    16  O    4.973235   4.801509   2.447313   3.956573   5.701517
    17  Br   5.825350   6.733979   5.155712   3.133203   5.329307
                   11         12         13         14         15
    11  H    0.000000
    12  C    5.350712   0.000000
    13  C    6.292591   1.522064   0.000000
    14  H    6.143696   2.184837   1.077282   0.000000
    15  H    7.256042   2.122842   1.075621   1.772735   0.000000
    16  O    6.026413   1.188317   2.333378   3.143159   2.436189
    17  Br   6.799663   2.873521   1.952551   2.486263   2.481475
                   16         17
    16  O    0.000000
    17  Br   3.615793   0.000000
 Stoichiometry    C8H7BrO
 Framework group  C1[X(C8H7BrO)]
 Deg. of freedom    45
 Full point group                 C1      NOp   1
 Largest Abelian subgroup         C1      NOp   1
 Largest concise Abelian subgroup C1      NOp   1
                         Standard orientation:                         
 ---------------------------------------------------------------------
 Center     Atomic     Atomic              Coordinates (Angstroms)
 Number     Number      Type              X           Y           Z
 ---------------------------------------------------------------------
    1          6             0       -3.377837    0.366720   -0.561618
    2          6             0       -2.190014    1.050460   -0.393090
    3          6             0       -1.088381    0.419630    0.180392
    4          6             0       -1.197514   -0.906809    0.579977
    5          6             0       -2.389581   -1.592737    0.412677
    6          6             0       -3.478580   -0.957034   -0.157096
    7          1             0       -4.222843    0.860987   -1.005660
    8          1             0       -2.099649    2.074847   -0.700020
    9          1             0       -0.361575   -1.424117    1.010877
   10          1             0       -2.463208   -2.619116    0.723131
   11          1             0       -4.403386   -1.490223   -0.288018
   12          6             0        0.163466    1.223087    0.353795
   13          6             0        1.401511    0.587475    0.970174
   14          1             0        1.181366   -0.036969    1.819964
   15          1             0        2.087509    1.371323    1.238408
   16          8             0        0.212724    2.369586    0.045231
   17         35             0        2.329188   -0.538233   -0.327766
 ---------------------------------------------------------------------
 Rotational constants (GHZ):      1.9291413      0.5138585      0.4345216

 **********************************************************************

            Population analysis using the SCF density.

 **********************************************************************

 Orbital symmetries:
       Occupied  (A) (A) (A) (A) (A) (A) (A) (A) (A) (A) (A) (A)
                 (A) (A) (A) (A) (A) (A) (A) (A) (A) (A) (A) (A)
                 (A) (A) (A) (A) (A) (A) (A) (A) (A) (A) (A) (A)
                 (A) (A) (A) (A) (A) (A) (A) (A) (A) (A) (A) (A)
                 (A)
       Virtual   (A) (A) (A) (A) (A) (A) (A) (A) (A) (A) (A) (A)
                 (A) (A) (A) (A) (A) (A) (A) (A) (A) (A) (A) (A)
                 (A) (A) (A) (A) (A) (A) (A) (A) (A) (A) (A) (A)
                 (A) (A) (A) (A) (A) (A) (A) (A) (A) (A) (A) (A)
                 (A) (A) (A) (A) (A) (A) (A) (A) (A) (A) (A) (A)
                 (A) (A) (A) (A) (A) (A) (A) (A) (A) (A) (A) (A)
                 (A) (A) (A) (A) (A) (A) (A) (A) (A) (A) (A) (A)
                 (A) (A) (A) (A) (A) (A) (A) (A) (A) (A) (A) (A)
                 (A) (A) (A) (A) (A) (A) (A) (A) (A) (A) (A) (A)
                 (A) (A) (A) (A) (A) (A) (A) (A) (A) (A) (A) (A)
                 (A) (A) (A) (A) (A) (A) (A) (A) (A) (A) (A) (A)
                 (A) (A) (A) (A) (A) (A) (A) (A) (A) (A) (A) (A)
                 (A) (A) (A) (A) (A) (A) (A) (A) (A) (A) (A) (A)
                 (A) (A) (A) (A) (A) (A) (A) (A) (A) (A) (A) (A)
                 (A) (A) (A) (A) (A) (A) (A) (A) (A) (A) (A) (A)
                 (A) (A) (A) (A) (A) (A) (A) (A) (A) (A) (A) (A)
                 (A) (A) (A) (A) (A) (A) (A) (A) (A) (A) (A) (A)
                 (A) (A) (A) (A) (A) (A) (A) (A) (A) (A) (A) (A)
                 (A) (A) (A) (A) (A) (A) (A) (A) (A) (A) (A) (A)
                 (A) (A) (A) (A) (A) (A) (A) (A) (A) (A) (A)
 The electronic state is 1-A.
 Alpha  occ. eigenvalues -- -490.02807 -65.16209 -58.52218 -58.52048 -58.52046
 Alpha  occ. eigenvalues --  -20.56392 -11.35413 -11.30690 -11.26022 -11.25796
 Alpha  occ. eigenvalues --  -11.25619 -11.25224 -11.24950 -11.24762  -9.84250
 Alpha  occ. eigenvalues --   -7.45633  -7.44791  -7.44778  -3.19593  -3.19198
 Alpha  occ. eigenvalues --   -3.19183  -3.18183  -3.18183  -1.42729  -1.18085
 Alpha  occ. eigenvalues --   -1.09667  -1.04942  -1.03920  -0.94699  -0.87475
 Alpha  occ. eigenvalues --   -0.84797  -0.77754  -0.73006  -0.67846  -0.67041
 Alpha  occ. eigenvalues --   -0.64674  -0.62719  -0.61379  -0.59899  -0.58689
 Alpha  occ. eigenvalues --   -0.53549  -0.52168  -0.51387  -0.50083  -0.45026
 Alpha  occ. eigenvalues --   -0.41592  -0.40731  -0.35786  -0.35445
 Alpha virt. eigenvalues --    0.05340   0.05605   0.06607   0.07317   0.07617
 Alpha virt. eigenvalues --    0.08746   0.09550   0.09954   0.10914   0.11052
 Alpha virt. eigenvalues --    0.11775   0.11981   0.12216   0.13564   0.13908
 Alpha virt. eigenvalues --    0.14931   0.15312   0.15586   0.16592   0.17583
 Alpha virt. eigenvalues --    0.18574   0.19307   0.20217   0.21167   0.21489
 Alpha virt. eigenvalues --    0.21867   0.22601   0.23294   0.23660   0.25113
 Alpha virt. eigenvalues --    0.25864   0.26229   0.27170   0.27600   0.28288
 Alpha virt. eigenvalues --    0.29035   0.29412   0.29903   0.30967   0.31531
 Alpha virt. eigenvalues --    0.32646   0.33070   0.33776   0.34764   0.35928
 Alpha virt. eigenvalues --    0.36578   0.37206   0.38222   0.40388   0.41740
 Alpha virt. eigenvalues --    0.41954   0.44682   0.46878   0.47299   0.48467
 Alpha virt. eigenvalues --    0.49623   0.52790   0.53255   0.53724   0.55380
 Alpha virt. eigenvalues --    0.58722   0.61145   0.63192   0.64282   0.64850
 Alpha virt. eigenvalues --    0.69185   0.69763   0.70901   0.71874   0.72068
 Alpha virt. eigenvalues --    0.72601   0.74101   0.75759   0.76271   0.78125
 Alpha virt. eigenvalues --    0.80980   0.81222   0.82542   0.83892   0.84937
 Alpha virt. eigenvalues --    0.88139   0.88684   0.89117   0.89664   0.90246
 Alpha virt. eigenvalues --    0.91736   0.92104   0.93287   0.93786   0.94113
 Alpha virt. eigenvalues --    0.95623   0.97517   0.99310   1.00603   1.00664
 Alpha virt. eigenvalues --    1.03730   1.08124   1.09349   1.09745   1.11202
 Alpha virt. eigenvalues --    1.14891   1.16119   1.16439   1.18648   1.21070
 Alpha virt. eigenvalues --    1.22234   1.23584   1.25530   1.27879   1.30312
 Alpha virt. eigenvalues --    1.31283   1.33014   1.35551   1.37579   1.41272
 Alpha virt. eigenvalues --    1.44436   1.45239   1.48903   1.52515   1.54707
 Alpha virt. eigenvalues --    1.66607   1.72920   1.74499   1.76855   1.77406
 Alpha virt. eigenvalues --    1.78195   1.81359   1.81521   1.82778   1.83991
 Alpha virt. eigenvalues --    1.88199   1.89604   1.91074   1.93311   1.94169
 Alpha virt. eigenvalues --    1.95412   1.99522   1.99698   2.02563   2.04710
 Alpha virt. eigenvalues --    2.05777   2.08210   2.10405   2.15917   2.17662
 Alpha virt. eigenvalues --    2.22353   2.22595   2.23622   2.24729   2.26649
 Alpha virt. eigenvalues --    2.28238   2.30812   2.32683   2.34877   2.36153
 Alpha virt. eigenvalues --    2.37331   2.39609   2.41537   2.44980   2.49783
 Alpha virt. eigenvalues --    2.54585   2.58969   2.62173   2.66862   2.74185
 Alpha virt. eigenvalues --    2.75083   2.76534   2.78264   2.84274   2.87431
 Alpha virt. eigenvalues --    2.90632   2.96479   2.98221   3.00481   3.01334
 Alpha virt. eigenvalues --    3.03655   3.04755   3.05684   3.07177   3.08541
 Alpha virt. eigenvalues --    3.09373   3.11765   3.18836   3.20508   3.21306
 Alpha virt. eigenvalues --    3.25116   3.25690   3.29406   3.31485   3.34277
 Alpha virt. eigenvalues --    3.36784   3.46766   3.48122   3.51976   3.62371
 Alpha virt. eigenvalues --    3.66423   3.76722   3.79022   3.80643   3.91116
 Alpha virt. eigenvalues --    3.94315   3.95429   4.04447   4.07130   4.18080
 Alpha virt. eigenvalues --    4.22310   4.40518   4.44635   4.51339   4.56990
 Alpha virt. eigenvalues --    4.58387   4.72286   4.72861   4.77620   4.85067
 Alpha virt. eigenvalues --    4.89171   5.10703   5.27950   5.62836   5.79005
 Alpha virt. eigenvalues --    6.32324   7.32519   8.23614   8.25434   8.35193
 Alpha virt. eigenvalues --   24.75296  24.98339  25.04143  25.12411  25.12704
 Alpha virt. eigenvalues --   25.25169  25.28430  25.38176  49.57353  51.72804
 Alpha virt. eigenvalues --  293.91819 293.93694 294.057411028.53578
          Condensed to atoms (all electrons):
              1          2          3          4          5          6
     1  C    7.169221  -1.417825  -0.310533  -0.598524   0.866219   0.156667
     2  C   -1.417825  11.933343  -1.216807  -3.451107  -0.629134   0.309762
     3  C   -0.310533  -1.216807  13.975653  -1.465917  -1.237520  -1.067810
     4  C   -0.598524  -3.451107  -1.465917  13.558868  -2.073573   0.733845
     5  C    0.866219  -0.629134  -1.237520  -2.073573   8.379406   0.049483
     6  C    0.156667   0.309762  -1.067810   0.733845   0.049483   5.536605
     7  H    0.395197  -0.028276   0.013555  -0.000596  -0.014122  -0.001992
     8  H   -0.059804   0.401130   0.008010  -0.008496  -0.003026  -0.008260
     9  H   -0.003427  -0.028919  -0.021538   0.402925  -0.011888  -0.013919
    10  H   -0.013602  -0.000500   0.012284  -0.047320   0.405814   0.005564
    11  H    0.012570  -0.039436   0.028781  -0.052927   0.020799   0.399459
    12  C    0.389148   0.214737  -6.214359   0.395403   1.533158   0.059136
    13  C   -0.305390  -0.629190   1.945286   0.089818  -0.794335  -0.002602
    14  H    0.002860   0.041750  -0.027980  -0.028241   0.001774  -0.000296
    15  H   -0.000602  -0.011058  -0.017137   0.018359   0.004198  -0.000035
    16  O    0.028592   0.101030   0.042387  -0.233508  -0.028847  -0.012047
    17  Br  -0.016207   0.009626   0.165627   0.025035  -0.108621   0.002907
              7          8          9         10         11         12
     1  C    0.395197  -0.059804  -0.003427  -0.013602   0.012570   0.389148
     2  C   -0.028276   0.401130  -0.028919  -0.000500  -0.039436   0.214737
     3  C    0.013555   0.008010  -0.021538   0.012284   0.028781  -6.214359
     4  C   -0.000596  -0.008496   0.402925  -0.047320  -0.052927   0.395403
     5  C   -0.014122  -0.003026  -0.011888   0.405814   0.020799   1.533158
     6  C   -0.001992  -0.008260  -0.013919   0.005564   0.399459   0.059136
     7  H    0.497606  -0.004262   0.000029  -0.000101  -0.004844   0.007300
     8  H   -0.004262   0.458291  -0.000009   0.000025  -0.000088   0.036343
     9  H    0.000029  -0.000009   0.496625  -0.004834  -0.000144   0.043981
    10  H   -0.000101   0.000025  -0.004834   0.499692  -0.004896   0.007875
    11  H   -0.004844  -0.000088  -0.000144  -0.004896   0.496869   0.003580
    12  C    0.007300   0.036343   0.043981   0.007875   0.003580  14.410222
    13  C    0.000001   0.007416  -0.002487   0.001465  -0.000457  -4.538530
    14  H    0.000000  -0.000055  -0.003451   0.000014   0.000000   0.061385
    15  H    0.000000   0.000015   0.000578  -0.000001   0.000000  -0.050930
    16  O    0.000060   0.004929  -0.000627   0.000011   0.000008   0.247037
    17  Br  -0.000052  -0.000005  -0.001543  -0.000049  -0.000042  -0.156447
             13         14         15         16         17
     1  C   -0.305390   0.002860  -0.000602   0.028592  -0.016207
     2  C   -0.629190   0.041750  -0.011058   0.101030   0.009626
     3  C    1.945286  -0.027980  -0.017137   0.042387   0.165627
     4  C    0.089818  -0.028241   0.018359  -0.233508   0.025035
     5  C   -0.794335   0.001774   0.004198  -0.028847  -0.108621
     6  C   -0.002602  -0.000296  -0.000035  -0.012047   0.002907
     7  H    0.000001   0.000000   0.000000   0.000060  -0.000052
     8  H    0.007416  -0.000055   0.000015   0.004929  -0.000005
     9  H   -0.002487  -0.003451   0.000578  -0.000627  -0.001543
    10  H    0.001465   0.000014  -0.000001   0.000011  -0.000049
    11  H   -0.000457   0.000000   0.000000   0.000008  -0.000042
    12  C   -4.538530   0.061385  -0.050930   0.247037  -0.156447
    13  C    9.262364   0.332280   0.457616   0.019567   0.196467
    14  H    0.332280   0.512062  -0.028270   0.007299  -0.051848
    15  H    0.457616  -0.028270   0.448284  -0.005227  -0.035500
    16  O    0.019567   0.007299  -0.005227   8.136633   0.004376
    17  Br   0.196467  -0.051848  -0.035500   0.004376  35.067055
 Mulliken atomic charges:
              1
     1  C   -0.294562
     2  C    0.440874
     3  C    1.388018
     4  C   -1.264042
     5  C   -0.359784
     6  C   -0.146466
     7  H    0.140497
     8  H    0.167847
     9  H    0.148649
    10  H    0.138558
    11  H    0.140768
    12  C   -0.449039
    13  C   -0.039290
    14  H    0.180715
    15  H    0.219708
    16  O   -0.311673
    17  Br  -0.100779
 Sum of Mulliken charges=   0.00000
 Atomic charges with hydrogens summed into heavy atoms:
              1
     1  C   -0.154065
     2  C    0.608722
     3  C    1.388018
     4  C   -1.115393
     5  C   -0.221226
     6  C   -0.005698
     7  H    0.000000
     8  H    0.000000
     9  H    0.000000
    10  H    0.000000
    11  H    0.000000
    12  C   -0.449039
    13  C    0.361133
    14  H    0.000000
    15  H    0.000000
    16  O   -0.311673
    17  Br  -0.100779
 Sum of Mulliken charges=   0.00000
 Electronic spatial extent (au):  <R**2>=  2365.1319
 Charge=     0.0000 electrons
 Dipole moment (field-independent basis, Debye):
    X=    -1.9900    Y=    -2.1094    Z=     1.6911  Tot=     3.3570
 Quadrupole moment (field-independent basis, Debye-Ang):
   XX=   -65.4281   YY=   -75.6392   ZZ=   -70.7296
   XY=     1.7589   XZ=     4.7631   YZ=    -0.7978
 Traceless Quadrupole moment (field-independent basis, Debye-Ang):
   XX=     5.1709   YY=    -5.0402   ZZ=    -0.1307
   XY=     1.7589   XZ=     4.7631   YZ=    -0.7978
 Octapole moment (field-independent basis, Debye-Ang**2):
  XXX=    37.4549  YYY=   -37.3770  ZZZ=    -6.3085  XYY=    14.9896
  XXY=    -4.7869  XXZ=   -14.3441  XZZ=    37.3285  YZZ=    -0.9891
  YYZ=    -1.0297  XYZ=     9.2374
 Hexadecapole moment (field-independent basis, Debye-Ang**3):
 XXXX= -1972.5455 YYYY=  -650.7129 ZZZZ=  -192.8904 XXXY=    -5.4050
 XXXZ=    33.3765 YYYX=   -33.4965 YYYZ=    -5.3689 ZZZX=   -18.2338
 ZZZY=     7.9672 XXYY=  -413.9855 XXZZ=  -393.7891 YYZZ=  -128.9831
 XXYZ=     0.5833 YYXZ=    -6.5071 ZZXY=   -19.8613
 N-N= 7.073829978502D+02 E-N=-8.461329588533D+03  KE= 2.954046591003D+03
 Final structure in terms of initial Z-matrix:
 C
 C,1,B1
 C,2,B2,1,A1
 C,3,B3,2,A2,1,D1,0
 C,4,B4,3,A3,2,D2,0
 C,5,B5,4,A4,3,D3,0
 H,1,B6,2,A5,3,D4,0
 H,2,B7,1,A6,6,D5,0
 H,4,B8,3,A7,2,D6,0
 H,5,B9,4,A8,3,D7,0
 H,6,B10,5,A9,4,D8,0
 C,3,B11,2,A10,1,D9,0
 C,12,B12,3,A11,2,D10,0
 H,13,B13,12,A12,3,D11,0
 H,13,B14,12,A13,3,D12,0
 O,12,B15,3,A14,2,D13,0
 Br,13,B16,12,A15,3,D14,0
      Variables:
 B1=1.38087859
 B2=1.39299068
 B3=1.38961076
 B4=1.38546358
 B5=1.38371999
 B6=1.0749452
 B7=1.07319134
 B8=1.07334873
 B9=1.07482797
 B10=1.07549826
 B11=1.49757553
 B12=1.52206443
 B13=1.07728217
 B14=1.07562122
 B15=1.18831693
 B16=1.95255062
 A1=120.41683528
 A2=119.24511934
 A3=120.36006078
 A4=119.96166437
 A5=119.92946748
 A6=120.67423923
 A7=120.95217321
 A8=119.79074166
 A9=119.9407023
 A10=117.76092311
 A11=120.18403521
 A12=113.28384713
 A13=108.3866545
 A14=121.48051177
 A15=110.9785094
 D1=0.07158184
 D2=-0.15467082
 D3=0.10703708
 D4=-179.9595262
 D5=-179.8883224
 D6=179.04362952
 D7=179.87180011
 D8=179.91776769
 D9=-179.09455272
 D10=-179.80067834
 D11=-42.09257719
 D12=-165.5616444
 D13=1.81347727
 D14=77.90385262
 1|1|UNPC-UNK|FOpt|RHF|6-311+G(d,p)|C8H7Br1O1|PCUSER|28-Jul-2017|0||# O
 PT HF/6-311+G(D,P) GEOM=CONNECTIVITY||Title Card Required||0,1|C,-1.92
 12442067,-0.7669154556,-2.7532423002|C,-1.9126068503,-0.714033997,-1.3
 734036724|C,-0.7072874709,-0.6589753082,-0.6772738273|C,0.4872462064,-
 0.6563362281,-1.3872741016|C,0.4791570791,-0.711113131,-2.7716307753|C
 ,-0.7233186332,-0.7665999568,-3.4540195038|H,-2.8559271479,-0.80855040
 71,-3.2825262623|H,-2.8319188233,-0.7154688628,-0.8196861472|H,1.43114
 75387,-0.5992250394,-0.8794689357|H,1.4084464604,-0.706485985,-3.31168
 17066|H,-0.7292368768,-0.8077763669,-4.5287129398|C,-0.7667266926,-0.6
 242306955,0.8187182419|C,0.5167519575,-0.5592025841,1.6342757291|H,1.2
 929167223,-1.2051863766,1.2590290394|H,0.2815550336,-0.7970095878,2.65
 65727767|O,-1.801954256,-0.6747522049,1.3999656896|Br,1.2487663658,1.2
 509189829,1.6425671405||Version=x86-Win32-G03RevB.05|State=1-A|HF=-295
 4.3492675|RMSD=4.800e-009|RMSF=1.286e-005|Dipole=0.6318828,-0.6132239,
 -0.9843909|PG=C01 [X(C8H7Br1O1)]||@


 You never know when you're making a memory.
                        -- Rickie Lee Jones
 Job cpu time:  0 days  0 hours 58 minutes 17.0 seconds.
 File lengths (MBytes):  RWF=     63 Int=      0 D2E=      0 Chk=     16 Scr=      1
 Normal termination of Gaussian 03 at Fri Jul 28 16:20:10 2017.
