# Supplementary material for: Conformational preferences of α-fluoroketones may influence their reactivity
Source: Beilstein J Org Chem. 2017 Dec 29;13:2915–21. doi: 10.3762/bjoc.13.284 (PMC5753061; doi:10.3762/bjoc.13.284)
Supplement: File 2 — Details of computational conformational analysis. [file Beilstein_J_Org_Chem-13-2915-s002.zip › Computation/CH2BR0_EtOH.out]

 Entering Link 1 = C:\G03W\l1.exe PID=      6848.
  
 Copyright (c) 1988,1990,1992,1993,1995,1998,2003, Gaussian, Inc.
                  All Rights Reserved.
  
 This is the Gaussian(R) 03 program.  It is based on the
 the Gaussian(R) 98 system (copyright 1998, Gaussian, Inc.),
 the Gaussian(R) 94 system (copyright 1995, Gaussian, Inc.),
 the Gaussian 92(TM) system (copyright 1992, Gaussian, Inc.),
 the Gaussian 90(TM) system (copyright 1990, Gaussian, Inc.),
 the Gaussian 88(TM) system (copyright 1988, Gaussian, Inc.),
 the Gaussian 86(TM) system (copyright 1986, Carnegie Mellon
 University), and the Gaussian 82(TM) system (copyright 1983,
 Carnegie Mellon University). Gaussian is a federally registered
 trademark of Gaussian, Inc.
  
 This software contains proprietary and confidential information,
 including trade secrets, belonging to Gaussian, Inc.
  
 This software is provided under written license and may be
 used, copied, transmitted, or stored only in accord with that
 written license.
  
 The following legend is applicable only to US Government
 contracts under DFARS:
  
                    RESTRICTED RIGHTS LEGEND
  
 Use, duplication or disclosure by the US Government is subject
 to restrictions as set forth in subparagraph (c)(1)(ii) of the
 Rights in Technical Data and Computer Software clause at DFARS
 252.227-7013.
  
 Gaussian, Inc.
 Carnegie Office Park, Building 6, Pittsburgh, PA 15106 USA
  
 The following legend is applicable only to US Government
 contracts under FAR:
  
                    RESTRICTED RIGHTS LEGEND
  
 Use, reproduction and disclosure by the US Government is subject
 to restrictions as set forth in subparagraph (c) of the
 Commercial Computer Software - Restricted Rights clause at FAR
 52.227-19.
  
 Gaussian, Inc.
 Carnegie Office Park, Building 6, Pittsburgh, PA 15106 USA
  
  
 ---------------------------------------------------------------
 Warning -- This program may not be used in any manner that
 competes with the business of Gaussian, Inc. or will provide
 assistance to any competitor of Gaussian, Inc.  The licensee
 of this program is prohibited from giving any competitor of
 Gaussian, Inc. access to this program.  By using this program,
 the user acknowledges that Gaussian, Inc. is engaged in the
 business of creating and licensing software in the field of
 computational chemistry and represents and warrants to the
 licensee that it is not a competitor of Gaussian, Inc. and that
 it will not use this program in any manner prohibited above.
 ---------------------------------------------------------------
  

 Cite this work as:
 Gaussian 03, Revision B.05,
 M. J. Frisch, G. W. Trucks, H. B. Schlegel, G. E. Scuseria, 
 M. A. Robb, J. R. Cheeseman, J. A. Montgomery, Jr., T. Vreven, 
 K. N. Kudin, J. C. Burant, J. M. Millam, S. S. Iyengar, J. Tomasi, 
 V. Barone, B. Mennucci, M. Cossi, G. Scalmani, N. Rega, 
 G. A. Petersson, H. Nakatsuji, M. Hada, M. Ehara, K. Toyota, 
 R. Fukuda, J. Hasegawa, M. Ishida, T. Nakajima, Y. Honda, O. Kitao, 
 H. Nakai, M. Klene, X. Li, J. E. Knox, H. P. Hratchian, J. B. Cross, 
 C. Adamo, J. Jaramillo, R. Gomperts, R. E. Stratmann, O. Yazyev, 
 A. J. Austin, R. Cammi, C. Pomelli, J. W. Ochterski, P. Y. Ayala, 
 K. Morokuma, G. A. Voth, P. Salvador, J. J. Dannenberg, 
 V. G. Zakrzewski, S. Dapprich, A. D. Daniels, M. C. Strain, 
 O. Farkas, D. K. Malick, A. D. Rabuck, K. Raghavachari, 
 J. B. Foresman, J. V. Ortiz, Q. Cui, A. G. Baboul, S. Clifford, 
 J. Cioslowski, B. B. Stefanov, G. Liu, A. Liashenko, P. Piskorz, 
 I. Komaromi, R. L. Martin, D. J. Fox, T. Keith, M. A. Al-Laham, 
 C. Y. Peng, A. Nanayakkara, M. Challacombe, P. M. W. Gill, 
 B. Johnson, W. Chen, M. W. Wong, C. Gonzalez, and J. A. Pople, 
 Gaussian, Inc., Pittsburgh PA, 2003.
 
 **********************************************
 Gaussian 03:  x86-Win32-G03RevB.05  8-Nov-2003
                  14-Oct-2017 
 **********************************************
 %chk=CH2F.chk
 %mem=6MW
 %nproc=1
 Will use up to    1 processors via shared memory.
 Default route:  MaxDisk=2000MB
 -----------------------------------------------------------
 # mp2/6-311+g(d,p) scrf=(solvent=ethanol) geom=connectivity
 -----------------------------------------------------------
 1/38=1,57=2/1;
 2/17=6,18=5,40=1/2;
 3/5=4,6=6,7=111,11=9,16=1,25=1,30=1,70=2201,72=4/1,2,3;
 4//1;
 5/5=2,38=5,53=4/2;
 8/10=2,27=262144000/1;
 9/16=-3,27=262144000/6;
 6/7=2,8=2,9=2,10=2/1;
 99/5=1,9=1/99;
 -------------------
 Title Card Required
 -------------------
 Symbolic Z-matrix:
 Charge =  0 Multiplicity = 1
 C
 C                    1    B1
 C                    2    B2       1    A1
 C                    3    B3       2    A2       1    D1       0
 C                    4    B4       3    A3       2    D2       0
 C                    5    B5       4    A4       3    D3       0
 H                    1    B6       2    A5       3    D4       0
 H                    2    B7       1    A6       6    D5       0
 H                    4    B8       3    A7       2    D6       0
 H                    5    B9       4    A8       3    D7       0
 H                    6    B10      5    A9       4    D8       0
 C                    3    B11      2    A10      1    D9       0
 C                    12   B12      3    A11      2    D10      0
 H                    13   B13      12   A12      3    D11      0
 H                    13   B14      12   A13      3    D12      0
 O                    12   B15      3    A14      2    D13      0
 Br                   13   B16      12   A15      3    D14      0
       Variables:
  B1                    1.39567                  
  B2                    1.40558                  
  B3                    1.40546                  
  B4                    1.39842                  
  B5                    1.39953                  
  B6                    1.08663                  
  B7                    1.08603                  
  B8                    1.08557                  
  B9                    1.08655                  
  B10                   1.08673                  
  B11                   1.49516                  
  B12                   1.52146                  
  B13                   1.09038                  
  B14                   1.08879                  
  B15                   1.22286                  
  B16                   1.94832                  
  A1                  120.16009                  
  A2                  119.55673                  
  A3                  120.0449                   
  A4                  120.19668                  
  A5                  119.84235                  
  A6                  121.12013                  
  A7                  120.85057                  
  A8                  119.71716                  
  A9                  120.02469                  
  A10                 118.00528                  
  A11                 118.94857                  
  A12                 112.68641                  
  A13                 108.68523                  
  A14                 121.67984                  
  A15                 109.7405                   
  D1                   -2.22735                  
  D2                    1.8728                   
  D3                   -1.45453                  
  D4                 -179.3642                   
  D5                 -179.33489                  
  D6                  179.80134                  
  D7                  179.85119                  
  D8                  179.96552                  
  D9                 -178.25206                  
  D10                -170.89577                  
  D11                  60.69141                  
  D12                 -62.56809                  
  D13                   9.28536                  
  D14                -179.82313                  
 
                          Input orientation:                          
 ---------------------------------------------------------------------
 Center     Atomic     Atomic              Coordinates (Angstroms)
 Number     Number      Type              X           Y           Z
 ---------------------------------------------------------------------
    1          6             0        0.000000    0.000000    0.000000
    2          6             0        0.000000    0.000000    1.395669
    3          6             0        1.215302    0.000000    2.101859
    4          6             0        2.428518   -0.047515    1.393918
    5          6             0        2.423343   -0.054850   -0.004468
    6          6             0        1.211193   -0.045668   -0.703968
    7          1             0       -0.942484    0.010459   -0.540724
    8          1             0       -0.929421    0.024243    1.956968
    9          1             0        3.379254   -0.045239    1.917897
   10          1             0        3.364469   -0.089217   -0.546406
   11          1             0        1.210440   -0.050836   -1.790682
   12          6             0        1.159394   -0.040266    3.595428
   13          6             0        2.442139    0.169294    4.386300
   14          1             0        2.895439    1.143695    4.201922
   15          1             0        3.136709   -0.633243    4.143443
   16          8             0        0.111782   -0.240102    4.193718
   17         35             0        2.064375    0.058209    6.294411
 ---------------------------------------------------------------------
                    Distance matrix (angstroms):
                    1          2          3          4          5
     1  C    0.000000
     2  C    1.395669   0.000000
     3  C    2.427915   1.405583   0.000000
     4  C    2.800529   2.428983   1.405464   0.000000
     5  C    2.423968   2.799283   2.428783   1.398415   0.000000
     6  C    1.401658   2.424366   2.806201   2.425491   1.399532
     7  H    1.086631   2.153602   3.411656   3.887139   3.408904
     8  H    2.166595   1.086033   2.149748   3.405573   3.885166
     9  H    3.885838   3.419668   2.172229   1.085568   2.146939
    10  H    3.409718   3.885778   3.411772   2.154670   1.086553
    11  H    2.162010   3.408897   3.892876   3.409604   2.159099
    12  C    3.777952   2.486917   1.495157   2.541137   3.815368
    13  C    5.023180   3.864787   2.598550   3.000257   4.396526
    14  H    5.229508   4.191260   2.922526   3.085754   4.399216
    15  H    5.235271   4.217843   2.874172   2.899051   4.248364
    16  O    4.202073   2.810555   2.377242   3.639125   4.796082
    17  Br   6.624548   5.316268   4.278061   4.915141   6.310112
                    6          7          8          9         10
     6  C    0.000000
     7  H    2.160584   0.000000
     8  H    3.415801   2.497764   0.000000
     9  H    3.402155   4.972458   4.309412   0.000000
    10  H    2.159472   4.308110   4.971645   2.464740   0.000000
    11  H    1.086727   2.490227   4.316192   4.296201   2.487878
    12  C    4.299711   4.639851   2.655534   2.782430   4.692499
    13  C    5.241399   5.979671   4.158138   2.649004   5.024850
    14  H    5.321562   6.205366   4.574116   2.620002   4.928152
    15  H    5.248833   6.244644   4.663301   2.314656   4.726788
    16  O    5.023329   4.856871   2.481337   3.986691   5.750784
    17  Br   7.050958   7.467433   5.270425   4.570939   6.964823
                   11         12         13         14         15
    11  H    0.000000
    12  C    5.386362   0.000000
    13  C    6.302432   1.521457   0.000000
    14  H    6.338566   2.187110   1.090382   0.000000
    15  H    6.266063   2.135818   1.088794   1.794196   0.000000
    16  O    6.087356   1.222855   2.373870   3.108650   3.050782
    17  Br   8.130795   2.848367   1.948315   2.499492   2.500934
                   16         17
    16  O    0.000000
    17  Br   2.883491   0.000000
 Stoichiometry    C8H7BrO
 Framework group  C1[X(C8H7BrO)]
 Deg. of freedom    45
 Full point group                 C1      NOp   1
 Largest Abelian subgroup         C1      NOp   1
 Largest concise Abelian subgroup C1      NOp   1
                         Standard orientation:                         
 ---------------------------------------------------------------------
 Center     Atomic     Atomic              Coordinates (Angstroms)
 Number     Number      Type              X           Y           Z
 ---------------------------------------------------------------------
    1          6             0        3.620851    1.004629    0.089024
    2          6             0        2.240931    1.213388    0.077501
    3          6             0        1.361499    0.118382    0.020725
    4          6             0        1.881237   -1.184173   -0.071759
    5          6             0        3.264721   -1.387931   -0.067325
    6          6             0        4.136936   -0.295408   -0.001563
    7          1             0        4.295854    1.854439    0.143447
    8          1             0        1.824200    2.214575    0.136049
    9          1             0        1.221377   -2.045153   -0.113666
   10          1             0        3.660711   -2.397379   -0.136638
   11          1             0        5.211574   -0.457002    0.002278
   12          6             0       -0.106298    0.398637   -0.029492
   13          6             0       -1.082537   -0.758760    0.119574
   14          1             0       -0.981887   -1.273354    1.075606
   15          1             0       -0.934407   -1.448999   -0.709341
   16          8             0       -0.538747    1.531133   -0.190170
   17         35             0       -2.911186   -0.095679    0.008672
 ---------------------------------------------------------------------
 Rotational constants (GHZ):      3.5313979      0.3704882      0.3365579
 Standard basis: 6-311+G(d,p) (5D, 7F)
 There are   288 symmetry adapted basis functions of A   symmetry.
 Integral buffers will be    262144 words long.
 Raffenetti 1 integral format.
 Two-electron integral symmetry is turned on.
   288 basis functions,   474 primitive gaussians,   300 cartesian basis functions
    49 alpha electrons       49 beta electrons
       nuclear repulsion energy       685.7816581818 Hartrees.
 NAtoms=   17 NActive=   17 NUniq=   17 SFac= 1.00D+00 NAtFMM=   60 Big=F
 ------------------------------------------------------------------------------
 United Atom Topological Model (UA0  parameters set).
  Nord Group  Hybr  Charge Alpha Radius          Bonded to
    1   CH    *     0.00   1.00  2.125   C2   [s]  C6   [s]
    2   CH    *     0.00   1.00  2.125   C1   [s]  C3   [s]
    3   C     *     0.00   1.00  1.925   C2   [s]  C4   [s]  C12  [s]
    4   CH    *     0.00   1.00  2.125   C3   [s]  C5   [s]
    5   CH    *     0.00   1.00  2.125   C4   [s]  C6   [s]
    6   CH    *     0.00   1.00  2.125   C1   [s]  C5   [s]
   12   C     *     0.00   1.00  1.925   C3   [s]  C13  [s]  O16  [d]
   13   CH2   *     0.00   1.00  2.325   C12  [s] Br17  [s]
   16   O     *     0.00   1.00  1.750   C12  [d]
   17  Br     *     0.00   1.00  2.094   C13  [s]
 ------------------------------------------------------------------------------
 Polarizable Continuum Model (PCM)
 =================================
 Model                : PCM.
 Atomic radii         : UA0 (Simple United Atom Topological Model).
 Polarization charges : Total charges.
 Charge compensation  : None.
 Solution method      : Matrix inversion.
 Cavity               : GePol (RMin=0.200 OFac=0.890).
                        Default sphere list used, NSphG=   10.
                        Tesserae with average area of 0.200 Ang**2.
 Solvent              : Ethanol, Eps=  24.550000.
 ------------------------------------------------------------------------------
 One-electron integrals computed using PRISM.
 NBasis=   288 RedAO= T  NBF=   288
 NBsUse=   288 1.00D-06 NBFU=   288
 Harris functional with IExCor=  205 diagonalized for initial guess.
 ExpMin= 3.50D-02 ExpMax= 4.40D+05 ExpMxC= 1.51D+04 IAcc=3 IRadAn=         5 AccDes= 0.00D+00
 HarFok:  IExCor= 205 AccDes= 0.00D+00 IRadAn=         5 IDoV=1
 ScaDFX=  1.000000  1.000000  1.000000  1.000000
 Initial guess orbital symmetries:
       Occupied  (A) (A) (A) (A) (A) (A) (A) (A) (A) (A) (A) (A)
                 (A) (A) (A) (A) (A) (A) (A) (A) (A) (A) (A) (A)
                 (A) (A) (A) (A) (A) (A) (A) (A) (A) (A) (A) (A)
                 (A) (A) (A) (A) (A) (A) (A) (A) (A) (A) (A) (A)
                 (A)
       Virtual   (A) (A) (A) (A) (A) (A) (A) (A) (A) (A) (A) (A)
                 (A) (A) (A) (A) (A) (A) (A) (A) (A) (A) (A) (A)
                 (A) (A) (A) (A) (A) (A) (A) (A) (A) (A) (A) (A)
                 (A) (A) (A) (A) (A) (A) (A) (A) (A) (A) (A) (A)
                 (A) (A) (A) (A) (A) (A) (A) (A) (A) (A) (A) (A)
                 (A) (A) (A) (A) (A) (A) (A) (A) (A) (A) (A) (A)
                 (A) (A) (A) (A) (A) (A) (A) (A) (A) (A) (A) (A)
                 (A) (A) (A) (A) (A) (A) (A) (A) (A) (A) (A) (A)
                 (A) (A) (A) (A) (A) (A) (A) (A) (A) (A) (A) (A)
                 (A) (A) (A) (A) (A) (A) (A) (A) (A) (A) (A) (A)
                 (A) (A) (A) (A) (A) (A) (A) (A) (A) (A) (A) (A)
                 (A) (A) (A) (A) (A) (A) (A) (A) (A) (A) (A) (A)
                 (A) (A) (A) (A) (A) (A) (A) (A) (A) (A) (A) (A)
                 (A) (A) (A) (A) (A) (A) (A) (A) (A) (A) (A) (A)
                 (A) (A) (A) (A) (A) (A) (A) (A) (A) (A) (A) (A)
                 (A) (A) (A) (A) (A) (A) (A) (A) (A) (A) (A) (A)
                 (A) (A) (A) (A) (A) (A) (A) (A) (A) (A) (A) (A)
                 (A) (A) (A) (A) (A) (A) (A) (A) (A) (A) (A) (A)
                 (A) (A) (A) (A) (A) (A) (A) (A) (A) (A) (A) (A)
                 (A) (A) (A) (A) (A) (A) (A) (A) (A) (A) (A)
 The electronic state of the initial guess is 1-A.
 Requested convergence on RMS density matrix=1.00D-08 within 128 cycles.
 Requested convergence on MAX density matrix=1.00D-06.
 Requested convergence on             energy=1.00D-06.
 No special actions if energy rises.
 Error on total polarization charges =  0.02817
 SCF Done:  E(RHF) =  -2954.35792423     A.U. after   17 cycles
             Convg  =    0.4236D-08             -V/T =  2.0003
             S**2   =   0.0000
 --------------------------------------------------------------------
 Variational PCM results
 =======================
 <psi(f)|   H    |psi(f)>                     (a.u.) =   -2954.336620
 <psi(f)|H+V(f)/2|psi(f)>                     (a.u.) =   -2954.357924
 Total free energy in solution:
  with all non electrostatic terms            (a.u.) =   -2954.354870
 --------------------------------------------------------------------
 (Polarized solute)-Solvent               (kcal/mol) =     -13.37
 --------------------------------------------------------------------
 Cavitation energy                        (kcal/mol) =      16.01
 Dispersion energy                        (kcal/mol) =     -15.30
 Repulsion energy                         (kcal/mol) =       1.21
 Total non electrostatic                  (kcal/mol) =       1.92
 --------------------------------------------------------------------
 Partition over spheres:
 Sphere  on Atom  Surface  Charge   GEl     GCav    GDR
    1      C1      17.32  -0.034   -0.88    1.71   -1.57
    2      C2      13.57  -0.021   -0.37    1.68   -1.44
    3      C3       0.90   0.001    0.00    0.25   -0.08
    4      C4      10.83  -0.015   -0.58    1.48   -1.17
    5      C5      17.32  -0.035   -1.03    1.71   -1.59
    6      C6      17.38  -0.045   -1.09    1.72   -1.55
    7      C12      1.60  -0.011   -0.03    0.35   -0.16
    8      C13     22.12  -0.151   -1.99    2.50   -2.24
    9      O16     11.75   0.145   -3.18    1.63   -1.32
   10     Br17     29.47   0.107   -1.28    2.97   -2.95
 Added spheres:    44.76   0.030   -2.94    0.00    0.00
 --------------------------------------------------------------------
 After PCM corrections, the SCF energy is  -2954.35792423     a.u.
 --------------------------------------------------------------------
 ExpMin= 3.50D-02 ExpMax= 4.40D+05 ExpMxC= 1.51D+04 IAcc=3 IRadAn=         5 AccDes= 0.00D+00
 HarFok:  IExCor= 205 AccDes= 0.00D+00 IRadAn=         5 IDoV=1
 ScaDFX=  1.000000  1.000000  1.000000  1.000000
 Range of M.O.s used for correlation:    24   288
 NBasis=   288 NAE=    49 NBE=    49 NFC=    23 NFV=     0
 NROrb=    265 NOA=    26 NOB=    26 NVA=   239 NVB=   239

 **** Warning!!: The largest alpha MO coefficient is  0.16778569D+03

 Disk-based method using OVN memory for  9 occupieds at a time.
 Estimated scratch disk usage=   221880022 words.
 Actual    scratch disk usage=   221548246 words.
 JobTyp=1 Pass  1:  I=   1 to   9 NPSUse=  1 ParTrn=F ParDer=F DoDerP=F.
 JobTyp=1 Pass  2:  I=  10 to  18 NPSUse=  1 ParTrn=F ParDer=F DoDerP=F.
 JobTyp=1 Pass  3:  I=  19 to  26 NPSUse=  1 ParTrn=F ParDer=F DoDerP=F.
 Spin components of T(2) and E(2):
     alpha-alpha T2 =       0.7070263478D-01 E2=     -0.1891393242D+00
     alpha-beta  T2 =       0.3677437366D+00 E2=     -0.1042900266D+01
     beta-beta   T2 =       0.7070263478D-01 E2=     -0.1891393242D+00
 ANorm=    0.1228474259D+01
 E2 =    -0.1421178915D+01 EUMP2 =    -0.29557791031475D+04

 **********************************************************************

            Population analysis using the SCF density.

 **********************************************************************

 Orbital symmetries:
       Occupied  (A) (A) (A) (A) (A) (A) (A) (A) (A) (A) (A) (A)
                 (A) (A) (A) (A) (A) (A) (A) (A) (A) (A) (A) (A)
                 (A) (A) (A) (A) (A) (A) (A) (A) (A) (A) (A) (A)
                 (A) (A) (A) (A) (A) (A) (A) (A) (A) (A) (A) (A)
                 (A)
       Virtual   (A) (A) (A) (A) (A) (A) (A) (A) (A) (A) (A) (A)
                 (A) (A) (A) (A) (A) (A) (A) (A) (A) (A) (A) (A)
                 (A) (A) (A) (A) (A) (A) (A) (A) (A) (A) (A) (A)
                 (A) (A) (A) (A) (A) (A) (A) (A) (A) (A) (A) (A)
                 (A) (A) (A) (A) (A) (A) (A) (A) (A) (A) (A) (A)
                 (A) (A) (A) (A) (A) (A) (A) (A) (A) (A) (A) (A)
                 (A) (A) (A) (A) (A) (A) (A) (A) (A) (A) (A) (A)
                 (A) (A) (A) (A) (A) (A) (A) (A) (A) (A) (A) (A)
                 (A) (A) (A) (A) (A) (A) (A) (A) (A) (A) (A) (A)
                 (A) (A) (A) (A) (A) (A) (A) (A) (A) (A) (A) (A)
                 (A) (A) (A) (A) (A) (A) (A) (A) (A) (A) (A) (A)
                 (A) (A) (A) (A) (A) (A) (A) (A) (A) (A) (A) (A)
                 (A) (A) (A) (A) (A) (A) (A) (A) (A) (A) (A) (A)
                 (A) (A) (A) (A) (A) (A) (A) (A) (A) (A) (A) (A)
                 (A) (A) (A) (A) (A) (A) (A) (A) (A) (A) (A) (A)
                 (A) (A) (A) (A) (A) (A) (A) (A) (A) (A) (A) (A)
                 (A) (A) (A) (A) (A) (A) (A) (A) (A) (A) (A) (A)
                 (A) (A) (A) (A) (A) (A) (A) (A) (A) (A) (A) (A)
                 (A) (A) (A) (A) (A) (A) (A) (A) (A) (A) (A) (A)
                 (A) (A) (A) (A) (A) (A) (A) (A) (A) (A) (A)
 The electronic state is 1-A.
 Alpha  occ. eigenvalues -- -490.02327 -65.15731 -58.51737 -58.51576 -58.51573
 Alpha  occ. eigenvalues --  -20.56538 -11.36516 -11.30788 -11.26251 -11.26121
 Alpha  occ. eigenvalues --  -11.25572 -11.25527 -11.24761 -11.24674  -9.83775
 Alpha  occ. eigenvalues --   -7.45142  -7.44337  -7.44319  -3.19100  -3.18719
 Alpha  occ. eigenvalues --   -3.18696  -3.17739  -3.17738  -1.40940  -1.16912
 Alpha  occ. eigenvalues --   -1.09013  -1.04539  -1.02896  -0.94915  -0.86261
 Alpha  occ. eigenvalues --   -0.83655  -0.76650  -0.72222  -0.67197  -0.65829
 Alpha  occ. eigenvalues --   -0.65048  -0.62296  -0.61617  -0.59938  -0.54603
 Alpha  occ. eigenvalues --   -0.52890  -0.51082  -0.50481  -0.50280  -0.44442
 Alpha  occ. eigenvalues --   -0.41406  -0.41214  -0.35384  -0.34877
 Alpha virt. eigenvalues --    0.05744   0.06059   0.07241   0.07786   0.08482
 Alpha virt. eigenvalues --    0.09270   0.09585   0.10040   0.10212   0.11487
 Alpha virt. eigenvalues --    0.11598   0.12145   0.13018   0.13441   0.14833
 Alpha virt. eigenvalues --    0.15368   0.15840   0.16057   0.16587   0.17394
 Alpha virt. eigenvalues --    0.18364   0.20248   0.20689   0.20701   0.21802
 Alpha virt. eigenvalues --    0.22185   0.22893   0.23109   0.23262   0.25044
 Alpha virt. eigenvalues --    0.25170   0.26156   0.27465   0.28286   0.29080
 Alpha virt. eigenvalues --    0.29607   0.30866   0.31112   0.31288   0.32541
 Alpha virt. eigenvalues --    0.32952   0.33514   0.34406   0.35585   0.36095
 Alpha virt. eigenvalues --    0.36808   0.37570   0.38921   0.39677   0.40282
 Alpha virt. eigenvalues --    0.42093   0.43904   0.46177   0.46794   0.47526
 Alpha virt. eigenvalues --    0.48022   0.50979   0.52581   0.53914   0.55350
 Alpha virt. eigenvalues --    0.57727   0.59977   0.64192   0.65366   0.66773
 Alpha virt. eigenvalues --    0.69120   0.69814   0.71396   0.71530   0.72258
 Alpha virt. eigenvalues --    0.73982   0.74519   0.75481   0.77355   0.79444
 Alpha virt. eigenvalues --    0.80942   0.81397   0.82435   0.83303   0.84074
 Alpha virt. eigenvalues --    0.86982   0.88009   0.88721   0.89218   0.90659
 Alpha virt. eigenvalues --    0.91331   0.92340   0.92465   0.93585   0.95917
 Alpha virt. eigenvalues --    0.96706   0.98849   0.99367   1.00189   1.01483
 Alpha virt. eigenvalues --    1.02611   1.03951   1.07595   1.08263   1.10386
 Alpha virt. eigenvalues --    1.12322   1.13812   1.15447   1.15809   1.20464
 Alpha virt. eigenvalues --    1.22802   1.23388   1.25906   1.28403   1.29115
 Alpha virt. eigenvalues --    1.31307   1.33741   1.37237   1.38806   1.39428
 Alpha virt. eigenvalues --    1.42582   1.43642   1.50376   1.54254   1.59792
 Alpha virt. eigenvalues --    1.67355   1.69252   1.74495   1.75370   1.75746
 Alpha virt. eigenvalues --    1.76883   1.80120   1.81229   1.82403   1.83244
 Alpha virt. eigenvalues --    1.83360   1.89724   1.90166   1.90583   1.94074
 Alpha virt. eigenvalues --    1.94594   1.99793   2.01445   2.04200   2.04559
 Alpha virt. eigenvalues --    2.04919   2.08458   2.10119   2.13938   2.19540
 Alpha virt. eigenvalues --    2.21387   2.21608   2.23786   2.25029   2.26567
 Alpha virt. eigenvalues --    2.27701   2.30134   2.31936   2.34129   2.35672
 Alpha virt. eigenvalues --    2.36725   2.39200   2.41740   2.42928   2.48385
 Alpha virt. eigenvalues --    2.56617   2.57903   2.60801   2.64671   2.72705
 Alpha virt. eigenvalues --    2.74250   2.75310   2.76080   2.82706   2.85597
 Alpha virt. eigenvalues --    2.87414   2.94478   2.96891   2.99480   2.99840
 Alpha virt. eigenvalues --    3.01743   3.04274   3.04854   3.05406   3.06626
 Alpha virt. eigenvalues --    3.10655   3.17010   3.18169   3.20612   3.21347
 Alpha virt. eigenvalues --    3.25168   3.26246   3.27745   3.29799   3.30966
 Alpha virt. eigenvalues --    3.33599   3.45111   3.46916   3.53068   3.61201
 Alpha virt. eigenvalues --    3.65643   3.72969   3.76067   3.78315   3.88544
 Alpha virt. eigenvalues --    3.91056   3.92670   4.00404   4.02541   4.12461
 Alpha virt. eigenvalues --    4.15424   4.38471   4.43002   4.48176   4.55707
 Alpha virt. eigenvalues --    4.57444   4.69884   4.70590   4.74704   4.84201
 Alpha virt. eigenvalues --    4.90542   5.12260   5.25333   5.61182   5.77331
 Alpha virt. eigenvalues --    6.28358   7.32938   8.21699   8.27324   8.35541
 Alpha virt. eigenvalues --   24.74304  24.95048  24.98808  25.08918  25.09122
 Alpha virt. eigenvalues --   25.19811  25.23234  25.32050  49.57558  51.69229
 Alpha virt. eigenvalues --  293.90070 293.95711 294.061871028.53698
          Condensed to atoms (all electrons):
              1          2          3          4          5          6
     1  C    7.407558  -1.096276   0.414154  -0.828615   0.385963   0.237602
     2  C   -1.096276  11.896329  -2.549490  -3.529460  -0.438246   0.188484
     3  C    0.414154  -2.549490  18.703955  -1.134970  -0.518362  -1.243828
     4  C   -0.828615  -3.529460  -1.134970  13.442789  -2.130273   0.681007
     5  C    0.385963  -0.438246  -0.518362  -2.130273   8.261759  -0.022307
     6  C    0.237602   0.188484  -1.243828   0.681007  -0.022307   5.733248
     7  H    0.418399  -0.043783   0.009464  -0.002526  -0.008342  -0.008756
     8  H   -0.052784   0.429077  -0.054779   0.003203  -0.009846  -0.000031
     9  H   -0.003468  -0.026861  -0.048024   0.466831  -0.051630  -0.009733
    10  H   -0.007964  -0.003214   0.008428  -0.053981   0.425740  -0.007572
    11  H   -0.008923  -0.025743   0.018762  -0.032623  -0.003428   0.424195
    12  C   -0.646847   1.499367 -10.176173  -0.031138   0.889469   0.226686
    13  C    0.007461  -0.686023   1.197902   0.440801  -0.321330  -0.018092
    14  H    0.002546   0.049319   0.144789  -0.091813  -0.028038  -0.000406
    15  H    0.000085  -0.007418  -0.105980  -0.000994   0.032745  -0.002880
    16  O    0.107307   0.094106   0.218621  -0.246138  -0.011151  -0.013056
    17  Br  -0.016740  -0.037887  -0.201740   0.059131  -0.011956   0.005129
              7          8          9         10         11         12
     1  C    0.418399  -0.052784  -0.003468  -0.007964  -0.008923  -0.646847
     2  C   -0.043783   0.429077  -0.026861  -0.003214  -0.025743   1.499367
     3  C    0.009464  -0.054779  -0.048024   0.008428   0.018762 -10.176173
     4  C   -0.002526   0.003203   0.466831  -0.053981  -0.032623  -0.031138
     5  C   -0.008342  -0.009846  -0.051630   0.425740  -0.003428   0.889469
     6  C   -0.008756  -0.000031  -0.009733  -0.007572   0.424195   0.226686
     7  H    0.446035  -0.002840   0.000015  -0.000052  -0.003187   0.008937
     8  H   -0.002840   0.432298   0.000020   0.000014  -0.000047   0.061871
     9  H    0.000015   0.000020   0.448046  -0.002986  -0.000063   0.044220
    10  H   -0.000052   0.000014  -0.002986   0.445303  -0.003207   0.012073
    11  H   -0.003187  -0.000047  -0.000063  -0.003207   0.441171   0.002890
    12  C    0.008937   0.061871   0.044220   0.012073   0.002890  16.162503
    13  C   -0.000293  -0.002106  -0.008343  -0.000103  -0.000317  -2.254112
    14  H    0.000000   0.000010   0.000286  -0.000002   0.000001  -0.115056
    15  H    0.000001  -0.000017  -0.001027   0.000010   0.000000   0.105194
    16  O   -0.000001   0.001822  -0.000558   0.000003   0.000005   0.097903
    17  Br   0.000004   0.000741   0.001425   0.000018   0.000003   0.256530
             13         14         15         16         17
     1  C    0.007461   0.002546   0.000085   0.107307  -0.016740
     2  C   -0.686023   0.049319  -0.007418   0.094106  -0.037887
     3  C    1.197902   0.144789  -0.105980   0.218621  -0.201740
     4  C    0.440801  -0.091813  -0.000994  -0.246138   0.059131
     5  C   -0.321330  -0.028038   0.032745  -0.011151  -0.011956
     6  C   -0.018092  -0.000406  -0.002880  -0.013056   0.005129
     7  H   -0.000293   0.000000   0.000001  -0.000001   0.000004
     8  H   -0.002106   0.000010  -0.000017   0.001822   0.000741
     9  H   -0.008343   0.000286  -0.001027  -0.000558   0.001425
    10  H   -0.000103  -0.000002   0.000010   0.000003   0.000018
    11  H   -0.000317   0.000001   0.000000   0.000005   0.000003
    12  C   -2.254112  -0.115056   0.105194   0.097903   0.256530
    13  C    7.284011   0.419836   0.359793  -0.071155   0.140688
    14  H    0.419836   0.418783  -0.021747   0.001889  -0.043210
    15  H    0.359793  -0.021747   0.449066  -0.000239  -0.050920
    16  O   -0.071155   0.001889  -0.000239   8.269328  -0.108389
    17  Br   0.140688  -0.043210  -0.050920  -0.108389  35.155097
 Mulliken atomic charges:
              1
     1  C   -0.319459
     2  C    0.287719
     3  C    1.317270
     4  C   -1.011230
     5  C   -0.440766
     6  C   -0.169691
     7  H    0.186925
     8  H    0.193394
     9  H    0.191849
    10  H    0.187492
    11  H    0.190513
    12  C   -0.144318
    13  C   -0.488618
    14  H    0.262815
    15  H    0.244328
    16  O   -0.340298
    17  Br  -0.147924
 Sum of Mulliken charges=   0.00000
 Atomic charges with hydrogens summed into heavy atoms:
              1
     1  C   -0.132533
     2  C    0.481113
     3  C    1.317270
     4  C   -0.819381
     5  C   -0.253273
     6  C    0.020822
     7  H    0.000000
     8  H    0.000000
     9  H    0.000000
    10  H    0.000000
    11  H    0.000000
    12  C   -0.144318
    13  C    0.018524
    14  H    0.000000
    15  H    0.000000
    16  O   -0.340298
    17  Br  -0.147924
 Sum of Mulliken charges=   0.00000
 Electronic spatial extent (au):  <R**2>=  2879.5292
 Charge=     0.0000 electrons
 Dipole moment (field-independent basis, Debye):
    X=     5.4905    Y=    -4.4974    Z=     0.5883  Tot=     7.1217
 Quadrupole moment (field-independent basis, Debye-Ang):
   XX=   -65.1740   YY=   -68.6327   ZZ=   -74.8068
   XY=     2.1323   XZ=    -0.3067   YZ=     1.3607
 Traceless Quadrupole moment (field-independent basis, Debye-Ang):
   XX=     4.3639   YY=     0.9051   ZZ=    -5.2690
   XY=     2.1323   XZ=    -0.3067   YZ=     1.3607
 Octapole moment (field-independent basis, Debye-Ang**2):
  XXX=    -3.1840  YYY=   -14.4887  ZZZ=     0.4926  XYY=   -10.5481
  XXY=     2.2092  XXZ=    -0.0857  XZZ=   -45.2137  YZZ=    -1.3352
  YYZ=     1.2578  XYZ=     1.9431
 Hexadecapole moment (field-independent basis, Debye-Ang**3):
 XXXX= -2559.5871 YYYY=  -425.3923 ZZZZ=   -97.1909 XXXY=   -26.8572
 XXXZ=     5.7141 YYYX=     9.9792 YYYZ=     6.3956 ZZZX=    -1.9486
 ZZZY=    -2.5463 XXYY=  -513.6209 XXZZ=  -563.4195 YYZZ=   -96.8384
 XXYZ=     6.3411 YYXZ=    -1.1431 ZZXY=     5.8511
 N-N= 6.857816581818D+02 E-N=-8.418473995419D+03  KE= 2.953558433442D+03
 1|1|UNPC-UNK|SP|RMP2-FC|6-311+G(d,p)|C8H7Br1O1|PCUSER|14-Oct-2017|0||#
  MP2/6-311+G(D,P) SCRF=(SOLVENT=ETHANOL) GEOM=CONNECTIVITY||Title Card
  Required||0,1|C|C,1,1.39566918|C,2,1.40558305,1,120.1600856|C,3,1.405
 46442,2,119.55673139,1,-2.22735047,0|C,4,1.39841519,3,120.04490228,2,1
 .87280024,0|C,5,1.39953243,4,120.19667557,3,-1.45452653,0|H,1,1.086631
 12,2,119.84234679,3,-179.36420326,0|H,2,1.08603265,1,121.12012866,6,-1
 79.33489486,0|H,4,1.08556818,3,120.85057232,2,179.80134193,0|H,5,1.086
 55283,4,119.71716164,3,179.85118904,0|H,6,1.08672655,5,120.02468546,4,
 179.96552093,0|C,3,1.49515745,2,118.00528059,1,-178.25205542,0|C,12,1.
 52145679,3,118.94857446,2,-170.89576819,0|H,13,1.09038229,12,112.68641
 109,3,60.69140518,0|H,13,1.08879369,12,108.6852263,3,-62.56809324,0|O,
 12,1.22285524,3,121.67983523,2,9.2853598,0|Br,13,1.94831544,12,109.740
 50386,3,-179.82312519,0||Version=x86-Win32-G03RevB.05|State=1-A|HF=-29
 54.3579242|MP2=-2955.7791031|RMSD=4.236e-009|PG=C01 [X(C8H7Br1O1)]||@


 K N O W I N G  IS A BARRIER WHICH PREVENTS LEARNING

                     -- TEACHING OF THE BENE GESSERIT
 Job cpu time:  0 days  0 hours 10 minutes 26.0 seconds.
 File lengths (MBytes):  RWF=   1814 Int=      0 D2E=      0 Chk=     17 Scr=      1
 Normal termination of Gaussian 03 at Sat Oct 14 19:41:56 2017.
