# Supplementary material for: Conformational preferences of α-fluoroketones may influence their reactivity
Source: Beilstein J Org Chem. 2017 Dec 29;13:2915–21. doi: 10.3762/bjoc.13.284 (PMC5753061; doi:10.3762/bjoc.13.284)
Supplement: File 2 — Details of computational conformational analysis. [file Beilstein_J_Org_Chem-13-2915-s002.zip › Computation/CH2BR10.out]

 Entering Link 1 = C:\G03W\l1.exe PID=      4628.
  
 Copyright (c) 1988,1990,1992,1993,1995,1998,2003, Gaussian, Inc.
                  All Rights Reserved.
  
 This is the Gaussian(R) 03 program.  It is based on the
 the Gaussian(R) 98 system (copyright 1998, Gaussian, Inc.),
 the Gaussian(R) 94 system (copyright 1995, Gaussian, Inc.),
 the Gaussian 92(TM) system (copyright 1992, Gaussian, Inc.),
 the Gaussian 90(TM) system (copyright 1990, Gaussian, Inc.),
 the Gaussian 88(TM) system (copyright 1988, Gaussian, Inc.),
 the Gaussian 86(TM) system (copyright 1986, Carnegie Mellon
 University), and the Gaussian 82(TM) system (copyright 1983,
 Carnegie Mellon University). Gaussian is a federally registered
 trademark of Gaussian, Inc.
  
 This software contains proprietary and confidential information,
 including trade secrets, belonging to Gaussian, Inc.
  
 This software is provided under written license and may be
 used, copied, transmitted, or stored only in accord with that
 written license.
  
 The following legend is applicable only to US Government
 contracts under DFARS:
  
                    RESTRICTED RIGHTS LEGEND
  
 Use, duplication or disclosure by the US Government is subject
 to restrictions as set forth in subparagraph (c)(1)(ii) of the
 Rights in Technical Data and Computer Software clause at DFARS
 252.227-7013.
  
 Gaussian, Inc.
 Carnegie Office Park, Building 6, Pittsburgh, PA 15106 USA
  
 The following legend is applicable only to US Government
 contracts under FAR:
  
                    RESTRICTED RIGHTS LEGEND
  
 Use, reproduction and disclosure by the US Government is subject
 to restrictions as set forth in subparagraph (c) of the
 Commercial Computer Software - Restricted Rights clause at FAR
 52.227-19.
  
 Gaussian, Inc.
 Carnegie Office Park, Building 6, Pittsburgh, PA 15106 USA
  
  
 ---------------------------------------------------------------
 Warning -- This program may not be used in any manner that
 competes with the business of Gaussian, Inc. or will provide
 assistance to any competitor of Gaussian, Inc.  The licensee
 of this program is prohibited from giving any competitor of
 Gaussian, Inc. access to this program.  By using this program,
 the user acknowledges that Gaussian, Inc. is engaged in the
 business of creating and licensing software in the field of
 computational chemistry and represents and warrants to the
 licensee that it is not a competitor of Gaussian, Inc. and that
 it will not use this program in any manner prohibited above.
 ---------------------------------------------------------------
  

 Cite this work as:
 Gaussian 03, Revision B.05,
 M. J. Frisch, G. W. Trucks, H. B. Schlegel, G. E. Scuseria, 
 M. A. Robb, J. R. Cheeseman, J. A. Montgomery, Jr., T. Vreven, 
 K. N. Kudin, J. C. Burant, J. M. Millam, S. S. Iyengar, J. Tomasi, 
 V. Barone, B. Mennucci, M. Cossi, G. Scalmani, N. Rega, 
 G. A. Petersson, H. Nakatsuji, M. Hada, M. Ehara, K. Toyota, 
 R. Fukuda, J. Hasegawa, M. Ishida, T. Nakajima, Y. Honda, O. Kitao, 
 H. Nakai, M. Klene, X. Li, J. E. Knox, H. P. Hratchian, J. B. Cross, 
 C. Adamo, J. Jaramillo, R. Gomperts, R. E. Stratmann, O. Yazyev, 
 A. J. Austin, R. Cammi, C. Pomelli, J. W. Ochterski, P. Y. Ayala, 
 K. Morokuma, G. A. Voth, P. Salvador, J. J. Dannenberg, 
 V. G. Zakrzewski, S. Dapprich, A. D. Daniels, M. C. Strain, 
 O. Farkas, D. K. Malick, A. D. Rabuck, K. Raghavachari, 
 J. B. Foresman, J. V. Ortiz, Q. Cui, A. G. Baboul, S. Clifford, 
 J. Cioslowski, B. B. Stefanov, G. Liu, A. Liashenko, P. Piskorz, 
 I. Komaromi, R. L. Martin, D. J. Fox, T. Keith, M. A. Al-Laham, 
 C. Y. Peng, A. Nanayakkara, M. Challacombe, P. M. W. Gill, 
 B. Johnson, W. Chen, M. W. Wong, C. Gonzalez, and J. A. Pople, 
 Gaussian, Inc., Pittsburgh PA, 2003.
 
 **********************************************
 Gaussian 03:  x86-Win32-G03RevB.05  8-Nov-2003
                  07-Aug-2017 
 **********************************************
 %chk=CH2F.chk
 %mem=6MW
 %nproc=1
 Will use up to    1 processors via shared memory.
 Default route:  MaxDisk=2000MB
 ------------------------------------
 # mp2/6-311+g(d,p) geom=connectivity
 ------------------------------------
 1/38=1,57=2/1;
 2/17=6,18=5,40=1/2;
 3/5=4,6=6,7=111,11=9,16=1,25=1,30=1/1,2,3;
 4//1;
 5/5=2,38=5/2;
 8/10=2,27=262144000/1;
 9/16=-3,27=262144000/6;
 6/7=2,8=2,9=2,10=2/1;
 99/5=1,9=1/99;
 -------------------
 Title Card Required
 -------------------
 Symbolic Z-matrix:
 Charge =  0 Multiplicity = 1
 C
 C                    1    B1
 C                    2    B2       1    A1
 C                    3    B3       2    A2       1    D1       0
 C                    4    B4       3    A3       2    D2       0
 C                    5    B5       4    A4       3    D3       0
 H                    1    B6       2    A5       3    D4       0
 H                    2    B7       1    A6       6    D5       0
 H                    4    B8       3    A7       2    D6       0
 H                    5    B9       4    A8       3    D7       0
 H                    6    B10      5    A9       4    D8       0
 C                    3    B11      2    A10      1    D9       0
 C                    12   B12      3    A11      2    D10      0
 H                    13   B13      12   A12      3    D11      0
 H                    13   B14      12   A13      3    D12      0
 O                    12   B15      3    A14      2    D13      0
 Br                   13   B16      12   A15      3    D14      0
       Variables:
  B1                    1.39567                  
  B2                    1.40558                  
  B3                    1.40546                  
  B4                    1.39842                  
  B5                    1.39953                  
  B6                    1.08663                  
  B7                    1.08603                  
  B8                    1.08557                  
  B9                    1.08655                  
  B10                   1.08673                  
  B11                   1.49516                  
  B12                   1.52146                  
  B13                   1.09038                  
  B14                   1.08879                  
  B15                   1.22286                  
  B16                   1.94832                  
  A1                  120.16009                  
  A2                  119.55673                  
  A3                  120.0449                   
  A4                  120.19668                  
  A5                  119.84235                  
  A6                  121.12013                  
  A7                  120.85057                  
  A8                  119.71716                  
  A9                  120.02469                  
  A10                 118.00528                  
  A11                 118.94857                  
  A12                 112.68641                  
  A13                 108.68523                  
  A14                 121.67984                  
  A15                 109.7405                   
  D1                   -2.22735                  
  D2                    1.8728                   
  D3                   -1.45453                  
  D4                 -179.3642                   
  D5                 -179.33489                  
  D6                  179.80134                  
  D7                  179.85119                  
  D8                  179.96552                  
  D9                 -178.25206                  
  D10                -170.89577                  
  D11                  50.69141                  
  D12                 -72.56809                  
  D13                   9.28536                  
  D14                 170.17687                  
 
                          Input orientation:                          
 ---------------------------------------------------------------------
 Center     Atomic     Atomic              Coordinates (Angstroms)
 Number     Number      Type              X           Y           Z
 ---------------------------------------------------------------------
    1          6             0        0.000000    0.000000    0.000000
    2          6             0        0.000000    0.000000    1.395669
    3          6             0        1.215302    0.000000    2.101859
    4          6             0        2.428518   -0.047515    1.393918
    5          6             0        2.423343   -0.054850   -0.004468
    6          6             0        1.211193   -0.045668   -0.703968
    7          1             0       -0.942484    0.010459   -0.540724
    8          1             0       -0.929421    0.024243    1.956968
    9          1             0        3.379254   -0.045239    1.917897
   10          1             0        3.364469   -0.089217   -0.546406
   11          1             0        1.210440   -0.050836   -1.790682
   12          6             0        1.159394   -0.040266    3.595428
   13          6             0        2.442139    0.169294    4.386300
   14          1             0        2.986302    1.061861    4.076230
   15          1             0        3.063993   -0.718571    4.283994
   16          8             0        0.111782   -0.240102    4.193718
   17         35             0        2.022878    0.374726    6.277847
 ---------------------------------------------------------------------
                    Distance matrix (angstroms):
                    1          2          3          4          5
     1  C    0.000000
     2  C    1.395669   0.000000
     3  C    2.427915   1.405583   0.000000
     4  C    2.800529   2.428983   1.405464   0.000000
     5  C    2.423968   2.799283   2.428783   1.398415   0.000000
     6  C    1.401658   2.424366   2.806201   2.425491   1.399532
     7  H    1.086631   2.153602   3.411656   3.887139   3.408904
     8  H    2.166595   1.086033   2.149748   3.405573   3.885166
     9  H    3.885838   3.419668   2.172229   1.085568   2.146939
    10  H    3.409718   3.885778   3.411772   2.154670   1.086553
    11  H    2.162010   3.408897   3.892876   3.409604   2.159099
    12  C    3.777952   2.486917   1.495157   2.541137   3.815368
    13  C    5.023180   3.864787   2.598550   3.000257   4.396526
    14  H    5.163449   4.151019   2.856945   2.955780   4.268028
    15  H    5.315731   4.271629   2.948849   3.034251   4.386555
    16  O    4.202073   2.810555   2.377242   3.639125   4.796082
    17  Br   6.606347   5.297935   4.269833   4.918902   6.309706
                    6          7          8          9         10
     6  C    0.000000
     7  H    2.160584   0.000000
     8  H    3.415801   2.497764   0.000000
     9  H    3.402155   4.972458   4.309412   0.000000
    10  H    2.159472   4.308110   4.971645   2.464740   0.000000
    11  H    1.086727   2.490227   4.316192   4.296201   2.487878
    12  C    4.299711   4.639851   2.655534   2.782430   4.692499
    13  C    5.241399   5.979671   4.158138   2.649004   5.024850
    14  H    5.218038   6.152810   4.571740   2.457333   4.778782
    15  H    5.363341   6.313576   4.681258   2.480157   4.880485
    16  O    5.023329   4.856871   2.481337   3.986691   5.750784
    17  Br   7.041399   7.444392   5.244893   4.585335   6.970333
                   11         12         13         14         15
    11  H    0.000000
    12  C    5.386362   0.000000
    13  C    6.302432   1.521457   0.000000
    14  H    6.229963   2.187110   1.090382   0.000000
    15  H    6.386173   2.135818   1.088794   1.794196   0.000000
    16  O    6.087356   1.222855   2.373870   3.157812   2.992094
    17  Br   8.120488   2.848367   1.948315   2.499492   2.500934
                   16         17
    16  O    0.000000
    17  Br   2.893769   0.000000
 Stoichiometry    C8H7BrO
 Framework group  C1[X(C8H7BrO)]
 Deg. of freedom    45
 Full point group                 C1      NOp   1
 Largest Abelian subgroup         C1      NOp   1
 Largest concise Abelian subgroup C1      NOp   1
                         Standard orientation:                         
 ---------------------------------------------------------------------
 Center     Atomic     Atomic              Coordinates (Angstroms)
 Number     Number      Type              X           Y           Z
 ---------------------------------------------------------------------
    1          6             0       -3.607221    1.009393   -0.160660
    2          6             0       -2.228497    1.213053   -0.086261
    3          6             0       -1.357532    0.115511    0.025472
    4          6             0       -1.886750   -1.183824    0.109054
    5          6             0       -3.269348   -1.382383    0.041505
    6          6             0       -4.132689   -0.287462   -0.078831
    7          1             0       -4.275171    1.861014   -0.257366
    8          1             0       -1.805092    2.211855   -0.137164
    9          1             0       -1.233382   -2.046712    0.192677
   10          1             0       -3.672581   -2.389390    0.104245
   11          1             0       -5.206635   -0.445022   -0.131655
   12          6             0        0.107450    0.390808    0.141815
   13          6             0        1.084589   -0.772031    0.053303
   14          1             0        0.910847   -1.401820   -0.819688
   15          1             0        1.017570   -1.354567    0.970708
   16          8             0        0.536744    1.523558    0.309023
   17         35             0        2.906014   -0.092635   -0.076181
 ---------------------------------------------------------------------
 Rotational constants (GHZ):      3.4941796      0.3711397      0.3375900
 Standard basis: 6-311+G(d,p) (5D, 7F)
 There are   288 symmetry adapted basis functions of A   symmetry.
 Integral buffers will be    262144 words long.
 Raffenetti 1 integral format.
 Two-electron integral symmetry is turned on.
   288 basis functions,   474 primitive gaussians,   300 cartesian basis functions
    49 alpha electrons       49 beta electrons
       nuclear repulsion energy       685.7765229937 Hartrees.
 NAtoms=   17 NActive=   17 NUniq=   17 SFac= 1.00D+00 NAtFMM=   60 Big=F
 One-electron integrals computed using PRISM.
 NBasis=   288 RedAO= T  NBF=   288
 NBsUse=   288 1.00D-06 NBFU=   288
 Harris functional with IExCor=  205 diagonalized for initial guess.
 ExpMin= 3.50D-02 ExpMax= 4.40D+05 ExpMxC= 1.51D+04 IAcc=3 IRadAn=         5 AccDes= 0.00D+00
 HarFok:  IExCor= 205 AccDes= 0.00D+00 IRadAn=         5 IDoV=1
 ScaDFX=  1.000000  1.000000  1.000000  1.000000
 Initial guess orbital symmetries:
       Occupied  (A) (A) (A) (A) (A) (A) (A) (A) (A) (A) (A) (A)
                 (A) (A) (A) (A) (A) (A) (A) (A) (A) (A) (A) (A)
                 (A) (A) (A) (A) (A) (A) (A) (A) (A) (A) (A) (A)
                 (A) (A) (A) (A) (A) (A) (A) (A) (A) (A) (A) (A)
                 (A)
       Virtual   (A) (A) (A) (A) (A) (A) (A) (A) (A) (A) (A) (A)
                 (A) (A) (A) (A) (A) (A) (A) (A) (A) (A) (A) (A)
                 (A) (A) (A) (A) (A) (A) (A) (A) (A) (A) (A) (A)
                 (A) (A) (A) (A) (A) (A) (A) (A) (A) (A) (A) (A)
                 (A) (A) (A) (A) (A) (A) (A) (A) (A) (A) (A) (A)
                 (A) (A) (A) (A) (A) (A) (A) (A) (A) (A) (A) (A)
                 (A) (A) (A) (A) (A) (A) (A) (A) (A) (A) (A) (A)
                 (A) (A) (A) (A) (A) (A) (A) (A) (A) (A) (A) (A)
                 (A) (A) (A) (A) (A) (A) (A) (A) (A) (A) (A) (A)
                 (A) (A) (A) (A) (A) (A) (A) (A) (A) (A) (A) (A)
                 (A) (A) (A) (A) (A) (A) (A) (A) (A) (A) (A) (A)
                 (A) (A) (A) (A) (A) (A) (A) (A) (A) (A) (A) (A)
                 (A) (A) (A) (A) (A) (A) (A) (A) (A) (A) (A) (A)
                 (A) (A) (A) (A) (A) (A) (A) (A) (A) (A) (A) (A)
                 (A) (A) (A) (A) (A) (A) (A) (A) (A) (A) (A) (A)
                 (A) (A) (A) (A) (A) (A) (A) (A) (A) (A) (A) (A)
                 (A) (A) (A) (A) (A) (A) (A) (A) (A) (A) (A) (A)
                 (A) (A) (A) (A) (A) (A) (A) (A) (A) (A) (A) (A)
                 (A) (A) (A) (A) (A) (A) (A) (A) (A) (A) (A) (A)
                 (A) (A) (A) (A) (A) (A) (A) (A) (A) (A) (A)
 The electronic state of the initial guess is 1-A.
 Requested convergence on RMS density matrix=1.00D-08 within 128 cycles.
 Requested convergence on MAX density matrix=1.00D-06.
 Requested convergence on             energy=1.00D-06.
 No special actions if energy rises.
 SCF Done:  E(RHF) =  -2954.34048519     A.U. after   17 cycles
             Convg  =    0.6015D-08             -V/T =  2.0003
             S**2   =   0.0000
 ExpMin= 3.50D-02 ExpMax= 4.40D+05 ExpMxC= 1.51D+04 IAcc=3 IRadAn=         5 AccDes= 0.00D+00
 HarFok:  IExCor= 205 AccDes= 0.00D+00 IRadAn=         5 IDoV=1
 ScaDFX=  1.000000  1.000000  1.000000  1.000000
 Range of M.O.s used for correlation:    24   288
 NBasis=   288 NAE=    49 NBE=    49 NFC=    23 NFV=     0
 NROrb=    265 NOA=    26 NOB=    26 NVA=   239 NVB=   239

 **** Warning!!: The largest alpha MO coefficient is  0.15330891D+03

 Disk-based method using OVN memory for  9 occupieds at a time.
 Estimated scratch disk usage=   221951193 words.
 Actual    scratch disk usage=   221559001 words.
 JobTyp=1 Pass  1:  I=   1 to   9 NPSUse=  1 ParTrn=F ParDer=F DoDerP=F.
 JobTyp=1 Pass  2:  I=  10 to  18 NPSUse=  1 ParTrn=F ParDer=F DoDerP=F.
 JobTyp=1 Pass  3:  I=  19 to  26 NPSUse=  1 ParTrn=F ParDer=F DoDerP=F.
 Spin components of T(2) and E(2):
     alpha-alpha T2 =       0.7107460866D-01 E2=     -0.1896419971D+00
     alpha-beta  T2 =       0.3705258829D+00 E2=     -0.1046909616D+01
     beta-beta   T2 =       0.7107460866D-01 E2=     -0.1896419971D+00
 ANorm=    0.1229908574D+01
 E2 =    -0.1426193611D+01 EUMP2 =    -0.29557666787980D+04

 **********************************************************************

            Population analysis using the SCF density.

 **********************************************************************

 Orbital symmetries:
       Occupied  (A) (A) (A) (A) (A) (A) (A) (A) (A) (A) (A) (A)
                 (A) (A) (A) (A) (A) (A) (A) (A) (A) (A) (A) (A)
                 (A) (A) (A) (A) (A) (A) (A) (A) (A) (A) (A) (A)
                 (A) (A) (A) (A) (A) (A) (A) (A) (A) (A) (A) (A)
                 (A)
       Virtual   (A) (A) (A) (A) (A) (A) (A) (A) (A) (A) (A) (A)
                 (A) (A) (A) (A) (A) (A) (A) (A) (A) (A) (A) (A)
                 (A) (A) (A) (A) (A) (A) (A) (A) (A) (A) (A) (A)
                 (A) (A) (A) (A) (A) (A) (A) (A) (A) (A) (A) (A)
                 (A) (A) (A) (A) (A) (A) (A) (A) (A) (A) (A) (A)
                 (A) (A) (A) (A) (A) (A) (A) (A) (A) (A) (A) (A)
                 (A) (A) (A) (A) (A) (A) (A) (A) (A) (A) (A) (A)
                 (A) (A) (A) (A) (A) (A) (A) (A) (A) (A) (A) (A)
                 (A) (A) (A) (A) (A) (A) (A) (A) (A) (A) (A) (A)
                 (A) (A) (A) (A) (A) (A) (A) (A) (A) (A) (A) (A)
                 (A) (A) (A) (A) (A) (A) (A) (A) (A) (A) (A) (A)
                 (A) (A) (A) (A) (A) (A) (A) (A) (A) (A) (A) (A)
                 (A) (A) (A) (A) (A) (A) (A) (A) (A) (A) (A) (A)
                 (A) (A) (A) (A) (A) (A) (A) (A) (A) (A) (A) (A)
                 (A) (A) (A) (A) (A) (A) (A) (A) (A) (A) (A) (A)
                 (A) (A) (A) (A) (A) (A) (A) (A) (A) (A) (A) (A)
                 (A) (A) (A) (A) (A) (A) (A) (A) (A) (A) (A) (A)
                 (A) (A) (A) (A) (A) (A) (A) (A) (A) (A) (A) (A)
                 (A) (A) (A) (A) (A) (A) (A) (A) (A) (A) (A) (A)
                 (A) (A) (A) (A) (A) (A) (A) (A) (A) (A) (A)
 The electronic state is 1-A.
 Alpha  occ. eigenvalues -- -490.01376 -65.14771 -58.50783 -58.50610 -58.50606
 Alpha  occ. eigenvalues --  -20.56040 -11.35836 -11.31100 -11.27324 -11.26963
 Alpha  occ. eigenvalues --  -11.26787 -11.26373 -11.26196 -11.25918  -9.82808
 Alpha  occ. eigenvalues --   -7.44209  -7.43345  -7.43321  -3.18179  -3.17774
 Alpha  occ. eigenvalues --   -3.17744  -3.16718  -3.16718  -1.40101  -1.17818
 Alpha  occ. eigenvalues --   -1.08930  -1.05112  -1.03965  -0.94694  -0.87003
 Alpha  occ. eigenvalues --   -0.84725  -0.77156  -0.72785  -0.67827  -0.66127
 Alpha  occ. eigenvalues --   -0.65371  -0.63401  -0.61809  -0.61227  -0.54587
 Alpha  occ. eigenvalues --   -0.53859  -0.51774  -0.50989  -0.50145  -0.44011
 Alpha  occ. eigenvalues --   -0.40315  -0.39992  -0.36163  -0.35701
 Alpha virt. eigenvalues --    0.05019   0.05338   0.06424   0.07402   0.08035
 Alpha virt. eigenvalues --    0.08861   0.08928   0.09518   0.09784   0.11242
 Alpha virt. eigenvalues --    0.11475   0.11738   0.12499   0.13015   0.14432
 Alpha virt. eigenvalues --    0.14963   0.15281   0.15648   0.16621   0.17051
 Alpha virt. eigenvalues --    0.18190   0.19680   0.19999   0.20167   0.21270
 Alpha virt. eigenvalues --    0.21678   0.21960   0.22393   0.23314   0.24609
 Alpha virt. eigenvalues --    0.24683   0.25274   0.26905   0.27223   0.28218
 Alpha virt. eigenvalues --    0.29044   0.29847   0.30114   0.30508   0.30870
 Alpha virt. eigenvalues --    0.31464   0.32276   0.33527   0.34675   0.35376
 Alpha virt. eigenvalues --    0.35778   0.36419   0.39326   0.40043   0.40996
 Alpha virt. eigenvalues --    0.43448   0.44144   0.45629   0.46184   0.46721
 Alpha virt. eigenvalues --    0.48169   0.50429   0.52580   0.54708   0.55363
 Alpha virt. eigenvalues --    0.58439   0.60057   0.63453   0.64205   0.65955
 Alpha virt. eigenvalues --    0.67830   0.68725   0.70433   0.70762   0.71473
 Alpha virt. eigenvalues --    0.72979   0.74075   0.75057   0.76752   0.79139
 Alpha virt. eigenvalues --    0.80195   0.80557   0.82453   0.82640   0.84177
 Alpha virt. eigenvalues --    0.87180   0.87682   0.88305   0.88885   0.90349
 Alpha virt. eigenvalues --    0.90580   0.91379   0.92344   0.93082   0.95541
 Alpha virt. eigenvalues --    0.96325   0.98211   0.98713   0.98913   1.00460
 Alpha virt. eigenvalues --    1.01747   1.03693   1.06964   1.07555   1.09477
 Alpha virt. eigenvalues --    1.12396   1.13260   1.14934   1.16049   1.19461
 Alpha virt. eigenvalues --    1.22539   1.22687   1.24351   1.27102   1.28994
 Alpha virt. eigenvalues --    1.30243   1.33413   1.36333   1.38421   1.39303
 Alpha virt. eigenvalues --    1.43296   1.45579   1.49460   1.55124   1.58993
 Alpha virt. eigenvalues --    1.66326   1.69454   1.73079   1.74395   1.74778
 Alpha virt. eigenvalues --    1.76013   1.79341   1.80154   1.81047   1.81907
 Alpha virt. eigenvalues --    1.83016   1.88640   1.88907   1.90154   1.93313
 Alpha virt. eigenvalues --    1.94565   1.98631   2.00938   2.03181   2.03301
 Alpha virt. eigenvalues --    2.04250   2.07187   2.08886   2.13111   2.18958
 Alpha virt. eigenvalues --    2.20430   2.20613   2.22410   2.23199   2.25539
 Alpha virt. eigenvalues --    2.27269   2.29416   2.31390   2.33430   2.34607
 Alpha virt. eigenvalues --    2.35565   2.38851   2.41163   2.42969   2.47990
 Alpha virt. eigenvalues --    2.56247   2.56995   2.59931   2.63762   2.71313
 Alpha virt. eigenvalues --    2.72729   2.73847   2.75077   2.81802   2.84962
 Alpha virt. eigenvalues --    2.86866   2.92927   2.95501   2.98009   2.98483
 Alpha virt. eigenvalues --    3.00383   3.02281   3.03483   3.03781   3.05401
 Alpha virt. eigenvalues --    3.10670   3.16073   3.17188   3.19902   3.21267
 Alpha virt. eigenvalues --    3.25601   3.26824   3.27561   3.28249   3.31288
 Alpha virt. eigenvalues --    3.33402   3.45326   3.46027   3.52885   3.60115
 Alpha virt. eigenvalues --    3.65236   3.73996   3.75098   3.77238   3.87740
 Alpha virt. eigenvalues --    3.90805   3.91515   3.99900   4.02085   4.11352
 Alpha virt. eigenvalues --    4.15248   4.37285   4.41613   4.48738   4.54754
 Alpha virt. eigenvalues --    4.56744   4.70819   4.71424   4.75593   4.85365
 Alpha virt. eigenvalues --    4.91169   5.12852   5.24341   5.62084   5.78155
 Alpha virt. eigenvalues --    6.29309   7.33893   8.22784   8.27549   8.36101
 Alpha virt. eigenvalues --   24.73366  24.95194  24.98947  25.07903  25.08028
 Alpha virt. eigenvalues --   25.18782  25.22061  25.30887  49.58549  51.69794
 Alpha virt. eigenvalues --  293.91045 293.95767 294.068921028.54677
          Condensed to atoms (all electrons):
              1          2          3          4          5          6
     1  C    7.650607  -1.556607   0.058282  -0.871770   0.607481   0.199278
     2  C   -1.556607  12.115837  -1.291357  -3.400819  -0.620462   0.203275
     3  C    0.058282  -1.291357  20.580647  -2.008455  -1.104418  -1.160917
     4  C   -0.871770  -3.400819  -2.008455  13.788658  -2.299142   0.725149
     5  C    0.607481  -0.620462  -1.104418  -2.299142   8.646132  -0.034319
     6  C    0.199278   0.203275  -1.160917   0.725149  -0.034319   5.681013
     7  H    0.397754  -0.033194   0.006473  -0.001750  -0.012971   0.003877
     8  H   -0.068473   0.409495  -0.037569   0.006166  -0.012727  -0.000685
     9  H   -0.002528  -0.026502  -0.012427   0.433989  -0.047780  -0.011919
    10  H   -0.014340  -0.001717   0.004257  -0.032280   0.389740   0.008738
    11  H    0.009452  -0.037384   0.026320  -0.043545   0.013431   0.399233
    12  C   -0.223290   0.280046 -12.322100   0.874450   1.415926   0.174256
    13  C   -0.038493  -0.480274   1.799479   0.114702  -0.513243  -0.023724
    14  H    0.000033   0.049501   0.192942  -0.092192  -0.042358  -0.000319
    15  H    0.002235  -0.010666  -0.187350   0.022462   0.045946  -0.002231
    16  O    0.108326   0.166328   0.263961  -0.298289  -0.017521  -0.011166
    17  Br  -0.010518  -0.050376  -0.162631   0.055131  -0.018682   0.004408
              7          8          9         10         11         12
     1  C    0.397754  -0.068473  -0.002528  -0.014340   0.009452  -0.223290
     2  C   -0.033194   0.409495  -0.026502  -0.001717  -0.037384   0.280046
     3  C    0.006473  -0.037569  -0.012427   0.004257   0.026320 -12.322100
     4  C   -0.001750   0.006166   0.433989  -0.032280  -0.043545   0.874450
     5  C   -0.012971  -0.012727  -0.047780   0.389740   0.013431   1.415926
     6  C    0.003877  -0.000685  -0.011919   0.008738   0.399233   0.174256
     7  H    0.491759  -0.003714   0.000027  -0.000091  -0.004423   0.009097
     8  H   -0.003714   0.451556  -0.000016   0.000022  -0.000069   0.075233
     9  H    0.000027  -0.000016   0.499781  -0.004349  -0.000115   0.026983
    10  H   -0.000091   0.000022  -0.004349   0.495702  -0.004466   0.014374
    11  H   -0.004423  -0.000069  -0.000115  -0.004466   0.491221   0.003447
    12  C    0.009097   0.075233   0.026983   0.014374   0.003447  18.843382
    13  C   -0.000417   0.003049  -0.001881  -0.000062  -0.000407  -3.144681
    14  H    0.000000   0.000016   0.000390  -0.000002   0.000001  -0.175351
    15  H    0.000000  -0.000016  -0.001450   0.000007   0.000000   0.191547
    16  O    0.000034   0.001825  -0.000559  -0.000002   0.000007  -0.017884
    17  Br   0.000003   0.000733   0.001022   0.000027   0.000002   0.219336
             13         14         15         16         17
     1  C   -0.038493   0.000033   0.002235   0.108326  -0.010518
     2  C   -0.480274   0.049501  -0.010666   0.166328  -0.050376
     3  C    1.799479   0.192942  -0.187350   0.263961  -0.162631
     4  C    0.114702  -0.092192   0.022462  -0.298289   0.055131
     5  C   -0.513243  -0.042358   0.045946  -0.017521  -0.018682
     6  C   -0.023724  -0.000319  -0.002231  -0.011166   0.004408
     7  H   -0.000417   0.000000   0.000000   0.000034   0.000003
     8  H    0.003049   0.000016  -0.000016   0.001825   0.000733
     9  H   -0.001881   0.000390  -0.001450  -0.000559   0.001022
    10  H   -0.000062  -0.000002   0.000007  -0.000002   0.000027
    11  H   -0.000407   0.000001   0.000000   0.000007   0.000002
    12  C   -3.144681  -0.175351   0.191547  -0.017884   0.219336
    13  C    7.811490   0.448310   0.314353  -0.013606   0.211324
    14  H    0.448310   0.484369  -0.031634   0.002404  -0.049110
    15  H    0.314353  -0.031634   0.493272  -0.004978  -0.049041
    16  O   -0.013606   0.002404  -0.004978   8.170587  -0.114607
    17  Br   0.211324  -0.049110  -0.049041  -0.114607  35.060626
 Mulliken atomic charges:
              1
     1  C   -0.247427
     2  C    0.284877
     3  C    1.354862
     4  C   -0.972464
     5  C   -0.395031
     6  C   -0.153946
     7  H    0.147537
     8  H    0.175174
     9  H    0.147333
    10  H    0.144443
    11  H    0.147294
    12  C   -0.244772
    13  C   -0.485919
    14  H    0.213001
    15  H    0.217544
    16  O   -0.234860
    17  Br  -0.097646
 Sum of Mulliken charges=   0.00000
 Atomic charges with hydrogens summed into heavy atoms:
              1
     1  C   -0.099890
     2  C    0.460050
     3  C    1.354862
     4  C   -0.825131
     5  C   -0.250588
     6  C   -0.006652
     7  H    0.000000
     8  H    0.000000
     9  H    0.000000
    10  H    0.000000
    11  H    0.000000
    12  C   -0.244772
    13  C   -0.055374
    14  H    0.000000
    15  H    0.000000
    16  O   -0.234860
    17  Br  -0.097646
 Sum of Mulliken charges=   0.00000
 Electronic spatial extent (au):  <R**2>=  2876.5654
 Charge=     0.0000 electrons
 Dipole moment (field-independent basis, Debye):
    X=    -4.1892    Y=    -3.0974    Z=    -0.2687  Tot=     5.2168
 Quadrupole moment (field-independent basis, Debye-Ang):
   XX=   -66.7895   YY=   -69.2546   ZZ=   -74.8469
   XY=    -1.9116   XZ=     0.4534   YZ=    -1.9244
 Traceless Quadrupole moment (field-independent basis, Debye-Ang):
   XX=     3.5075   YY=     1.0424   ZZ=    -4.5499
   XY=    -1.9116   XZ=     0.4534   YZ=    -1.9244
 Octapole moment (field-independent basis, Debye-Ang**2):
  XXX=    31.1600  YYY=    -7.7953  ZZZ=    -0.1101  XYY=    15.2326
  XXY=     6.3295  XXZ=    -3.7310  XZZ=    45.0750  YZZ=    -0.3753
  YYZ=    -2.1192  XYZ=     0.9177
 Hexadecapole moment (field-independent basis, Debye-Ang**3):
 XXXX= -2632.3678 YYYY=  -431.4168 ZZZZ=  -101.3039 XXXY=    24.3877
 XXXZ=     8.3628 YYYX=   -11.0253 YYYZ=    -6.0724 ZZZX=    -7.0242
 ZZZY=     1.9020 XXYY=  -525.0604 XXZZ=  -559.9972 YYZZ=   -97.6700
 XXYZ=    -8.1435 YYXZ=    -1.6650 ZZXY=    -5.8462
 N-N= 6.857765229937D+02 E-N=-8.418029543346D+03  KE= 2.953537281295D+03
 1|1|UNPC-UNK|SP|RMP2-FC|6-311+G(d,p)|C8H7Br1O1|PCUSER|07-Aug-2017|0||#
  MP2/6-311+G(D,P) GEOM=CONNECTIVITY||Title Card Required||0,1|C|C,1,1.
 39566918|C,2,1.40558305,1,120.1600856|C,3,1.40546442,2,119.55673139,1,
 -2.22735047,0|C,4,1.39841519,3,120.04490228,2,1.87280024,0|C,5,1.39953
 243,4,120.19667557,3,-1.45452653,0|H,1,1.08663112,2,119.84234679,3,-17
 9.36420326,0|H,2,1.08603265,1,121.12012866,6,-179.33489486,0|H,4,1.085
 56818,3,120.85057232,2,179.80134193,0|H,5,1.08655283,4,119.71716164,3,
 179.85118904,0|H,6,1.08672655,5,120.02468546,4,179.96552093,0|C,3,1.49
 515745,2,118.00528059,1,-178.25205542,0|C,12,1.52145679,3,118.94857446
 ,2,-170.89576819,0|H,13,1.09038229,12,112.68641109,3,50.69140518,0|H,1
 3,1.08879369,12,108.6852263,3,-72.56809324,0|O,12,1.22285524,3,121.679
 83523,2,9.2853598,0|Br,13,1.94831544,12,109.74050386,3,170.17687481,0|
 |Version=x86-Win32-G03RevB.05|State=1-A|HF=-2954.3404852|MP2=-2955.766
 6788|RMSD=6.015e-009|PG=C01 [X(C8H7Br1O1)]||@


 The earth never tires,
 The earth is rude, silent, incomprehensible at first,
 Nature is rude and incomprehensible at first,
 Be not discouraged, keep on,
 There are divine things well envelop'd,
 I swear to you there are divine things more beautiful than words can tell.
                                 -- Walt Whitman
 Job cpu time:  0 days  0 hours  9 minutes 47.0 seconds.
 File lengths (MBytes):  RWF=   1744 Int=      0 D2E=      0 Chk=     17 Scr=      1
 Normal termination of Gaussian 03 at Mon Aug 07 09:56:04 2017.
