# Supplementary material for: Conformational preferences of α-fluoroketones may influence their reactivity
Source: Beilstein J Org Chem. 2017 Dec 29;13:2915–21. doi: 10.3762/bjoc.13.284 (PMC5753061; doi:10.3762/bjoc.13.284)
Supplement: File 2 — Details of computational conformational analysis. [file Beilstein_J_Org_Chem-13-2915-s002.zip › Computation/CH2BR10_EtOH.out]

 Entering Link 1 = C:\G03W\l1.exe PID=      1624.
  
 Copyright (c) 1988,1990,1992,1993,1995,1998,2003, Gaussian, Inc.
                  All Rights Reserved.
  
 This is the Gaussian(R) 03 program.  It is based on the
 the Gaussian(R) 98 system (copyright 1998, Gaussian, Inc.),
 the Gaussian(R) 94 system (copyright 1995, Gaussian, Inc.),
 the Gaussian 92(TM) system (copyright 1992, Gaussian, Inc.),
 the Gaussian 90(TM) system (copyright 1990, Gaussian, Inc.),
 the Gaussian 88(TM) system (copyright 1988, Gaussian, Inc.),
 the Gaussian 86(TM) system (copyright 1986, Carnegie Mellon
 University), and the Gaussian 82(TM) system (copyright 1983,
 Carnegie Mellon University). Gaussian is a federally registered
 trademark of Gaussian, Inc.
  
 This software contains proprietary and confidential information,
 including trade secrets, belonging to Gaussian, Inc.
  
 This software is provided under written license and may be
 used, copied, transmitted, or stored only in accord with that
 written license.
  
 The following legend is applicable only to US Government
 contracts under DFARS:
  
                    RESTRICTED RIGHTS LEGEND
  
 Use, duplication or disclosure by the US Government is subject
 to restrictions as set forth in subparagraph (c)(1)(ii) of the
 Rights in Technical Data and Computer Software clause at DFARS
 252.227-7013.
  
 Gaussian, Inc.
 Carnegie Office Park, Building 6, Pittsburgh, PA 15106 USA
  
 The following legend is applicable only to US Government
 contracts under FAR:
  
                    RESTRICTED RIGHTS LEGEND
  
 Use, reproduction and disclosure by the US Government is subject
 to restrictions as set forth in subparagraph (c) of the
 Commercial Computer Software - Restricted Rights clause at FAR
 52.227-19.
  
 Gaussian, Inc.
 Carnegie Office Park, Building 6, Pittsburgh, PA 15106 USA
  
  
 ---------------------------------------------------------------
 Warning -- This program may not be used in any manner that
 competes with the business of Gaussian, Inc. or will provide
 assistance to any competitor of Gaussian, Inc.  The licensee
 of this program is prohibited from giving any competitor of
 Gaussian, Inc. access to this program.  By using this program,
 the user acknowledges that Gaussian, Inc. is engaged in the
 business of creating and licensing software in the field of
 computational chemistry and represents and warrants to the
 licensee that it is not a competitor of Gaussian, Inc. and that
 it will not use this program in any manner prohibited above.
 ---------------------------------------------------------------
  

 Cite this work as:
 Gaussian 03, Revision B.05,
 M. J. Frisch, G. W. Trucks, H. B. Schlegel, G. E. Scuseria, 
 M. A. Robb, J. R. Cheeseman, J. A. Montgomery, Jr., T. Vreven, 
 K. N. Kudin, J. C. Burant, J. M. Millam, S. S. Iyengar, J. Tomasi, 
 V. Barone, B. Mennucci, M. Cossi, G. Scalmani, N. Rega, 
 G. A. Petersson, H. Nakatsuji, M. Hada, M. Ehara, K. Toyota, 
 R. Fukuda, J. Hasegawa, M. Ishida, T. Nakajima, Y. Honda, O. Kitao, 
 H. Nakai, M. Klene, X. Li, J. E. Knox, H. P. Hratchian, J. B. Cross, 
 C. Adamo, J. Jaramillo, R. Gomperts, R. E. Stratmann, O. Yazyev, 
 A. J. Austin, R. Cammi, C. Pomelli, J. W. Ochterski, P. Y. Ayala, 
 K. Morokuma, G. A. Voth, P. Salvador, J. J. Dannenberg, 
 V. G. Zakrzewski, S. Dapprich, A. D. Daniels, M. C. Strain, 
 O. Farkas, D. K. Malick, A. D. Rabuck, K. Raghavachari, 
 J. B. Foresman, J. V. Ortiz, Q. Cui, A. G. Baboul, S. Clifford, 
 J. Cioslowski, B. B. Stefanov, G. Liu, A. Liashenko, P. Piskorz, 
 I. Komaromi, R. L. Martin, D. J. Fox, T. Keith, M. A. Al-Laham, 
 C. Y. Peng, A. Nanayakkara, M. Challacombe, P. M. W. Gill, 
 B. Johnson, W. Chen, M. W. Wong, C. Gonzalez, and J. A. Pople, 
 Gaussian, Inc., Pittsburgh PA, 2003.
 
 **********************************************
 Gaussian 03:  x86-Win32-G03RevB.05  8-Nov-2003
                  14-Oct-2017 
 **********************************************
 %chk=CH2F.chk
 %mem=6MW
 %nproc=1
 Will use up to    1 processors via shared memory.
 Default route:  MaxDisk=2000MB
 -----------------------------------------------------------
 # mp2/6-311+g(d,p) scrf=(solvent=ethanol) geom=connectivity
 -----------------------------------------------------------
 1/38=1,57=2/1;
 2/17=6,18=5,40=1/2;
 3/5=4,6=6,7=111,11=9,16=1,25=1,30=1,70=2201,72=4/1,2,3;
 4//1;
 5/5=2,38=5,53=4/2;
 8/10=2,27=262144000/1;
 9/16=-3,27=262144000/6;
 6/7=2,8=2,9=2,10=2/1;
 99/5=1,9=1/99;
 -------------------
 Title Card Required
 -------------------
 Symbolic Z-matrix:
 Charge =  0 Multiplicity = 1
 C
 C                    1    B1
 C                    2    B2       1    A1
 C                    3    B3       2    A2       1    D1       0
 C                    4    B4       3    A3       2    D2       0
 C                    5    B5       4    A4       3    D3       0
 H                    1    B6       2    A5       3    D4       0
 H                    2    B7       1    A6       6    D5       0
 H                    4    B8       3    A7       2    D6       0
 H                    5    B9       4    A8       3    D7       0
 H                    6    B10      5    A9       4    D8       0
 C                    3    B11      2    A10      1    D9       0
 C                    12   B12      3    A11      2    D10      0
 H                    13   B13      12   A12      3    D11      0
 H                    13   B14      12   A13      3    D12      0
 O                    12   B15      3    A14      2    D13      0
 Br                   13   B16      12   A15      3    D14      0
       Variables:
  B1                    1.39567                  
  B2                    1.40558                  
  B3                    1.40546                  
  B4                    1.39842                  
  B5                    1.39953                  
  B6                    1.08663                  
  B7                    1.08603                  
  B8                    1.08557                  
  B9                    1.08655                  
  B10                   1.08673                  
  B11                   1.49516                  
  B12                   1.52146                  
  B13                   1.09038                  
  B14                   1.08879                  
  B15                   1.22286                  
  B16                   1.94832                  
  A1                  120.16009                  
  A2                  119.55673                  
  A3                  120.0449                   
  A4                  120.19668                  
  A5                  119.84235                  
  A6                  121.12013                  
  A7                  120.85057                  
  A8                  119.71716                  
  A9                  120.02469                  
  A10                 118.00528                  
  A11                 118.94857                  
  A12                 112.68641                  
  A13                 108.68523                  
  A14                 121.67984                  
  A15                 109.7405                   
  D1                   -2.22735                  
  D2                    1.8728                   
  D3                   -1.45453                  
  D4                 -179.3642                   
  D5                 -179.33489                  
  D6                  179.80134                  
  D7                  179.85119                  
  D8                  179.96552                  
  D9                 -178.25206                  
  D10                -170.89577                  
  D11                  50.69141                  
  D12                 -72.56809                  
  D13                   9.28536                  
  D14                 170.17687                  
 
                          Input orientation:                          
 ---------------------------------------------------------------------
 Center     Atomic     Atomic              Coordinates (Angstroms)
 Number     Number      Type              X           Y           Z
 ---------------------------------------------------------------------
    1          6             0        0.000000    0.000000    0.000000
    2          6             0        0.000000    0.000000    1.395669
    3          6             0        1.215302    0.000000    2.101859
    4          6             0        2.428518   -0.047515    1.393918
    5          6             0        2.423343   -0.054850   -0.004468
    6          6             0        1.211193   -0.045668   -0.703968
    7          1             0       -0.942484    0.010459   -0.540724
    8          1             0       -0.929421    0.024243    1.956968
    9          1             0        3.379254   -0.045239    1.917897
   10          1             0        3.364469   -0.089217   -0.546406
   11          1             0        1.210440   -0.050836   -1.790682
   12          6             0        1.159394   -0.040266    3.595428
   13          6             0        2.442139    0.169294    4.386300
   14          1             0        2.986302    1.061861    4.076230
   15          1             0        3.063993   -0.718571    4.283994
   16          8             0        0.111782   -0.240102    4.193718
   17         35             0        2.022878    0.374726    6.277847
 ---------------------------------------------------------------------
                    Distance matrix (angstroms):
                    1          2          3          4          5
     1  C    0.000000
     2  C    1.395669   0.000000
     3  C    2.427915   1.405583   0.000000
     4  C    2.800529   2.428983   1.405464   0.000000
     5  C    2.423968   2.799283   2.428783   1.398415   0.000000
     6  C    1.401658   2.424366   2.806201   2.425491   1.399532
     7  H    1.086631   2.153602   3.411656   3.887139   3.408904
     8  H    2.166595   1.086033   2.149748   3.405573   3.885166
     9  H    3.885838   3.419668   2.172229   1.085568   2.146939
    10  H    3.409718   3.885778   3.411772   2.154670   1.086553
    11  H    2.162010   3.408897   3.892876   3.409604   2.159099
    12  C    3.777952   2.486917   1.495157   2.541137   3.815368
    13  C    5.023180   3.864787   2.598550   3.000257   4.396526
    14  H    5.163449   4.151019   2.856945   2.955780   4.268028
    15  H    5.315731   4.271629   2.948849   3.034251   4.386555
    16  O    4.202073   2.810555   2.377242   3.639125   4.796082
    17  Br   6.606347   5.297935   4.269833   4.918902   6.309706
                    6          7          8          9         10
     6  C    0.000000
     7  H    2.160584   0.000000
     8  H    3.415801   2.497764   0.000000
     9  H    3.402155   4.972458   4.309412   0.000000
    10  H    2.159472   4.308110   4.971645   2.464740   0.000000
    11  H    1.086727   2.490227   4.316192   4.296201   2.487878
    12  C    4.299711   4.639851   2.655534   2.782430   4.692499
    13  C    5.241399   5.979671   4.158138   2.649004   5.024850
    14  H    5.218038   6.152810   4.571740   2.457333   4.778782
    15  H    5.363341   6.313576   4.681258   2.480157   4.880485
    16  O    5.023329   4.856871   2.481337   3.986691   5.750784
    17  Br   7.041399   7.444392   5.244893   4.585335   6.970333
                   11         12         13         14         15
    11  H    0.000000
    12  C    5.386362   0.000000
    13  C    6.302432   1.521457   0.000000
    14  H    6.229963   2.187110   1.090382   0.000000
    15  H    6.386173   2.135818   1.088794   1.794196   0.000000
    16  O    6.087356   1.222855   2.373870   3.157812   2.992094
    17  Br   8.120488   2.848367   1.948315   2.499492   2.500934
                   16         17
    16  O    0.000000
    17  Br   2.893769   0.000000
 Stoichiometry    C8H7BrO
 Framework group  C1[X(C8H7BrO)]
 Deg. of freedom    45
 Full point group                 C1      NOp   1
 Largest Abelian subgroup         C1      NOp   1
 Largest concise Abelian subgroup C1      NOp   1
                         Standard orientation:                         
 ---------------------------------------------------------------------
 Center     Atomic     Atomic              Coordinates (Angstroms)
 Number     Number      Type              X           Y           Z
 ---------------------------------------------------------------------
    1          6             0       -3.607221    1.009393   -0.160660
    2          6             0       -2.228497    1.213053   -0.086261
    3          6             0       -1.357532    0.115511    0.025472
    4          6             0       -1.886750   -1.183824    0.109054
    5          6             0       -3.269348   -1.382383    0.041505
    6          6             0       -4.132689   -0.287462   -0.078831
    7          1             0       -4.275171    1.861014   -0.257366
    8          1             0       -1.805092    2.211855   -0.137164
    9          1             0       -1.233382   -2.046712    0.192677
   10          1             0       -3.672581   -2.389390    0.104245
   11          1             0       -5.206635   -0.445022   -0.131655
   12          6             0        0.107450    0.390808    0.141815
   13          6             0        1.084589   -0.772031    0.053303
   14          1             0        0.910847   -1.401820   -0.819688
   15          1             0        1.017570   -1.354567    0.970708
   16          8             0        0.536744    1.523558    0.309023
   17         35             0        2.906014   -0.092635   -0.076181
 ---------------------------------------------------------------------
 Rotational constants (GHZ):      3.4941796      0.3711397      0.3375900
 Standard basis: 6-311+G(d,p) (5D, 7F)
 There are   288 symmetry adapted basis functions of A   symmetry.
 Integral buffers will be    262144 words long.
 Raffenetti 1 integral format.
 Two-electron integral symmetry is turned on.
   288 basis functions,   474 primitive gaussians,   300 cartesian basis functions
    49 alpha electrons       49 beta electrons
       nuclear repulsion energy       685.7765229937 Hartrees.
 NAtoms=   17 NActive=   17 NUniq=   17 SFac= 1.00D+00 NAtFMM=   60 Big=F
 ------------------------------------------------------------------------------
 United Atom Topological Model (UA0  parameters set).
  Nord Group  Hybr  Charge Alpha Radius          Bonded to
    1   CH    *     0.00   1.00  2.125   C2   [s]  C6   [s]
    2   CH    *     0.00   1.00  2.125   C1   [s]  C3   [s]
    3   C     *     0.00   1.00  1.925   C2   [s]  C4   [s]  C12  [s]
    4   CH    *     0.00   1.00  2.125   C3   [s]  C5   [s]
    5   CH    *     0.00   1.00  2.125   C4   [s]  C6   [s]
    6   CH    *     0.00   1.00  2.125   C1   [s]  C5   [s]
   12   C     *     0.00   1.00  1.925   C3   [s]  C13  [s]  O16  [d]
   13   CH2   *     0.00   1.00  2.325   C12  [s] Br17  [s]
   16   O     *     0.00   1.00  1.750   C12  [d]
   17  Br     *     0.00   1.00  2.094   C13  [s]
 ------------------------------------------------------------------------------
 Polarizable Continuum Model (PCM)
 =================================
 Model                : PCM.
 Atomic radii         : UA0 (Simple United Atom Topological Model).
 Polarization charges : Total charges.
 Charge compensation  : None.
 Solution method      : Matrix inversion.
 Cavity               : GePol (RMin=0.200 OFac=0.890).
                        Default sphere list used, NSphG=   10.
                        Tesserae with average area of 0.200 Ang**2.
 Solvent              : Ethanol, Eps=  24.550000.
 ------------------------------------------------------------------------------
 One-electron integrals computed using PRISM.
 NBasis=   288 RedAO= T  NBF=   288
 NBsUse=   288 1.00D-06 NBFU=   288
 Harris functional with IExCor=  205 diagonalized for initial guess.
 ExpMin= 3.50D-02 ExpMax= 4.40D+05 ExpMxC= 1.51D+04 IAcc=3 IRadAn=         5 AccDes= 0.00D+00
 HarFok:  IExCor= 205 AccDes= 0.00D+00 IRadAn=         5 IDoV=1
 ScaDFX=  1.000000  1.000000  1.000000  1.000000
 Initial guess orbital symmetries:
       Occupied  (A) (A) (A) (A) (A) (A) (A) (A) (A) (A) (A) (A)
                 (A) (A) (A) (A) (A) (A) (A) (A) (A) (A) (A) (A)
                 (A) (A) (A) (A) (A) (A) (A) (A) (A) (A) (A) (A)
                 (A) (A) (A) (A) (A) (A) (A) (A) (A) (A) (A) (A)
                 (A)
       Virtual   (A) (A) (A) (A) (A) (A) (A) (A) (A) (A) (A) (A)
                 (A) (A) (A) (A) (A) (A) (A) (A) (A) (A) (A) (A)
                 (A) (A) (A) (A) (A) (A) (A) (A) (A) (A) (A) (A)
                 (A) (A) (A) (A) (A) (A) (A) (A) (A) (A) (A) (A)
                 (A) (A) (A) (A) (A) (A) (A) (A) (A) (A) (A) (A)
                 (A) (A) (A) (A) (A) (A) (A) (A) (A) (A) (A) (A)
                 (A) (A) (A) (A) (A) (A) (A) (A) (A) (A) (A) (A)
                 (A) (A) (A) (A) (A) (A) (A) (A) (A) (A) (A) (A)
                 (A) (A) (A) (A) (A) (A) (A) (A) (A) (A) (A) (A)
                 (A) (A) (A) (A) (A) (A) (A) (A) (A) (A) (A) (A)
                 (A) (A) (A) (A) (A) (A) (A) (A) (A) (A) (A) (A)
                 (A) (A) (A) (A) (A) (A) (A) (A) (A) (A) (A) (A)
                 (A) (A) (A) (A) (A) (A) (A) (A) (A) (A) (A) (A)
                 (A) (A) (A) (A) (A) (A) (A) (A) (A) (A) (A) (A)
                 (A) (A) (A) (A) (A) (A) (A) (A) (A) (A) (A) (A)
                 (A) (A) (A) (A) (A) (A) (A) (A) (A) (A) (A) (A)
                 (A) (A) (A) (A) (A) (A) (A) (A) (A) (A) (A) (A)
                 (A) (A) (A) (A) (A) (A) (A) (A) (A) (A) (A) (A)
                 (A) (A) (A) (A) (A) (A) (A) (A) (A) (A) (A) (A)
                 (A) (A) (A) (A) (A) (A) (A) (A) (A) (A) (A)
 The electronic state of the initial guess is 1-A.
 Requested convergence on RMS density matrix=1.00D-08 within 128 cycles.
 Requested convergence on MAX density matrix=1.00D-06.
 Requested convergence on             energy=1.00D-06.
 No special actions if energy rises.
 Error on total polarization charges =  0.02814
 SCF Done:  E(RHF) =  -2954.35808544     A.U. after   17 cycles
             Convg  =    0.4238D-08             -V/T =  2.0003
             S**2   =   0.0000
 --------------------------------------------------------------------
 Variational PCM results
 =======================
 <psi(f)|   H    |psi(f)>                     (a.u.) =   -2954.336828
 <psi(f)|H+V(f)/2|psi(f)>                     (a.u.) =   -2954.358085
 Total free energy in solution:
  with all non electrostatic terms            (a.u.) =   -2954.355025
 --------------------------------------------------------------------
 (Polarized solute)-Solvent               (kcal/mol) =     -13.34
 --------------------------------------------------------------------
 Cavitation energy                        (kcal/mol) =      16.01
 Dispersion energy                        (kcal/mol) =     -15.30
 Repulsion energy                         (kcal/mol) =       1.21
 Total non electrostatic                  (kcal/mol) =       1.92
 --------------------------------------------------------------------
 Partition over spheres:
 Sphere  on Atom  Surface  Charge   GEl     GCav    GDR
    1      C1      17.32  -0.033   -0.87    1.71   -1.57
    2      C2      13.57  -0.021   -0.37    1.68   -1.44
    3      C3       0.90   0.001    0.00    0.25   -0.08
    4      C4      10.83  -0.015   -0.58    1.48   -1.17
    5      C5      17.31  -0.035   -1.03    1.71   -1.59
    6      C6      17.37  -0.045   -1.09    1.72   -1.55
    7      C12      1.60  -0.011   -0.03    0.35   -0.16
    8      C13     22.14  -0.151   -1.99    2.50   -2.23
    9      O16     11.79   0.145   -3.18    1.64   -1.32
   10     Br17     29.52   0.106   -1.27    2.97   -2.96
 Added spheres:    44.71   0.031   -2.93    0.00    0.00
 --------------------------------------------------------------------
 After PCM corrections, the SCF energy is  -2954.35808544     a.u.
 --------------------------------------------------------------------
 ExpMin= 3.50D-02 ExpMax= 4.40D+05 ExpMxC= 1.51D+04 IAcc=3 IRadAn=         5 AccDes= 0.00D+00
 HarFok:  IExCor= 205 AccDes= 0.00D+00 IRadAn=         5 IDoV=1
 ScaDFX=  1.000000  1.000000  1.000000  1.000000
 Range of M.O.s used for correlation:    24   288
 NBasis=   288 NAE=    49 NBE=    49 NFC=    23 NFV=     0
 NROrb=    265 NOA=    26 NOB=    26 NVA=   239 NVB=   239

 **** Warning!!: The largest alpha MO coefficient is  0.14954430D+03

 Disk-based method using OVN memory for  9 occupieds at a time.
 Estimated scratch disk usage=   221951193 words.
 Actual    scratch disk usage=   221559001 words.
 JobTyp=1 Pass  1:  I=   1 to   9 NPSUse=  1 ParTrn=F ParDer=F DoDerP=F.
 JobTyp=1 Pass  2:  I=  10 to  18 NPSUse=  1 ParTrn=F ParDer=F DoDerP=F.
 JobTyp=1 Pass  3:  I=  19 to  26 NPSUse=  1 ParTrn=F ParDer=F DoDerP=F.
 Spin components of T(2) and E(2):
     alpha-alpha T2 =       0.7069460767D-01 E2=     -0.1891229162D+00
     alpha-beta  T2 =       0.3677515620D+00 E2=     -0.1042914206D+01
     beta-beta   T2 =       0.7069460767D-01 E2=     -0.1891229162D+00
 ANorm=    0.1228470910D+01
 E2 =    -0.1421160039D+01 EUMP2 =    -0.29557792454772D+04

 **********************************************************************

            Population analysis using the SCF density.

 **********************************************************************

 Orbital symmetries:
       Occupied  (A) (A) (A) (A) (A) (A) (A) (A) (A) (A) (A) (A)
                 (A) (A) (A) (A) (A) (A) (A) (A) (A) (A) (A) (A)
                 (A) (A) (A) (A) (A) (A) (A) (A) (A) (A) (A) (A)
                 (A) (A) (A) (A) (A) (A) (A) (A) (A) (A) (A) (A)
                 (A)
       Virtual   (A) (A) (A) (A) (A) (A) (A) (A) (A) (A) (A) (A)
                 (A) (A) (A) (A) (A) (A) (A) (A) (A) (A) (A) (A)
                 (A) (A) (A) (A) (A) (A) (A) (A) (A) (A) (A) (A)
                 (A) (A) (A) (A) (A) (A) (A) (A) (A) (A) (A) (A)
                 (A) (A) (A) (A) (A) (A) (A) (A) (A) (A) (A) (A)
                 (A) (A) (A) (A) (A) (A) (A) (A) (A) (A) (A) (A)
                 (A) (A) (A) (A) (A) (A) (A) (A) (A) (A) (A) (A)
                 (A) (A) (A) (A) (A) (A) (A) (A) (A) (A) (A) (A)
                 (A) (A) (A) (A) (A) (A) (A) (A) (A) (A) (A) (A)
                 (A) (A) (A) (A) (A) (A) (A) (A) (A) (A) (A) (A)
                 (A) (A) (A) (A) (A) (A) (A) (A) (A) (A) (A) (A)
                 (A) (A) (A) (A) (A) (A) (A) (A) (A) (A) (A) (A)
                 (A) (A) (A) (A) (A) (A) (A) (A) (A) (A) (A) (A)
                 (A) (A) (A) (A) (A) (A) (A) (A) (A) (A) (A) (A)
                 (A) (A) (A) (A) (A) (A) (A) (A) (A) (A) (A) (A)
                 (A) (A) (A) (A) (A) (A) (A) (A) (A) (A) (A) (A)
                 (A) (A) (A) (A) (A) (A) (A) (A) (A) (A) (A) (A)
                 (A) (A) (A) (A) (A) (A) (A) (A) (A) (A) (A) (A)
                 (A) (A) (A) (A) (A) (A) (A) (A) (A) (A) (A) (A)
                 (A) (A) (A) (A) (A) (A) (A) (A) (A) (A) (A)
 The electronic state is 1-A.
 Alpha  occ. eigenvalues -- -490.02360 -65.15764 -58.51770 -58.51609 -58.51606
 Alpha  occ. eigenvalues --  -20.56541 -11.36523 -11.30782 -11.26241 -11.26115
 Alpha  occ. eigenvalues --  -11.25568 -11.25523 -11.24759 -11.24668  -9.83808
 Alpha  occ. eigenvalues --   -7.45176  -7.44369  -7.44351  -3.19134  -3.18752
 Alpha  occ. eigenvalues --   -3.18729  -3.17770  -3.17770  -1.40940  -1.16906
 Alpha  occ. eigenvalues --   -1.09022  -1.04533  -1.02893  -0.94914  -0.86270
 Alpha  occ. eigenvalues --   -0.83650  -0.76658  -0.72216  -0.67177  -0.65848
 Alpha  occ. eigenvalues --   -0.64983  -0.62336  -0.61588  -0.59942  -0.54600
 Alpha  occ. eigenvalues --   -0.52840  -0.51230  -0.50486  -0.50189  -0.44482
 Alpha  occ. eigenvalues --   -0.41403  -0.41237  -0.35374  -0.34873
 Alpha virt. eigenvalues --    0.05669   0.06085   0.07192   0.07793   0.08489
 Alpha virt. eigenvalues --    0.09311   0.09580   0.10092   0.10219   0.11487
 Alpha virt. eigenvalues --    0.11596   0.12170   0.13010   0.13460   0.14716
 Alpha virt. eigenvalues --    0.15380   0.15732   0.15963   0.16765   0.17190
 Alpha virt. eigenvalues --    0.18414   0.20031   0.20611   0.20785   0.21715
 Alpha virt. eigenvalues --    0.22199   0.22684   0.22930   0.23775   0.25166
 Alpha virt. eigenvalues --    0.25359   0.26187   0.27395   0.28340   0.29077
 Alpha virt. eigenvalues --    0.29870   0.30781   0.30977   0.31159   0.31894
 Alpha virt. eigenvalues --    0.32805   0.33305   0.34172   0.35540   0.36116
 Alpha virt. eigenvalues --    0.36586   0.37525   0.38782   0.39812   0.40286
 Alpha virt. eigenvalues --    0.42265   0.43938   0.46155   0.46792   0.47420
 Alpha virt. eigenvalues --    0.48035   0.51093   0.52795   0.53926   0.55213
 Alpha virt. eigenvalues --    0.57705   0.59207   0.64167   0.64544   0.66629
 Alpha virt. eigenvalues --    0.69002   0.69943   0.71128   0.71619   0.71977
 Alpha virt. eigenvalues --    0.73951   0.74841   0.75557   0.77483   0.79636
 Alpha virt. eigenvalues --    0.80893   0.81133   0.82828   0.83307   0.84465
 Alpha virt. eigenvalues --    0.87330   0.87837   0.88895   0.89412   0.90628
 Alpha virt. eigenvalues --    0.91345   0.92436   0.92694   0.93254   0.96143
 Alpha virt. eigenvalues --    0.96914   0.98690   0.99197   1.00204   1.01197
 Alpha virt. eigenvalues --    1.02627   1.04095   1.07554   1.08134   1.10301
 Alpha virt. eigenvalues --    1.12420   1.14349   1.15470   1.16164   1.20211
 Alpha virt. eigenvalues --    1.23029   1.23213   1.25151   1.27412   1.29319
 Alpha virt. eigenvalues --    1.31373   1.34208   1.37389   1.39013   1.39131
 Alpha virt. eigenvalues --    1.42308   1.43961   1.50039   1.54228   1.59536
 Alpha virt. eigenvalues --    1.66773   1.69968   1.74229   1.75310   1.75683
 Alpha virt. eigenvalues --    1.76860   1.80212   1.80949   1.82445   1.82928
 Alpha virt. eigenvalues --    1.83736   1.89797   1.90032   1.91007   1.94125
 Alpha virt. eigenvalues --    1.94854   1.99943   2.01543   2.04179   2.04619
 Alpha virt. eigenvalues --    2.05088   2.08136   2.10228   2.13739   2.19818
 Alpha virt. eigenvalues --    2.21320   2.21632   2.23764   2.24489   2.26528
 Alpha virt. eigenvalues --    2.27445   2.29940   2.31813   2.33845   2.35257
 Alpha virt. eigenvalues --    2.36657   2.38922   2.41146   2.43218   2.48671
 Alpha virt. eigenvalues --    2.56353   2.57363   2.60909   2.64731   2.72666
 Alpha virt. eigenvalues --    2.74261   2.75187   2.76444   2.82770   2.85813
 Alpha virt. eigenvalues --    2.87435   2.94328   2.96766   2.99669   2.99799
 Alpha virt. eigenvalues --    3.01646   3.03808   3.04925   3.05218   3.06596
 Alpha virt. eigenvalues --    3.10870   3.17095   3.18200   3.20680   3.21821
 Alpha virt. eigenvalues --    3.25457   3.27581   3.28329   3.29188   3.31416
 Alpha virt. eigenvalues --    3.33543   3.45695   3.46927   3.53110   3.61021
 Alpha virt. eigenvalues --    3.65398   3.73106   3.75975   3.78289   3.88531
 Alpha virt. eigenvalues --    3.91024   3.92668   4.00287   4.02666   4.11910
 Alpha virt. eigenvalues --    4.15182   4.38474   4.43024   4.48572   4.55723
 Alpha virt. eigenvalues --    4.57642   4.70044   4.70854   4.74741   4.84438
 Alpha virt. eigenvalues --    4.90438   5.11965   5.25335   5.61217   5.77265
 Alpha virt. eigenvalues --    6.28384   7.32882   8.21704   8.26425   8.35187
 Alpha virt. eigenvalues --   24.74382  24.95076  24.98830  25.08938  25.09150
 Alpha virt. eigenvalues --   25.19824  25.23233  25.32055  49.57550  51.69281
 Alpha virt. eigenvalues --  293.90054 293.94775 294.059051028.53692
          Condensed to atoms (all electrons):
              1          2          3          4          5          6
     1  C    7.108544  -0.865604   0.225044  -0.820651   0.413470   0.242942
     2  C   -0.865604  11.382042  -1.866715  -3.425221  -0.424478   0.129710
     3  C    0.225044  -1.866715  18.680693  -1.643017  -0.612989  -1.188864
     4  C   -0.820651  -3.425221  -1.643017  13.461824  -2.132219   0.755360
     5  C    0.413470  -0.424478  -0.612989  -2.132219   8.302510  -0.051499
     6  C    0.242942   0.129710  -1.188864   0.755360  -0.051499   5.715191
     7  H    0.418663  -0.042929   0.010318  -0.003269  -0.007952  -0.010272
     8  H   -0.044479   0.420778  -0.042033   0.004438  -0.010938   0.000951
     9  H   -0.002991  -0.026913  -0.033957   0.462061  -0.051548  -0.009822
    10  H   -0.007616  -0.003965   0.008326  -0.050046   0.423069  -0.007716
    11  H   -0.007834  -0.026586   0.019554  -0.033131  -0.002723   0.423288
    12  C   -0.412741   0.935439 -10.413767   0.410594   1.003549   0.198714
    13  C   -0.023551  -0.570551   1.451951   0.292490  -0.381535  -0.014486
    14  H    0.003650   0.043684   0.162174  -0.081407  -0.033083  -0.001048
    15  H    0.000098   0.004644  -0.095533  -0.021963   0.027541  -0.002106
    16  O    0.094363   0.105407   0.210447  -0.254983  -0.010850  -0.013229
    17  Br  -0.012872  -0.040489  -0.161079   0.062383  -0.017851   0.005478
              7          8          9         10         11         12
     1  C    0.418663  -0.044479  -0.002991  -0.007616  -0.007834  -0.412741
     2  C   -0.042929   0.420778  -0.026913  -0.003965  -0.026586   0.935439
     3  C    0.010318  -0.042033  -0.033957   0.008326   0.019554 -10.413767
     4  C   -0.003269   0.004438   0.462061  -0.050046  -0.033131   0.410594
     5  C   -0.007952  -0.010938  -0.051548   0.423069  -0.002723   1.003549
     6  C   -0.010272   0.000951  -0.009822  -0.007716   0.423288   0.198714
     7  H    0.446048  -0.002836   0.000015  -0.000052  -0.003183   0.008853
     8  H   -0.002836   0.432124   0.000019   0.000014  -0.000048   0.047858
     9  H    0.000015   0.000019   0.447209  -0.002974  -0.000064   0.030550
    10  H   -0.000052   0.000014  -0.002974   0.445331  -0.003208   0.011364
    11  H   -0.003183  -0.000048  -0.000064  -0.003208   0.441164   0.002589
    12  C    0.008853   0.047858   0.030550   0.011364   0.002589  16.526476
    13  C   -0.000254  -0.001868  -0.004132  -0.000019  -0.000318  -2.509971
    14  H    0.000000   0.000014   0.000336  -0.000003   0.000001  -0.133786
    15  H    0.000000  -0.000014  -0.001126   0.000005   0.000000   0.099793
    16  O    0.000001   0.002080  -0.000505   0.000002   0.000005   0.094955
    17  Br   0.000003   0.000621   0.001254   0.000022   0.000001   0.220251
             13         14         15         16         17
     1  C   -0.023551   0.003650   0.000098   0.094363  -0.012872
     2  C   -0.570551   0.043684   0.004644   0.105407  -0.040489
     3  C    1.451951   0.162174  -0.095533   0.210447  -0.161079
     4  C    0.292490  -0.081407  -0.021963  -0.254983   0.062383
     5  C   -0.381535  -0.033083   0.027541  -0.010850  -0.017851
     6  C   -0.014486  -0.001048  -0.002106  -0.013229   0.005478
     7  H   -0.000254   0.000000   0.000000   0.000001   0.000003
     8  H   -0.001868   0.000014  -0.000014   0.002080   0.000621
     9  H   -0.004132   0.000336  -0.001126  -0.000505   0.001254
    10  H   -0.000019  -0.000003   0.000005   0.000002   0.000022
    11  H   -0.000318   0.000001   0.000000   0.000005   0.000001
    12  C   -2.509971  -0.133786   0.099793   0.094955   0.220251
    13  C    7.403004   0.421055   0.367495  -0.053543   0.141708
    14  H    0.421055   0.432082  -0.022755   0.003367  -0.046492
    15  H    0.367495  -0.022755   0.432893  -0.002290  -0.047720
    16  O   -0.053543   0.003367  -0.002290   8.271523  -0.104740
    17  Br   0.141708  -0.046492  -0.047720  -0.104740  35.147730
 Mulliken atomic charges:
              1
     1  C   -0.308433
     2  C    0.271746
     3  C    1.289446
     4  C   -0.983243
     5  C   -0.432473
     6  C   -0.172593
     7  H    0.186847
     8  H    0.193320
     9  H    0.192589
    10  H    0.187466
    11  H    0.190492
    12  C   -0.120720
    13  C   -0.517475
    14  H    0.252211
    15  H    0.261039
    16  O   -0.342010
    17  Br  -0.148208
 Sum of Mulliken charges=   0.00000
 Atomic charges with hydrogens summed into heavy atoms:
              1
     1  C   -0.121586
     2  C    0.465066
     3  C    1.289446
     4  C   -0.790654
     5  C   -0.245007
     6  C    0.017899
     7  H    0.000000
     8  H    0.000000
     9  H    0.000000
    10  H    0.000000
    11  H    0.000000
    12  C   -0.120720
    13  C   -0.004225
    14  H    0.000000
    15  H    0.000000
    16  O   -0.342010
    17  Br  -0.148208
 Sum of Mulliken charges=   0.00000
 Electronic spatial extent (au):  <R**2>=  2874.8572
 Charge=     0.0000 electrons
 Dipole moment (field-independent basis, Debye):
    X=    -5.4523    Y=    -4.5189    Z=    -0.3606  Tot=     7.0907
 Quadrupole moment (field-independent basis, Debye-Ang):
   XX=   -65.1295   YY=   -68.5475   ZZ=   -74.9164
   XY=    -2.1229   XZ=     0.5366   YZ=    -2.2808
 Traceless Quadrupole moment (field-independent basis, Debye-Ang):
   XX=     4.4016   YY=     0.9837   ZZ=    -5.3853
   XY=    -2.1229   XZ=     0.5366   YZ=    -2.2808
 Octapole moment (field-independent basis, Debye-Ang**2):
  XXX=     3.8680  YYY=   -14.3339  ZZZ=    -0.1955  XYY=    10.7571
  XXY=     1.9927  XXZ=    -4.3969  XZZ=    44.8440  YZZ=    -1.5857
  YYZ=    -2.4484  XYZ=     1.0926
 Hexadecapole moment (field-independent basis, Debye-Ang**3):
 XXXX= -2553.5896 YYYY=  -424.5947 ZZZZ=  -101.6443 XXXY=    28.0863
 XXXZ=    11.9646 YYYX=    -9.6382 YYYZ=    -7.8383 ZZZX=    -6.9741
 ZZZY=     1.3353 XXYY=  -512.0982 XXZZ=  -561.5409 YYZZ=   -97.4845
 XXYZ=    -9.4650 YYXZ=    -1.6511 ZZXY=    -6.1608
 N-N= 6.857765229937D+02 E-N=-8.418451228560D+03  KE= 2.953557655624D+03
 1|1|UNPC-UNK|SP|RMP2-FC|6-311+G(d,p)|C8H7Br1O1|PCUSER|14-Oct-2017|0||#
  MP2/6-311+G(D,P) SCRF=(SOLVENT=ETHANOL) GEOM=CONNECTIVITY||Title Card
  Required||0,1|C|C,1,1.39566918|C,2,1.40558305,1,120.1600856|C,3,1.405
 46442,2,119.55673139,1,-2.22735047,0|C,4,1.39841519,3,120.04490228,2,1
 .87280024,0|C,5,1.39953243,4,120.19667557,3,-1.45452653,0|H,1,1.086631
 12,2,119.84234679,3,-179.36420326,0|H,2,1.08603265,1,121.12012866,6,-1
 79.33489486,0|H,4,1.08556818,3,120.85057232,2,179.80134193,0|H,5,1.086
 55283,4,119.71716164,3,179.85118904,0|H,6,1.08672655,5,120.02468546,4,
 179.96552093,0|C,3,1.49515745,2,118.00528059,1,-178.25205542,0|C,12,1.
 52145679,3,118.94857446,2,-170.89576819,0|H,13,1.09038229,12,112.68641
 109,3,50.69140518,0|H,13,1.08879369,12,108.6852263,3,-72.56809324,0|O,
 12,1.22285524,3,121.67983523,2,9.2853598,0|Br,13,1.94831544,12,109.740
 50386,3,170.17687481,0||Version=x86-Win32-G03RevB.05|State=1-A|HF=-295
 4.3580854|MP2=-2955.7792455|RMSD=4.238e-009|PG=C01 [X(C8H7Br1O1)]||@


      THE ONE-EYED VIEW OF OUR UNIVERSE SAYS YOU MUST NOT LOOK
      FAR AFIELD FOR PROBLEMS.  SUCH PROBLEMS MAY NEVER ARRIVE. 
      INSTEAD, TEND TO THE WOLF WITHIN YOUR FENCES.
      THE PACKS RANGING OUTSIDE MAY NOT EVEN EXIST.

                              -- THE AZHAR BOOK SHAMRA I:4
                                 CHILDREN OF DUNE, BY FRANK HERBERT
 Job cpu time:  0 days  0 hours 10 minutes 27.0 seconds.
 File lengths (MBytes):  RWF=   1814 Int=      0 D2E=      0 Chk=     17 Scr=      1
 Normal termination of Gaussian 03 at Sat Oct 14 19:52:23 2017.
