# Supplementary material for: Conformational preferences of α-fluoroketones may influence their reactivity
Source: Beilstein J Org Chem. 2017 Dec 29;13:2915–21. doi: 10.3762/bjoc.13.284 (PMC5753061; doi:10.3762/bjoc.13.284)
Supplement: File 2 — Details of computational conformational analysis. [file Beilstein_J_Org_Chem-13-2915-s002.zip › Computation/CH2BR100.out]

 Entering Link 1 = C:\G03W\l1.exe PID=      6608.
  
 Copyright (c) 1988,1990,1992,1993,1995,1998,2003, Gaussian, Inc.
                  All Rights Reserved.
  
 This is the Gaussian(R) 03 program.  It is based on the
 the Gaussian(R) 98 system (copyright 1998, Gaussian, Inc.),
 the Gaussian(R) 94 system (copyright 1995, Gaussian, Inc.),
 the Gaussian 92(TM) system (copyright 1992, Gaussian, Inc.),
 the Gaussian 90(TM) system (copyright 1990, Gaussian, Inc.),
 the Gaussian 88(TM) system (copyright 1988, Gaussian, Inc.),
 the Gaussian 86(TM) system (copyright 1986, Carnegie Mellon
 University), and the Gaussian 82(TM) system (copyright 1983,
 Carnegie Mellon University). Gaussian is a federally registered
 trademark of Gaussian, Inc.
  
 This software contains proprietary and confidential information,
 including trade secrets, belonging to Gaussian, Inc.
  
 This software is provided under written license and may be
 used, copied, transmitted, or stored only in accord with that
 written license.
  
 The following legend is applicable only to US Government
 contracts under DFARS:
  
                    RESTRICTED RIGHTS LEGEND
  
 Use, duplication or disclosure by the US Government is subject
 to restrictions as set forth in subparagraph (c)(1)(ii) of the
 Rights in Technical Data and Computer Software clause at DFARS
 252.227-7013.
  
 Gaussian, Inc.
 Carnegie Office Park, Building 6, Pittsburgh, PA 15106 USA
  
 The following legend is applicable only to US Government
 contracts under FAR:
  
                    RESTRICTED RIGHTS LEGEND
  
 Use, reproduction and disclosure by the US Government is subject
 to restrictions as set forth in subparagraph (c) of the
 Commercial Computer Software - Restricted Rights clause at FAR
 52.227-19.
  
 Gaussian, Inc.
 Carnegie Office Park, Building 6, Pittsburgh, PA 15106 USA
  
  
 ---------------------------------------------------------------
 Warning -- This program may not be used in any manner that
 competes with the business of Gaussian, Inc. or will provide
 assistance to any competitor of Gaussian, Inc.  The licensee
 of this program is prohibited from giving any competitor of
 Gaussian, Inc. access to this program.  By using this program,
 the user acknowledges that Gaussian, Inc. is engaged in the
 business of creating and licensing software in the field of
 computational chemistry and represents and warrants to the
 licensee that it is not a competitor of Gaussian, Inc. and that
 it will not use this program in any manner prohibited above.
 ---------------------------------------------------------------
  

 Cite this work as:
 Gaussian 03, Revision B.05,
 M. J. Frisch, G. W. Trucks, H. B. Schlegel, G. E. Scuseria, 
 M. A. Robb, J. R. Cheeseman, J. A. Montgomery, Jr., T. Vreven, 
 K. N. Kudin, J. C. Burant, J. M. Millam, S. S. Iyengar, J. Tomasi, 
 V. Barone, B. Mennucci, M. Cossi, G. Scalmani, N. Rega, 
 G. A. Petersson, H. Nakatsuji, M. Hada, M. Ehara, K. Toyota, 
 R. Fukuda, J. Hasegawa, M. Ishida, T. Nakajima, Y. Honda, O. Kitao, 
 H. Nakai, M. Klene, X. Li, J. E. Knox, H. P. Hratchian, J. B. Cross, 
 C. Adamo, J. Jaramillo, R. Gomperts, R. E. Stratmann, O. Yazyev, 
 A. J. Austin, R. Cammi, C. Pomelli, J. W. Ochterski, P. Y. Ayala, 
 K. Morokuma, G. A. Voth, P. Salvador, J. J. Dannenberg, 
 V. G. Zakrzewski, S. Dapprich, A. D. Daniels, M. C. Strain, 
 O. Farkas, D. K. Malick, A. D. Rabuck, K. Raghavachari, 
 J. B. Foresman, J. V. Ortiz, Q. Cui, A. G. Baboul, S. Clifford, 
 J. Cioslowski, B. B. Stefanov, G. Liu, A. Liashenko, P. Piskorz, 
 I. Komaromi, R. L. Martin, D. J. Fox, T. Keith, M. A. Al-Laham, 
 C. Y. Peng, A. Nanayakkara, M. Challacombe, P. M. W. Gill, 
 B. Johnson, W. Chen, M. W. Wong, C. Gonzalez, and J. A. Pople, 
 Gaussian, Inc., Pittsburgh PA, 2003.
 
 **********************************************
 Gaussian 03:  x86-Win32-G03RevB.05  8-Nov-2003
                  04-Aug-2017 
 **********************************************
 %chk=CH2F.chk
 %mem=6MW
 %nproc=1
 Will use up to    1 processors via shared memory.
 Default route:  MaxDisk=2000MB
 ------------------------------------
 # mp2/6-311+g(d,p) geom=connectivity
 ------------------------------------
 1/38=1,57=2/1;
 2/17=6,18=5,40=1/2;
 3/5=4,6=6,7=111,11=9,16=1,25=1,30=1/1,2,3;
 4//1;
 5/5=2,38=5/2;
 8/10=2,27=262144000/1;
 9/16=-3,27=262144000/6;
 6/7=2,8=2,9=2,10=2/1;
 99/5=1,9=1/99;
 -------------------
 Title Card Required
 -------------------
 Symbolic Z-matrix:
 Charge =  0 Multiplicity = 1
 C
 C                    1    B1
 C                    2    B2       1    A1
 C                    3    B3       2    A2       1    D1       0
 C                    4    B4       3    A3       2    D2       0
 C                    5    B5       4    A4       3    D3       0
 H                    1    B6       2    A5       3    D4       0
 H                    2    B7       1    A6       6    D5       0
 H                    4    B8       3    A7       2    D6       0
 H                    5    B9       4    A8       3    D7       0
 H                    6    B10      5    A9       4    D8       0
 C                    3    B11      2    A10      1    D9       0
 C                    12   B12      3    A11      2    D10      0
 H                    13   B13      12   A12      3    D11      0
 H                    13   B14      12   A13      3    D12      0
 O                    12   B15      3    A14      2    D13      0
 Br                   13   B16      12   A15      3    D14      0
       Variables:
  B1                    1.39567                  
  B2                    1.40558                  
  B3                    1.40546                  
  B4                    1.39842                  
  B5                    1.39953                  
  B6                    1.08663                  
  B7                    1.08603                  
  B8                    1.08557                  
  B9                    1.08655                  
  B10                   1.08673                  
  B11                   1.49516                  
  B12                   1.52146                  
  B13                   1.09038                  
  B14                   1.08879                  
  B15                   1.22286                  
  B16                   1.94832                  
  A1                  120.16009                  
  A2                  119.55673                  
  A3                  120.0449                   
  A4                  120.19668                  
  A5                  119.84235                  
  A6                  121.12013                  
  A7                  120.85057                  
  A8                  119.71716                  
  A9                  120.02469                  
  A10                 118.00528                  
  A11                 118.94857                  
  A12                 112.68641                  
  A13                 108.68523                  
  A14                 121.67984                  
  A15                 109.7405                   
  D1                   -2.22735                  
  D2                    1.8728                   
  D3                   -1.45453                  
  D4                 -179.3642                   
  D5                 -179.33489                  
  D6                  179.80134                  
  D7                  179.85119                  
  D8                  179.96552                  
  D9                 -178.25206                  
  D10                -170.89577                  
  D11                 -39.30859                  
  D12                -162.56809                  
  D13                   9.28536                  
  D14                  80.17687                  
 
                          Input orientation:                          
 ---------------------------------------------------------------------
 Center     Atomic     Atomic              Coordinates (Angstroms)
 Number     Number      Type              X           Y           Z
 ---------------------------------------------------------------------
    1          6             0        0.000000    0.000000    0.000000
    2          6             0        0.000000    0.000000    1.395669
    3          6             0        1.215302    0.000000    2.101859
    4          6             0        2.428518   -0.047515    1.393918
    5          6             0        2.423343   -0.054850   -0.004468
    6          6             0        1.211193   -0.045668   -0.703968
    7          1             0       -0.942484    0.010459   -0.540724
    8          1             0       -0.929421    0.024243    1.956968
    9          1             0        3.379254   -0.045239    1.917897
   10          1             0        3.364469   -0.089217   -0.546406
   11          1             0        1.210440   -0.050836   -1.790682
   12          6             0        1.159394   -0.040266    3.595428
   13          6             0        2.442139    0.169294    4.386300
   14          1             0        3.303379   -0.317065    3.927329
   15          1             0        2.288795   -0.192163    5.401832
   16          8             0        0.111782   -0.240102    4.193718
   17         35             0        2.843208    2.072641    4.497422
 ---------------------------------------------------------------------
                    Distance matrix (angstroms):
                    1          2          3          4          5
     1  C    0.000000
     2  C    1.395669   0.000000
     3  C    2.427915   1.405583   0.000000
     4  C    2.800529   2.428983   1.405464   0.000000
     5  C    2.423968   2.799283   2.428783   1.398415   0.000000
     6  C    1.401658   2.424366   2.806201   2.425491   1.399532
     7  H    1.086631   2.153602   3.411656   3.887139   3.408904
     8  H    2.166595   1.086033   2.149748   3.405573   3.885166
     9  H    3.885838   3.419668   2.172229   1.085568   2.146939
    10  H    3.409718   3.885778   3.411772   2.154670   1.086553
    11  H    2.162010   3.408897   3.892876   3.409604   2.159099
    12  C    3.777952   2.486917   1.495157   2.541137   3.815368
    13  C    5.023180   3.864787   2.598550   3.000257   4.396526
    14  H    5.141669   4.173985   2.791583   2.693736   4.037605
    15  H    5.869864   4.617884   3.475506   4.012957   5.409718
    16  O    4.202073   2.810555   2.377242   3.639125   4.796082
    17  Br   5.710208   4.690473   3.561550   3.781370   4.996951
                    6          7          8          9         10
     6  C    0.000000
     7  H    2.160584   0.000000
     8  H    3.415801   2.497764   0.000000
     9  H    3.402155   4.972458   4.309412   0.000000
    10  H    2.159472   4.308110   4.971645   2.464740   0.000000
    11  H    1.086727   2.490227   4.316192   4.296201   2.487878
    12  C    4.299711   4.639851   2.655534   2.782430   4.692499
    13  C    5.241399   5.979671   4.158138   2.649004   5.024850
    14  H    5.089186   6.172368   4.681390   2.029154   4.479951
    15  H    6.201893   6.767289   4.719199   3.653559   6.045595
    16  O    5.023329   4.856871   2.481337   3.986691   5.750784
    17  Br   5.848517   6.630759   4.988242   3.380342   5.512309
                   11         12         13         14         15
    11  H    0.000000
    12  C    5.386362   0.000000
    13  C    6.302432   1.521457   0.000000
    14  H    6.094828   2.187110   1.090382   0.000000
    15  H    7.274275   2.135818   1.088794   1.794196   0.000000
    16  O    6.087356   1.222855   2.373870   3.203620   2.490226
    17  Br   6.834861   2.848367   1.948315   2.499492   2.500934
                   16         17
    16  O    0.000000
    17  Br   3.591894   0.000000
 Stoichiometry    C8H7BrO
 Framework group  C1[X(C8H7BrO)]
 Deg. of freedom    45
 Full point group                 C1      NOp   1
 Largest Abelian subgroup         C1      NOp   1
 Largest concise Abelian subgroup C1      NOp   1
                         Standard orientation:                         
 ---------------------------------------------------------------------
 Center     Atomic     Atomic              Coordinates (Angstroms)
 Number     Number      Type              X           Y           Z
 ---------------------------------------------------------------------
    1          6             0       -3.305396    0.398224   -0.729344
    2          6             0       -2.094499    1.054362   -0.503284
    3          6             0       -1.065110    0.412245    0.206440
    4          6             0       -1.280463   -0.875460    0.726794
    5          6             0       -2.498134   -1.526017    0.504042
    6          6             0       -3.517330   -0.886675   -0.210920
    7          1             0       -4.093917    0.895590   -1.287581
    8          1             0       -1.917450    2.054252   -0.888433
    9          1             0       -0.499055   -1.392019    1.275452
   10          1             0       -2.658017   -2.522448    0.906733
   11          1             0       -4.462294   -1.395052   -0.382879
   12          6             0        0.197056    1.174099    0.455461
   13          6             0        1.398509    0.440306    1.032428
   14          1             0        1.120443   -0.286085    1.796607
   15          1             0        2.096847    1.174195    1.431428
   16          8             0        0.284977    2.368908    0.210357
   17         35             0        2.317881   -0.532177   -0.383540
 ---------------------------------------------------------------------
 Rotational constants (GHZ):      1.8824566      0.5072331      0.4391661
 Standard basis: 6-311+G(d,p) (5D, 7F)
 There are   288 symmetry adapted basis functions of A   symmetry.
 Integral buffers will be    262144 words long.
 Raffenetti 1 integral format.
 Two-electron integral symmetry is turned on.
   288 basis functions,   474 primitive gaussians,   300 cartesian basis functions
    49 alpha electrons       49 beta electrons
       nuclear repulsion energy       703.7085734093 Hartrees.
 NAtoms=   17 NActive=   17 NUniq=   17 SFac= 1.00D+00 NAtFMM=   60 Big=F
 One-electron integrals computed using PRISM.
 NBasis=   288 RedAO= T  NBF=   288
 NBsUse=   288 1.00D-06 NBFU=   288
 Harris functional with IExCor=  205 diagonalized for initial guess.
 ExpMin= 3.50D-02 ExpMax= 4.40D+05 ExpMxC= 1.51D+04 IAcc=3 IRadAn=         5 AccDes= 0.00D+00
 HarFok:  IExCor= 205 AccDes= 0.00D+00 IRadAn=         5 IDoV=1
 ScaDFX=  1.000000  1.000000  1.000000  1.000000
 Initial guess orbital symmetries:
       Occupied  (A) (A) (A) (A) (A) (A) (A) (A) (A) (A) (A) (A)
                 (A) (A) (A) (A) (A) (A) (A) (A) (A) (A) (A) (A)
                 (A) (A) (A) (A) (A) (A) (A) (A) (A) (A) (A) (A)
                 (A) (A) (A) (A) (A) (A) (A) (A) (A) (A) (A) (A)
                 (A)
       Virtual   (A) (A) (A) (A) (A) (A) (A) (A) (A) (A) (A) (A)
                 (A) (A) (A) (A) (A) (A) (A) (A) (A) (A) (A) (A)
                 (A) (A) (A) (A) (A) (A) (A) (A) (A) (A) (A) (A)
                 (A) (A) (A) (A) (A) (A) (A) (A) (A) (A) (A) (A)
                 (A) (A) (A) (A) (A) (A) (A) (A) (A) (A) (A) (A)
                 (A) (A) (A) (A) (A) (A) (A) (A) (A) (A) (A) (A)
                 (A) (A) (A) (A) (A) (A) (A) (A) (A) (A) (A) (A)
                 (A) (A) (A) (A) (A) (A) (A) (A) (A) (A) (A) (A)
                 (A) (A) (A) (A) (A) (A) (A) (A) (A) (A) (A) (A)
                 (A) (A) (A) (A) (A) (A) (A) (A) (A) (A) (A) (A)
                 (A) (A) (A) (A) (A) (A) (A) (A) (A) (A) (A) (A)
                 (A) (A) (A) (A) (A) (A) (A) (A) (A) (A) (A) (A)
                 (A) (A) (A) (A) (A) (A) (A) (A) (A) (A) (A) (A)
                 (A) (A) (A) (A) (A) (A) (A) (A) (A) (A) (A) (A)
                 (A) (A) (A) (A) (A) (A) (A) (A) (A) (A) (A) (A)
                 (A) (A) (A) (A) (A) (A) (A) (A) (A) (A) (A) (A)
                 (A) (A) (A) (A) (A) (A) (A) (A) (A) (A) (A) (A)
                 (A) (A) (A) (A) (A) (A) (A) (A) (A) (A) (A) (A)
                 (A) (A) (A) (A) (A) (A) (A) (A) (A) (A) (A) (A)
                 (A) (A) (A) (A) (A) (A) (A) (A) (A) (A) (A)
 The electronic state of the initial guess is 1-A.
 Requested convergence on RMS density matrix=1.00D-08 within 128 cycles.
 Requested convergence on MAX density matrix=1.00D-06.
 Requested convergence on             energy=1.00D-06.
 No special actions if energy rises.
 SCF Done:  E(RHF) =  -2954.34429518     A.U. after   17 cycles
             Convg  =    0.6454D-08             -V/T =  2.0003
             S**2   =   0.0000
 ExpMin= 3.50D-02 ExpMax= 4.40D+05 ExpMxC= 1.51D+04 IAcc=3 IRadAn=         5 AccDes= 0.00D+00
 HarFok:  IExCor= 205 AccDes= 0.00D+00 IRadAn=         5 IDoV=1
 ScaDFX=  1.000000  1.000000  1.000000  1.000000
 Range of M.O.s used for correlation:    24   288
 NBasis=   288 NAE=    49 NBE=    49 NFC=    23 NFV=     0
 NROrb=    265 NOA=    26 NOB=    26 NVA=   239 NVB=   239

 **** Warning!!: The largest alpha MO coefficient is  0.14238611D+03

 Disk-based method using OVN memory for  9 occupieds at a time.
 Estimated scratch disk usage=   226041714 words.
 Actual    scratch disk usage=   225659250 words.
 JobTyp=1 Pass  1:  I=   1 to   9 NPSUse=  1 ParTrn=F ParDer=F DoDerP=F.
 JobTyp=1 Pass  2:  I=  10 to  18 NPSUse=  1 ParTrn=F ParDer=F DoDerP=F.
 JobTyp=1 Pass  3:  I=  19 to  26 NPSUse=  1 ParTrn=F ParDer=F DoDerP=F.
 Spin components of T(2) and E(2):
     alpha-alpha T2 =       0.7118855888D-01 E2=     -0.1897526438D+00
     alpha-beta  T2 =       0.3709190077D+00 E2=     -0.1047393384D+01
     beta-beta   T2 =       0.7118855888D-01 E2=     -0.1897526438D+00
 ANorm=    0.1230161016D+01
 E2 =    -0.1426898672D+01 EUMP2 =    -0.29557711938561D+04

 **********************************************************************

            Population analysis using the SCF density.

 **********************************************************************

 Orbital symmetries:
       Occupied  (A) (A) (A) (A) (A) (A) (A) (A) (A) (A) (A) (A)
                 (A) (A) (A) (A) (A) (A) (A) (A) (A) (A) (A) (A)
                 (A) (A) (A) (A) (A) (A) (A) (A) (A) (A) (A) (A)
                 (A) (A) (A) (A) (A) (A) (A) (A) (A) (A) (A) (A)
                 (A)
       Virtual   (A) (A) (A) (A) (A) (A) (A) (A) (A) (A) (A) (A)
                 (A) (A) (A) (A) (A) (A) (A) (A) (A) (A) (A) (A)
                 (A) (A) (A) (A) (A) (A) (A) (A) (A) (A) (A) (A)
                 (A) (A) (A) (A) (A) (A) (A) (A) (A) (A) (A) (A)
                 (A) (A) (A) (A) (A) (A) (A) (A) (A) (A) (A) (A)
                 (A) (A) (A) (A) (A) (A) (A) (A) (A) (A) (A) (A)
                 (A) (A) (A) (A) (A) (A) (A) (A) (A) (A) (A) (A)
                 (A) (A) (A) (A) (A) (A) (A) (A) (A) (A) (A) (A)
                 (A) (A) (A) (A) (A) (A) (A) (A) (A) (A) (A) (A)
                 (A) (A) (A) (A) (A) (A) (A) (A) (A) (A) (A) (A)
                 (A) (A) (A) (A) (A) (A) (A) (A) (A) (A) (A) (A)
                 (A) (A) (A) (A) (A) (A) (A) (A) (A) (A) (A) (A)
                 (A) (A) (A) (A) (A) (A) (A) (A) (A) (A) (A) (A)
                 (A) (A) (A) (A) (A) (A) (A) (A) (A) (A) (A) (A)
                 (A) (A) (A) (A) (A) (A) (A) (A) (A) (A) (A) (A)
                 (A) (A) (A) (A) (A) (A) (A) (A) (A) (A) (A) (A)
                 (A) (A) (A) (A) (A) (A) (A) (A) (A) (A) (A) (A)
                 (A) (A) (A) (A) (A) (A) (A) (A) (A) (A) (A) (A)
                 (A) (A) (A) (A) (A) (A) (A) (A) (A) (A) (A) (A)
                 (A) (A) (A) (A) (A) (A) (A) (A) (A) (A) (A)
 The electronic state is 1-A.
 Alpha  occ. eigenvalues -- -490.02936 -65.16335 -58.52345 -58.52174 -58.52171
 Alpha  occ. eigenvalues --  -20.56359 -11.35939 -11.31150 -11.26868 -11.26464
 Alpha  occ. eigenvalues --  -11.26423 -11.26001 -11.25747 -11.25526  -9.84376
 Alpha  occ. eigenvalues --   -7.45767  -7.44914  -7.44897  -3.19729  -3.19329
 Alpha  occ. eigenvalues --   -3.19312  -3.18299  -3.18299  -1.40222  -1.17430
 Alpha  occ. eigenvalues --   -1.09792  -1.04673  -1.03560  -0.94725  -0.87320
 Alpha  occ. eigenvalues --   -0.84519  -0.77407  -0.72600  -0.67289  -0.66553
 Alpha  occ. eigenvalues --   -0.64516  -0.62322  -0.61097  -0.59175  -0.57819
 Alpha  occ. eigenvalues --   -0.53565  -0.51907  -0.51348  -0.49395  -0.45098
 Alpha  occ. eigenvalues --   -0.41642  -0.40878  -0.35684  -0.35326
 Alpha virt. eigenvalues --    0.04892   0.05402   0.06540   0.07218   0.07573
 Alpha virt. eigenvalues --    0.08711   0.09392   0.09625   0.10781   0.10912
 Alpha virt. eigenvalues --    0.11765   0.11834   0.12626   0.13406   0.13714
 Alpha virt. eigenvalues --    0.14827   0.15495   0.15552   0.16522   0.17672
 Alpha virt. eigenvalues --    0.18396   0.19341   0.20113   0.20892   0.21561
 Alpha virt. eigenvalues --    0.21791   0.22671   0.22817   0.23408   0.25063
 Alpha virt. eigenvalues --    0.25629   0.26373   0.26950   0.27397   0.28161
 Alpha virt. eigenvalues --    0.28590   0.29199   0.29735   0.30801   0.31155
 Alpha virt. eigenvalues --    0.32294   0.32906   0.33602   0.34565   0.35149
 Alpha virt. eigenvalues --    0.36087   0.36732   0.38795   0.40138   0.41121
 Alpha virt. eigenvalues --    0.42347   0.44203   0.45726   0.46554   0.47763
 Alpha virt. eigenvalues --    0.48644   0.51568   0.52606   0.53940   0.54988
 Alpha virt. eigenvalues --    0.58596   0.60560   0.61485   0.63277   0.63726
 Alpha virt. eigenvalues --    0.68155   0.68963   0.70432   0.70904   0.71343
 Alpha virt. eigenvalues --    0.71877   0.73587   0.75685   0.77481   0.78293
 Alpha virt. eigenvalues --    0.80463   0.81127   0.82213   0.83820   0.85529
 Alpha virt. eigenvalues --    0.86368   0.87627   0.88211   0.88895   0.89685
 Alpha virt. eigenvalues --    0.91105   0.91365   0.92377   0.93272   0.94237
 Alpha virt. eigenvalues --    0.94770   0.97815   0.99057   0.99866   1.01870
 Alpha virt. eigenvalues --    1.03257   1.06164   1.07735   1.08397   1.09813
 Alpha virt. eigenvalues --    1.12277   1.12886   1.15230   1.15926   1.18402
 Alpha virt. eigenvalues --    1.21305   1.23410   1.24421   1.27478   1.29897
 Alpha virt. eigenvalues --    1.31749   1.35446   1.36174   1.36827   1.41315
 Alpha virt. eigenvalues --    1.44559   1.46227   1.49240   1.52464   1.54851
 Alpha virt. eigenvalues --    1.66272   1.73119   1.73359   1.75194   1.76165
 Alpha virt. eigenvalues --    1.77145   1.80361   1.81441   1.81807   1.82851
 Alpha virt. eigenvalues --    1.86769   1.88467   1.89677   1.90852   1.91558
 Alpha virt. eigenvalues --    1.94768   1.98269   1.99189   2.01617   2.03184
 Alpha virt. eigenvalues --    2.04272   2.07274   2.08606   2.15622   2.17324
 Alpha virt. eigenvalues --    2.20260   2.21049   2.22133   2.23284   2.25657
 Alpha virt. eigenvalues --    2.26380   2.29512   2.30166   2.34178   2.34618
 Alpha virt. eigenvalues --    2.35822   2.37214   2.39764   2.44877   2.48240
 Alpha virt. eigenvalues --    2.53956   2.57709   2.59860   2.64465   2.71801
 Alpha virt. eigenvalues --    2.73167   2.74542   2.75066   2.82839   2.84686
 Alpha virt. eigenvalues --    2.88685   2.93796   2.95839   2.98513   2.99645
 Alpha virt. eigenvalues --    3.03437   3.03633   3.04539   3.05446   3.06494
 Alpha virt. eigenvalues --    3.10269   3.11635   3.17454   3.18120   3.20374
 Alpha virt. eigenvalues --    3.22941   3.24942   3.27301   3.29055   3.33413
 Alpha virt. eigenvalues --    3.34356   3.45046   3.46547   3.51892   3.59733
 Alpha virt. eigenvalues --    3.62174   3.73640   3.75113   3.77424   3.87567
 Alpha virt. eigenvalues --    3.90841   3.91624   3.98958   4.00600   4.14626
 Alpha virt. eigenvalues --    4.18968   4.38052   4.42008   4.50913   4.54939
 Alpha virt. eigenvalues --    4.57150   4.72164   4.72465   4.76243   4.85053
 Alpha virt. eigenvalues --    4.88723   5.10659   5.24939   5.62828   5.77286
 Alpha virt. eigenvalues --    6.29610   7.32724   8.23396   8.24545   8.34619
 Alpha virt. eigenvalues --   24.73249  24.94623  24.99367  25.08216  25.08616
 Alpha virt. eigenvalues --   25.19206  25.22492  25.31273  49.57439  51.69590
 Alpha virt. eigenvalues --  293.91591 293.92804 294.052531028.53708
          Condensed to atoms (all electrons):
              1          2          3          4          5          6
     1  C    6.646796  -0.932020  -0.300068  -0.483530   0.576223   0.222578
     2  C   -0.932020  11.856732  -1.150284  -3.691786  -0.589398   0.279390
     3  C   -0.300068  -1.150284  13.640306  -0.905253  -1.166059  -0.804641
     4  C   -0.483530  -3.691786  -0.905253  12.425585  -1.331759   0.485945
     5  C    0.576223  -0.589398  -1.166059  -1.331759   7.588410   0.193164
     6  C    0.222578   0.279390  -0.804641   0.485945   0.193164   5.356127
     7  H    0.397007  -0.033545   0.016692  -0.002507  -0.011423  -0.005960
     8  H   -0.052797   0.361835   0.023243   0.002860   0.000332  -0.010651
     9  H   -0.003105  -0.028639  -0.014817   0.425840  -0.037296  -0.014884
    10  H   -0.008194  -0.006564   0.005406  -0.056583   0.415618   0.008872
    11  H    0.010739  -0.037622   0.024736  -0.042256   0.010560   0.401421
    12  C    0.322389   0.065787  -6.246182   0.361258   1.248063   0.059857
    13  C   -0.163154  -0.599886   1.404493   0.159741  -0.476091  -0.017621
    14  H    0.000549   0.021202  -0.058597  -0.015705   0.019419  -0.000676
    15  H   -0.000040  -0.002245   0.005349   0.006510   0.001050   0.000056
    16  O    0.034676   0.105555  -0.002907  -0.181430  -0.027490  -0.007085
    17  Br  -0.006267   0.075911   0.101480  -0.005165  -0.054229   0.004947
              7          8          9         10         11         12
     1  C    0.397007  -0.052797  -0.003105  -0.008194   0.010739   0.322389
     2  C   -0.033545   0.361835  -0.028639  -0.006564  -0.037622   0.065787
     3  C    0.016692   0.023243  -0.014817   0.005406   0.024736  -6.246182
     4  C   -0.002507   0.002860   0.425840  -0.056583  -0.042256   0.361258
     5  C   -0.011423   0.000332  -0.037296   0.415618   0.010560   1.248063
     6  C   -0.005960  -0.010651  -0.014884   0.008872   0.401421   0.059857
     7  H    0.493900  -0.003866   0.000023  -0.000092  -0.004467   0.008819
     8  H   -0.003866   0.455041  -0.000006   0.000020  -0.000068   0.042661
     9  H    0.000023  -0.000006   0.506255  -0.004579  -0.000121   0.036454
    10  H   -0.000092   0.000020  -0.004579   0.496941  -0.004510   0.010391
    11  H   -0.004467  -0.000068  -0.000121  -0.004510   0.492731   0.003139
    12  C    0.008819   0.042661   0.036454   0.010391   0.003139  14.025415
    13  C   -0.000263   0.005781  -0.002449   0.000319  -0.000372  -3.610456
    14  H    0.000001  -0.000067  -0.003544   0.000037  -0.000001   0.051438
    15  H    0.000000   0.000019   0.000675  -0.000002   0.000000  -0.075458
    16  O    0.000042   0.002338  -0.000608   0.000007   0.000003   0.278090
    17  Br  -0.000067  -0.000329   0.000264  -0.000137  -0.000043  -0.150916
             13         14         15         16         17
     1  C   -0.163154   0.000549  -0.000040   0.034676  -0.006267
     2  C   -0.599886   0.021202  -0.002245   0.105555   0.075911
     3  C    1.404493  -0.058597   0.005349  -0.002907   0.101480
     4  C    0.159741  -0.015705   0.006510  -0.181430  -0.005165
     5  C   -0.476091   0.019419   0.001050  -0.027490  -0.054229
     6  C   -0.017621  -0.000676   0.000056  -0.007085   0.004947
     7  H   -0.000263   0.000001   0.000000   0.000042  -0.000067
     8  H    0.005781  -0.000067   0.000019   0.002338  -0.000329
     9  H   -0.002449  -0.003544   0.000675  -0.000608   0.000264
    10  H    0.000319   0.000037  -0.000002   0.000007  -0.000137
    11  H   -0.000372  -0.000001   0.000000   0.000003  -0.000043
    12  C   -3.610456   0.051438  -0.075458   0.278090  -0.150916
    13  C    8.415025   0.356971   0.464583   0.008032   0.161196
    14  H    0.356971   0.524557  -0.031620   0.008046  -0.046947
    15  H    0.464583  -0.031620   0.452468  -0.005986  -0.036720
    16  O    0.008032   0.008046  -0.005986   8.108643   0.003306
    17  Br   0.161196  -0.046947  -0.036720   0.003306  35.048456
 Mulliken atomic charges:
              1
     1  C   -0.261781
     2  C    0.305577
     3  C    1.427101
     4  C   -1.151766
     5  C   -0.359096
     6  C   -0.150841
     7  H    0.145704
     8  H    0.173655
     9  H    0.140537
    10  H    0.143050
    11  H    0.146132
    12  C   -0.430748
    13  C   -0.105850
    14  H    0.174936
    15  H    0.221361
    16  O   -0.323232
    17  Br  -0.094740
 Sum of Mulliken charges=   0.00000
 Atomic charges with hydrogens summed into heavy atoms:
              1
     1  C   -0.116077
     2  C    0.479232
     3  C    1.427101
     4  C   -1.011228
     5  C   -0.216046
     6  C   -0.004709
     7  H    0.000000
     8  H    0.000000
     9  H    0.000000
    10  H    0.000000
    11  H    0.000000
    12  C   -0.430748
    13  C    0.290447
    14  H    0.000000
    15  H    0.000000
    16  O   -0.323232
    17  Br  -0.094740
 Sum of Mulliken charges=   0.00000
 Electronic spatial extent (au):  <R**2>=  2373.4280
 Charge=     0.0000 electrons
 Dipole moment (field-independent basis, Debye):
    X=    -2.1379    Y=    -2.4985    Z=     1.5477  Tot=     3.6343
 Quadrupole moment (field-independent basis, Debye-Ang):
   XX=   -65.3321   YY=   -77.1733   ZZ=   -69.6632
   XY=     1.5660   XZ=     5.2556   YZ=    -2.5744
 Traceless Quadrupole moment (field-independent basis, Debye-Ang):
   XX=     5.3908   YY=    -6.4504   ZZ=     1.0596
   XY=     1.5660   XZ=     5.2556   YZ=    -2.5744
 Octapole moment (field-independent basis, Debye-Ang**2):
  XXX=    39.1463  YYY=   -38.0922  ZZZ=    -7.5762  XYY=    14.0129
  XXY=    -7.9257  XXZ=   -16.7611  XZZ=    36.3859  YZZ=    -1.8474
  YYZ=    -3.4476  XYZ=    10.4329
 Hexadecapole moment (field-independent basis, Debye-Ang**3):
 XXXX= -1974.7153 YYYY=  -637.5062 ZZZZ=  -234.3034 XXXY=     5.8972
 XXXZ=    39.1003 YYYX=   -35.0000 YYYZ=   -13.2644 ZZZX=   -20.7037
 ZZZY=     7.5205 XXYY=  -416.0225 XXZZ=  -390.3264 YYZZ=  -128.4361
 XXYZ=    -2.6959 YYXZ=    -9.2558 ZZXY=   -20.4739
 N-N= 7.037085734093D+02 E-N=-8.453499771978D+03  KE= 2.953538538537D+03
 1|1|UNPC-UNK|SP|RMP2-FC|6-311+G(d,p)|C8H7Br1O1|PCUSER|04-Aug-2017|0||#
  MP2/6-311+G(D,P) GEOM=CONNECTIVITY||Title Card Required||0,1|C|C,1,1.
 39566918|C,2,1.40558305,1,120.1600856|C,3,1.40546442,2,119.55673139,1,
 -2.22735047,0|C,4,1.39841519,3,120.04490228,2,1.87280024,0|C,5,1.39953
 243,4,120.19667557,3,-1.45452653,0|H,1,1.08663112,2,119.84234679,3,-17
 9.36420326,0|H,2,1.08603265,1,121.12012866,6,-179.33489486,0|H,4,1.085
 56818,3,120.85057232,2,179.80134193,0|H,5,1.08655283,4,119.71716164,3,
 179.85118904,0|H,6,1.08672655,5,120.02468546,4,179.96552093,0|C,3,1.49
 515745,2,118.00528059,1,-178.25205542,0|C,12,1.52145679,3,118.94857446
 ,2,-170.89576819,0|H,13,1.09038229,12,112.68641109,3,-39.30859482,0|H,
 13,1.08879369,12,108.6852263,3,-162.56809324,0|O,12,1.22285524,3,121.6
 7983523,2,9.2853598,0|Br,13,1.94831544,12,109.74050386,3,80.17687481,0
 ||Version=x86-Win32-G03RevB.05|State=1-A|HF=-2954.3442952|MP2=-2955.77
 11939|RMSD=6.454e-009|PG=C01 [X(C8H7Br1O1)]||@


 SOME PHYSICISTS WOULD PREFER TO COME BACK TO THE IDEA OF AN OBJECTIVE
 REAL WORLD WHOSE SMALLEST PARTS EXIST OBJECTIVELY IN THE SAME SENSE AS
 STONES OR TREES EXIST INDEPENDENTLY OF WHETHER WE OBSERVE THEM.
 THIS, HOWEVER, IS IMPOSSIBLE.  -- WERNER HEISENBERG
 Job cpu time:  0 days  0 hours 10 minutes  8.0 seconds.
 File lengths (MBytes):  RWF=   1776 Int=      0 D2E=      0 Chk=     17 Scr=      1
 Normal termination of Gaussian 03 at Fri Aug 04 13:38:43 2017.
