# Supplementary material for: Conformational preferences of α-fluoroketones may influence their reactivity
Source: Beilstein J Org Chem. 2017 Dec 29;13:2915–21. doi: 10.3762/bjoc.13.284 (PMC5753061; doi:10.3762/bjoc.13.284)
Supplement: File 2 — Details of computational conformational analysis. [file Beilstein_J_Org_Chem-13-2915-s002.zip › Computation/CH2BR100_EtOH.out]

 Entering Link 1 = C:\G03W\l1.exe PID=      5548.
  
 Copyright (c) 1988,1990,1992,1993,1995,1998,2003, Gaussian, Inc.
                  All Rights Reserved.
  
 This is the Gaussian(R) 03 program.  It is based on the
 the Gaussian(R) 98 system (copyright 1998, Gaussian, Inc.),
 the Gaussian(R) 94 system (copyright 1995, Gaussian, Inc.),
 the Gaussian 92(TM) system (copyright 1992, Gaussian, Inc.),
 the Gaussian 90(TM) system (copyright 1990, Gaussian, Inc.),
 the Gaussian 88(TM) system (copyright 1988, Gaussian, Inc.),
 the Gaussian 86(TM) system (copyright 1986, Carnegie Mellon
 University), and the Gaussian 82(TM) system (copyright 1983,
 Carnegie Mellon University). Gaussian is a federally registered
 trademark of Gaussian, Inc.
  
 This software contains proprietary and confidential information,
 including trade secrets, belonging to Gaussian, Inc.
  
 This software is provided under written license and may be
 used, copied, transmitted, or stored only in accord with that
 written license.
  
 The following legend is applicable only to US Government
 contracts under DFARS:
  
                    RESTRICTED RIGHTS LEGEND
  
 Use, duplication or disclosure by the US Government is subject
 to restrictions as set forth in subparagraph (c)(1)(ii) of the
 Rights in Technical Data and Computer Software clause at DFARS
 252.227-7013.
  
 Gaussian, Inc.
 Carnegie Office Park, Building 6, Pittsburgh, PA 15106 USA
  
 The following legend is applicable only to US Government
 contracts under FAR:
  
                    RESTRICTED RIGHTS LEGEND
  
 Use, reproduction and disclosure by the US Government is subject
 to restrictions as set forth in subparagraph (c) of the
 Commercial Computer Software - Restricted Rights clause at FAR
 52.227-19.
  
 Gaussian, Inc.
 Carnegie Office Park, Building 6, Pittsburgh, PA 15106 USA
  
  
 ---------------------------------------------------------------
 Warning -- This program may not be used in any manner that
 competes with the business of Gaussian, Inc. or will provide
 assistance to any competitor of Gaussian, Inc.  The licensee
 of this program is prohibited from giving any competitor of
 Gaussian, Inc. access to this program.  By using this program,
 the user acknowledges that Gaussian, Inc. is engaged in the
 business of creating and licensing software in the field of
 computational chemistry and represents and warrants to the
 licensee that it is not a competitor of Gaussian, Inc. and that
 it will not use this program in any manner prohibited above.
 ---------------------------------------------------------------
  

 Cite this work as:
 Gaussian 03, Revision B.05,
 M. J. Frisch, G. W. Trucks, H. B. Schlegel, G. E. Scuseria, 
 M. A. Robb, J. R. Cheeseman, J. A. Montgomery, Jr., T. Vreven, 
 K. N. Kudin, J. C. Burant, J. M. Millam, S. S. Iyengar, J. Tomasi, 
 V. Barone, B. Mennucci, M. Cossi, G. Scalmani, N. Rega, 
 G. A. Petersson, H. Nakatsuji, M. Hada, M. Ehara, K. Toyota, 
 R. Fukuda, J. Hasegawa, M. Ishida, T. Nakajima, Y. Honda, O. Kitao, 
 H. Nakai, M. Klene, X. Li, J. E. Knox, H. P. Hratchian, J. B. Cross, 
 C. Adamo, J. Jaramillo, R. Gomperts, R. E. Stratmann, O. Yazyev, 
 A. J. Austin, R. Cammi, C. Pomelli, J. W. Ochterski, P. Y. Ayala, 
 K. Morokuma, G. A. Voth, P. Salvador, J. J. Dannenberg, 
 V. G. Zakrzewski, S. Dapprich, A. D. Daniels, M. C. Strain, 
 O. Farkas, D. K. Malick, A. D. Rabuck, K. Raghavachari, 
 J. B. Foresman, J. V. Ortiz, Q. Cui, A. G. Baboul, S. Clifford, 
 J. Cioslowski, B. B. Stefanov, G. Liu, A. Liashenko, P. Piskorz, 
 I. Komaromi, R. L. Martin, D. J. Fox, T. Keith, M. A. Al-Laham, 
 C. Y. Peng, A. Nanayakkara, M. Challacombe, P. M. W. Gill, 
 B. Johnson, W. Chen, M. W. Wong, C. Gonzalez, and J. A. Pople, 
 Gaussian, Inc., Pittsburgh PA, 2003.
 
 **********************************************
 Gaussian 03:  x86-Win32-G03RevB.05  8-Nov-2003
                  14-Oct-2017 
 **********************************************
 %chk=CH2F.chk
 %mem=6MW
 %nproc=1
 Will use up to    1 processors via shared memory.
 Default route:  MaxDisk=2000MB
 -----------------------------------------------------------
 # mp2/6-311+g(d,p) scrf=(solvent=ethanol) geom=connectivity
 -----------------------------------------------------------
 1/38=1,57=2/1;
 2/17=6,18=5,40=1/2;
 3/5=4,6=6,7=111,11=9,16=1,25=1,30=1,70=2201,72=4/1,2,3;
 4//1;
 5/5=2,38=5,53=4/2;
 8/10=2,27=262144000/1;
 9/16=-3,27=262144000/6;
 6/7=2,8=2,9=2,10=2/1;
 99/5=1,9=1/99;
 -------------------
 Title Card Required
 -------------------
 Symbolic Z-matrix:
 Charge =  0 Multiplicity = 1
 C
 C                    1    B1
 C                    2    B2       1    A1
 C                    3    B3       2    A2       1    D1       0
 C                    4    B4       3    A3       2    D2       0
 C                    5    B5       4    A4       3    D3       0
 H                    1    B6       2    A5       3    D4       0
 H                    2    B7       1    A6       6    D5       0
 H                    4    B8       3    A7       2    D6       0
 H                    5    B9       4    A8       3    D7       0
 H                    6    B10      5    A9       4    D8       0
 C                    3    B11      2    A10      1    D9       0
 C                    12   B12      3    A11      2    D10      0
 H                    13   B13      12   A12      3    D11      0
 H                    13   B14      12   A13      3    D12      0
 O                    12   B15      3    A14      2    D13      0
 Br                   13   B16      12   A15      3    D14      0
       Variables:
  B1                    1.39567                  
  B2                    1.40558                  
  B3                    1.40546                  
  B4                    1.39842                  
  B5                    1.39953                  
  B6                    1.08663                  
  B7                    1.08603                  
  B8                    1.08557                  
  B9                    1.08655                  
  B10                   1.08673                  
  B11                   1.49516                  
  B12                   1.52146                  
  B13                   1.09038                  
  B14                   1.08879                  
  B15                   1.22286                  
  B16                   1.94832                  
  A1                  120.16009                  
  A2                  119.55673                  
  A3                  120.0449                   
  A4                  120.19668                  
  A5                  119.84235                  
  A6                  121.12013                  
  A7                  120.85057                  
  A8                  119.71716                  
  A9                  120.02469                  
  A10                 118.00528                  
  A11                 118.94857                  
  A12                 112.68641                  
  A13                 108.68523                  
  A14                 121.67984                  
  A15                 109.7405                   
  D1                   -2.22735                  
  D2                    1.8728                   
  D3                   -1.45453                  
  D4                 -179.3642                   
  D5                 -179.33489                  
  D6                  179.80134                  
  D7                  179.85119                  
  D8                  179.96552                  
  D9                 -178.25206                  
  D10                -170.89577                  
  D11                 -39.30859                  
  D12                -162.56809                  
  D13                   9.28536                  
  D14                  80.17687                  
 
                          Input orientation:                          
 ---------------------------------------------------------------------
 Center     Atomic     Atomic              Coordinates (Angstroms)
 Number     Number      Type              X           Y           Z
 ---------------------------------------------------------------------
    1          6             0        0.000000    0.000000    0.000000
    2          6             0        0.000000    0.000000    1.395669
    3          6             0        1.215302    0.000000    2.101859
    4          6             0        2.428518   -0.047515    1.393918
    5          6             0        2.423343   -0.054850   -0.004468
    6          6             0        1.211193   -0.045668   -0.703968
    7          1             0       -0.942484    0.010459   -0.540724
    8          1             0       -0.929421    0.024243    1.956968
    9          1             0        3.379254   -0.045239    1.917897
   10          1             0        3.364469   -0.089217   -0.546406
   11          1             0        1.210440   -0.050836   -1.790682
   12          6             0        1.159394   -0.040266    3.595428
   13          6             0        2.442139    0.169294    4.386300
   14          1             0        3.303379   -0.317065    3.927329
   15          1             0        2.288795   -0.192163    5.401832
   16          8             0        0.111782   -0.240102    4.193718
   17         35             0        2.843208    2.072641    4.497422
 ---------------------------------------------------------------------
                    Distance matrix (angstroms):
                    1          2          3          4          5
     1  C    0.000000
     2  C    1.395669   0.000000
     3  C    2.427915   1.405583   0.000000
     4  C    2.800529   2.428983   1.405464   0.000000
     5  C    2.423968   2.799283   2.428783   1.398415   0.000000
     6  C    1.401658   2.424366   2.806201   2.425491   1.399532
     7  H    1.086631   2.153602   3.411656   3.887139   3.408904
     8  H    2.166595   1.086033   2.149748   3.405573   3.885166
     9  H    3.885838   3.419668   2.172229   1.085568   2.146939
    10  H    3.409718   3.885778   3.411772   2.154670   1.086553
    11  H    2.162010   3.408897   3.892876   3.409604   2.159099
    12  C    3.777952   2.486917   1.495157   2.541137   3.815368
    13  C    5.023180   3.864787   2.598550   3.000257   4.396526
    14  H    5.141669   4.173985   2.791583   2.693736   4.037605
    15  H    5.869864   4.617884   3.475506   4.012957   5.409718
    16  O    4.202073   2.810555   2.377242   3.639125   4.796082
    17  Br   5.710208   4.690473   3.561550   3.781370   4.996951
                    6          7          8          9         10
     6  C    0.000000
     7  H    2.160584   0.000000
     8  H    3.415801   2.497764   0.000000
     9  H    3.402155   4.972458   4.309412   0.000000
    10  H    2.159472   4.308110   4.971645   2.464740   0.000000
    11  H    1.086727   2.490227   4.316192   4.296201   2.487878
    12  C    4.299711   4.639851   2.655534   2.782430   4.692499
    13  C    5.241399   5.979671   4.158138   2.649004   5.024850
    14  H    5.089186   6.172368   4.681390   2.029154   4.479951
    15  H    6.201893   6.767289   4.719199   3.653559   6.045595
    16  O    5.023329   4.856871   2.481337   3.986691   5.750784
    17  Br   5.848517   6.630759   4.988242   3.380342   5.512309
                   11         12         13         14         15
    11  H    0.000000
    12  C    5.386362   0.000000
    13  C    6.302432   1.521457   0.000000
    14  H    6.094828   2.187110   1.090382   0.000000
    15  H    7.274275   2.135818   1.088794   1.794196   0.000000
    16  O    6.087356   1.222855   2.373870   3.203620   2.490226
    17  Br   6.834861   2.848367   1.948315   2.499492   2.500934
                   16         17
    16  O    0.000000
    17  Br   3.591894   0.000000
 Stoichiometry    C8H7BrO
 Framework group  C1[X(C8H7BrO)]
 Deg. of freedom    45
 Full point group                 C1      NOp   1
 Largest Abelian subgroup         C1      NOp   1
 Largest concise Abelian subgroup C1      NOp   1
                         Standard orientation:                         
 ---------------------------------------------------------------------
 Center     Atomic     Atomic              Coordinates (Angstroms)
 Number     Number      Type              X           Y           Z
 ---------------------------------------------------------------------
    1          6             0       -3.305396    0.398224   -0.729344
    2          6             0       -2.094499    1.054362   -0.503284
    3          6             0       -1.065110    0.412245    0.206440
    4          6             0       -1.280463   -0.875460    0.726794
    5          6             0       -2.498134   -1.526017    0.504042
    6          6             0       -3.517330   -0.886675   -0.210920
    7          1             0       -4.093917    0.895590   -1.287581
    8          1             0       -1.917450    2.054252   -0.888433
    9          1             0       -0.499055   -1.392019    1.275452
   10          1             0       -2.658017   -2.522448    0.906733
   11          1             0       -4.462294   -1.395052   -0.382879
   12          6             0        0.197056    1.174099    0.455461
   13          6             0        1.398509    0.440306    1.032428
   14          1             0        1.120443   -0.286085    1.796607
   15          1             0        2.096847    1.174195    1.431428
   16          8             0        0.284977    2.368908    0.210357
   17         35             0        2.317881   -0.532177   -0.383540
 ---------------------------------------------------------------------
 Rotational constants (GHZ):      1.8824566      0.5072331      0.4391661
 Standard basis: 6-311+G(d,p) (5D, 7F)
 There are   288 symmetry adapted basis functions of A   symmetry.
 Integral buffers will be    262144 words long.
 Raffenetti 1 integral format.
 Two-electron integral symmetry is turned on.
   288 basis functions,   474 primitive gaussians,   300 cartesian basis functions
    49 alpha electrons       49 beta electrons
       nuclear repulsion energy       703.7085734093 Hartrees.
 NAtoms=   17 NActive=   17 NUniq=   17 SFac= 1.00D+00 NAtFMM=   60 Big=F
 ------------------------------------------------------------------------------
 United Atom Topological Model (UA0  parameters set).
  Nord Group  Hybr  Charge Alpha Radius          Bonded to
    1   CH    *     0.00   1.00  2.125   C2   [s]  C6   [s]
    2   CH    *     0.00   1.00  2.125   C1   [s]  C3   [s]
    3   C     *     0.00   1.00  1.925   C2   [s]  C4   [s]  C12  [s]
    4   CH    *     0.00   1.00  2.125   C3   [s]  C5   [s]
    5   CH    *     0.00   1.00  2.125   C4   [s]  C6   [s]
    6   CH    *     0.00   1.00  2.125   C1   [s]  C5   [s]
   12   C     *     0.00   1.00  1.925   C3   [s]  C13  [s]  O16  [d]
   13   CH2   *     0.00   1.00  2.325   C12  [s] Br17  [s]
   16   O     *     0.00   1.00  1.750   C12  [d]
   17  Br     *     0.00   1.00  2.094   C13  [s]
 ------------------------------------------------------------------------------
 Polarizable Continuum Model (PCM)
 =================================
 Model                : PCM.
 Atomic radii         : UA0 (Simple United Atom Topological Model).
 Polarization charges : Total charges.
 Charge compensation  : None.
 Solution method      : Matrix inversion.
 Cavity               : GePol (RMin=0.200 OFac=0.890).
                        Default sphere list used, NSphG=   10.
                        Tesserae with average area of 0.200 Ang**2.
 Solvent              : Ethanol, Eps=  24.550000.
 ------------------------------------------------------------------------------
 One-electron integrals computed using PRISM.
 NBasis=   288 RedAO= T  NBF=   288
 NBsUse=   288 1.00D-06 NBFU=   288
 Harris functional with IExCor=  205 diagonalized for initial guess.
 ExpMin= 3.50D-02 ExpMax= 4.40D+05 ExpMxC= 1.51D+04 IAcc=3 IRadAn=         5 AccDes= 0.00D+00
 HarFok:  IExCor= 205 AccDes= 0.00D+00 IRadAn=         5 IDoV=1
 ScaDFX=  1.000000  1.000000  1.000000  1.000000
 Initial guess orbital symmetries:
       Occupied  (A) (A) (A) (A) (A) (A) (A) (A) (A) (A) (A) (A)
                 (A) (A) (A) (A) (A) (A) (A) (A) (A) (A) (A) (A)
                 (A) (A) (A) (A) (A) (A) (A) (A) (A) (A) (A) (A)
                 (A) (A) (A) (A) (A) (A) (A) (A) (A) (A) (A) (A)
                 (A)
       Virtual   (A) (A) (A) (A) (A) (A) (A) (A) (A) (A) (A) (A)
                 (A) (A) (A) (A) (A) (A) (A) (A) (A) (A) (A) (A)
                 (A) (A) (A) (A) (A) (A) (A) (A) (A) (A) (A) (A)
                 (A) (A) (A) (A) (A) (A) (A) (A) (A) (A) (A) (A)
                 (A) (A) (A) (A) (A) (A) (A) (A) (A) (A) (A) (A)
                 (A) (A) (A) (A) (A) (A) (A) (A) (A) (A) (A) (A)
                 (A) (A) (A) (A) (A) (A) (A) (A) (A) (A) (A) (A)
                 (A) (A) (A) (A) (A) (A) (A) (A) (A) (A) (A) (A)
                 (A) (A) (A) (A) (A) (A) (A) (A) (A) (A) (A) (A)
                 (A) (A) (A) (A) (A) (A) (A) (A) (A) (A) (A) (A)
                 (A) (A) (A) (A) (A) (A) (A) (A) (A) (A) (A) (A)
                 (A) (A) (A) (A) (A) (A) (A) (A) (A) (A) (A) (A)
                 (A) (A) (A) (A) (A) (A) (A) (A) (A) (A) (A) (A)
                 (A) (A) (A) (A) (A) (A) (A) (A) (A) (A) (A) (A)
                 (A) (A) (A) (A) (A) (A) (A) (A) (A) (A) (A) (A)
                 (A) (A) (A) (A) (A) (A) (A) (A) (A) (A) (A) (A)
                 (A) (A) (A) (A) (A) (A) (A) (A) (A) (A) (A) (A)
                 (A) (A) (A) (A) (A) (A) (A) (A) (A) (A) (A) (A)
                 (A) (A) (A) (A) (A) (A) (A) (A) (A) (A) (A) (A)
                 (A) (A) (A) (A) (A) (A) (A) (A) (A) (A) (A)
 The electronic state of the initial guess is 1-A.
 Requested convergence on RMS density matrix=1.00D-08 within 128 cycles.
 Requested convergence on MAX density matrix=1.00D-06.
 Requested convergence on             energy=1.00D-06.
 No special actions if energy rises.
 Error on total polarization charges =  0.02656
 SCF Done:  E(RHF) =  -2954.35946856     A.U. after   17 cycles
             Convg  =    0.3479D-08             -V/T =  2.0003
             S**2   =   0.0000
 --------------------------------------------------------------------
 Variational PCM results
 =======================
 <psi(f)|   H    |psi(f)>                     (a.u.) =   -2954.341600
 <psi(f)|H+V(f)/2|psi(f)>                     (a.u.) =   -2954.359469
 Total free energy in solution:
  with all non electrostatic terms            (a.u.) =   -2954.355749
 --------------------------------------------------------------------
 (Polarized solute)-Solvent               (kcal/mol) =     -11.21
 --------------------------------------------------------------------
 Cavitation energy                        (kcal/mol) =      16.11
 Dispersion energy                        (kcal/mol) =     -14.96
 Repulsion energy                         (kcal/mol) =       1.18
 Total non electrostatic                  (kcal/mol) =       2.33
 --------------------------------------------------------------------
 Partition over spheres:
 Sphere  on Atom  Surface  Charge   GEl     GCav    GDR
    1      C1      17.32  -0.033   -0.86    1.71   -1.58
    2      C2      13.26  -0.022   -0.38    1.68   -1.42
    3      C3       0.38   0.000    0.00    0.25   -0.04
    4      C4       9.31  -0.018   -0.55    1.46   -1.02
    5      C5      17.32  -0.034   -0.98    1.71   -1.62
    6      C6      17.37  -0.044   -1.04    1.72   -1.56
    7      C12      0.96  -0.007   -0.02    0.34   -0.10
    8      C13     22.78  -0.134   -1.41    2.43   -2.04
    9      O16     14.57   0.178   -3.55    1.75   -1.44
   10     Br17     30.72   0.078   -0.71    3.06   -2.96
 Added spheres:    43.22   0.008   -1.73    0.00    0.00
 --------------------------------------------------------------------
 After PCM corrections, the SCF energy is  -2954.35946856     a.u.
 --------------------------------------------------------------------
 ExpMin= 3.50D-02 ExpMax= 4.40D+05 ExpMxC= 1.51D+04 IAcc=3 IRadAn=         5 AccDes= 0.00D+00
 HarFok:  IExCor= 205 AccDes= 0.00D+00 IRadAn=         5 IDoV=1
 ScaDFX=  1.000000  1.000000  1.000000  1.000000
 Range of M.O.s used for correlation:    24   288
 NBasis=   288 NAE=    49 NBE=    49 NFC=    23 NFV=     0
 NROrb=    265 NOA=    26 NOB=    26 NVA=   239 NVB=   239

 **** Warning!!: The largest alpha MO coefficient is  0.16672948D+03

 Disk-based method using OVN memory for  9 occupieds at a time.
 Estimated scratch disk usage=   226041714 words.
 Actual    scratch disk usage=   225659250 words.
 JobTyp=1 Pass  1:  I=   1 to   9 NPSUse=  1 ParTrn=F ParDer=F DoDerP=F.
 JobTyp=1 Pass  2:  I=  10 to  18 NPSUse=  1 ParTrn=F ParDer=F DoDerP=F.
 JobTyp=1 Pass  3:  I=  19 to  26 NPSUse=  1 ParTrn=F ParDer=F DoDerP=F.
 Spin components of T(2) and E(2):
     alpha-alpha T2 =       0.7086941047D-01 E2=     -0.1893280323D+00
     alpha-beta  T2 =       0.3685575920D+00 E2=     -0.1044024679D+01
     beta-beta   T2 =       0.7086941047D-01 E2=     -0.1893280323D+00
 ANorm=    0.1228941176D+01
 E2 =    -0.1422680743D+01 EUMP2 =    -0.29557821493011D+04

 **********************************************************************

            Population analysis using the SCF density.

 **********************************************************************

 Orbital symmetries:
       Occupied  (A) (A) (A) (A) (A) (A) (A) (A) (A) (A) (A) (A)
                 (A) (A) (A) (A) (A) (A) (A) (A) (A) (A) (A) (A)
                 (A) (A) (A) (A) (A) (A) (A) (A) (A) (A) (A) (A)
                 (A) (A) (A) (A) (A) (A) (A) (A) (A) (A) (A) (A)
                 (A)
       Virtual   (A) (A) (A) (A) (A) (A) (A) (A) (A) (A) (A) (A)
                 (A) (A) (A) (A) (A) (A) (A) (A) (A) (A) (A) (A)
                 (A) (A) (A) (A) (A) (A) (A) (A) (A) (A) (A) (A)
                 (A) (A) (A) (A) (A) (A) (A) (A) (A) (A) (A) (A)
                 (A) (A) (A) (A) (A) (A) (A) (A) (A) (A) (A) (A)
                 (A) (A) (A) (A) (A) (A) (A) (A) (A) (A) (A) (A)
                 (A) (A) (A) (A) (A) (A) (A) (A) (A) (A) (A) (A)
                 (A) (A) (A) (A) (A) (A) (A) (A) (A) (A) (A) (A)
                 (A) (A) (A) (A) (A) (A) (A) (A) (A) (A) (A) (A)
                 (A) (A) (A) (A) (A) (A) (A) (A) (A) (A) (A) (A)
                 (A) (A) (A) (A) (A) (A) (A) (A) (A) (A) (A) (A)
                 (A) (A) (A) (A) (A) (A) (A) (A) (A) (A) (A) (A)
                 (A) (A) (A) (A) (A) (A) (A) (A) (A) (A) (A) (A)
                 (A) (A) (A) (A) (A) (A) (A) (A) (A) (A) (A) (A)
                 (A) (A) (A) (A) (A) (A) (A) (A) (A) (A) (A) (A)
                 (A) (A) (A) (A) (A) (A) (A) (A) (A) (A) (A) (A)
                 (A) (A) (A) (A) (A) (A) (A) (A) (A) (A) (A) (A)
                 (A) (A) (A) (A) (A) (A) (A) (A) (A) (A) (A) (A)
                 (A) (A) (A) (A) (A) (A) (A) (A) (A) (A) (A) (A)
                 (A) (A) (A) (A) (A) (A) (A) (A) (A) (A) (A)
 The electronic state is 1-A.
 Alpha  occ. eigenvalues -- -490.03321 -65.16723 -58.52730 -58.52565 -58.52561
 Alpha  occ. eigenvalues --  -20.57025 -11.36657 -11.30719 -11.26121 -11.25991
 Alpha  occ. eigenvalues --  -11.25513 -11.25504 -11.24699 -11.24621  -9.84765
 Alpha  occ. eigenvalues --   -7.46138  -7.45317  -7.45298  -3.20097  -3.19710
 Alpha  occ. eigenvalues --   -3.19691  -3.18713  -3.18713  -1.41147  -1.16883
 Alpha  occ. eigenvalues --   -1.09768  -1.04239  -1.02842  -0.94788  -0.86837
 Alpha  occ. eigenvalues --   -0.83752  -0.77032  -0.72251  -0.66787  -0.66615
 Alpha  occ. eigenvalues --   -0.63701  -0.62219  -0.60316  -0.58578  -0.58291
 Alpha  occ. eigenvalues --   -0.52868  -0.51545  -0.50418  -0.49828  -0.45656
 Alpha  occ. eigenvalues --   -0.42055  -0.41399  -0.35286  -0.34825
 Alpha virt. eigenvalues --    0.04790   0.06181   0.07291   0.07457   0.08186
 Alpha virt. eigenvalues --    0.09347   0.09739   0.10114   0.10920   0.11056
 Alpha virt. eigenvalues --    0.11836   0.12602   0.12682   0.13593   0.14032
 Alpha virt. eigenvalues --    0.15039   0.15702   0.15900   0.16923   0.17886
 Alpha virt. eigenvalues --    0.18719   0.19578   0.20707   0.21094   0.21845
 Alpha virt. eigenvalues --    0.22435   0.22822   0.23279   0.23662   0.25409
 Alpha virt. eigenvalues --    0.26079   0.26347   0.27823   0.27986   0.28799
 Alpha virt. eigenvalues --    0.29178   0.29718   0.30297   0.31345   0.32281
 Alpha virt. eigenvalues --    0.33010   0.33222   0.34435   0.34909   0.36163
 Alpha virt. eigenvalues --    0.36483   0.37508   0.38602   0.39930   0.40575
 Alpha virt. eigenvalues --    0.40974   0.43998   0.46369   0.47329   0.48044
 Alpha virt. eigenvalues --    0.48714   0.51741   0.52187   0.53825   0.54675
 Alpha virt. eigenvalues --    0.58118   0.60626   0.61939   0.63821   0.64124
 Alpha virt. eigenvalues --    0.68998   0.69653   0.70537   0.71772   0.72086
 Alpha virt. eigenvalues --    0.72625   0.74184   0.76088   0.77562   0.78591
 Alpha virt. eigenvalues --    0.80765   0.81329   0.82388   0.84294   0.85654
 Alpha virt. eigenvalues --    0.86415   0.88052   0.88394   0.89030   0.90440
 Alpha virt. eigenvalues --    0.91846   0.92055   0.92649   0.93700   0.94562
 Alpha virt. eigenvalues --    0.95273   0.98563   1.00034   1.00653   1.02194
 Alpha virt. eigenvalues --    1.03517   1.06635   1.08245   1.08701   1.09893
 Alpha virt. eigenvalues --    1.12777   1.13162   1.15436   1.16129   1.18666
 Alpha virt. eigenvalues --    1.21640   1.23742   1.24983   1.27981   1.30396
 Alpha virt. eigenvalues --    1.32197   1.35944   1.36540   1.37261   1.40594
 Alpha virt. eigenvalues --    1.42847   1.45739   1.48881   1.52376   1.55014
 Alpha virt. eigenvalues --    1.66597   1.73707   1.74015   1.75991   1.76770
 Alpha virt. eigenvalues --    1.77625   1.80981   1.82317   1.82522   1.83542
 Alpha virt. eigenvalues --    1.87194   1.89090   1.90609   1.91591   1.92354
 Alpha virt. eigenvalues --    1.94966   1.98912   1.99868   2.02405   2.03931
 Alpha virt. eigenvalues --    2.05172   2.07690   2.09731   2.16307   2.17838
 Alpha virt. eigenvalues --    2.20881   2.21711   2.22915   2.24185   2.26422
 Alpha virt. eigenvalues --    2.26929   2.30156   2.30514   2.34120   2.35179
 Alpha virt. eigenvalues --    2.36678   2.37473   2.39847   2.45244   2.48578
 Alpha virt. eigenvalues --    2.54226   2.58034   2.60635   2.65074   2.72805
 Alpha virt. eigenvalues --    2.74306   2.75564   2.76111   2.83581   2.85432
 Alpha virt. eigenvalues --    2.89549   2.94777   2.96735   2.99954   3.00949
 Alpha virt. eigenvalues --    3.04529   3.04795   3.05433   3.06209   3.07256
 Alpha virt. eigenvalues --    3.10632   3.12425   3.18163   3.18791   3.20351
 Alpha virt. eigenvalues --    3.22920   3.24937   3.27988   3.29652   3.33438
 Alpha virt. eigenvalues --    3.34374   3.45037   3.47092   3.51980   3.59786
 Alpha virt. eigenvalues --    3.62677   3.72625   3.75649   3.78157   3.87836
 Alpha virt. eigenvalues --    3.91074   3.92346   3.99043   4.01138   4.14506
 Alpha virt. eigenvalues --    4.19329   4.38936   4.43075   4.50761   4.55558
 Alpha virt. eigenvalues --    4.57576   4.71707   4.72033   4.76270   4.84737
 Alpha virt. eigenvalues --    4.88383   5.10344   5.25572   5.61846   5.76304
 Alpha virt. eigenvalues --    6.28585   7.32331   8.22959   8.24115   8.34292
 Alpha virt. eigenvalues --   24.73938  24.94439  24.99363  25.08933  25.09359
 Alpha virt. eigenvalues --   25.19901  25.23302  25.32087  49.57050  51.68914
 Alpha virt. eigenvalues --  293.91203 293.92417 294.048681028.53322
          Condensed to atoms (all electrons):
              1          2          3          4          5          6
     1  C    6.502689  -0.627335  -0.309483  -0.536748   0.514458   0.267708
     2  C   -0.627335  11.254748  -1.195235  -3.597216  -0.451295   0.160179
     3  C   -0.309483  -1.195235  12.882187  -0.693865  -0.995984  -0.758034
     4  C   -0.536748  -3.597216  -0.693865  12.330194  -1.435350   0.505373
     5  C    0.514458  -0.451295  -0.995984  -1.435350   7.566807   0.186382
     6  C    0.267708   0.160179  -0.758034   0.505373   0.186382   5.375639
     7  H    0.416775  -0.041946   0.019064  -0.002682  -0.007610  -0.018244
     8  H   -0.027640   0.381016   0.001257   0.000466   0.000559  -0.006521
     9  H   -0.005501  -0.020243  -0.036681   0.468410  -0.054866  -0.009555
    10  H   -0.001425  -0.009449   0.008202  -0.071814   0.446763  -0.006749
    11  H   -0.006807  -0.026053   0.018631  -0.033394  -0.004304   0.424384
    12  C    0.285311   0.438578  -5.559280  -0.034613   1.048555   0.054519
    13  C   -0.165074  -0.685948   1.189884   0.452789  -0.375704   0.003689
    14  H    0.000271   0.007149  -0.072315   0.007788   0.023031  -0.000154
    15  H    0.001055   0.001965   0.004503   0.001763   0.000649  -0.000130
    16  O    0.028709   0.048495  -0.008284  -0.139176  -0.019847  -0.008574
    17  Br  -0.004869   0.061834   0.107196  -0.017358  -0.055513   0.003025
              7          8          9         10         11         12
     1  C    0.416775  -0.027640  -0.005501  -0.001425  -0.006807   0.285311
     2  C   -0.041946   0.381016  -0.020243  -0.009449  -0.026053   0.438578
     3  C    0.019064   0.001257  -0.036681   0.008202   0.018631  -5.559280
     4  C   -0.002682   0.000466   0.468410  -0.071814  -0.033394  -0.034613
     5  C   -0.007610   0.000559  -0.054866   0.446763  -0.004304   1.048555
     6  C   -0.018244  -0.006521  -0.009555  -0.006749   0.424384   0.054519
     7  H    0.446615  -0.002957   0.000012  -0.000051  -0.003212   0.007997
     8  H   -0.002957   0.432959   0.000024   0.000013  -0.000044   0.024403
     9  H    0.000012   0.000024   0.450876  -0.003093  -0.000070   0.025604
    10  H   -0.000051   0.000013  -0.003093   0.445635  -0.003219   0.008112
    11  H   -0.003212  -0.000044  -0.000070  -0.003219   0.441530   0.002655
    12  C    0.007997   0.024403   0.025604   0.008112   0.002655  12.876400
    13  C   -0.000041   0.000210   0.003243   0.000348  -0.000312  -3.029677
    14  H    0.000001  -0.000051  -0.002913   0.000023  -0.000001   0.032412
    15  H    0.000000   0.000023   0.000569  -0.000002   0.000000  -0.065356
    16  O    0.000014   0.002668  -0.000576   0.000010   0.000001   0.326960
    17  Br  -0.000059  -0.000320  -0.002052  -0.000115  -0.000033  -0.110646
             13         14         15         16         17
     1  C   -0.165074   0.000271   0.001055   0.028709  -0.004869
     2  C   -0.685948   0.007149   0.001965   0.048495   0.061834
     3  C    1.189884  -0.072315   0.004503  -0.008284   0.107196
     4  C    0.452789   0.007788   0.001763  -0.139176  -0.017358
     5  C   -0.375704   0.023031   0.000649  -0.019847  -0.055513
     6  C    0.003689  -0.000154  -0.000130  -0.008574   0.003025
     7  H   -0.000041   0.000001   0.000000   0.000014  -0.000059
     8  H    0.000210  -0.000051   0.000023   0.002668  -0.000320
     9  H    0.003243  -0.002913   0.000569  -0.000576  -0.002052
    10  H    0.000348   0.000023  -0.000002   0.000010  -0.000115
    11  H   -0.000312  -0.000001   0.000000   0.000001  -0.000033
    12  C   -3.029677   0.032412  -0.065356   0.326960  -0.110646
    13  C    7.812203   0.386796   0.452067  -0.017524   0.117301
    14  H    0.386796   0.455788  -0.025146   0.006336  -0.040019
    15  H    0.452067  -0.025146   0.426561  -0.004799  -0.035942
    16  O   -0.017524   0.006336  -0.004799   8.200524  -0.000551
    17  Br   0.117301  -0.040019  -0.035942  -0.000551  35.097573
 Mulliken atomic charges:
              1
     1  C   -0.332095
     2  C    0.300755
     3  C    1.398237
     4  C   -1.204567
     5  C   -0.386732
     6  C   -0.172936
     7  H    0.186325
     8  H    0.193937
     9  H    0.186812
    10  H    0.186811
    11  H    0.190247
    12  C   -0.331933
    13  C   -0.144249
    14  H    0.221005
    15  H    0.242220
    16  O   -0.414386
    17  Br  -0.119452
 Sum of Mulliken charges=   0.00000
 Atomic charges with hydrogens summed into heavy atoms:
              1
     1  C   -0.145770
     2  C    0.494692
     3  C    1.398237
     4  C   -1.017754
     5  C   -0.199921
     6  C    0.017310
     7  H    0.000000
     8  H    0.000000
     9  H    0.000000
    10  H    0.000000
    11  H    0.000000
    12  C   -0.331933
    13  C    0.318976
    14  H    0.000000
    15  H    0.000000
    16  O   -0.414386
    17  Br  -0.119452
 Sum of Mulliken charges=   0.00000
 Electronic spatial extent (au):  <R**2>=  2371.5733
 Charge=     0.0000 electrons
 Dipole moment (field-independent basis, Debye):
    X=    -2.7801    Y=    -3.5439    Z=     2.1554  Tot=     4.9934
 Quadrupole moment (field-independent basis, Debye-Ang):
   XX=   -62.7974   YY=   -78.0776   ZZ=   -68.7989
   XY=     2.2850   XZ=     6.1974   YZ=    -3.1266
 Traceless Quadrupole moment (field-independent basis, Debye-Ang):
   XX=     7.0939   YY=    -8.1863   ZZ=     1.0924
   XY=     2.2850   XZ=     6.1974   YZ=    -3.1266
 Octapole moment (field-independent basis, Debye-Ang**2):
  XXX=    24.2271  YYY=   -46.4689  ZZZ=    -5.0586  XYY=    10.5203
  XXY=   -11.6063  XXZ=   -16.9834  XZZ=    36.0084  YZZ=    -2.5838
  YYZ=    -2.5554  XYZ=    11.4295
 Hexadecapole moment (field-independent basis, Debye-Ang**3):
 XXXX= -1911.9985 YYYY=  -649.0462 ZZZZ=  -229.8067 XXXY=    19.3604
 XXXZ=    52.5774 YYYX=   -30.7529 YYYZ=   -17.0157 ZZZX=   -17.6174
 ZZZY=     6.2025 XXYY=  -406.7660 XXZZ=  -385.6484 YYZZ=  -127.1759
 XXYZ=    -5.2608 YYXZ=    -9.2250 ZZXY=   -19.8854
 N-N= 7.037085734093D+02 E-N=-8.453837106548D+03  KE= 2.953558491036D+03
 1|1|UNPC-UNK|SP|RMP2-FC|6-311+G(d,p)|C8H7Br1O1|PCUSER|14-Oct-2017|0||#
  MP2/6-311+G(D,P) SCRF=(SOLVENT=ETHANOL) GEOM=CONNECTIVITY||Title Card
  Required||0,1|C|C,1,1.39566918|C,2,1.40558305,1,120.1600856|C,3,1.405
 46442,2,119.55673139,1,-2.22735047,0|C,4,1.39841519,3,120.04490228,2,1
 .87280024,0|C,5,1.39953243,4,120.19667557,3,-1.45452653,0|H,1,1.086631
 12,2,119.84234679,3,-179.36420326,0|H,2,1.08603265,1,121.12012866,6,-1
 79.33489486,0|H,4,1.08556818,3,120.85057232,2,179.80134193,0|H,5,1.086
 55283,4,119.71716164,3,179.85118904,0|H,6,1.08672655,5,120.02468546,4,
 179.96552093,0|C,3,1.49515745,2,118.00528059,1,-178.25205542,0|C,12,1.
 52145679,3,118.94857446,2,-170.89576819,0|H,13,1.09038229,12,112.68641
 109,3,-39.30859482,0|H,13,1.08879369,12,108.6852263,3,-162.56809324,0|
 O,12,1.22285524,3,121.67983523,2,9.2853598,0|Br,13,1.94831544,12,109.7
 4050386,3,80.17687481,0||Version=x86-Win32-G03RevB.05|State=1-A|HF=-29
 54.3594686|MP2=-2955.7821493|RMSD=3.479e-009|PG=C01 [X(C8H7Br1O1)]||@


  THE LARGE PRINT GIVETH,
  AND THE SMALL PRINT TAKETH AWAY.

                     -- TOM WAITES
 Job cpu time:  0 days  0 hours 10 minutes 40.0 seconds.
 File lengths (MBytes):  RWF=   1841 Int=      0 D2E=      0 Chk=     17 Scr=      1
 Normal termination of Gaussian 03 at Sat Oct 14 21:24:55 2017.
