# Supplementary material for: Conformational preferences of α-fluoroketones may influence their reactivity
Source: Beilstein J Org Chem. 2017 Dec 29;13:2915–21. doi: 10.3762/bjoc.13.284 (PMC5753061; doi:10.3762/bjoc.13.284)
Supplement: File 2 — Details of computational conformational analysis. [file Beilstein_J_Org_Chem-13-2915-s002.zip › Computation/CH2BR110.out]

 Entering Link 1 = C:\G03W\l1.exe PID=      5772.
  
 Copyright (c) 1988,1990,1992,1993,1995,1998,2003, Gaussian, Inc.
                  All Rights Reserved.
  
 This is the Gaussian(R) 03 program.  It is based on the
 the Gaussian(R) 98 system (copyright 1998, Gaussian, Inc.),
 the Gaussian(R) 94 system (copyright 1995, Gaussian, Inc.),
 the Gaussian 92(TM) system (copyright 1992, Gaussian, Inc.),
 the Gaussian 90(TM) system (copyright 1990, Gaussian, Inc.),
 the Gaussian 88(TM) system (copyright 1988, Gaussian, Inc.),
 the Gaussian 86(TM) system (copyright 1986, Carnegie Mellon
 University), and the Gaussian 82(TM) system (copyright 1983,
 Carnegie Mellon University). Gaussian is a federally registered
 trademark of Gaussian, Inc.
  
 This software contains proprietary and confidential information,
 including trade secrets, belonging to Gaussian, Inc.
  
 This software is provided under written license and may be
 used, copied, transmitted, or stored only in accord with that
 written license.
  
 The following legend is applicable only to US Government
 contracts under DFARS:
  
                    RESTRICTED RIGHTS LEGEND
  
 Use, duplication or disclosure by the US Government is subject
 to restrictions as set forth in subparagraph (c)(1)(ii) of the
 Rights in Technical Data and Computer Software clause at DFARS
 252.227-7013.
  
 Gaussian, Inc.
 Carnegie Office Park, Building 6, Pittsburgh, PA 15106 USA
  
 The following legend is applicable only to US Government
 contracts under FAR:
  
                    RESTRICTED RIGHTS LEGEND
  
 Use, reproduction and disclosure by the US Government is subject
 to restrictions as set forth in subparagraph (c) of the
 Commercial Computer Software - Restricted Rights clause at FAR
 52.227-19.
  
 Gaussian, Inc.
 Carnegie Office Park, Building 6, Pittsburgh, PA 15106 USA
  
  
 ---------------------------------------------------------------
 Warning -- This program may not be used in any manner that
 competes with the business of Gaussian, Inc. or will provide
 assistance to any competitor of Gaussian, Inc.  The licensee
 of this program is prohibited from giving any competitor of
 Gaussian, Inc. access to this program.  By using this program,
 the user acknowledges that Gaussian, Inc. is engaged in the
 business of creating and licensing software in the field of
 computational chemistry and represents and warrants to the
 licensee that it is not a competitor of Gaussian, Inc. and that
 it will not use this program in any manner prohibited above.
 ---------------------------------------------------------------
  

 Cite this work as:
 Gaussian 03, Revision B.05,
 M. J. Frisch, G. W. Trucks, H. B. Schlegel, G. E. Scuseria, 
 M. A. Robb, J. R. Cheeseman, J. A. Montgomery, Jr., T. Vreven, 
 K. N. Kudin, J. C. Burant, J. M. Millam, S. S. Iyengar, J. Tomasi, 
 V. Barone, B. Mennucci, M. Cossi, G. Scalmani, N. Rega, 
 G. A. Petersson, H. Nakatsuji, M. Hada, M. Ehara, K. Toyota, 
 R. Fukuda, J. Hasegawa, M. Ishida, T. Nakajima, Y. Honda, O. Kitao, 
 H. Nakai, M. Klene, X. Li, J. E. Knox, H. P. Hratchian, J. B. Cross, 
 C. Adamo, J. Jaramillo, R. Gomperts, R. E. Stratmann, O. Yazyev, 
 A. J. Austin, R. Cammi, C. Pomelli, J. W. Ochterski, P. Y. Ayala, 
 K. Morokuma, G. A. Voth, P. Salvador, J. J. Dannenberg, 
 V. G. Zakrzewski, S. Dapprich, A. D. Daniels, M. C. Strain, 
 O. Farkas, D. K. Malick, A. D. Rabuck, K. Raghavachari, 
 J. B. Foresman, J. V. Ortiz, Q. Cui, A. G. Baboul, S. Clifford, 
 J. Cioslowski, B. B. Stefanov, G. Liu, A. Liashenko, P. Piskorz, 
 I. Komaromi, R. L. Martin, D. J. Fox, T. Keith, M. A. Al-Laham, 
 C. Y. Peng, A. Nanayakkara, M. Challacombe, P. M. W. Gill, 
 B. Johnson, W. Chen, M. W. Wong, C. Gonzalez, and J. A. Pople, 
 Gaussian, Inc., Pittsburgh PA, 2003.
 
 **********************************************
 Gaussian 03:  x86-Win32-G03RevB.05  8-Nov-2003
                  04-Aug-2017 
 **********************************************
 %chk=CH2F.chk
 %mem=6MW
 %nproc=1
 Will use up to    1 processors via shared memory.
 Default route:  MaxDisk=2000MB
 ------------------------------------
 # mp2/6-311+g(d,p) geom=connectivity
 ------------------------------------
 1/38=1,57=2/1;
 2/17=6,18=5,40=1/2;
 3/5=4,6=6,7=111,11=9,16=1,25=1,30=1/1,2,3;
 4//1;
 5/5=2,38=5/2;
 8/10=2,27=262144000/1;
 9/16=-3,27=262144000/6;
 6/7=2,8=2,9=2,10=2/1;
 99/5=1,9=1/99;
 -------------------
 Title Card Required
 -------------------
 Symbolic Z-matrix:
 Charge =  0 Multiplicity = 1
 C
 C                    1    B1
 C                    2    B2       1    A1
 C                    3    B3       2    A2       1    D1       0
 C                    4    B4       3    A3       2    D2       0
 C                    5    B5       4    A4       3    D3       0
 H                    1    B6       2    A5       3    D4       0
 H                    2    B7       1    A6       6    D5       0
 H                    4    B8       3    A7       2    D6       0
 H                    5    B9       4    A8       3    D7       0
 H                    6    B10      5    A9       4    D8       0
 C                    3    B11      2    A10      1    D9       0
 C                    12   B12      3    A11      2    D10      0
 H                    13   B13      12   A12      3    D11      0
 H                    13   B14      12   A13      3    D12      0
 O                    12   B15      3    A14      2    D13      0
 Br                   13   B16      12   A15      3    D14      0
       Variables:
  B1                    1.39567                  
  B2                    1.40558                  
  B3                    1.40546                  
  B4                    1.39842                  
  B5                    1.39953                  
  B6                    1.08663                  
  B7                    1.08603                  
  B8                    1.08557                  
  B9                    1.08655                  
  B10                   1.08673                  
  B11                   1.49516                  
  B12                   1.52146                  
  B13                   1.09038                  
  B14                   1.08879                  
  B15                   1.22286                  
  B16                   1.94832                  
  A1                  120.16009                  
  A2                  119.55673                  
  A3                  120.0449                   
  A4                  120.19668                  
  A5                  119.84235                  
  A6                  121.12013                  
  A7                  120.85057                  
  A8                  119.71716                  
  A9                  120.02469                  
  A10                 118.00528                  
  A11                 118.94857                  
  A12                 112.68641                  
  A13                 108.68523                  
  A14                 121.67984                  
  A15                 109.7405                   
  D1                   -2.22735                  
  D2                    1.8728                   
  D3                   -1.45453                  
  D4                 -179.3642                   
  D5                 -179.33489                  
  D6                  179.80134                  
  D7                  179.85119                  
  D8                  179.96552                  
  D9                 -178.25206                  
  D10                -170.89577                  
  D11                 -49.30859                  
  D12                -172.56809                  
  D13                   9.28536                  
  D14                  70.17687                  
 
                          Input orientation:                          
 ---------------------------------------------------------------------
 Center     Atomic     Atomic              Coordinates (Angstroms)
 Number     Number      Type              X           Y           Z
 ---------------------------------------------------------------------
    1          6             0        0.000000    0.000000    0.000000
    2          6             0        0.000000    0.000000    1.395669
    3          6             0        1.215302    0.000000    2.101859
    4          6             0        2.428518   -0.047515    1.393918
    5          6             0        2.423343   -0.054850   -0.004468
    6          6             0        1.211193   -0.045668   -0.703968
    7          1             0       -0.942484    0.010459   -0.540724
    8          1             0       -0.929421    0.024243    1.956968
    9          1             0        3.379254   -0.045239    1.917897
   10          1             0        3.364469   -0.089217   -0.546406
   11          1             0        1.210440   -0.050836   -1.790682
   12          6             0        1.159394   -0.040266    3.595428
   13          6             0        2.442139    0.169294    4.386300
   14          1             0        3.262758   -0.453731    4.029427
   15          1             0        2.238677   -0.023423    5.438410
   16          8             0        0.111782   -0.240102    4.193718
   17         35             0        3.014690    2.025168    4.231867
 ---------------------------------------------------------------------
                    Distance matrix (angstroms):
                    1          2          3          4          5
     1  C    0.000000
     2  C    1.395669   0.000000
     3  C    2.427915   1.405583   0.000000
     4  C    2.800529   2.428983   1.405464   0.000000
     5  C    2.423968   2.799283   2.428783   1.398415   0.000000
     6  C    1.401658   2.424366   2.806201   2.425491   1.399532
     7  H    1.086631   2.153602   3.411656   3.887139   3.408904
     8  H    2.166595   1.086033   2.149748   3.405573   3.885166
     9  H    3.885838   3.419668   2.172229   1.085568   2.146939
    10  H    3.409718   3.885778   3.411772   2.154670   1.086553
    11  H    2.162010   3.408897   3.892876   3.409604   2.159099
    12  C    3.777952   2.486917   1.495157   2.541137   3.815368
    13  C    5.023180   3.864787   2.598550   3.000257   4.396526
    14  H    5.204589   4.217599   2.848414   2.794078   4.139569
    15  H    5.881201   4.621253   3.490045   4.049016   5.446100
    16  O    4.202073   2.810555   2.377242   3.639125   4.796082
    17  Br   5.576590   4.608002   3.446162   3.562803   4.756332
                    6          7          8          9         10
     6  C    0.000000
     7  H    2.160584   0.000000
     8  H    3.415801   2.497764   0.000000
     9  H    3.402155   4.972458   4.309412   0.000000
    10  H    2.159472   4.308110   4.971645   2.464740   0.000000
    11  H    1.086727   2.490227   4.316192   4.296201   2.487878
    12  C    4.299711   4.639851   2.655534   2.782430   4.692499
    13  C    5.241399   5.979671   4.158138   2.649004   5.024850
    14  H    5.174984   6.227825   4.700841   2.153833   4.591455
    15  H    6.227762   6.772811   4.707393   3.700730   6.090137
    16  O    5.023329   4.856871   2.481337   3.986691   5.750784
    17  Br   5.648311   6.518888   4.973417   3.126331   5.236875
                   11         12         13         14         15
    11  H    0.000000
    12  C    5.386362   0.000000
    13  C    6.302432   1.521457   0.000000
    14  H    6.184496   2.187110   1.090382   0.000000
    15  H    7.301903   2.135818   1.088794   1.794196   0.000000
    16  O    6.087356   1.222855   2.373870   3.162480   2.473841
    17  Br   6.620891   2.848367   1.948315   2.499492   2.500934
                   16         17
    16  O    0.000000
    17  Br   3.682361   0.000000
 Stoichiometry    C8H7BrO
 Framework group  C1[X(C8H7BrO)]
 Deg. of freedom    45
 Full point group                 C1      NOp   1
 Largest Abelian subgroup         C1      NOp   1
 Largest concise Abelian subgroup C1      NOp   1
                         Standard orientation:                         
 ---------------------------------------------------------------------
 Center     Atomic     Atomic              Coordinates (Angstroms)
 Number     Number      Type              X           Y           Z
 ---------------------------------------------------------------------
    1          6             0       -3.273218    0.319760   -0.695907
    2          6             0       -2.089745    1.035300   -0.508059
    3          6             0       -1.016946    0.454975    0.190503
    4          6             0       -1.161144   -0.831222    0.738439
    5          6             0       -2.351572   -1.541438    0.553945
    6          6             0       -3.414173   -0.963513   -0.150024
    7          1             0       -4.095553    0.769510   -1.245686
    8          1             0       -1.967565    2.034831   -0.914846
    9          1             0       -0.345219   -1.300651    1.279142
   10          1             0       -2.456405   -2.536389    0.977832
   11          1             0       -4.337814   -1.518166   -0.292231
   12          6             0        0.213284    1.278902    0.398291
   13          6             0        1.459418    0.612451    0.962049
   14          1             0        1.253208    0.022805    1.855764
   15          1             0        2.203036    1.380659    1.167869
   16          8             0        0.240299    2.471643    0.129934
   17         35             0        2.217957   -0.594772   -0.365792
 ---------------------------------------------------------------------
 Rotational constants (GHZ):      1.7803377      0.5416794      0.4548639
 Standard basis: 6-311+G(d,p) (5D, 7F)
 There are   288 symmetry adapted basis functions of A   symmetry.
 Integral buffers will be    262144 words long.
 Raffenetti 1 integral format.
 Two-electron integral symmetry is turned on.
   288 basis functions,   474 primitive gaussians,   300 cartesian basis functions
    49 alpha electrons       49 beta electrons
       nuclear repulsion energy       708.8770105406 Hartrees.
 NAtoms=   17 NActive=   17 NUniq=   17 SFac= 1.00D+00 NAtFMM=   60 Big=F
 One-electron integrals computed using PRISM.
 NBasis=   288 RedAO= T  NBF=   288
 NBsUse=   288 1.00D-06 NBFU=   288
 Harris functional with IExCor=  205 diagonalized for initial guess.
 ExpMin= 3.50D-02 ExpMax= 4.40D+05 ExpMxC= 1.51D+04 IAcc=3 IRadAn=         5 AccDes= 0.00D+00
 HarFok:  IExCor= 205 AccDes= 0.00D+00 IRadAn=         5 IDoV=1
 ScaDFX=  1.000000  1.000000  1.000000  1.000000
 Initial guess orbital symmetries:
       Occupied  (A) (A) (A) (A) (A) (A) (A) (A) (A) (A) (A) (A)
                 (A) (A) (A) (A) (A) (A) (A) (A) (A) (A) (A) (A)
                 (A) (A) (A) (A) (A) (A) (A) (A) (A) (A) (A) (A)
                 (A) (A) (A) (A) (A) (A) (A) (A) (A) (A) (A) (A)
                 (A)
       Virtual   (A) (A) (A) (A) (A) (A) (A) (A) (A) (A) (A) (A)
                 (A) (A) (A) (A) (A) (A) (A) (A) (A) (A) (A) (A)
                 (A) (A) (A) (A) (A) (A) (A) (A) (A) (A) (A) (A)
                 (A) (A) (A) (A) (A) (A) (A) (A) (A) (A) (A) (A)
                 (A) (A) (A) (A) (A) (A) (A) (A) (A) (A) (A) (A)
                 (A) (A) (A) (A) (A) (A) (A) (A) (A) (A) (A) (A)
                 (A) (A) (A) (A) (A) (A) (A) (A) (A) (A) (A) (A)
                 (A) (A) (A) (A) (A) (A) (A) (A) (A) (A) (A) (A)
                 (A) (A) (A) (A) (A) (A) (A) (A) (A) (A) (A) (A)
                 (A) (A) (A) (A) (A) (A) (A) (A) (A) (A) (A) (A)
                 (A) (A) (A) (A) (A) (A) (A) (A) (A) (A) (A) (A)
                 (A) (A) (A) (A) (A) (A) (A) (A) (A) (A) (A) (A)
                 (A) (A) (A) (A) (A) (A) (A) (A) (A) (A) (A) (A)
                 (A) (A) (A) (A) (A) (A) (A) (A) (A) (A) (A) (A)
                 (A) (A) (A) (A) (A) (A) (A) (A) (A) (A) (A) (A)
                 (A) (A) (A) (A) (A) (A) (A) (A) (A) (A) (A) (A)
                 (A) (A) (A) (A) (A) (A) (A) (A) (A) (A) (A) (A)
                 (A) (A) (A) (A) (A) (A) (A) (A) (A) (A) (A) (A)
                 (A) (A) (A) (A) (A) (A) (A) (A) (A) (A) (A) (A)
                 (A) (A) (A) (A) (A) (A) (A) (A) (A) (A) (A)
 The electronic state of the initial guess is 1-A.
 Requested convergence on RMS density matrix=1.00D-08 within 128 cycles.
 Requested convergence on MAX density matrix=1.00D-06.
 Requested convergence on             energy=1.00D-06.
 No special actions if energy rises.
 SCF Done:  E(RHF) =  -2954.34449727     A.U. after   17 cycles
             Convg  =    0.7534D-08             -V/T =  2.0003
             S**2   =   0.0000
 ExpMin= 3.50D-02 ExpMax= 4.40D+05 ExpMxC= 1.51D+04 IAcc=3 IRadAn=         5 AccDes= 0.00D+00
 HarFok:  IExCor= 205 AccDes= 0.00D+00 IRadAn=         5 IDoV=1
 ScaDFX=  1.000000  1.000000  1.000000  1.000000
 Range of M.O.s used for correlation:    24   288
 NBasis=   288 NAE=    49 NBE=    49 NFC=    23 NFV=     0
 NROrb=    265 NOA=    26 NOB=    26 NVA=   239 NVB=   239

 **** Warning!!: The largest alpha MO coefficient is  0.14563316D+03

 Disk-based method using OVN memory for  9 occupieds at a time.
 Estimated scratch disk usage=   226727157 words.
 Actual    scratch disk usage=   226423541 words.
 JobTyp=1 Pass  1:  I=   1 to   9 NPSUse=  1 ParTrn=F ParDer=F DoDerP=F.
 JobTyp=1 Pass  2:  I=  10 to  18 NPSUse=  1 ParTrn=F ParDer=F DoDerP=F.
 JobTyp=1 Pass  3:  I=  19 to  26 NPSUse=  1 ParTrn=F ParDer=F DoDerP=F.
 Spin components of T(2) and E(2):
     alpha-alpha T2 =       0.7122388528D-01 E2=     -0.1898383150D+00
     alpha-beta  T2 =       0.3709606637D+00 E2=     -0.1047529643D+01
     beta-beta   T2 =       0.7122388528D-01 E2=     -0.1898383150D+00
 ANorm=    0.1230206663D+01
 E2 =    -0.1427206273D+01 EUMP2 =    -0.29557717035433D+04

 **********************************************************************

            Population analysis using the SCF density.

 **********************************************************************

 Orbital symmetries:
       Occupied  (A) (A) (A) (A) (A) (A) (A) (A) (A) (A) (A) (A)
                 (A) (A) (A) (A) (A) (A) (A) (A) (A) (A) (A) (A)
                 (A) (A) (A) (A) (A) (A) (A) (A) (A) (A) (A) (A)
                 (A) (A) (A) (A) (A) (A) (A) (A) (A) (A) (A) (A)
                 (A)
       Virtual   (A) (A) (A) (A) (A) (A) (A) (A) (A) (A) (A) (A)
                 (A) (A) (A) (A) (A) (A) (A) (A) (A) (A) (A) (A)
                 (A) (A) (A) (A) (A) (A) (A) (A) (A) (A) (A) (A)
                 (A) (A) (A) (A) (A) (A) (A) (A) (A) (A) (A) (A)
                 (A) (A) (A) (A) (A) (A) (A) (A) (A) (A) (A) (A)
                 (A) (A) (A) (A) (A) (A) (A) (A) (A) (A) (A) (A)
                 (A) (A) (A) (A) (A) (A) (A) (A) (A) (A) (A) (A)
                 (A) (A) (A) (A) (A) (A) (A) (A) (A) (A) (A) (A)
                 (A) (A) (A) (A) (A) (A) (A) (A) (A) (A) (A) (A)
                 (A) (A) (A) (A) (A) (A) (A) (A) (A) (A) (A) (A)
                 (A) (A) (A) (A) (A) (A) (A) (A) (A) (A) (A) (A)
                 (A) (A) (A) (A) (A) (A) (A) (A) (A) (A) (A) (A)
                 (A) (A) (A) (A) (A) (A) (A) (A) (A) (A) (A) (A)
                 (A) (A) (A) (A) (A) (A) (A) (A) (A) (A) (A) (A)
                 (A) (A) (A) (A) (A) (A) (A) (A) (A) (A) (A) (A)
                 (A) (A) (A) (A) (A) (A) (A) (A) (A) (A) (A) (A)
                 (A) (A) (A) (A) (A) (A) (A) (A) (A) (A) (A) (A)
                 (A) (A) (A) (A) (A) (A) (A) (A) (A) (A) (A) (A)
                 (A) (A) (A) (A) (A) (A) (A) (A) (A) (A) (A) (A)
                 (A) (A) (A) (A) (A) (A) (A) (A) (A) (A) (A)
 The electronic state is 1-A.
 Alpha  occ. eigenvalues -- -490.02954 -65.16359 -58.52368 -58.52198 -58.52194
 Alpha  occ. eigenvalues --  -20.56468 -11.35984 -11.31230 -11.26730 -11.26349
 Alpha  occ. eigenvalues --  -11.26324 -11.25924 -11.25625 -11.25418  -9.84404
 Alpha  occ. eigenvalues --   -7.45792  -7.44944  -7.44929  -3.19753  -3.19355
 Alpha  occ. eigenvalues --   -3.19338  -3.18332  -3.18331  -1.40302  -1.17336
 Alpha  occ. eigenvalues --   -1.09915  -1.04544  -1.03440  -0.94733  -0.87294
 Alpha  occ. eigenvalues --   -0.84466  -0.77410  -0.72396  -0.67269  -0.66564
 Alpha  occ. eigenvalues --   -0.64466  -0.62338  -0.61033  -0.59491  -0.57455
 Alpha  occ. eigenvalues --   -0.53538  -0.51818  -0.51249  -0.49522  -0.45144
 Alpha  occ. eigenvalues --   -0.41769  -0.40995  -0.35495  -0.35236
 Alpha virt. eigenvalues --    0.05009   0.05521   0.06531   0.07187   0.07593
 Alpha virt. eigenvalues --    0.08677   0.09469   0.09691   0.10805   0.11059
 Alpha virt. eigenvalues --    0.11745   0.11824   0.12523   0.13462   0.13778
 Alpha virt. eigenvalues --    0.14772   0.15549   0.15629   0.16612   0.17679
 Alpha virt. eigenvalues --    0.18443   0.19299   0.19860   0.21078   0.21659
 Alpha virt. eigenvalues --    0.21863   0.22668   0.22932   0.23452   0.25191
 Alpha virt. eigenvalues --    0.25600   0.26374   0.27188   0.27451   0.28267
 Alpha virt. eigenvalues --    0.28563   0.29018   0.29767   0.30827   0.31300
 Alpha virt. eigenvalues --    0.32314   0.32777   0.33690   0.34725   0.35133
 Alpha virt. eigenvalues --    0.36000   0.36540   0.38388   0.40082   0.41133
 Alpha virt. eigenvalues --    0.41962   0.44189   0.45681   0.46660   0.47560
 Alpha virt. eigenvalues --    0.49221   0.51849   0.52432   0.53600   0.55559
 Alpha virt. eigenvalues --    0.58597   0.60672   0.62592   0.63389   0.64193
 Alpha virt. eigenvalues --    0.68311   0.68927   0.70692   0.71067   0.71524
 Alpha virt. eigenvalues --    0.72038   0.73550   0.75747   0.77665   0.78600
 Alpha virt. eigenvalues --    0.79878   0.80736   0.82434   0.84042   0.84961
 Alpha virt. eigenvalues --    0.87407   0.87729   0.88873   0.89137   0.89216
 Alpha virt. eigenvalues --    0.91135   0.91453   0.92199   0.93223   0.94058
 Alpha virt. eigenvalues --    0.95154   0.97578   0.99118   0.99927   1.01702
 Alpha virt. eigenvalues --    1.03370   1.05766   1.07831   1.08625   1.10681
 Alpha virt. eigenvalues --    1.12241   1.13139   1.15410   1.16079   1.18306
 Alpha virt. eigenvalues --    1.21792   1.22527   1.24559   1.27658   1.30177
 Alpha virt. eigenvalues --    1.31840   1.34680   1.36382   1.37085   1.40956
 Alpha virt. eigenvalues --    1.44145   1.45949   1.49348   1.52673   1.54716
 Alpha virt. eigenvalues --    1.66929   1.72041   1.73430   1.75343   1.76156
 Alpha virt. eigenvalues --    1.77260   1.79986   1.81539   1.82082   1.82972
 Alpha virt. eigenvalues --    1.87173   1.88408   1.89760   1.91722   1.92525
 Alpha virt. eigenvalues --    1.95039   1.98724   1.99632   2.01367   2.03490
 Alpha virt. eigenvalues --    2.04253   2.06726   2.08982   2.15826   2.16339
 Alpha virt. eigenvalues --    2.20230   2.21035   2.22300   2.23277   2.25417
 Alpha virt. eigenvalues --    2.26769   2.29132   2.30512   2.34603   2.34911
 Alpha virt. eigenvalues --    2.35678   2.39153   2.39756   2.44086   2.47909
 Alpha virt. eigenvalues --    2.54344   2.57760   2.60234   2.64541   2.71926
 Alpha virt. eigenvalues --    2.73313   2.74806   2.75895   2.82463   2.84703
 Alpha virt. eigenvalues --    2.90758   2.93550   2.96213   2.99059   3.00049
 Alpha virt. eigenvalues --    3.03491   3.04129   3.04487   3.05916   3.07277
 Alpha virt. eigenvalues --    3.09540   3.11797   3.17377   3.18232   3.20426
 Alpha virt. eigenvalues --    3.23356   3.25036   3.27344   3.28887   3.33146
 Alpha virt. eigenvalues --    3.33807   3.44945   3.46653   3.52089   3.59761
 Alpha virt. eigenvalues --    3.62357   3.73798   3.75221   3.77440   3.87303
 Alpha virt. eigenvalues --    3.90823   3.91512   3.99025   4.00807   4.14498
 Alpha virt. eigenvalues --    4.19148   4.38127   4.42105   4.50914   4.55109
 Alpha virt. eigenvalues --    4.57099   4.72115   4.72740   4.75614   4.84724
 Alpha virt. eigenvalues --    4.88986   5.10334   5.25010   5.62461   5.77166
 Alpha virt. eigenvalues --    6.29399   7.32359   8.23549   8.25373   8.35279
 Alpha virt. eigenvalues --   24.73516  24.94717  24.99184  25.08330  25.08878
 Alpha virt. eigenvalues --   25.19327  25.22619  25.31389  49.57183  51.69509
 Alpha virt. eigenvalues --  293.91773 293.93584 294.059331028.53409
          Condensed to atoms (all electrons):
              1          2          3          4          5          6
     1  C    6.652886  -0.989355  -0.314428  -0.444473   0.557902   0.231509
     2  C   -0.989355  11.947387  -1.457777  -3.720656  -0.500312   0.292102
     3  C   -0.314428  -1.457777  13.583814  -0.764760  -1.039267  -0.819169
     4  C   -0.444473  -3.720656  -0.764760  12.332428  -1.259681   0.471926
     5  C    0.557902  -0.500312  -1.039267  -1.259681   7.415730   0.185338
     6  C    0.231509   0.292102  -0.819169   0.471926   0.185338   5.366122
     7  H    0.399818  -0.037605   0.018437  -0.001917  -0.011134  -0.006575
     8  H   -0.050440   0.368401   0.019801  -0.000410  -0.000777  -0.009744
     9  H   -0.003288  -0.026015  -0.015263   0.424301  -0.032087  -0.013246
    10  H   -0.008835  -0.005382   0.006093  -0.052153   0.412297   0.007136
    11  H    0.012227  -0.040303   0.026492  -0.041023   0.011463   0.398721
    12  C    0.388322   0.182844  -6.095938   0.321961   1.173250   0.059034
    13  C   -0.192608  -0.547757   1.388060   0.080301  -0.469001  -0.014947
    14  H   -0.000146   0.030570  -0.077622  -0.009899   0.016955   0.000401
    15  H    0.000031  -0.006887   0.001387   0.008937   0.002876  -0.000138
    16  O    0.032613   0.121327  -0.006806  -0.190524  -0.027608  -0.007075
    17  Br  -0.013480   0.059450   0.114355  -0.011950  -0.075881   0.003706
              7          8          9         10         11         12
     1  C    0.399818  -0.050440  -0.003288  -0.008835   0.012227   0.388322
     2  C   -0.037605   0.368401  -0.026015  -0.005382  -0.040303   0.182844
     3  C    0.018437   0.019801  -0.015263   0.006093   0.026492  -6.095938
     4  C   -0.001917  -0.000410   0.424301  -0.052153  -0.041023   0.321961
     5  C   -0.011134  -0.000777  -0.032087   0.412297   0.011463   1.173250
     6  C   -0.006575  -0.009744  -0.013246   0.007136   0.398721   0.059034
     7  H    0.494520  -0.003885   0.000024  -0.000094  -0.004478   0.008187
     8  H   -0.003885   0.455913  -0.000012   0.000020  -0.000070   0.041836
     9  H    0.000024  -0.000012   0.500684  -0.004522  -0.000119   0.034885
    10  H   -0.000094   0.000020  -0.004522   0.497113  -0.004526   0.010057
    11  H   -0.004478  -0.000070  -0.000119  -0.004526   0.493272   0.003045
    12  C    0.008187   0.041836   0.034885   0.010057   0.003045  13.983924
    13  C   -0.000367   0.004836  -0.007220   0.000253  -0.000374  -3.762572
    14  H    0.000001  -0.000068  -0.004185   0.000020  -0.000001   0.101466
    15  H    0.000000   0.000027   0.000687  -0.000002   0.000000  -0.072830
    16  O    0.000037   0.001997  -0.000579   0.000003   0.000003   0.278564
    17  Br  -0.000085  -0.000258  -0.000511  -0.000185  -0.000049  -0.121815
             13         14         15         16         17
     1  C   -0.192608  -0.000146   0.000031   0.032613  -0.013480
     2  C   -0.547757   0.030570  -0.006887   0.121327   0.059450
     3  C    1.388060  -0.077622   0.001387  -0.006806   0.114355
     4  C    0.080301  -0.009899   0.008937  -0.190524  -0.011950
     5  C   -0.469001   0.016955   0.002876  -0.027608  -0.075881
     6  C   -0.014947   0.000401  -0.000138  -0.007075   0.003706
     7  H   -0.000367   0.000001   0.000000   0.000037  -0.000085
     8  H    0.004836  -0.000068   0.000027   0.001997  -0.000258
     9  H   -0.007220  -0.004185   0.000687  -0.000579  -0.000511
    10  H    0.000253   0.000020  -0.000002   0.000003  -0.000185
    11  H   -0.000374  -0.000001   0.000000   0.000003  -0.000049
    12  C   -3.762572   0.101466  -0.072830   0.278564  -0.121815
    13  C    8.632974   0.325198   0.459970   0.001299   0.160831
    14  H    0.325198   0.509864  -0.027552   0.005786  -0.053866
    15  H    0.459970  -0.027552   0.445056  -0.003094  -0.032633
    16  O    0.001299   0.005786  -0.003094   8.116870   0.005523
    17  Br   0.160831  -0.053866  -0.032633   0.005523  35.062230
 Mulliken atomic charges:
              1
     1  C   -0.258255
     2  C    0.329968
     3  C    1.432590
     4  C   -1.142407
     5  C   -0.360064
     6  C   -0.145101
     7  H    0.145119
     8  H    0.172831
     9  H    0.146467
    10  H    0.142705
    11  H    0.145720
    12  C   -0.534220
    13  C   -0.058876
    14  H    0.183078
    15  H    0.224166
    16  O   -0.328336
    17  Br  -0.095384
 Sum of Mulliken charges=   0.00000
 Atomic charges with hydrogens summed into heavy atoms:
              1
     1  C   -0.113137
     2  C    0.502799
     3  C    1.432590
     4  C   -0.995940
     5  C   -0.217359
     6  C    0.000619
     7  H    0.000000
     8  H    0.000000
     9  H    0.000000
    10  H    0.000000
    11  H    0.000000
    12  C   -0.534220
    13  C    0.348368
    14  H    0.000000
    15  H    0.000000
    16  O   -0.328336
    17  Br  -0.095384
 Sum of Mulliken charges=   0.00000
 Electronic spatial extent (au):  <R**2>=  2298.5820
 Charge=     0.0000 electrons
 Dipole moment (field-independent basis, Debye):
    X=    -1.8010    Y=    -2.3631    Z=     1.5803  Tot=     3.3653
 Quadrupole moment (field-independent basis, Debye-Ang):
   XX=   -65.2272   YY=   -77.4873   ZZ=   -69.9553
   XY=     2.3091   XZ=     5.3368   YZ=    -1.9373
 Traceless Quadrupole moment (field-independent basis, Debye-Ang):
   XX=     5.6627   YY=    -6.5974   ZZ=     0.9347
   XY=     2.3091   XZ=     5.3368   YZ=    -1.9373
 Octapole moment (field-independent basis, Debye-Ang**2):
  XXX=    38.5308  YYY=   -43.4382  ZZZ=    -7.3892  XYY=    14.8118
  XXY=    -6.9202  XXZ=   -15.1423  XZZ=    34.4854  YZZ=    -2.3721
  YYZ=    -2.8335  XYZ=    10.5544
 Hexadecapole moment (field-independent basis, Debye-Ang**3):
 XXXX= -1872.2600 YYYY=  -689.3190 ZZZZ=  -224.2967 XXXY=     6.1186
 XXXZ=    40.9347 YYYX=   -36.9802 YYYZ=    -9.5970 ZZZX=   -17.2748
 ZZZY=     7.4183 XXYY=  -400.5156 XXZZ=  -372.7302 YYZZ=  -133.6599
 XXYZ=    -1.8282 YYXZ=    -9.2157 ZZXY=   -21.5164
 N-N= 7.088770105406D+02 E-N=-8.463857854432D+03  KE= 2.953545250622D+03
 1|1|UNPC-UNK|SP|RMP2-FC|6-311+G(d,p)|C8H7Br1O1|PCUSER|04-Aug-2017|0||#
  MP2/6-311+G(D,P) GEOM=CONNECTIVITY||Title Card Required||0,1|C|C,1,1.
 39566918|C,2,1.40558305,1,120.1600856|C,3,1.40546442,2,119.55673139,1,
 -2.22735047,0|C,4,1.39841519,3,120.04490228,2,1.87280024,0|C,5,1.39953
 243,4,120.19667557,3,-1.45452653,0|H,1,1.08663112,2,119.84234679,3,-17
 9.36420326,0|H,2,1.08603265,1,121.12012866,6,-179.33489486,0|H,4,1.085
 56818,3,120.85057232,2,179.80134193,0|H,5,1.08655283,4,119.71716164,3,
 179.85118904,0|H,6,1.08672655,5,120.02468546,4,179.96552093,0|C,3,1.49
 515745,2,118.00528059,1,-178.25205542,0|C,12,1.52145679,3,118.94857446
 ,2,-170.89576819,0|H,13,1.09038229,12,112.68641109,3,-49.30859482,0|H,
 13,1.08879369,12,108.6852263,3,-172.56809324,0|O,12,1.22285524,3,121.6
 7983523,2,9.2853598,0|Br,13,1.94831544,12,109.74050386,3,70.17687481,0
 ||Version=x86-Win32-G03RevB.05|State=1-A|HF=-2954.3444973|MP2=-2955.77
 17035|RMSD=7.534e-009|PG=C01 [X(C8H7Br1O1)]||@


 IF THE FACTS DO NOT CONFORM TO THE THEORY, THEY MUST BE DISPOSED OF.
 Job cpu time:  0 days  0 hours 10 minutes  9.0 seconds.
 File lengths (MBytes):  RWF=   1781 Int=      0 D2E=      0 Chk=     17 Scr=      1
 Normal termination of Gaussian 03 at Fri Aug 04 13:48:52 2017.
