# Supplementary material for: Conformational preferences of α-fluoroketones may influence their reactivity
Source: Beilstein J Org Chem. 2017 Dec 29;13:2915–21. doi: 10.3762/bjoc.13.284 (PMC5753061; doi:10.3762/bjoc.13.284)
Supplement: File 2 — Details of computational conformational analysis. [file Beilstein_J_Org_Chem-13-2915-s002.zip › Computation/CH2BR110_EtOH.out]

 Entering Link 1 = C:\G03W\l1.exe PID=      2220.
  
 Copyright (c) 1988,1990,1992,1993,1995,1998,2003, Gaussian, Inc.
                  All Rights Reserved.
  
 This is the Gaussian(R) 03 program.  It is based on the
 the Gaussian(R) 98 system (copyright 1998, Gaussian, Inc.),
 the Gaussian(R) 94 system (copyright 1995, Gaussian, Inc.),
 the Gaussian 92(TM) system (copyright 1992, Gaussian, Inc.),
 the Gaussian 90(TM) system (copyright 1990, Gaussian, Inc.),
 the Gaussian 88(TM) system (copyright 1988, Gaussian, Inc.),
 the Gaussian 86(TM) system (copyright 1986, Carnegie Mellon
 University), and the Gaussian 82(TM) system (copyright 1983,
 Carnegie Mellon University). Gaussian is a federally registered
 trademark of Gaussian, Inc.
  
 This software contains proprietary and confidential information,
 including trade secrets, belonging to Gaussian, Inc.
  
 This software is provided under written license and may be
 used, copied, transmitted, or stored only in accord with that
 written license.
  
 The following legend is applicable only to US Government
 contracts under DFARS:
  
                    RESTRICTED RIGHTS LEGEND
  
 Use, duplication or disclosure by the US Government is subject
 to restrictions as set forth in subparagraph (c)(1)(ii) of the
 Rights in Technical Data and Computer Software clause at DFARS
 252.227-7013.
  
 Gaussian, Inc.
 Carnegie Office Park, Building 6, Pittsburgh, PA 15106 USA
  
 The following legend is applicable only to US Government
 contracts under FAR:
  
                    RESTRICTED RIGHTS LEGEND
  
 Use, reproduction and disclosure by the US Government is subject
 to restrictions as set forth in subparagraph (c) of the
 Commercial Computer Software - Restricted Rights clause at FAR
 52.227-19.
  
 Gaussian, Inc.
 Carnegie Office Park, Building 6, Pittsburgh, PA 15106 USA
  
  
 ---------------------------------------------------------------
 Warning -- This program may not be used in any manner that
 competes with the business of Gaussian, Inc. or will provide
 assistance to any competitor of Gaussian, Inc.  The licensee
 of this program is prohibited from giving any competitor of
 Gaussian, Inc. access to this program.  By using this program,
 the user acknowledges that Gaussian, Inc. is engaged in the
 business of creating and licensing software in the field of
 computational chemistry and represents and warrants to the
 licensee that it is not a competitor of Gaussian, Inc. and that
 it will not use this program in any manner prohibited above.
 ---------------------------------------------------------------
  

 Cite this work as:
 Gaussian 03, Revision B.05,
 M. J. Frisch, G. W. Trucks, H. B. Schlegel, G. E. Scuseria, 
 M. A. Robb, J. R. Cheeseman, J. A. Montgomery, Jr., T. Vreven, 
 K. N. Kudin, J. C. Burant, J. M. Millam, S. S. Iyengar, J. Tomasi, 
 V. Barone, B. Mennucci, M. Cossi, G. Scalmani, N. Rega, 
 G. A. Petersson, H. Nakatsuji, M. Hada, M. Ehara, K. Toyota, 
 R. Fukuda, J. Hasegawa, M. Ishida, T. Nakajima, Y. Honda, O. Kitao, 
 H. Nakai, M. Klene, X. Li, J. E. Knox, H. P. Hratchian, J. B. Cross, 
 C. Adamo, J. Jaramillo, R. Gomperts, R. E. Stratmann, O. Yazyev, 
 A. J. Austin, R. Cammi, C. Pomelli, J. W. Ochterski, P. Y. Ayala, 
 K. Morokuma, G. A. Voth, P. Salvador, J. J. Dannenberg, 
 V. G. Zakrzewski, S. Dapprich, A. D. Daniels, M. C. Strain, 
 O. Farkas, D. K. Malick, A. D. Rabuck, K. Raghavachari, 
 J. B. Foresman, J. V. Ortiz, Q. Cui, A. G. Baboul, S. Clifford, 
 J. Cioslowski, B. B. Stefanov, G. Liu, A. Liashenko, P. Piskorz, 
 I. Komaromi, R. L. Martin, D. J. Fox, T. Keith, M. A. Al-Laham, 
 C. Y. Peng, A. Nanayakkara, M. Challacombe, P. M. W. Gill, 
 B. Johnson, W. Chen, M. W. Wong, C. Gonzalez, and J. A. Pople, 
 Gaussian, Inc., Pittsburgh PA, 2003.
 
 **********************************************
 Gaussian 03:  x86-Win32-G03RevB.05  8-Nov-2003
                  14-Oct-2017 
 **********************************************
 %chk=CH2F.chk
 %mem=6MW
 %nproc=1
 Will use up to    1 processors via shared memory.
 Default route:  MaxDisk=2000MB
 -----------------------------------------------------------
 # mp2/6-311+g(d,p) scrf=(solvent=ethanol) geom=connectivity
 -----------------------------------------------------------
 1/38=1,57=2/1;
 2/17=6,18=5,40=1/2;
 3/5=4,6=6,7=111,11=9,16=1,25=1,30=1,70=2201,72=4/1,2,3;
 4//1;
 5/5=2,38=5,53=4/2;
 8/10=2,27=262144000/1;
 9/16=-3,27=262144000/6;
 6/7=2,8=2,9=2,10=2/1;
 99/5=1,9=1/99;
 -------------------
 Title Card Required
 -------------------
 Symbolic Z-matrix:
 Charge =  0 Multiplicity = 1
 C
 C                    1    B1
 C                    2    B2       1    A1
 C                    3    B3       2    A2       1    D1       0
 C                    4    B4       3    A3       2    D2       0
 C                    5    B5       4    A4       3    D3       0
 H                    1    B6       2    A5       3    D4       0
 H                    2    B7       1    A6       6    D5       0
 H                    4    B8       3    A7       2    D6       0
 H                    5    B9       4    A8       3    D7       0
 H                    6    B10      5    A9       4    D8       0
 C                    3    B11      2    A10      1    D9       0
 C                    12   B12      3    A11      2    D10      0
 H                    13   B13      12   A12      3    D11      0
 H                    13   B14      12   A13      3    D12      0
 O                    12   B15      3    A14      2    D13      0
 Br                   13   B16      12   A15      3    D14      0
       Variables:
  B1                    1.39567                  
  B2                    1.40558                  
  B3                    1.40546                  
  B4                    1.39842                  
  B5                    1.39953                  
  B6                    1.08663                  
  B7                    1.08603                  
  B8                    1.08557                  
  B9                    1.08655                  
  B10                   1.08673                  
  B11                   1.49516                  
  B12                   1.52146                  
  B13                   1.09038                  
  B14                   1.08879                  
  B15                   1.22286                  
  B16                   1.94832                  
  A1                  120.16009                  
  A2                  119.55673                  
  A3                  120.0449                   
  A4                  120.19668                  
  A5                  119.84235                  
  A6                  121.12013                  
  A7                  120.85057                  
  A8                  119.71716                  
  A9                  120.02469                  
  A10                 118.00528                  
  A11                 118.94857                  
  A12                 112.68641                  
  A13                 108.68523                  
  A14                 121.67984                  
  A15                 109.7405                   
  D1                   -2.22735                  
  D2                    1.8728                   
  D3                   -1.45453                  
  D4                 -179.3642                   
  D5                 -179.33489                  
  D6                  179.80134                  
  D7                  179.85119                  
  D8                  179.96552                  
  D9                 -178.25206                  
  D10                -170.89577                  
  D11                 -49.30859                  
  D12                -172.56809                  
  D13                   9.28536                  
  D14                  70.17687                  
 
                          Input orientation:                          
 ---------------------------------------------------------------------
 Center     Atomic     Atomic              Coordinates (Angstroms)
 Number     Number      Type              X           Y           Z
 ---------------------------------------------------------------------
    1          6             0        0.000000    0.000000    0.000000
    2          6             0        0.000000    0.000000    1.395669
    3          6             0        1.215302    0.000000    2.101859
    4          6             0        2.428518   -0.047515    1.393918
    5          6             0        2.423343   -0.054850   -0.004468
    6          6             0        1.211193   -0.045668   -0.703968
    7          1             0       -0.942484    0.010459   -0.540724
    8          1             0       -0.929421    0.024243    1.956968
    9          1             0        3.379254   -0.045239    1.917897
   10          1             0        3.364469   -0.089217   -0.546406
   11          1             0        1.210440   -0.050836   -1.790682
   12          6             0        1.159394   -0.040266    3.595428
   13          6             0        2.442139    0.169294    4.386300
   14          1             0        3.262758   -0.453731    4.029427
   15          1             0        2.238677   -0.023423    5.438410
   16          8             0        0.111782   -0.240102    4.193718
   17         35             0        3.014690    2.025168    4.231867
 ---------------------------------------------------------------------
                    Distance matrix (angstroms):
                    1          2          3          4          5
     1  C    0.000000
     2  C    1.395669   0.000000
     3  C    2.427915   1.405583   0.000000
     4  C    2.800529   2.428983   1.405464   0.000000
     5  C    2.423968   2.799283   2.428783   1.398415   0.000000
     6  C    1.401658   2.424366   2.806201   2.425491   1.399532
     7  H    1.086631   2.153602   3.411656   3.887139   3.408904
     8  H    2.166595   1.086033   2.149748   3.405573   3.885166
     9  H    3.885838   3.419668   2.172229   1.085568   2.146939
    10  H    3.409718   3.885778   3.411772   2.154670   1.086553
    11  H    2.162010   3.408897   3.892876   3.409604   2.159099
    12  C    3.777952   2.486917   1.495157   2.541137   3.815368
    13  C    5.023180   3.864787   2.598550   3.000257   4.396526
    14  H    5.204589   4.217599   2.848414   2.794078   4.139569
    15  H    5.881201   4.621253   3.490045   4.049016   5.446100
    16  O    4.202073   2.810555   2.377242   3.639125   4.796082
    17  Br   5.576590   4.608002   3.446162   3.562803   4.756332
                    6          7          8          9         10
     6  C    0.000000
     7  H    2.160584   0.000000
     8  H    3.415801   2.497764   0.000000
     9  H    3.402155   4.972458   4.309412   0.000000
    10  H    2.159472   4.308110   4.971645   2.464740   0.000000
    11  H    1.086727   2.490227   4.316192   4.296201   2.487878
    12  C    4.299711   4.639851   2.655534   2.782430   4.692499
    13  C    5.241399   5.979671   4.158138   2.649004   5.024850
    14  H    5.174984   6.227825   4.700841   2.153833   4.591455
    15  H    6.227762   6.772811   4.707393   3.700730   6.090137
    16  O    5.023329   4.856871   2.481337   3.986691   5.750784
    17  Br   5.648311   6.518888   4.973417   3.126331   5.236875
                   11         12         13         14         15
    11  H    0.000000
    12  C    5.386362   0.000000
    13  C    6.302432   1.521457   0.000000
    14  H    6.184496   2.187110   1.090382   0.000000
    15  H    7.301903   2.135818   1.088794   1.794196   0.000000
    16  O    6.087356   1.222855   2.373870   3.162480   2.473841
    17  Br   6.620891   2.848367   1.948315   2.499492   2.500934
                   16         17
    16  O    0.000000
    17  Br   3.682361   0.000000
 Stoichiometry    C8H7BrO
 Framework group  C1[X(C8H7BrO)]
 Deg. of freedom    45
 Full point group                 C1      NOp   1
 Largest Abelian subgroup         C1      NOp   1
 Largest concise Abelian subgroup C1      NOp   1
                         Standard orientation:                         
 ---------------------------------------------------------------------
 Center     Atomic     Atomic              Coordinates (Angstroms)
 Number     Number      Type              X           Y           Z
 ---------------------------------------------------------------------
    1          6             0       -3.273218    0.319760   -0.695907
    2          6             0       -2.089745    1.035300   -0.508059
    3          6             0       -1.016946    0.454975    0.190503
    4          6             0       -1.161144   -0.831222    0.738439
    5          6             0       -2.351572   -1.541438    0.553945
    6          6             0       -3.414173   -0.963513   -0.150024
    7          1             0       -4.095553    0.769510   -1.245686
    8          1             0       -1.967565    2.034831   -0.914846
    9          1             0       -0.345219   -1.300651    1.279142
   10          1             0       -2.456405   -2.536389    0.977832
   11          1             0       -4.337814   -1.518166   -0.292231
   12          6             0        0.213284    1.278902    0.398291
   13          6             0        1.459418    0.612451    0.962049
   14          1             0        1.253208    0.022805    1.855764
   15          1             0        2.203036    1.380659    1.167869
   16          8             0        0.240299    2.471643    0.129934
   17         35             0        2.217957   -0.594772   -0.365792
 ---------------------------------------------------------------------
 Rotational constants (GHZ):      1.7803377      0.5416794      0.4548639
 Standard basis: 6-311+G(d,p) (5D, 7F)
 There are   288 symmetry adapted basis functions of A   symmetry.
 Integral buffers will be    262144 words long.
 Raffenetti 1 integral format.
 Two-electron integral symmetry is turned on.
   288 basis functions,   474 primitive gaussians,   300 cartesian basis functions
    49 alpha electrons       49 beta electrons
       nuclear repulsion energy       708.8770105406 Hartrees.
 NAtoms=   17 NActive=   17 NUniq=   17 SFac= 1.00D+00 NAtFMM=   60 Big=F
 ------------------------------------------------------------------------------
 United Atom Topological Model (UA0  parameters set).
  Nord Group  Hybr  Charge Alpha Radius          Bonded to
    1   CH    *     0.00   1.00  2.125   C2   [s]  C6   [s]
    2   CH    *     0.00   1.00  2.125   C1   [s]  C3   [s]
    3   C     *     0.00   1.00  1.925   C2   [s]  C4   [s]  C12  [s]
    4   CH    *     0.00   1.00  2.125   C3   [s]  C5   [s]
    5   CH    *     0.00   1.00  2.125   C4   [s]  C6   [s]
    6   CH    *     0.00   1.00  2.125   C1   [s]  C5   [s]
   12   C     *     0.00   1.00  1.925   C3   [s]  C13  [s]  O16  [d]
   13   CH2   *     0.00   1.00  2.325   C12  [s] Br17  [s]
   16   O     *     0.00   1.00  1.750   C12  [d]
   17  Br     *     0.00   1.00  2.094   C13  [s]
 ------------------------------------------------------------------------------
 Polarizable Continuum Model (PCM)
 =================================
 Model                : PCM.
 Atomic radii         : UA0 (Simple United Atom Topological Model).
 Polarization charges : Total charges.
 Charge compensation  : None.
 Solution method      : Matrix inversion.
 Cavity               : GePol (RMin=0.200 OFac=0.890).
                        Default sphere list used, NSphG=   10.
                        Tesserae with average area of 0.200 Ang**2.
 Solvent              : Ethanol, Eps=  24.550000.
 ------------------------------------------------------------------------------
 One-electron integrals computed using PRISM.
 NBasis=   288 RedAO= T  NBF=   288
 NBsUse=   288 1.00D-06 NBFU=   288
 Harris functional with IExCor=  205 diagonalized for initial guess.
 ExpMin= 3.50D-02 ExpMax= 4.40D+05 ExpMxC= 1.51D+04 IAcc=3 IRadAn=         5 AccDes= 0.00D+00
 HarFok:  IExCor= 205 AccDes= 0.00D+00 IRadAn=         5 IDoV=1
 ScaDFX=  1.000000  1.000000  1.000000  1.000000
 Initial guess orbital symmetries:
       Occupied  (A) (A) (A) (A) (A) (A) (A) (A) (A) (A) (A) (A)
                 (A) (A) (A) (A) (A) (A) (A) (A) (A) (A) (A) (A)
                 (A) (A) (A) (A) (A) (A) (A) (A) (A) (A) (A) (A)
                 (A) (A) (A) (A) (A) (A) (A) (A) (A) (A) (A) (A)
                 (A)
       Virtual   (A) (A) (A) (A) (A) (A) (A) (A) (A) (A) (A) (A)
                 (A) (A) (A) (A) (A) (A) (A) (A) (A) (A) (A) (A)
                 (A) (A) (A) (A) (A) (A) (A) (A) (A) (A) (A) (A)
                 (A) (A) (A) (A) (A) (A) (A) (A) (A) (A) (A) (A)
                 (A) (A) (A) (A) (A) (A) (A) (A) (A) (A) (A) (A)
                 (A) (A) (A) (A) (A) (A) (A) (A) (A) (A) (A) (A)
                 (A) (A) (A) (A) (A) (A) (A) (A) (A) (A) (A) (A)
                 (A) (A) (A) (A) (A) (A) (A) (A) (A) (A) (A) (A)
                 (A) (A) (A) (A) (A) (A) (A) (A) (A) (A) (A) (A)
                 (A) (A) (A) (A) (A) (A) (A) (A) (A) (A) (A) (A)
                 (A) (A) (A) (A) (A) (A) (A) (A) (A) (A) (A) (A)
                 (A) (A) (A) (A) (A) (A) (A) (A) (A) (A) (A) (A)
                 (A) (A) (A) (A) (A) (A) (A) (A) (A) (A) (A) (A)
                 (A) (A) (A) (A) (A) (A) (A) (A) (A) (A) (A) (A)
                 (A) (A) (A) (A) (A) (A) (A) (A) (A) (A) (A) (A)
                 (A) (A) (A) (A) (A) (A) (A) (A) (A) (A) (A) (A)
                 (A) (A) (A) (A) (A) (A) (A) (A) (A) (A) (A) (A)
                 (A) (A) (A) (A) (A) (A) (A) (A) (A) (A) (A) (A)
                 (A) (A) (A) (A) (A) (A) (A) (A) (A) (A) (A) (A)
                 (A) (A) (A) (A) (A) (A) (A) (A) (A) (A) (A)
 The electronic state of the initial guess is 1-A.
 Requested convergence on RMS density matrix=1.00D-08 within 128 cycles.
 Requested convergence on MAX density matrix=1.00D-06.
 Requested convergence on             energy=1.00D-06.
 No special actions if energy rises.
 Error on total polarization charges =  0.02631
 SCF Done:  E(RHF) =  -2954.35931851     A.U. after   17 cycles
             Convg  =    0.3471D-08             -V/T =  2.0003
             S**2   =   0.0000
 --------------------------------------------------------------------
 Variational PCM results
 =======================
 <psi(f)|   H    |psi(f)>                     (a.u.) =   -2954.341964
 <psi(f)|H+V(f)/2|psi(f)>                     (a.u.) =   -2954.359319
 Total free energy in solution:
  with all non electrostatic terms            (a.u.) =   -2954.355700
 --------------------------------------------------------------------
 (Polarized solute)-Solvent               (kcal/mol) =     -10.89
 --------------------------------------------------------------------
 Cavitation energy                        (kcal/mol) =      16.02
 Dispersion energy                        (kcal/mol) =     -14.92
 Repulsion energy                         (kcal/mol) =       1.17
 Total non electrostatic                  (kcal/mol) =       2.27
 --------------------------------------------------------------------
 Partition over spheres:
 Sphere  on Atom  Surface  Charge   GEl     GCav    GDR
    1      C1      17.32  -0.032   -0.85    1.71   -1.58
    2      C2      13.25  -0.021   -0.37    1.68   -1.42
    3      C3       0.38   0.001    0.00    0.24   -0.04
    4      C4       8.62  -0.016   -0.48    1.40   -0.94
    5      C5      17.31  -0.033   -0.96    1.71   -1.63
    6      C6      17.37  -0.043   -1.03    1.72   -1.56
    7      C12      1.19  -0.009   -0.01    0.34   -0.10
    8      C13     23.72  -0.141   -1.49    2.48   -2.10
    9      O16     14.61   0.178   -3.46    1.75   -1.45
   10     Br17     27.82   0.066   -0.58    2.98   -2.91
 Added spheres:    44.54   0.024   -1.66    0.00    0.00
 --------------------------------------------------------------------
 After PCM corrections, the SCF energy is  -2954.35931851     a.u.
 --------------------------------------------------------------------
 ExpMin= 3.50D-02 ExpMax= 4.40D+05 ExpMxC= 1.51D+04 IAcc=3 IRadAn=         5 AccDes= 0.00D+00
 HarFok:  IExCor= 205 AccDes= 0.00D+00 IRadAn=         5 IDoV=1
 ScaDFX=  1.000000  1.000000  1.000000  1.000000
 Range of M.O.s used for correlation:    24   288
 NBasis=   288 NAE=    49 NBE=    49 NFC=    23 NFV=     0
 NROrb=    265 NOA=    26 NOB=    26 NVA=   239 NVB=   239

 **** Warning!!: The largest alpha MO coefficient is  0.17740056D+03

 Disk-based method using OVN memory for  9 occupieds at a time.
 Estimated scratch disk usage=   226727157 words.
 Actual    scratch disk usage=   226423541 words.
 JobTyp=1 Pass  1:  I=   1 to   9 NPSUse=  1 ParTrn=F ParDer=F DoDerP=F.
 JobTyp=1 Pass  2:  I=  10 to  18 NPSUse=  1 ParTrn=F ParDer=F DoDerP=F.
 JobTyp=1 Pass  3:  I=  19 to  26 NPSUse=  1 ParTrn=F ParDer=F DoDerP=F.
 Spin components of T(2) and E(2):
     alpha-alpha T2 =       0.7091004452D-01 E2=     -0.1894225277D+00
     alpha-beta  T2 =       0.3686457594D+00 E2=     -0.1044239014D+01
     beta-beta   T2 =       0.7091004452D-01 E2=     -0.1894225277D+00
 ANorm=    0.1229010109D+01
 E2 =    -0.1423084069D+01 EUMP2 =    -0.29557824025778D+04

 **********************************************************************

            Population analysis using the SCF density.

 **********************************************************************

 Orbital symmetries:
       Occupied  (A) (A) (A) (A) (A) (A) (A) (A) (A) (A) (A) (A)
                 (A) (A) (A) (A) (A) (A) (A) (A) (A) (A) (A) (A)
                 (A) (A) (A) (A) (A) (A) (A) (A) (A) (A) (A) (A)
                 (A) (A) (A) (A) (A) (A) (A) (A) (A) (A) (A) (A)
                 (A)
       Virtual   (A) (A) (A) (A) (A) (A) (A) (A) (A) (A) (A) (A)
                 (A) (A) (A) (A) (A) (A) (A) (A) (A) (A) (A) (A)
                 (A) (A) (A) (A) (A) (A) (A) (A) (A) (A) (A) (A)
                 (A) (A) (A) (A) (A) (A) (A) (A) (A) (A) (A) (A)
                 (A) (A) (A) (A) (A) (A) (A) (A) (A) (A) (A) (A)
                 (A) (A) (A) (A) (A) (A) (A) (A) (A) (A) (A) (A)
                 (A) (A) (A) (A) (A) (A) (A) (A) (A) (A) (A) (A)
                 (A) (A) (A) (A) (A) (A) (A) (A) (A) (A) (A) (A)
                 (A) (A) (A) (A) (A) (A) (A) (A) (A) (A) (A) (A)
                 (A) (A) (A) (A) (A) (A) (A) (A) (A) (A) (A) (A)
                 (A) (A) (A) (A) (A) (A) (A) (A) (A) (A) (A) (A)
                 (A) (A) (A) (A) (A) (A) (A) (A) (A) (A) (A) (A)
                 (A) (A) (A) (A) (A) (A) (A) (A) (A) (A) (A) (A)
                 (A) (A) (A) (A) (A) (A) (A) (A) (A) (A) (A) (A)
                 (A) (A) (A) (A) (A) (A) (A) (A) (A) (A) (A) (A)
                 (A) (A) (A) (A) (A) (A) (A) (A) (A) (A) (A) (A)
                 (A) (A) (A) (A) (A) (A) (A) (A) (A) (A) (A) (A)
                 (A) (A) (A) (A) (A) (A) (A) (A) (A) (A) (A) (A)
                 (A) (A) (A) (A) (A) (A) (A) (A) (A) (A) (A) (A)
                 (A) (A) (A) (A) (A) (A) (A) (A) (A) (A) (A)
 The electronic state is 1-A.
 Alpha  occ. eigenvalues -- -490.03222 -65.16627 -58.52634 -58.52469 -58.52466
 Alpha  occ. eigenvalues --  -20.57092 -11.36666 -11.30743 -11.26049 -11.25919
 Alpha  occ. eigenvalues --  -11.25473 -11.25457 -11.24648 -11.24568  -9.84674
 Alpha  occ. eigenvalues --   -7.46046  -7.45227  -7.45209  -3.20004  -3.19618
 Alpha  occ. eigenvalues --   -3.19598  -3.18624  -3.18624  -1.41178  -1.16841
 Alpha  occ. eigenvalues --   -1.09819  -1.04127  -1.02779  -0.94744  -0.86837
 Alpha  occ. eigenvalues --   -0.83747  -0.77044  -0.72062  -0.66779  -0.66639
 Alpha  occ. eigenvalues --   -0.63728  -0.62192  -0.60342  -0.58976  -0.57734
 Alpha  occ. eigenvalues --   -0.52897  -0.51469  -0.50374  -0.49905  -0.45637
 Alpha  occ. eigenvalues --   -0.42043  -0.41412  -0.35168  -0.34769
 Alpha virt. eigenvalues --    0.04951   0.06207   0.07205   0.07451   0.08214
 Alpha virt. eigenvalues --    0.09289   0.09781   0.10191   0.10975   0.11182
 Alpha virt. eigenvalues --    0.11802   0.12598   0.12622   0.13683   0.14119
 Alpha virt. eigenvalues --    0.15034   0.15800   0.15907   0.16927   0.17955
 Alpha virt. eigenvalues --    0.18739   0.19504   0.20293   0.21299   0.22027
 Alpha virt. eigenvalues --    0.22524   0.22874   0.23340   0.23608   0.25486
 Alpha virt. eigenvalues --    0.26072   0.26446   0.27963   0.28016   0.28736
 Alpha virt. eigenvalues --    0.29108   0.29558   0.30404   0.31386   0.32352
 Alpha virt. eigenvalues --    0.33017   0.33104   0.34634   0.34818   0.36185
 Alpha virt. eigenvalues --    0.36356   0.37539   0.38467   0.39562   0.40588
 Alpha virt. eigenvalues --    0.40616   0.43898   0.46272   0.47415   0.47843
 Alpha virt. eigenvalues --    0.49219   0.51670   0.52302   0.53739   0.55339
 Alpha virt. eigenvalues --    0.58355   0.60766   0.63021   0.63881   0.64577
 Alpha virt. eigenvalues --    0.69081   0.69547   0.70878   0.71882   0.72158
 Alpha virt. eigenvalues --    0.72734   0.74116   0.76077   0.77842   0.78822
 Alpha virt. eigenvalues --    0.80151   0.80898   0.82667   0.84455   0.85080
 Alpha virt. eigenvalues --    0.87710   0.87977   0.88998   0.89359   0.89871
 Alpha virt. eigenvalues --    0.91934   0.92096   0.92444   0.93655   0.94499
 Alpha virt. eigenvalues --    0.95651   0.98328   1.00050   1.00640   1.01980
 Alpha virt. eigenvalues --    1.03704   1.06172   1.08335   1.08892   1.10877
 Alpha virt. eigenvalues --    1.12438   1.13569   1.15557   1.16305   1.18502
 Alpha virt. eigenvalues --    1.22205   1.22953   1.24996   1.28087   1.30729
 Alpha virt. eigenvalues --    1.32256   1.35133   1.36815   1.37477   1.40243
 Alpha virt. eigenvalues --    1.42480   1.45434   1.49108   1.52371   1.55031
 Alpha virt. eigenvalues --    1.67204   1.72703   1.74002   1.76062   1.76664
 Alpha virt. eigenvalues --    1.77750   1.80665   1.82536   1.82694   1.83582
 Alpha virt. eigenvalues --    1.87560   1.89066   1.90640   1.92320   1.93339
 Alpha virt. eigenvalues --    1.95392   1.99436   2.00185   2.02142   2.04227
 Alpha virt. eigenvalues --    2.05057   2.07056   2.10063   2.16298   2.17064
 Alpha virt. eigenvalues --    2.20829   2.21649   2.23062   2.24177   2.26062
 Alpha virt. eigenvalues --    2.27282   2.29568   2.31079   2.34828   2.35246
 Alpha virt. eigenvalues --    2.36491   2.39453   2.39853   2.44457   2.48259
 Alpha virt. eigenvalues --    2.54735   2.58095   2.60934   2.65102   2.72886
 Alpha virt. eigenvalues --    2.74358   2.75812   2.76896   2.83243   2.85450
 Alpha virt. eigenvalues --    2.91641   2.94519   2.97156   3.00344   3.01280
 Alpha virt. eigenvalues --    3.04401   3.05245   3.05386   3.06578   3.07983
 Alpha virt. eigenvalues --    3.10144   3.12401   3.18055   3.18836   3.20461
 Alpha virt. eigenvalues --    3.23238   3.25031   3.27943   3.29440   3.33274
 Alpha virt. eigenvalues --    3.33777   3.44970   3.47143   3.52229   3.59912
 Alpha virt. eigenvalues --    3.62735   3.72831   3.75712   3.78107   3.87507
 Alpha virt. eigenvalues --    3.91023   3.92241   3.99162   4.01279   4.14404
 Alpha virt. eigenvalues --    4.19513   4.38951   4.43116   4.50770   4.55674
 Alpha virt. eigenvalues --    4.57502   4.71791   4.72430   4.75632   4.84525
 Alpha virt. eigenvalues --    4.88765   5.10133   5.25589   5.61528   5.76233
 Alpha virt. eigenvalues --    6.28421   7.32088   8.23237   8.25068   8.35066
 Alpha virt. eigenvalues --   24.74160  24.94582  24.99213  25.09002  25.09559
 Alpha virt. eigenvalues --   25.19973  25.23371  25.32148  49.56913  51.68875
 Alpha virt. eigenvalues --  293.91504 293.93314 294.056661028.53142
          Condensed to atoms (all electrons):
              1          2          3          4          5          6
     1  C    6.528300  -0.719875  -0.304465  -0.505243   0.498009   0.265757
     2  C   -0.719875  11.415705  -1.389281  -3.670976  -0.392700   0.185765
     3  C   -0.304465  -1.389281  12.936667  -0.708514  -0.905868  -0.789032
     4  C   -0.505243  -3.670976  -0.708514  12.344232  -1.326979   0.497789
     5  C    0.498009  -0.392700  -0.905868  -1.326979   7.400124   0.178257
     6  C    0.265757   0.185765  -0.789032   0.497789   0.178257   5.397437
     7  H    0.419571  -0.045750   0.020647  -0.002254  -0.007133  -0.019057
     8  H   -0.025442   0.388189  -0.003197  -0.002804  -0.000610  -0.005530
     9  H   -0.005341  -0.019026  -0.035152   0.466081  -0.049855  -0.008709
    10  H   -0.002132  -0.008311   0.008770  -0.066244   0.442565  -0.008530
    11  H   -0.006011  -0.028021   0.019890  -0.032099  -0.003949   0.422641
    12  C    0.364166   0.373595  -5.495442   0.055399   1.016864   0.045896
    13  C   -0.196487  -0.545474   1.209797   0.323043  -0.392446   0.012094
    14  H    0.000046   0.015515  -0.078303   0.005121   0.021021   0.000324
    15  H    0.000953  -0.000882   0.003499   0.003309   0.001932  -0.000204
    16  O    0.027744   0.062481  -0.003234  -0.152156  -0.019856  -0.008960
    17  Br  -0.009913   0.051085   0.131578  -0.029105  -0.080512   0.001421
              7          8          9         10         11         12
     1  C    0.419571  -0.025442  -0.005341  -0.002132  -0.006011   0.364166
     2  C   -0.045750   0.388189  -0.019026  -0.008311  -0.028021   0.373595
     3  C    0.020647  -0.003197  -0.035152   0.008770   0.019890  -5.495442
     4  C   -0.002254  -0.002804   0.466081  -0.066244  -0.032099   0.055399
     5  C   -0.007133  -0.000610  -0.049855   0.442565  -0.003949   1.016864
     6  C   -0.019057  -0.005530  -0.008709  -0.008530   0.422641   0.045896
     7  H    0.447141  -0.002959   0.000012  -0.000053  -0.003216   0.007447
     8  H   -0.002959   0.433468   0.000014   0.000013  -0.000045   0.024707
     9  H    0.000012   0.000014   0.449870  -0.003161  -0.000072   0.022695
    10  H   -0.000053   0.000013  -0.003161   0.446151  -0.003226   0.007827
    11  H   -0.003216  -0.000045  -0.000072  -0.003226   0.442062   0.002635
    12  C    0.007447   0.024707   0.022695   0.007827   0.002635  12.924608
    13  C   -0.000109  -0.001240  -0.000261   0.000231  -0.000327  -3.168395
    14  H    0.000000  -0.000048  -0.003559   0.000009   0.000000   0.067182
    15  H    0.000000   0.000029   0.000547  -0.000001   0.000000  -0.069310
    16  O    0.000008   0.002463  -0.000489   0.000006   0.000001   0.322620
    17  Br  -0.000076  -0.000262  -0.003610  -0.000161  -0.000039  -0.094376
             13         14         15         16         17
     1  C   -0.196487   0.000046   0.000953   0.027744  -0.009913
     2  C   -0.545474   0.015515  -0.000882   0.062481   0.051085
     3  C    1.209797  -0.078303   0.003499  -0.003234   0.131578
     4  C    0.323043   0.005121   0.003309  -0.152156  -0.029105
     5  C   -0.392446   0.021021   0.001932  -0.019856  -0.080512
     6  C    0.012094   0.000324  -0.000204  -0.008960   0.001421
     7  H   -0.000109   0.000000   0.000000   0.000008  -0.000076
     8  H   -0.001240  -0.000048   0.000029   0.002463  -0.000262
     9  H   -0.000261  -0.003559   0.000547  -0.000489  -0.003610
    10  H    0.000231   0.000009  -0.000001   0.000006  -0.000161
    11  H   -0.000327   0.000000   0.000000   0.000001  -0.000039
    12  C   -3.168395   0.067182  -0.069310   0.322620  -0.094376
    13  C    7.955691   0.362875   0.451343  -0.022326   0.117915
    14  H    0.362875   0.443796  -0.021831   0.004526  -0.045447
    15  H    0.451343  -0.021831   0.422133  -0.002218  -0.032465
    16  O   -0.022326   0.004526  -0.002218   8.205879   0.002753
    17  Br   0.117915  -0.045447  -0.032465   0.002753  35.110088
 Mulliken atomic charges:
              1
     1  C   -0.329634
     2  C    0.327962
     3  C    1.381639
     4  C   -1.198599
     5  C   -0.378863
     6  C   -0.167361
     7  H    0.185781
     8  H    0.193255
     9  H    0.190015
    10  H    0.186248
    11  H    0.189777
    12  C   -0.408118
    13  C   -0.105925
    14  H    0.228773
    15  H    0.243164
    16  O   -0.419241
    17  Br  -0.118873
 Sum of Mulliken charges=   0.00000
 Atomic charges with hydrogens summed into heavy atoms:
              1
     1  C   -0.143853
     2  C    0.521218
     3  C    1.381639
     4  C   -1.008585
     5  C   -0.192614
     6  C    0.022416
     7  H    0.000000
     8  H    0.000000
     9  H    0.000000
    10  H    0.000000
    11  H    0.000000
    12  C   -0.408118
    13  C    0.366012
    14  H    0.000000
    15  H    0.000000
    16  O   -0.419241
    17  Br  -0.118873
 Sum of Mulliken charges=   0.00000
 Electronic spatial extent (au):  <R**2>=  2296.9171
 Charge=     0.0000 electrons
 Dipole moment (field-independent basis, Debye):
    X=    -2.3426    Y=    -3.3405    Z=     2.1929  Tot=     4.6320
 Quadrupole moment (field-independent basis, Debye-Ang):
   XX=   -62.7666   YY=   -78.5271   ZZ=   -69.1366
   XY=     3.1598   XZ=     6.2743   YZ=    -2.3631
 Traceless Quadrupole moment (field-independent basis, Debye-Ang):
   XX=     7.3768   YY=    -8.3836   ZZ=     1.0068
   XY=     3.1598   XZ=     6.2743   YZ=    -2.3631
 Octapole moment (field-independent basis, Debye-Ang**2):
  XXX=    25.0222  YYY=   -52.1816  ZZZ=    -4.9024  XYY=    11.5950
  XXY=   -10.2197  XXZ=   -15.2039  XZZ=    34.2346  YZZ=    -2.9630
  YYZ=    -1.7743  XYZ=    11.5802
 Hexadecapole moment (field-independent basis, Debye-Ang**3):
 XXXX= -1814.2058 YYYY=  -703.2203 ZZZZ=  -219.9992 XXXY=    19.8811
 XXXZ=    53.4781 YYYX=   -32.1926 YYYZ=   -12.6967 ZZZX=   -14.2336
 ZZZY=     6.4379 XXYY=  -391.5844 XXZZ=  -368.3712 YYZZ=  -132.5394
 XXYZ=    -4.0839 YYXZ=    -9.1763 ZZXY=   -20.7379
 N-N= 7.088770105406D+02 E-N=-8.464164772709D+03  KE= 2.953564000626D+03
 1|1|UNPC-UNK|SP|RMP2-FC|6-311+G(d,p)|C8H7Br1O1|PCUSER|14-Oct-2017|0||#
  MP2/6-311+G(D,P) SCRF=(SOLVENT=ETHANOL) GEOM=CONNECTIVITY||Title Card
  Required||0,1|C|C,1,1.39566918|C,2,1.40558305,1,120.1600856|C,3,1.405
 46442,2,119.55673139,1,-2.22735047,0|C,4,1.39841519,3,120.04490228,2,1
 .87280024,0|C,5,1.39953243,4,120.19667557,3,-1.45452653,0|H,1,1.086631
 12,2,119.84234679,3,-179.36420326,0|H,2,1.08603265,1,121.12012866,6,-1
 79.33489486,0|H,4,1.08556818,3,120.85057232,2,179.80134193,0|H,5,1.086
 55283,4,119.71716164,3,179.85118904,0|H,6,1.08672655,5,120.02468546,4,
 179.96552093,0|C,3,1.49515745,2,118.00528059,1,-178.25205542,0|C,12,1.
 52145679,3,118.94857446,2,-170.89576819,0|H,13,1.09038229,12,112.68641
 109,3,-49.30859482,0|H,13,1.08879369,12,108.6852263,3,-172.56809324,0|
 O,12,1.22285524,3,121.67983523,2,9.2853598,0|Br,13,1.94831544,12,109.7
 4050386,3,70.17687481,0||Version=x86-Win32-G03RevB.05|State=1-A|HF=-29
 54.3593185|MP2=-2955.7824026|RMSD=3.471e-009|PG=C01 [X(C8H7Br1O1)]||@


 ORIGINALITY CONSISTS NOT IN SAYING WHAT NO ONE HAS EVER SAID BEFORE, 
 BUT IN SAYING WHAT YOU THINK YOUR SELF.

                                    -- JAMES F. STEPHEN
 Job cpu time:  0 days  0 hours 10 minutes 41.0 seconds.
 File lengths (MBytes):  RWF=   1849 Int=      0 D2E=      0 Chk=     17 Scr=      1
 Normal termination of Gaussian 03 at Sat Oct 14 21:35:36 2017.
