# Supplementary material for: Conformational preferences of α-fluoroketones may influence their reactivity
Source: Beilstein J Org Chem. 2017 Dec 29;13:2915–21. doi: 10.3762/bjoc.13.284 (PMC5753061; doi:10.3762/bjoc.13.284)
Supplement: File 2 — Details of computational conformational analysis. [file Beilstein_J_Org_Chem-13-2915-s002.zip › Computation/CH2BR120.out]

 Entering Link 1 = C:\G03W\l1.exe PID=      5284.
  
 Copyright (c) 1988,1990,1992,1993,1995,1998,2003, Gaussian, Inc.
                  All Rights Reserved.
  
 This is the Gaussian(R) 03 program.  It is based on the
 the Gaussian(R) 98 system (copyright 1998, Gaussian, Inc.),
 the Gaussian(R) 94 system (copyright 1995, Gaussian, Inc.),
 the Gaussian 92(TM) system (copyright 1992, Gaussian, Inc.),
 the Gaussian 90(TM) system (copyright 1990, Gaussian, Inc.),
 the Gaussian 88(TM) system (copyright 1988, Gaussian, Inc.),
 the Gaussian 86(TM) system (copyright 1986, Carnegie Mellon
 University), and the Gaussian 82(TM) system (copyright 1983,
 Carnegie Mellon University). Gaussian is a federally registered
 trademark of Gaussian, Inc.
  
 This software contains proprietary and confidential information,
 including trade secrets, belonging to Gaussian, Inc.
  
 This software is provided under written license and may be
 used, copied, transmitted, or stored only in accord with that
 written license.
  
 The following legend is applicable only to US Government
 contracts under DFARS:
  
                    RESTRICTED RIGHTS LEGEND
  
 Use, duplication or disclosure by the US Government is subject
 to restrictions as set forth in subparagraph (c)(1)(ii) of the
 Rights in Technical Data and Computer Software clause at DFARS
 252.227-7013.
  
 Gaussian, Inc.
 Carnegie Office Park, Building 6, Pittsburgh, PA 15106 USA
  
 The following legend is applicable only to US Government
 contracts under FAR:
  
                    RESTRICTED RIGHTS LEGEND
  
 Use, reproduction and disclosure by the US Government is subject
 to restrictions as set forth in subparagraph (c) of the
 Commercial Computer Software - Restricted Rights clause at FAR
 52.227-19.
  
 Gaussian, Inc.
 Carnegie Office Park, Building 6, Pittsburgh, PA 15106 USA
  
  
 ---------------------------------------------------------------
 Warning -- This program may not be used in any manner that
 competes with the business of Gaussian, Inc. or will provide
 assistance to any competitor of Gaussian, Inc.  The licensee
 of this program is prohibited from giving any competitor of
 Gaussian, Inc. access to this program.  By using this program,
 the user acknowledges that Gaussian, Inc. is engaged in the
 business of creating and licensing software in the field of
 computational chemistry and represents and warrants to the
 licensee that it is not a competitor of Gaussian, Inc. and that
 it will not use this program in any manner prohibited above.
 ---------------------------------------------------------------
  

 Cite this work as:
 Gaussian 03, Revision B.05,
 M. J. Frisch, G. W. Trucks, H. B. Schlegel, G. E. Scuseria, 
 M. A. Robb, J. R. Cheeseman, J. A. Montgomery, Jr., T. Vreven, 
 K. N. Kudin, J. C. Burant, J. M. Millam, S. S. Iyengar, J. Tomasi, 
 V. Barone, B. Mennucci, M. Cossi, G. Scalmani, N. Rega, 
 G. A. Petersson, H. Nakatsuji, M. Hada, M. Ehara, K. Toyota, 
 R. Fukuda, J. Hasegawa, M. Ishida, T. Nakajima, Y. Honda, O. Kitao, 
 H. Nakai, M. Klene, X. Li, J. E. Knox, H. P. Hratchian, J. B. Cross, 
 C. Adamo, J. Jaramillo, R. Gomperts, R. E. Stratmann, O. Yazyev, 
 A. J. Austin, R. Cammi, C. Pomelli, J. W. Ochterski, P. Y. Ayala, 
 K. Morokuma, G. A. Voth, P. Salvador, J. J. Dannenberg, 
 V. G. Zakrzewski, S. Dapprich, A. D. Daniels, M. C. Strain, 
 O. Farkas, D. K. Malick, A. D. Rabuck, K. Raghavachari, 
 J. B. Foresman, J. V. Ortiz, Q. Cui, A. G. Baboul, S. Clifford, 
 J. Cioslowski, B. B. Stefanov, G. Liu, A. Liashenko, P. Piskorz, 
 I. Komaromi, R. L. Martin, D. J. Fox, T. Keith, M. A. Al-Laham, 
 C. Y. Peng, A. Nanayakkara, M. Challacombe, P. M. W. Gill, 
 B. Johnson, W. Chen, M. W. Wong, C. Gonzalez, and J. A. Pople, 
 Gaussian, Inc., Pittsburgh PA, 2003.
 
 **********************************************
 Gaussian 03:  x86-Win32-G03RevB.05  8-Nov-2003
                  04-Aug-2017 
 **********************************************
 %chk=CH2F.chk
 %mem=6MW
 %nproc=1
 Will use up to    1 processors via shared memory.
 Default route:  MaxDisk=2000MB
 ------------------------------------
 # mp2/6-311+g(d,p) geom=connectivity
 ------------------------------------
 1/38=1,57=2/1;
 2/17=6,18=5,40=1/2;
 3/5=4,6=6,7=111,11=9,16=1,25=1,30=1/1,2,3;
 4//1;
 5/5=2,38=5/2;
 8/10=2,27=262144000/1;
 9/16=-3,27=262144000/6;
 6/7=2,8=2,9=2,10=2/1;
 99/5=1,9=1/99;
 -------------------
 Title Card Required
 -------------------
 Symbolic Z-matrix:
 Charge =  0 Multiplicity = 1
 C
 C                    1    B1
 C                    2    B2       1    A1
 C                    3    B3       2    A2       1    D1       0
 C                    4    B4       3    A3       2    D2       0
 C                    5    B5       4    A4       3    D3       0
 H                    1    B6       2    A5       3    D4       0
 H                    2    B7       1    A6       6    D5       0
 H                    4    B8       3    A7       2    D6       0
 H                    5    B9       4    A8       3    D7       0
 H                    6    B10      5    A9       4    D8       0
 C                    3    B11      2    A10      1    D9       0
 C                    12   B12      3    A11      2    D10      0
 H                    13   B13      12   A12      3    D11      0
 H                    13   B14      12   A13      3    D12      0
 O                    12   B15      3    A14      2    D13      0
 Br                   13   B16      12   A15      3    D14      0
       Variables:
  B1                    1.39567                  
  B2                    1.40558                  
  B3                    1.40546                  
  B4                    1.39842                  
  B5                    1.39953                  
  B6                    1.08663                  
  B7                    1.08603                  
  B8                    1.08557                  
  B9                    1.08655                  
  B10                   1.08673                  
  B11                   1.49516                  
  B12                   1.52146                  
  B13                   1.09038                  
  B14                   1.08879                  
  B15                   1.22286                  
  B16                   1.94832                  
  A1                  120.16009                  
  A2                  119.55673                  
  A3                  120.0449                   
  A4                  120.19668                  
  A5                  119.84235                  
  A6                  121.12013                  
  A7                  120.85057                  
  A8                  119.71716                  
  A9                  120.02469                  
  A10                 118.00528                  
  A11                 118.94857                  
  A12                 112.68641                  
  A13                 108.68523                  
  A14                 121.67984                  
  A15                 109.7405                   
  D1                   -2.22735                  
  D2                    1.8728                   
  D3                   -1.45453                  
  D4                 -179.3642                   
  D5                 -179.33489                  
  D6                  179.80134                  
  D7                  179.85119                  
  D8                  179.96552                  
  D9                 -178.25206                  
  D10                -170.89577                  
  D11                 -59.30859                  
  D12                 177.43191                  
  D13                   9.28536                  
  D14                  60.17687                  
 
                          Input orientation:                          
 ---------------------------------------------------------------------
 Center     Atomic     Atomic              Coordinates (Angstroms)
 Number     Number      Type              X           Y           Z
 ---------------------------------------------------------------------
    1          6             0        0.000000    0.000000    0.000000
    2          6             0        0.000000    0.000000    1.395669
    3          6             0        1.215302    0.000000    2.101859
    4          6             0        2.428518   -0.047515    1.393918
    5          6             0        2.423343   -0.054850   -0.004468
    6          6             0        1.211193   -0.045668   -0.703968
    7          1             0       -0.942484    0.010459   -0.540724
    8          1             0       -0.929421    0.024243    1.956968
    9          1             0        3.379254   -0.045239    1.917897
   10          1             0        3.364469   -0.089217   -0.546406
   11          1             0        1.210440   -0.050836   -1.790682
   12          6             0        1.159394   -0.040266    3.595428
   13          6             0        2.442139    0.169294    4.386300
   14          1             0        3.207977   -0.569706    4.149010
   15          1             0        2.203676    0.152632    5.448529
   16          8             0        0.111782   -0.240102    4.193718
   17         35             0        3.185634    1.924060    3.981397
 ---------------------------------------------------------------------
                    Distance matrix (angstroms):
                    1          2          3          4          5
     1  C    0.000000
     2  C    1.395669   0.000000
     3  C    2.427915   1.405583   0.000000
     4  C    2.800529   2.428983   1.405464   0.000000
     5  C    2.423968   2.799283   2.428783   1.398415   0.000000
     6  C    1.401658   2.424366   2.806201   2.425491   1.399532
     7  H    1.086631   2.153602   3.411656   3.887139   3.408904
     8  H    2.166595   1.086033   2.149748   3.405573   3.885166
     9  H    3.885838   3.419668   2.172229   1.085568   2.146939
    10  H    3.409718   3.885778   3.411772   2.154670   1.086553
    11  H    2.162010   3.408897   3.892876   3.409604   2.159099
    12  C    3.777952   2.486917   1.495157   2.541137   3.815368
    13  C    5.023180   3.864787   2.598550   3.000257   4.396526
    14  H    5.275411   4.265743   2.913098   2.910458   4.258181
    15  H    5.879281   4.615751   3.492904   4.065769   5.461362
    16  O    4.202073   2.810555   2.377242   3.639125   4.796082
    17  Br   5.449935   4.531695   3.334198   3.339967   4.514897
                    6          7          8          9         10
     6  C    0.000000
     7  H    2.160584   0.000000
     8  H    3.415801   2.497764   0.000000
     9  H    3.402155   4.972458   4.309412   0.000000
    10  H    2.159472   4.308110   4.971645   2.464740   0.000000
    11  H    1.086727   2.490227   4.316192   4.296201   2.487878
    12  C    4.299711   4.639851   2.655534   2.782430   4.692499
    13  C    5.241399   5.979671   4.158138   2.649004   5.024850
    14  H    5.273817   6.289397   4.719733   2.298318   4.722530
    15  H    6.235187   6.766808   4.692950   3.726459   6.111070
    16  O    5.023329   4.856871   2.481337   3.986691   5.750784
    17  Br   5.452604   6.415045   4.963999   2.858961   4.958454
                   11         12         13         14         15
    11  H    0.000000
    12  C    5.386362   0.000000
    13  C    6.302432   1.521457   0.000000
    14  H    6.288029   2.187110   1.090382   0.000000
    15  H    7.309862   2.135818   1.088794   1.794196   0.000000
    16  O    6.087356   1.222855   2.373870   3.114010   2.470792
    17  Br   6.412371   2.848367   1.948315   2.499492   2.500934
                   16         17
    16  O    0.000000
    17  Br   3.765268   0.000000
 Stoichiometry    C8H7BrO
 Framework group  C1[X(C8H7BrO)]
 Deg. of freedom    45
 Full point group                 C1      NOp   1
 Largest Abelian subgroup         C1      NOp   1
 Largest concise Abelian subgroup C1      NOp   1
                         Standard orientation:                         
 ---------------------------------------------------------------------
 Center     Atomic     Atomic              Coordinates (Angstroms)
 Number     Number      Type              X           Y           Z
 ---------------------------------------------------------------------
    1          6             0       -3.245372    0.259424   -0.641922
    2          6             0       -2.088795    1.025553   -0.489378
    3          6             0       -0.970276    0.491494    0.173464
    4          6             0       -1.041055   -0.800550    0.722046
    5          6             0       -2.204703   -1.561669    0.573087
    6          6             0       -3.313104   -1.029554   -0.095486
    7          1             0       -4.103417    0.673727   -1.164300
    8          1             0       -2.023085    2.030042   -0.896995
    9          1             0       -0.188840   -1.234779    1.235498
   10          1             0       -2.252750   -2.560850    0.997263
   11          1             0       -4.215779   -1.623700   -0.210132
   12          6             0        0.228906    1.367914    0.344772
   13          6             0        1.520003    0.755553    0.867183
   14          1             0        1.402685    0.304142    1.852778
   15          1             0        2.289828    1.525356    0.882852
   16          8             0        0.195554    2.561085    0.079053
   17         35             0        2.120380   -0.647189   -0.344342
 ---------------------------------------------------------------------
 Rotational constants (GHZ):      1.7008147      0.5794058      0.4697544
 Standard basis: 6-311+G(d,p) (5D, 7F)
 There are   288 symmetry adapted basis functions of A   symmetry.
 Integral buffers will be    262144 words long.
 Raffenetti 1 integral format.
 Two-electron integral symmetry is turned on.
   288 basis functions,   474 primitive gaussians,   300 cartesian basis functions
    49 alpha electrons       49 beta electrons
       nuclear repulsion energy       714.7519859961 Hartrees.
 NAtoms=   17 NActive=   17 NUniq=   17 SFac= 1.00D+00 NAtFMM=   60 Big=F
 One-electron integrals computed using PRISM.
 NBasis=   288 RedAO= T  NBF=   288
 NBsUse=   288 1.00D-06 NBFU=   288
 Harris functional with IExCor=  205 diagonalized for initial guess.
 ExpMin= 3.50D-02 ExpMax= 4.40D+05 ExpMxC= 1.51D+04 IAcc=3 IRadAn=         5 AccDes= 0.00D+00
 HarFok:  IExCor= 205 AccDes= 0.00D+00 IRadAn=         5 IDoV=1
 ScaDFX=  1.000000  1.000000  1.000000  1.000000
 Initial guess orbital symmetries:
       Occupied  (A) (A) (A) (A) (A) (A) (A) (A) (A) (A) (A) (A)
                 (A) (A) (A) (A) (A) (A) (A) (A) (A) (A) (A) (A)
                 (A) (A) (A) (A) (A) (A) (A) (A) (A) (A) (A) (A)
                 (A) (A) (A) (A) (A) (A) (A) (A) (A) (A) (A) (A)
                 (A)
       Virtual   (A) (A) (A) (A) (A) (A) (A) (A) (A) (A) (A) (A)
                 (A) (A) (A) (A) (A) (A) (A) (A) (A) (A) (A) (A)
                 (A) (A) (A) (A) (A) (A) (A) (A) (A) (A) (A) (A)
                 (A) (A) (A) (A) (A) (A) (A) (A) (A) (A) (A) (A)
                 (A) (A) (A) (A) (A) (A) (A) (A) (A) (A) (A) (A)
                 (A) (A) (A) (A) (A) (A) (A) (A) (A) (A) (A) (A)
                 (A) (A) (A) (A) (A) (A) (A) (A) (A) (A) (A) (A)
                 (A) (A) (A) (A) (A) (A) (A) (A) (A) (A) (A) (A)
                 (A) (A) (A) (A) (A) (A) (A) (A) (A) (A) (A) (A)
                 (A) (A) (A) (A) (A) (A) (A) (A) (A) (A) (A) (A)
                 (A) (A) (A) (A) (A) (A) (A) (A) (A) (A) (A) (A)
                 (A) (A) (A) (A) (A) (A) (A) (A) (A) (A) (A) (A)
                 (A) (A) (A) (A) (A) (A) (A) (A) (A) (A) (A) (A)
                 (A) (A) (A) (A) (A) (A) (A) (A) (A) (A) (A) (A)
                 (A) (A) (A) (A) (A) (A) (A) (A) (A) (A) (A) (A)
                 (A) (A) (A) (A) (A) (A) (A) (A) (A) (A) (A) (A)
                 (A) (A) (A) (A) (A) (A) (A) (A) (A) (A) (A) (A)
                 (A) (A) (A) (A) (A) (A) (A) (A) (A) (A) (A) (A)
                 (A) (A) (A) (A) (A) (A) (A) (A) (A) (A) (A) (A)
                 (A) (A) (A) (A) (A) (A) (A) (A) (A) (A) (A)
 The electronic state of the initial guess is 1-A.
 Requested convergence on RMS density matrix=1.00D-08 within 128 cycles.
 Requested convergence on MAX density matrix=1.00D-06.
 Requested convergence on             energy=1.00D-06.
 No special actions if energy rises.
 SCF Done:  E(RHF) =  -2954.34285828     A.U. after   17 cycles
             Convg  =    0.9391D-08             -V/T =  2.0003
             S**2   =   0.0000
 ExpMin= 3.50D-02 ExpMax= 4.40D+05 ExpMxC= 1.51D+04 IAcc=3 IRadAn=         5 AccDes= 0.00D+00
 HarFok:  IExCor= 205 AccDes= 0.00D+00 IRadAn=         5 IDoV=1
 ScaDFX=  1.000000  1.000000  1.000000  1.000000
 Range of M.O.s used for correlation:    24   288
 NBasis=   288 NAE=    49 NBE=    49 NFC=    23 NFV=     0
 NROrb=    265 NOA=    26 NOB=    26 NVA=   239 NVB=   239

 **** Warning!!: The largest alpha MO coefficient is  0.15080808D+03

 Disk-based method using OVN memory for  9 occupieds at a time.
 Estimated scratch disk usage=   227397543 words.
 Actual    scratch disk usage=   227036583 words.
 JobTyp=1 Pass  1:  I=   1 to   9 NPSUse=  1 ParTrn=F ParDer=F DoDerP=F.
 JobTyp=1 Pass  2:  I=  10 to  18 NPSUse=  1 ParTrn=F ParDer=F DoDerP=F.
 JobTyp=1 Pass  3:  I=  19 to  26 NPSUse=  1 ParTrn=F ParDer=F DoDerP=F.
 Spin components of T(2) and E(2):
     alpha-alpha T2 =       0.7130817947D-01 E2=     -0.1900305348D+00
     alpha-beta  T2 =       0.3710848731D+00 E2=     -0.1047883810D+01
     beta-beta   T2 =       0.7130817947D-01 E2=     -0.1900305348D+00
 ANorm=    0.1230325661D+01
 E2 =    -0.1427944880D+01 EUMP2 =    -0.29557708031633D+04

 **********************************************************************

            Population analysis using the SCF density.

 **********************************************************************

 Orbital symmetries:
       Occupied  (A) (A) (A) (A) (A) (A) (A) (A) (A) (A) (A) (A)
                 (A) (A) (A) (A) (A) (A) (A) (A) (A) (A) (A) (A)
                 (A) (A) (A) (A) (A) (A) (A) (A) (A) (A) (A) (A)
                 (A) (A) (A) (A) (A) (A) (A) (A) (A) (A) (A) (A)
                 (A)
       Virtual   (A) (A) (A) (A) (A) (A) (A) (A) (A) (A) (A) (A)
                 (A) (A) (A) (A) (A) (A) (A) (A) (A) (A) (A) (A)
                 (A) (A) (A) (A) (A) (A) (A) (A) (A) (A) (A) (A)
                 (A) (A) (A) (A) (A) (A) (A) (A) (A) (A) (A) (A)
                 (A) (A) (A) (A) (A) (A) (A) (A) (A) (A) (A) (A)
                 (A) (A) (A) (A) (A) (A) (A) (A) (A) (A) (A) (A)
                 (A) (A) (A) (A) (A) (A) (A) (A) (A) (A) (A) (A)
                 (A) (A) (A) (A) (A) (A) (A) (A) (A) (A) (A) (A)
                 (A) (A) (A) (A) (A) (A) (A) (A) (A) (A) (A) (A)
                 (A) (A) (A) (A) (A) (A) (A) (A) (A) (A) (A) (A)
                 (A) (A) (A) (A) (A) (A) (A) (A) (A) (A) (A) (A)
                 (A) (A) (A) (A) (A) (A) (A) (A) (A) (A) (A) (A)
                 (A) (A) (A) (A) (A) (A) (A) (A) (A) (A) (A) (A)
                 (A) (A) (A) (A) (A) (A) (A) (A) (A) (A) (A) (A)
                 (A) (A) (A) (A) (A) (A) (A) (A) (A) (A) (A) (A)
                 (A) (A) (A) (A) (A) (A) (A) (A) (A) (A) (A) (A)
                 (A) (A) (A) (A) (A) (A) (A) (A) (A) (A) (A) (A)
                 (A) (A) (A) (A) (A) (A) (A) (A) (A) (A) (A) (A)
                 (A) (A) (A) (A) (A) (A) (A) (A) (A) (A) (A) (A)
                 (A) (A) (A) (A) (A) (A) (A) (A) (A) (A) (A)
 The electronic state is 1-A.
 Alpha  occ. eigenvalues -- -490.02909 -65.16322 -58.52330 -58.52161 -58.52157
 Alpha  occ. eigenvalues --  -20.56542 -11.36033 -11.31318 -11.26564 -11.26231
 Alpha  occ. eigenvalues --  -11.26222 -11.25854 -11.25483 -11.25298  -9.84377
 Alpha  occ. eigenvalues --   -7.45763  -7.44920  -7.44906  -3.19723  -3.19328
 Alpha  occ. eigenvalues --   -3.19308  -3.18308  -3.18308  -1.40364  -1.17247
 Alpha  occ. eigenvalues --   -1.10050  -1.04403  -1.03308  -0.94767  -0.87253
 Alpha  occ. eigenvalues --   -0.84423  -0.77404  -0.72180  -0.67244  -0.66565
 Alpha  occ. eigenvalues --   -0.64499  -0.62368  -0.61024  -0.59821  -0.56924
 Alpha  occ. eigenvalues --   -0.53545  -0.51755  -0.51157  -0.49647  -0.45163
 Alpha  occ. eigenvalues --   -0.41808  -0.41119  -0.35282  -0.35120
 Alpha virt. eigenvalues --    0.05092   0.05690   0.06500   0.07173   0.07631
 Alpha virt. eigenvalues --    0.08648   0.09505   0.09780   0.10849   0.11181
 Alpha virt. eigenvalues --    0.11716   0.11838   0.12409   0.13510   0.13902
 Alpha virt. eigenvalues --    0.14698   0.15646   0.15729   0.16675   0.17689
 Alpha virt. eigenvalues --    0.18548   0.19279   0.19622   0.21272   0.21696
 Alpha virt. eigenvalues --    0.21930   0.22600   0.22901   0.23619   0.25173
 Alpha virt. eigenvalues --    0.25478   0.26505   0.27251   0.27348   0.28346
 Alpha virt. eigenvalues --    0.28666   0.28722   0.30166   0.30946   0.31547
 Alpha virt. eigenvalues --    0.32305   0.32695   0.33672   0.34708   0.35287
 Alpha virt. eigenvalues --    0.35982   0.36464   0.38319   0.40061   0.41126
 Alpha virt. eigenvalues --    0.41645   0.44079   0.45552   0.46770   0.47210
 Alpha virt. eigenvalues --    0.49568   0.51198   0.52537   0.54232   0.55869
 Alpha virt. eigenvalues --    0.58394   0.60880   0.63329   0.64183   0.64519
 Alpha virt. eigenvalues --    0.68336   0.68919   0.71104   0.71250   0.71534
 Alpha virt. eigenvalues --    0.72202   0.73265   0.75367   0.76711   0.78386
 Alpha virt. eigenvalues --    0.79685   0.80330   0.82784   0.84033   0.84851
 Alpha virt. eigenvalues --    0.86854   0.87689   0.88571   0.88974   0.89859
 Alpha virt. eigenvalues --    0.91166   0.91563   0.92313   0.93870   0.95258
 Alpha virt. eigenvalues --    0.95653   0.97950   0.99577   0.99924   1.01656
 Alpha virt. eigenvalues --    1.03759   1.05195   1.07770   1.08894   1.10854
 Alpha virt. eigenvalues --    1.11901   1.13650   1.15217   1.16853   1.17825
 Alpha virt. eigenvalues --    1.21404   1.22548   1.24830   1.27312   1.30953
 Alpha virt. eigenvalues --    1.31943   1.33882   1.36609   1.37817   1.40580
 Alpha virt. eigenvalues --    1.43909   1.46019   1.49539   1.52774   1.54860
 Alpha virt. eigenvalues --    1.67131   1.71231   1.73240   1.75270   1.76227
 Alpha virt. eigenvalues --    1.77070   1.79884   1.81681   1.82083   1.83209
 Alpha virt. eigenvalues --    1.86896   1.88717   1.90027   1.92068   1.93722
 Alpha virt. eigenvalues --    1.95244   1.99148   1.99790   2.01546   2.03760
 Alpha virt. eigenvalues --    2.04098   2.06108   2.09290   2.14686   2.17361
 Alpha virt. eigenvalues --    2.20265   2.21132   2.22394   2.23123   2.25276
 Alpha virt. eigenvalues --    2.27220   2.28807   2.30776   2.34853   2.35114
 Alpha virt. eigenvalues --    2.35830   2.40401   2.41605   2.43984   2.47698
 Alpha virt. eigenvalues --    2.54026   2.57270   2.60404   2.64646   2.72045
 Alpha virt. eigenvalues --    2.73401   2.74594   2.75948   2.82140   2.84902
 Alpha virt. eigenvalues --    2.90520   2.93914   2.96643   2.99260   3.00519
 Alpha virt. eigenvalues --    3.03260   3.04045   3.04547   3.06076   3.08729
 Alpha virt. eigenvalues --    3.11438   3.12852   3.17698   3.18499   3.20625
 Alpha virt. eigenvalues --    3.23826   3.25089   3.27393   3.28672   3.33015
 Alpha virt. eigenvalues --    3.33626   3.44829   3.46793   3.52850   3.60020
 Alpha virt. eigenvalues --    3.62429   3.73997   3.75308   3.77598   3.87206
 Alpha virt. eigenvalues --    3.90793   3.91469   3.99137   4.01118   4.14456
 Alpha virt. eigenvalues --    4.18641   4.38150   4.42211   4.50687   4.55126
 Alpha virt. eigenvalues --    4.57137   4.72444   4.73536   4.75233   4.84496
 Alpha virt. eigenvalues --    4.88777   5.10144   5.25176   5.62142   5.77055
 Alpha virt. eigenvalues --    6.29132   7.32073   8.23678   8.26867   8.35309
 Alpha virt. eigenvalues --   24.73752  24.94676  24.98966  25.08465  25.09047
 Alpha virt. eigenvalues --   25.19448  25.22766  25.31531  49.56971  51.69440
 Alpha virt. eigenvalues --  293.91938 293.94996 294.061481028.53148
          Condensed to atoms (all electrons):
              1          2          3          4          5          6
     1  C    6.610653  -1.040851  -0.234583  -0.360400   0.502505   0.237479
     2  C   -1.040851  12.208618  -1.956147  -3.711282  -0.423305   0.355599
     3  C   -0.234583  -1.956147  13.739394  -0.720570  -0.881722  -0.907215
     4  C   -0.360400  -3.711282  -0.720570  12.116857  -1.121958   0.433095
     5  C    0.502505  -0.423305  -0.881722  -1.121958   7.208643   0.198780
     6  C    0.237479   0.355599  -0.907215   0.433095   0.198780   5.394944
     7  H    0.402688  -0.040672   0.020023  -0.002439  -0.010151  -0.007756
     8  H   -0.048172   0.373949   0.017912  -0.003932  -0.002124  -0.008983
     9  H   -0.002043  -0.026307  -0.012599   0.418235  -0.023285  -0.013795
    10  H   -0.010148  -0.003606   0.008337  -0.045244   0.406315   0.004315
    11  H    0.014920  -0.043907   0.028879  -0.041136   0.013719   0.394983
    12  C    0.358865   0.304503  -5.893679   0.412980   1.059565   0.088606
    13  C   -0.193604  -0.530479   1.348421  -0.031001  -0.466909  -0.028260
    14  H   -0.000531   0.037711  -0.072373  -0.011603   0.010378   0.000901
    15  H    0.000217  -0.007033  -0.003643   0.007727   0.004526  -0.000261
    16  O    0.034887   0.126175  -0.013556  -0.196764  -0.023760  -0.008244
    17  Br  -0.015924   0.027450   0.141608  -0.036698  -0.092673  -0.000924
              7          8          9         10         11         12
     1  C    0.402688  -0.048172  -0.002043  -0.010148   0.014920   0.358865
     2  C   -0.040672   0.373949  -0.026307  -0.003606  -0.043907   0.304503
     3  C    0.020023   0.017912  -0.012599   0.008337   0.028879  -5.893679
     4  C   -0.002439  -0.003932   0.418235  -0.045244  -0.041136   0.412980
     5  C   -0.010151  -0.002124  -0.023285   0.406315   0.013719   1.059565
     6  C   -0.007756  -0.008983  -0.013795   0.004315   0.394983   0.088606
     7  H    0.495108  -0.003897   0.000025  -0.000097  -0.004495   0.007555
     8  H   -0.003897   0.456917  -0.000015   0.000021  -0.000069   0.040428
     9  H    0.000025  -0.000015   0.494763  -0.004425  -0.000120   0.034317
    10  H   -0.000097   0.000021  -0.004425   0.497260  -0.004541   0.009219
    11  H   -0.004495  -0.000069  -0.000120  -0.004541   0.493948   0.003014
    12  C    0.007555   0.040428   0.034317   0.009219   0.003014  13.606271
    13  C   -0.000387   0.004404  -0.010104   0.000443  -0.000391  -3.699164
    14  H    0.000000  -0.000064  -0.004090   0.000004   0.000000   0.117802
    15  H    0.000000   0.000030   0.000647  -0.000001   0.000000  -0.059407
    16  O    0.000032   0.001772  -0.000496   0.000000   0.000004   0.288097
    17  Br  -0.000105  -0.000145  -0.002593  -0.000194  -0.000052  -0.086887
             13         14         15         16         17
     1  C   -0.193604  -0.000531   0.000217   0.034887  -0.015924
     2  C   -0.530479   0.037711  -0.007033   0.126175   0.027450
     3  C    1.348421  -0.072373  -0.003643  -0.013556   0.141608
     4  C   -0.031001  -0.011603   0.007727  -0.196764  -0.036698
     5  C   -0.466909   0.010378   0.004526  -0.023760  -0.092673
     6  C   -0.028260   0.000901  -0.000261  -0.008244  -0.000924
     7  H   -0.000387   0.000000   0.000000   0.000032  -0.000105
     8  H    0.004404  -0.000064   0.000030   0.001772  -0.000145
     9  H   -0.010104  -0.004090   0.000647  -0.000496  -0.002593
    10  H    0.000443   0.000004  -0.000001   0.000000  -0.000194
    11  H   -0.000391   0.000000   0.000000   0.000004  -0.000052
    12  C   -3.699164   0.117802  -0.059407   0.288097  -0.086887
    13  C    8.736543   0.313603   0.446437  -0.011687   0.155827
    14  H    0.313603   0.490110  -0.022660   0.003504  -0.059091
    15  H    0.446437  -0.022660   0.439457  -0.000966  -0.029139
    16  O   -0.011687   0.003504  -0.000966   8.127149   0.006933
    17  Br   0.155827  -0.059091  -0.029139   0.006933  35.097695
 Mulliken atomic charges:
              1
     1  C   -0.255956
     2  C    0.349585
     3  C    1.391514
     4  C   -1.105866
     5  C   -0.358543
     6  C   -0.133265
     7  H    0.144567
     8  H    0.171968
     9  H    0.151886
    10  H    0.142342
    11  H    0.145245
    12  C   -0.592085
    13  C   -0.033690
    14  H    0.196399
    15  H    0.224070
    16  O   -0.333080
    17  Br  -0.105090
 Sum of Mulliken charges=   0.00000
 Atomic charges with hydrogens summed into heavy atoms:
              1
     1  C   -0.111389
     2  C    0.521553
     3  C    1.391514
     4  C   -0.953980
     5  C   -0.216202
     6  C    0.011980
     7  H    0.000000
     8  H    0.000000
     9  H    0.000000
    10  H    0.000000
    11  H    0.000000
    12  C   -0.592085
    13  C    0.386779
    14  H    0.000000
    15  H    0.000000
    16  O   -0.333080
    17  Br  -0.105090
 Sum of Mulliken charges=   0.00000
 Electronic spatial extent (au):  <R**2>=  2228.0323
 Charge=     0.0000 electrons
 Dipole moment (field-independent basis, Debye):
    X=    -1.4742    Y=    -2.2552    Z=     1.5323  Tot=     3.0995
 Quadrupole moment (field-independent basis, Debye-Ang):
   XX=   -65.0986   YY=   -77.5932   ZZ=   -70.5184
   XY=     2.9900   XZ=     5.2893   YZ=    -1.5066
 Traceless Quadrupole moment (field-independent basis, Debye-Ang):
   XX=     5.9714   YY=    -6.5231   ZZ=     0.5517
   XY=     2.9900   XZ=     5.2893   YZ=    -1.5066
 Octapole moment (field-independent basis, Debye-Ang**2):
  XXX=    37.4343  YYY=   -48.7005  ZZZ=    -6.9245  XYY=    15.3581
  XXY=    -5.1743  XXZ=   -13.5254  XZZ=    33.0687  YZZ=    -2.5825
  YYZ=    -2.5200  XYZ=     9.9700
 Hexadecapole moment (field-independent basis, Debye-Ang**3):
 XXXX= -1775.1767 YYYY=  -740.3592 ZZZZ=  -208.6606 XXXY=     6.1463
 XXXZ=    41.0738 YYYX=   -38.0973 YYYZ=    -7.2881 ZZZX=   -13.7839
 ZZZY=     8.1922 XXYY=  -387.4091 XXZZ=  -356.5170 YYZZ=  -139.1268
 XXYZ=    -2.0914 YYXZ=    -8.9655 ZZXY=   -21.7593
 N-N= 7.147519859961D+02 E-N=-8.475657022318D+03  KE= 2.953563413041D+03
 1|1|UNPC-UNK|SP|RMP2-FC|6-311+G(d,p)|C8H7Br1O1|PCUSER|04-Aug-2017|0||#
  MP2/6-311+G(D,P) GEOM=CONNECTIVITY||Title Card Required||0,1|C|C,1,1.
 39566918|C,2,1.40558305,1,120.1600856|C,3,1.40546442,2,119.55673139,1,
 -2.22735047,0|C,4,1.39841519,3,120.04490228,2,1.87280024,0|C,5,1.39953
 243,4,120.19667557,3,-1.45452653,0|H,1,1.08663112,2,119.84234679,3,-17
 9.36420326,0|H,2,1.08603265,1,121.12012866,6,-179.33489486,0|H,4,1.085
 56818,3,120.85057232,2,179.80134193,0|H,5,1.08655283,4,119.71716164,3,
 179.85118904,0|H,6,1.08672655,5,120.02468546,4,179.96552093,0|C,3,1.49
 515745,2,118.00528059,1,-178.25205542,0|C,12,1.52145679,3,118.94857446
 ,2,-170.89576819,0|H,13,1.09038229,12,112.68641109,3,-59.30859482,0|H,
 13,1.08879369,12,108.6852263,3,177.43190676,0|O,12,1.22285524,3,121.67
 983523,2,9.2853598,0|Br,13,1.94831544,12,109.74050386,3,60.17687481,0|
 |Version=x86-Win32-G03RevB.05|State=1-A|HF=-2954.3428583|MP2=-2955.770
 8032|RMSD=9.391e-009|PG=C01 [X(C8H7Br1O1)]||@


 BE LIKE A POSTAGE STAMP.  STICK TO ONE THING UNTIL
 YOU GET THERE -- JOSH BILLINGS
 Job cpu time:  0 days  0 hours 10 minutes  9.0 seconds.
 File lengths (MBytes):  RWF=   1786 Int=      0 D2E=      0 Chk=     17 Scr=      1
 Normal termination of Gaussian 03 at Fri Aug 04 13:59:02 2017.
