# Supplementary material for: Conformational preferences of α-fluoroketones may influence their reactivity
Source: Beilstein J Org Chem. 2017 Dec 29;13:2915–21. doi: 10.3762/bjoc.13.284 (PMC5753061; doi:10.3762/bjoc.13.284)
Supplement: File 2 — Details of computational conformational analysis. [file Beilstein_J_Org_Chem-13-2915-s002.zip › Computation/CH2BR120_EtOH.out]

 Entering Link 1 = C:\G03W\l1.exe PID=      6420.
  
 Copyright (c) 1988,1990,1992,1993,1995,1998,2003, Gaussian, Inc.
                  All Rights Reserved.
  
 This is the Gaussian(R) 03 program.  It is based on the
 the Gaussian(R) 98 system (copyright 1998, Gaussian, Inc.),
 the Gaussian(R) 94 system (copyright 1995, Gaussian, Inc.),
 the Gaussian 92(TM) system (copyright 1992, Gaussian, Inc.),
 the Gaussian 90(TM) system (copyright 1990, Gaussian, Inc.),
 the Gaussian 88(TM) system (copyright 1988, Gaussian, Inc.),
 the Gaussian 86(TM) system (copyright 1986, Carnegie Mellon
 University), and the Gaussian 82(TM) system (copyright 1983,
 Carnegie Mellon University). Gaussian is a federally registered
 trademark of Gaussian, Inc.
  
 This software contains proprietary and confidential information,
 including trade secrets, belonging to Gaussian, Inc.
  
 This software is provided under written license and may be
 used, copied, transmitted, or stored only in accord with that
 written license.
  
 The following legend is applicable only to US Government
 contracts under DFARS:
  
                    RESTRICTED RIGHTS LEGEND
  
 Use, duplication or disclosure by the US Government is subject
 to restrictions as set forth in subparagraph (c)(1)(ii) of the
 Rights in Technical Data and Computer Software clause at DFARS
 252.227-7013.
  
 Gaussian, Inc.
 Carnegie Office Park, Building 6, Pittsburgh, PA 15106 USA
  
 The following legend is applicable only to US Government
 contracts under FAR:
  
                    RESTRICTED RIGHTS LEGEND
  
 Use, reproduction and disclosure by the US Government is subject
 to restrictions as set forth in subparagraph (c) of the
 Commercial Computer Software - Restricted Rights clause at FAR
 52.227-19.
  
 Gaussian, Inc.
 Carnegie Office Park, Building 6, Pittsburgh, PA 15106 USA
  
  
 ---------------------------------------------------------------
 Warning -- This program may not be used in any manner that
 competes with the business of Gaussian, Inc. or will provide
 assistance to any competitor of Gaussian, Inc.  The licensee
 of this program is prohibited from giving any competitor of
 Gaussian, Inc. access to this program.  By using this program,
 the user acknowledges that Gaussian, Inc. is engaged in the
 business of creating and licensing software in the field of
 computational chemistry and represents and warrants to the
 licensee that it is not a competitor of Gaussian, Inc. and that
 it will not use this program in any manner prohibited above.
 ---------------------------------------------------------------
  

 Cite this work as:
 Gaussian 03, Revision B.05,
 M. J. Frisch, G. W. Trucks, H. B. Schlegel, G. E. Scuseria, 
 M. A. Robb, J. R. Cheeseman, J. A. Montgomery, Jr., T. Vreven, 
 K. N. Kudin, J. C. Burant, J. M. Millam, S. S. Iyengar, J. Tomasi, 
 V. Barone, B. Mennucci, M. Cossi, G. Scalmani, N. Rega, 
 G. A. Petersson, H. Nakatsuji, M. Hada, M. Ehara, K. Toyota, 
 R. Fukuda, J. Hasegawa, M. Ishida, T. Nakajima, Y. Honda, O. Kitao, 
 H. Nakai, M. Klene, X. Li, J. E. Knox, H. P. Hratchian, J. B. Cross, 
 C. Adamo, J. Jaramillo, R. Gomperts, R. E. Stratmann, O. Yazyev, 
 A. J. Austin, R. Cammi, C. Pomelli, J. W. Ochterski, P. Y. Ayala, 
 K. Morokuma, G. A. Voth, P. Salvador, J. J. Dannenberg, 
 V. G. Zakrzewski, S. Dapprich, A. D. Daniels, M. C. Strain, 
 O. Farkas, D. K. Malick, A. D. Rabuck, K. Raghavachari, 
 J. B. Foresman, J. V. Ortiz, Q. Cui, A. G. Baboul, S. Clifford, 
 J. Cioslowski, B. B. Stefanov, G. Liu, A. Liashenko, P. Piskorz, 
 I. Komaromi, R. L. Martin, D. J. Fox, T. Keith, M. A. Al-Laham, 
 C. Y. Peng, A. Nanayakkara, M. Challacombe, P. M. W. Gill, 
 B. Johnson, W. Chen, M. W. Wong, C. Gonzalez, and J. A. Pople, 
 Gaussian, Inc., Pittsburgh PA, 2003.
 
 **********************************************
 Gaussian 03:  x86-Win32-G03RevB.05  8-Nov-2003
                  14-Oct-2017 
 **********************************************
 %chk=CH2F.chk
 %mem=6MW
 %nproc=1
 Will use up to    1 processors via shared memory.
 Default route:  MaxDisk=2000MB
 -----------------------------------------------------------
 # mp2/6-311+g(d,p) scrf=(solvent=ethanol) geom=connectivity
 -----------------------------------------------------------
 1/38=1,57=2/1;
 2/17=6,18=5,40=1/2;
 3/5=4,6=6,7=111,11=9,16=1,25=1,30=1,70=2201,72=4/1,2,3;
 4//1;
 5/5=2,38=5,53=4/2;
 8/10=2,27=262144000/1;
 9/16=-3,27=262144000/6;
 6/7=2,8=2,9=2,10=2/1;
 99/5=1,9=1/99;
 -------------------
 Title Card Required
 -------------------
 Symbolic Z-matrix:
 Charge =  0 Multiplicity = 1
 C
 C                    1    B1
 C                    2    B2       1    A1
 C                    3    B3       2    A2       1    D1       0
 C                    4    B4       3    A3       2    D2       0
 C                    5    B5       4    A4       3    D3       0
 H                    1    B6       2    A5       3    D4       0
 H                    2    B7       1    A6       6    D5       0
 H                    4    B8       3    A7       2    D6       0
 H                    5    B9       4    A8       3    D7       0
 H                    6    B10      5    A9       4    D8       0
 C                    3    B11      2    A10      1    D9       0
 C                    12   B12      3    A11      2    D10      0
 H                    13   B13      12   A12      3    D11      0
 H                    13   B14      12   A13      3    D12      0
 O                    12   B15      3    A14      2    D13      0
 Br                   13   B16      12   A15      3    D14      0
       Variables:
  B1                    1.39567                  
  B2                    1.40558                  
  B3                    1.40546                  
  B4                    1.39842                  
  B5                    1.39953                  
  B6                    1.08663                  
  B7                    1.08603                  
  B8                    1.08557                  
  B9                    1.08655                  
  B10                   1.08673                  
  B11                   1.49516                  
  B12                   1.52146                  
  B13                   1.09038                  
  B14                   1.08879                  
  B15                   1.22286                  
  B16                   1.94832                  
  A1                  120.16009                  
  A2                  119.55673                  
  A3                  120.0449                   
  A4                  120.19668                  
  A5                  119.84235                  
  A6                  121.12013                  
  A7                  120.85057                  
  A8                  119.71716                  
  A9                  120.02469                  
  A10                 118.00528                  
  A11                 118.94857                  
  A12                 112.68641                  
  A13                 108.68523                  
  A14                 121.67984                  
  A15                 109.7405                   
  D1                   -2.22735                  
  D2                    1.8728                   
  D3                   -1.45453                  
  D4                 -179.3642                   
  D5                 -179.33489                  
  D6                  179.80134                  
  D7                  179.85119                  
  D8                  179.96552                  
  D9                 -178.25206                  
  D10                -170.89577                  
  D11                 -59.30859                  
  D12                 177.43191                  
  D13                   9.28536                  
  D14                  60.17687                  
 
                          Input orientation:                          
 ---------------------------------------------------------------------
 Center     Atomic     Atomic              Coordinates (Angstroms)
 Number     Number      Type              X           Y           Z
 ---------------------------------------------------------------------
    1          6             0        0.000000    0.000000    0.000000
    2          6             0        0.000000    0.000000    1.395669
    3          6             0        1.215302    0.000000    2.101859
    4          6             0        2.428518   -0.047515    1.393918
    5          6             0        2.423343   -0.054850   -0.004468
    6          6             0        1.211193   -0.045668   -0.703968
    7          1             0       -0.942484    0.010459   -0.540724
    8          1             0       -0.929421    0.024243    1.956968
    9          1             0        3.379254   -0.045239    1.917897
   10          1             0        3.364469   -0.089217   -0.546406
   11          1             0        1.210440   -0.050836   -1.790682
   12          6             0        1.159394   -0.040266    3.595428
   13          6             0        2.442139    0.169294    4.386300
   14          1             0        3.207977   -0.569706    4.149010
   15          1             0        2.203676    0.152632    5.448529
   16          8             0        0.111782   -0.240102    4.193718
   17         35             0        3.185634    1.924060    3.981397
 ---------------------------------------------------------------------
                    Distance matrix (angstroms):
                    1          2          3          4          5
     1  C    0.000000
     2  C    1.395669   0.000000
     3  C    2.427915   1.405583   0.000000
     4  C    2.800529   2.428983   1.405464   0.000000
     5  C    2.423968   2.799283   2.428783   1.398415   0.000000
     6  C    1.401658   2.424366   2.806201   2.425491   1.399532
     7  H    1.086631   2.153602   3.411656   3.887139   3.408904
     8  H    2.166595   1.086033   2.149748   3.405573   3.885166
     9  H    3.885838   3.419668   2.172229   1.085568   2.146939
    10  H    3.409718   3.885778   3.411772   2.154670   1.086553
    11  H    2.162010   3.408897   3.892876   3.409604   2.159099
    12  C    3.777952   2.486917   1.495157   2.541137   3.815368
    13  C    5.023180   3.864787   2.598550   3.000257   4.396526
    14  H    5.275411   4.265743   2.913098   2.910458   4.258181
    15  H    5.879281   4.615751   3.492904   4.065769   5.461362
    16  O    4.202073   2.810555   2.377242   3.639125   4.796082
    17  Br   5.449935   4.531695   3.334198   3.339967   4.514897
                    6          7          8          9         10
     6  C    0.000000
     7  H    2.160584   0.000000
     8  H    3.415801   2.497764   0.000000
     9  H    3.402155   4.972458   4.309412   0.000000
    10  H    2.159472   4.308110   4.971645   2.464740   0.000000
    11  H    1.086727   2.490227   4.316192   4.296201   2.487878
    12  C    4.299711   4.639851   2.655534   2.782430   4.692499
    13  C    5.241399   5.979671   4.158138   2.649004   5.024850
    14  H    5.273817   6.289397   4.719733   2.298318   4.722530
    15  H    6.235187   6.766808   4.692950   3.726459   6.111070
    16  O    5.023329   4.856871   2.481337   3.986691   5.750784
    17  Br   5.452604   6.415045   4.963999   2.858961   4.958454
                   11         12         13         14         15
    11  H    0.000000
    12  C    5.386362   0.000000
    13  C    6.302432   1.521457   0.000000
    14  H    6.288029   2.187110   1.090382   0.000000
    15  H    7.309862   2.135818   1.088794   1.794196   0.000000
    16  O    6.087356   1.222855   2.373870   3.114010   2.470792
    17  Br   6.412371   2.848367   1.948315   2.499492   2.500934
                   16         17
    16  O    0.000000
    17  Br   3.765268   0.000000
 Stoichiometry    C8H7BrO
 Framework group  C1[X(C8H7BrO)]
 Deg. of freedom    45
 Full point group                 C1      NOp   1
 Largest Abelian subgroup         C1      NOp   1
 Largest concise Abelian subgroup C1      NOp   1
                         Standard orientation:                         
 ---------------------------------------------------------------------
 Center     Atomic     Atomic              Coordinates (Angstroms)
 Number     Number      Type              X           Y           Z
 ---------------------------------------------------------------------
    1          6             0       -3.245372    0.259424   -0.641922
    2          6             0       -2.088795    1.025553   -0.489378
    3          6             0       -0.970276    0.491494    0.173464
    4          6             0       -1.041055   -0.800550    0.722046
    5          6             0       -2.204703   -1.561669    0.573087
    6          6             0       -3.313104   -1.029554   -0.095486
    7          1             0       -4.103417    0.673727   -1.164300
    8          1             0       -2.023085    2.030042   -0.896995
    9          1             0       -0.188840   -1.234779    1.235498
   10          1             0       -2.252750   -2.560850    0.997263
   11          1             0       -4.215779   -1.623700   -0.210132
   12          6             0        0.228906    1.367914    0.344772
   13          6             0        1.520003    0.755553    0.867183
   14          1             0        1.402685    0.304142    1.852778
   15          1             0        2.289828    1.525356    0.882852
   16          8             0        0.195554    2.561085    0.079053
   17         35             0        2.120380   -0.647189   -0.344342
 ---------------------------------------------------------------------
 Rotational constants (GHZ):      1.7008147      0.5794058      0.4697544
 Standard basis: 6-311+G(d,p) (5D, 7F)
 There are   288 symmetry adapted basis functions of A   symmetry.
 Integral buffers will be    262144 words long.
 Raffenetti 1 integral format.
 Two-electron integral symmetry is turned on.
   288 basis functions,   474 primitive gaussians,   300 cartesian basis functions
    49 alpha electrons       49 beta electrons
       nuclear repulsion energy       714.7519859961 Hartrees.
 NAtoms=   17 NActive=   17 NUniq=   17 SFac= 1.00D+00 NAtFMM=   60 Big=F
 ------------------------------------------------------------------------------
 United Atom Topological Model (UA0  parameters set).
  Nord Group  Hybr  Charge Alpha Radius          Bonded to
    1   CH    *     0.00   1.00  2.125   C2   [s]  C6   [s]
    2   CH    *     0.00   1.00  2.125   C1   [s]  C3   [s]
    3   C     *     0.00   1.00  1.925   C2   [s]  C4   [s]  C12  [s]
    4   CH    *     0.00   1.00  2.125   C3   [s]  C5   [s]
    5   CH    *     0.00   1.00  2.125   C4   [s]  C6   [s]
    6   CH    *     0.00   1.00  2.125   C1   [s]  C5   [s]
   12   C     *     0.00   1.00  1.925   C3   [s]  C13  [s]  O16  [d]
   13   CH2   *     0.00   1.00  2.325   C12  [s] Br17  [s]
   16   O     *     0.00   1.00  1.750   C12  [d]
   17  Br     *     0.00   1.00  2.094   C13  [s]
 ------------------------------------------------------------------------------
 Polarizable Continuum Model (PCM)
 =================================
 Model                : PCM.
 Atomic radii         : UA0 (Simple United Atom Topological Model).
 Polarization charges : Total charges.
 Charge compensation  : None.
 Solution method      : Matrix inversion.
 Cavity               : GePol (RMin=0.200 OFac=0.890).
                        Default sphere list used, NSphG=   10.
                        Tesserae with average area of 0.200 Ang**2.
 Solvent              : Ethanol, Eps=  24.550000.
 ------------------------------------------------------------------------------
 One-electron integrals computed using PRISM.
 NBasis=   288 RedAO= T  NBF=   288
 NBsUse=   288 1.00D-06 NBFU=   288
 Harris functional with IExCor=  205 diagonalized for initial guess.
 ExpMin= 3.50D-02 ExpMax= 4.40D+05 ExpMxC= 1.51D+04 IAcc=3 IRadAn=         5 AccDes= 0.00D+00
 HarFok:  IExCor= 205 AccDes= 0.00D+00 IRadAn=         5 IDoV=1
 ScaDFX=  1.000000  1.000000  1.000000  1.000000
 Initial guess orbital symmetries:
       Occupied  (A) (A) (A) (A) (A) (A) (A) (A) (A) (A) (A) (A)
                 (A) (A) (A) (A) (A) (A) (A) (A) (A) (A) (A) (A)
                 (A) (A) (A) (A) (A) (A) (A) (A) (A) (A) (A) (A)
                 (A) (A) (A) (A) (A) (A) (A) (A) (A) (A) (A) (A)
                 (A)
       Virtual   (A) (A) (A) (A) (A) (A) (A) (A) (A) (A) (A) (A)
                 (A) (A) (A) (A) (A) (A) (A) (A) (A) (A) (A) (A)
                 (A) (A) (A) (A) (A) (A) (A) (A) (A) (A) (A) (A)
                 (A) (A) (A) (A) (A) (A) (A) (A) (A) (A) (A) (A)
                 (A) (A) (A) (A) (A) (A) (A) (A) (A) (A) (A) (A)
                 (A) (A) (A) (A) (A) (A) (A) (A) (A) (A) (A) (A)
                 (A) (A) (A) (A) (A) (A) (A) (A) (A) (A) (A) (A)
                 (A) (A) (A) (A) (A) (A) (A) (A) (A) (A) (A) (A)
                 (A) (A) (A) (A) (A) (A) (A) (A) (A) (A) (A) (A)
                 (A) (A) (A) (A) (A) (A) (A) (A) (A) (A) (A) (A)
                 (A) (A) (A) (A) (A) (A) (A) (A) (A) (A) (A) (A)
                 (A) (A) (A) (A) (A) (A) (A) (A) (A) (A) (A) (A)
                 (A) (A) (A) (A) (A) (A) (A) (A) (A) (A) (A) (A)
                 (A) (A) (A) (A) (A) (A) (A) (A) (A) (A) (A) (A)
                 (A) (A) (A) (A) (A) (A) (A) (A) (A) (A) (A) (A)
                 (A) (A) (A) (A) (A) (A) (A) (A) (A) (A) (A) (A)
                 (A) (A) (A) (A) (A) (A) (A) (A) (A) (A) (A) (A)
                 (A) (A) (A) (A) (A) (A) (A) (A) (A) (A) (A) (A)
                 (A) (A) (A) (A) (A) (A) (A) (A) (A) (A) (A) (A)
                 (A) (A) (A) (A) (A) (A) (A) (A) (A) (A) (A)
 The electronic state of the initial guess is 1-A.
 Requested convergence on RMS density matrix=1.00D-08 within 128 cycles.
 Requested convergence on MAX density matrix=1.00D-06.
 Requested convergence on             energy=1.00D-06.
 No special actions if energy rises.
 Error on total polarization charges =  0.02616
 SCF Done:  E(RHF) =  -2954.35735075     A.U. after   17 cycles
             Convg  =    0.3416D-08             -V/T =  2.0003
             S**2   =   0.0000
 --------------------------------------------------------------------
 Variational PCM results
 =======================
 <psi(f)|   H    |psi(f)>                     (a.u.) =   -2954.340471
 <psi(f)|H+V(f)/2|psi(f)>                     (a.u.) =   -2954.357351
 Total free energy in solution:
  with all non electrostatic terms            (a.u.) =   -2954.353868
 --------------------------------------------------------------------
 (Polarized solute)-Solvent               (kcal/mol) =     -10.59
 --------------------------------------------------------------------
 Cavitation energy                        (kcal/mol) =      15.91
 Dispersion energy                        (kcal/mol) =     -14.89
 Repulsion energy                         (kcal/mol) =       1.17
 Total non electrostatic                  (kcal/mol) =       2.19
 --------------------------------------------------------------------
 Partition over spheres:
 Sphere  on Atom  Surface  Charge   GEl     GCav    GDR
    1      C1      17.32  -0.031   -0.84    1.71   -1.58
    2      C2      13.57  -0.020   -0.39    1.68   -1.43
    3      C3       0.38   0.001    0.00    0.24   -0.04
    4      C4       7.77  -0.013   -0.39    1.34   -0.87
    5      C5      17.32  -0.032   -0.93    1.71   -1.64
    6      C6      17.38  -0.043   -1.01    1.72   -1.57
    7      C12      1.33  -0.010   -0.01    0.34   -0.12
    8      C13     24.65  -0.149   -1.56    2.54   -2.19
    9      O16     14.61   0.177   -3.37    1.75   -1.45
   10     Br17     27.28   0.067   -0.56    2.88   -2.85
 Added spheres:    43.74   0.026   -1.53    0.00    0.00
 --------------------------------------------------------------------
 After PCM corrections, the SCF energy is  -2954.35735075     a.u.
 --------------------------------------------------------------------
 ExpMin= 3.50D-02 ExpMax= 4.40D+05 ExpMxC= 1.51D+04 IAcc=3 IRadAn=         5 AccDes= 0.00D+00
 HarFok:  IExCor= 205 AccDes= 0.00D+00 IRadAn=         5 IDoV=1
 ScaDFX=  1.000000  1.000000  1.000000  1.000000
 Range of M.O.s used for correlation:    24   288
 NBasis=   288 NAE=    49 NBE=    49 NFC=    23 NFV=     0
 NROrb=    265 NOA=    26 NOB=    26 NVA=   239 NVB=   239

 **** Warning!!: The largest alpha MO coefficient is  0.17963440D+03

 Disk-based method using OVN memory for  9 occupieds at a time.
 Estimated scratch disk usage=   227397543 words.
 Actual    scratch disk usage=   227036583 words.
 JobTyp=1 Pass  1:  I=   1 to   9 NPSUse=  1 ParTrn=F ParDer=F DoDerP=F.
 JobTyp=1 Pass  2:  I=  10 to  18 NPSUse=  1 ParTrn=F ParDer=F DoDerP=F.
 JobTyp=1 Pass  3:  I=  19 to  26 NPSUse=  1 ParTrn=F ParDer=F DoDerP=F.
 Spin components of T(2) and E(2):
     alpha-alpha T2 =       0.7099527313D-01 E2=     -0.1896168137D+00
     alpha-beta  T2 =       0.3688006593D+00 E2=     -0.1044649232D+01
     beta-beta   T2 =       0.7099527313D-01 E2=     -0.1896168137D+00
 ANorm=    0.1229142468D+01
 E2 =    -0.1423882859D+01 EUMP2 =    -0.29557812336105D+04

 **********************************************************************

            Population analysis using the SCF density.

 **********************************************************************

 Orbital symmetries:
       Occupied  (A) (A) (A) (A) (A) (A) (A) (A) (A) (A) (A) (A)
                 (A) (A) (A) (A) (A) (A) (A) (A) (A) (A) (A) (A)
                 (A) (A) (A) (A) (A) (A) (A) (A) (A) (A) (A) (A)
                 (A) (A) (A) (A) (A) (A) (A) (A) (A) (A) (A) (A)
                 (A)
       Virtual   (A) (A) (A) (A) (A) (A) (A) (A) (A) (A) (A) (A)
                 (A) (A) (A) (A) (A) (A) (A) (A) (A) (A) (A) (A)
                 (A) (A) (A) (A) (A) (A) (A) (A) (A) (A) (A) (A)
                 (A) (A) (A) (A) (A) (A) (A) (A) (A) (A) (A) (A)
                 (A) (A) (A) (A) (A) (A) (A) (A) (A) (A) (A) (A)
                 (A) (A) (A) (A) (A) (A) (A) (A) (A) (A) (A) (A)
                 (A) (A) (A) (A) (A) (A) (A) (A) (A) (A) (A) (A)
                 (A) (A) (A) (A) (A) (A) (A) (A) (A) (A) (A) (A)
                 (A) (A) (A) (A) (A) (A) (A) (A) (A) (A) (A) (A)
                 (A) (A) (A) (A) (A) (A) (A) (A) (A) (A) (A) (A)
                 (A) (A) (A) (A) (A) (A) (A) (A) (A) (A) (A) (A)
                 (A) (A) (A) (A) (A) (A) (A) (A) (A) (A) (A) (A)
                 (A) (A) (A) (A) (A) (A) (A) (A) (A) (A) (A) (A)
                 (A) (A) (A) (A) (A) (A) (A) (A) (A) (A) (A) (A)
                 (A) (A) (A) (A) (A) (A) (A) (A) (A) (A) (A) (A)
                 (A) (A) (A) (A) (A) (A) (A) (A) (A) (A) (A) (A)
                 (A) (A) (A) (A) (A) (A) (A) (A) (A) (A) (A) (A)
                 (A) (A) (A) (A) (A) (A) (A) (A) (A) (A) (A) (A)
                 (A) (A) (A) (A) (A) (A) (A) (A) (A) (A) (A) (A)
                 (A) (A) (A) (A) (A) (A) (A) (A) (A) (A) (A)
 The electronic state is 1-A.
 Alpha  occ. eigenvalues -- -490.03064 -65.16479 -58.52484 -58.52321 -58.52316
 Alpha  occ. eigenvalues --  -20.57128 -11.36686 -11.30776 -11.25962 -11.25835
 Alpha  occ. eigenvalues --  -11.25442 -11.25417 -11.24578 -11.24504  -9.84534
 Alpha  occ. eigenvalues --   -7.45905  -7.45089  -7.45071  -3.19863  -3.19479
 Alpha  occ. eigenvalues --   -3.19456  -3.18485  -3.18485  -1.41198  -1.16806
 Alpha  occ. eigenvalues --   -1.09885  -1.04008  -1.02706  -0.94728  -0.86822
 Alpha  occ. eigenvalues --   -0.83757  -0.77051  -0.71863  -0.66794  -0.66632
 Alpha  occ. eigenvalues --   -0.63855  -0.62168  -0.60449  -0.59269  -0.57138
 Alpha  occ. eigenvalues --   -0.52954  -0.51416  -0.50344  -0.49987  -0.45602
 Alpha  occ. eigenvalues --   -0.41948  -0.41439  -0.35048  -0.34671
 Alpha virt. eigenvalues --    0.05097   0.06267   0.07104   0.07472   0.08265
 Alpha virt. eigenvalues --    0.09229   0.09807   0.10257   0.11024   0.11307
 Alpha virt. eigenvalues --    0.11772   0.12514   0.12671   0.13751   0.14259
 Alpha virt. eigenvalues --    0.15015   0.15874   0.15986   0.16931   0.18008
 Alpha virt. eigenvalues --    0.18802   0.19462   0.20009   0.21508   0.22163
 Alpha virt. eigenvalues --    0.22620   0.22761   0.23189   0.23822   0.25370
 Alpha virt. eigenvalues --    0.25861   0.26717   0.27842   0.28129   0.28650
 Alpha virt. eigenvalues --    0.29188   0.29328   0.30791   0.31497   0.32475
 Alpha virt. eigenvalues --    0.33007   0.33094   0.34619   0.34753   0.36164
 Alpha virt. eigenvalues --    0.36390   0.37555   0.38406   0.39475   0.40373
 Alpha virt. eigenvalues --    0.40631   0.43693   0.46106   0.47232   0.47665
 Alpha virt. eigenvalues --    0.49446   0.51390   0.52278   0.54461   0.55779
 Alpha virt. eigenvalues --    0.58460   0.60894   0.63795   0.64601   0.64858
 Alpha virt. eigenvalues --    0.69055   0.69519   0.71392   0.71936   0.72120
 Alpha virt. eigenvalues --    0.72693   0.73793   0.75606   0.76997   0.78540
 Alpha virt. eigenvalues --    0.79958   0.80537   0.83053   0.84200   0.85165
 Alpha virt. eigenvalues --    0.87269   0.87831   0.88741   0.89473   0.90191
 Alpha virt. eigenvalues --    0.91922   0.92164   0.92877   0.94273   0.95706
 Alpha virt. eigenvalues --    0.96178   0.98572   1.00307   1.00606   1.01921
 Alpha virt. eigenvalues --    1.04195   1.05542   1.08153   1.09175   1.11248
 Alpha virt. eigenvalues --    1.12042   1.13967   1.15261   1.17062   1.18054
 Alpha virt. eigenvalues --    1.21819   1.23085   1.25124   1.27721   1.31545
 Alpha virt. eigenvalues --    1.32310   1.34289   1.37057   1.38179   1.39859
 Alpha virt. eigenvalues --    1.42248   1.45546   1.49343   1.52376   1.55243
 Alpha virt. eigenvalues --    1.67404   1.71852   1.73813   1.75964   1.76610
 Alpha virt. eigenvalues --    1.77583   1.80558   1.82589   1.82687   1.83787
 Alpha virt. eigenvalues --    1.87335   1.89322   1.90893   1.92762   1.94304
 Alpha virt. eigenvalues --    1.95700   1.99937   2.00303   2.02293   2.04376
 Alpha virt. eigenvalues --    2.04977   2.06268   2.10320   2.15241   2.18023
 Alpha virt. eigenvalues --    2.20846   2.21696   2.23092   2.24043   2.25868
 Alpha virt. eigenvalues --    2.27569   2.29253   2.31357   2.35185   2.35449
 Alpha virt. eigenvalues --    2.36585   2.40564   2.41940   2.44307   2.48030
 Alpha virt. eigenvalues --    2.54431   2.57652   2.61042   2.65157   2.72954
 Alpha virt. eigenvalues --    2.74291   2.75667   2.76909   2.82977   2.85634
 Alpha virt. eigenvalues --    2.91398   2.94818   2.97643   3.00419   3.01676
 Alpha virt. eigenvalues --    3.03899   3.05211   3.05403   3.06673   3.09349
 Alpha virt. eigenvalues --    3.11837   3.13702   3.18355   3.19049   3.20705
 Alpha virt. eigenvalues --    3.23603   3.25061   3.27912   3.29170   3.33261
 Alpha virt. eigenvalues --    3.33592   3.44872   3.47228   3.53047   3.60217
 Alpha virt. eigenvalues --    3.62726   3.73072   3.75753   3.78192   3.87349
 Alpha virt. eigenvalues --    3.90987   3.92181   3.99283   4.01535   4.14393
 Alpha virt. eigenvalues --    4.19001   4.38908   4.43165   4.50540   4.55640
 Alpha virt. eigenvalues --    4.57511   4.72258   4.73344   4.75239   4.84399
 Alpha virt. eigenvalues --    4.88670   5.10052   5.25699   5.61252   5.76164
 Alpha virt. eigenvalues --    6.28195   7.31919   8.23481   8.26680   8.35205
 Alpha virt. eigenvalues --   24.74347  24.94603  24.99009  25.09084  25.09670
 Alpha virt. eigenvalues --   25.20040  25.23456  25.32231  49.56814  51.68843
 Alpha virt. eigenvalues --  293.91781 293.94839 294.059931028.52992
          Condensed to atoms (all electrons):
              1          2          3          4          5          6
     1  C    6.524925  -0.837434  -0.213717  -0.424771   0.464060   0.256203
     2  C   -0.837434  11.808902  -1.802060  -3.703528  -0.371713   0.272529
     3  C   -0.213717  -1.802060  13.148585  -0.759086  -0.774618  -0.877775
     4  C   -0.424771  -3.703528  -0.759086  12.198344  -1.165701   0.460582
     5  C    0.464060  -0.371713  -0.774618  -1.165701   7.216288   0.184745
     6  C    0.256203   0.272529  -0.877775   0.460582   0.184745   5.427824
     7  H    0.422358  -0.048433   0.021942  -0.002808  -0.006127  -0.020301
     8  H   -0.022985   0.392945  -0.005330  -0.006083  -0.001747  -0.004896
     9  H   -0.003579  -0.021742  -0.028973   0.456834  -0.040280  -0.010800
    10  H   -0.003467  -0.006582   0.010803  -0.058520   0.435969  -0.011278
    11  H   -0.004018  -0.030841   0.021574  -0.031858  -0.002638   0.420151
    12  C    0.355926   0.325259  -5.352472   0.250795   0.939817   0.066199
    13  C   -0.205552  -0.446216   1.195464   0.166505  -0.410891   0.004702
    14  H   -0.000076   0.023054  -0.065493  -0.003424   0.014518   0.000484
    15  H    0.000943  -0.000429  -0.001301   0.002974   0.003277  -0.000236
    16  O    0.030300   0.069366  -0.002238  -0.164425  -0.015985  -0.010390
    17  Br  -0.011188   0.026653   0.160647  -0.055680  -0.098118  -0.002838
              7          8          9         10         11         12
     1  C    0.422358  -0.022985  -0.003579  -0.003467  -0.004018   0.355926
     2  C   -0.048433   0.392945  -0.021742  -0.006582  -0.030841   0.325259
     3  C    0.021942  -0.005330  -0.028973   0.010803   0.021574  -5.352472
     4  C   -0.002808  -0.006083   0.456834  -0.058520  -0.031858   0.250795
     5  C   -0.006127  -0.001747  -0.040280   0.435969  -0.002638   0.939817
     6  C   -0.020301  -0.004896  -0.010800  -0.011278   0.420151   0.066199
     7  H    0.447661  -0.002950   0.000014  -0.000056  -0.003225   0.006876
     8  H   -0.002950   0.433756   0.000006   0.000014  -0.000046   0.024534
     9  H    0.000014   0.000006   0.450724  -0.003225  -0.000077   0.023444
    10  H   -0.000056   0.000014  -0.003225   0.446658  -0.003233   0.007081
    11  H   -0.003225  -0.000046  -0.000077  -0.003233   0.442704   0.002642
    12  C    0.006876   0.024534   0.023444   0.007081   0.002642  12.634140
    13  C   -0.000105  -0.002210  -0.003595   0.000336  -0.000347  -3.112973
    14  H    0.000000  -0.000043  -0.003230  -0.000004   0.000000   0.075579
    15  H    0.000000   0.000031   0.000477   0.000000   0.000000  -0.058528
    16  O    0.000004   0.002309  -0.000337   0.000002   0.000002   0.324396
    17  Br  -0.000093  -0.000191  -0.006872  -0.000179  -0.000046  -0.065513
             13         14         15         16         17
     1  C   -0.205552  -0.000076   0.000943   0.030300  -0.011188
     2  C   -0.446216   0.023054  -0.000429   0.069366   0.026653
     3  C    1.195464  -0.065493  -0.001301  -0.002238   0.160647
     4  C    0.166505  -0.003424   0.002974  -0.164425  -0.055680
     5  C   -0.410891   0.014518   0.003277  -0.015985  -0.098118
     6  C    0.004702   0.000484  -0.000236  -0.010390  -0.002838
     7  H   -0.000105   0.000000   0.000000   0.000004  -0.000093
     8  H   -0.002210  -0.000043   0.000031   0.002309  -0.000191
     9  H   -0.003595  -0.003230   0.000477  -0.000337  -0.006872
    10  H    0.000336  -0.000004   0.000000   0.000002  -0.000179
    11  H   -0.000347   0.000000   0.000000   0.000002  -0.000046
    12  C   -3.112973   0.075579  -0.058528   0.324396  -0.065513
    13  C    8.030921   0.354319   0.440787  -0.032827   0.111413
    14  H    0.354319   0.427556  -0.018003   0.002807  -0.049448
    15  H    0.440787  -0.018003   0.418757  -0.000717  -0.030086
    16  O   -0.032827   0.002807  -0.000717   8.215993   0.005679
    17  Br   0.111413  -0.049448  -0.030086   0.005679  35.143200
 Mulliken atomic charges:
              1
     1  C   -0.327927
     2  C    0.350272
     3  C    1.324047
     4  C   -1.160151
     5  C   -0.370856
     6  C   -0.154905
     7  H    0.185243
     8  H    0.192884
     9  H    0.191211
    10  H    0.185682
    11  H    0.189255
    12  C   -0.447202
    13  C   -0.089732
    14  H    0.241402
    15  H    0.242055
    16  O   -0.423938
    17  Br  -0.127341
 Sum of Mulliken charges=   0.00000
 Atomic charges with hydrogens summed into heavy atoms:
              1
     1  C   -0.142684
     2  C    0.543156
     3  C    1.324047
     4  C   -0.968939
     5  C   -0.185174
     6  C    0.034350
     7  H    0.000000
     8  H    0.000000
     9  H    0.000000
    10  H    0.000000
    11  H    0.000000
    12  C   -0.447202
    13  C    0.393725
    14  H    0.000000
    15  H    0.000000
    16  O   -0.423938
    17  Br  -0.127341
 Sum of Mulliken charges=   0.00000
 Electronic spatial extent (au):  <R**2>=  2226.5485
 Charge=     0.0000 electrons
 Dipole moment (field-independent basis, Debye):
    X=    -1.9256    Y=    -3.1782    Z=     2.1201  Tot=     4.2783
 Quadrupole moment (field-independent basis, Debye-Ang):
   XX=   -62.6982   YY=   -78.7119   ZZ=   -69.8044
   XY=     3.9570   XZ=     6.2238   YZ=    -1.8382
 Traceless Quadrupole moment (field-independent basis, Debye-Ang):
   XX=     7.7066   YY=    -8.3071   ZZ=     0.6005
   XY=     3.9570   XZ=     6.2238   YZ=    -1.8382
 Octapole moment (field-independent basis, Debye-Ang**2):
  XXX=    25.1250  YYY=   -57.8605  ZZZ=    -4.6023  XYY=    12.4044
  XXY=    -8.0639  XXZ=   -13.4623  XZZ=    32.9753  YZZ=    -3.0330
  YYZ=    -1.3801  XYZ=    10.9822
 Hexadecapole moment (field-independent basis, Debye-Ang**3):
 XXXX= -1720.9684 YYYY=  -756.1626 ZZZZ=  -204.9309 XXXY=    19.9110
 XXXZ=    52.7887 YYYX=   -32.7426 YYYZ=    -9.9658 ZZZX=   -10.8158
 ZZZY=     7.5813 XXYY=  -378.6437 XXZZ=  -352.6625 YYZZ=  -138.2125
 XXYZ=    -4.0522 YYXZ=    -8.8629 ZZXY=   -20.8344
 N-N= 7.147519859961D+02 E-N=-8.475934336524D+03  KE= 2.953580883447D+03
 1|1|UNPC-UNK|SP|RMP2-FC|6-311+G(d,p)|C8H7Br1O1|PCUSER|14-Oct-2017|0||#
  MP2/6-311+G(D,P) SCRF=(SOLVENT=ETHANOL) GEOM=CONNECTIVITY||Title Card
  Required||0,1|C|C,1,1.39566918|C,2,1.40558305,1,120.1600856|C,3,1.405
 46442,2,119.55673139,1,-2.22735047,0|C,4,1.39841519,3,120.04490228,2,1
 .87280024,0|C,5,1.39953243,4,120.19667557,3,-1.45452653,0|H,1,1.086631
 12,2,119.84234679,3,-179.36420326,0|H,2,1.08603265,1,121.12012866,6,-1
 79.33489486,0|H,4,1.08556818,3,120.85057232,2,179.80134193,0|H,5,1.086
 55283,4,119.71716164,3,179.85118904,0|H,6,1.08672655,5,120.02468546,4,
 179.96552093,0|C,3,1.49515745,2,118.00528059,1,-178.25205542,0|C,12,1.
 52145679,3,118.94857446,2,-170.89576819,0|H,13,1.09038229,12,112.68641
 109,3,-59.30859482,0|H,13,1.08879369,12,108.6852263,3,177.43190676,0|O
 ,12,1.22285524,3,121.67983523,2,9.2853598,0|Br,13,1.94831544,12,109.74
 050386,3,60.17687481,0||Version=x86-Win32-G03RevB.05|State=1-A|HF=-295
 4.3573508|MP2=-2955.7812336|RMSD=3.416e-009|PG=C01 [X(C8H7Br1O1)]||@


 FLOATING POINT NUMBERS ARE LIKE SANDPILES:
 EVERY TIME THAT YOU MOVE ONE, YOU LOSE A LITTLE SAND 
 AND YOU PICK UP A LITTLE DIRT.
 Job cpu time:  0 days  0 hours 10 minutes 50.0 seconds.
 File lengths (MBytes):  RWF=   1856 Int=      0 D2E=      0 Chk=     17 Scr=      1
 Normal termination of Gaussian 03 at Sat Oct 14 21:46:26 2017.
