# Supplementary material for: Conformational preferences of α-fluoroketones may influence their reactivity
Source: Beilstein J Org Chem. 2017 Dec 29;13:2915–21. doi: 10.3762/bjoc.13.284 (PMC5753061; doi:10.3762/bjoc.13.284)
Supplement: File 2 — Details of computational conformational analysis. [file Beilstein_J_Org_Chem-13-2915-s002.zip › Computation/CH2BR130.out]

 Entering Link 1 = C:\G03W\l1.exe PID=      3728.
  
 Copyright (c) 1988,1990,1992,1993,1995,1998,2003, Gaussian, Inc.
                  All Rights Reserved.
  
 This is the Gaussian(R) 03 program.  It is based on the
 the Gaussian(R) 98 system (copyright 1998, Gaussian, Inc.),
 the Gaussian(R) 94 system (copyright 1995, Gaussian, Inc.),
 the Gaussian 92(TM) system (copyright 1992, Gaussian, Inc.),
 the Gaussian 90(TM) system (copyright 1990, Gaussian, Inc.),
 the Gaussian 88(TM) system (copyright 1988, Gaussian, Inc.),
 the Gaussian 86(TM) system (copyright 1986, Carnegie Mellon
 University), and the Gaussian 82(TM) system (copyright 1983,
 Carnegie Mellon University). Gaussian is a federally registered
 trademark of Gaussian, Inc.
  
 This software contains proprietary and confidential information,
 including trade secrets, belonging to Gaussian, Inc.
  
 This software is provided under written license and may be
 used, copied, transmitted, or stored only in accord with that
 written license.
  
 The following legend is applicable only to US Government
 contracts under DFARS:
  
                    RESTRICTED RIGHTS LEGEND
  
 Use, duplication or disclosure by the US Government is subject
 to restrictions as set forth in subparagraph (c)(1)(ii) of the
 Rights in Technical Data and Computer Software clause at DFARS
 252.227-7013.
  
 Gaussian, Inc.
 Carnegie Office Park, Building 6, Pittsburgh, PA 15106 USA
  
 The following legend is applicable only to US Government
 contracts under FAR:
  
                    RESTRICTED RIGHTS LEGEND
  
 Use, reproduction and disclosure by the US Government is subject
 to restrictions as set forth in subparagraph (c) of the
 Commercial Computer Software - Restricted Rights clause at FAR
 52.227-19.
  
 Gaussian, Inc.
 Carnegie Office Park, Building 6, Pittsburgh, PA 15106 USA
  
  
 ---------------------------------------------------------------
 Warning -- This program may not be used in any manner that
 competes with the business of Gaussian, Inc. or will provide
 assistance to any competitor of Gaussian, Inc.  The licensee
 of this program is prohibited from giving any competitor of
 Gaussian, Inc. access to this program.  By using this program,
 the user acknowledges that Gaussian, Inc. is engaged in the
 business of creating and licensing software in the field of
 computational chemistry and represents and warrants to the
 licensee that it is not a competitor of Gaussian, Inc. and that
 it will not use this program in any manner prohibited above.
 ---------------------------------------------------------------
  

 Cite this work as:
 Gaussian 03, Revision B.05,
 M. J. Frisch, G. W. Trucks, H. B. Schlegel, G. E. Scuseria, 
 M. A. Robb, J. R. Cheeseman, J. A. Montgomery, Jr., T. Vreven, 
 K. N. Kudin, J. C. Burant, J. M. Millam, S. S. Iyengar, J. Tomasi, 
 V. Barone, B. Mennucci, M. Cossi, G. Scalmani, N. Rega, 
 G. A. Petersson, H. Nakatsuji, M. Hada, M. Ehara, K. Toyota, 
 R. Fukuda, J. Hasegawa, M. Ishida, T. Nakajima, Y. Honda, O. Kitao, 
 H. Nakai, M. Klene, X. Li, J. E. Knox, H. P. Hratchian, J. B. Cross, 
 C. Adamo, J. Jaramillo, R. Gomperts, R. E. Stratmann, O. Yazyev, 
 A. J. Austin, R. Cammi, C. Pomelli, J. W. Ochterski, P. Y. Ayala, 
 K. Morokuma, G. A. Voth, P. Salvador, J. J. Dannenberg, 
 V. G. Zakrzewski, S. Dapprich, A. D. Daniels, M. C. Strain, 
 O. Farkas, D. K. Malick, A. D. Rabuck, K. Raghavachari, 
 J. B. Foresman, J. V. Ortiz, Q. Cui, A. G. Baboul, S. Clifford, 
 J. Cioslowski, B. B. Stefanov, G. Liu, A. Liashenko, P. Piskorz, 
 I. Komaromi, R. L. Martin, D. J. Fox, T. Keith, M. A. Al-Laham, 
 C. Y. Peng, A. Nanayakkara, M. Challacombe, P. M. W. Gill, 
 B. Johnson, W. Chen, M. W. Wong, C. Gonzalez, and J. A. Pople, 
 Gaussian, Inc., Pittsburgh PA, 2003.
 
 **********************************************
 Gaussian 03:  x86-Win32-G03RevB.05  8-Nov-2003
                  04-Aug-2017 
 **********************************************
 %chk=CH2F.chk
 %mem=6MW
 %nproc=1
 Will use up to    1 processors via shared memory.
 Default route:  MaxDisk=2000MB
 ------------------------------------
 # mp2/6-311+g(d,p) geom=connectivity
 ------------------------------------
 1/38=1,57=2/1;
 2/17=6,18=5,40=1/2;
 3/5=4,6=6,7=111,11=9,16=1,25=1,30=1/1,2,3;
 4//1;
 5/5=2,38=5/2;
 8/10=2,27=262144000/1;
 9/16=-3,27=262144000/6;
 6/7=2,8=2,9=2,10=2/1;
 99/5=1,9=1/99;
 -------------------
 Title Card Required
 -------------------
 Symbolic Z-matrix:
 Charge =  0 Multiplicity = 1
 C
 C                    1    B1
 C                    2    B2       1    A1
 C                    3    B3       2    A2       1    D1       0
 C                    4    B4       3    A3       2    D2       0
 C                    5    B5       4    A4       3    D3       0
 H                    1    B6       2    A5       3    D4       0
 H                    2    B7       1    A6       6    D5       0
 H                    4    B8       3    A7       2    D6       0
 H                    5    B9       4    A8       3    D7       0
 H                    6    B10      5    A9       4    D8       0
 C                    3    B11      2    A10      1    D9       0
 C                    12   B12      3    A11      2    D10      0
 H                    13   B13      12   A12      3    D11      0
 H                    13   B14      12   A13      3    D12      0
 O                    12   B15      3    A14      2    D13      0
 Br                   13   B16      12   A15      3    D14      0
       Variables:
  B1                    1.39567                  
  B2                    1.40558                  
  B3                    1.40546                  
  B4                    1.39842                  
  B5                    1.39953                  
  B6                    1.08663                  
  B7                    1.08603                  
  B8                    1.08557                  
  B9                    1.08655                  
  B10                   1.08673                  
  B11                   1.49516                  
  B12                   1.52146                  
  B13                   1.09038                  
  B14                   1.08879                  
  B15                   1.22286                  
  B16                   1.94832                  
  A1                  120.16009                  
  A2                  119.55673                  
  A3                  120.0449                   
  A4                  120.19668                  
  A5                  119.84235                  
  A6                  121.12013                  
  A7                  120.85057                  
  A8                  119.71716                  
  A9                  120.02469                  
  A10                 118.00528                  
  A11                 118.94857                  
  A12                 112.68641                  
  A13                 108.68523                  
  A14                 121.67984                  
  A15                 109.7405                   
  D1                   -2.22735                  
  D2                    1.8728                   
  D3                   -1.45453                  
  D4                 -179.3642                   
  D5                 -179.33489                  
  D6                  179.80134                  
  D7                  179.85119                  
  D8                  179.96552                  
  D9                 -178.25206                  
  D10                -170.89577                  
  D11                 -69.30859                  
  D12                 167.43191                  
  D13                   9.28536                  
  D14                  50.17687                  
 
                          Input orientation:                          
 ---------------------------------------------------------------------
 Center     Atomic     Atomic              Coordinates (Angstroms)
 Number     Number      Type              X           Y           Z
 ---------------------------------------------------------------------
    1          6             0        0.000000    0.000000    0.000000
    2          6             0        0.000000    0.000000    1.395669
    3          6             0        1.215302    0.000000    2.101859
    4          6             0        2.428518   -0.047515    1.393918
    5          6             0        2.423343   -0.054850   -0.004468
    6          6             0        1.211193   -0.045668   -0.703968
    7          1             0       -0.942484    0.010459   -0.540724
    8          1             0       -0.929421    0.024243    1.956968
    9          1             0        3.379254   -0.045239    1.917897
   10          1             0        3.364469   -0.089217   -0.546406
   11          1             0        1.210440   -0.050836   -1.790682
   12          6             0        1.159394   -0.040266    3.595428
   13          6             0        2.442139    0.169294    4.386300
   14          1             0        3.140698   -0.661467    4.282445
   15          1             0        2.184857    0.330654    5.431881
   16          8             0        0.111782   -0.240102    4.193718
   17         35             0        3.350845    1.772387    3.753624
 ---------------------------------------------------------------------
                    Distance matrix (angstroms):
                    1          2          3          4          5
     1  C    0.000000
     2  C    1.395669   0.000000
     3  C    2.427915   1.405583   0.000000
     4  C    2.800529   2.428983   1.405464   0.000000
     5  C    2.423968   2.799283   2.428783   1.398415   0.000000
     6  C    1.401658   2.424366   2.806201   2.425491   1.399532
     7  H    1.086631   2.153602   3.411656   3.887139   3.408904
     8  H    2.166595   1.086033   2.149748   3.405573   3.885166
     9  H    3.885838   3.419668   2.172229   1.085568   2.146939
    10  H    3.409718   3.885778   3.411772   2.154670   1.086553
    11  H    2.162010   3.408897   3.892876   3.409604   2.159099
    12  C    3.777952   2.486917   1.495157   2.541137   3.815368
    13  C    5.023180   3.864787   2.598550   3.000257   4.396526
    14  H    5.351715   4.316827   2.983227   3.037717   4.388645
    15  H    5.864151   4.601515   3.484023   4.062946   5.455216
    16  O    4.202073   2.810555   2.377242   3.639125   4.796082
    17  Br   5.334718   4.464244   3.229586   3.119446   4.280457
                    6          7          8          9         10
     6  C    0.000000
     7  H    2.160584   0.000000
     8  H    3.415801   2.497764   0.000000
     9  H    3.402155   4.972458   4.309412   0.000000
    10  H    2.159472   4.308110   4.971645   2.464740   0.000000
    11  H    1.086727   2.490227   4.316192   4.296201   2.487878
    12  C    4.299711   4.639851   2.655534   2.782430   4.692499
    13  C    5.241399   5.979671   4.158138   2.649004   5.024850
    14  H    5.382054   6.355062   4.737501   2.455144   4.867787
    15  H    6.224009   6.749430   4.676285   3.730411   6.108003
    16  O    5.023329   4.856871   2.481337   3.986691   5.750784
    17  Br   5.268165   6.322855   4.960308   2.583499   4.685725
                   11         12         13         14         15
    11  H    0.000000
    12  C    5.386362   0.000000
    13  C    6.302432   1.521457   0.000000
    14  H    6.401690   2.187110   1.090382   0.000000
    15  H    7.297975   2.135818   1.088794   1.794196   0.000000
    16  O    6.087356   1.222855   2.373870   3.059371   2.481220
    17  Br   6.216495   2.848367   1.948315   2.499492   2.500934
                   16         17
    16  O    0.000000
    17  Br   3.838662   0.000000
 Stoichiometry    C8H7BrO
 Framework group  C1[X(C8H7BrO)]
 Deg. of freedom    45
 Full point group                 C1      NOp   1
 Largest Abelian subgroup         C1      NOp   1
 Largest concise Abelian subgroup C1      NOp   1
                         Standard orientation:                         
 ---------------------------------------------------------------------
 Center     Atomic     Atomic              Coordinates (Angstroms)
 Number     Number      Type              X           Y           Z
 ---------------------------------------------------------------------
    1          6             0       -3.222400    0.213641   -0.573907
    2          6             0       -2.091516    1.022554   -0.452848
    3          6             0       -0.927015    0.522060    0.154694
    4          6             0       -0.924838   -0.781187    0.680881
    5          6             0       -2.062833   -1.585439    0.563781
    6          6             0       -3.217388   -1.086384   -0.049926
    7          1             0       -4.116462    0.602434   -1.053760
    8          1             0       -2.081778    2.035848   -0.843497
    9          1             0       -0.036177   -1.189964    1.151669
   10          1             0       -2.054473   -2.593016    0.970371
   11          1             0       -4.099980   -1.714001   -0.139931
   12          6             0        0.242842    1.442531    0.294912
   13          6             0        1.577033    0.873160    0.753804
   14          1             0        1.562948    0.557482    1.797396
   15          1             0        2.351375    1.619821    0.585389
   16          8             0        0.152022    2.637888    0.053563
   17         35             0        2.029002   -0.689924   -0.317842
 ---------------------------------------------------------------------
 Rotational constants (GHZ):      1.6414893      0.6190858      0.4832462
 Standard basis: 6-311+G(d,p) (5D, 7F)
 There are   288 symmetry adapted basis functions of A   symmetry.
 Integral buffers will be    262144 words long.
 Raffenetti 1 integral format.
 Two-electron integral symmetry is turned on.
   288 basis functions,   474 primitive gaussians,   300 cartesian basis functions
    49 alpha electrons       49 beta electrons
       nuclear repulsion energy       721.2296102575 Hartrees.
 NAtoms=   17 NActive=   17 NUniq=   17 SFac= 1.00D+00 NAtFMM=   60 Big=F
 One-electron integrals computed using PRISM.
 NBasis=   288 RedAO= T  NBF=   288
 NBsUse=   288 1.00D-06 NBFU=   288
 Harris functional with IExCor=  205 diagonalized for initial guess.
 ExpMin= 3.50D-02 ExpMax= 4.40D+05 ExpMxC= 1.51D+04 IAcc=3 IRadAn=         5 AccDes= 0.00D+00
 HarFok:  IExCor= 205 AccDes= 0.00D+00 IRadAn=         5 IDoV=1
 ScaDFX=  1.000000  1.000000  1.000000  1.000000
 Initial guess orbital symmetries:
       Occupied  (A) (A) (A) (A) (A) (A) (A) (A) (A) (A) (A) (A)
                 (A) (A) (A) (A) (A) (A) (A) (A) (A) (A) (A) (A)
                 (A) (A) (A) (A) (A) (A) (A) (A) (A) (A) (A) (A)
                 (A) (A) (A) (A) (A) (A) (A) (A) (A) (A) (A) (A)
                 (A)
       Virtual   (A) (A) (A) (A) (A) (A) (A) (A) (A) (A) (A) (A)
                 (A) (A) (A) (A) (A) (A) (A) (A) (A) (A) (A) (A)
                 (A) (A) (A) (A) (A) (A) (A) (A) (A) (A) (A) (A)
                 (A) (A) (A) (A) (A) (A) (A) (A) (A) (A) (A) (A)
                 (A) (A) (A) (A) (A) (A) (A) (A) (A) (A) (A) (A)
                 (A) (A) (A) (A) (A) (A) (A) (A) (A) (A) (A) (A)
                 (A) (A) (A) (A) (A) (A) (A) (A) (A) (A) (A) (A)
                 (A) (A) (A) (A) (A) (A) (A) (A) (A) (A) (A) (A)
                 (A) (A) (A) (A) (A) (A) (A) (A) (A) (A) (A) (A)
                 (A) (A) (A) (A) (A) (A) (A) (A) (A) (A) (A) (A)
                 (A) (A) (A) (A) (A) (A) (A) (A) (A) (A) (A) (A)
                 (A) (A) (A) (A) (A) (A) (A) (A) (A) (A) (A) (A)
                 (A) (A) (A) (A) (A) (A) (A) (A) (A) (A) (A) (A)
                 (A) (A) (A) (A) (A) (A) (A) (A) (A) (A) (A) (A)
                 (A) (A) (A) (A) (A) (A) (A) (A) (A) (A) (A) (A)
                 (A) (A) (A) (A) (A) (A) (A) (A) (A) (A) (A) (A)
                 (A) (A) (A) (A) (A) (A) (A) (A) (A) (A) (A) (A)
                 (A) (A) (A) (A) (A) (A) (A) (A) (A) (A) (A) (A)
                 (A) (A) (A) (A) (A) (A) (A) (A) (A) (A) (A) (A)
                 (A) (A) (A) (A) (A) (A) (A) (A) (A) (A) (A)
 The electronic state of the initial guess is 1-A.
 Requested convergence on RMS density matrix=1.00D-08 within 128 cycles.
 Requested convergence on MAX density matrix=1.00D-06.
 Requested convergence on             energy=1.00D-06.
 No special actions if energy rises.
 SCF Done:  E(RHF) =  -2954.33778784     A.U. after   18 cycles
             Convg  =    0.2692D-08             -V/T =  2.0002
             S**2   =   0.0000
 ExpMin= 3.50D-02 ExpMax= 4.40D+05 ExpMxC= 1.51D+04 IAcc=3 IRadAn=         5 AccDes= 0.00D+00
 HarFok:  IExCor= 205 AccDes= 0.00D+00 IRadAn=         5 IDoV=1
 ScaDFX=  1.000000  1.000000  1.000000  1.000000
 Range of M.O.s used for correlation:    24   288
 NBasis=   288 NAE=    49 NBE=    49 NFC=    23 NFV=     0
 NROrb=    265 NOA=    26 NOB=    26 NVA=   239 NVB=   239

 **** Warning!!: The largest alpha MO coefficient is  0.17188329D+03

 Disk-based method using OVN memory for  9 occupieds at a time.
 Estimated scratch disk usage=   227709075 words.
 Actual    scratch disk usage=   227355795 words.
 JobTyp=1 Pass  1:  I=   1 to   9 NPSUse=  1 ParTrn=F ParDer=F DoDerP=F.
 JobTyp=1 Pass  2:  I=  10 to  18 NPSUse=  1 ParTrn=F ParDer=F DoDerP=F.
 JobTyp=1 Pass  3:  I=  19 to  26 NPSUse=  1 ParTrn=F ParDer=F DoDerP=F.
 Spin components of T(2) and E(2):
     alpha-alpha T2 =       0.7147804109D-01 E2=     -0.1903939978D+00
     alpha-beta  T2 =       0.3713815341D+00 E2=     -0.1048598603D+01
     beta-beta   T2 =       0.7147804109D-01 E2=     -0.1903939978D+00
 ANorm=    0.1230584258D+01
 E2 =    -0.1429386599D+01 EUMP2 =    -0.29557671744430D+04

 **********************************************************************

            Population analysis using the SCF density.

 **********************************************************************

 Orbital symmetries:
       Occupied  (A) (A) (A) (A) (A) (A) (A) (A) (A) (A) (A) (A)
                 (A) (A) (A) (A) (A) (A) (A) (A) (A) (A) (A) (A)
                 (A) (A) (A) (A) (A) (A) (A) (A) (A) (A) (A) (A)
                 (A) (A) (A) (A) (A) (A) (A) (A) (A) (A) (A) (A)
                 (A)
       Virtual   (A) (A) (A) (A) (A) (A) (A) (A) (A) (A) (A) (A)
                 (A) (A) (A) (A) (A) (A) (A) (A) (A) (A) (A) (A)
                 (A) (A) (A) (A) (A) (A) (A) (A) (A) (A) (A) (A)
                 (A) (A) (A) (A) (A) (A) (A) (A) (A) (A) (A) (A)
                 (A) (A) (A) (A) (A) (A) (A) (A) (A) (A) (A) (A)
                 (A) (A) (A) (A) (A) (A) (A) (A) (A) (A) (A) (A)
                 (A) (A) (A) (A) (A) (A) (A) (A) (A) (A) (A) (A)
                 (A) (A) (A) (A) (A) (A) (A) (A) (A) (A) (A) (A)
                 (A) (A) (A) (A) (A) (A) (A) (A) (A) (A) (A) (A)
                 (A) (A) (A) (A) (A) (A) (A) (A) (A) (A) (A) (A)
                 (A) (A) (A) (A) (A) (A) (A) (A) (A) (A) (A) (A)
                 (A) (A) (A) (A) (A) (A) (A) (A) (A) (A) (A) (A)
                 (A) (A) (A) (A) (A) (A) (A) (A) (A) (A) (A) (A)
                 (A) (A) (A) (A) (A) (A) (A) (A) (A) (A) (A) (A)
                 (A) (A) (A) (A) (A) (A) (A) (A) (A) (A) (A) (A)
                 (A) (A) (A) (A) (A) (A) (A) (A) (A) (A) (A) (A)
                 (A) (A) (A) (A) (A) (A) (A) (A) (A) (A) (A) (A)
                 (A) (A) (A) (A) (A) (A) (A) (A) (A) (A) (A) (A)
                 (A) (A) (A) (A) (A) (A) (A) (A) (A) (A) (A) (A)
                 (A) (A) (A) (A) (A) (A) (A) (A) (A) (A) (A)
 The electronic state is 1-A.
 Alpha  occ. eigenvalues -- -490.02806 -65.16237 -58.52242 -58.52075 -58.52070
 Alpha  occ. eigenvalues --  -20.56567 -11.36082 -11.31417 -11.26340 -11.26147
 Alpha  occ. eigenvalues --  -11.26078 -11.25792 -11.25309 -11.25164  -9.84309
 Alpha  occ. eigenvalues --   -7.45692  -7.44856  -7.44842  -3.19651  -3.19261
 Alpha  occ. eigenvalues --   -3.19233  -3.18244  -3.18243  -1.40397  -1.17169
 Alpha  occ. eigenvalues --   -1.10217  -1.04253  -1.03160  -0.94863  -0.87189
 Alpha  occ. eigenvalues --   -0.84398  -0.77393  -0.71958  -0.67234  -0.66537
 Alpha  occ. eigenvalues --   -0.64664  -0.62399  -0.61073  -0.60027  -0.56357
 Alpha  occ. eigenvalues --   -0.53614  -0.51732  -0.51097  -0.49756  -0.45182
 Alpha  occ. eigenvalues --   -0.41670  -0.41250  -0.35137  -0.34870
 Alpha virt. eigenvalues --    0.05143   0.05867   0.06441   0.07173   0.07701
 Alpha virt. eigenvalues --    0.08626   0.09489   0.09861   0.10907   0.11267
 Alpha virt. eigenvalues --    0.11682   0.11854   0.12348   0.13545   0.14073
 Alpha virt. eigenvalues --    0.14682   0.15788   0.15812   0.16688   0.17719
 Alpha virt. eigenvalues --    0.18616   0.19309   0.19494   0.21447   0.21654
 Alpha virt. eigenvalues --    0.21905   0.22522   0.22894   0.23803   0.24937
 Alpha virt. eigenvalues --    0.25359   0.26667   0.27176   0.27254   0.28278
 Alpha virt. eigenvalues --    0.28760   0.28809   0.30628   0.31121   0.31871
 Alpha virt. eigenvalues --    0.32272   0.32737   0.33602   0.34664   0.35285
 Alpha virt. eigenvalues --    0.36015   0.36572   0.38432   0.40021   0.41092
 Alpha virt. eigenvalues --    0.41422   0.43895   0.45374   0.46799   0.46908
 Alpha virt. eigenvalues --    0.49386   0.50886   0.52413   0.54890   0.55947
 Alpha virt. eigenvalues --    0.57977   0.61116   0.63419   0.64326   0.64541
 Alpha virt. eigenvalues --    0.68211   0.69189   0.70809   0.71294   0.71958
 Alpha virt. eigenvalues --    0.72721   0.73568   0.74924   0.76343   0.78309
 Alpha virt. eigenvalues --    0.79947   0.80206   0.83189   0.84078   0.84970
 Alpha virt. eigenvalues --    0.85706   0.87310   0.87842   0.88760   0.90559
 Alpha virt. eigenvalues --    0.90974   0.91745   0.92909   0.94228   0.95383
 Alpha virt. eigenvalues --    0.97068   0.98237   0.99762   1.00563   1.01652
 Alpha virt. eigenvalues --    1.04747   1.05418   1.07733   1.08879   1.10408
 Alpha virt. eigenvalues --    1.10869   1.14340   1.15103   1.16874   1.18472
 Alpha virt. eigenvalues --    1.20444   1.23242   1.25086   1.27207   1.31366
 Alpha virt. eigenvalues --    1.32615   1.34241   1.36833   1.38805   1.40397
 Alpha virt. eigenvalues --    1.43766   1.46351   1.50029   1.52907   1.55422
 Alpha virt. eigenvalues --    1.66694   1.70966   1.73515   1.75194   1.76198
 Alpha virt. eigenvalues --    1.76859   1.79407   1.81824   1.81897   1.83679
 Alpha virt. eigenvalues --    1.86791   1.88663   1.90224   1.92126   1.94680
 Alpha virt. eigenvalues --    1.95426   1.99191   1.99499   2.01647   2.03346
 Alpha virt. eigenvalues --    2.04404   2.05636   2.09318   2.14778   2.18389
 Alpha virt. eigenvalues --    2.20604   2.21471   2.22396   2.23228   2.25484
 Alpha virt. eigenvalues --    2.27156   2.29241   2.30680   2.34549   2.35161
 Alpha virt. eigenvalues --    2.36356   2.41305   2.42673   2.44297   2.47790
 Alpha virt. eigenvalues --    2.52565   2.57379   2.60300   2.64770   2.72171
 Alpha virt. eigenvalues --    2.73347   2.74435   2.75763   2.81823   2.85292
 Alpha virt. eigenvalues --    2.89903   2.94124   2.96791   2.99345   3.00522
 Alpha virt. eigenvalues --    3.02690   3.03908   3.04543   3.06233   3.07648
 Alpha virt. eigenvalues --    3.12038   3.13823   3.18086   3.19015   3.21168
 Alpha virt. eigenvalues --    3.24011   3.25170   3.27406   3.28790   3.32165
 Alpha virt. eigenvalues --    3.33612   3.44883   3.47078   3.54347   3.60339
 Alpha virt. eigenvalues --    3.62437   3.74088   3.75466   3.77943   3.87511
 Alpha virt. eigenvalues --    3.90891   3.91553   3.99147   4.01450   4.14445
 Alpha virt. eigenvalues --    4.17653   4.38253   4.42322   4.50148   4.55092
 Alpha virt. eigenvalues --    4.57223   4.72831   4.75172   4.75995   4.84523
 Alpha virt. eigenvalues --    4.88030   5.10915   5.25443   5.61955   5.76890
 Alpha virt. eigenvalues --    6.28818   7.32094   8.23715   8.28482   8.34751
 Alpha virt. eigenvalues --   24.73880  24.94474  24.98833  25.08634  25.09090
 Alpha virt. eigenvalues --   25.19572  25.22917  25.31708  49.56849  51.69332
 Alpha virt. eigenvalues --  293.92057 293.96828 294.057491028.52964
          Condensed to atoms (all electrons):
              1          2          3          4          5          6
     1  C    6.571613  -1.126042  -0.093138  -0.308808   0.486153   0.213206
     2  C   -1.126042  12.629833  -2.477193  -3.571042  -0.478877   0.482980
     3  C   -0.093138  -2.477193  13.988974  -0.742891  -0.711133  -1.024987
     4  C   -0.308808  -3.571042  -0.742891  11.859279  -1.059340   0.409396
     5  C    0.486153  -0.478877  -0.711133  -1.059340   7.143711   0.188528
     6  C    0.213206   0.482980  -1.024987   0.409396   0.188528   5.433660
     7  H    0.404722  -0.041603   0.020494  -0.004186  -0.008626  -0.008732
     8  H   -0.047102   0.378823   0.016297  -0.006851  -0.003129  -0.008537
     9  H    0.000314  -0.028113  -0.010754   0.412201  -0.013246  -0.016216
    10  H   -0.011190  -0.002493   0.012033  -0.038825   0.400645   0.000505
    11  H    0.017179  -0.046518   0.030718  -0.042346   0.016312   0.391953
    12  C    0.302840   0.276188  -5.673201   0.532362   0.982487   0.106915
    13  C   -0.182879  -0.493188   1.244782  -0.111111  -0.478721  -0.037196
    14  H   -0.000317   0.038726  -0.048014  -0.022434   0.002224   0.000520
    15  H    0.000293  -0.002507  -0.010436   0.005278   0.005902  -0.000204
    16  O    0.038307   0.118642  -0.020239  -0.191787  -0.018532  -0.009210
    17  Br  -0.016251  -0.007782   0.154166  -0.066793  -0.102178  -0.003123
              7          8          9         10         11         12
     1  C    0.404722  -0.047102   0.000314  -0.011190   0.017179   0.302840
     2  C   -0.041603   0.378823  -0.028113  -0.002493  -0.046518   0.276188
     3  C    0.020494   0.016297  -0.010754   0.012033   0.030718  -5.673201
     4  C   -0.004186  -0.006851   0.412201  -0.038825  -0.042346   0.532362
     5  C   -0.008626  -0.003129  -0.013246   0.400645   0.016312   0.982487
     6  C   -0.008732  -0.008537  -0.016216   0.000505   0.391953   0.106915
     7  H    0.495670  -0.003910   0.000028  -0.000101  -0.004527   0.007134
     8  H   -0.003910   0.458003  -0.000021   0.000022  -0.000068   0.039353
     9  H    0.000028  -0.000021   0.490700  -0.004293  -0.000128   0.039309
    10  H   -0.000101   0.000022  -0.004293   0.497499  -0.004551   0.008221
    11  H   -0.004527  -0.000068  -0.000128  -0.004551   0.494841   0.002895
    12  C    0.007134   0.039353   0.039309   0.008221   0.002895  13.041666
    13  C   -0.000313   0.004349  -0.013953   0.000773  -0.000381  -3.360336
    14  H    0.000000  -0.000056  -0.003287  -0.000004   0.000000   0.104120
    15  H    0.000000   0.000028   0.000575   0.000000   0.000000  -0.041718
    16  O    0.000034   0.001674  -0.000537   0.000001   0.000005   0.304568
    17  Br  -0.000123  -0.000018  -0.007754  -0.000083  -0.000061  -0.048398
             13         14         15         16         17
     1  C   -0.182879  -0.000317   0.000293   0.038307  -0.016251
     2  C   -0.493188   0.038726  -0.002507   0.118642  -0.007782
     3  C    1.244782  -0.048014  -0.010436  -0.020239   0.154166
     4  C   -0.111111  -0.022434   0.005278  -0.191787  -0.066793
     5  C   -0.478721   0.002224   0.005902  -0.018532  -0.102178
     6  C   -0.037196   0.000520  -0.000204  -0.009210  -0.003123
     7  H   -0.000313   0.000000   0.000000   0.000034  -0.000123
     8  H    0.004349  -0.000056   0.000028   0.001674  -0.000018
     9  H   -0.013953  -0.003287   0.000575  -0.000537  -0.007754
    10  H    0.000773  -0.000004   0.000000   0.000001  -0.000083
    11  H   -0.000381   0.000000   0.000000   0.000005  -0.000061
    12  C   -3.360336   0.104120  -0.041718   0.304568  -0.048398
    13  C    8.588338   0.325528   0.429371  -0.031687   0.143040
    14  H    0.325528   0.471761  -0.018544   0.001413  -0.060536
    15  H    0.429371  -0.018544   0.436878   0.000168  -0.027726
    16  O   -0.031687   0.001413   0.000168   8.135485   0.007109
    17  Br   0.143040  -0.060536  -0.027726   0.007109  35.160743
 Mulliken atomic charges:
              1
     1  C   -0.248899
     2  C    0.350166
     3  C    1.344522
     4  C   -1.052103
     5  C   -0.352179
     6  C   -0.119458
     7  H    0.144039
     8  H    0.171143
     9  H    0.155176
    10  H    0.141841
    11  H    0.144678
    12  C   -0.624405
    13  C   -0.026415
    14  H    0.208899
    15  H    0.222642
    16  O   -0.335415
    17  Br  -0.124233
 Sum of Mulliken charges=   0.00000
 Atomic charges with hydrogens summed into heavy atoms:
              1
     1  C   -0.104860
     2  C    0.521310
     3  C    1.344522
     4  C   -0.896928
     5  C   -0.210337
     6  C    0.025220
     7  H    0.000000
     8  H    0.000000
     9  H    0.000000
    10  H    0.000000
    11  H    0.000000
    12  C   -0.624405
    13  C    0.405126
    14  H    0.000000
    15  H    0.000000
    16  O   -0.335415
    17  Br  -0.124233
 Sum of Mulliken charges=   0.00000
 Electronic spatial extent (au):  <R**2>=  2163.9315
 Charge=     0.0000 electrons
 Dipole moment (field-independent basis, Debye):
    X=    -1.1621    Y=    -2.1751    Z=     1.4129  Tot=     2.8422
 Quadrupole moment (field-independent basis, Debye-Ang):
   XX=   -64.9622   YY=   -77.5814   ZZ=   -71.2424
   XY=     3.5949   XZ=     5.0996   YZ=    -1.2720
 Traceless Quadrupole moment (field-independent basis, Debye-Ang):
   XX=     6.2998   YY=    -6.3194   ZZ=     0.0196
   XY=     3.5949   XZ=     5.0996   YZ=    -1.2720
 Octapole moment (field-independent basis, Debye-Ang**2):
  XXX=    35.9870  YYY=   -53.7369  ZZZ=    -6.2828  XYY=    15.7252
  XXY=    -3.0325  XXZ=   -11.8786  XZZ=    32.1303  YZZ=    -2.4360
  YYZ=    -2.4188  XYZ=     8.8845
 Hexadecapole moment (field-independent basis, Debye-Ang**3):
 XXXX= -1687.4535 YYYY=  -788.7917 ZZZZ=  -189.4230 XXXY=     5.7763
 XXXZ=    39.4692 YYYX=   -38.6455 YYYZ=    -6.3225 ZZZX=   -10.4786
 ZZZY=     9.4159 XXYY=  -377.0835 XXZZ=  -341.6568 YYZZ=  -144.1549
 XXYZ=    -3.0115 YYXZ=    -8.3888 ZZXY=   -21.0941
 N-N= 7.212296102575D+02 E-N=-8.488691757151D+03  KE= 2.953602006507D+03
 1|1|UNPC-UNK|SP|RMP2-FC|6-311+G(d,p)|C8H7Br1O1|PCUSER|04-Aug-2017|0||#
  MP2/6-311+G(D,P) GEOM=CONNECTIVITY||Title Card Required||0,1|C|C,1,1.
 39566918|C,2,1.40558305,1,120.1600856|C,3,1.40546442,2,119.55673139,1,
 -2.22735047,0|C,4,1.39841519,3,120.04490228,2,1.87280024,0|C,5,1.39953
 243,4,120.19667557,3,-1.45452653,0|H,1,1.08663112,2,119.84234679,3,-17
 9.36420326,0|H,2,1.08603265,1,121.12012866,6,-179.33489486,0|H,4,1.085
 56818,3,120.85057232,2,179.80134193,0|H,5,1.08655283,4,119.71716164,3,
 179.85118904,0|H,6,1.08672655,5,120.02468546,4,179.96552093,0|C,3,1.49
 515745,2,118.00528059,1,-178.25205542,0|C,12,1.52145679,3,118.94857446
 ,2,-170.89576819,0|H,13,1.09038229,12,112.68641109,3,-69.30859482,0|H,
 13,1.08879369,12,108.6852263,3,167.43190676,0|O,12,1.22285524,3,121.67
 983523,2,9.2853598,0|Br,13,1.94831544,12,109.74050386,3,50.17687481,0|
 |Version=x86-Win32-G03RevB.05|State=1-A|HF=-2954.3377878|MP2=-2955.767
 1744|RMSD=2.692e-009|PG=C01 [X(C8H7Br1O1)]||@


 IT IS A SIMPLE TASK TO MAKE THINGS COMPLEX,
 BUT A COMPLEX TASK TO MAKE THEM SIMPLE.
 Job cpu time:  0 days  0 hours 10 minutes 34.0 seconds.
 File lengths (MBytes):  RWF=   1789 Int=      0 D2E=      0 Chk=     17 Scr=      1
 Normal termination of Gaussian 03 at Fri Aug 04 14:09:36 2017.
