# Supplementary material for: Conformational preferences of α-fluoroketones may influence their reactivity
Source: Beilstein J Org Chem. 2017 Dec 29;13:2915–21. doi: 10.3762/bjoc.13.284 (PMC5753061; doi:10.3762/bjoc.13.284)
Supplement: File 2 — Details of computational conformational analysis. [file Beilstein_J_Org_Chem-13-2915-s002.zip › Computation/CH2BR130_EtOH.out]

 Entering Link 1 = C:\G03W\l1.exe PID=      5412.
  
 Copyright (c) 1988,1990,1992,1993,1995,1998,2003, Gaussian, Inc.
                  All Rights Reserved.
  
 This is the Gaussian(R) 03 program.  It is based on the
 the Gaussian(R) 98 system (copyright 1998, Gaussian, Inc.),
 the Gaussian(R) 94 system (copyright 1995, Gaussian, Inc.),
 the Gaussian 92(TM) system (copyright 1992, Gaussian, Inc.),
 the Gaussian 90(TM) system (copyright 1990, Gaussian, Inc.),
 the Gaussian 88(TM) system (copyright 1988, Gaussian, Inc.),
 the Gaussian 86(TM) system (copyright 1986, Carnegie Mellon
 University), and the Gaussian 82(TM) system (copyright 1983,
 Carnegie Mellon University). Gaussian is a federally registered
 trademark of Gaussian, Inc.
  
 This software contains proprietary and confidential information,
 including trade secrets, belonging to Gaussian, Inc.
  
 This software is provided under written license and may be
 used, copied, transmitted, or stored only in accord with that
 written license.
  
 The following legend is applicable only to US Government
 contracts under DFARS:
  
                    RESTRICTED RIGHTS LEGEND
  
 Use, duplication or disclosure by the US Government is subject
 to restrictions as set forth in subparagraph (c)(1)(ii) of the
 Rights in Technical Data and Computer Software clause at DFARS
 252.227-7013.
  
 Gaussian, Inc.
 Carnegie Office Park, Building 6, Pittsburgh, PA 15106 USA
  
 The following legend is applicable only to US Government
 contracts under FAR:
  
                    RESTRICTED RIGHTS LEGEND
  
 Use, reproduction and disclosure by the US Government is subject
 to restrictions as set forth in subparagraph (c) of the
 Commercial Computer Software - Restricted Rights clause at FAR
 52.227-19.
  
 Gaussian, Inc.
 Carnegie Office Park, Building 6, Pittsburgh, PA 15106 USA
  
  
 ---------------------------------------------------------------
 Warning -- This program may not be used in any manner that
 competes with the business of Gaussian, Inc. or will provide
 assistance to any competitor of Gaussian, Inc.  The licensee
 of this program is prohibited from giving any competitor of
 Gaussian, Inc. access to this program.  By using this program,
 the user acknowledges that Gaussian, Inc. is engaged in the
 business of creating and licensing software in the field of
 computational chemistry and represents and warrants to the
 licensee that it is not a competitor of Gaussian, Inc. and that
 it will not use this program in any manner prohibited above.
 ---------------------------------------------------------------
  

 Cite this work as:
 Gaussian 03, Revision B.05,
 M. J. Frisch, G. W. Trucks, H. B. Schlegel, G. E. Scuseria, 
 M. A. Robb, J. R. Cheeseman, J. A. Montgomery, Jr., T. Vreven, 
 K. N. Kudin, J. C. Burant, J. M. Millam, S. S. Iyengar, J. Tomasi, 
 V. Barone, B. Mennucci, M. Cossi, G. Scalmani, N. Rega, 
 G. A. Petersson, H. Nakatsuji, M. Hada, M. Ehara, K. Toyota, 
 R. Fukuda, J. Hasegawa, M. Ishida, T. Nakajima, Y. Honda, O. Kitao, 
 H. Nakai, M. Klene, X. Li, J. E. Knox, H. P. Hratchian, J. B. Cross, 
 C. Adamo, J. Jaramillo, R. Gomperts, R. E. Stratmann, O. Yazyev, 
 A. J. Austin, R. Cammi, C. Pomelli, J. W. Ochterski, P. Y. Ayala, 
 K. Morokuma, G. A. Voth, P. Salvador, J. J. Dannenberg, 
 V. G. Zakrzewski, S. Dapprich, A. D. Daniels, M. C. Strain, 
 O. Farkas, D. K. Malick, A. D. Rabuck, K. Raghavachari, 
 J. B. Foresman, J. V. Ortiz, Q. Cui, A. G. Baboul, S. Clifford, 
 J. Cioslowski, B. B. Stefanov, G. Liu, A. Liashenko, P. Piskorz, 
 I. Komaromi, R. L. Martin, D. J. Fox, T. Keith, M. A. Al-Laham, 
 C. Y. Peng, A. Nanayakkara, M. Challacombe, P. M. W. Gill, 
 B. Johnson, W. Chen, M. W. Wong, C. Gonzalez, and J. A. Pople, 
 Gaussian, Inc., Pittsburgh PA, 2003.
 
 **********************************************
 Gaussian 03:  x86-Win32-G03RevB.05  8-Nov-2003
                  14-Oct-2017 
 **********************************************
 %chk=CH2F.chk
 %mem=6MW
 %nproc=1
 Will use up to    1 processors via shared memory.
 Default route:  MaxDisk=2000MB
 -----------------------------------------------------------
 # mp2/6-311+g(d,p) scrf=(solvent=ethanol) geom=connectivity
 -----------------------------------------------------------
 1/38=1,57=2/1;
 2/17=6,18=5,40=1/2;
 3/5=4,6=6,7=111,11=9,16=1,25=1,30=1,70=2201,72=4/1,2,3;
 4//1;
 5/5=2,38=5,53=4/2;
 8/10=2,27=262144000/1;
 9/16=-3,27=262144000/6;
 6/7=2,8=2,9=2,10=2/1;
 99/5=1,9=1/99;
 -------------------
 Title Card Required
 -------------------
 Symbolic Z-matrix:
 Charge =  0 Multiplicity = 1
 C
 C                    1    B1
 C                    2    B2       1    A1
 C                    3    B3       2    A2       1    D1       0
 C                    4    B4       3    A3       2    D2       0
 C                    5    B5       4    A4       3    D3       0
 H                    1    B6       2    A5       3    D4       0
 H                    2    B7       1    A6       6    D5       0
 H                    4    B8       3    A7       2    D6       0
 H                    5    B9       4    A8       3    D7       0
 H                    6    B10      5    A9       4    D8       0
 C                    3    B11      2    A10      1    D9       0
 C                    12   B12      3    A11      2    D10      0
 H                    13   B13      12   A12      3    D11      0
 H                    13   B14      12   A13      3    D12      0
 O                    12   B15      3    A14      2    D13      0
 Br                   13   B16      12   A15      3    D14      0
       Variables:
  B1                    1.39567                  
  B2                    1.40558                  
  B3                    1.40546                  
  B4                    1.39842                  
  B5                    1.39953                  
  B6                    1.08663                  
  B7                    1.08603                  
  B8                    1.08557                  
  B9                    1.08655                  
  B10                   1.08673                  
  B11                   1.49516                  
  B12                   1.52146                  
  B13                   1.09038                  
  B14                   1.08879                  
  B15                   1.22286                  
  B16                   1.94832                  
  A1                  120.16009                  
  A2                  119.55673                  
  A3                  120.0449                   
  A4                  120.19668                  
  A5                  119.84235                  
  A6                  121.12013                  
  A7                  120.85057                  
  A8                  119.71716                  
  A9                  120.02469                  
  A10                 118.00528                  
  A11                 118.94857                  
  A12                 112.68641                  
  A13                 108.68523                  
  A14                 121.67984                  
  A15                 109.7405                   
  D1                   -2.22735                  
  D2                    1.8728                   
  D3                   -1.45453                  
  D4                 -179.3642                   
  D5                 -179.33489                  
  D6                  179.80134                  
  D7                  179.85119                  
  D8                  179.96552                  
  D9                 -178.25206                  
  D10                -170.89577                  
  D11                 -69.30859                  
  D12                 167.43191                  
  D13                   9.28536                  
  D14                  50.17687                  
 
                          Input orientation:                          
 ---------------------------------------------------------------------
 Center     Atomic     Atomic              Coordinates (Angstroms)
 Number     Number      Type              X           Y           Z
 ---------------------------------------------------------------------
    1          6             0        0.000000    0.000000    0.000000
    2          6             0        0.000000    0.000000    1.395669
    3          6             0        1.215302    0.000000    2.101859
    4          6             0        2.428518   -0.047515    1.393918
    5          6             0        2.423343   -0.054850   -0.004468
    6          6             0        1.211193   -0.045668   -0.703968
    7          1             0       -0.942484    0.010459   -0.540724
    8          1             0       -0.929421    0.024243    1.956968
    9          1             0        3.379254   -0.045239    1.917897
   10          1             0        3.364469   -0.089217   -0.546406
   11          1             0        1.210440   -0.050836   -1.790682
   12          6             0        1.159394   -0.040266    3.595428
   13          6             0        2.442139    0.169294    4.386300
   14          1             0        3.140698   -0.661467    4.282445
   15          1             0        2.184857    0.330654    5.431881
   16          8             0        0.111782   -0.240102    4.193718
   17         35             0        3.350845    1.772387    3.753624
 ---------------------------------------------------------------------
                    Distance matrix (angstroms):
                    1          2          3          4          5
     1  C    0.000000
     2  C    1.395669   0.000000
     3  C    2.427915   1.405583   0.000000
     4  C    2.800529   2.428983   1.405464   0.000000
     5  C    2.423968   2.799283   2.428783   1.398415   0.000000
     6  C    1.401658   2.424366   2.806201   2.425491   1.399532
     7  H    1.086631   2.153602   3.411656   3.887139   3.408904
     8  H    2.166595   1.086033   2.149748   3.405573   3.885166
     9  H    3.885838   3.419668   2.172229   1.085568   2.146939
    10  H    3.409718   3.885778   3.411772   2.154670   1.086553
    11  H    2.162010   3.408897   3.892876   3.409604   2.159099
    12  C    3.777952   2.486917   1.495157   2.541137   3.815368
    13  C    5.023180   3.864787   2.598550   3.000257   4.396526
    14  H    5.351715   4.316827   2.983227   3.037717   4.388645
    15  H    5.864151   4.601515   3.484023   4.062946   5.455216
    16  O    4.202073   2.810555   2.377242   3.639125   4.796082
    17  Br   5.334718   4.464244   3.229586   3.119446   4.280457
                    6          7          8          9         10
     6  C    0.000000
     7  H    2.160584   0.000000
     8  H    3.415801   2.497764   0.000000
     9  H    3.402155   4.972458   4.309412   0.000000
    10  H    2.159472   4.308110   4.971645   2.464740   0.000000
    11  H    1.086727   2.490227   4.316192   4.296201   2.487878
    12  C    4.299711   4.639851   2.655534   2.782430   4.692499
    13  C    5.241399   5.979671   4.158138   2.649004   5.024850
    14  H    5.382054   6.355062   4.737501   2.455144   4.867787
    15  H    6.224009   6.749430   4.676285   3.730411   6.108003
    16  O    5.023329   4.856871   2.481337   3.986691   5.750784
    17  Br   5.268165   6.322855   4.960308   2.583499   4.685725
                   11         12         13         14         15
    11  H    0.000000
    12  C    5.386362   0.000000
    13  C    6.302432   1.521457   0.000000
    14  H    6.401690   2.187110   1.090382   0.000000
    15  H    7.297975   2.135818   1.088794   1.794196   0.000000
    16  O    6.087356   1.222855   2.373870   3.059371   2.481220
    17  Br   6.216495   2.848367   1.948315   2.499492   2.500934
                   16         17
    16  O    0.000000
    17  Br   3.838662   0.000000
 Stoichiometry    C8H7BrO
 Framework group  C1[X(C8H7BrO)]
 Deg. of freedom    45
 Full point group                 C1      NOp   1
 Largest Abelian subgroup         C1      NOp   1
 Largest concise Abelian subgroup C1      NOp   1
                         Standard orientation:                         
 ---------------------------------------------------------------------
 Center     Atomic     Atomic              Coordinates (Angstroms)
 Number     Number      Type              X           Y           Z
 ---------------------------------------------------------------------
    1          6             0       -3.222400    0.213641   -0.573907
    2          6             0       -2.091516    1.022554   -0.452848
    3          6             0       -0.927015    0.522060    0.154694
    4          6             0       -0.924838   -0.781187    0.680881
    5          6             0       -2.062833   -1.585439    0.563781
    6          6             0       -3.217388   -1.086384   -0.049926
    7          1             0       -4.116462    0.602434   -1.053760
    8          1             0       -2.081778    2.035848   -0.843497
    9          1             0       -0.036177   -1.189964    1.151669
   10          1             0       -2.054473   -2.593016    0.970371
   11          1             0       -4.099980   -1.714001   -0.139931
   12          6             0        0.242842    1.442531    0.294912
   13          6             0        1.577033    0.873160    0.753804
   14          1             0        1.562948    0.557482    1.797396
   15          1             0        2.351375    1.619821    0.585389
   16          8             0        0.152022    2.637888    0.053563
   17         35             0        2.029002   -0.689924   -0.317842
 ---------------------------------------------------------------------
 Rotational constants (GHZ):      1.6414893      0.6190858      0.4832462
 Standard basis: 6-311+G(d,p) (5D, 7F)
 There are   288 symmetry adapted basis functions of A   symmetry.
 Integral buffers will be    262144 words long.
 Raffenetti 1 integral format.
 Two-electron integral symmetry is turned on.
   288 basis functions,   474 primitive gaussians,   300 cartesian basis functions
    49 alpha electrons       49 beta electrons
       nuclear repulsion energy       721.2296102575 Hartrees.
 NAtoms=   17 NActive=   17 NUniq=   17 SFac= 1.00D+00 NAtFMM=   60 Big=F
 ------------------------------------------------------------------------------
 United Atom Topological Model (UA0  parameters set).
  Nord Group  Hybr  Charge Alpha Radius          Bonded to
    1   CH    *     0.00   1.00  2.125   C2   [s]  C6   [s]
    2   CH    *     0.00   1.00  2.125   C1   [s]  C3   [s]
    3   C     *     0.00   1.00  1.925   C2   [s]  C4   [s]  C12  [s]
    4   CH    *     0.00   1.00  2.125   C3   [s]  C5   [s]
    5   CH    *     0.00   1.00  2.125   C4   [s]  C6   [s]
    6   CH    *     0.00   1.00  2.125   C1   [s]  C5   [s]
   12   C     *     0.00   1.00  1.925   C3   [s]  C13  [s]  O16  [d]
   13   CH2   *     0.00   1.00  2.325   C12  [s] Br17  [s]
   16   O     *     0.00   1.00  1.750   C12  [d]
   17  Br     *     0.00   1.00  2.094   C13  [s]
 ------------------------------------------------------------------------------
 Polarizable Continuum Model (PCM)
 =================================
 Model                : PCM.
 Atomic radii         : UA0 (Simple United Atom Topological Model).
 Polarization charges : Total charges.
 Charge compensation  : None.
 Solution method      : Matrix inversion.
 Cavity               : GePol (RMin=0.200 OFac=0.890).
                        Default sphere list used, NSphG=   10.
                        Tesserae with average area of 0.200 Ang**2.
 Solvent              : Ethanol, Eps=  24.550000.
 ------------------------------------------------------------------------------
 One-electron integrals computed using PRISM.
 NBasis=   288 RedAO= T  NBF=   288
 NBsUse=   288 1.00D-06 NBFU=   288
 Harris functional with IExCor=  205 diagonalized for initial guess.
 ExpMin= 3.50D-02 ExpMax= 4.40D+05 ExpMxC= 1.51D+04 IAcc=3 IRadAn=         5 AccDes= 0.00D+00
 HarFok:  IExCor= 205 AccDes= 0.00D+00 IRadAn=         5 IDoV=1
 ScaDFX=  1.000000  1.000000  1.000000  1.000000
 Initial guess orbital symmetries:
       Occupied  (A) (A) (A) (A) (A) (A) (A) (A) (A) (A) (A) (A)
                 (A) (A) (A) (A) (A) (A) (A) (A) (A) (A) (A) (A)
                 (A) (A) (A) (A) (A) (A) (A) (A) (A) (A) (A) (A)
                 (A) (A) (A) (A) (A) (A) (A) (A) (A) (A) (A) (A)
                 (A)
       Virtual   (A) (A) (A) (A) (A) (A) (A) (A) (A) (A) (A) (A)
                 (A) (A) (A) (A) (A) (A) (A) (A) (A) (A) (A) (A)
                 (A) (A) (A) (A) (A) (A) (A) (A) (A) (A) (A) (A)
                 (A) (A) (A) (A) (A) (A) (A) (A) (A) (A) (A) (A)
                 (A) (A) (A) (A) (A) (A) (A) (A) (A) (A) (A) (A)
                 (A) (A) (A) (A) (A) (A) (A) (A) (A) (A) (A) (A)
                 (A) (A) (A) (A) (A) (A) (A) (A) (A) (A) (A) (A)
                 (A) (A) (A) (A) (A) (A) (A) (A) (A) (A) (A) (A)
                 (A) (A) (A) (A) (A) (A) (A) (A) (A) (A) (A) (A)
                 (A) (A) (A) (A) (A) (A) (A) (A) (A) (A) (A) (A)
                 (A) (A) (A) (A) (A) (A) (A) (A) (A) (A) (A) (A)
                 (A) (A) (A) (A) (A) (A) (A) (A) (A) (A) (A) (A)
                 (A) (A) (A) (A) (A) (A) (A) (A) (A) (A) (A) (A)
                 (A) (A) (A) (A) (A) (A) (A) (A) (A) (A) (A) (A)
                 (A) (A) (A) (A) (A) (A) (A) (A) (A) (A) (A) (A)
                 (A) (A) (A) (A) (A) (A) (A) (A) (A) (A) (A) (A)
                 (A) (A) (A) (A) (A) (A) (A) (A) (A) (A) (A) (A)
                 (A) (A) (A) (A) (A) (A) (A) (A) (A) (A) (A) (A)
                 (A) (A) (A) (A) (A) (A) (A) (A) (A) (A) (A) (A)
                 (A) (A) (A) (A) (A) (A) (A) (A) (A) (A) (A)
 The electronic state of the initial guess is 1-A.
 Requested convergence on RMS density matrix=1.00D-08 within 128 cycles.
 Requested convergence on MAX density matrix=1.00D-06.
 Requested convergence on             energy=1.00D-06.
 No special actions if energy rises.
 Error on total polarization charges =  0.02594
 SCF Done:  E(RHF) =  -2954.35199387     A.U. after   17 cycles
             Convg  =    0.3295D-08             -V/T =  2.0002
             S**2   =   0.0000
 --------------------------------------------------------------------
 Variational PCM results
 =======================
 <psi(f)|   H    |psi(f)>                     (a.u.) =   -2954.335525
 <psi(f)|H+V(f)/2|psi(f)>                     (a.u.) =   -2954.351994
 Total free energy in solution:
  with all non electrostatic terms            (a.u.) =   -2954.348677
 --------------------------------------------------------------------
 (Polarized solute)-Solvent               (kcal/mol) =     -10.33
 --------------------------------------------------------------------
 Cavitation energy                        (kcal/mol) =      15.79
 Dispersion energy                        (kcal/mol) =     -14.86
 Repulsion energy                         (kcal/mol) =       1.15
 Total non electrostatic                  (kcal/mol) =       2.08
 --------------------------------------------------------------------
 Partition over spheres:
 Sphere  on Atom  Surface  Charge   GEl     GCav    GDR
    1      C1      17.32  -0.029   -0.83    1.71   -1.59
    2      C2      13.57  -0.019   -0.39    1.68   -1.44
    3      C3       0.38   0.001    0.00    0.24   -0.04
    4      C4       6.98  -0.009   -0.30    1.26   -0.79
    5      C5      17.32  -0.030   -0.91    1.71   -1.65
    6      C6      17.37  -0.042   -0.99    1.72   -1.57
    7      C12      1.47  -0.010   -0.02    0.35   -0.14
    8      C13     25.56  -0.157   -1.64    2.60   -2.27
    9      O16     14.61   0.178   -3.34    1.75   -1.44
   10     Br17     26.66   0.068   -0.54    2.77   -2.78
 Added spheres:    43.06   0.025   -1.38    0.00    0.00
 --------------------------------------------------------------------
 After PCM corrections, the SCF energy is  -2954.35199387     a.u.
 --------------------------------------------------------------------
 ExpMin= 3.50D-02 ExpMax= 4.40D+05 ExpMxC= 1.51D+04 IAcc=3 IRadAn=         5 AccDes= 0.00D+00
 HarFok:  IExCor= 205 AccDes= 0.00D+00 IRadAn=         5 IDoV=1
 ScaDFX=  1.000000  1.000000  1.000000  1.000000
 Range of M.O.s used for correlation:    24   288
 NBasis=   288 NAE=    49 NBE=    49 NFC=    23 NFV=     0
 NROrb=    265 NOA=    26 NOB=    26 NVA=   239 NVB=   239

 **** Warning!!: The largest alpha MO coefficient is  0.17892045D+03

 Disk-based method using OVN memory for  9 occupieds at a time.
 Estimated scratch disk usage=   227709075 words.
 Actual    scratch disk usage=   227355795 words.
 JobTyp=1 Pass  1:  I=   1 to   9 NPSUse=  1 ParTrn=F ParDer=F DoDerP=F.
 JobTyp=1 Pass  2:  I=  10 to  18 NPSUse=  1 ParTrn=F ParDer=F DoDerP=F.
 JobTyp=1 Pass  3:  I=  19 to  26 NPSUse=  1 ParTrn=F ParDer=F DoDerP=F.
 Spin components of T(2) and E(2):
     alpha-alpha T2 =       0.7116261181D-01 E2=     -0.1899757958D+00
     alpha-beta  T2 =       0.3691183549D+00 E2=     -0.1045403640D+01
     beta-beta   T2 =       0.7116261181D-01 E2=     -0.1899757958D+00
 ANorm=    0.1229407816D+01
 E2 =    -0.1425355232D+01 EUMP2 =    -0.29557773491064D+04

 **********************************************************************

            Population analysis using the SCF density.

 **********************************************************************

 Orbital symmetries:
       Occupied  (A) (A) (A) (A) (A) (A) (A) (A) (A) (A) (A) (A)
                 (A) (A) (A) (A) (A) (A) (A) (A) (A) (A) (A) (A)
                 (A) (A) (A) (A) (A) (A) (A) (A) (A) (A) (A) (A)
                 (A) (A) (A) (A) (A) (A) (A) (A) (A) (A) (A) (A)
                 (A)
       Virtual   (A) (A) (A) (A) (A) (A) (A) (A) (A) (A) (A) (A)
                 (A) (A) (A) (A) (A) (A) (A) (A) (A) (A) (A) (A)
                 (A) (A) (A) (A) (A) (A) (A) (A) (A) (A) (A) (A)
                 (A) (A) (A) (A) (A) (A) (A) (A) (A) (A) (A) (A)
                 (A) (A) (A) (A) (A) (A) (A) (A) (A) (A) (A) (A)
                 (A) (A) (A) (A) (A) (A) (A) (A) (A) (A) (A) (A)
                 (A) (A) (A) (A) (A) (A) (A) (A) (A) (A) (A) (A)
                 (A) (A) (A) (A) (A) (A) (A) (A) (A) (A) (A) (A)
                 (A) (A) (A) (A) (A) (A) (A) (A) (A) (A) (A) (A)
                 (A) (A) (A) (A) (A) (A) (A) (A) (A) (A) (A) (A)
                 (A) (A) (A) (A) (A) (A) (A) (A) (A) (A) (A) (A)
                 (A) (A) (A) (A) (A) (A) (A) (A) (A) (A) (A) (A)
                 (A) (A) (A) (A) (A) (A) (A) (A) (A) (A) (A) (A)
                 (A) (A) (A) (A) (A) (A) (A) (A) (A) (A) (A) (A)
                 (A) (A) (A) (A) (A) (A) (A) (A) (A) (A) (A) (A)
                 (A) (A) (A) (A) (A) (A) (A) (A) (A) (A) (A) (A)
                 (A) (A) (A) (A) (A) (A) (A) (A) (A) (A) (A) (A)
                 (A) (A) (A) (A) (A) (A) (A) (A) (A) (A) (A) (A)
                 (A) (A) (A) (A) (A) (A) (A) (A) (A) (A) (A) (A)
                 (A) (A) (A) (A) (A) (A) (A) (A) (A) (A) (A)
 The electronic state is 1-A.
 Alpha  occ. eigenvalues -- -490.02848 -65.16279 -58.52282 -58.52120 -58.52114
 Alpha  occ. eigenvalues --  -20.57122 -11.36710 -11.30818 -11.25835 -11.25722
 Alpha  occ. eigenvalues --  -11.25419 -11.25383 -11.24475 -11.24425  -9.84351
 Alpha  occ. eigenvalues --   -7.45721  -7.44908  -7.44893  -3.19678  -3.19297
 Alpha  occ. eigenvalues --   -3.19269  -3.18304  -3.18303  -1.41194  -1.16780
 Alpha  occ. eigenvalues --   -1.09983  -1.03881  -1.02614  -0.94767  -0.86780
 Alpha  occ. eigenvalues --   -0.83787  -0.77056  -0.71657  -0.66847  -0.66577
 Alpha  occ. eigenvalues --   -0.64103  -0.62139  -0.60603  -0.59443  -0.56548
 Alpha  occ. eigenvalues --   -0.53058  -0.51390  -0.50351  -0.50058  -0.45571
 Alpha  occ. eigenvalues --   -0.41672  -0.41469  -0.34954  -0.34478
 Alpha virt. eigenvalues --    0.05212   0.06351   0.07011   0.07507   0.08332
 Alpha virt. eigenvalues --    0.09165   0.09806   0.10295   0.11074   0.11399
 Alpha virt. eigenvalues --    0.11739   0.12437   0.12759   0.13812   0.14422
 Alpha virt. eigenvalues --    0.15043   0.15920   0.16114   0.16919   0.18039
 Alpha virt. eigenvalues --    0.18844   0.19488   0.19895   0.21675   0.22175
 Alpha virt. eigenvalues --    0.22514   0.22797   0.23102   0.24062   0.24999
 Alpha virt. eigenvalues --    0.25753   0.26866   0.27733   0.28142   0.28872
 Alpha virt. eigenvalues --    0.29085   0.29259   0.31232   0.31620   0.32672
 Alpha virt. eigenvalues --    0.33069   0.33138   0.34484   0.34770   0.36050
 Alpha virt. eigenvalues --    0.36486   0.37525   0.38444   0.39472   0.40249
 Alpha virt. eigenvalues --    0.40642   0.43439   0.45873   0.46886   0.47642
 Alpha virt. eigenvalues --    0.49190   0.51346   0.52136   0.55151   0.56011
 Alpha virt. eigenvalues --    0.58176   0.61168   0.63729   0.64673   0.65052
 Alpha virt. eigenvalues --    0.68873   0.69793   0.71498   0.71978   0.72154
 Alpha virt. eigenvalues --    0.72904   0.74020   0.75260   0.76576   0.78541
 Alpha virt. eigenvalues --    0.80166   0.80457   0.83414   0.84270   0.85318
 Alpha virt. eigenvalues --    0.86006   0.87506   0.88138   0.89114   0.91078
 Alpha virt. eigenvalues --    0.91632   0.92406   0.93474   0.94640   0.95886
 Alpha virt. eigenvalues --    0.97706   0.98733   1.00450   1.00989   1.02166
 Alpha virt. eigenvalues --    1.05043   1.05751   1.08039   1.09148   1.10725
 Alpha virt. eigenvalues --    1.11302   1.14587   1.15005   1.17056   1.18739
 Alpha virt. eigenvalues --    1.20826   1.23787   1.25312   1.27607   1.31836
 Alpha virt. eigenvalues --    1.33039   1.34607   1.37259   1.39226   1.39629
 Alpha virt. eigenvalues --    1.42076   1.45967   1.49714   1.52606   1.55807
 Alpha virt. eigenvalues --    1.67011   1.71439   1.74172   1.75857   1.76488
 Alpha virt. eigenvalues --    1.77392   1.80045   1.82373   1.82726   1.84261
 Alpha virt. eigenvalues --    1.87263   1.89217   1.91070   1.92870   1.95156
 Alpha virt. eigenvalues --    1.95899   1.99816   2.00070   2.02461   2.03932
 Alpha virt. eigenvalues --    2.05194   2.05823   2.10286   2.15398   2.18986
 Alpha virt. eigenvalues --    2.21092   2.21974   2.23087   2.24136   2.26047
 Alpha virt. eigenvalues --    2.27469   2.29645   2.31274   2.34875   2.35612
 Alpha virt. eigenvalues --    2.36963   2.41584   2.43088   2.44550   2.48095
 Alpha virt. eigenvalues --    2.52938   2.57796   2.60905   2.65234   2.73025
 Alpha virt. eigenvalues --    2.74083   2.75547   2.76676   2.82718   2.86035
 Alpha virt. eigenvalues --    2.90771   2.94970   2.97699   3.00395   3.01612
 Alpha virt. eigenvalues --    3.03234   3.05121   3.05384   3.06743   3.08410
 Alpha virt. eigenvalues --    3.12263   3.14635   3.18695   3.19531   3.21305
 Alpha virt. eigenvalues --    3.23847   3.25089   3.27736   3.29228   3.32486
 Alpha virt. eigenvalues --    3.33584   3.44937   3.47459   3.54612   3.60507
 Alpha virt. eigenvalues --    3.62716   3.73197   3.75862   3.78476   3.87590
 Alpha virt. eigenvalues --    3.91109   3.92225   3.99258   4.01826   4.14433
 Alpha virt. eigenvalues --    4.18004   4.38946   4.43218   4.49994   4.55551
 Alpha virt. eigenvalues --    4.57583   4.72762   4.75182   4.75937   4.84524
 Alpha virt. eigenvalues --    4.88028   5.10936   5.25911   5.61102   5.76033
 Alpha virt. eigenvalues --    6.27912   7.32057   8.23640   8.28408   8.34762
 Alpha virt. eigenvalues --   24.74424  24.94483  24.98867  25.09193  25.09665
 Alpha virt. eigenvalues --   25.20110  25.23546  25.32352  49.56807  51.68767
 Alpha virt. eigenvalues --  293.92013 293.96785 294.057081028.52921
          Condensed to atoms (all electrons):
              1          2          3          4          5          6
     1  C    6.507520  -0.955155  -0.091776  -0.360581   0.460442   0.232434
     2  C   -0.955155  12.334777  -2.264083  -3.613222  -0.466078   0.404723
     3  C   -0.091776  -2.264083  13.426248  -0.820123  -0.633193  -0.985352
     4  C   -0.360581  -3.613222  -0.820123  11.973659  -1.079925   0.426620
     5  C    0.460442  -0.466078  -0.633193  -1.079925   7.169438   0.178271
     6  C    0.232434   0.404723  -0.985352   0.426620   0.178271   5.459047
     7  H    0.424327  -0.049097   0.022152  -0.004416  -0.004725  -0.021265
     8  H   -0.021475   0.395981  -0.006187  -0.008732  -0.002433  -0.004725
     9  H   -0.000936  -0.025948  -0.024795   0.447504  -0.028199  -0.014507
    10  H   -0.004496  -0.005491   0.014458  -0.052050   0.430117  -0.014933
    11  H   -0.002473  -0.032851   0.022760  -0.032293  -0.001133   0.418271
    12  C    0.311299   0.200687  -5.175641   0.460032   0.877778   0.083092
    13  C   -0.200749  -0.371791   1.133004   0.028604  -0.430488  -0.005610
    14  H    0.000153   0.025889  -0.039948  -0.018096   0.006399   0.000093
    15  H    0.000879   0.003526  -0.008135   0.001829   0.004470  -0.000147
    16  O    0.033185   0.066994  -0.008276  -0.164968  -0.010515  -0.011420
    17  Br  -0.011358  -0.003818   0.170990  -0.088541  -0.104709  -0.004394
              7          8          9         10         11         12
     1  C    0.424327  -0.021475  -0.000936  -0.004496  -0.002473   0.311299
     2  C   -0.049097   0.395981  -0.025948  -0.005491  -0.032851   0.200687
     3  C    0.022152  -0.006187  -0.024795   0.014458   0.022760  -5.175641
     4  C   -0.004416  -0.008732   0.447504  -0.052050  -0.032293   0.460032
     5  C   -0.004725  -0.002433  -0.028199   0.430117  -0.001133   0.877778
     6  C   -0.021265  -0.004725  -0.014507  -0.014933   0.418271   0.083092
     7  H    0.448244  -0.002950   0.000018  -0.000061  -0.003246   0.006495
     8  H   -0.002950   0.434405  -0.000004   0.000015  -0.000045   0.024198
     9  H    0.000018  -0.000004   0.454342  -0.003265  -0.000087   0.031558
    10  H   -0.000061   0.000015  -0.003265   0.447320  -0.003235   0.006199
    11  H   -0.003246  -0.000045  -0.000087  -0.003235   0.443491   0.002543
    12  C    0.006495   0.024198   0.031558   0.006199   0.002543  12.150585
    13  C   -0.000033  -0.002497  -0.009127   0.000588  -0.000331  -2.834770
    14  H    0.000000  -0.000036  -0.002221  -0.000009   0.000000   0.062835
    15  H    0.000000   0.000029   0.000385   0.000000   0.000000  -0.042416
    16  O    0.000005   0.002233  -0.000328   0.000001   0.000003   0.336751
    17  Br  -0.000107  -0.000110  -0.014196  -0.000077  -0.000059  -0.028247
             13         14         15         16         17
     1  C   -0.200749   0.000153   0.000879   0.033185  -0.011358
     2  C   -0.371791   0.025889   0.003526   0.066994  -0.003818
     3  C    1.133004  -0.039948  -0.008135  -0.008276   0.170990
     4  C    0.028604  -0.018096   0.001829  -0.164968  -0.088541
     5  C   -0.430488   0.006399   0.004470  -0.010515  -0.104709
     6  C   -0.005610   0.000093  -0.000147  -0.011420  -0.004394
     7  H   -0.000033   0.000000   0.000000   0.000005  -0.000107
     8  H   -0.002497  -0.000036   0.000029   0.002233  -0.000110
     9  H   -0.009127  -0.002221   0.000385  -0.000328  -0.014196
    10  H    0.000588  -0.000009   0.000000   0.000001  -0.000077
    11  H   -0.000331   0.000000   0.000000   0.000003  -0.000059
    12  C   -2.834770   0.062835  -0.042416   0.336751  -0.028247
    13  C    7.943653   0.363069   0.426294  -0.051012   0.099273
    14  H    0.363069   0.413576  -0.014911   0.001270  -0.050732
    15  H    0.426294  -0.014911   0.417400  -0.000160  -0.029413
    16  O   -0.051012   0.001270  -0.000160   8.225544   0.007067
    17  Br   0.099273  -0.050732  -0.029413   0.007067  35.205038
 Mulliken atomic charges:
              1
     1  C   -0.321239
     2  C    0.354956
     3  C    1.267898
     4  C   -1.095302
     5  C   -0.365517
     6  C   -0.140199
     7  H    0.184660
     8  H    0.192333
     9  H    0.189807
    10  H    0.184917
    11  H    0.188686
    12  C   -0.472978
    13  C   -0.088076
    14  H    0.252668
    15  H    0.240369
    16  O   -0.426376
    17  Br  -0.146608
 Sum of Mulliken charges=   0.00000
 Atomic charges with hydrogens summed into heavy atoms:
              1
     1  C   -0.136579
     2  C    0.547290
     3  C    1.267898
     4  C   -0.905496
     5  C   -0.180600
     6  C    0.048488
     7  H    0.000000
     8  H    0.000000
     9  H    0.000000
    10  H    0.000000
    11  H    0.000000
    12  C   -0.472978
    13  C    0.404961
    14  H    0.000000
    15  H    0.000000
    16  O   -0.426376
    17  Br  -0.146608
 Sum of Mulliken charges=   0.00000
 Electronic spatial extent (au):  <R**2>=  2162.6298
 Charge=     0.0000 electrons
 Dipole moment (field-independent basis, Debye):
    X=    -1.5357    Y=    -3.0631    Z=     1.9504  Tot=     3.9427
 Quadrupole moment (field-independent basis, Debye-Ang):
   XX=   -62.6171   YY=   -78.7419   ZZ=   -70.6761
   XY=     4.6726   XZ=     6.0162   YZ=    -1.5441
 Traceless Quadrupole moment (field-independent basis, Debye-Ang):
   XX=     8.0613   YY=    -8.0636   ZZ=     0.0023
   XY=     4.6726   XZ=     6.0162   YZ=    -1.5441
 Octapole moment (field-independent basis, Debye-Ang**2):
  XXX=    24.6669  YYY=   -63.3816  ZZZ=    -4.2358  XYY=    13.0381
  XXY=    -5.5109  XXZ=   -11.7235  XZZ=    32.1920  YZZ=    -2.7696
  YYZ=    -1.2839  XYZ=     9.8413
 Hexadecapole moment (field-independent basis, Debye-Ang**3):
 XXXX= -1636.3639 YYYY=  -806.2057 ZZZZ=  -186.5513 XXXY=    19.4569
 XXXZ=    50.3462 YYYX=   -32.6793 YYYZ=    -8.7804 ZZZX=    -7.6603
 ZZZY=     9.1216 XXYY=  -368.3982 XXZZ=  -338.4427 YYZZ=  -143.4823
 XXYZ=    -4.6967 YYXZ=    -8.1964 ZZXY=   -20.0497
 N-N= 7.212296102575D+02 E-N=-8.488935843572D+03  KE= 2.953617698388D+03
 1|1|UNPC-UNK|SP|RMP2-FC|6-311+G(d,p)|C8H7Br1O1|PCUSER|14-Oct-2017|0||#
  MP2/6-311+G(D,P) SCRF=(SOLVENT=ETHANOL) GEOM=CONNECTIVITY||Title Card
  Required||0,1|C|C,1,1.39566918|C,2,1.40558305,1,120.1600856|C,3,1.405
 46442,2,119.55673139,1,-2.22735047,0|C,4,1.39841519,3,120.04490228,2,1
 .87280024,0|C,5,1.39953243,4,120.19667557,3,-1.45452653,0|H,1,1.086631
 12,2,119.84234679,3,-179.36420326,0|H,2,1.08603265,1,121.12012866,6,-1
 79.33489486,0|H,4,1.08556818,3,120.85057232,2,179.80134193,0|H,5,1.086
 55283,4,119.71716164,3,179.85118904,0|H,6,1.08672655,5,120.02468546,4,
 179.96552093,0|C,3,1.49515745,2,118.00528059,1,-178.25205542,0|C,12,1.
 52145679,3,118.94857446,2,-170.89576819,0|H,13,1.09038229,12,112.68641
 109,3,-69.30859482,0|H,13,1.08879369,12,108.6852263,3,167.43190676,0|O
 ,12,1.22285524,3,121.67983523,2,9.2853598,0|Br,13,1.94831544,12,109.74
 050386,3,50.17687481,0||Version=x86-Win32-G03RevB.05|State=1-A|HF=-295
 4.3519939|MP2=-2955.7773491|RMSD=3.295e-009|PG=C01 [X(C8H7Br1O1)]||@


 NOTHING WILL BE ATTEMPTED IF ALL POSSIBLE OBJECTIONS
 MUST FIRST BE OVERCOME.

                               -- THE GOLDEN PRINCIPLE,
                    PAUL DICKSON'S "THE OFFICIAL RULES"
 Job cpu time:  0 days  0 hours 10 minutes 51.0 seconds.
 File lengths (MBytes):  RWF=   1854 Int=      0 D2E=      0 Chk=     17 Scr=      1
 Normal termination of Gaussian 03 at Sat Oct 14 21:57:19 2017.
