# Supplementary material for: Conformational preferences of α-fluoroketones may influence their reactivity
Source: Beilstein J Org Chem. 2017 Dec 29;13:2915–21. doi: 10.3762/bjoc.13.284 (PMC5753061; doi:10.3762/bjoc.13.284)
Supplement: File 2 — Details of computational conformational analysis. [file Beilstein_J_Org_Chem-13-2915-s002.zip › Computation/CH2BR140.out]

 Entering Link 1 = C:\G03W\l1.exe PID=      6744.
  
 Copyright (c) 1988,1990,1992,1993,1995,1998,2003, Gaussian, Inc.
                  All Rights Reserved.
  
 This is the Gaussian(R) 03 program.  It is based on the
 the Gaussian(R) 98 system (copyright 1998, Gaussian, Inc.),
 the Gaussian(R) 94 system (copyright 1995, Gaussian, Inc.),
 the Gaussian 92(TM) system (copyright 1992, Gaussian, Inc.),
 the Gaussian 90(TM) system (copyright 1990, Gaussian, Inc.),
 the Gaussian 88(TM) system (copyright 1988, Gaussian, Inc.),
 the Gaussian 86(TM) system (copyright 1986, Carnegie Mellon
 University), and the Gaussian 82(TM) system (copyright 1983,
 Carnegie Mellon University). Gaussian is a federally registered
 trademark of Gaussian, Inc.
  
 This software contains proprietary and confidential information,
 including trade secrets, belonging to Gaussian, Inc.
  
 This software is provided under written license and may be
 used, copied, transmitted, or stored only in accord with that
 written license.
  
 The following legend is applicable only to US Government
 contracts under DFARS:
  
                    RESTRICTED RIGHTS LEGEND
  
 Use, duplication or disclosure by the US Government is subject
 to restrictions as set forth in subparagraph (c)(1)(ii) of the
 Rights in Technical Data and Computer Software clause at DFARS
 252.227-7013.
  
 Gaussian, Inc.
 Carnegie Office Park, Building 6, Pittsburgh, PA 15106 USA
  
 The following legend is applicable only to US Government
 contracts under FAR:
  
                    RESTRICTED RIGHTS LEGEND
  
 Use, reproduction and disclosure by the US Government is subject
 to restrictions as set forth in subparagraph (c) of the
 Commercial Computer Software - Restricted Rights clause at FAR
 52.227-19.
  
 Gaussian, Inc.
 Carnegie Office Park, Building 6, Pittsburgh, PA 15106 USA
  
  
 ---------------------------------------------------------------
 Warning -- This program may not be used in any manner that
 competes with the business of Gaussian, Inc. or will provide
 assistance to any competitor of Gaussian, Inc.  The licensee
 of this program is prohibited from giving any competitor of
 Gaussian, Inc. access to this program.  By using this program,
 the user acknowledges that Gaussian, Inc. is engaged in the
 business of creating and licensing software in the field of
 computational chemistry and represents and warrants to the
 licensee that it is not a competitor of Gaussian, Inc. and that
 it will not use this program in any manner prohibited above.
 ---------------------------------------------------------------
  

 Cite this work as:
 Gaussian 03, Revision B.05,
 M. J. Frisch, G. W. Trucks, H. B. Schlegel, G. E. Scuseria, 
 M. A. Robb, J. R. Cheeseman, J. A. Montgomery, Jr., T. Vreven, 
 K. N. Kudin, J. C. Burant, J. M. Millam, S. S. Iyengar, J. Tomasi, 
 V. Barone, B. Mennucci, M. Cossi, G. Scalmani, N. Rega, 
 G. A. Petersson, H. Nakatsuji, M. Hada, M. Ehara, K. Toyota, 
 R. Fukuda, J. Hasegawa, M. Ishida, T. Nakajima, Y. Honda, O. Kitao, 
 H. Nakai, M. Klene, X. Li, J. E. Knox, H. P. Hratchian, J. B. Cross, 
 C. Adamo, J. Jaramillo, R. Gomperts, R. E. Stratmann, O. Yazyev, 
 A. J. Austin, R. Cammi, C. Pomelli, J. W. Ochterski, P. Y. Ayala, 
 K. Morokuma, G. A. Voth, P. Salvador, J. J. Dannenberg, 
 V. G. Zakrzewski, S. Dapprich, A. D. Daniels, M. C. Strain, 
 O. Farkas, D. K. Malick, A. D. Rabuck, K. Raghavachari, 
 J. B. Foresman, J. V. Ortiz, Q. Cui, A. G. Baboul, S. Clifford, 
 J. Cioslowski, B. B. Stefanov, G. Liu, A. Liashenko, P. Piskorz, 
 I. Komaromi, R. L. Martin, D. J. Fox, T. Keith, M. A. Al-Laham, 
 C. Y. Peng, A. Nanayakkara, M. Challacombe, P. M. W. Gill, 
 B. Johnson, W. Chen, M. W. Wong, C. Gonzalez, and J. A. Pople, 
 Gaussian, Inc., Pittsburgh PA, 2003.
 
 **********************************************
 Gaussian 03:  x86-Win32-G03RevB.05  8-Nov-2003
                  04-Aug-2017 
 **********************************************
 %chk=CH2F.chk
 %mem=6MW
 %nproc=1
 Will use up to    1 processors via shared memory.
 Default route:  MaxDisk=2000MB
 ------------------------------------
 # mp2/6-311+g(d,p) geom=connectivity
 ------------------------------------
 1/38=1,57=2/1;
 2/17=6,18=5,40=1/2;
 3/5=4,6=6,7=111,11=9,16=1,25=1,30=1/1,2,3;
 4//1;
 5/5=2,38=5/2;
 8/10=2,27=262144000/1;
 9/16=-3,27=262144000/6;
 6/7=2,8=2,9=2,10=2/1;
 99/5=1,9=1/99;
 -------------------
 Title Card Required
 -------------------
 Symbolic Z-matrix:
 Charge =  0 Multiplicity = 1
 C
 C                    1    B1
 C                    2    B2       1    A1
 C                    3    B3       2    A2       1    D1       0
 C                    4    B4       3    A3       2    D2       0
 C                    5    B5       4    A4       3    D3       0
 H                    1    B6       2    A5       3    D4       0
 H                    2    B7       1    A6       6    D5       0
 H                    4    B8       3    A7       2    D6       0
 H                    5    B9       4    A8       3    D7       0
 H                    6    B10      5    A9       4    D8       0
 C                    3    B11      2    A10      1    D9       0
 C                    12   B12      3    A11      2    D10      0
 H                    13   B13      12   A12      3    D11      0
 H                    13   B14      12   A13      3    D12      0
 O                    12   B15      3    A14      2    D13      0
 Br                   13   B16      12   A15      3    D14      0
       Variables:
  B1                    1.39567                  
  B2                    1.40558                  
  B3                    1.40546                  
  B4                    1.39842                  
  B5                    1.39953                  
  B6                    1.08663                  
  B7                    1.08603                  
  B8                    1.08557                  
  B9                    1.08655                  
  B10                   1.08673                  
  B11                   1.49516                  
  B12                   1.52146                  
  B13                   1.09038                  
  B14                   1.08879                  
  B15                   1.22286                  
  B16                   1.94832                  
  A1                  120.16009                  
  A2                  119.55673                  
  A3                  120.0449                   
  A4                  120.19668                  
  A5                  119.84235                  
  A6                  121.12013                  
  A7                  120.85057                  
  A8                  119.71716                  
  A9                  120.02469                  
  A10                 118.00528                  
  A11                 118.94857                  
  A12                 112.68641                  
  A13                 108.68523                  
  A14                 121.67984                  
  A15                 109.7405                   
  D1                   -2.22735                  
  D2                    1.8728                   
  D3                   -1.45453                  
  D4                 -179.3642                   
  D5                 -179.33489                  
  D6                  179.80134                  
  D7                  179.85119                  
  D8                  179.96552                  
  D9                 -178.25206                  
  D10                -170.89577                  
  D11                 -79.30859                  
  D12                 157.43191                  
  D13                   9.28536                  
  D14                  40.17687                  
 
                          Input orientation:                          
 ---------------------------------------------------------------------
 Center     Atomic     Atomic              Coordinates (Angstroms)
 Number     Number      Type              X           Y           Z
 ---------------------------------------------------------------------
    1          6             0        0.000000    0.000000    0.000000
    2          6             0        0.000000    0.000000    1.395669
    3          6             0        1.215302    0.000000    2.101859
    4          6             0        2.428518   -0.047515    1.393918
    5          6             0        2.423343   -0.054850   -0.004468
    6          6             0        1.211193   -0.045668   -0.703968
    7          1             0       -0.942484    0.010459   -0.540724
    8          1             0       -0.929421    0.024243    1.956968
    9          1             0        3.379254   -0.045239    1.917897
   10          1             0        3.364469   -0.089217   -0.546406
   11          1             0        1.210440   -0.050836   -1.790682
   12          6             0        1.159394   -0.040266    3.595428
   13          6             0        2.442139    0.169294    4.386300
   14          1             0        3.062968   -0.726225    4.425678
   15          1             0        2.182791    0.505233    5.388974
   16          8             0        0.111782   -0.240102    4.193718
   17         35             0        3.505303    1.574760    3.555469
 ---------------------------------------------------------------------
                    Distance matrix (angstroms):
                    1          2          3          4          5
     1  C    0.000000
     2  C    1.395669   0.000000
     3  C    2.427915   1.405583   0.000000
     4  C    2.800529   2.428983   1.405464   0.000000
     5  C    2.423968   2.799283   2.428783   1.398415   0.000000
     6  C    1.401658   2.424366   2.806201   2.425491   1.399532
     7  H    1.086631   2.153602   3.411656   3.887139   3.408904
     8  H    2.166595   1.086033   2.149748   3.405573   3.885166
     9  H    3.885838   3.419668   2.172229   1.085568   2.146939
    10  H    3.409718   3.885778   3.411772   2.154670   1.086553
    11  H    2.162010   3.408897   3.892876   3.409604   2.159099
    12  C    3.777952   2.486917   1.495157   2.541137   3.815368
    13  C    5.023180   3.864787   2.598550   3.000257   4.396526
    14  H    5.431004   4.369225   3.056371   3.170921   4.526153
    15  H    5.836170   4.578899   3.463585   4.040592   5.427778
    16  O    4.202073   2.810555   2.377242   3.639125   4.796082
    17  Br   5.235301   4.408146   3.136392   2.909217   4.061947
                    6          7          8          9         10
     6  C    0.000000
     7  H    2.160584   0.000000
     8  H    3.415801   2.497764   0.000000
     9  H    3.402155   4.972458   4.309412   0.000000
    10  H    2.159472   4.308110   4.971645   2.464740   0.000000
    11  H    1.086727   2.490227   4.316192   4.296201   2.487878
    12  C    4.299711   4.639851   2.655534   2.782430   4.692499
    13  C    5.241399   5.979671   4.158138   2.649004   5.024850
    14  H    5.495952   6.422733   4.753620   2.617775   5.021783
    15  H    6.194468   6.721121   4.657883   3.712536   6.080993
    16  O    5.023329   4.856871   2.481337   3.986691   5.750784
    17  Br   5.102110   6.245690   4.962467   2.306930   4.428773
                   11         12         13         14         15
    11  H    0.000000
    12  C    5.386362   0.000000
    13  C    6.302432   1.521457   0.000000
    14  H    6.521590   2.187110   1.090382   0.000000
    15  H    7.266508   2.135818   1.088794   1.794196   0.000000
    16  O    6.087356   1.222855   2.373870   2.999937   2.504643
    17  Br   6.040719   2.848367   1.948315   2.499492   2.500934
                   16         17
    16  O    0.000000
    17  Br   3.900906   0.000000
 Stoichiometry    C8H7BrO
 Framework group  C1[X(C8H7BrO)]
 Deg. of freedom    45
 Full point group                 C1      NOp   1
 Largest Abelian subgroup         C1      NOp   1
 Largest concise Abelian subgroup C1      NOp   1
                         Standard orientation:                         
 ---------------------------------------------------------------------
 Center     Atomic     Atomic              Coordinates (Angstroms)
 Number     Number      Type              X           Y           Z
 ---------------------------------------------------------------------
    1          6             0       -3.204708    0.178754   -0.497276
    2          6             0       -2.097622    1.023431   -0.403608
    3          6             0       -0.889169    0.546872    0.133231
    4          6             0       -0.817512   -0.770508    0.617696
    5          6             0       -1.931667   -1.610900    0.528456
    6          6             0       -3.130435   -1.135241   -0.015046
    7          1             0       -4.133306    0.549563   -0.922684
    8          1             0       -2.141048    2.047573   -0.762377
    9          1             0        0.105946   -1.161203    1.033678
   10          1             0       -1.869613   -2.629160    0.902480
   11          1             0       -3.994368   -1.790908   -0.083565
   12          6             0        0.253926    1.503807    0.247711
   13          6             0        1.627068    0.968889    0.626097
   14          1             0        1.726496    0.784964    1.696247
   15          1             0        2.382725    1.673334    0.282279
   16          8             0        0.110993    2.701810    0.048377
   17         35             0        1.947884   -0.723407   -0.284476
 ---------------------------------------------------------------------
 Rotational constants (GHZ):      1.5997693      0.6587057      0.4947683
 Standard basis: 6-311+G(d,p) (5D, 7F)
 There are   288 symmetry adapted basis functions of A   symmetry.
 Integral buffers will be    262144 words long.
 Raffenetti 1 integral format.
 Two-electron integral symmetry is turned on.
   288 basis functions,   474 primitive gaussians,   300 cartesian basis functions
    49 alpha electrons       49 beta electrons
       nuclear repulsion energy       728.1101058140 Hartrees.
 NAtoms=   17 NActive=   17 NUniq=   17 SFac= 1.00D+00 NAtFMM=   60 Big=F
 One-electron integrals computed using PRISM.
 NBasis=   288 RedAO= T  NBF=   288
 NBsUse=   288 1.00D-06 NBFU=   288
 Harris functional with IExCor=  205 diagonalized for initial guess.
 ExpMin= 3.50D-02 ExpMax= 4.40D+05 ExpMxC= 1.51D+04 IAcc=3 IRadAn=         5 AccDes= 0.00D+00
 HarFok:  IExCor= 205 AccDes= 0.00D+00 IRadAn=         5 IDoV=1
 ScaDFX=  1.000000  1.000000  1.000000  1.000000
 Initial guess orbital symmetries:
       Occupied  (A) (A) (A) (A) (A) (A) (A) (A) (A) (A) (A) (A)
                 (A) (A) (A) (A) (A) (A) (A) (A) (A) (A) (A) (A)
                 (A) (A) (A) (A) (A) (A) (A) (A) (A) (A) (A) (A)
                 (A) (A) (A) (A) (A) (A) (A) (A) (A) (A) (A) (A)
                 (A)
       Virtual   (A) (A) (A) (A) (A) (A) (A) (A) (A) (A) (A) (A)
                 (A) (A) (A) (A) (A) (A) (A) (A) (A) (A) (A) (A)
                 (A) (A) (A) (A) (A) (A) (A) (A) (A) (A) (A) (A)
                 (A) (A) (A) (A) (A) (A) (A) (A) (A) (A) (A) (A)
                 (A) (A) (A) (A) (A) (A) (A) (A) (A) (A) (A) (A)
                 (A) (A) (A) (A) (A) (A) (A) (A) (A) (A) (A) (A)
                 (A) (A) (A) (A) (A) (A) (A) (A) (A) (A) (A) (A)
                 (A) (A) (A) (A) (A) (A) (A) (A) (A) (A) (A) (A)
                 (A) (A) (A) (A) (A) (A) (A) (A) (A) (A) (A) (A)
                 (A) (A) (A) (A) (A) (A) (A) (A) (A) (A) (A) (A)
                 (A) (A) (A) (A) (A) (A) (A) (A) (A) (A) (A) (A)
                 (A) (A) (A) (A) (A) (A) (A) (A) (A) (A) (A) (A)
                 (A) (A) (A) (A) (A) (A) (A) (A) (A) (A) (A) (A)
                 (A) (A) (A) (A) (A) (A) (A) (A) (A) (A) (A) (A)
                 (A) (A) (A) (A) (A) (A) (A) (A) (A) (A) (A) (A)
                 (A) (A) (A) (A) (A) (A) (A) (A) (A) (A) (A) (A)
                 (A) (A) (A) (A) (A) (A) (A) (A) (A) (A) (A) (A)
                 (A) (A) (A) (A) (A) (A) (A) (A) (A) (A) (A) (A)
                 (A) (A) (A) (A) (A) (A) (A) (A) (A) (A) (A) (A)
                 (A) (A) (A) (A) (A) (A) (A) (A) (A) (A) (A)
 The electronic state of the initial guess is 1-A.
 Requested convergence on RMS density matrix=1.00D-08 within 128 cycles.
 Requested convergence on MAX density matrix=1.00D-06.
 Requested convergence on             energy=1.00D-06.
 No special actions if energy rises.
 SCF Done:  E(RHF) =  -2954.32642228     A.U. after   17 cycles
             Convg  =    0.9159D-08             -V/T =  2.0002
             S**2   =   0.0000
 ExpMin= 3.50D-02 ExpMax= 4.40D+05 ExpMxC= 1.51D+04 IAcc=3 IRadAn=         5 AccDes= 0.00D+00
 HarFok:  IExCor= 205 AccDes= 0.00D+00 IRadAn=         5 IDoV=1
 ScaDFX=  1.000000  1.000000  1.000000  1.000000
 Range of M.O.s used for correlation:    24   288
 NBasis=   288 NAE=    49 NBE=    49 NFC=    23 NFV=     0
 NROrb=    265 NOA=    26 NOB=    26 NVA=   239 NVB=   239

 **** Warning!!: The largest alpha MO coefficient is  0.15598944D+03

 Disk-based method using OVN memory for  9 occupieds at a time.
 Estimated scratch disk usage=   228390216 words.
 Actual    scratch disk usage=   228038472 words.
 JobTyp=1 Pass  1:  I=   1 to   9 NPSUse=  1 ParTrn=F ParDer=F DoDerP=F.
 JobTyp=1 Pass  2:  I=  10 to  18 NPSUse=  1 ParTrn=F ParDer=F DoDerP=F.
 JobTyp=1 Pass  3:  I=  19 to  26 NPSUse=  1 ParTrn=F ParDer=F DoDerP=F.
 Spin components of T(2) and E(2):
     alpha-alpha T2 =       0.7175134717D-01 E2=     -0.1909769981D+00
     alpha-beta  T2 =       0.3718675640D+00 E2=     -0.1049743613D+01
     beta-beta   T2 =       0.7175134717D-01 E2=     -0.1909769981D+00
 ANorm=    0.1231003760D+01
 E2 =    -0.1431697610D+01 EUMP2 =    -0.29557581198923D+04

 **********************************************************************

            Population analysis using the SCF density.

 **********************************************************************

 Orbital symmetries:
       Occupied  (A) (A) (A) (A) (A) (A) (A) (A) (A) (A) (A) (A)
                 (A) (A) (A) (A) (A) (A) (A) (A) (A) (A) (A) (A)
                 (A) (A) (A) (A) (A) (A) (A) (A) (A) (A) (A) (A)
                 (A) (A) (A) (A) (A) (A) (A) (A) (A) (A) (A) (A)
                 (A)
       Virtual   (A) (A) (A) (A) (A) (A) (A) (A) (A) (A) (A) (A)
                 (A) (A) (A) (A) (A) (A) (A) (A) (A) (A) (A) (A)
                 (A) (A) (A) (A) (A) (A) (A) (A) (A) (A) (A) (A)
                 (A) (A) (A) (A) (A) (A) (A) (A) (A) (A) (A) (A)
                 (A) (A) (A) (A) (A) (A) (A) (A) (A) (A) (A) (A)
                 (A) (A) (A) (A) (A) (A) (A) (A) (A) (A) (A) (A)
                 (A) (A) (A) (A) (A) (A) (A) (A) (A) (A) (A) (A)
                 (A) (A) (A) (A) (A) (A) (A) (A) (A) (A) (A) (A)
                 (A) (A) (A) (A) (A) (A) (A) (A) (A) (A) (A) (A)
                 (A) (A) (A) (A) (A) (A) (A) (A) (A) (A) (A) (A)
                 (A) (A) (A) (A) (A) (A) (A) (A) (A) (A) (A) (A)
                 (A) (A) (A) (A) (A) (A) (A) (A) (A) (A) (A) (A)
                 (A) (A) (A) (A) (A) (A) (A) (A) (A) (A) (A) (A)
                 (A) (A) (A) (A) (A) (A) (A) (A) (A) (A) (A) (A)
                 (A) (A) (A) (A) (A) (A) (A) (A) (A) (A) (A) (A)
                 (A) (A) (A) (A) (A) (A) (A) (A) (A) (A) (A) (A)
                 (A) (A) (A) (A) (A) (A) (A) (A) (A) (A) (A) (A)
                 (A) (A) (A) (A) (A) (A) (A) (A) (A) (A) (A) (A)
                 (A) (A) (A) (A) (A) (A) (A) (A) (A) (A) (A) (A)
                 (A) (A) (A) (A) (A) (A) (A) (A) (A) (A) (A)
 The electronic state is 1-A.
 Alpha  occ. eigenvalues -- -490.02673 -65.16134 -58.52135 -58.51971 -58.51964
 Alpha  occ. eigenvalues --  -20.56536 -11.36125 -11.31548 -11.26068 -11.26013
 Alpha  occ. eigenvalues --  -11.25896 -11.25732 -11.25091 -11.25008  -9.84238
 Alpha  occ. eigenvalues --   -7.45613  -7.44791  -7.44777  -3.19573  -3.19188
 Alpha  occ. eigenvalues --   -3.19153  -3.18179  -3.18176  -1.40394  -1.17105
 Alpha  occ. eigenvalues --   -1.10457  -1.04101  -1.02988  -0.95097  -0.87092
 Alpha  occ. eigenvalues --   -0.84391  -0.77390  -0.71731  -0.67276  -0.66468
 Alpha  occ. eigenvalues --   -0.65002  -0.62411  -0.61134  -0.60152  -0.55799
 Alpha  occ. eigenvalues --   -0.53792  -0.51757  -0.51103  -0.49844  -0.45209
 Alpha  occ. eigenvalues --   -0.41573  -0.41017  -0.35051  -0.34472
 Alpha virt. eigenvalues --    0.05170   0.06005   0.06353   0.07177   0.07811
 Alpha virt. eigenvalues --    0.08612   0.09410   0.09922   0.10968   0.11309
 Alpha virt. eigenvalues --    0.11626   0.11862   0.12371   0.13593   0.14240
 Alpha virt. eigenvalues --    0.14745   0.15874   0.15969   0.16645   0.17763
 Alpha virt. eigenvalues --    0.18546   0.19308   0.19631   0.21370   0.21585
 Alpha virt. eigenvalues --    0.21863   0.22620   0.22920   0.23927   0.24692
 Alpha virt. eigenvalues --    0.25207   0.26672   0.27158   0.27335   0.28017
 Alpha virt. eigenvalues --    0.28803   0.29122   0.30964   0.31192   0.32218
 Alpha virt. eigenvalues --    0.32241   0.32903   0.33661   0.34653   0.35386
 Alpha virt. eigenvalues --    0.35971   0.36816   0.38545   0.39871   0.41059
 Alpha virt. eigenvalues --    0.41310   0.43702   0.45062   0.46609   0.47018
 Alpha virt. eigenvalues --    0.48805   0.50980   0.52337   0.54870   0.55893
 Alpha virt. eigenvalues --    0.57497   0.60702   0.62535   0.63922   0.65006
 Alpha virt. eigenvalues --    0.68205   0.69589   0.71016   0.71423   0.72214
 Alpha virt. eigenvalues --    0.73800   0.74134   0.75649   0.76401   0.78247
 Alpha virt. eigenvalues --    0.80209   0.80622   0.82781   0.83665   0.85199
 Alpha virt. eigenvalues --    0.85543   0.86363   0.87304   0.88943   0.90694
 Alpha virt. eigenvalues --    0.91018   0.92039   0.93622   0.94230   0.94970
 Alpha virt. eigenvalues --    0.97021   0.98585   1.00201   1.00771   1.01702
 Alpha virt. eigenvalues --    1.04443   1.06543   1.07813   1.08722   1.10329
 Alpha virt. eigenvalues --    1.11162   1.13813   1.15512   1.16863   1.18614
 Alpha virt. eigenvalues --    1.20587   1.23930   1.25234   1.27345   1.31949
 Alpha virt. eigenvalues --    1.33424   1.35477   1.37023   1.39802   1.40464
 Alpha virt. eigenvalues --    1.43790   1.46735   1.50430   1.53239   1.56500
 Alpha virt. eigenvalues --    1.65878   1.70178   1.74222   1.75113   1.76153
 Alpha virt. eigenvalues --    1.76841   1.78710   1.81653   1.82083   1.84077
 Alpha virt. eigenvalues --    1.86879   1.88193   1.90246   1.91925   1.94639
 Alpha virt. eigenvalues --    1.96000   1.98479   1.98856   2.01508   2.03039
 Alpha virt. eigenvalues --    2.04555   2.05448   2.09305   2.15159   2.19295
 Alpha virt. eigenvalues --    2.20834   2.21694   2.22434   2.23537   2.25186
 Alpha virt. eigenvalues --    2.27459   2.29838   2.30479   2.33103   2.35057
 Alpha virt. eigenvalues --    2.37399   2.40987   2.42054   2.46380   2.47971
 Alpha virt. eigenvalues --    2.52124   2.58232   2.60621   2.65052   2.72242
 Alpha virt. eigenvalues --    2.73548   2.74931   2.76272   2.81801   2.85829
 Alpha virt. eigenvalues --    2.89444   2.94170   2.96669   2.99267   3.00358
 Alpha virt. eigenvalues --    3.02164   3.03815   3.04515   3.06242   3.06700
 Alpha virt. eigenvalues --    3.12565   3.13612   3.18712   3.19292   3.21301
 Alpha virt. eigenvalues --    3.23865   3.25423   3.27316   3.29098   3.31318
 Alpha virt. eigenvalues --    3.33728   3.45157   3.47408   3.55628   3.60664
 Alpha virt. eigenvalues --    3.62421   3.73974   3.75722   3.78412   3.88193
 Alpha virt. eigenvalues --    3.91169   3.91845   3.99132   4.01768   4.14348
 Alpha virt. eigenvalues --    4.16716   4.38565   4.42445   4.49506   4.55397
 Alpha virt. eigenvalues --    4.57464   4.73911   4.75757   4.78632   4.85641
 Alpha virt. eigenvalues --    4.87871   5.12293   5.25653   5.61893   5.76721
 Alpha virt. eigenvalues --    6.28503   7.32849   8.23973   8.29581   8.35615
 Alpha virt. eigenvalues --   24.74033  24.94249  24.98854  25.08801  25.09239
 Alpha virt. eigenvalues --   25.19748  25.23099  25.31931  49.57304  51.69253
 Alpha virt. eigenvalues --  293.92365 293.98125 294.063601028.53529
          Condensed to atoms (all electrons):
              1          2          3          4          5          6
     1  C    6.550475  -1.193842   0.064759  -0.331236   0.508514   0.171052
     2  C   -1.193842  13.018069  -2.851731  -3.347674  -0.637131   0.621909
     3  C    0.064759  -2.851731  14.263802  -0.891081  -0.520661  -1.156679
     4  C   -0.331236  -3.347674  -0.891081  11.787447  -1.121166   0.418691
     5  C    0.508514  -0.637131  -0.520661  -1.121166   7.231851   0.149000
     6  C    0.171052   0.621909  -1.156679   0.418691   0.149000   5.485340
     7  H    0.405291  -0.040481   0.019769  -0.006484  -0.007128  -0.008927
     8  H   -0.048436   0.385609   0.012607  -0.009018  -0.003618  -0.008212
     9  H    0.002196  -0.026988  -0.017690   0.413220  -0.004740  -0.018698
    10  H   -0.011764  -0.002219   0.015937  -0.034680   0.396558  -0.002786
    11  H    0.017669  -0.046670   0.031840  -0.043940   0.018306   0.389969
    12  C    0.244400   0.114764  -5.437089   0.618389   0.936193   0.109029
    13  C   -0.165096  -0.422511   1.055220  -0.140132  -0.480152  -0.035163
    14  H    0.000398   0.034255  -0.016948  -0.036548  -0.004743  -0.000321
    15  H    0.000170   0.004788  -0.018736   0.002668   0.007195  -0.000009
    16  O    0.041910   0.097484  -0.022921  -0.175332  -0.013641  -0.009797
    17  Br  -0.015580  -0.038323   0.124924  -0.096554  -0.095594   0.002357
              7          8          9         10         11         12
     1  C    0.405291  -0.048436   0.002196  -0.011764   0.017669   0.244400
     2  C   -0.040481   0.385609  -0.026988  -0.002219  -0.046670   0.114764
     3  C    0.019769   0.012607  -0.017690   0.015937   0.031840  -5.437089
     4  C   -0.006484  -0.009018   0.413220  -0.034680  -0.043940   0.618389
     5  C   -0.007128  -0.003618  -0.004740   0.396558   0.018306   0.936193
     6  C   -0.008927  -0.008212  -0.018698  -0.002786   0.389969   0.109029
     7  H    0.496294  -0.003929   0.000033  -0.000107  -0.004573   0.007097
     8  H   -0.003929   0.459072  -0.000029   0.000024  -0.000067   0.038962
     9  H    0.000033  -0.000029   0.490517  -0.004239  -0.000140   0.054508
    10  H   -0.000107   0.000024  -0.004239   0.498168  -0.004545   0.007336
    11  H   -0.004573  -0.000067  -0.000140  -0.004545   0.495947   0.002566
    12  C    0.007097   0.038962   0.054508   0.007336   0.002566  12.404891
    13  C   -0.000206   0.004801  -0.022617   0.001157  -0.000291  -2.819096
    14  H    0.000000  -0.000047  -0.002477  -0.000006   0.000000   0.076966
    15  H    0.000000   0.000024   0.000529   0.000000   0.000000  -0.025648
    16  O    0.000040   0.001705  -0.000850   0.000004   0.000006   0.325522
    17  Br  -0.000144   0.000119  -0.020133   0.000217  -0.000072  -0.007696
             13         14         15         16         17
     1  C   -0.165096   0.000398   0.000170   0.041910  -0.015580
     2  C   -0.422511   0.034255   0.004788   0.097484  -0.038323
     3  C    1.055220  -0.016948  -0.018736  -0.022921   0.124924
     4  C   -0.140132  -0.036548   0.002668  -0.175332  -0.096554
     5  C   -0.480152  -0.004743   0.007195  -0.013641  -0.095594
     6  C   -0.035163  -0.000321  -0.000009  -0.009797   0.002357
     7  H   -0.000206   0.000000   0.000000   0.000040  -0.000144
     8  H    0.004801  -0.000047   0.000024   0.001705   0.000119
     9  H   -0.022617  -0.002477   0.000529  -0.000850  -0.020133
    10  H    0.001157  -0.000006   0.000000   0.000004   0.000217
    11  H   -0.000291   0.000000   0.000000   0.000006  -0.000072
    12  C   -2.819096   0.076966  -0.025648   0.325522  -0.007696
    13  C    8.227450   0.348071   0.414383  -0.056220   0.117843
    14  H    0.348071   0.457642  -0.015895  -0.000434  -0.059010
    15  H    0.414383  -0.015895   0.437186   0.000518  -0.028524
    16  O   -0.056220  -0.000434   0.000518   8.141164   0.006505
    17  Br   0.117843  -0.059010  -0.028524   0.006505  35.254474
 Mulliken atomic charges:
              1
     1  C   -0.240879
     2  C    0.330690
     3  C    1.344679
     4  C   -1.006568
     5  C   -0.359042
     6  C   -0.106756
     7  H    0.143456
     8  H    0.170436
     9  H    0.157601
    10  H    0.140946
    11  H    0.143996
    12  C   -0.651094
    13  C   -0.027442
    14  H    0.219099
    15  H    0.221352
    16  O   -0.335663
    17  Br  -0.144809
 Sum of Mulliken charges=   0.00000
 Atomic charges with hydrogens summed into heavy atoms:
              1
     1  C   -0.097423
     2  C    0.501125
     3  C    1.344679
     4  C   -0.848967
     5  C   -0.218096
     6  C    0.037240
     7  H    0.000000
     8  H    0.000000
     9  H    0.000000
    10  H    0.000000
    11  H    0.000000
    12  C   -0.651094
    13  C    0.413008
    14  H    0.000000
    15  H    0.000000
    16  O   -0.335663
    17  Br  -0.144809
 Sum of Mulliken charges=   0.00000
 Electronic spatial extent (au):  <R**2>=  2108.2389
 Charge=     0.0000 electrons
 Dipole moment (field-independent basis, Debye):
    X=    -0.8623    Y=    -2.1177    Z=     1.2307  Tot=     2.5967
 Quadrupole moment (field-independent basis, Debye-Ang):
   XX=   -64.8521   YY=   -77.5177   ZZ=   -72.0249
   XY=     4.1125   XZ=     4.7546   YZ=    -1.2041
 Traceless Quadrupole moment (field-independent basis, Debye-Ang):
   XX=     6.6128   YY=    -6.0528   ZZ=    -0.5600
   XY=     4.1125   XZ=     4.7546   YZ=    -1.2041
 Octapole moment (field-independent basis, Debye-Ang**2):
  XXX=    34.3858  YYY=   -58.3327  ZZZ=    -5.5101  XYY=    16.0428
  XXY=    -0.7821  XXZ=   -10.1281  XZZ=    31.6118  YZZ=    -1.9805
  YYZ=    -2.4427  XYZ=     7.4774
 Hexadecapole moment (field-independent basis, Debye-Ang**3):
 XXXX= -1612.8222 YYYY=  -832.8422 ZZZZ=  -168.4102 XXXY=     4.9955
 XXXZ=    36.4094 YYYX=   -38.8879 YYYZ=    -6.4504 ZZZX=    -7.6520
 ZZZY=    10.4211 XXYY=  -369.4918 XXZZ=  -328.3932 YYZZ=  -148.4393
 XXYZ=    -4.0721 YYXZ=    -7.3827 ZZXY=   -19.5857
 N-N= 7.281101058140D+02 E-N=-8.502559097864D+03  KE= 2.953673796396D+03
 1|1|UNPC-UNK|SP|RMP2-FC|6-311+G(d,p)|C8H7Br1O1|PCUSER|04-Aug-2017|0||#
  MP2/6-311+G(D,P) GEOM=CONNECTIVITY||Title Card Required||0,1|C|C,1,1.
 39566918|C,2,1.40558305,1,120.1600856|C,3,1.40546442,2,119.55673139,1,
 -2.22735047,0|C,4,1.39841519,3,120.04490228,2,1.87280024,0|C,5,1.39953
 243,4,120.19667557,3,-1.45452653,0|H,1,1.08663112,2,119.84234679,3,-17
 9.36420326,0|H,2,1.08603265,1,121.12012866,6,-179.33489486,0|H,4,1.085
 56818,3,120.85057232,2,179.80134193,0|H,5,1.08655283,4,119.71716164,3,
 179.85118904,0|H,6,1.08672655,5,120.02468546,4,179.96552093,0|C,3,1.49
 515745,2,118.00528059,1,-178.25205542,0|C,12,1.52145679,3,118.94857446
 ,2,-170.89576819,0|H,13,1.09038229,12,112.68641109,3,-79.30859482,0|H,
 13,1.08879369,12,108.6852263,3,157.43190676,0|O,12,1.22285524,3,121.67
 983523,2,9.2853598,0|Br,13,1.94831544,12,109.74050386,3,40.17687481,0|
 |Version=x86-Win32-G03RevB.05|State=1-A|HF=-2954.3264223|MP2=-2955.758
 1199|RMSD=9.159e-009|PG=C01 [X(C8H7Br1O1)]||@


 HE WHO LOVES TO READ, AND KNOWS HOW TO REFLECT,
 HAS LAID BY A PERPETUAL FEAST FOR HIS OLD AGE.
 -- UNCLE ESEK, "SCRIBNER'S MONTHLY", SEPT. 1880
 Job cpu time:  0 days  0 hours 10 minutes 27.0 seconds.
 File lengths (MBytes):  RWF=   1794 Int=      0 D2E=      0 Chk=     17 Scr=      1
 Normal termination of Gaussian 03 at Fri Aug 04 14:20:03 2017.
