# Supplementary material for: Conformational preferences of α-fluoroketones may influence their reactivity
Source: Beilstein J Org Chem. 2017 Dec 29;13:2915–21. doi: 10.3762/bjoc.13.284 (PMC5753061; doi:10.3762/bjoc.13.284)
Supplement: File 2 — Details of computational conformational analysis. [file Beilstein_J_Org_Chem-13-2915-s002.zip › Computation/CH2BR140_EtOH.out]

 Entering Link 1 = C:\G03W\l1.exe PID=      6044.
  
 Copyright (c) 1988,1990,1992,1993,1995,1998,2003, Gaussian, Inc.
                  All Rights Reserved.
  
 This is the Gaussian(R) 03 program.  It is based on the
 the Gaussian(R) 98 system (copyright 1998, Gaussian, Inc.),
 the Gaussian(R) 94 system (copyright 1995, Gaussian, Inc.),
 the Gaussian 92(TM) system (copyright 1992, Gaussian, Inc.),
 the Gaussian 90(TM) system (copyright 1990, Gaussian, Inc.),
 the Gaussian 88(TM) system (copyright 1988, Gaussian, Inc.),
 the Gaussian 86(TM) system (copyright 1986, Carnegie Mellon
 University), and the Gaussian 82(TM) system (copyright 1983,
 Carnegie Mellon University). Gaussian is a federally registered
 trademark of Gaussian, Inc.
  
 This software contains proprietary and confidential information,
 including trade secrets, belonging to Gaussian, Inc.
  
 This software is provided under written license and may be
 used, copied, transmitted, or stored only in accord with that
 written license.
  
 The following legend is applicable only to US Government
 contracts under DFARS:
  
                    RESTRICTED RIGHTS LEGEND
  
 Use, duplication or disclosure by the US Government is subject
 to restrictions as set forth in subparagraph (c)(1)(ii) of the
 Rights in Technical Data and Computer Software clause at DFARS
 252.227-7013.
  
 Gaussian, Inc.
 Carnegie Office Park, Building 6, Pittsburgh, PA 15106 USA
  
 The following legend is applicable only to US Government
 contracts under FAR:
  
                    RESTRICTED RIGHTS LEGEND
  
 Use, reproduction and disclosure by the US Government is subject
 to restrictions as set forth in subparagraph (c) of the
 Commercial Computer Software - Restricted Rights clause at FAR
 52.227-19.
  
 Gaussian, Inc.
 Carnegie Office Park, Building 6, Pittsburgh, PA 15106 USA
  
  
 ---------------------------------------------------------------
 Warning -- This program may not be used in any manner that
 competes with the business of Gaussian, Inc. or will provide
 assistance to any competitor of Gaussian, Inc.  The licensee
 of this program is prohibited from giving any competitor of
 Gaussian, Inc. access to this program.  By using this program,
 the user acknowledges that Gaussian, Inc. is engaged in the
 business of creating and licensing software in the field of
 computational chemistry and represents and warrants to the
 licensee that it is not a competitor of Gaussian, Inc. and that
 it will not use this program in any manner prohibited above.
 ---------------------------------------------------------------
  

 Cite this work as:
 Gaussian 03, Revision B.05,
 M. J. Frisch, G. W. Trucks, H. B. Schlegel, G. E. Scuseria, 
 M. A. Robb, J. R. Cheeseman, J. A. Montgomery, Jr., T. Vreven, 
 K. N. Kudin, J. C. Burant, J. M. Millam, S. S. Iyengar, J. Tomasi, 
 V. Barone, B. Mennucci, M. Cossi, G. Scalmani, N. Rega, 
 G. A. Petersson, H. Nakatsuji, M. Hada, M. Ehara, K. Toyota, 
 R. Fukuda, J. Hasegawa, M. Ishida, T. Nakajima, Y. Honda, O. Kitao, 
 H. Nakai, M. Klene, X. Li, J. E. Knox, H. P. Hratchian, J. B. Cross, 
 C. Adamo, J. Jaramillo, R. Gomperts, R. E. Stratmann, O. Yazyev, 
 A. J. Austin, R. Cammi, C. Pomelli, J. W. Ochterski, P. Y. Ayala, 
 K. Morokuma, G. A. Voth, P. Salvador, J. J. Dannenberg, 
 V. G. Zakrzewski, S. Dapprich, A. D. Daniels, M. C. Strain, 
 O. Farkas, D. K. Malick, A. D. Rabuck, K. Raghavachari, 
 J. B. Foresman, J. V. Ortiz, Q. Cui, A. G. Baboul, S. Clifford, 
 J. Cioslowski, B. B. Stefanov, G. Liu, A. Liashenko, P. Piskorz, 
 I. Komaromi, R. L. Martin, D. J. Fox, T. Keith, M. A. Al-Laham, 
 C. Y. Peng, A. Nanayakkara, M. Challacombe, P. M. W. Gill, 
 B. Johnson, W. Chen, M. W. Wong, C. Gonzalez, and J. A. Pople, 
 Gaussian, Inc., Pittsburgh PA, 2003.
 
 **********************************************
 Gaussian 03:  x86-Win32-G03RevB.05  8-Nov-2003
                  14-Oct-2017 
 **********************************************
 %chk=CH2F.chk
 %mem=6MW
 %nproc=1
 Will use up to    1 processors via shared memory.
 Default route:  MaxDisk=2000MB
 -----------------------------------------------------------
 # mp2/6-311+g(d,p) scrf=(solvent=ethanol) geom=connectivity
 -----------------------------------------------------------
 1/38=1,57=2/1;
 2/17=6,18=5,40=1/2;
 3/5=4,6=6,7=111,11=9,16=1,25=1,30=1,70=2201,72=4/1,2,3;
 4//1;
 5/5=2,38=5,53=4/2;
 8/10=2,27=262144000/1;
 9/16=-3,27=262144000/6;
 6/7=2,8=2,9=2,10=2/1;
 99/5=1,9=1/99;
 -------------------
 Title Card Required
 -------------------
 Symbolic Z-matrix:
 Charge =  0 Multiplicity = 1
 C
 C                    1    B1
 C                    2    B2       1    A1
 C                    3    B3       2    A2       1    D1       0
 C                    4    B4       3    A3       2    D2       0
 C                    5    B5       4    A4       3    D3       0
 H                    1    B6       2    A5       3    D4       0
 H                    2    B7       1    A6       6    D5       0
 H                    4    B8       3    A7       2    D6       0
 H                    5    B9       4    A8       3    D7       0
 H                    6    B10      5    A9       4    D8       0
 C                    3    B11      2    A10      1    D9       0
 C                    12   B12      3    A11      2    D10      0
 H                    13   B13      12   A12      3    D11      0
 H                    13   B14      12   A13      3    D12      0
 O                    12   B15      3    A14      2    D13      0
 Br                   13   B16      12   A15      3    D14      0
       Variables:
  B1                    1.39567                  
  B2                    1.40558                  
  B3                    1.40546                  
  B4                    1.39842                  
  B5                    1.39953                  
  B6                    1.08663                  
  B7                    1.08603                  
  B8                    1.08557                  
  B9                    1.08655                  
  B10                   1.08673                  
  B11                   1.49516                  
  B12                   1.52146                  
  B13                   1.09038                  
  B14                   1.08879                  
  B15                   1.22286                  
  B16                   1.94832                  
  A1                  120.16009                  
  A2                  119.55673                  
  A3                  120.0449                   
  A4                  120.19668                  
  A5                  119.84235                  
  A6                  121.12013                  
  A7                  120.85057                  
  A8                  119.71716                  
  A9                  120.02469                  
  A10                 118.00528                  
  A11                 118.94857                  
  A12                 112.68641                  
  A13                 108.68523                  
  A14                 121.67984                  
  A15                 109.7405                   
  D1                   -2.22735                  
  D2                    1.8728                   
  D3                   -1.45453                  
  D4                 -179.3642                   
  D5                 -179.33489                  
  D6                  179.80134                  
  D7                  179.85119                  
  D8                  179.96552                  
  D9                 -178.25206                  
  D10                -170.89577                  
  D11                 -79.30859                  
  D12                 157.43191                  
  D13                   9.28536                  
  D14                  40.17687                  
 
                          Input orientation:                          
 ---------------------------------------------------------------------
 Center     Atomic     Atomic              Coordinates (Angstroms)
 Number     Number      Type              X           Y           Z
 ---------------------------------------------------------------------
    1          6             0        0.000000    0.000000    0.000000
    2          6             0        0.000000    0.000000    1.395669
    3          6             0        1.215302    0.000000    2.101859
    4          6             0        2.428518   -0.047515    1.393918
    5          6             0        2.423343   -0.054850   -0.004468
    6          6             0        1.211193   -0.045668   -0.703968
    7          1             0       -0.942484    0.010459   -0.540724
    8          1             0       -0.929421    0.024243    1.956968
    9          1             0        3.379254   -0.045239    1.917897
   10          1             0        3.364469   -0.089217   -0.546406
   11          1             0        1.210440   -0.050836   -1.790682
   12          6             0        1.159394   -0.040266    3.595428
   13          6             0        2.442139    0.169294    4.386300
   14          1             0        3.062968   -0.726225    4.425678
   15          1             0        2.182791    0.505233    5.388974
   16          8             0        0.111782   -0.240102    4.193718
   17         35             0        3.505303    1.574760    3.555469
 ---------------------------------------------------------------------
                    Distance matrix (angstroms):
                    1          2          3          4          5
     1  C    0.000000
     2  C    1.395669   0.000000
     3  C    2.427915   1.405583   0.000000
     4  C    2.800529   2.428983   1.405464   0.000000
     5  C    2.423968   2.799283   2.428783   1.398415   0.000000
     6  C    1.401658   2.424366   2.806201   2.425491   1.399532
     7  H    1.086631   2.153602   3.411656   3.887139   3.408904
     8  H    2.166595   1.086033   2.149748   3.405573   3.885166
     9  H    3.885838   3.419668   2.172229   1.085568   2.146939
    10  H    3.409718   3.885778   3.411772   2.154670   1.086553
    11  H    2.162010   3.408897   3.892876   3.409604   2.159099
    12  C    3.777952   2.486917   1.495157   2.541137   3.815368
    13  C    5.023180   3.864787   2.598550   3.000257   4.396526
    14  H    5.431004   4.369225   3.056371   3.170921   4.526153
    15  H    5.836170   4.578899   3.463585   4.040592   5.427778
    16  O    4.202073   2.810555   2.377242   3.639125   4.796082
    17  Br   5.235301   4.408146   3.136392   2.909217   4.061947
                    6          7          8          9         10
     6  C    0.000000
     7  H    2.160584   0.000000
     8  H    3.415801   2.497764   0.000000
     9  H    3.402155   4.972458   4.309412   0.000000
    10  H    2.159472   4.308110   4.971645   2.464740   0.000000
    11  H    1.086727   2.490227   4.316192   4.296201   2.487878
    12  C    4.299711   4.639851   2.655534   2.782430   4.692499
    13  C    5.241399   5.979671   4.158138   2.649004   5.024850
    14  H    5.495952   6.422733   4.753620   2.617775   5.021783
    15  H    6.194468   6.721121   4.657883   3.712536   6.080993
    16  O    5.023329   4.856871   2.481337   3.986691   5.750784
    17  Br   5.102110   6.245690   4.962467   2.306930   4.428773
                   11         12         13         14         15
    11  H    0.000000
    12  C    5.386362   0.000000
    13  C    6.302432   1.521457   0.000000
    14  H    6.521590   2.187110   1.090382   0.000000
    15  H    7.266508   2.135818   1.088794   1.794196   0.000000
    16  O    6.087356   1.222855   2.373870   2.999937   2.504643
    17  Br   6.040719   2.848367   1.948315   2.499492   2.500934
                   16         17
    16  O    0.000000
    17  Br   3.900906   0.000000
 Stoichiometry    C8H7BrO
 Framework group  C1[X(C8H7BrO)]
 Deg. of freedom    45
 Full point group                 C1      NOp   1
 Largest Abelian subgroup         C1      NOp   1
 Largest concise Abelian subgroup C1      NOp   1
                         Standard orientation:                         
 ---------------------------------------------------------------------
 Center     Atomic     Atomic              Coordinates (Angstroms)
 Number     Number      Type              X           Y           Z
 ---------------------------------------------------------------------
    1          6             0       -3.204708    0.178754   -0.497276
    2          6             0       -2.097622    1.023431   -0.403608
    3          6             0       -0.889169    0.546872    0.133231
    4          6             0       -0.817512   -0.770508    0.617696
    5          6             0       -1.931667   -1.610900    0.528456
    6          6             0       -3.130435   -1.135241   -0.015046
    7          1             0       -4.133306    0.549563   -0.922684
    8          1             0       -2.141048    2.047573   -0.762377
    9          1             0        0.105946   -1.161203    1.033678
   10          1             0       -1.869613   -2.629160    0.902480
   11          1             0       -3.994368   -1.790908   -0.083565
   12          6             0        0.253926    1.503807    0.247711
   13          6             0        1.627068    0.968889    0.626097
   14          1             0        1.726496    0.784964    1.696247
   15          1             0        2.382725    1.673334    0.282279
   16          8             0        0.110993    2.701810    0.048377
   17         35             0        1.947884   -0.723407   -0.284476
 ---------------------------------------------------------------------
 Rotational constants (GHZ):      1.5997693      0.6587057      0.4947683
 Standard basis: 6-311+G(d,p) (5D, 7F)
 There are   288 symmetry adapted basis functions of A   symmetry.
 Integral buffers will be    262144 words long.
 Raffenetti 1 integral format.
 Two-electron integral symmetry is turned on.
   288 basis functions,   474 primitive gaussians,   300 cartesian basis functions
    49 alpha electrons       49 beta electrons
       nuclear repulsion energy       728.1101058140 Hartrees.
 NAtoms=   17 NActive=   17 NUniq=   17 SFac= 1.00D+00 NAtFMM=   60 Big=F
 ------------------------------------------------------------------------------
 United Atom Topological Model (UA0  parameters set).
  Nord Group  Hybr  Charge Alpha Radius          Bonded to
    1   CH    *     0.00   1.00  2.125   C2   [s]  C6   [s]
    2   CH    *     0.00   1.00  2.125   C1   [s]  C3   [s]
    3   C     *     0.00   1.00  1.925   C2   [s]  C4   [s]  C12  [s]
    4   CH    *     0.00   1.00  2.125   C3   [s]  C5   [s]
    5   CH    *     0.00   1.00  2.125   C4   [s]  C6   [s]
    6   CH    *     0.00   1.00  2.125   C1   [s]  C5   [s]
   12   C     *     0.00   1.00  1.925   C3   [s]  C13  [s]  O16  [d]
   13   CH2   *     0.00   1.00  2.325   C12  [s] Br17  [s]
   16   O     *     0.00   1.00  1.750   C12  [d]
   17  Br     *     0.00   1.00  2.094   C13  [s]
 ------------------------------------------------------------------------------
 Polarizable Continuum Model (PCM)
 =================================
 Model                : PCM.
 Atomic radii         : UA0 (Simple United Atom Topological Model).
 Polarization charges : Total charges.
 Charge compensation  : None.
 Solution method      : Matrix inversion.
 Cavity               : GePol (RMin=0.200 OFac=0.890).
                        Default sphere list used, NSphG=   10.
                        Tesserae with average area of 0.200 Ang**2.
 Solvent              : Ethanol, Eps=  24.550000.
 ------------------------------------------------------------------------------
 One-electron integrals computed using PRISM.
 NBasis=   288 RedAO= T  NBF=   288
 NBsUse=   288 1.00D-06 NBFU=   288
 Harris functional with IExCor=  205 diagonalized for initial guess.
 ExpMin= 3.50D-02 ExpMax= 4.40D+05 ExpMxC= 1.51D+04 IAcc=3 IRadAn=         5 AccDes= 0.00D+00
 HarFok:  IExCor= 205 AccDes= 0.00D+00 IRadAn=         5 IDoV=1
 ScaDFX=  1.000000  1.000000  1.000000  1.000000
 Initial guess orbital symmetries:
       Occupied  (A) (A) (A) (A) (A) (A) (A) (A) (A) (A) (A) (A)
                 (A) (A) (A) (A) (A) (A) (A) (A) (A) (A) (A) (A)
                 (A) (A) (A) (A) (A) (A) (A) (A) (A) (A) (A) (A)
                 (A) (A) (A) (A) (A) (A) (A) (A) (A) (A) (A) (A)
                 (A)
       Virtual   (A) (A) (A) (A) (A) (A) (A) (A) (A) (A) (A) (A)
                 (A) (A) (A) (A) (A) (A) (A) (A) (A) (A) (A) (A)
                 (A) (A) (A) (A) (A) (A) (A) (A) (A) (A) (A) (A)
                 (A) (A) (A) (A) (A) (A) (A) (A) (A) (A) (A) (A)
                 (A) (A) (A) (A) (A) (A) (A) (A) (A) (A) (A) (A)
                 (A) (A) (A) (A) (A) (A) (A) (A) (A) (A) (A) (A)
                 (A) (A) (A) (A) (A) (A) (A) (A) (A) (A) (A) (A)
                 (A) (A) (A) (A) (A) (A) (A) (A) (A) (A) (A) (A)
                 (A) (A) (A) (A) (A) (A) (A) (A) (A) (A) (A) (A)
                 (A) (A) (A) (A) (A) (A) (A) (A) (A) (A) (A) (A)
                 (A) (A) (A) (A) (A) (A) (A) (A) (A) (A) (A) (A)
                 (A) (A) (A) (A) (A) (A) (A) (A) (A) (A) (A) (A)
                 (A) (A) (A) (A) (A) (A) (A) (A) (A) (A) (A) (A)
                 (A) (A) (A) (A) (A) (A) (A) (A) (A) (A) (A) (A)
                 (A) (A) (A) (A) (A) (A) (A) (A) (A) (A) (A) (A)
                 (A) (A) (A) (A) (A) (A) (A) (A) (A) (A) (A) (A)
                 (A) (A) (A) (A) (A) (A) (A) (A) (A) (A) (A) (A)
                 (A) (A) (A) (A) (A) (A) (A) (A) (A) (A) (A) (A)
                 (A) (A) (A) (A) (A) (A) (A) (A) (A) (A) (A) (A)
                 (A) (A) (A) (A) (A) (A) (A) (A) (A) (A) (A)
 The electronic state of the initial guess is 1-A.
 Requested convergence on RMS density matrix=1.00D-08 within 128 cycles.
 Requested convergence on MAX density matrix=1.00D-06.
 Requested convergence on             energy=1.00D-06.
 No special actions if energy rises.
 Error on total polarization charges =  0.02589
 SCF Done:  E(RHF) =  -2954.34046970     A.U. after   17 cycles
             Convg  =    0.3616D-08             -V/T =  2.0002
             S**2   =   0.0000
 --------------------------------------------------------------------
 Variational PCM results
 =======================
 <psi(f)|   H    |psi(f)>                     (a.u.) =   -2954.324255
 <psi(f)|H+V(f)/2|psi(f)>                     (a.u.) =   -2954.340470
 Total free energy in solution:
  with all non electrostatic terms            (a.u.) =   -2954.337334
 --------------------------------------------------------------------
 (Polarized solute)-Solvent               (kcal/mol) =     -10.17
 --------------------------------------------------------------------
 Cavitation energy                        (kcal/mol) =      15.67
 Dispersion energy                        (kcal/mol) =     -14.84
 Repulsion energy                         (kcal/mol) =       1.14
 Total non electrostatic                  (kcal/mol) =       1.97
 --------------------------------------------------------------------
 Partition over spheres:
 Sphere  on Atom  Surface  Charge   GEl     GCav    GDR
    1      C1      17.32  -0.028   -0.81    1.71   -1.59
    2      C2      13.57  -0.019   -0.39    1.68   -1.45
    3      C3       0.38   0.001    0.00    0.24   -0.04
    4      C4       6.40  -0.003   -0.20    1.18   -0.73
    5      C5      17.32  -0.028   -0.88    1.71   -1.66
    6      C6      17.37  -0.042   -0.98    1.72   -1.57
    7      C12      1.56  -0.011   -0.02    0.35   -0.15
    8      C13     26.44  -0.165   -1.72    2.65   -2.36
    9      O16     14.61   0.178   -3.33    1.75   -1.43
   10     Br17     25.54   0.068   -0.54    2.67   -2.71
 Added spheres:    42.59   0.022   -1.29    0.00    0.00
 --------------------------------------------------------------------
 After PCM corrections, the SCF energy is  -2954.34046970     a.u.
 --------------------------------------------------------------------
 ExpMin= 3.50D-02 ExpMax= 4.40D+05 ExpMxC= 1.51D+04 IAcc=3 IRadAn=         5 AccDes= 0.00D+00
 HarFok:  IExCor= 205 AccDes= 0.00D+00 IRadAn=         5 IDoV=1
 ScaDFX=  1.000000  1.000000  1.000000  1.000000
 Range of M.O.s used for correlation:    24   288
 NBasis=   288 NAE=    49 NBE=    49 NFC=    23 NFV=     0
 NROrb=    265 NOA=    26 NOB=    26 NVA=   239 NVB=   239

 **** Warning!!: The largest alpha MO coefficient is  0.14921084D+03

 Disk-based method using OVN memory for  9 occupieds at a time.
 Estimated scratch disk usage=   228390216 words.
 Actual    scratch disk usage=   228038472 words.
 JobTyp=1 Pass  1:  I=   1 to   9 NPSUse=  1 ParTrn=F ParDer=F DoDerP=F.
 JobTyp=1 Pass  2:  I=  10 to  18 NPSUse=  1 ParTrn=F ParDer=F DoDerP=F.
 JobTyp=1 Pass  3:  I=  19 to  26 NPSUse=  1 ParTrn=F ParDer=F DoDerP=F.
 Spin components of T(2) and E(2):
     alpha-alpha T2 =       0.7143066766D-01 E2=     -0.1905490140D+00
     alpha-beta  T2 =       0.3696119813D+00 E2=     -0.1046564377D+01
     beta-beta   T2 =       0.7143066766D-01 E2=     -0.1905490140D+00
 ANorm=    0.1229826539D+01
 E2 =    -0.1427662406D+01 EUMP2 =    -0.29557681321013D+04

 **********************************************************************

            Population analysis using the SCF density.

 **********************************************************************

 Orbital symmetries:
       Occupied  (A) (A) (A) (A) (A) (A) (A) (A) (A) (A) (A) (A)
                 (A) (A) (A) (A) (A) (A) (A) (A) (A) (A) (A) (A)
                 (A) (A) (A) (A) (A) (A) (A) (A) (A) (A) (A) (A)
                 (A) (A) (A) (A) (A) (A) (A) (A) (A) (A) (A) (A)
                 (A)
       Virtual   (A) (A) (A) (A) (A) (A) (A) (A) (A) (A) (A) (A)
                 (A) (A) (A) (A) (A) (A) (A) (A) (A) (A) (A) (A)
                 (A) (A) (A) (A) (A) (A) (A) (A) (A) (A) (A) (A)
                 (A) (A) (A) (A) (A) (A) (A) (A) (A) (A) (A) (A)
                 (A) (A) (A) (A) (A) (A) (A) (A) (A) (A) (A) (A)
                 (A) (A) (A) (A) (A) (A) (A) (A) (A) (A) (A) (A)
                 (A) (A) (A) (A) (A) (A) (A) (A) (A) (A) (A) (A)
                 (A) (A) (A) (A) (A) (A) (A) (A) (A) (A) (A) (A)
                 (A) (A) (A) (A) (A) (A) (A) (A) (A) (A) (A) (A)
                 (A) (A) (A) (A) (A) (A) (A) (A) (A) (A) (A) (A)
                 (A) (A) (A) (A) (A) (A) (A) (A) (A) (A) (A) (A)
                 (A) (A) (A) (A) (A) (A) (A) (A) (A) (A) (A) (A)
                 (A) (A) (A) (A) (A) (A) (A) (A) (A) (A) (A) (A)
                 (A) (A) (A) (A) (A) (A) (A) (A) (A) (A) (A) (A)
                 (A) (A) (A) (A) (A) (A) (A) (A) (A) (A) (A) (A)
                 (A) (A) (A) (A) (A) (A) (A) (A) (A) (A) (A) (A)
                 (A) (A) (A) (A) (A) (A) (A) (A) (A) (A) (A) (A)
                 (A) (A) (A) (A) (A) (A) (A) (A) (A) (A) (A) (A)
                 (A) (A) (A) (A) (A) (A) (A) (A) (A) (A) (A) (A)
                 (A) (A) (A) (A) (A) (A) (A) (A) (A) (A) (A)
 The electronic state is 1-A.
 Alpha  occ. eigenvalues -- -490.02599 -65.16059 -58.52058 -58.51897 -58.51891
 Alpha  occ. eigenvalues --  -20.57065 -11.36732 -11.30879 -11.25677 -11.25497
 Alpha  occ. eigenvalues --  -11.25398 -11.25353 -11.24328 -11.24320  -9.84161
 Alpha  occ. eigenvalues --   -7.45525  -7.44719  -7.44713  -3.19483  -3.19104
 Alpha  occ. eigenvalues --   -3.19073  -3.18119  -3.18115  -1.41163  -1.16768
 Alpha  occ. eigenvalues --   -1.10150  -1.03752  -1.02494  -0.94933  -0.86699
 Alpha  occ. eigenvalues --   -0.83836  -0.77070  -0.71440  -0.66929  -0.66512
 Alpha  occ. eigenvalues --   -0.64477  -0.62106  -0.60741  -0.59579  -0.55990
 Alpha  occ. eigenvalues --   -0.53249  -0.51392  -0.50421  -0.50121  -0.45552
 Alpha  occ. eigenvalues --   -0.41613  -0.40960  -0.34897  -0.34156
 Alpha virt. eigenvalues --    0.05289   0.06437   0.06928   0.07560   0.08411
 Alpha virt. eigenvalues --    0.09098   0.09765   0.10303   0.11121   0.11454
 Alpha virt. eigenvalues --    0.11708   0.12381   0.12866   0.13892   0.14566
 Alpha virt. eigenvalues --    0.15141   0.15951   0.16279   0.16884   0.18044
 Alpha virt. eigenvalues --    0.18760   0.19618   0.19946   0.21646   0.22044
 Alpha virt. eigenvalues --    0.22446   0.23024   0.23114   0.24188   0.24671
 Alpha virt. eigenvalues --    0.25659   0.26887   0.27715   0.28234   0.28768
 Alpha virt. eigenvalues --    0.29062   0.29369   0.31444   0.31814   0.32645
 Alpha virt. eigenvalues --    0.33181   0.33514   0.34418   0.34802   0.36199
 Alpha virt. eigenvalues --    0.36385   0.37595   0.38449   0.39466   0.40115
 Alpha virt. eigenvalues --    0.40673   0.43228   0.45491   0.46755   0.47567
 Alpha virt. eigenvalues --    0.48707   0.51490   0.52119   0.55119   0.56109
 Alpha virt. eigenvalues --    0.57751   0.60955   0.62673   0.64383   0.65510
 Alpha virt. eigenvalues --    0.68792   0.70199   0.71675   0.72075   0.72462
 Alpha virt. eigenvalues --    0.73964   0.74420   0.75985   0.76567   0.78556
 Alpha virt. eigenvalues --    0.80413   0.80829   0.83010   0.83925   0.85408
 Alpha virt. eigenvalues --    0.85766   0.86842   0.87614   0.89235   0.91283
 Alpha virt. eigenvalues --    0.91672   0.92724   0.94084   0.94669   0.95528
 Alpha virt. eigenvalues --    0.97494   0.99173   1.00845   1.01162   1.02330
 Alpha virt. eigenvalues --    1.04699   1.06872   1.07990   1.09009   1.10674
 Alpha virt. eigenvalues --    1.11651   1.14043   1.15417   1.17031   1.18854
 Alpha virt. eigenvalues --    1.20904   1.24423   1.25493   1.27723   1.32359
 Alpha virt. eigenvalues --    1.33789   1.35844   1.37412   1.39502   1.40407
 Alpha virt. eigenvalues --    1.42119   1.46429   1.49922   1.53124   1.56872
 Alpha virt. eigenvalues --    1.66230   1.70608   1.74876   1.75716   1.76412
 Alpha virt. eigenvalues --    1.77366   1.79320   1.82211   1.82827   1.84680
 Alpha virt. eigenvalues --    1.87342   1.88713   1.91035   1.92653   1.95117
 Alpha virt. eigenvalues --    1.96433   1.98851   1.99473   2.02401   2.03637
 Alpha virt. eigenvalues --    2.05271   2.05736   2.10195   2.15838   2.19823
 Alpha virt. eigenvalues --    2.21230   2.22103   2.23147   2.24404   2.25683
 Alpha virt. eigenvalues --    2.27823   2.30194   2.31109   2.33491   2.35507
 Alpha virt. eigenvalues --    2.37868   2.41434   2.42440   2.46700   2.48288
 Alpha virt. eigenvalues --    2.52511   2.58680   2.61174   2.65473   2.73038
 Alpha virt. eigenvalues --    2.74288   2.75868   2.77145   2.82755   2.86626
 Alpha virt. eigenvalues --    2.90354   2.94979   2.97426   3.00162   3.01375
 Alpha virt. eigenvalues --    3.02800   3.04941   3.05404   3.06699   3.07483
 Alpha virt. eigenvalues --    3.12707   3.14385   3.19287   3.19763   3.21528
 Alpha virt. eigenvalues --    3.23776   3.25273   3.27400   3.29525   3.31660
 Alpha virt. eigenvalues --    3.33699   3.45221   3.47739   3.55945   3.60763
 Alpha virt. eigenvalues --    3.62717   3.73107   3.76076   3.78898   3.88195
 Alpha virt. eigenvalues --    3.91442   3.92437   3.99208   4.02094   4.14464
 Alpha virt. eigenvalues --    4.17010   4.39192   4.43285   4.49356   4.55801
 Alpha virt. eigenvalues --    4.57822   4.73924   4.75814   4.78699   4.85737
 Alpha virt. eigenvalues --    4.87976   5.12432   5.26070   5.61070   5.75890
 Alpha virt. eigenvalues --    6.27623   7.32931   8.24025   8.29623   8.35749
 Alpha virt. eigenvalues --   24.74524  24.94358  24.98873  25.09294  25.09771
 Alpha virt. eigenvalues --   25.20231  25.23667  25.32518  49.57380  51.68715
 Alpha virt. eigenvalues --  293.92439 293.98199 294.064361028.53604
          Condensed to atoms (all electrons):
              1          2          3          4          5          6
     1  C    6.494627  -1.030693   0.042584  -0.368775   0.488559   0.197082
     2  C   -1.030693  12.823375  -2.654820  -3.418647  -0.654317   0.546469
     3  C    0.042584  -2.654820  13.735945  -0.961392  -0.470734  -1.119526
     4  C   -0.368775  -3.418647  -0.961392  11.872285  -1.103153   0.423529
     5  C    0.488559  -0.654317  -0.470734  -1.103153   7.268079   0.146102
     6  C    0.197082   0.546469  -1.119526   0.423529   0.146102   5.510744
     7  H    0.425111  -0.048012   0.021367  -0.006523  -0.003362  -0.021632
     8  H   -0.022734   0.401105  -0.008489  -0.010502  -0.002904  -0.004579
     9  H    0.001301  -0.027630  -0.031573   0.448546  -0.016854  -0.017875
    10  H   -0.005068  -0.005166   0.018689  -0.048793   0.426523  -0.018309
    11  H   -0.002431  -0.032829   0.023403  -0.032785  -0.000201   0.417098
    12  C    0.252737   0.020422  -4.946346   0.595499   0.836507   0.088961
    13  C   -0.185403  -0.308329   0.987560  -0.049232  -0.437657  -0.010272
    14  H    0.000736   0.023897  -0.012243  -0.033936  -0.000328  -0.000580
    15  H    0.000650   0.009593  -0.016338   0.000892   0.005605   0.000051
    16  O    0.035529   0.051910  -0.016780  -0.152141  -0.005478  -0.011916
    17  Br  -0.011275  -0.035830   0.136942  -0.119419  -0.093965   0.001541
              7          8          9         10         11         12
     1  C    0.425111  -0.022734   0.001301  -0.005068  -0.002431   0.252737
     2  C   -0.048012   0.401105  -0.027630  -0.005166  -0.032829   0.020422
     3  C    0.021367  -0.008489  -0.031573   0.018689   0.023403  -4.946346
     4  C   -0.006523  -0.010502   0.448546  -0.048793  -0.032785   0.595499
     5  C   -0.003362  -0.002904  -0.016854   0.426523  -0.000201   0.836507
     6  C   -0.021632  -0.004579  -0.017875  -0.018309   0.417098   0.088961
     7  H    0.448958  -0.002955   0.000022  -0.000066  -0.003278   0.006477
     8  H   -0.002955   0.435019  -0.000019   0.000016  -0.000045   0.023800
     9  H    0.000022  -0.000019   0.460721  -0.003371  -0.000102   0.050396
    10  H   -0.000066   0.000016  -0.003371   0.448399  -0.003224   0.005431
    11  H   -0.003278  -0.000045  -0.000102  -0.003224   0.444493   0.002236
    12  C    0.006477   0.023800   0.050396   0.005431   0.002236  11.566561
    13  C    0.000053  -0.001917  -0.020007   0.000935  -0.000244  -2.385911
    14  H    0.000000  -0.000030  -0.001336  -0.000008   0.000000   0.043052
    15  H    0.000000   0.000024   0.000309   0.000001   0.000000  -0.027763
    16  O    0.000011   0.002268  -0.000636   0.000005   0.000003   0.358906
    17  Br  -0.000125   0.000001  -0.030566   0.000258  -0.000072   0.015454
             13         14         15         16         17
     1  C   -0.185403   0.000736   0.000650   0.035529  -0.011275
     2  C   -0.308329   0.023897   0.009593   0.051910  -0.035830
     3  C    0.987560  -0.012243  -0.016338  -0.016780   0.136942
     4  C   -0.049232  -0.033936   0.000892  -0.152141  -0.119419
     5  C   -0.437657  -0.000328   0.005605  -0.005478  -0.093965
     6  C   -0.010272  -0.000580   0.000051  -0.011916   0.001541
     7  H    0.000053   0.000000   0.000000   0.000011  -0.000125
     8  H   -0.001917  -0.000030   0.000024   0.002268   0.000001
     9  H   -0.020007  -0.001336   0.000309  -0.000636  -0.030566
    10  H    0.000935  -0.000008   0.000001   0.000005   0.000258
    11  H   -0.000244   0.000000   0.000000   0.000003  -0.000072
    12  C   -2.385911   0.043052  -0.027763   0.358906   0.015454
    13  C    7.706333   0.378567   0.413034  -0.074734   0.076576
    14  H    0.378567   0.403721  -0.012981  -0.000133  -0.050052
    15  H    0.413034  -0.012981   0.417612  -0.000117  -0.030214
    16  O   -0.074734  -0.000133  -0.000117   8.233020   0.007114
    17  Br   0.076576  -0.050052  -0.030214   0.007114  35.302580
 Mulliken atomic charges:
              1
     1  C   -0.312537
     2  C    0.339502
     3  C    1.271752
     4  C   -1.035452
     5  C   -0.382421
     6  C   -0.126886
     7  H    0.183954
     8  H    0.191940
     9  H    0.188674
    10  H    0.183748
    11  H    0.187978
    12  C   -0.506418
    13  C   -0.089353
    14  H    0.261656
    15  H    0.239641
    16  O   -0.426830
    17  Br  -0.168949
 Sum of Mulliken charges=   0.00000
 Atomic charges with hydrogens summed into heavy atoms:
              1
     1  C   -0.128582
     2  C    0.531443
     3  C    1.271752
     4  C   -0.846778
     5  C   -0.198673
     6  C    0.061092
     7  H    0.000000
     8  H    0.000000
     9  H    0.000000
    10  H    0.000000
    11  H    0.000000
    12  C   -0.506418
    13  C    0.411944
    14  H    0.000000
    15  H    0.000000
    16  O   -0.426830
    17  Br  -0.168949
 Sum of Mulliken charges=   0.00000
 Electronic spatial extent (au):  <R**2>=  2107.1127
 Charge=     0.0000 electrons
 Dipole moment (field-independent basis, Debye):
    X=    -1.1674    Y=    -2.9872    Z=     1.6976  Tot=     3.6288
 Quadrupole moment (field-independent basis, Debye-Ang):
   XX=   -62.5662   YY=   -78.6883   ZZ=   -71.6254
   XY=     5.2916   XZ=     5.6316   YZ=    -1.4524
 Traceless Quadrupole moment (field-independent basis, Debye-Ang):
   XX=     8.3938   YY=    -7.7283   ZZ=    -0.6655
   XY=     5.2916   XZ=     5.6316   YZ=    -1.4524
 Octapole moment (field-independent basis, Debye-Ang**2):
  XXX=    23.9147  YYY=   -68.4813  ZZZ=    -3.8077  XYY=    13.6310
  XXY=    -2.8517  XXZ=    -9.9161  XZZ=    31.8101  YZZ=    -2.2288
  YYZ=    -1.4077  XYZ=     8.3348
 Hexadecapole moment (field-independent basis, Debye-Ang**3):
 XXXX= -1564.3052 YYYY=  -851.5358 ZZZZ=  -166.5129 XXXY=    18.5827
 XXXZ=    46.3610 YYYX=   -32.3069 YYYZ=    -8.8649 ZZZX=    -5.0689
 ZZZY=    10.3284 XXYY=  -360.8389 XXZZ=  -325.8900 YYZZ=  -148.0340
 XXYZ=    -5.5139 YYXZ=    -7.0850 ZZXY=   -18.4497
 N-N= 7.281101058140D+02 E-N=-8.502767907996D+03  KE= 2.953687289629D+03
 1|1|UNPC-UNK|SP|RMP2-FC|6-311+G(d,p)|C8H7Br1O1|PCUSER|14-Oct-2017|0||#
  MP2/6-311+G(D,P) SCRF=(SOLVENT=ETHANOL) GEOM=CONNECTIVITY||Title Card
  Required||0,1|C|C,1,1.39566918|C,2,1.40558305,1,120.1600856|C,3,1.405
 46442,2,119.55673139,1,-2.22735047,0|C,4,1.39841519,3,120.04490228,2,1
 .87280024,0|C,5,1.39953243,4,120.19667557,3,-1.45452653,0|H,1,1.086631
 12,2,119.84234679,3,-179.36420326,0|H,2,1.08603265,1,121.12012866,6,-1
 79.33489486,0|H,4,1.08556818,3,120.85057232,2,179.80134193,0|H,5,1.086
 55283,4,119.71716164,3,179.85118904,0|H,6,1.08672655,5,120.02468546,4,
 179.96552093,0|C,3,1.49515745,2,118.00528059,1,-178.25205542,0|C,12,1.
 52145679,3,118.94857446,2,-170.89576819,0|H,13,1.09038229,12,112.68641
 109,3,-79.30859482,0|H,13,1.08879369,12,108.6852263,3,157.43190676,0|O
 ,12,1.22285524,3,121.67983523,2,9.2853598,0|Br,13,1.94831544,12,109.74
 050386,3,40.17687481,0||Version=x86-Win32-G03RevB.05|State=1-A|HF=-295
 4.3404697|MP2=-2955.7681321|RMSD=3.616e-009|PG=C01 [X(C8H7Br1O1)]||@


 NO MATTER HOW THIN YOU SLICE IT, IT'S STILL BALONEY

                                   -- ALFRED E. SMITH
 Job cpu time:  0 days  0 hours 10 minutes 56.0 seconds.
 File lengths (MBytes):  RWF=   1859 Int=      0 D2E=      0 Chk=     17 Scr=      1
 Normal termination of Gaussian 03 at Sat Oct 14 22:08:16 2017.
