# Supplementary material for: Conformational preferences of α-fluoroketones may influence their reactivity
Source: Beilstein J Org Chem. 2017 Dec 29;13:2915–21. doi: 10.3762/bjoc.13.284 (PMC5753061; doi:10.3762/bjoc.13.284)
Supplement: File 2 — Details of computational conformational analysis. [file Beilstein_J_Org_Chem-13-2915-s002.zip › Computation/CH2BR150.out]

 Entering Link 1 = C:\G03W\l1.exe PID=      4396.
  
 Copyright (c) 1988,1990,1992,1993,1995,1998,2003, Gaussian, Inc.
                  All Rights Reserved.
  
 This is the Gaussian(R) 03 program.  It is based on the
 the Gaussian(R) 98 system (copyright 1998, Gaussian, Inc.),
 the Gaussian(R) 94 system (copyright 1995, Gaussian, Inc.),
 the Gaussian 92(TM) system (copyright 1992, Gaussian, Inc.),
 the Gaussian 90(TM) system (copyright 1990, Gaussian, Inc.),
 the Gaussian 88(TM) system (copyright 1988, Gaussian, Inc.),
 the Gaussian 86(TM) system (copyright 1986, Carnegie Mellon
 University), and the Gaussian 82(TM) system (copyright 1983,
 Carnegie Mellon University). Gaussian is a federally registered
 trademark of Gaussian, Inc.
  
 This software contains proprietary and confidential information,
 including trade secrets, belonging to Gaussian, Inc.
  
 This software is provided under written license and may be
 used, copied, transmitted, or stored only in accord with that
 written license.
  
 The following legend is applicable only to US Government
 contracts under DFARS:
  
                    RESTRICTED RIGHTS LEGEND
  
 Use, duplication or disclosure by the US Government is subject
 to restrictions as set forth in subparagraph (c)(1)(ii) of the
 Rights in Technical Data and Computer Software clause at DFARS
 252.227-7013.
  
 Gaussian, Inc.
 Carnegie Office Park, Building 6, Pittsburgh, PA 15106 USA
  
 The following legend is applicable only to US Government
 contracts under FAR:
  
                    RESTRICTED RIGHTS LEGEND
  
 Use, reproduction and disclosure by the US Government is subject
 to restrictions as set forth in subparagraph (c) of the
 Commercial Computer Software - Restricted Rights clause at FAR
 52.227-19.
  
 Gaussian, Inc.
 Carnegie Office Park, Building 6, Pittsburgh, PA 15106 USA
  
  
 ---------------------------------------------------------------
 Warning -- This program may not be used in any manner that
 competes with the business of Gaussian, Inc. or will provide
 assistance to any competitor of Gaussian, Inc.  The licensee
 of this program is prohibited from giving any competitor of
 Gaussian, Inc. access to this program.  By using this program,
 the user acknowledges that Gaussian, Inc. is engaged in the
 business of creating and licensing software in the field of
 computational chemistry and represents and warrants to the
 licensee that it is not a competitor of Gaussian, Inc. and that
 it will not use this program in any manner prohibited above.
 ---------------------------------------------------------------
  

 Cite this work as:
 Gaussian 03, Revision B.05,
 M. J. Frisch, G. W. Trucks, H. B. Schlegel, G. E. Scuseria, 
 M. A. Robb, J. R. Cheeseman, J. A. Montgomery, Jr., T. Vreven, 
 K. N. Kudin, J. C. Burant, J. M. Millam, S. S. Iyengar, J. Tomasi, 
 V. Barone, B. Mennucci, M. Cossi, G. Scalmani, N. Rega, 
 G. A. Petersson, H. Nakatsuji, M. Hada, M. Ehara, K. Toyota, 
 R. Fukuda, J. Hasegawa, M. Ishida, T. Nakajima, Y. Honda, O. Kitao, 
 H. Nakai, M. Klene, X. Li, J. E. Knox, H. P. Hratchian, J. B. Cross, 
 C. Adamo, J. Jaramillo, R. Gomperts, R. E. Stratmann, O. Yazyev, 
 A. J. Austin, R. Cammi, C. Pomelli, J. W. Ochterski, P. Y. Ayala, 
 K. Morokuma, G. A. Voth, P. Salvador, J. J. Dannenberg, 
 V. G. Zakrzewski, S. Dapprich, A. D. Daniels, M. C. Strain, 
 O. Farkas, D. K. Malick, A. D. Rabuck, K. Raghavachari, 
 J. B. Foresman, J. V. Ortiz, Q. Cui, A. G. Baboul, S. Clifford, 
 J. Cioslowski, B. B. Stefanov, G. Liu, A. Liashenko, P. Piskorz, 
 I. Komaromi, R. L. Martin, D. J. Fox, T. Keith, M. A. Al-Laham, 
 C. Y. Peng, A. Nanayakkara, M. Challacombe, P. M. W. Gill, 
 B. Johnson, W. Chen, M. W. Wong, C. Gonzalez, and J. A. Pople, 
 Gaussian, Inc., Pittsburgh PA, 2003.
 
 **********************************************
 Gaussian 03:  x86-Win32-G03RevB.05  8-Nov-2003
                  04-Aug-2017 
 **********************************************
 %chk=CH2F.chk
 %mem=6MW
 %nproc=1
 Will use up to    1 processors via shared memory.
 Default route:  MaxDisk=2000MB
 ------------------------------------
 # mp2/6-311+g(d,p) geom=connectivity
 ------------------------------------
 1/38=1,57=2/1;
 2/17=6,18=5,40=1/2;
 3/5=4,6=6,7=111,11=9,16=1,25=1,30=1/1,2,3;
 4//1;
 5/5=2,38=5/2;
 8/10=2,27=262144000/1;
 9/16=-3,27=262144000/6;
 6/7=2,8=2,9=2,10=2/1;
 99/5=1,9=1/99;
 -------------------
 Title Card Required
 -------------------
 Symbolic Z-matrix:
 Charge =  0 Multiplicity = 1
 C
 C                    1    B1
 C                    2    B2       1    A1
 C                    3    B3       2    A2       1    D1       0
 C                    4    B4       3    A3       2    D2       0
 C                    5    B5       4    A4       3    D3       0
 H                    1    B6       2    A5       3    D4       0
 H                    2    B7       1    A6       6    D5       0
 H                    4    B8       3    A7       2    D6       0
 H                    5    B9       4    A8       3    D7       0
 H                    6    B10      5    A9       4    D8       0
 C                    3    B11      2    A10      1    D9       0
 C                    12   B12      3    A11      2    D10      0
 H                    13   B13      12   A12      3    D11      0
 H                    13   B14      12   A13      3    D12      0
 O                    12   B15      3    A14      2    D13      0
 Br                   13   B16      12   A15      3    D14      0
       Variables:
  B1                    1.39567                  
  B2                    1.40558                  
  B3                    1.40546                  
  B4                    1.39842                  
  B5                    1.39953                  
  B6                    1.08663                  
  B7                    1.08603                  
  B8                    1.08557                  
  B9                    1.08655                  
  B10                   1.08673                  
  B11                   1.49516                  
  B12                   1.52146                  
  B13                   1.09038                  
  B14                   1.08879                  
  B15                   1.22286                  
  B16                   1.94832                  
  A1                  120.16009                  
  A2                  119.55673                  
  A3                  120.0449                   
  A4                  120.19668                  
  A5                  119.84235                  
  A6                  121.12013                  
  A7                  120.85057                  
  A8                  119.71716                  
  A9                  120.02469                  
  A10                 118.00528                  
  A11                 118.94857                  
  A12                 112.68641                  
  A13                 108.68523                  
  A14                 121.67984                  
  A15                 109.7405                   
  D1                   -2.22735                  
  D2                    1.8728                   
  D3                   -1.45453                  
  D4                 -179.3642                   
  D5                 -179.33489                  
  D6                  179.80134                  
  D7                  179.85119                  
  D8                  179.96552                  
  D9                 -178.25206                  
  D10                -170.89577                  
  D11                 -89.30859                  
  D12                 147.43191                  
  D13                   9.28536                  
  D14                  30.17687                  
 
                          Input orientation:                          
 ---------------------------------------------------------------------
 Center     Atomic     Atomic              Coordinates (Angstroms)
 Number     Number      Type              X           Y           Z
 ---------------------------------------------------------------------
    1          6             0        0.000000    0.000000    0.000000
    2          6             0        0.000000    0.000000    1.395669
    3          6             0        1.215302    0.000000    2.101859
    4          6             0        2.428518   -0.047515    1.393918
    5          6             0        2.423343   -0.054850   -0.004468
    6          6             0        1.211193   -0.045668   -0.703968
    7          1             0       -0.942484    0.010459   -0.540724
    8          1             0       -0.929421    0.024243    1.956968
    9          1             0        3.379254   -0.045239    1.917897
   10          1             0        3.364469   -0.089217   -0.546406
   11          1             0        1.210440   -0.050836   -1.790682
   12          6             0        1.159394   -0.040266    3.595428
   13          6             0        2.442139    0.169294    4.386300
   14          1             0        2.977148   -0.762014    4.574356
   15          1             0        2.197541    0.671064    5.321110
   16          8             0        0.111782   -0.240102    4.193718
   17         35             0        3.644315    1.337183    3.392951
 ---------------------------------------------------------------------
                    Distance matrix (angstroms):
                    1          2          3          4          5
     1  C    0.000000
     2  C    1.395669   0.000000
     3  C    2.427915   1.405583   0.000000
     4  C    2.800529   2.428983   1.405464   0.000000
     5  C    2.423968   2.799283   2.428783   1.398415   0.000000
     6  C    1.401658   2.424366   2.806201   2.425491   1.399532
     7  H    1.086631   2.153602   3.411656   3.887139   3.408904
     8  H    2.166595   1.086033   2.149748   3.405573   3.885166
     9  H    3.885838   3.419668   2.172229   1.085568   2.146939
    10  H    3.409718   3.885778   3.411772   2.154670   1.086553
    11  H    2.162010   3.408897   3.892876   3.409604   2.159099
    12  C    3.777952   2.486917   1.495157   2.541137   3.815368
    13  C    5.023180   3.864787   2.598550   3.000257   4.396526
    14  H    5.510790   4.421326   3.130177   3.305555   4.666092
    15  H    5.796009   4.548472   3.432011   3.999068   5.379565
    16  O    4.202073   2.810555   2.377242   3.639125   4.796082
    17  Br   5.155697   4.365573   3.058607   2.718765   3.869236
                    6          7          8          9         10
     6  C    0.000000
     7  H    2.160584   0.000000
     8  H    3.415801   2.497764   0.000000
     9  H    3.402155   4.972458   4.309412   0.000000
    10  H    2.159472   4.308110   4.971645   2.464740   0.000000
    11  H    1.086727   2.490227   4.316192   4.296201   2.487878
    12  C    4.299711   4.639851   2.655534   2.782430   4.692499
    13  C    5.241399   5.979671   4.158138   2.649004   5.024850
    14  H    5.611814   6.490322   4.767620   2.780690   5.179275
    15  H    6.147207   6.682608   4.638288   3.673064   6.030547
    16  O    5.023329   4.856871   2.481337   3.986691   5.750784
    17  Br   4.961562   6.186495   4.970404   2.038904   4.198984
                   11         12         13         14         15
    11  H    0.000000
    12  C    5.386362   0.000000
    13  C    6.302432   1.521457   0.000000
    14  H    6.643850   2.187110   1.090382   0.000000
    15  H    7.216169   2.135818   1.088794   1.794196   0.000000
    16  O    6.087356   1.222855   2.373870   2.937277   2.540005
    17  Br   5.892401   2.848367   1.948315   2.499492   2.500934
                   16         17
    16  O    0.000000
    17  Br   3.950677   0.000000
 Stoichiometry    C8H7BrO
 Framework group  C1[X(C8H7BrO)]
 Deg. of freedom    45
 Full point group                 C1      NOp   1
 Largest Abelian subgroup         C1      NOp   1
 Largest concise Abelian subgroup C1      NOp   1
                         Standard orientation:                         
 ---------------------------------------------------------------------
 Center     Atomic     Atomic              Coordinates (Angstroms)
 Number     Number      Type              X           Y           Z
 ---------------------------------------------------------------------
    1          6             0       -3.192689    0.151814   -0.416413
    2          6             0       -2.106777    1.025732   -0.346019
    3          6             0       -0.858637    0.566020    0.108375
    4          6             0       -0.724002   -0.766259    0.535265
    5          6             0       -1.816861   -1.636284    0.469825
    6          6             0       -3.055659   -1.176918    0.008248
    7          1             0       -4.152595    0.510169   -0.778256
    8          1             0       -2.198245    2.061144   -0.660699
    9          1             0        0.230843   -1.144269    0.887169
   10          1             0       -1.706163   -2.665839    0.799005
   11          1             0       -3.902927   -1.855584   -0.041978
   12          6             0        0.261110    1.552359    0.202187
   13          6             0        1.666972    1.045512    0.487651
   14          1             0        1.885065    0.988911    1.554499
   15          1             0        2.380734    1.692401   -0.019843
   16          8             0        0.073739    2.752224    0.058699
   17         35             0        1.880932   -0.747902   -0.242977
 ---------------------------------------------------------------------
 Rotational constants (GHZ):      1.5729503      0.6955415      0.5038518
 Standard basis: 6-311+G(d,p) (5D, 7F)
 There are   288 symmetry adapted basis functions of A   symmetry.
 Integral buffers will be    262144 words long.
 Raffenetti 1 integral format.
 Two-electron integral symmetry is turned on.
   288 basis functions,   474 primitive gaussians,   300 cartesian basis functions
    49 alpha electrons       49 beta electrons
       nuclear repulsion energy       735.0569765409 Hartrees.
 NAtoms=   17 NActive=   17 NUniq=   17 SFac= 1.00D+00 NAtFMM=   60 Big=F
 One-electron integrals computed using PRISM.
 NBasis=   288 RedAO= T  NBF=   288
 NBsUse=   288 1.00D-06 NBFU=   288
 Harris functional with IExCor=  205 diagonalized for initial guess.
 ExpMin= 3.50D-02 ExpMax= 4.40D+05 ExpMxC= 1.51D+04 IAcc=3 IRadAn=         5 AccDes= 0.00D+00
 HarFok:  IExCor= 205 AccDes= 0.00D+00 IRadAn=         5 IDoV=1
 ScaDFX=  1.000000  1.000000  1.000000  1.000000
 Initial guess orbital symmetries:
       Occupied  (A) (A) (A) (A) (A) (A) (A) (A) (A) (A) (A) (A)
                 (A) (A) (A) (A) (A) (A) (A) (A) (A) (A) (A) (A)
                 (A) (A) (A) (A) (A) (A) (A) (A) (A) (A) (A) (A)
                 (A) (A) (A) (A) (A) (A) (A) (A) (A) (A) (A) (A)
                 (A)
       Virtual   (A) (A) (A) (A) (A) (A) (A) (A) (A) (A) (A) (A)
                 (A) (A) (A) (A) (A) (A) (A) (A) (A) (A) (A) (A)
                 (A) (A) (A) (A) (A) (A) (A) (A) (A) (A) (A) (A)
                 (A) (A) (A) (A) (A) (A) (A) (A) (A) (A) (A) (A)
                 (A) (A) (A) (A) (A) (A) (A) (A) (A) (A) (A) (A)
                 (A) (A) (A) (A) (A) (A) (A) (A) (A) (A) (A) (A)
                 (A) (A) (A) (A) (A) (A) (A) (A) (A) (A) (A) (A)
                 (A) (A) (A) (A) (A) (A) (A) (A) (A) (A) (A) (A)
                 (A) (A) (A) (A) (A) (A) (A) (A) (A) (A) (A) (A)
                 (A) (A) (A) (A) (A) (A) (A) (A) (A) (A) (A) (A)
                 (A) (A) (A) (A) (A) (A) (A) (A) (A) (A) (A) (A)
                 (A) (A) (A) (A) (A) (A) (A) (A) (A) (A) (A) (A)
                 (A) (A) (A) (A) (A) (A) (A) (A) (A) (A) (A) (A)
                 (A) (A) (A) (A) (A) (A) (A) (A) (A) (A) (A) (A)
                 (A) (A) (A) (A) (A) (A) (A) (A) (A) (A) (A) (A)
                 (A) (A) (A) (A) (A) (A) (A) (A) (A) (A) (A) (A)
                 (A) (A) (A) (A) (A) (A) (A) (A) (A) (A) (A) (A)
                 (A) (A) (A) (A) (A) (A) (A) (A) (A) (A) (A) (A)
                 (A) (A) (A) (A) (A) (A) (A) (A) (A) (A) (A) (A)
                 (A) (A) (A) (A) (A) (A) (A) (A) (A) (A) (A)
 The electronic state of the initial guess is 1-A.
 Requested convergence on RMS density matrix=1.00D-08 within 128 cycles.
 Requested convergence on MAX density matrix=1.00D-06.
 Requested convergence on             energy=1.00D-06.
 No special actions if energy rises.
 SCF Done:  E(RHF) =  -2954.30432628     A.U. after   17 cycles
             Convg  =    0.7340D-08             -V/T =  2.0002
             S**2   =   0.0000
 ExpMin= 3.50D-02 ExpMax= 4.40D+05 ExpMxC= 1.51D+04 IAcc=3 IRadAn=         5 AccDes= 0.00D+00
 HarFok:  IExCor= 205 AccDes= 0.00D+00 IRadAn=         5 IDoV=1
 ScaDFX=  1.000000  1.000000  1.000000  1.000000
 Range of M.O.s used for correlation:    24   288
 NBasis=   288 NAE=    49 NBE=    49 NFC=    23 NFV=     0
 NROrb=    265 NOA=    26 NOB=    26 NVA=   239 NVB=   239

 **** Warning!!: The largest alpha MO coefficient is  0.16581677D+03

 Disk-based method using OVN memory for  9 occupieds at a time.
 Estimated scratch disk usage=   229224972 words.
 Actual    scratch disk usage=   228924428 words.
 JobTyp=1 Pass  1:  I=   1 to   9 NPSUse=  1 ParTrn=F ParDer=F DoDerP=F.
 JobTyp=1 Pass  2:  I=  10 to  18 NPSUse=  1 ParTrn=F ParDer=F DoDerP=F.
 JobTyp=1 Pass  3:  I=  19 to  26 NPSUse=  1 ParTrn=F ParDer=F DoDerP=F.
 Spin components of T(2) and E(2):
     alpha-alpha T2 =       0.7214252629D-01 E2=     -0.1918280965D+00
     alpha-beta  T2 =       0.3725558118D+00 E2=     -0.1051407138D+01
     beta-beta   T2 =       0.7214252629D-01 E2=     -0.1918280965D+00
 ANorm=    0.1231600936D+01
 E2 =    -0.1435063331D+01 EUMP2 =    -0.29557393896130D+04

 **********************************************************************

            Population analysis using the SCF density.

 **********************************************************************

 Orbital symmetries:
       Occupied  (A) (A) (A) (A) (A) (A) (A) (A) (A) (A) (A) (A)
                 (A) (A) (A) (A) (A) (A) (A) (A) (A) (A) (A) (A)
                 (A) (A) (A) (A) (A) (A) (A) (A) (A) (A) (A) (A)
                 (A) (A) (A) (A) (A) (A) (A) (A) (A) (A) (A) (A)
                 (A)
       Virtual   (A) (A) (A) (A) (A) (A) (A) (A) (A) (A) (A) (A)
                 (A) (A) (A) (A) (A) (A) (A) (A) (A) (A) (A) (A)
                 (A) (A) (A) (A) (A) (A) (A) (A) (A) (A) (A) (A)
                 (A) (A) (A) (A) (A) (A) (A) (A) (A) (A) (A) (A)
                 (A) (A) (A) (A) (A) (A) (A) (A) (A) (A) (A) (A)
                 (A) (A) (A) (A) (A) (A) (A) (A) (A) (A) (A) (A)
                 (A) (A) (A) (A) (A) (A) (A) (A) (A) (A) (A) (A)
                 (A) (A) (A) (A) (A) (A) (A) (A) (A) (A) (A) (A)
                 (A) (A) (A) (A) (A) (A) (A) (A) (A) (A) (A) (A)
                 (A) (A) (A) (A) (A) (A) (A) (A) (A) (A) (A) (A)
                 (A) (A) (A) (A) (A) (A) (A) (A) (A) (A) (A) (A)
                 (A) (A) (A) (A) (A) (A) (A) (A) (A) (A) (A) (A)
                 (A) (A) (A) (A) (A) (A) (A) (A) (A) (A) (A) (A)
                 (A) (A) (A) (A) (A) (A) (A) (A) (A) (A) (A) (A)
                 (A) (A) (A) (A) (A) (A) (A) (A) (A) (A) (A) (A)
                 (A) (A) (A) (A) (A) (A) (A) (A) (A) (A) (A) (A)
                 (A) (A) (A) (A) (A) (A) (A) (A) (A) (A) (A) (A)
                 (A) (A) (A) (A) (A) (A) (A) (A) (A) (A) (A) (A)
                 (A) (A) (A) (A) (A) (A) (A) (A) (A) (A) (A) (A)
                 (A) (A) (A) (A) (A) (A) (A) (A) (A) (A) (A)
 The electronic state is 1-A.
 Alpha  occ. eigenvalues -- -490.02591 -65.16098 -58.52089 -58.51929 -58.51924
 Alpha  occ. eigenvalues --  -20.56455 -11.36162 -11.31752 -11.25974 -11.25770
 Alpha  occ. eigenvalues --  -11.25649 -11.25368 -11.24822 -11.24810  -9.84252
 Alpha  occ. eigenvalues --   -7.45608  -7.44825  -7.44792  -3.19570  -3.19189
 Alpha  occ. eigenvalues --   -3.19154  -3.18208  -3.18198  -1.40360  -1.17063
 Alpha  occ. eigenvalues --   -1.10842  -1.03953  -1.02784  -0.95605  -0.86957
 Alpha  occ. eigenvalues --   -0.84383  -0.77413  -0.71504  -0.67423  -0.66378
 Alpha  occ. eigenvalues --   -0.65505  -0.62399  -0.61153  -0.60304  -0.55288
 Alpha  occ. eigenvalues --   -0.54124  -0.51829  -0.51176  -0.49916  -0.45186
 Alpha  occ. eigenvalues --   -0.41904  -0.39891  -0.34967  -0.33952
 Alpha virt. eigenvalues --    0.05185   0.06066   0.06245   0.07169   0.07956
 Alpha virt. eigenvalues --    0.08604   0.09266   0.09973   0.11038   0.11318
 Alpha virt. eigenvalues --    0.11552   0.11884   0.12411   0.13686   0.14355
 Alpha virt. eigenvalues --    0.14885   0.15922   0.16169   0.16523   0.17756
 Alpha virt. eigenvalues --    0.18394   0.19363   0.19925   0.20976   0.21647
 Alpha virt. eigenvalues --    0.21970   0.22743   0.22969   0.24003   0.24363
 Alpha virt. eigenvalues --    0.25208   0.26648   0.27233   0.27504   0.27673
 Alpha virt. eigenvalues --    0.28725   0.29385   0.30728   0.31397   0.32126
 Alpha virt. eigenvalues --    0.32604   0.33062   0.33937   0.34662   0.35587
 Alpha virt. eigenvalues --    0.36097   0.37261   0.38547   0.39587   0.41059
 Alpha virt. eigenvalues --    0.41307   0.43589   0.44550   0.46671   0.47139
 Alpha virt. eigenvalues --    0.48258   0.51343   0.52379   0.54069   0.55643
 Alpha virt. eigenvalues --    0.57305   0.59505   0.61991   0.63792   0.65402
 Alpha virt. eigenvalues --    0.68314   0.69847   0.71369   0.71701   0.72464
 Alpha virt. eigenvalues --    0.73872   0.75098   0.76512   0.76811   0.78356
 Alpha virt. eigenvalues --    0.80349   0.81180   0.81802   0.83318   0.84780
 Alpha virt. eigenvalues --    0.85784   0.86219   0.87298   0.89979   0.90665
 Alpha virt. eigenvalues --    0.91326   0.92030   0.93534   0.94243   0.94904
 Alpha virt. eigenvalues --    0.96595   0.98538   1.00739   1.01420   1.01613
 Alpha virt. eigenvalues --    1.04111   1.07244   1.08618   1.08976   1.10495
 Alpha virt. eigenvalues --    1.12297   1.13142   1.15514   1.17228   1.18135
 Alpha virt. eigenvalues --    1.21009   1.24573   1.25333   1.27231   1.31943
 Alpha virt. eigenvalues --    1.33808   1.36274   1.37376   1.40068   1.42452
 Alpha virt. eigenvalues --    1.44053   1.47084   1.50256   1.53446   1.57884
 Alpha virt. eigenvalues --    1.65071   1.68571   1.74398   1.75105   1.76504
 Alpha virt. eigenvalues --    1.76979   1.78252   1.81923   1.82367   1.83599
 Alpha virt. eigenvalues --    1.86891   1.87840   1.90315   1.91630   1.94059
 Alpha virt. eigenvalues --    1.95922   1.97985   1.98736   2.01577   2.02868
 Alpha virt. eigenvalues --    2.05014   2.05745   2.09868   2.15105   2.19831
 Alpha virt. eigenvalues --    2.20659   2.21508   2.21997   2.23528   2.24718
 Alpha virt. eigenvalues --    2.28562   2.30044   2.30330   2.33556   2.35133
 Alpha virt. eigenvalues --    2.38514   2.40757   2.42816   2.48343   2.48692
 Alpha virt. eigenvalues --    2.54191   2.58631   2.61947   2.65841   2.72229
 Alpha virt. eigenvalues --    2.73849   2.75466   2.78067   2.82408   2.86249
 Alpha virt. eigenvalues --    2.88496   2.94376   2.96913   2.98980   3.00209
 Alpha virt. eigenvalues --    3.01985   3.03846   3.04604   3.06087   3.06657
 Alpha virt. eigenvalues --    3.13138   3.13218   3.19474   3.19639   3.21503
 Alpha virt. eigenvalues --    3.23992   3.25683   3.27055   3.29543   3.31374
 Alpha virt. eigenvalues --    3.34030   3.45590   3.47800   3.55995   3.60956
 Alpha virt. eigenvalues --    3.62336   3.73684   3.76010   3.78836   3.88855
 Alpha virt. eigenvalues --    3.91446   3.92327   3.99400   4.02016   4.13881
 Alpha virt. eigenvalues --    4.16307   4.38715   4.42604   4.49117   4.55614
 Alpha virt. eigenvalues --    4.57776   4.74532   4.78466   4.80538   4.87943
 Alpha virt. eigenvalues --    4.89126   5.13080   5.25788   5.61929   5.76631
 Alpha virt. eigenvalues --    6.28235   7.33420   8.24623   8.32268   8.36932
 Alpha virt. eigenvalues --   24.74309  24.94030  24.99023  25.08950  25.09631
 Alpha virt. eigenvalues --   25.20005  25.23375  25.32194  49.57819  51.69332
 Alpha virt. eigenvalues --  293.93144 294.00730 294.075641028.54296
          Condensed to atoms (all electrons):
              1          2          3          4          5          6
     1  C    6.514059  -1.160550   0.186579  -0.369328   0.503674   0.147621
     2  C   -1.160550  13.192510  -3.006800  -3.219621  -0.743091   0.695282
     3  C    0.186579  -3.006800  14.585264  -1.202993  -0.326842  -1.284626
     4  C   -0.369328  -3.219621  -1.202993  12.167419  -1.311550   0.436586
     5  C    0.503674  -0.743091  -0.326842  -1.311550   7.401864   0.114538
     6  C    0.147621   0.695282  -1.284626   0.436586   0.114538   5.547698
     7  H    0.403898  -0.038038   0.018433  -0.008089  -0.006483  -0.008101
     8  H   -0.052549   0.395967   0.005719  -0.011003  -0.003737  -0.007847
     9  H   -0.000446  -0.013425  -0.029135   0.419488  -0.008219  -0.017606
    10  H   -0.012065  -0.002250   0.019364  -0.032871   0.392646  -0.004119
    11  H    0.017640  -0.045153   0.032729  -0.046164   0.019964   0.388044
    12  C    0.174423  -0.050385  -5.297251   0.714733   0.881399   0.118610
    13  C   -0.145369  -0.345435   0.852345  -0.175329  -0.458329  -0.030650
    14  H    0.001357   0.027545   0.013497  -0.048539  -0.009693  -0.001155
    15  H   -0.000154   0.012654  -0.029115   0.000531   0.008935   0.000260
    16  O    0.045236   0.071259  -0.015732  -0.160995  -0.009849  -0.010652
    17  Br  -0.014045  -0.052383   0.090786  -0.182365  -0.068523   0.013325
              7          8          9         10         11         12
     1  C    0.403898  -0.052549  -0.000446  -0.012065   0.017640   0.174423
     2  C   -0.038038   0.395967  -0.013425  -0.002250  -0.045153  -0.050385
     3  C    0.018433   0.005719  -0.029135   0.019364   0.032729  -5.297251
     4  C   -0.008089  -0.011003   0.419488  -0.032871  -0.046164   0.714733
     5  C   -0.006483  -0.003737  -0.008219   0.392646   0.019964   0.881399
     6  C   -0.008101  -0.007847  -0.017606  -0.004119   0.388044   0.118610
     7  H    0.497053  -0.003942   0.000037  -0.000114  -0.004615   0.007449
     8  H   -0.003942   0.460033  -0.000032   0.000025  -0.000068   0.039469
     9  H    0.000037  -0.000032   0.496506  -0.004511  -0.000152   0.072273
    10  H   -0.000114   0.000025  -0.004511   0.499983  -0.004513   0.006399
    11  H   -0.004615  -0.000068  -0.000152  -0.004513   0.497225   0.002091
    12  C    0.007449   0.039469   0.072273   0.006399   0.002091  11.968913
    13  C   -0.000096   0.005851  -0.029725   0.001679  -0.000161  -2.341675
    14  H    0.000000  -0.000039  -0.002418  -0.000005   0.000000   0.045945
    15  H    0.000000   0.000021   0.000577   0.000000   0.000000  -0.013840
    16  O    0.000045   0.001898  -0.001404   0.000011   0.000007   0.335517
    17  Br  -0.000181   0.000326  -0.042741   0.000904  -0.000050  -0.011002
             13         14         15         16         17
     1  C   -0.145369   0.001357  -0.000154   0.045236  -0.014045
     2  C   -0.345435   0.027545   0.012654   0.071259  -0.052383
     3  C    0.852345   0.013497  -0.029115  -0.015732   0.090786
     4  C   -0.175329  -0.048539   0.000531  -0.160995  -0.182365
     5  C   -0.458329  -0.009693   0.008935  -0.009849  -0.068523
     6  C   -0.030650  -0.001155   0.000260  -0.010652   0.013325
     7  H   -0.000096   0.000000   0.000000   0.000045  -0.000181
     8  H    0.005851  -0.000039   0.000021   0.001898   0.000326
     9  H   -0.029725  -0.002418   0.000577  -0.001404  -0.042741
    10  H    0.001679  -0.000005   0.000000   0.000011   0.000904
    11  H   -0.000161   0.000000   0.000000   0.000007  -0.000050
    12  C   -2.341675   0.045945  -0.013840   0.335517  -0.011002
    13  C    7.899621   0.371642   0.405280  -0.072190   0.110732
    14  H    0.371642   0.446344  -0.014894  -0.001966  -0.056200
    15  H    0.405280  -0.014894   0.439215   0.000454  -0.031066
    16  O   -0.072190  -0.001966   0.000454   8.147251   0.006818
    17  Br   0.110732  -0.056200  -0.031066   0.006818  35.390503
 Mulliken atomic charges:
              1
     1  C   -0.239979
     2  C    0.281913
     3  C    1.387779
     4  C   -0.969910
     5  C   -0.376705
     6  C   -0.097206
     7  H    0.142745
     8  H    0.169908
     9  H    0.160934
    10  H    0.139436
    11  H    0.143176
    12  C   -0.653069
    13  C   -0.048193
    14  H    0.228579
    15  H    0.221141
    16  O   -0.335709
    17  Br  -0.154839
 Sum of Mulliken charges=   0.00000
 Atomic charges with hydrogens summed into heavy atoms:
              1
     1  C   -0.097234
     2  C    0.451821
     3  C    1.387779
     4  C   -0.808975
     5  C   -0.237269
     6  C    0.045970
     7  H    0.000000
     8  H    0.000000
     9  H    0.000000
    10  H    0.000000
    11  H    0.000000
    12  C   -0.653069
    13  C    0.401526
    14  H    0.000000
    15  H    0.000000
    16  O   -0.335709
    17  Br  -0.154839
 Sum of Mulliken charges=   0.00000
 Electronic spatial extent (au):  <R**2>=  2062.6543
 Charge=     0.0000 electrons
 Dipole moment (field-independent basis, Debye):
    X=    -0.5621    Y=    -2.0692    Z=     0.9908  Tot=     2.3620
 Quadrupole moment (field-independent basis, Debye-Ang):
   XX=   -64.8125   YY=   -77.4508   ZZ=   -72.7652
   XY=     4.5367   XZ=     4.2453   YZ=    -1.2623
 Traceless Quadrupole moment (field-independent basis, Debye-Ang):
   XX=     6.8637   YY=    -5.7746   ZZ=    -1.0890
   XY=     4.5367   XZ=     4.2453   YZ=    -1.2623
 Octapole moment (field-independent basis, Debye-Ang**2):
  XXX=    32.8663  YYY=   -62.2157  ZZZ=    -4.6228  XYY=    16.4626
  XXY=     1.3925  XXZ=    -8.2173  XZZ=    31.4502  YZZ=    -1.3278
  YYZ=    -2.5260  XYZ=     5.9067
 Hexadecapole moment (field-independent basis, Debye-Ang**3):
 XXXX= -1554.4519 YYYY=  -870.8874 ZZZZ=  -147.3388 XXXY=     3.9741
 XXXZ=    32.3804 YYYX=   -39.0024 YYYZ=    -7.3530 ZZZX=    -5.5450
 ZZZY=    10.6079 XXYY=  -364.3372 XXZZ=  -317.2053 YYZZ=  -151.9118
 XXYZ=    -4.8469 YYXZ=    -5.9305 ZZXY=   -17.4966
 N-N= 7.350569765409D+02 E-N=-8.516566233558D+03  KE= 2.953792640671D+03
 1|1|UNPC-UNK|SP|RMP2-FC|6-311+G(d,p)|C8H7Br1O1|PCUSER|04-Aug-2017|0||#
  MP2/6-311+G(D,P) GEOM=CONNECTIVITY||Title Card Required||0,1|C|C,1,1.
 39566918|C,2,1.40558305,1,120.1600856|C,3,1.40546442,2,119.55673139,1,
 -2.22735047,0|C,4,1.39841519,3,120.04490228,2,1.87280024,0|C,5,1.39953
 243,4,120.19667557,3,-1.45452653,0|H,1,1.08663112,2,119.84234679,3,-17
 9.36420326,0|H,2,1.08603265,1,121.12012866,6,-179.33489486,0|H,4,1.085
 56818,3,120.85057232,2,179.80134193,0|H,5,1.08655283,4,119.71716164,3,
 179.85118904,0|H,6,1.08672655,5,120.02468546,4,179.96552093,0|C,3,1.49
 515745,2,118.00528059,1,-178.25205542,0|C,12,1.52145679,3,118.94857446
 ,2,-170.89576819,0|H,13,1.09038229,12,112.68641109,3,-89.30859482,0|H,
 13,1.08879369,12,108.6852263,3,147.43190676,0|O,12,1.22285524,3,121.67
 983523,2,9.2853598,0|Br,13,1.94831544,12,109.74050386,3,30.17687481,0|
 |Version=x86-Win32-G03RevB.05|State=1-A|HF=-2954.3043263|MP2=-2955.739
 3896|RMSD=7.340e-009|PG=C01 [X(C8H7Br1O1)]||@


 THE REASON MAN'S BEST FRIEND IS A DOG IS BECAUSE
 HE WAGS HIS TAIL INSTEAD OF HIS TONGUE.
 Job cpu time:  0 days  0 hours 10 minutes 28.0 seconds.
 File lengths (MBytes):  RWF=   1801 Int=      0 D2E=      0 Chk=     17 Scr=      1
 Normal termination of Gaussian 03 at Fri Aug 04 14:30:32 2017.
