# Supplementary material for: Conformational preferences of α-fluoroketones may influence their reactivity
Source: Beilstein J Org Chem. 2017 Dec 29;13:2915–21. doi: 10.3762/bjoc.13.284 (PMC5753061; doi:10.3762/bjoc.13.284)
Supplement: File 2 — Details of computational conformational analysis. [file Beilstein_J_Org_Chem-13-2915-s002.zip › Computation/CH2BR150_EtOH.out]

 Entering Link 1 = C:\G03W\l1.exe PID=       968.
  
 Copyright (c) 1988,1990,1992,1993,1995,1998,2003, Gaussian, Inc.
                  All Rights Reserved.
  
 This is the Gaussian(R) 03 program.  It is based on the
 the Gaussian(R) 98 system (copyright 1998, Gaussian, Inc.),
 the Gaussian(R) 94 system (copyright 1995, Gaussian, Inc.),
 the Gaussian 92(TM) system (copyright 1992, Gaussian, Inc.),
 the Gaussian 90(TM) system (copyright 1990, Gaussian, Inc.),
 the Gaussian 88(TM) system (copyright 1988, Gaussian, Inc.),
 the Gaussian 86(TM) system (copyright 1986, Carnegie Mellon
 University), and the Gaussian 82(TM) system (copyright 1983,
 Carnegie Mellon University). Gaussian is a federally registered
 trademark of Gaussian, Inc.
  
 This software contains proprietary and confidential information,
 including trade secrets, belonging to Gaussian, Inc.
  
 This software is provided under written license and may be
 used, copied, transmitted, or stored only in accord with that
 written license.
  
 The following legend is applicable only to US Government
 contracts under DFARS:
  
                    RESTRICTED RIGHTS LEGEND
  
 Use, duplication or disclosure by the US Government is subject
 to restrictions as set forth in subparagraph (c)(1)(ii) of the
 Rights in Technical Data and Computer Software clause at DFARS
 252.227-7013.
  
 Gaussian, Inc.
 Carnegie Office Park, Building 6, Pittsburgh, PA 15106 USA
  
 The following legend is applicable only to US Government
 contracts under FAR:
  
                    RESTRICTED RIGHTS LEGEND
  
 Use, reproduction and disclosure by the US Government is subject
 to restrictions as set forth in subparagraph (c) of the
 Commercial Computer Software - Restricted Rights clause at FAR
 52.227-19.
  
 Gaussian, Inc.
 Carnegie Office Park, Building 6, Pittsburgh, PA 15106 USA
  
  
 ---------------------------------------------------------------
 Warning -- This program may not be used in any manner that
 competes with the business of Gaussian, Inc. or will provide
 assistance to any competitor of Gaussian, Inc.  The licensee
 of this program is prohibited from giving any competitor of
 Gaussian, Inc. access to this program.  By using this program,
 the user acknowledges that Gaussian, Inc. is engaged in the
 business of creating and licensing software in the field of
 computational chemistry and represents and warrants to the
 licensee that it is not a competitor of Gaussian, Inc. and that
 it will not use this program in any manner prohibited above.
 ---------------------------------------------------------------
  

 Cite this work as:
 Gaussian 03, Revision B.05,
 M. J. Frisch, G. W. Trucks, H. B. Schlegel, G. E. Scuseria, 
 M. A. Robb, J. R. Cheeseman, J. A. Montgomery, Jr., T. Vreven, 
 K. N. Kudin, J. C. Burant, J. M. Millam, S. S. Iyengar, J. Tomasi, 
 V. Barone, B. Mennucci, M. Cossi, G. Scalmani, N. Rega, 
 G. A. Petersson, H. Nakatsuji, M. Hada, M. Ehara, K. Toyota, 
 R. Fukuda, J. Hasegawa, M. Ishida, T. Nakajima, Y. Honda, O. Kitao, 
 H. Nakai, M. Klene, X. Li, J. E. Knox, H. P. Hratchian, J. B. Cross, 
 C. Adamo, J. Jaramillo, R. Gomperts, R. E. Stratmann, O. Yazyev, 
 A. J. Austin, R. Cammi, C. Pomelli, J. W. Ochterski, P. Y. Ayala, 
 K. Morokuma, G. A. Voth, P. Salvador, J. J. Dannenberg, 
 V. G. Zakrzewski, S. Dapprich, A. D. Daniels, M. C. Strain, 
 O. Farkas, D. K. Malick, A. D. Rabuck, K. Raghavachari, 
 J. B. Foresman, J. V. Ortiz, Q. Cui, A. G. Baboul, S. Clifford, 
 J. Cioslowski, B. B. Stefanov, G. Liu, A. Liashenko, P. Piskorz, 
 I. Komaromi, R. L. Martin, D. J. Fox, T. Keith, M. A. Al-Laham, 
 C. Y. Peng, A. Nanayakkara, M. Challacombe, P. M. W. Gill, 
 B. Johnson, W. Chen, M. W. Wong, C. Gonzalez, and J. A. Pople, 
 Gaussian, Inc., Pittsburgh PA, 2003.
 
 **********************************************
 Gaussian 03:  x86-Win32-G03RevB.05  8-Nov-2003
                  14-Oct-2017 
 **********************************************
 %chk=CH2F.chk
 %mem=6MW
 %nproc=1
 Will use up to    1 processors via shared memory.
 Default route:  MaxDisk=2000MB
 -----------------------------------------------------------
 # mp2/6-311+g(d,p) scrf=(solvent=ethanol) geom=connectivity
 -----------------------------------------------------------
 1/38=1,57=2/1;
 2/17=6,18=5,40=1/2;
 3/5=4,6=6,7=111,11=9,16=1,25=1,30=1,70=2201,72=4/1,2,3;
 4//1;
 5/5=2,38=5,53=4/2;
 8/10=2,27=262144000/1;
 9/16=-3,27=262144000/6;
 6/7=2,8=2,9=2,10=2/1;
 99/5=1,9=1/99;
 -------------------
 Title Card Required
 -------------------
 Symbolic Z-matrix:
 Charge =  0 Multiplicity = 1
 C
 C                    1    B1
 C                    2    B2       1    A1
 C                    3    B3       2    A2       1    D1       0
 C                    4    B4       3    A3       2    D2       0
 C                    5    B5       4    A4       3    D3       0
 H                    1    B6       2    A5       3    D4       0
 H                    2    B7       1    A6       6    D5       0
 H                    4    B8       3    A7       2    D6       0
 H                    5    B9       4    A8       3    D7       0
 H                    6    B10      5    A9       4    D8       0
 C                    3    B11      2    A10      1    D9       0
 C                    12   B12      3    A11      2    D10      0
 H                    13   B13      12   A12      3    D11      0
 H                    13   B14      12   A13      3    D12      0
 O                    12   B15      3    A14      2    D13      0
 Br                   13   B16      12   A15      3    D14      0
       Variables:
  B1                    1.39567                  
  B2                    1.40558                  
  B3                    1.40546                  
  B4                    1.39842                  
  B5                    1.39953                  
  B6                    1.08663                  
  B7                    1.08603                  
  B8                    1.08557                  
  B9                    1.08655                  
  B10                   1.08673                  
  B11                   1.49516                  
  B12                   1.52146                  
  B13                   1.09038                  
  B14                   1.08879                  
  B15                   1.22286                  
  B16                   1.94832                  
  A1                  120.16009                  
  A2                  119.55673                  
  A3                  120.0449                   
  A4                  120.19668                  
  A5                  119.84235                  
  A6                  121.12013                  
  A7                  120.85057                  
  A8                  119.71716                  
  A9                  120.02469                  
  A10                 118.00528                  
  A11                 118.94857                  
  A12                 112.68641                  
  A13                 108.68523                  
  A14                 121.67984                  
  A15                 109.7405                   
  D1                   -2.22735                  
  D2                    1.8728                   
  D3                   -1.45453                  
  D4                 -179.3642                   
  D5                 -179.33489                  
  D6                  179.80134                  
  D7                  179.85119                  
  D8                  179.96552                  
  D9                 -178.25206                  
  D10                -170.89577                  
  D11                 -89.30859                  
  D12                 147.43191                  
  D13                   9.28536                  
  D14                  30.17687                  
 
                          Input orientation:                          
 ---------------------------------------------------------------------
 Center     Atomic     Atomic              Coordinates (Angstroms)
 Number     Number      Type              X           Y           Z
 ---------------------------------------------------------------------
    1          6             0        0.000000    0.000000    0.000000
    2          6             0        0.000000    0.000000    1.395669
    3          6             0        1.215302    0.000000    2.101859
    4          6             0        2.428518   -0.047515    1.393918
    5          6             0        2.423343   -0.054850   -0.004468
    6          6             0        1.211193   -0.045668   -0.703968
    7          1             0       -0.942484    0.010459   -0.540724
    8          1             0       -0.929421    0.024243    1.956968
    9          1             0        3.379254   -0.045239    1.917897
   10          1             0        3.364469   -0.089217   -0.546406
   11          1             0        1.210440   -0.050836   -1.790682
   12          6             0        1.159394   -0.040266    3.595428
   13          6             0        2.442139    0.169294    4.386300
   14          1             0        2.977148   -0.762014    4.574356
   15          1             0        2.197541    0.671064    5.321110
   16          8             0        0.111782   -0.240102    4.193718
   17         35             0        3.644315    1.337183    3.392951
 ---------------------------------------------------------------------
                    Distance matrix (angstroms):
                    1          2          3          4          5
     1  C    0.000000
     2  C    1.395669   0.000000
     3  C    2.427915   1.405583   0.000000
     4  C    2.800529   2.428983   1.405464   0.000000
     5  C    2.423968   2.799283   2.428783   1.398415   0.000000
     6  C    1.401658   2.424366   2.806201   2.425491   1.399532
     7  H    1.086631   2.153602   3.411656   3.887139   3.408904
     8  H    2.166595   1.086033   2.149748   3.405573   3.885166
     9  H    3.885838   3.419668   2.172229   1.085568   2.146939
    10  H    3.409718   3.885778   3.411772   2.154670   1.086553
    11  H    2.162010   3.408897   3.892876   3.409604   2.159099
    12  C    3.777952   2.486917   1.495157   2.541137   3.815368
    13  C    5.023180   3.864787   2.598550   3.000257   4.396526
    14  H    5.510790   4.421326   3.130177   3.305555   4.666092
    15  H    5.796009   4.548472   3.432011   3.999068   5.379565
    16  O    4.202073   2.810555   2.377242   3.639125   4.796082
    17  Br   5.155697   4.365573   3.058607   2.718765   3.869236
                    6          7          8          9         10
     6  C    0.000000
     7  H    2.160584   0.000000
     8  H    3.415801   2.497764   0.000000
     9  H    3.402155   4.972458   4.309412   0.000000
    10  H    2.159472   4.308110   4.971645   2.464740   0.000000
    11  H    1.086727   2.490227   4.316192   4.296201   2.487878
    12  C    4.299711   4.639851   2.655534   2.782430   4.692499
    13  C    5.241399   5.979671   4.158138   2.649004   5.024850
    14  H    5.611814   6.490322   4.767620   2.780690   5.179275
    15  H    6.147207   6.682608   4.638288   3.673064   6.030547
    16  O    5.023329   4.856871   2.481337   3.986691   5.750784
    17  Br   4.961562   6.186495   4.970404   2.038904   4.198984
                   11         12         13         14         15
    11  H    0.000000
    12  C    5.386362   0.000000
    13  C    6.302432   1.521457   0.000000
    14  H    6.643850   2.187110   1.090382   0.000000
    15  H    7.216169   2.135818   1.088794   1.794196   0.000000
    16  O    6.087356   1.222855   2.373870   2.937277   2.540005
    17  Br   5.892401   2.848367   1.948315   2.499492   2.500934
                   16         17
    16  O    0.000000
    17  Br   3.950677   0.000000
 Stoichiometry    C8H7BrO
 Framework group  C1[X(C8H7BrO)]
 Deg. of freedom    45
 Full point group                 C1      NOp   1
 Largest Abelian subgroup         C1      NOp   1
 Largest concise Abelian subgroup C1      NOp   1
                         Standard orientation:                         
 ---------------------------------------------------------------------
 Center     Atomic     Atomic              Coordinates (Angstroms)
 Number     Number      Type              X           Y           Z
 ---------------------------------------------------------------------
    1          6             0       -3.192689    0.151814   -0.416413
    2          6             0       -2.106777    1.025732   -0.346019
    3          6             0       -0.858637    0.566020    0.108375
    4          6             0       -0.724002   -0.766259    0.535265
    5          6             0       -1.816861   -1.636284    0.469825
    6          6             0       -3.055659   -1.176918    0.008248
    7          1             0       -4.152595    0.510169   -0.778256
    8          1             0       -2.198245    2.061144   -0.660699
    9          1             0        0.230843   -1.144269    0.887169
   10          1             0       -1.706163   -2.665839    0.799005
   11          1             0       -3.902927   -1.855584   -0.041978
   12          6             0        0.261110    1.552359    0.202187
   13          6             0        1.666972    1.045512    0.487651
   14          1             0        1.885065    0.988911    1.554499
   15          1             0        2.380734    1.692401   -0.019843
   16          8             0        0.073739    2.752224    0.058699
   17         35             0        1.880932   -0.747902   -0.242977
 ---------------------------------------------------------------------
 Rotational constants (GHZ):      1.5729503      0.6955415      0.5038518
 Standard basis: 6-311+G(d,p) (5D, 7F)
 There are   288 symmetry adapted basis functions of A   symmetry.
 Integral buffers will be    262144 words long.
 Raffenetti 1 integral format.
 Two-electron integral symmetry is turned on.
   288 basis functions,   474 primitive gaussians,   300 cartesian basis functions
    49 alpha electrons       49 beta electrons
       nuclear repulsion energy       735.0569765409 Hartrees.
 NAtoms=   17 NActive=   17 NUniq=   17 SFac= 1.00D+00 NAtFMM=   60 Big=F
 ------------------------------------------------------------------------------
 United Atom Topological Model (UA0  parameters set).
  Nord Group  Hybr  Charge Alpha Radius          Bonded to
    1   CH    *     0.00   1.00  2.125   C2   [s]  C6   [s]
    2   CH    *     0.00   1.00  2.125   C1   [s]  C3   [s]
    3   C     *     0.00   1.00  1.925   C2   [s]  C4   [s]  C12  [s]
    4   CH    *     0.00   1.00  2.125   C3   [s]  C5   [s]
    5   CH    *     0.00   1.00  2.125   C4   [s]  C6   [s]
    6   CH    *     0.00   1.00  2.125   C1   [s]  C5   [s]
   12   C     *     0.00   1.00  1.925   C3   [s]  C13  [s]  O16  [d]
   13   CH2   *     0.00   1.00  2.325   C12  [s] Br17  [s]
   16   O     *     0.00   1.00  1.750   C12  [d]
   17  Br     *     0.00   1.00  2.094   C13  [s]
 ------------------------------------------------------------------------------
 Polarizable Continuum Model (PCM)
 =================================
 Model                : PCM.
 Atomic radii         : UA0 (Simple United Atom Topological Model).
 Polarization charges : Total charges.
 Charge compensation  : None.
 Solution method      : Matrix inversion.
 Cavity               : GePol (RMin=0.200 OFac=0.890).
                        Default sphere list used, NSphG=   10.
                        Tesserae with average area of 0.200 Ang**2.
 Solvent              : Ethanol, Eps=  24.550000.
 ------------------------------------------------------------------------------
 One-electron integrals computed using PRISM.
 NBasis=   288 RedAO= T  NBF=   288
 NBsUse=   288 1.00D-06 NBFU=   288
 Harris functional with IExCor=  205 diagonalized for initial guess.
 ExpMin= 3.50D-02 ExpMax= 4.40D+05 ExpMxC= 1.51D+04 IAcc=3 IRadAn=         5 AccDes= 0.00D+00
 HarFok:  IExCor= 205 AccDes= 0.00D+00 IRadAn=         5 IDoV=1
 ScaDFX=  1.000000  1.000000  1.000000  1.000000
 Initial guess orbital symmetries:
       Occupied  (A) (A) (A) (A) (A) (A) (A) (A) (A) (A) (A) (A)
                 (A) (A) (A) (A) (A) (A) (A) (A) (A) (A) (A) (A)
                 (A) (A) (A) (A) (A) (A) (A) (A) (A) (A) (A) (A)
                 (A) (A) (A) (A) (A) (A) (A) (A) (A) (A) (A) (A)
                 (A)
       Virtual   (A) (A) (A) (A) (A) (A) (A) (A) (A) (A) (A) (A)
                 (A) (A) (A) (A) (A) (A) (A) (A) (A) (A) (A) (A)
                 (A) (A) (A) (A) (A) (A) (A) (A) (A) (A) (A) (A)
                 (A) (A) (A) (A) (A) (A) (A) (A) (A) (A) (A) (A)
                 (A) (A) (A) (A) (A) (A) (A) (A) (A) (A) (A) (A)
                 (A) (A) (A) (A) (A) (A) (A) (A) (A) (A) (A) (A)
                 (A) (A) (A) (A) (A) (A) (A) (A) (A) (A) (A) (A)
                 (A) (A) (A) (A) (A) (A) (A) (A) (A) (A) (A) (A)
                 (A) (A) (A) (A) (A) (A) (A) (A) (A) (A) (A) (A)
                 (A) (A) (A) (A) (A) (A) (A) (A) (A) (A) (A) (A)
                 (A) (A) (A) (A) (A) (A) (A) (A) (A) (A) (A) (A)
                 (A) (A) (A) (A) (A) (A) (A) (A) (A) (A) (A) (A)
                 (A) (A) (A) (A) (A) (A) (A) (A) (A) (A) (A) (A)
                 (A) (A) (A) (A) (A) (A) (A) (A) (A) (A) (A) (A)
                 (A) (A) (A) (A) (A) (A) (A) (A) (A) (A) (A) (A)
                 (A) (A) (A) (A) (A) (A) (A) (A) (A) (A) (A) (A)
                 (A) (A) (A) (A) (A) (A) (A) (A) (A) (A) (A) (A)
                 (A) (A) (A) (A) (A) (A) (A) (A) (A) (A) (A) (A)
                 (A) (A) (A) (A) (A) (A) (A) (A) (A) (A) (A) (A)
                 (A) (A) (A) (A) (A) (A) (A) (A) (A) (A) (A)
 The electronic state of the initial guess is 1-A.
 Requested convergence on RMS density matrix=1.00D-08 within 128 cycles.
 Requested convergence on MAX density matrix=1.00D-06.
 Requested convergence on             energy=1.00D-06.
 No special actions if energy rises.
 Error on total polarization charges =  0.02580
 SCF Done:  E(RHF) =  -2954.31838016     A.U. after   17 cycles
             Convg  =    0.3758D-08             -V/T =  2.0002
             S**2   =   0.0000
 --------------------------------------------------------------------
 Variational PCM results
 =======================
 <psi(f)|   H    |psi(f)>                     (a.u.) =   -2954.302231
 <psi(f)|H+V(f)/2|psi(f)>                     (a.u.) =   -2954.318380
 Total free energy in solution:
  with all non electrostatic terms            (a.u.) =   -2954.315428
 --------------------------------------------------------------------
 (Polarized solute)-Solvent               (kcal/mol) =     -10.13
 --------------------------------------------------------------------
 Cavitation energy                        (kcal/mol) =      15.55
 Dispersion energy                        (kcal/mol) =     -14.83
 Repulsion energy                         (kcal/mol) =       1.13
 Total non electrostatic                  (kcal/mol) =       1.85
 --------------------------------------------------------------------
 Partition over spheres:
 Sphere  on Atom  Surface  Charge   GEl     GCav    GDR
    1      C1      17.32  -0.025   -0.80    1.71   -1.59
    2      C2      13.57  -0.018   -0.39    1.68   -1.46
    3      C3       0.46   0.001    0.00    0.25   -0.05
    4      C4       5.93   0.003   -0.12    1.11   -0.69
    5      C5      17.32  -0.026   -0.85    1.71   -1.67
    6      C6      17.37  -0.041   -0.96    1.72   -1.58
    7      C12      1.60  -0.011   -0.03    0.35   -0.16
    8      C13     27.25  -0.173   -1.81    2.71   -2.44
    9      O16     14.61   0.180   -3.36    1.75   -1.43
   10     Br17     24.50   0.067   -0.55    2.56   -2.64
 Added spheres:    42.09   0.018   -1.26    0.00    0.00
 --------------------------------------------------------------------
 After PCM corrections, the SCF energy is  -2954.31838016     a.u.
 --------------------------------------------------------------------
 ExpMin= 3.50D-02 ExpMax= 4.40D+05 ExpMxC= 1.51D+04 IAcc=3 IRadAn=         5 AccDes= 0.00D+00
 HarFok:  IExCor= 205 AccDes= 0.00D+00 IRadAn=         5 IDoV=1
 ScaDFX=  1.000000  1.000000  1.000000  1.000000
 Range of M.O.s used for correlation:    24   288
 NBasis=   288 NAE=    49 NBE=    49 NFC=    23 NFV=     0
 NROrb=    265 NOA=    26 NOB=    26 NVA=   239 NVB=   239

 **** Warning!!: The largest alpha MO coefficient is  0.17153497D+03

 Disk-based method using OVN memory for  9 occupieds at a time.
 Estimated scratch disk usage=   229224972 words.
 Actual    scratch disk usage=   228924428 words.
 JobTyp=1 Pass  1:  I=   1 to   9 NPSUse=  1 ParTrn=F ParDer=F DoDerP=F.
 JobTyp=1 Pass  2:  I=  10 to  18 NPSUse=  1 ParTrn=F ParDer=F DoDerP=F.
 JobTyp=1 Pass  3:  I=  19 to  26 NPSUse=  1 ParTrn=F ParDer=F DoDerP=F.
 Spin components of T(2) and E(2):
     alpha-alpha T2 =       0.7181564904D-01 E2=     -0.1913878108D+00
     alpha-beta  T2 =       0.3703005701D+00 E2=     -0.1048229465D+01
     beta-beta   T2 =       0.7181564904D-01 E2=     -0.1913878108D+00
 ANorm=    0.1230419387D+01
 E2 =    -0.1431005087D+01 EUMP2 =    -0.29557493852473D+04

 **********************************************************************

            Population analysis using the SCF density.

 **********************************************************************

 Orbital symmetries:
       Occupied  (A) (A) (A) (A) (A) (A) (A) (A) (A) (A) (A) (A)
                 (A) (A) (A) (A) (A) (A) (A) (A) (A) (A) (A) (A)
                 (A) (A) (A) (A) (A) (A) (A) (A) (A) (A) (A) (A)
                 (A) (A) (A) (A) (A) (A) (A) (A) (A) (A) (A) (A)
                 (A)
       Virtual   (A) (A) (A) (A) (A) (A) (A) (A) (A) (A) (A) (A)
                 (A) (A) (A) (A) (A) (A) (A) (A) (A) (A) (A) (A)
                 (A) (A) (A) (A) (A) (A) (A) (A) (A) (A) (A) (A)
                 (A) (A) (A) (A) (A) (A) (A) (A) (A) (A) (A) (A)
                 (A) (A) (A) (A) (A) (A) (A) (A) (A) (A) (A) (A)
                 (A) (A) (A) (A) (A) (A) (A) (A) (A) (A) (A) (A)
                 (A) (A) (A) (A) (A) (A) (A) (A) (A) (A) (A) (A)
                 (A) (A) (A) (A) (A) (A) (A) (A) (A) (A) (A) (A)
                 (A) (A) (A) (A) (A) (A) (A) (A) (A) (A) (A) (A)
                 (A) (A) (A) (A) (A) (A) (A) (A) (A) (A) (A) (A)
                 (A) (A) (A) (A) (A) (A) (A) (A) (A) (A) (A) (A)
                 (A) (A) (A) (A) (A) (A) (A) (A) (A) (A) (A) (A)
                 (A) (A) (A) (A) (A) (A) (A) (A) (A) (A) (A) (A)
                 (A) (A) (A) (A) (A) (A) (A) (A) (A) (A) (A) (A)
                 (A) (A) (A) (A) (A) (A) (A) (A) (A) (A) (A) (A)
                 (A) (A) (A) (A) (A) (A) (A) (A) (A) (A) (A) (A)
                 (A) (A) (A) (A) (A) (A) (A) (A) (A) (A) (A) (A)
                 (A) (A) (A) (A) (A) (A) (A) (A) (A) (A) (A) (A)
                 (A) (A) (A) (A) (A) (A) (A) (A) (A) (A) (A) (A)
                 (A) (A) (A) (A) (A) (A) (A) (A) (A) (A) (A)
 The electronic state is 1-A.
 Alpha  occ. eigenvalues -- -490.02399 -65.15904 -58.51893 -58.51736 -58.51732
 Alpha  occ. eigenvalues --  -20.56966 -11.36749 -11.31000 -11.25530 -11.25368
 Alpha  occ. eigenvalues --  -11.25312 -11.24996 -11.24200 -11.24116  -9.84056
 Alpha  occ. eigenvalues --   -7.45401  -7.44634  -7.44604  -3.19361  -3.18982
 Alpha  occ. eigenvalues --   -3.18957  -3.18026  -3.18016  -1.41108  -1.16777
 Alpha  occ. eigenvalues --   -1.10460  -1.03636  -1.02341  -0.95356  -0.86577
 Alpha  occ. eigenvalues --   -0.83893  -0.77116  -0.71221  -0.67075  -0.66509
 Alpha  occ. eigenvalues --   -0.64930  -0.62085  -0.60826  -0.59768  -0.55500
 Alpha  occ. eigenvalues --   -0.53571  -0.51431  -0.50557  -0.50180  -0.45493
 Alpha  occ. eigenvalues --   -0.41845  -0.39712  -0.34853  -0.33702
 Alpha virt. eigenvalues --    0.05336   0.06495   0.06853   0.07618   0.08492
 Alpha virt. eigenvalues --    0.09028   0.09676   0.10289   0.11176   0.11481
 Alpha virt. eigenvalues --    0.11680   0.12345   0.12942   0.14036   0.14659
 Alpha virt. eigenvalues --    0.15289   0.15978   0.16466   0.16793   0.17986
 Alpha virt. eigenvalues --    0.18602   0.19748   0.20197   0.21331   0.22115
 Alpha virt. eigenvalues --    0.22510   0.23125   0.23227   0.24187   0.24411
 Alpha virt. eigenvalues --    0.25694   0.26894   0.27774   0.28227   0.28489
 Alpha virt. eigenvalues --    0.28967   0.29581   0.31168   0.32106   0.32389
 Alpha virt. eigenvalues --    0.33346   0.33993   0.34545   0.34812   0.36181
 Alpha virt. eigenvalues --    0.36714   0.37846   0.38409   0.39429   0.39969
 Alpha virt. eigenvalues --    0.40706   0.43142   0.44923   0.46799   0.47393
 Alpha virt. eigenvalues --    0.48425   0.51816   0.52276   0.54220   0.56032
 Alpha virt. eigenvalues --    0.57700   0.59899   0.62122   0.64196   0.65950
 Alpha virt. eigenvalues --    0.68837   0.70411   0.71936   0.72247   0.72774
 Alpha virt. eigenvalues --    0.74311   0.75123   0.76697   0.77057   0.78678
 Alpha virt. eigenvalues --    0.80566   0.81322   0.82066   0.83530   0.84906
 Alpha virt. eigenvalues --    0.86166   0.86655   0.87683   0.90444   0.91176
 Alpha virt. eigenvalues --    0.91858   0.92775   0.94031   0.94722   0.95420
 Alpha virt. eigenvalues --    0.97017   0.99093   1.01217   1.01900   1.02168
 Alpha virt. eigenvalues --    1.04371   1.07589   1.08722   1.09280   1.10825
 Alpha virt. eigenvalues --    1.12813   1.13330   1.15572   1.17360   1.18368
 Alpha virt. eigenvalues --    1.21302   1.24950   1.25681   1.27587   1.32290
 Alpha virt. eigenvalues --    1.34196   1.36590   1.37635   1.39437   1.42227
 Alpha virt. eigenvalues --    1.42918   1.46849   1.49704   1.53344   1.58264
 Alpha virt. eigenvalues --    1.65438   1.69027   1.74975   1.75611   1.76808
 Alpha virt. eigenvalues --    1.77470   1.78834   1.82593   1.82978   1.84281
 Alpha virt. eigenvalues --    1.87213   1.88384   1.91031   1.92294   1.94474
 Alpha virt. eigenvalues --    1.96309   1.98436   1.99273   2.02416   2.03493
 Alpha virt. eigenvalues --    2.05734   2.06109   2.10665   2.15782   2.20323
 Alpha virt. eigenvalues --    2.21044   2.21880   2.22598   2.24305   2.25180
 Alpha virt. eigenvalues --    2.28914   2.30459   2.30881   2.34063   2.35601
 Alpha virt. eigenvalues --    2.38952   2.41249   2.43275   2.48575   2.49047
 Alpha virt. eigenvalues --    2.54686   2.59085   2.62436   2.66222   2.72956
 Alpha virt. eigenvalues --    2.74671   2.76255   2.78786   2.83414   2.87154
 Alpha virt. eigenvalues --    2.89476   2.95108   2.97613   2.99661   3.01170
 Alpha virt. eigenvalues --    3.02724   3.04886   3.05470   3.06613   3.07293
 Alpha virt. eigenvalues --    3.13241   3.13931   3.19924   3.20075   3.21835
 Alpha virt. eigenvalues --    3.23903   3.25500   3.27009   3.29996   3.31675
 Alpha virt. eigenvalues --    3.34006   3.45664   3.48083   3.56342   3.60980
 Alpha virt. eigenvalues --    3.62660   3.72832   3.76321   3.79275   3.88815
 Alpha virt. eigenvalues --    3.91760   3.92790   3.99435   4.02287   4.14269
 Alpha virt. eigenvalues --    4.16427   4.39266   4.43384   4.48989   4.55981
 Alpha virt. eigenvalues --    4.58093   4.74527   4.78665   4.80752   4.88154
 Alpha virt. eigenvalues --    4.89313   5.13335   5.26149   5.61126   5.75815
 Alpha virt. eigenvalues --    6.27371   7.33623   8.24801   8.32428   8.37191
 Alpha virt. eigenvalues --   24.74745  24.94257  24.99021  25.09385  25.10106
 Alpha virt. eigenvalues --   25.20434  25.23875  25.32719  49.58015  51.68812
 Alpha virt. eigenvalues --  293.93337 294.00922 294.077591028.54488
          Condensed to atoms (all electrons):
              1          2          3          4          5          6
     1  C    6.470470  -1.010671   0.164328  -0.427984   0.507788   0.172401
     2  C   -1.010671  13.122121  -2.915084  -3.239748  -0.828244   0.642188
     3  C    0.164328  -2.915084  14.101010  -1.230505  -0.286299  -1.271553
     4  C   -0.427984  -3.239748  -1.230505  12.097510  -1.234560   0.446529
     5  C    0.507788  -0.828244  -0.286299  -1.234560   7.464210   0.103528
     6  C    0.172401   0.642188  -1.271553   0.446529   0.103528   5.582688
     7  H    0.424156  -0.045779   0.020159  -0.008045  -0.002767  -0.021167
     8  H   -0.026666   0.410599  -0.014229  -0.012022  -0.003435  -0.004173
     9  H   -0.000276  -0.018104  -0.043167   0.461259  -0.019401  -0.017813
    10  H   -0.005464  -0.005011   0.022574  -0.048544   0.424047  -0.020225
    11  H   -0.002701  -0.031489   0.023909  -0.033750   0.000532   0.415756
    12  C    0.182306  -0.136222  -4.781774   0.695296   0.794911   0.101372
    13  C   -0.166318  -0.249480   0.821159  -0.101743  -0.435474  -0.011922
    14  H    0.001545   0.019039   0.010709  -0.044579  -0.004763  -0.001223
    15  H    0.000227   0.016148  -0.026318   0.000781   0.007043   0.000317
    16  O    0.037653   0.030482  -0.017243  -0.138620  -0.002305  -0.012558
    17  Br  -0.010751  -0.055610   0.088500  -0.189929  -0.068848   0.013092
              7          8          9         10         11         12
     1  C    0.424156  -0.026666  -0.000276  -0.005464  -0.002701   0.182306
     2  C   -0.045779   0.410599  -0.018104  -0.005011  -0.031489  -0.136222
     3  C    0.020159  -0.014229  -0.043167   0.022574   0.023909  -4.781774
     4  C   -0.008045  -0.012022   0.461259  -0.048544  -0.033750   0.695296
     5  C   -0.002767  -0.003435  -0.019401   0.424047   0.000532   0.794911
     6  C   -0.021167  -0.004173  -0.017813  -0.020225   0.415756   0.101372
     7  H    0.449908  -0.002961   0.000027  -0.000072  -0.003308   0.006827
     8  H   -0.002961   0.435833  -0.000031   0.000018  -0.000046   0.023625
     9  H    0.000027  -0.000031   0.471348  -0.003769  -0.000116   0.072354
    10  H   -0.000072   0.000018  -0.003769   0.450422  -0.003194   0.004610
    11  H   -0.003308  -0.000046  -0.000116  -0.003194   0.445766   0.001789
    12  C    0.006827   0.023625   0.072354   0.004610   0.001789  11.163087
    13  C    0.000135  -0.000621  -0.030151   0.001462  -0.000127  -2.004529
    14  H    0.000000  -0.000025  -0.001319  -0.000006   0.000000   0.024289
    15  H    0.000000   0.000019   0.000301   0.000001   0.000000  -0.017922
    16  O    0.000017   0.002430  -0.001263   0.000012   0.000004   0.373773
    17  Br  -0.000155   0.000198  -0.059446   0.001049  -0.000052   0.019976
             13         14         15         16         17
     1  C   -0.166318   0.001545   0.000227   0.037653  -0.010751
     2  C   -0.249480   0.019039   0.016148   0.030482  -0.055610
     3  C    0.821159   0.010709  -0.026318  -0.017243   0.088500
     4  C   -0.101743  -0.044579   0.000781  -0.138620  -0.189929
     5  C   -0.435474  -0.004763   0.007043  -0.002305  -0.068848
     6  C   -0.011922  -0.001223   0.000317  -0.012558   0.013092
     7  H    0.000135   0.000000   0.000000   0.000017  -0.000155
     8  H   -0.000621  -0.000025   0.000019   0.002430   0.000198
     9  H   -0.030151  -0.001319   0.000301  -0.001263  -0.059446
    10  H    0.001462  -0.000006   0.000001   0.000012   0.001049
    11  H   -0.000127   0.000000   0.000000   0.000004  -0.000052
    12  C   -2.004529   0.024289  -0.017922   0.373773   0.019976
    13  C    7.507861   0.392293   0.405306  -0.091492   0.069354
    14  H    0.392293   0.397002  -0.012407  -0.001401  -0.048828
    15  H    0.405306  -0.012407   0.418218  -0.000258  -0.032165
    16  O   -0.091492  -0.001401  -0.000258   8.240589   0.007405
    17  Br   0.069354  -0.048828  -0.032165   0.007405  35.447191
 Mulliken atomic charges:
              1
     1  C   -0.310042
     2  C    0.294864
     3  C    1.333824
     4  C   -0.991346
     5  C   -0.415960
     6  C   -0.117235
     7  H    0.183027
     8  H    0.191484
     9  H    0.189567
    10  H    0.182091
    11  H    0.187028
    12  C   -0.523766
    13  C   -0.105714
    14  H    0.269673
    15  H    0.240709
    16  O   -0.427225
    17  Br  -0.180980
 Sum of Mulliken charges=   0.00000
 Atomic charges with hydrogens summed into heavy atoms:
              1
     1  C   -0.127015
     2  C    0.486348
     3  C    1.333824
     4  C   -0.801779
     5  C   -0.233870
     6  C    0.069793
     7  H    0.000000
     8  H    0.000000
     9  H    0.000000
    10  H    0.000000
    11  H    0.000000
    12  C   -0.523766
    13  C    0.404669
    14  H    0.000000
    15  H    0.000000
    16  O   -0.427225
    17  Br  -0.180980
 Sum of Mulliken charges=   0.00000
 Electronic spatial extent (au):  <R**2>=  2061.6975
 Charge=     0.0000 electrons
 Dipole moment (field-independent basis, Debye):
    X=    -0.8045    Y=    -2.9319    Z=     1.3675  Tot=     3.3336
 Quadrupole moment (field-independent basis, Debye-Ang):
   XX=   -62.5972   YY=   -78.6159   ZZ=   -72.5284
   XY=     5.8051   XZ=     5.0455   YZ=    -1.5138
 Traceless Quadrupole moment (field-independent basis, Debye-Ang):
   XX=     8.6500   YY=    -7.3687   ZZ=    -1.2812
   XY=     5.8051   XZ=     5.0455   YZ=    -1.5138
 Octapole moment (field-independent basis, Debye-Ang**2):
  XXX=    23.1468  YYY=   -72.8606  ZZZ=    -3.3082  XYY=    14.3389
  XXY=    -0.2904  XXZ=    -8.0044  XZZ=    31.7607  YZZ=    -1.5207
  YYZ=    -1.6884  XYZ=     6.6220
 Hexadecapole moment (field-independent basis, Debye-Ang**3):
 XXXX= -1508.1295 YYYY=  -890.6016 ZZZZ=  -146.3601 XXXY=    17.4811
 XXXZ=    41.2026 YYYX=   -31.8289 YYYZ=    -9.8373 ZZZX=    -3.3149
 ZZZY=    10.5854 XXYY=  -355.7180 XXZZ=  -315.4180 YYZZ=  -151.7946
 XXYZ=    -6.0844 YYXZ=    -5.5474 ZZXY=   -16.2964
 N-N= 7.350569765409D+02 E-N=-8.516737050002D+03  KE= 2.953803429043D+03
 1|1|UNPC-UNK|SP|RMP2-FC|6-311+G(d,p)|C8H7Br1O1|PCUSER|14-Oct-2017|0||#
  MP2/6-311+G(D,P) SCRF=(SOLVENT=ETHANOL) GEOM=CONNECTIVITY||Title Card
  Required||0,1|C|C,1,1.39566918|C,2,1.40558305,1,120.1600856|C,3,1.405
 46442,2,119.55673139,1,-2.22735047,0|C,4,1.39841519,3,120.04490228,2,1
 .87280024,0|C,5,1.39953243,4,120.19667557,3,-1.45452653,0|H,1,1.086631
 12,2,119.84234679,3,-179.36420326,0|H,2,1.08603265,1,121.12012866,6,-1
 79.33489486,0|H,4,1.08556818,3,120.85057232,2,179.80134193,0|H,5,1.086
 55283,4,119.71716164,3,179.85118904,0|H,6,1.08672655,5,120.02468546,4,
 179.96552093,0|C,3,1.49515745,2,118.00528059,1,-178.25205542,0|C,12,1.
 52145679,3,118.94857446,2,-170.89576819,0|H,13,1.09038229,12,112.68641
 109,3,-89.30859482,0|H,13,1.08879369,12,108.6852263,3,147.43190676,0|O
 ,12,1.22285524,3,121.67983523,2,9.2853598,0|Br,13,1.94831544,12,109.74
 050386,3,30.17687481,0||Version=x86-Win32-G03RevB.05|State=1-A|HF=-295
 4.3183802|MP2=-2955.7493852|RMSD=3.758e-009|PG=C01 [X(C8H7Br1O1)]||@


 THOSE WITH THE GOLD MAKE THE RULES.

             -- PETER'S GOLDEN RULE
 Job cpu time:  0 days  0 hours 11 minutes  5.0 seconds.
 File lengths (MBytes):  RWF=   1864 Int=      0 D2E=      0 Chk=     17 Scr=      1
 Normal termination of Gaussian 03 at Sat Oct 14 22:19:22 2017.
