# Supplementary material for: Conformational preferences of α-fluoroketones may influence their reactivity
Source: Beilstein J Org Chem. 2017 Dec 29;13:2915–21. doi: 10.3762/bjoc.13.284 (PMC5753061; doi:10.3762/bjoc.13.284)
Supplement: File 2 — Details of computational conformational analysis. [file Beilstein_J_Org_Chem-13-2915-s002.zip › Computation/CH2BR160.out]

 Entering Link 1 = C:\G03W\l1.exe PID=      6176.
  
 Copyright (c) 1988,1990,1992,1993,1995,1998,2003, Gaussian, Inc.
                  All Rights Reserved.
  
 This is the Gaussian(R) 03 program.  It is based on the
 the Gaussian(R) 98 system (copyright 1998, Gaussian, Inc.),
 the Gaussian(R) 94 system (copyright 1995, Gaussian, Inc.),
 the Gaussian 92(TM) system (copyright 1992, Gaussian, Inc.),
 the Gaussian 90(TM) system (copyright 1990, Gaussian, Inc.),
 the Gaussian 88(TM) system (copyright 1988, Gaussian, Inc.),
 the Gaussian 86(TM) system (copyright 1986, Carnegie Mellon
 University), and the Gaussian 82(TM) system (copyright 1983,
 Carnegie Mellon University). Gaussian is a federally registered
 trademark of Gaussian, Inc.
  
 This software contains proprietary and confidential information,
 including trade secrets, belonging to Gaussian, Inc.
  
 This software is provided under written license and may be
 used, copied, transmitted, or stored only in accord with that
 written license.
  
 The following legend is applicable only to US Government
 contracts under DFARS:
  
                    RESTRICTED RIGHTS LEGEND
  
 Use, duplication or disclosure by the US Government is subject
 to restrictions as set forth in subparagraph (c)(1)(ii) of the
 Rights in Technical Data and Computer Software clause at DFARS
 252.227-7013.
  
 Gaussian, Inc.
 Carnegie Office Park, Building 6, Pittsburgh, PA 15106 USA
  
 The following legend is applicable only to US Government
 contracts under FAR:
  
                    RESTRICTED RIGHTS LEGEND
  
 Use, reproduction and disclosure by the US Government is subject
 to restrictions as set forth in subparagraph (c) of the
 Commercial Computer Software - Restricted Rights clause at FAR
 52.227-19.
  
 Gaussian, Inc.
 Carnegie Office Park, Building 6, Pittsburgh, PA 15106 USA
  
  
 ---------------------------------------------------------------
 Warning -- This program may not be used in any manner that
 competes with the business of Gaussian, Inc. or will provide
 assistance to any competitor of Gaussian, Inc.  The licensee
 of this program is prohibited from giving any competitor of
 Gaussian, Inc. access to this program.  By using this program,
 the user acknowledges that Gaussian, Inc. is engaged in the
 business of creating and licensing software in the field of
 computational chemistry and represents and warrants to the
 licensee that it is not a competitor of Gaussian, Inc. and that
 it will not use this program in any manner prohibited above.
 ---------------------------------------------------------------
  

 Cite this work as:
 Gaussian 03, Revision B.05,
 M. J. Frisch, G. W. Trucks, H. B. Schlegel, G. E. Scuseria, 
 M. A. Robb, J. R. Cheeseman, J. A. Montgomery, Jr., T. Vreven, 
 K. N. Kudin, J. C. Burant, J. M. Millam, S. S. Iyengar, J. Tomasi, 
 V. Barone, B. Mennucci, M. Cossi, G. Scalmani, N. Rega, 
 G. A. Petersson, H. Nakatsuji, M. Hada, M. Ehara, K. Toyota, 
 R. Fukuda, J. Hasegawa, M. Ishida, T. Nakajima, Y. Honda, O. Kitao, 
 H. Nakai, M. Klene, X. Li, J. E. Knox, H. P. Hratchian, J. B. Cross, 
 C. Adamo, J. Jaramillo, R. Gomperts, R. E. Stratmann, O. Yazyev, 
 A. J. Austin, R. Cammi, C. Pomelli, J. W. Ochterski, P. Y. Ayala, 
 K. Morokuma, G. A. Voth, P. Salvador, J. J. Dannenberg, 
 V. G. Zakrzewski, S. Dapprich, A. D. Daniels, M. C. Strain, 
 O. Farkas, D. K. Malick, A. D. Rabuck, K. Raghavachari, 
 J. B. Foresman, J. V. Ortiz, Q. Cui, A. G. Baboul, S. Clifford, 
 J. Cioslowski, B. B. Stefanov, G. Liu, A. Liashenko, P. Piskorz, 
 I. Komaromi, R. L. Martin, D. J. Fox, T. Keith, M. A. Al-Laham, 
 C. Y. Peng, A. Nanayakkara, M. Challacombe, P. M. W. Gill, 
 B. Johnson, W. Chen, M. W. Wong, C. Gonzalez, and J. A. Pople, 
 Gaussian, Inc., Pittsburgh PA, 2003.
 
 **********************************************
 Gaussian 03:  x86-Win32-G03RevB.05  8-Nov-2003
                  04-Aug-2017 
 **********************************************
 %chk=CH2F.chk
 %mem=6MW
 %nproc=1
 Will use up to    1 processors via shared memory.
 Default route:  MaxDisk=2000MB
 ------------------------------------
 # mp2/6-311+g(d,p) geom=connectivity
 ------------------------------------
 1/38=1,57=2/1;
 2/17=6,18=5,40=1/2;
 3/5=4,6=6,7=111,11=9,16=1,25=1,30=1/1,2,3;
 4//1;
 5/5=2,38=5/2;
 8/10=2,27=262144000/1;
 9/16=-3,27=262144000/6;
 6/7=2,8=2,9=2,10=2/1;
 99/5=1,9=1/99;
 -------------------
 Title Card Required
 -------------------
 Symbolic Z-matrix:
 Charge =  0 Multiplicity = 1
 C
 C                    1    B1
 C                    2    B2       1    A1
 C                    3    B3       2    A2       1    D1       0
 C                    4    B4       3    A3       2    D2       0
 C                    5    B5       4    A4       3    D3       0
 H                    1    B6       2    A5       3    D4       0
 H                    2    B7       1    A6       6    D5       0
 H                    4    B8       3    A7       2    D6       0
 H                    5    B9       4    A8       3    D7       0
 H                    6    B10      5    A9       4    D8       0
 C                    3    B11      2    A10      1    D9       0
 C                    12   B12      3    A11      2    D10      0
 H                    13   B13      12   A12      3    D11      0
 H                    13   B14      12   A13      3    D12      0
 O                    12   B15      3    A14      2    D13      0
 Br                   13   B16      12   A15      3    D14      0
       Variables:
  B1                    1.39567                  
  B2                    1.40558                  
  B3                    1.40546                  
  B4                    1.39842                  
  B5                    1.39953                  
  B6                    1.08663                  
  B7                    1.08603                  
  B8                    1.08557                  
  B9                    1.08655                  
  B10                   1.08673                  
  B11                   1.49516                  
  B12                   1.52146                  
  B13                   1.09038                  
  B14                   1.08879                  
  B15                   1.22286                  
  B16                   1.94832                  
  A1                  120.16009                  
  A2                  119.55673                  
  A3                  120.0449                   
  A4                  120.19668                  
  A5                  119.84235                  
  A6                  121.12013                  
  A7                  120.85057                  
  A8                  119.71716                  
  A9                  120.02469                  
  A10                 118.00528                  
  A11                 118.94857                  
  A12                 112.68641                  
  A13                 108.68523                  
  A14                 121.67984                  
  A15                 109.7405                   
  D1                   -2.22735                  
  D2                    1.8728                   
  D3                   -1.45453                  
  D4                 -179.3642                   
  D5                 -179.33489                  
  D6                  179.80134                  
  D7                  179.85119                  
  D8                  179.96552                  
  D9                 -178.25206                  
  D10                -170.89577                  
  D11                 -99.30859                  
  D12                 137.43191                  
  D13                   9.28536                  
  D14                  20.17687                  
 
                          Input orientation:                          
 ---------------------------------------------------------------------
 Center     Atomic     Atomic              Coordinates (Angstroms)
 Number     Number      Type              X           Y           Z
 ---------------------------------------------------------------------
    1          6             0        0.000000    0.000000    0.000000
    2          6             0        0.000000    0.000000    1.395669
    3          6             0        1.215302    0.000000    2.101859
    4          6             0        2.428518   -0.047515    1.393918
    5          6             0        2.423343   -0.054850   -0.004468
    6          6             0        1.211193   -0.045668   -0.703968
    7          1             0       -0.942484    0.010459   -0.540724
    8          1             0       -0.929421    0.024243    1.956968
    9          1             0        3.379254   -0.045239    1.917897
   10          1             0        3.364469   -0.089217   -0.546406
   11          1             0        1.210440   -0.050836   -1.790682
   12          6             0        1.159394   -0.040266    3.595428
   13          6             0        2.442139    0.169294    4.386300
   14          1             0        2.885844   -0.767746    4.723963
   15          1             0        2.228658    0.823109    5.230352
   16          8             0        0.111782   -0.240102    4.193718
   17         35             0        3.763658    1.066873    3.271009
 ---------------------------------------------------------------------
                    Distance matrix (angstroms):
                    1          2          3          4          5
     1  C    0.000000
     2  C    1.395669   0.000000
     3  C    2.427915   1.405583   0.000000
     4  C    2.800529   2.428983   1.405464   0.000000
     5  C    2.423968   2.799283   2.428783   1.398415   0.000000
     6  C    1.401658   2.424366   2.806201   2.425491   1.399532
     7  H    1.086631   2.153602   3.411656   3.887139   3.408904
     8  H    2.166595   1.086033   2.149748   3.405573   3.885166
     9  H    3.885838   3.419668   2.172229   1.085568   2.146939
    10  H    3.409718   3.885778   3.411772   2.154670   1.086553
    11  H    2.162010   3.408897   3.892876   3.409604   2.159099
    12  C    3.777952   2.486917   1.495157   2.541137   3.815368
    13  C    5.023180   3.864787   2.598550   3.000257   4.396526
    14  H    5.588682   4.471585   3.202433   3.437598   4.804185
    15  H    5.744650   4.511011   3.389965   3.939055   5.311502
    16  O    4.202073   2.810555   2.377242   3.639125   4.796082
    17  Br   5.099298   4.338230   2.999875   2.558892   3.712608
                    6          7          8          9         10
     6  C    0.000000
     7  H    2.160584   0.000000
     8  H    3.415801   2.497764   0.000000
     9  H    3.402155   4.972458   4.309412   0.000000
    10  H    2.159472   4.308110   4.971645   2.464740   0.000000
    11  H    1.086727   2.490227   4.316192   4.296201   2.487878
    12  C    4.299711   4.639851   2.655534   2.782430   4.692499
    13  C    5.241399   5.979671   4.158138   2.649004   5.024850
    14  H    5.726106   6.555809   4.779096   2.939299   5.335380
    15  H    6.083269   6.634897   4.618083   3.612514   5.957629
    16  O    5.023329   4.856871   2.481337   3.986691   5.750784
    17  Br   4.853171   6.147608   4.983851   1.793174   4.008561
                   11         12         13         14         15
    11  H    0.000000
    12  C    5.386362   0.000000
    13  C    6.302432   1.521457   0.000000
    14  H    6.764728   2.187110   1.090382   0.000000
    15  H    7.148109   2.135818   1.088794   1.794196   0.000000
    16  O    6.087356   1.222855   2.373870   2.873150   2.585767
    17  Br   5.778314   2.848367   1.948315   2.499492   2.500934
                   16         17
    16  O    0.000000
    17  Br   3.986950   0.000000
 Stoichiometry    C8H7BrO
 Framework group  C1[X(C8H7BrO)]
 Deg. of freedom    45
 Full point group                 C1      NOp   1
 Largest Abelian subgroup         C1      NOp   1
 Largest concise Abelian subgroup C1      NOp   1
                         Standard orientation:                         
 ---------------------------------------------------------------------
 Center     Atomic     Atomic              Coordinates (Angstroms)
 Number     Number      Type              X           Y           Z
 ---------------------------------------------------------------------
    1          6             0       -3.186796    0.130898   -0.334510
    2          6             0       -2.118632    1.027738   -0.283539
    3          6             0       -0.836974    0.579560    0.079988
    4          6             0       -0.648654   -0.766723    0.436901
    5          6             0       -1.723562   -1.660071    0.391433
    6          6             0       -2.996289   -1.211683    0.020212
    7          1             0       -4.173280    0.480931   -0.626217
    8          1             0       -2.250890    2.073597   -0.544601
    9          1             0        0.332667   -1.136067    0.718065
   10          1             0       -1.571429   -2.700249    0.666173
   11          1             0       -3.829519   -1.908448   -0.014724
   12          6             0        0.263738    1.588470    0.157649
   13          6             0        1.694442    1.104749    0.341852
   14          1             0        2.030742    1.170850    1.376969
   15          1             0        2.344711    1.681069   -0.314256
   16          8             0        0.041620    2.788486    0.080190
   17         35             0        1.831440   -0.763634   -0.193224
 ---------------------------------------------------------------------
 Rotational constants (GHZ):      1.5583322      0.7263578      0.5101861
 Standard basis: 6-311+G(d,p) (5D, 7F)
 There are   288 symmetry adapted basis functions of A   symmetry.
 Integral buffers will be    262144 words long.
 Raffenetti 1 integral format.
 Two-electron integral symmetry is turned on.
   288 basis functions,   474 primitive gaussians,   300 cartesian basis functions
    49 alpha electrons       49 beta electrons
       nuclear repulsion energy       741.5495163116 Hartrees.
 NAtoms=   17 NActive=   17 NUniq=   17 SFac= 1.00D+00 NAtFMM=   60 Big=F
 One-electron integrals computed using PRISM.
 NBasis=   288 RedAO= T  NBF=   288
 NBsUse=   288 1.00D-06 NBFU=   288
 Harris functional with IExCor=  205 diagonalized for initial guess.
 ExpMin= 3.50D-02 ExpMax= 4.40D+05 ExpMxC= 1.51D+04 IAcc=3 IRadAn=         5 AccDes= 0.00D+00
 HarFok:  IExCor= 205 AccDes= 0.00D+00 IRadAn=         5 IDoV=1
 ScaDFX=  1.000000  1.000000  1.000000  1.000000
 Initial guess orbital symmetries:
       Occupied  (A) (A) (A) (A) (A) (A) (A) (A) (A) (A) (A) (A)
                 (A) (A) (A) (A) (A) (A) (A) (A) (A) (A) (A) (A)
                 (A) (A) (A) (A) (A) (A) (A) (A) (A) (A) (A) (A)
                 (A) (A) (A) (A) (A) (A) (A) (A) (A) (A) (A) (A)
                 (A)
       Virtual   (A) (A) (A) (A) (A) (A) (A) (A) (A) (A) (A) (A)
                 (A) (A) (A) (A) (A) (A) (A) (A) (A) (A) (A) (A)
                 (A) (A) (A) (A) (A) (A) (A) (A) (A) (A) (A) (A)
                 (A) (A) (A) (A) (A) (A) (A) (A) (A) (A) (A) (A)
                 (A) (A) (A) (A) (A) (A) (A) (A) (A) (A) (A) (A)
                 (A) (A) (A) (A) (A) (A) (A) (A) (A) (A) (A) (A)
                 (A) (A) (A) (A) (A) (A) (A) (A) (A) (A) (A) (A)
                 (A) (A) (A) (A) (A) (A) (A) (A) (A) (A) (A) (A)
                 (A) (A) (A) (A) (A) (A) (A) (A) (A) (A) (A) (A)
                 (A) (A) (A) (A) (A) (A) (A) (A) (A) (A) (A) (A)
                 (A) (A) (A) (A) (A) (A) (A) (A) (A) (A) (A) (A)
                 (A) (A) (A) (A) (A) (A) (A) (A) (A) (A) (A) (A)
                 (A) (A) (A) (A) (A) (A) (A) (A) (A) (A) (A) (A)
                 (A) (A) (A) (A) (A) (A) (A) (A) (A) (A) (A) (A)
                 (A) (A) (A) (A) (A) (A) (A) (A) (A) (A) (A) (A)
                 (A) (A) (A) (A) (A) (A) (A) (A) (A) (A) (A) (A)
                 (A) (A) (A) (A) (A) (A) (A) (A) (A) (A) (A) (A)
                 (A) (A) (A) (A) (A) (A) (A) (A) (A) (A) (A) (A)
                 (A) (A) (A) (A) (A) (A) (A) (A) (A) (A) (A) (A)
                 (A) (A) (A) (A) (A) (A) (A) (A) (A) (A) (A)
 The electronic state of the initial guess is 1-A.
 Requested convergence on RMS density matrix=1.00D-08 within 128 cycles.
 Requested convergence on MAX density matrix=1.00D-06.
 Requested convergence on             energy=1.00D-06.
 No special actions if energy rises.
 SCF Done:  E(RHF) =  -2954.26708884     A.U. after   17 cycles
             Convg  =    0.6874D-08             -V/T =  2.0001
             S**2   =   0.0000
 ExpMin= 3.50D-02 ExpMax= 4.40D+05 ExpMxC= 1.51D+04 IAcc=3 IRadAn=         5 AccDes= 0.00D+00
 HarFok:  IExCor= 205 AccDes= 0.00D+00 IRadAn=         5 IDoV=1
 ScaDFX=  1.000000  1.000000  1.000000  1.000000
 Range of M.O.s used for correlation:    24   288
 NBasis=   288 NAE=    49 NBE=    49 NFC=    23 NFV=     0
 NROrb=    265 NOA=    26 NOB=    26 NVA=   239 NVB=   239

 **** Warning!!: The largest alpha MO coefficient is  0.19253590D+03

 Disk-based method using OVN memory for  9 occupieds at a time.
 Estimated scratch disk usage=   229728837 words.
 Actual    scratch disk usage=   229390917 words.
 JobTyp=1 Pass  1:  I=   1 to   9 NPSUse=  1 ParTrn=F ParDer=F DoDerP=F.
 JobTyp=1 Pass  2:  I=  10 to  18 NPSUse=  1 ParTrn=F ParDer=F DoDerP=F.
 JobTyp=1 Pass  3:  I=  19 to  26 NPSUse=  1 ParTrn=F ParDer=F DoDerP=F.
 Spin components of T(2) and E(2):
     alpha-alpha T2 =       0.7265238912D-01 E2=     -0.1929609373D+00
     alpha-beta  T2 =       0.3734583172D+00 E2=     -0.1053666810D+01
     beta-beta   T2 =       0.7265238912D-01 E2=     -0.1929609373D+00
 ANorm=    0.1232381067D+01
 E2 =    -0.1439588684D+01 EUMP2 =    -0.29557066775197D+04

 **********************************************************************

            Population analysis using the SCF density.

 **********************************************************************

 Orbital symmetries:
       Occupied  (A) (A) (A) (A) (A) (A) (A) (A) (A) (A) (A) (A)
                 (A) (A) (A) (A) (A) (A) (A) (A) (A) (A) (A) (A)
                 (A) (A) (A) (A) (A) (A) (A) (A) (A) (A) (A) (A)
                 (A) (A) (A) (A) (A) (A) (A) (A) (A) (A) (A) (A)
                 (A)
       Virtual   (A) (A) (A) (A) (A) (A) (A) (A) (A) (A) (A) (A)
                 (A) (A) (A) (A) (A) (A) (A) (A) (A) (A) (A) (A)
                 (A) (A) (A) (A) (A) (A) (A) (A) (A) (A) (A) (A)
                 (A) (A) (A) (A) (A) (A) (A) (A) (A) (A) (A) (A)
                 (A) (A) (A) (A) (A) (A) (A) (A) (A) (A) (A) (A)
                 (A) (A) (A) (A) (A) (A) (A) (A) (A) (A) (A) (A)
                 (A) (A) (A) (A) (A) (A) (A) (A) (A) (A) (A) (A)
                 (A) (A) (A) (A) (A) (A) (A) (A) (A) (A) (A) (A)
                 (A) (A) (A) (A) (A) (A) (A) (A) (A) (A) (A) (A)
                 (A) (A) (A) (A) (A) (A) (A) (A) (A) (A) (A) (A)
                 (A) (A) (A) (A) (A) (A) (A) (A) (A) (A) (A) (A)
                 (A) (A) (A) (A) (A) (A) (A) (A) (A) (A) (A) (A)
                 (A) (A) (A) (A) (A) (A) (A) (A) (A) (A) (A) (A)
                 (A) (A) (A) (A) (A) (A) (A) (A) (A) (A) (A) (A)
                 (A) (A) (A) (A) (A) (A) (A) (A) (A) (A) (A) (A)
                 (A) (A) (A) (A) (A) (A) (A) (A) (A) (A) (A) (A)
                 (A) (A) (A) (A) (A) (A) (A) (A) (A) (A) (A) (A)
                 (A) (A) (A) (A) (A) (A) (A) (A) (A) (A) (A) (A)
                 (A) (A) (A) (A) (A) (A) (A) (A) (A) (A) (A) (A)
                 (A) (A) (A) (A) (A) (A) (A) (A) (A) (A) (A)
 The electronic state is 1-A.
 Alpha  occ. eigenvalues -- -490.02689 -65.16258 -58.52233 -58.52084 -58.52079
 Alpha  occ. eigenvalues --  -20.56344 -11.36191 -11.32084 -11.25837 -11.25619
 Alpha  occ. eigenvalues --  -11.25478 -11.24604 -11.24505 -11.24355  -9.84486
 Alpha  occ. eigenvalues --   -7.45806  -7.45109  -7.45011  -3.19773  -3.19401
 Alpha  occ. eigenvalues --   -3.19361  -3.18476  -3.18452  -1.40307  -1.17071
 Alpha  occ. eigenvalues --   -1.11456  -1.03818  -1.02565  -0.96529  -0.86796
 Alpha  occ. eigenvalues --   -0.84336  -0.77484  -0.71300  -0.67765  -0.66337
 Alpha  occ. eigenvalues --   -0.66042  -0.62390  -0.61116  -0.60528  -0.54858
 Alpha  occ. eigenvalues --   -0.54568  -0.51941  -0.51239  -0.49965  -0.45056
 Alpha  occ. eigenvalues --   -0.42461  -0.38109  -0.34850  -0.33304
 Alpha virt. eigenvalues --    0.05214   0.05998   0.06156   0.07135   0.08117
 Alpha virt. eigenvalues --    0.08602   0.09090   0.10033   0.11142   0.11314
 Alpha virt. eigenvalues --    0.11500   0.11923   0.12374   0.13810   0.14453
 Alpha virt. eigenvalues --    0.15081   0.15969   0.16238   0.16356   0.17637
 Alpha virt. eigenvalues --    0.18216   0.19615   0.20210   0.20762   0.21720
 Alpha virt. eigenvalues --    0.22172   0.22612   0.23062   0.23812   0.24232
 Alpha virt. eigenvalues --    0.25449   0.26698   0.27035   0.27529   0.27783
 Alpha virt. eigenvalues --    0.28592   0.29520   0.30409   0.31517   0.32058
 Alpha virt. eigenvalues --    0.32831   0.33206   0.34120   0.34669   0.35684
 Alpha virt. eigenvalues --    0.36415   0.38120   0.38410   0.39312   0.41061
 Alpha virt. eigenvalues --    0.41341   0.43630   0.44078   0.46794   0.47202
 Alpha virt. eigenvalues --    0.47989   0.51694   0.52274   0.53659   0.55550
 Alpha virt. eigenvalues --    0.57214   0.57882   0.61690   0.63953   0.65794
 Alpha virt. eigenvalues --    0.68556   0.69936   0.71523   0.71901   0.72778
 Alpha virt. eigenvalues --    0.73500   0.75919   0.76835   0.77233   0.78966
 Alpha virt. eigenvalues --    0.80215   0.81296   0.81647   0.83336   0.84350
 Alpha virt. eigenvalues --    0.85577   0.86380   0.87749   0.90197   0.90947
 Alpha virt. eigenvalues --    0.91846   0.92750   0.93712   0.94571   0.94846
 Alpha virt. eigenvalues --    0.96846   0.99029   1.00824   1.01515   1.02463
 Alpha virt. eigenvalues --    1.03787   1.08481   1.09251   1.10463   1.11130
 Alpha virt. eigenvalues --    1.11282   1.14208   1.15286   1.16791   1.18828
 Alpha virt. eigenvalues --    1.21789   1.25092   1.25631   1.26670   1.31297
 Alpha virt. eigenvalues --    1.33598   1.36224   1.37476   1.40064   1.43813
 Alpha virt. eigenvalues --    1.45895   1.47558   1.49925   1.53402   1.59513
 Alpha virt. eigenvalues --    1.64334   1.66611   1.74553   1.75032   1.76958
 Alpha virt. eigenvalues --    1.77586   1.78012   1.81570   1.82273   1.83308
 Alpha virt. eigenvalues --    1.87237   1.88577   1.90737   1.91356   1.93632
 Alpha virt. eigenvalues --    1.95658   1.98588   1.99012   2.01732   2.02697
 Alpha virt. eigenvalues --    2.06014   2.06830   2.11340   2.15845   2.20035
 Alpha virt. eigenvalues --    2.21007   2.21377   2.21943   2.23786   2.25080
 Alpha virt. eigenvalues --    2.28843   2.29898   2.31014   2.34895   2.35264
 Alpha virt. eigenvalues --    2.38853   2.41310   2.43618   2.48485   2.49477
 Alpha virt. eigenvalues --    2.57072   2.57522   2.63308   2.67291   2.72216
 Alpha virt. eigenvalues --    2.74037   2.75637   2.79484   2.83448   2.86055
 Alpha virt. eigenvalues --    2.87098   2.94692   2.97161   2.98999   3.00000
 Alpha virt. eigenvalues --    3.02145   3.04233   3.04820   3.06151   3.06864
 Alpha virt. eigenvalues --    3.12036   3.13362   3.19639   3.20000   3.22009
 Alpha virt. eigenvalues --    3.24393   3.25983   3.26850   3.30081   3.32370
 Alpha virt. eigenvalues --    3.34607   3.46150   3.48262   3.55836   3.61035
 Alpha virt. eigenvalues --    3.62278   3.73328   3.76253   3.79087   3.89258
 Alpha virt. eigenvalues --    3.91713   3.92724   3.99883   4.02421   4.12957
 Alpha virt. eigenvalues --    4.16358   4.38667   4.42809   4.49005   4.55547
 Alpha virt. eigenvalues --    4.58110   4.74527   4.80754   4.83747   4.87438
 Alpha virt. eigenvalues --    4.92784   5.17091   5.26133   5.62027   5.76660
 Alpha virt. eigenvalues --    6.28045   7.33776   8.24799   8.32935   8.38806
 Alpha virt. eigenvalues --   24.74683  24.93725  24.99282  25.09142  25.10183
 Alpha virt. eigenvalues --   25.20344  25.23791  25.32509  49.58086  51.69578
 Alpha virt. eigenvalues --  293.93635 294.02950 294.091411028.54763
          Condensed to atoms (all electrons):
              1          2          3          4          5          6
     1  C    6.438792  -0.960864   0.243511  -0.379206   0.415416   0.175505
     2  C   -0.960864  12.911004  -2.977258  -3.243704  -0.603368   0.630400
     3  C    0.243511  -2.977258  14.731687  -1.394697  -0.145696  -1.343618
     4  C   -0.379206  -3.243704  -1.394697  13.118298  -1.839594   0.409891
     5  C    0.415416  -0.603368  -0.145696  -1.839594   7.687817   0.131033
     6  C    0.175505   0.630400  -1.343618   0.409891   0.131033   5.589387
     7  H    0.399957  -0.033883   0.016136  -0.008002  -0.007482  -0.005847
     8  H   -0.057064   0.405179  -0.001417  -0.013284  -0.003031  -0.007860
     9  H   -0.011488   0.019454  -0.034119   0.421001  -0.035040  -0.007218
    10  H   -0.011517  -0.002638   0.022036  -0.036047   0.391427  -0.004211
    11  H    0.020206  -0.044965   0.033897  -0.050148   0.023921   0.383856
    12  C    0.050835  -0.002633  -5.199506   0.687088   0.741383   0.168230
    13  C   -0.116539  -0.342943   0.568771  -0.134634  -0.390248  -0.034004
    14  H    0.001856   0.023343   0.048806  -0.061954  -0.014125  -0.001546
    15  H   -0.000523   0.018045  -0.045517   0.001366   0.012118   0.000499
    16  O    0.045669   0.058012  -0.004472  -0.158497  -0.007660  -0.011458
    17  Br  -0.013062  -0.035335   0.083673  -0.388025  -0.008027   0.025476
              7          8          9         10         11         12
     1  C    0.399957  -0.057064  -0.011488  -0.011517   0.020206   0.050835
     2  C   -0.033883   0.405179   0.019454  -0.002638  -0.044965  -0.002633
     3  C    0.016136  -0.001417  -0.034119   0.022036   0.033897  -5.199506
     4  C   -0.008002  -0.013284   0.421001  -0.036047  -0.050148   0.687088
     5  C   -0.007482  -0.003031  -0.035040   0.391427   0.023921   0.741383
     6  C   -0.005847  -0.007860  -0.007218  -0.004211   0.383856   0.168230
     7  H    0.498000  -0.003947   0.000040  -0.000120  -0.004659   0.008049
     8  H   -0.003947   0.460959  -0.000032   0.000027  -0.000070   0.041683
     9  H    0.000040  -0.000032   0.509380  -0.005239  -0.000170   0.075832
    10  H   -0.000120   0.000027  -0.005239   0.503507  -0.004435   0.005366
    11  H   -0.004659  -0.000070  -0.000170  -0.004435   0.498857   0.001628
    12  C    0.008049   0.041683   0.075832   0.005366   0.001628  11.671473
    13  C    0.000041   0.006565  -0.023468   0.002215  -0.000093  -1.888520
    14  H    0.000000  -0.000027  -0.003010  -0.000003   0.000000  -0.002812
    15  H    0.000000   0.000019   0.000803   0.000000   0.000000  -0.003572
    16  O    0.000047   0.002194  -0.001849   0.000019   0.000009   0.321051
    17  Br  -0.000231   0.000608  -0.070154   0.002496   0.000053  -0.110442
             13         14         15         16         17
     1  C   -0.116539   0.001856  -0.000523   0.045669  -0.013062
     2  C   -0.342943   0.023343   0.018045   0.058012  -0.035335
     3  C    0.568771   0.048806  -0.045517  -0.004472   0.083673
     4  C   -0.134634  -0.061954   0.001366  -0.158497  -0.388025
     5  C   -0.390248  -0.014125   0.012118  -0.007660  -0.008027
     6  C   -0.034004  -0.001546   0.000499  -0.011458   0.025476
     7  H    0.000041   0.000000   0.000000   0.000047  -0.000231
     8  H    0.006565  -0.000027   0.000019   0.002194   0.000608
     9  H   -0.023468  -0.003010   0.000803  -0.001849  -0.070154
    10  H    0.002215  -0.000003   0.000000   0.000019   0.002496
    11  H   -0.000093   0.000000   0.000000   0.000009   0.000053
    12  C   -1.888520  -0.002812  -0.003572   0.321051  -0.110442
    13  C    7.601144   0.406269   0.401463  -0.069610   0.145503
    14  H    0.406269   0.435898  -0.015311  -0.002941  -0.052216
    15  H    0.401463  -0.015311   0.440971   0.000452  -0.034759
    16  O   -0.069610  -0.002941   0.000452   8.156156   0.010158
    17  Br   0.145503  -0.052216  -0.034759   0.010158  35.588824
 Mulliken atomic charges:
              1
     1  C   -0.241483
     2  C    0.182152
     3  C    1.397783
     4  C   -0.929852
     5  C   -0.348843
     6  C   -0.098516
     7  H    0.141901
     8  H    0.169499
     9  H    0.165276
    10  H    0.137117
    11  H    0.142110
    12  C   -0.565133
    13  C   -0.131911
    14  H    0.237774
    15  H    0.223945
    16  O   -0.337280
    17  Br  -0.144540
 Sum of Mulliken charges=   0.00000
 Atomic charges with hydrogens summed into heavy atoms:
              1
     1  C   -0.099581
     2  C    0.351651
     3  C    1.397783
     4  C   -0.764576
     5  C   -0.211726
     6  C    0.043594
     7  H    0.000000
     8  H    0.000000
     9  H    0.000000
    10  H    0.000000
    11  H    0.000000
    12  C   -0.565133
    13  C    0.329808
    14  H    0.000000
    15  H    0.000000
    16  O   -0.337280
    17  Br  -0.144540
 Sum of Mulliken charges=   0.00000
 Electronic spatial extent (au):  <R**2>=  2028.5481
 Charge=     0.0000 electrons
 Dipole moment (field-independent basis, Debye):
    X=    -0.2469    Y=    -2.0103    Z=     0.6925  Tot=     2.1405
 Quadrupole moment (field-independent basis, Debye-Ang):
   XX=   -64.8680   YY=   -77.4094   ZZ=   -73.3709
   XY=     4.8636   XZ=     3.5502   YZ=    -1.4013
 Traceless Quadrupole moment (field-independent basis, Debye-Ang):
   XX=     7.0148   YY=    -5.5266   ZZ=    -1.4882
   XY=     4.8636   XZ=     3.5502   YZ=    -1.4013
 Octapole moment (field-independent basis, Debye-Ang**2):
  XXX=    31.6546  YYY=   -65.0884  ZZZ=    -3.6435  XYY=    17.1163
  XXY=     3.3937  XXZ=    -6.2035  XZZ=    31.5937  YZZ=    -0.6419
  YYZ=    -2.6332  XYZ=     4.3151
 Hexadecapole moment (field-independent basis, Debye-Ang**3):
 XXXX= -1514.4171 YYYY=  -901.4221 ZZZZ=  -127.9131 XXXY=     2.9439
 XXXZ=    27.6907 YYYX=   -39.0644 YYYZ=    -8.6970 ZZZX=    -4.2675
 ZZZY=     9.6255 XXYY=  -361.2435 XXZZ=  -308.6572 YYZZ=  -154.5858
 XXYZ=    -5.0615 YYXZ=    -4.1533 ZZXY=   -15.2679
 N-N= 7.415495163116D+02 E-N=-8.529629795478D+03  KE= 2.953965083343D+03
 1|1|UNPC-UNK|SP|RMP2-FC|6-311+G(d,p)|C8H7Br1O1|PCUSER|04-Aug-2017|0||#
  MP2/6-311+G(D,P) GEOM=CONNECTIVITY||Title Card Required||0,1|C|C,1,1.
 39566918|C,2,1.40558305,1,120.1600856|C,3,1.40546442,2,119.55673139,1,
 -2.22735047,0|C,4,1.39841519,3,120.04490228,2,1.87280024,0|C,5,1.39953
 243,4,120.19667557,3,-1.45452653,0|H,1,1.08663112,2,119.84234679,3,-17
 9.36420326,0|H,2,1.08603265,1,121.12012866,6,-179.33489486,0|H,4,1.085
 56818,3,120.85057232,2,179.80134193,0|H,5,1.08655283,4,119.71716164,3,
 179.85118904,0|H,6,1.08672655,5,120.02468546,4,179.96552093,0|C,3,1.49
 515745,2,118.00528059,1,-178.25205542,0|C,12,1.52145679,3,118.94857446
 ,2,-170.89576819,0|H,13,1.09038229,12,112.68641109,3,-99.30859482,0|H,
 13,1.08879369,12,108.6852263,3,137.43190676,0|O,12,1.22285524,3,121.67
 983523,2,9.2853598,0|Br,13,1.94831544,12,109.74050386,3,20.17687481,0|
 |Version=x86-Win32-G03RevB.05|State=1-A|HF=-2954.2670888|MP2=-2955.706
 6775|RMSD=6.874e-009|PG=C01 [X(C8H7Br1O1)]||@


 THERE ARE TWO THINGS THAT EVERYBODY THINKS THEY CAN DO BETTER THAN
 ANYONE ELSE - PUNCH THE FIRE, AND EDIT A DAILY PAPER.
 -- UNCLE ESEK, "CENTURY MAGAZINE", 1885
 Job cpu time:  0 days  0 hours 10 minutes 15.0 seconds.
 File lengths (MBytes):  RWF=   1804 Int=      0 D2E=      0 Chk=     17 Scr=      1
 Normal termination of Gaussian 03 at Fri Aug 04 14:40:47 2017.
