# Supplementary material for: Conformational preferences of α-fluoroketones may influence their reactivity
Source: Beilstein J Org Chem. 2017 Dec 29;13:2915–21. doi: 10.3762/bjoc.13.284 (PMC5753061; doi:10.3762/bjoc.13.284)
Supplement: File 2 — Details of computational conformational analysis. [file Beilstein_J_Org_Chem-13-2915-s002.zip › Computation/CH2BR170.out]

 Entering Link 1 = C:\G03W\l1.exe PID=      5756.
  
 Copyright (c) 1988,1990,1992,1993,1995,1998,2003, Gaussian, Inc.
                  All Rights Reserved.
  
 This is the Gaussian(R) 03 program.  It is based on the
 the Gaussian(R) 98 system (copyright 1998, Gaussian, Inc.),
 the Gaussian(R) 94 system (copyright 1995, Gaussian, Inc.),
 the Gaussian 92(TM) system (copyright 1992, Gaussian, Inc.),
 the Gaussian 90(TM) system (copyright 1990, Gaussian, Inc.),
 the Gaussian 88(TM) system (copyright 1988, Gaussian, Inc.),
 the Gaussian 86(TM) system (copyright 1986, Carnegie Mellon
 University), and the Gaussian 82(TM) system (copyright 1983,
 Carnegie Mellon University). Gaussian is a federally registered
 trademark of Gaussian, Inc.
  
 This software contains proprietary and confidential information,
 including trade secrets, belonging to Gaussian, Inc.
  
 This software is provided under written license and may be
 used, copied, transmitted, or stored only in accord with that
 written license.
  
 The following legend is applicable only to US Government
 contracts under DFARS:
  
                    RESTRICTED RIGHTS LEGEND
  
 Use, duplication or disclosure by the US Government is subject
 to restrictions as set forth in subparagraph (c)(1)(ii) of the
 Rights in Technical Data and Computer Software clause at DFARS
 252.227-7013.
  
 Gaussian, Inc.
 Carnegie Office Park, Building 6, Pittsburgh, PA 15106 USA
  
 The following legend is applicable only to US Government
 contracts under FAR:
  
                    RESTRICTED RIGHTS LEGEND
  
 Use, reproduction and disclosure by the US Government is subject
 to restrictions as set forth in subparagraph (c) of the
 Commercial Computer Software - Restricted Rights clause at FAR
 52.227-19.
  
 Gaussian, Inc.
 Carnegie Office Park, Building 6, Pittsburgh, PA 15106 USA
  
  
 ---------------------------------------------------------------
 Warning -- This program may not be used in any manner that
 competes with the business of Gaussian, Inc. or will provide
 assistance to any competitor of Gaussian, Inc.  The licensee
 of this program is prohibited from giving any competitor of
 Gaussian, Inc. access to this program.  By using this program,
 the user acknowledges that Gaussian, Inc. is engaged in the
 business of creating and licensing software in the field of
 computational chemistry and represents and warrants to the
 licensee that it is not a competitor of Gaussian, Inc. and that
 it will not use this program in any manner prohibited above.
 ---------------------------------------------------------------
  

 Cite this work as:
 Gaussian 03, Revision B.05,
 M. J. Frisch, G. W. Trucks, H. B. Schlegel, G. E. Scuseria, 
 M. A. Robb, J. R. Cheeseman, J. A. Montgomery, Jr., T. Vreven, 
 K. N. Kudin, J. C. Burant, J. M. Millam, S. S. Iyengar, J. Tomasi, 
 V. Barone, B. Mennucci, M. Cossi, G. Scalmani, N. Rega, 
 G. A. Petersson, H. Nakatsuji, M. Hada, M. Ehara, K. Toyota, 
 R. Fukuda, J. Hasegawa, M. Ishida, T. Nakajima, Y. Honda, O. Kitao, 
 H. Nakai, M. Klene, X. Li, J. E. Knox, H. P. Hratchian, J. B. Cross, 
 C. Adamo, J. Jaramillo, R. Gomperts, R. E. Stratmann, O. Yazyev, 
 A. J. Austin, R. Cammi, C. Pomelli, J. W. Ochterski, P. Y. Ayala, 
 K. Morokuma, G. A. Voth, P. Salvador, J. J. Dannenberg, 
 V. G. Zakrzewski, S. Dapprich, A. D. Daniels, M. C. Strain, 
 O. Farkas, D. K. Malick, A. D. Rabuck, K. Raghavachari, 
 J. B. Foresman, J. V. Ortiz, Q. Cui, A. G. Baboul, S. Clifford, 
 J. Cioslowski, B. B. Stefanov, G. Liu, A. Liashenko, P. Piskorz, 
 I. Komaromi, R. L. Martin, D. J. Fox, T. Keith, M. A. Al-Laham, 
 C. Y. Peng, A. Nanayakkara, M. Challacombe, P. M. W. Gill, 
 B. Johnson, W. Chen, M. W. Wong, C. Gonzalez, and J. A. Pople, 
 Gaussian, Inc., Pittsburgh PA, 2003.
 
 **********************************************
 Gaussian 03:  x86-Win32-G03RevB.05  8-Nov-2003
                  04-Aug-2017 
 **********************************************
 %chk=CH2F.chk
 %mem=6MW
 %nproc=1
 Will use up to    1 processors via shared memory.
 Default route:  MaxDisk=2000MB
 ------------------------------------
 # mp2/6-311+g(d,p) geom=connectivity
 ------------------------------------
 1/38=1,57=2/1;
 2/17=6,18=5,40=1/2;
 3/5=4,6=6,7=111,11=9,16=1,25=1,30=1/1,2,3;
 4//1;
 5/5=2,38=5/2;
 8/10=2,27=262144000/1;
 9/16=-3,27=262144000/6;
 6/7=2,8=2,9=2,10=2/1;
 99/5=1,9=1/99;
 -------------------
 Title Card Required
 -------------------
 Symbolic Z-matrix:
 Charge =  0 Multiplicity = 1
 C
 C                    1    B1
 C                    2    B2       1    A1
 C                    3    B3       2    A2       1    D1       0
 C                    4    B4       3    A3       2    D2       0
 C                    5    B5       4    A4       3    D3       0
 H                    1    B6       2    A5       3    D4       0
 H                    2    B7       1    A6       6    D5       0
 H                    4    B8       3    A7       2    D6       0
 H                    5    B9       4    A8       3    D7       0
 H                    6    B10      5    A9       4    D8       0
 C                    3    B11      2    A10      1    D9       0
 C                    12   B12      3    A11      2    D10      0
 H                    13   B13      12   A12      3    D11      0
 H                    13   B14      12   A13      3    D12      0
 O                    12   B15      3    A14      2    D13      0
 Br                   13   B16      12   A15      3    D14      0
       Variables:
  B1                    1.39567                  
  B2                    1.40558                  
  B3                    1.40546                  
  B4                    1.39842                  
  B5                    1.39953                  
  B6                    1.08663                  
  B7                    1.08603                  
  B8                    1.08557                  
  B9                    1.08655                  
  B10                   1.08673                  
  B11                   1.49516                  
  B12                   1.52146                  
  B13                   1.09038                  
  B14                   1.08879                  
  B15                   1.22286                  
  B16                   1.94832                  
  A1                  120.16009                  
  A2                  119.55673                  
  A3                  120.0449                   
  A4                  120.19668                  
  A5                  119.84235                  
  A6                  121.12013                  
  A7                  120.85057                  
  A8                  119.71716                  
  A9                  120.02469                  
  A10                 118.00528                  
  A11                 118.94857                  
  A12                 112.68641                  
  A13                 108.68523                  
  A14                 121.67984                  
  A15                 109.7405                   
  D1                   -2.22735                  
  D2                    1.8728                   
  D3                   -1.45453                  
  D4                 -179.3642                   
  D5                 -179.33489                  
  D6                  179.80134                  
  D7                  179.85119                  
  D8                  179.96552                  
  D9                 -178.25206                  
  D10                -170.89577                  
  D11                -109.30859                  
  D12                 127.43191                  
  D13                   9.28536                  
  D14                  10.17687                  
 
                          Input orientation:                          
 ---------------------------------------------------------------------
 Center     Atomic     Atomic              Coordinates (Angstroms)
 Number     Number      Type              X           Y           Z
 ---------------------------------------------------------------------
    1          6             0        0.000000    0.000000    0.000000
    2          6             0        0.000000    0.000000    1.395669
    3          6             0        1.215302    0.000000    2.101859
    4          6             0        2.428518   -0.047515    1.393918
    5          6             0        2.423343   -0.054850   -0.004468
    6          6             0        1.211193   -0.045668   -0.703968
    7          1             0       -0.942484    0.010459   -0.540724
    8          1             0       -0.929421    0.024243    1.956968
    9          1             0        3.379254   -0.045239    1.917897
   10          1             0        3.364469   -0.089217   -0.546406
   11          1             0        1.210440   -0.050836   -1.790682
   12          6             0        1.159394   -0.040266    3.595428
   13          6             0        2.442139    0.169294    4.386300
   14          1             0        2.791833   -0.743246    4.869953
   15          1             0        2.275198    0.956747    5.119457
   16          8             0        0.111782   -0.240102    4.193718
   17         35             0        3.859705    0.772046    3.193349
 ---------------------------------------------------------------------
                    Distance matrix (angstroms):
                    1          2          3          4          5
     1  C    0.000000
     2  C    1.395669   0.000000
     3  C    2.427915   1.405583   0.000000
     4  C    2.800529   2.428983   1.405464   0.000000
     5  C    2.423968   2.799283   2.428783   1.398415   0.000000
     6  C    1.401658   2.424366   2.806201   2.425491   1.399532
     7  H    1.086631   2.153602   3.411656   3.887139   3.408904
     8  H    2.166595   1.086033   2.149748   3.405573   3.885166
     9  H    3.885838   3.419668   2.172229   1.085568   2.146939
    10  H    3.409718   3.885778   3.411772   2.154670   1.086553
    11  H    2.162010   3.408897   3.892876   3.409604   2.159099
    12  C    3.777952   2.486917   1.495157   2.541137   3.815368
    13  C    5.023180   3.864787   2.598550   3.000257   4.396526
    14  H    5.662436   4.518561   3.271117   3.563545   4.936563
    15  H    5.683373   4.467492   3.338359   3.861565   5.224929
    16  O    4.202073   2.810555   2.377242   3.639125   4.796082
    17  Br   5.068614   4.327242   2.963152   2.440886   3.601794
                    6          7          8          9         10
     6  C    0.000000
     7  H    2.160584   0.000000
     8  H    3.415801   2.497764   0.000000
     9  H    3.402155   4.972458   4.309412   0.000000
    10  H    2.159472   4.308110   4.971645   2.464740   0.000000
    11  H    1.086727   2.490227   4.316192   4.296201   2.487878
    12  C    4.299711   4.639851   2.655534   2.782430   4.692499
    13  C    5.241399   5.979671   4.158138   2.649004   5.024850
    14  H    5.835548   6.617297   4.787718   3.089808   5.485674
    15  H    6.004100   6.579254   4.597878   3.531700   5.863664
    16  O    5.023329   4.856871   2.481337   3.986691   5.750784
    17  Br   4.782504   6.130606   5.002356   1.589202   3.869470
                   11         12         13         14         15
    11  H    0.000000
    12  C    5.386362   0.000000
    13  C    6.302432   1.521457   0.000000
    14  H    6.880718   2.187110   1.090382   0.000000
    15  H    7.063919   2.135818   1.088794   1.794196   0.000000
    16  O    6.087356   1.222855   2.373870   2.809469   2.640039
    17  Br   5.704060   2.848367   1.948315   2.499492   2.500934
                   16         17
    16  O    0.000000
    17  Br   4.009003   0.000000
 Stoichiometry    C8H7BrO
 Framework group  C1[X(C8H7BrO)]
 Deg. of freedom    45
 Full point group                 C1      NOp   1
 Largest Abelian subgroup         C1      NOp   1
 Largest concise Abelian subgroup C1      NOp   1
                         Standard orientation:                         
 ---------------------------------------------------------------------
 Center     Atomic     Atomic              Coordinates (Angstroms)
 Number     Number      Type              X           Y           Z
 ---------------------------------------------------------------------
    1          6             0       -3.187482    0.115298   -0.253381
    2          6             0       -2.132741    1.028647   -0.218635
    3          6             0       -0.825170    0.587604    0.048575
    4          6             0       -0.594886   -0.770697    0.326638
    5          6             0       -1.656097   -1.680956    0.297938
    6          6             0       -2.955201   -1.239157    0.022559
    7          1             0       -4.194681    0.460414   -0.470666
    8          1             0       -2.296688    2.083316   -0.419288
    9          1             0        0.406861   -1.134680    0.532742
   10          1             0       -1.471613   -2.730243    0.511382
   11          1             0       -3.777728   -1.949040    0.000406
   12          6             0        0.261797    1.612183    0.113668
   13          6             0        1.708359    1.147226    0.191815
   14          1             0        2.156999    1.331039    1.168477
   15          1             0        2.276536    1.641331   -0.594637
   16          8             0        0.016276    2.810127    0.108890
   17         35             0        1.801675   -0.770973   -0.136417
 ---------------------------------------------------------------------
 Rotational constants (GHZ):      1.5534310      0.7478924      0.5136270
 Standard basis: 6-311+G(d,p) (5D, 7F)
 There are   288 symmetry adapted basis functions of A   symmetry.
 Integral buffers will be    262144 words long.
 Raffenetti 1 integral format.
 Two-electron integral symmetry is turned on.
   288 basis functions,   474 primitive gaussians,   300 cartesian basis functions
    49 alpha electrons       49 beta electrons
       nuclear repulsion energy       746.8447521584 Hartrees.
 NAtoms=   17 NActive=   17 NUniq=   17 SFac= 1.00D+00 NAtFMM=   60 Big=F
 One-electron integrals computed using PRISM.
 NBasis=   288 RedAO= T  NBF=   288
 NBsUse=   288 1.00D-06 NBFU=   288
 Harris functional with IExCor=  205 diagonalized for initial guess.
 ExpMin= 3.50D-02 ExpMax= 4.40D+05 ExpMxC= 1.51D+04 IAcc=3 IRadAn=         5 AccDes= 0.00D+00
 HarFok:  IExCor= 205 AccDes= 0.00D+00 IRadAn=         5 IDoV=1
 ScaDFX=  1.000000  1.000000  1.000000  1.000000
 Initial guess orbital symmetries:
       Occupied  (A) (A) (A) (A) (A) (A) (A) (A) (A) (A) (A) (A)
                 (A) (A) (A) (A) (A) (A) (A) (A) (A) (A) (A) (A)
                 (A) (A) (A) (A) (A) (A) (A) (A) (A) (A) (A) (A)
                 (A) (A) (A) (A) (A) (A) (A) (A) (A) (A) (A) (A)
                 (A)
       Virtual   (A) (A) (A) (A) (A) (A) (A) (A) (A) (A) (A) (A)
                 (A) (A) (A) (A) (A) (A) (A) (A) (A) (A) (A) (A)
                 (A) (A) (A) (A) (A) (A) (A) (A) (A) (A) (A) (A)
                 (A) (A) (A) (A) (A) (A) (A) (A) (A) (A) (A) (A)
                 (A) (A) (A) (A) (A) (A) (A) (A) (A) (A) (A) (A)
                 (A) (A) (A) (A) (A) (A) (A) (A) (A) (A) (A) (A)
                 (A) (A) (A) (A) (A) (A) (A) (A) (A) (A) (A) (A)
                 (A) (A) (A) (A) (A) (A) (A) (A) (A) (A) (A) (A)
                 (A) (A) (A) (A) (A) (A) (A) (A) (A) (A) (A) (A)
                 (A) (A) (A) (A) (A) (A) (A) (A) (A) (A) (A) (A)
                 (A) (A) (A) (A) (A) (A) (A) (A) (A) (A) (A) (A)
                 (A) (A) (A) (A) (A) (A) (A) (A) (A) (A) (A) (A)
                 (A) (A) (A) (A) (A) (A) (A) (A) (A) (A) (A) (A)
                 (A) (A) (A) (A) (A) (A) (A) (A) (A) (A) (A) (A)
                 (A) (A) (A) (A) (A) (A) (A) (A) (A) (A) (A) (A)
                 (A) (A) (A) (A) (A) (A) (A) (A) (A) (A) (A) (A)
                 (A) (A) (A) (A) (A) (A) (A) (A) (A) (A) (A) (A)
                 (A) (A) (A) (A) (A) (A) (A) (A) (A) (A) (A) (A)
                 (A) (A) (A) (A) (A) (A) (A) (A) (A) (A) (A) (A)
                 (A) (A) (A) (A) (A) (A) (A) (A) (A) (A) (A)
 The electronic state of the initial guess is 1-A.
 Requested convergence on RMS density matrix=1.00D-08 within 128 cycles.
 Requested convergence on MAX density matrix=1.00D-06.
 Requested convergence on             energy=1.00D-06.
 No special actions if energy rises.
 SCF Done:  E(RHF) =  -2954.21596409     A.U. after   17 cycles
             Convg  =    0.9772D-08             -V/T =  2.0000
             S**2   =   0.0000
 ExpMin= 3.50D-02 ExpMax= 4.40D+05 ExpMxC= 1.51D+04 IAcc=3 IRadAn=         5 AccDes= 0.00D+00
 HarFok:  IExCor= 205 AccDes= 0.00D+00 IRadAn=         5 IDoV=1
 ScaDFX=  1.000000  1.000000  1.000000  1.000000
 Range of M.O.s used for correlation:    24   288
 NBasis=   288 NAE=    49 NBE=    49 NFC=    23 NFV=     0
 NROrb=    265 NOA=    26 NOB=    26 NVA=   239 NVB=   239

 **** Warning!!: The largest alpha MO coefficient is  0.20220362D+03

 Disk-based method using OVN memory for  9 occupieds at a time.
 Estimated scratch disk usage=   230343912 words.
 Actual    scratch disk usage=   229948648 words.
 JobTyp=1 Pass  1:  I=   1 to   9 NPSUse=  1 ParTrn=F ParDer=F DoDerP=F.
 JobTyp=1 Pass  2:  I=  10 to  18 NPSUse=  1 ParTrn=F ParDer=F DoDerP=F.
 JobTyp=1 Pass  3:  I=  19 to  26 NPSUse=  1 ParTrn=F ParDer=F DoDerP=F.
 Spin components of T(2) and E(2):
     alpha-alpha T2 =       0.7320088054D-01 E2=     -0.1942009800D+00
     alpha-beta  T2 =       0.3744657001D+00 E2=     -0.1056286793D+01
     beta-beta   T2 =       0.7320088054D-01 E2=     -0.1942009800D+00
 ANorm=    0.1233234552D+01
 E2 =    -0.1444688754D+01 EUMP2 =    -0.29556606528465D+04

 **********************************************************************

            Population analysis using the SCF density.

 **********************************************************************

 Orbital symmetries:
       Occupied  (A) (A) (A) (A) (A) (A) (A) (A) (A) (A) (A) (A)
                 (A) (A) (A) (A) (A) (A) (A) (A) (A) (A) (A) (A)
                 (A) (A) (A) (A) (A) (A) (A) (A) (A) (A) (A) (A)
                 (A) (A) (A) (A) (A) (A) (A) (A) (A) (A) (A) (A)
                 (A)
       Virtual   (A) (A) (A) (A) (A) (A) (A) (A) (A) (A) (A) (A)
                 (A) (A) (A) (A) (A) (A) (A) (A) (A) (A) (A) (A)
                 (A) (A) (A) (A) (A) (A) (A) (A) (A) (A) (A) (A)
                 (A) (A) (A) (A) (A) (A) (A) (A) (A) (A) (A) (A)
                 (A) (A) (A) (A) (A) (A) (A) (A) (A) (A) (A) (A)
                 (A) (A) (A) (A) (A) (A) (A) (A) (A) (A) (A) (A)
                 (A) (A) (A) (A) (A) (A) (A) (A) (A) (A) (A) (A)
                 (A) (A) (A) (A) (A) (A) (A) (A) (A) (A) (A) (A)
                 (A) (A) (A) (A) (A) (A) (A) (A) (A) (A) (A) (A)
                 (A) (A) (A) (A) (A) (A) (A) (A) (A) (A) (A) (A)
                 (A) (A) (A) (A) (A) (A) (A) (A) (A) (A) (A) (A)
                 (A) (A) (A) (A) (A) (A) (A) (A) (A) (A) (A) (A)
                 (A) (A) (A) (A) (A) (A) (A) (A) (A) (A) (A) (A)
                 (A) (A) (A) (A) (A) (A) (A) (A) (A) (A) (A) (A)
                 (A) (A) (A) (A) (A) (A) (A) (A) (A) (A) (A) (A)
                 (A) (A) (A) (A) (A) (A) (A) (A) (A) (A) (A) (A)
                 (A) (A) (A) (A) (A) (A) (A) (A) (A) (A) (A) (A)
                 (A) (A) (A) (A) (A) (A) (A) (A) (A) (A) (A) (A)
                 (A) (A) (A) (A) (A) (A) (A) (A) (A) (A) (A) (A)
                 (A) (A) (A) (A) (A) (A) (A) (A) (A) (A) (A)
 The electronic state is 1-A.
 Alpha  occ. eigenvalues -- -490.03026 -65.16668 -58.52624 -58.52494 -58.52476
 Alpha  occ. eigenvalues --  -20.56238 -11.36213 -11.32536 -11.25651 -11.25468
 Alpha  occ. eigenvalues --  -11.25282 -11.24396 -11.24121 -11.23044  -9.84988
 Alpha  occ. eigenvalues --   -7.46259  -7.45691  -7.45483  -3.20239  -3.19899
 Alpha  occ. eigenvalues --   -3.19804  -3.19030  -3.18983  -1.40258  -1.17231
 Alpha  occ. eigenvalues --   -1.12277  -1.03728  -1.02404  -0.97764  -0.86643
 Alpha  occ. eigenvalues --   -0.84236  -0.77608  -0.71175  -0.68297  -0.66526
 Alpha  occ. eigenvalues --   -0.66303  -0.62437  -0.61042  -0.60717  -0.55004
 Alpha  occ. eigenvalues --   -0.54498  -0.52082  -0.51216  -0.49969  -0.44827
 Alpha  occ. eigenvalues --   -0.43186  -0.36112  -0.34672  -0.32548
 Alpha virt. eigenvalues --    0.05283   0.05834   0.06037   0.07091   0.08282
 Alpha virt. eigenvalues --    0.08599   0.08932   0.10099   0.11230   0.11330
 Alpha virt. eigenvalues --    0.11519   0.11961   0.12242   0.13754   0.14640
 Alpha virt. eigenvalues --    0.15276   0.15887   0.16060   0.16423   0.17454
 Alpha virt. eigenvalues --    0.18076   0.19976   0.20354   0.20855   0.21792
 Alpha virt. eigenvalues --    0.22263   0.22613   0.22982   0.23268   0.24566
 Alpha virt. eigenvalues --    0.25789   0.26412   0.26770   0.27912   0.28117
 Alpha virt. eigenvalues --    0.28487   0.29648   0.30400   0.31550   0.32008
 Alpha virt. eigenvalues --    0.32853   0.33215   0.34293   0.34387   0.35818
 Alpha virt. eigenvalues --    0.36664   0.38135   0.38693   0.39920   0.41022
 Alpha virt. eigenvalues --    0.41398   0.43635   0.44126   0.46806   0.47320
 Alpha virt. eigenvalues --    0.47959   0.51830   0.52086   0.54200   0.55474
 Alpha virt. eigenvalues --    0.56303   0.57302   0.61396   0.63660   0.66233
 Alpha virt. eigenvalues --    0.69111   0.69820   0.71598   0.72034   0.72904
 Alpha virt. eigenvalues --    0.73289   0.76084   0.77210   0.77417   0.79449
 Alpha virt. eigenvalues --    0.80540   0.80876   0.82219   0.83398   0.84529
 Alpha virt. eigenvalues --    0.85804   0.86583   0.87819   0.90109   0.90986
 Alpha virt. eigenvalues --    0.91959   0.93126   0.94393   0.95118   0.95340
 Alpha virt. eigenvalues --    0.97496   0.99845   1.01268   1.01613   1.02861
 Alpha virt. eigenvalues --    1.04279   1.08766   1.09844   1.10238   1.11740
 Alpha virt. eigenvalues --    1.13207   1.14885   1.16054   1.16758   1.20051
 Alpha virt. eigenvalues --    1.23835   1.25139   1.26383   1.26719   1.30753
 Alpha virt. eigenvalues --    1.33771   1.34878   1.37345   1.40194   1.44095
 Alpha virt. eigenvalues --    1.46747   1.48656   1.49948   1.53433   1.61169
 Alpha virt. eigenvalues --    1.63382   1.65009   1.74380   1.75409   1.77006
 Alpha virt. eigenvalues --    1.78003   1.78623   1.80053   1.82500   1.83765
 Alpha virt. eigenvalues --    1.87612   1.89035   1.91307   1.91504   1.94159
 Alpha virt. eigenvalues --    1.95691   1.98072   1.99593   2.01717   2.02697
 Alpha virt. eigenvalues --    2.06505   2.08167   2.12480   2.17019   2.20620
 Alpha virt. eigenvalues --    2.21165   2.21767   2.22529   2.24141   2.26240
 Alpha virt. eigenvalues --    2.28985   2.29911   2.31734   2.34828   2.36005
 Alpha virt. eigenvalues --    2.38008   2.43989   2.44639   2.47784   2.50129
 Alpha virt. eigenvalues --    2.53709   2.59591   2.63813   2.67739   2.72378
 Alpha virt. eigenvalues --    2.74268   2.75654   2.81125   2.83650   2.84839
 Alpha virt. eigenvalues --    2.85970   2.94951   2.96591   2.98575   2.99690
 Alpha virt. eigenvalues --    3.02407   3.04486   3.05188   3.05891   3.06964
 Alpha virt. eigenvalues --    3.11668   3.13388   3.19737   3.20188   3.22520
 Alpha virt. eigenvalues --    3.24800   3.26175   3.27237   3.30516   3.33740
 Alpha virt. eigenvalues --    3.35945   3.46943   3.48791   3.56102   3.60992
 Alpha virt. eigenvalues --    3.62384   3.73010   3.76530   3.79323   3.89778
 Alpha virt. eigenvalues --    3.91974   3.93198   4.00255   4.03262   4.11691
 Alpha virt. eigenvalues --    4.16695   4.39054   4.43037   4.48978   4.55850
 Alpha virt. eigenvalues --    4.59109   4.74636   4.81446   4.84939   4.87711
 Alpha virt. eigenvalues --    4.94477   5.20420   5.26454   5.62064   5.76750
 Alpha virt. eigenvalues --    6.27973   7.37802   8.23851   8.32673   8.39744
 Alpha virt. eigenvalues --   24.75206  24.93369  24.99503  25.09354  25.10869
 Alpha virt. eigenvalues --   25.20761  25.24326  25.32877  49.60932  51.69878
 Alpha virt. eigenvalues --  293.92922 294.02807 294.107471028.58417
          Condensed to atoms (all electrons):
              1          2          3          4          5          6
     1  C    6.396751  -0.672374   0.249337  -0.531178   0.431289   0.177232
     2  C   -0.672374  12.180950  -2.770015  -3.140847  -0.443193   0.494739
     3  C    0.249337  -2.770015  14.740035  -1.424192  -0.015991  -1.326575
     4  C   -0.531178  -3.140847  -1.424192  15.141358  -3.406320   0.511557
     5  C    0.431289  -0.443193  -0.015991  -3.406320   8.839394   0.044237
     6  C    0.177232   0.494739  -1.326575   0.511557   0.044237   5.633657
     7  H    0.395470  -0.029462   0.012766  -0.006456  -0.009687  -0.002531
     8  H   -0.059297   0.408725  -0.003921  -0.017946  -0.001206  -0.008641
     9  H   -0.021610   0.047241  -0.041556   0.404415  -0.045897   0.006192
    10  H   -0.009706  -0.003828   0.024204  -0.050308   0.400616  -0.005513
    11  H    0.026073  -0.047432   0.035881  -0.056354   0.032153   0.375793
    12  C   -0.115758   0.248544  -5.154863   0.393216   0.638648   0.248590
    13  C   -0.076723  -0.411562   0.262223   0.051961  -0.360395  -0.039830
    14  H    0.001530   0.021705   0.084675  -0.072177  -0.015964  -0.001326
    15  H   -0.000218   0.017258  -0.073029   0.006202   0.018240   0.000272
    16  O    0.043341   0.062578  -0.005571  -0.164653  -0.005280  -0.011916
    17  Br  -0.000561  -0.017746   0.062378  -0.715485   0.157115   0.021926
              7          8          9         10         11         12
     1  C    0.395470  -0.059297  -0.021610  -0.009706   0.026073  -0.115758
     2  C   -0.029462   0.408725   0.047241  -0.003828  -0.047432   0.248544
     3  C    0.012766  -0.003921  -0.041556   0.024204   0.035881  -5.154863
     4  C   -0.006456  -0.017946   0.404415  -0.050308  -0.056354   0.393216
     5  C   -0.009687  -0.001206  -0.045897   0.400616   0.032153   0.638648
     6  C   -0.002531  -0.008641   0.006192  -0.005513   0.375793   0.248590
     7  H    0.499061  -0.003963   0.000046  -0.000128  -0.004721   0.008680
     8  H   -0.003963   0.462063  -0.000051   0.000028  -0.000070   0.045054
     9  H    0.000046  -0.000051   0.521835  -0.006103  -0.000206   0.072876
    10  H   -0.000128   0.000028  -0.006103   0.508359  -0.004295   0.004948
    11  H   -0.004721  -0.000070  -0.000206  -0.004295   0.501024   0.001236
    12  C    0.008680   0.045054   0.072876   0.004948   0.001236  11.382546
    13  C    0.000141   0.006790  -0.018073   0.002482  -0.000099  -1.402682
    14  H    0.000000  -0.000011  -0.003287  -0.000001   0.000000  -0.074467
    15  H    0.000000   0.000013   0.001326   0.000000   0.000000   0.024871
    16  O    0.000046   0.002450  -0.001737   0.000026   0.000011   0.300466
    17  Br  -0.000287   0.000879  -0.087990   0.005215   0.000251  -0.243479
             13         14         15         16         17
     1  C   -0.076723   0.001530  -0.000218   0.043341  -0.000561
     2  C   -0.411562   0.021705   0.017258   0.062578  -0.017746
     3  C    0.262223   0.084675  -0.073029  -0.005571   0.062378
     4  C    0.051961  -0.072177   0.006202  -0.164653  -0.715485
     5  C   -0.360395  -0.015964   0.018240  -0.005280   0.157115
     6  C   -0.039830  -0.001326   0.000272  -0.011916   0.021926
     7  H    0.000141   0.000000   0.000000   0.000046  -0.000287
     8  H    0.006790  -0.000011   0.000013   0.002450   0.000879
     9  H   -0.018073  -0.003287   0.001326  -0.001737  -0.087990
    10  H    0.002482  -0.000001   0.000000   0.000026   0.005215
    11  H   -0.000099   0.000000   0.000000   0.000011   0.000251
    12  C   -1.402682  -0.074467   0.024871   0.300466  -0.243479
    13  C    7.311490   0.452652   0.387255  -0.060572   0.168068
    14  H    0.452652   0.428817  -0.016450  -0.002802  -0.047557
    15  H    0.387255  -0.016450   0.441816   0.000315  -0.039443
    16  O   -0.060572  -0.002802   0.000315   8.167139   0.016678
    17  Br   0.168068  -0.047557  -0.039443   0.016678  35.828593
 Mulliken atomic charges:
              1
     1  C   -0.233597
     2  C    0.054717
     3  C    1.344213
     4  C   -0.922793
     5  C   -0.257760
     6  C   -0.117864
     7  H    0.141026
     8  H    0.169105
     9  H    0.172581
    10  H    0.134003
    11  H    0.140755
    12  C   -0.378426
    13  C   -0.273125
    14  H    0.244663
    15  H    0.231571
    16  O   -0.340518
    17  Br  -0.108554
 Sum of Mulliken charges=   0.00000
 Atomic charges with hydrogens summed into heavy atoms:
              1
     1  C   -0.092570
     2  C    0.223822
     3  C    1.344213
     4  C   -0.750212
     5  C   -0.123757
     6  C    0.022892
     7  H    0.000000
     8  H    0.000000
     9  H    0.000000
    10  H    0.000000
    11  H    0.000000
    12  C   -0.378426
    13  C    0.203110
    14  H    0.000000
    15  H    0.000000
    16  O   -0.340518
    17  Br  -0.108554
 Sum of Mulliken charges=   0.00000
 Electronic spatial extent (au):  <R**2>=  2006.9072
 Charge=     0.0000 electrons
 Dipole moment (field-independent basis, Debye):
    X=     0.0596    Y=    -1.9321    Z=     0.3373  Tot=     1.9622
 Quadrupole moment (field-independent basis, Debye-Ang):
   XX=   -65.0032   YY=   -77.3779   ZZ=   -73.7876
   XY=     5.0822   XZ=     2.6347   YZ=    -1.5929
 Traceless Quadrupole moment (field-independent basis, Debye-Ang):
   XX=     7.0530   YY=    -5.3217   ZZ=    -1.7314
   XY=     5.0822   XZ=     2.6347   YZ=    -1.5929
 Octapole moment (field-independent basis, Debye-Ang**2):
  XXX=    30.7895  YYY=   -66.7330  ZZZ=    -2.5986  XYY=    18.0029
  XXY=     5.1284  XXZ=    -4.2995  XZZ=    31.9536  YZZ=    -0.1040
  YYZ=    -2.7593  XYZ=     2.8154
 Hexadecapole moment (field-independent basis, Debye-Ang**3):
 XXXX= -1492.9527 YYYY=  -922.8262 ZZZZ=  -111.8537 XXXY=     2.0328
 XXXZ=    22.1661 YYYX=   -39.0676 YYYZ=   -10.2133 ZZZX=    -3.7102
 ZZZY=     7.4179 XXYY=  -359.8591 XXZZ=  -303.3085 YYZZ=  -156.4758
 XXYZ=    -4.6277 YYXZ=    -2.3230 ZZXY=   -13.4247
 N-N= 7.468447521584D+02 E-N=-8.540228489518D+03  KE= 2.954174466259D+03
 1|1|UNPC-UNK|SP|RMP2-FC|6-311+G(d,p)|C8H7Br1O1|PCUSER|04-Aug-2017|0||#
  MP2/6-311+G(D,P) GEOM=CONNECTIVITY||Title Card Required||0,1|C|C,1,1.
 39566918|C,2,1.40558305,1,120.1600856|C,3,1.40546442,2,119.55673139,1,
 -2.22735047,0|C,4,1.39841519,3,120.04490228,2,1.87280024,0|C,5,1.39953
 243,4,120.19667557,3,-1.45452653,0|H,1,1.08663112,2,119.84234679,3,-17
 9.36420326,0|H,2,1.08603265,1,121.12012866,6,-179.33489486,0|H,4,1.085
 56818,3,120.85057232,2,179.80134193,0|H,5,1.08655283,4,119.71716164,3,
 179.85118904,0|H,6,1.08672655,5,120.02468546,4,179.96552093,0|C,3,1.49
 515745,2,118.00528059,1,-178.25205542,0|C,12,1.52145679,3,118.94857446
 ,2,-170.89576819,0|H,13,1.09038229,12,112.68641109,3,-109.30859482,0|H
 ,13,1.08879369,12,108.6852263,3,127.43190676,0|O,12,1.22285524,3,121.6
 7983523,2,9.2853598,0|Br,13,1.94831544,12,109.74050386,3,10.17687481,0
 ||Version=x86-Win32-G03RevB.05|State=1-A|HF=-2954.2159641|MP2=-2955.66
 06528|RMSD=9.772e-009|PG=C01 [X(C8H7Br1O1)]||@


 THE MORE POWERFUL THE METHOD, THE MORE CATASTROPHIC THE ERRORS.
     -- M.D. KAMEN
 Job cpu time:  0 days  0 hours 10 minutes 31.0 seconds.
 File lengths (MBytes):  RWF=   1808 Int=      0 D2E=      0 Chk=     17 Scr=      1
 Normal termination of Gaussian 03 at Fri Aug 04 14:51:18 2017.
