# Supplementary material for: Conformational preferences of α-fluoroketones may influence their reactivity
Source: Beilstein J Org Chem. 2017 Dec 29;13:2915–21. doi: 10.3762/bjoc.13.284 (PMC5753061; doi:10.3762/bjoc.13.284)
Supplement: File 2 — Details of computational conformational analysis. [file Beilstein_J_Org_Chem-13-2915-s002.zip › Computation/CH2BR170_EtOH.out]

 Entering Link 1 = C:\G03W\l1.exe PID=      5112.
  
 Copyright (c) 1988,1990,1992,1993,1995,1998,2003, Gaussian, Inc.
                  All Rights Reserved.
  
 This is the Gaussian(R) 03 program.  It is based on the
 the Gaussian(R) 98 system (copyright 1998, Gaussian, Inc.),
 the Gaussian(R) 94 system (copyright 1995, Gaussian, Inc.),
 the Gaussian 92(TM) system (copyright 1992, Gaussian, Inc.),
 the Gaussian 90(TM) system (copyright 1990, Gaussian, Inc.),
 the Gaussian 88(TM) system (copyright 1988, Gaussian, Inc.),
 the Gaussian 86(TM) system (copyright 1986, Carnegie Mellon
 University), and the Gaussian 82(TM) system (copyright 1983,
 Carnegie Mellon University). Gaussian is a federally registered
 trademark of Gaussian, Inc.
  
 This software contains proprietary and confidential information,
 including trade secrets, belonging to Gaussian, Inc.
  
 This software is provided under written license and may be
 used, copied, transmitted, or stored only in accord with that
 written license.
  
 The following legend is applicable only to US Government
 contracts under DFARS:
  
                    RESTRICTED RIGHTS LEGEND
  
 Use, duplication or disclosure by the US Government is subject
 to restrictions as set forth in subparagraph (c)(1)(ii) of the
 Rights in Technical Data and Computer Software clause at DFARS
 252.227-7013.
  
 Gaussian, Inc.
 Carnegie Office Park, Building 6, Pittsburgh, PA 15106 USA
  
 The following legend is applicable only to US Government
 contracts under FAR:
  
                    RESTRICTED RIGHTS LEGEND
  
 Use, reproduction and disclosure by the US Government is subject
 to restrictions as set forth in subparagraph (c) of the
 Commercial Computer Software - Restricted Rights clause at FAR
 52.227-19.
  
 Gaussian, Inc.
 Carnegie Office Park, Building 6, Pittsburgh, PA 15106 USA
  
  
 ---------------------------------------------------------------
 Warning -- This program may not be used in any manner that
 competes with the business of Gaussian, Inc. or will provide
 assistance to any competitor of Gaussian, Inc.  The licensee
 of this program is prohibited from giving any competitor of
 Gaussian, Inc. access to this program.  By using this program,
 the user acknowledges that Gaussian, Inc. is engaged in the
 business of creating and licensing software in the field of
 computational chemistry and represents and warrants to the
 licensee that it is not a competitor of Gaussian, Inc. and that
 it will not use this program in any manner prohibited above.
 ---------------------------------------------------------------
  

 Cite this work as:
 Gaussian 03, Revision B.05,
 M. J. Frisch, G. W. Trucks, H. B. Schlegel, G. E. Scuseria, 
 M. A. Robb, J. R. Cheeseman, J. A. Montgomery, Jr., T. Vreven, 
 K. N. Kudin, J. C. Burant, J. M. Millam, S. S. Iyengar, J. Tomasi, 
 V. Barone, B. Mennucci, M. Cossi, G. Scalmani, N. Rega, 
 G. A. Petersson, H. Nakatsuji, M. Hada, M. Ehara, K. Toyota, 
 R. Fukuda, J. Hasegawa, M. Ishida, T. Nakajima, Y. Honda, O. Kitao, 
 H. Nakai, M. Klene, X. Li, J. E. Knox, H. P. Hratchian, J. B. Cross, 
 C. Adamo, J. Jaramillo, R. Gomperts, R. E. Stratmann, O. Yazyev, 
 A. J. Austin, R. Cammi, C. Pomelli, J. W. Ochterski, P. Y. Ayala, 
 K. Morokuma, G. A. Voth, P. Salvador, J. J. Dannenberg, 
 V. G. Zakrzewski, S. Dapprich, A. D. Daniels, M. C. Strain, 
 O. Farkas, D. K. Malick, A. D. Rabuck, K. Raghavachari, 
 J. B. Foresman, J. V. Ortiz, Q. Cui, A. G. Baboul, S. Clifford, 
 J. Cioslowski, B. B. Stefanov, G. Liu, A. Liashenko, P. Piskorz, 
 I. Komaromi, R. L. Martin, D. J. Fox, T. Keith, M. A. Al-Laham, 
 C. Y. Peng, A. Nanayakkara, M. Challacombe, P. M. W. Gill, 
 B. Johnson, W. Chen, M. W. Wong, C. Gonzalez, and J. A. Pople, 
 Gaussian, Inc., Pittsburgh PA, 2003.
 
 **********************************************
 Gaussian 03:  x86-Win32-G03RevB.05  8-Nov-2003
                  15-Oct-2017 
 **********************************************
 %chk=CH2F.chk
 %mem=6MW
 %nproc=1
 Will use up to    1 processors via shared memory.
 Default route:  MaxDisk=2000MB
 -----------------------------------------------------------
 # mp2/6-311+g(d,p) scrf=(solvent=ethanol) geom=connectivity
 -----------------------------------------------------------
 1/38=1,57=2/1;
 2/17=6,18=5,40=1/2;
 3/5=4,6=6,7=111,11=9,16=1,25=1,30=1,70=2201,72=4/1,2,3;
 4//1;
 5/5=2,38=5,53=4/2;
 8/10=2,27=262144000/1;
 9/16=-3,27=262144000/6;
 6/7=2,8=2,9=2,10=2/1;
 99/5=1,9=1/99;
 -------------------
 Title Card Required
 -------------------
 Symbolic Z-matrix:
 Charge =  0 Multiplicity = 1
 C
 C                    1    B1
 C                    2    B2       1    A1
 C                    3    B3       2    A2       1    D1       0
 C                    4    B4       3    A3       2    D2       0
 C                    5    B5       4    A4       3    D3       0
 H                    1    B6       2    A5       3    D4       0
 H                    2    B7       1    A6       6    D5       0
 H                    4    B8       3    A7       2    D6       0
 H                    5    B9       4    A8       3    D7       0
 H                    6    B10      5    A9       4    D8       0
 C                    3    B11      2    A10      1    D9       0
 C                    12   B12      3    A11      2    D10      0
 H                    13   B13      12   A12      3    D11      0
 H                    13   B14      12   A13      3    D12      0
 O                    12   B15      3    A14      2    D13      0
 Br                   13   B16      12   A15      3    D14      0
       Variables:
  B1                    1.39567                  
  B2                    1.40558                  
  B3                    1.40546                  
  B4                    1.39842                  
  B5                    1.39953                  
  B6                    1.08663                  
  B7                    1.08603                  
  B8                    1.08557                  
  B9                    1.08655                  
  B10                   1.08673                  
  B11                   1.49516                  
  B12                   1.52146                  
  B13                   1.09038                  
  B14                   1.08879                  
  B15                   1.22286                  
  B16                   1.94832                  
  A1                  120.16009                  
  A2                  119.55673                  
  A3                  120.0449                   
  A4                  120.19668                  
  A5                  119.84235                  
  A6                  121.12013                  
  A7                  120.85057                  
  A8                  119.71716                  
  A9                  120.02469                  
  A10                 118.00528                  
  A11                 118.94857                  
  A12                 112.68641                  
  A13                 108.68523                  
  A14                 121.67984                  
  A15                 109.7405                   
  D1                   -2.22735                  
  D2                    1.8728                   
  D3                   -1.45453                  
  D4                 -179.3642                   
  D5                 -179.33489                  
  D6                  179.80134                  
  D7                  179.85119                  
  D8                  179.96552                  
  D9                 -178.25206                  
  D10                -170.89577                  
  D11                -109.30859                  
  D12                 127.43191                  
  D13                   9.28536                  
  D14                  10.17687                  
 
                          Input orientation:                          
 ---------------------------------------------------------------------
 Center     Atomic     Atomic              Coordinates (Angstroms)
 Number     Number      Type              X           Y           Z
 ---------------------------------------------------------------------
    1          6             0        0.000000    0.000000    0.000000
    2          6             0        0.000000    0.000000    1.395669
    3          6             0        1.215302    0.000000    2.101859
    4          6             0        2.428518   -0.047515    1.393918
    5          6             0        2.423343   -0.054850   -0.004468
    6          6             0        1.211193   -0.045668   -0.703968
    7          1             0       -0.942484    0.010459   -0.540724
    8          1             0       -0.929421    0.024243    1.956968
    9          1             0        3.379254   -0.045239    1.917897
   10          1             0        3.364469   -0.089217   -0.546406
   11          1             0        1.210440   -0.050836   -1.790682
   12          6             0        1.159394   -0.040266    3.595428
   13          6             0        2.442139    0.169294    4.386300
   14          1             0        2.791833   -0.743246    4.869953
   15          1             0        2.275198    0.956747    5.119457
   16          8             0        0.111782   -0.240102    4.193718
   17         35             0        3.859705    0.772046    3.193349
 ---------------------------------------------------------------------
                    Distance matrix (angstroms):
                    1          2          3          4          5
     1  C    0.000000
     2  C    1.395669   0.000000
     3  C    2.427915   1.405583   0.000000
     4  C    2.800529   2.428983   1.405464   0.000000
     5  C    2.423968   2.799283   2.428783   1.398415   0.000000
     6  C    1.401658   2.424366   2.806201   2.425491   1.399532
     7  H    1.086631   2.153602   3.411656   3.887139   3.408904
     8  H    2.166595   1.086033   2.149748   3.405573   3.885166
     9  H    3.885838   3.419668   2.172229   1.085568   2.146939
    10  H    3.409718   3.885778   3.411772   2.154670   1.086553
    11  H    2.162010   3.408897   3.892876   3.409604   2.159099
    12  C    3.777952   2.486917   1.495157   2.541137   3.815368
    13  C    5.023180   3.864787   2.598550   3.000257   4.396526
    14  H    5.662436   4.518561   3.271117   3.563545   4.936563
    15  H    5.683373   4.467492   3.338359   3.861565   5.224929
    16  O    4.202073   2.810555   2.377242   3.639125   4.796082
    17  Br   5.068614   4.327242   2.963152   2.440886   3.601794
                    6          7          8          9         10
     6  C    0.000000
     7  H    2.160584   0.000000
     8  H    3.415801   2.497764   0.000000
     9  H    3.402155   4.972458   4.309412   0.000000
    10  H    2.159472   4.308110   4.971645   2.464740   0.000000
    11  H    1.086727   2.490227   4.316192   4.296201   2.487878
    12  C    4.299711   4.639851   2.655534   2.782430   4.692499
    13  C    5.241399   5.979671   4.158138   2.649004   5.024850
    14  H    5.835548   6.617297   4.787718   3.089808   5.485674
    15  H    6.004100   6.579254   4.597878   3.531700   5.863664
    16  O    5.023329   4.856871   2.481337   3.986691   5.750784
    17  Br   4.782504   6.130606   5.002356   1.589202   3.869470
                   11         12         13         14         15
    11  H    0.000000
    12  C    5.386362   0.000000
    13  C    6.302432   1.521457   0.000000
    14  H    6.880718   2.187110   1.090382   0.000000
    15  H    7.063919   2.135818   1.088794   1.794196   0.000000
    16  O    6.087356   1.222855   2.373870   2.809469   2.640039
    17  Br   5.704060   2.848367   1.948315   2.499492   2.500934
                   16         17
    16  O    0.000000
    17  Br   4.009003   0.000000
 Stoichiometry    C8H7BrO
 Framework group  C1[X(C8H7BrO)]
 Deg. of freedom    45
 Full point group                 C1      NOp   1
 Largest Abelian subgroup         C1      NOp   1
 Largest concise Abelian subgroup C1      NOp   1
                         Standard orientation:                         
 ---------------------------------------------------------------------
 Center     Atomic     Atomic              Coordinates (Angstroms)
 Number     Number      Type              X           Y           Z
 ---------------------------------------------------------------------
    1          6             0       -3.187482    0.115298   -0.253381
    2          6             0       -2.132741    1.028647   -0.218635
    3          6             0       -0.825170    0.587604    0.048575
    4          6             0       -0.594886   -0.770697    0.326638
    5          6             0       -1.656097   -1.680956    0.297938
    6          6             0       -2.955201   -1.239157    0.022559
    7          1             0       -4.194681    0.460414   -0.470666
    8          1             0       -2.296688    2.083316   -0.419288
    9          1             0        0.406861   -1.134680    0.532742
   10          1             0       -1.471613   -2.730243    0.511382
   11          1             0       -3.777728   -1.949040    0.000406
   12          6             0        0.261797    1.612183    0.113668
   13          6             0        1.708359    1.147226    0.191815
   14          1             0        2.156999    1.331039    1.168477
   15          1             0        2.276536    1.641331   -0.594637
   16          8             0        0.016276    2.810127    0.108890
   17         35             0        1.801675   -0.770973   -0.136417
 ---------------------------------------------------------------------
 Rotational constants (GHZ):      1.5534310      0.7478924      0.5136270
 Standard basis: 6-311+G(d,p) (5D, 7F)
 There are   288 symmetry adapted basis functions of A   symmetry.
 Integral buffers will be    262144 words long.
 Raffenetti 1 integral format.
 Two-electron integral symmetry is turned on.
   288 basis functions,   474 primitive gaussians,   300 cartesian basis functions
    49 alpha electrons       49 beta electrons
       nuclear repulsion energy       746.8447521584 Hartrees.
 NAtoms=   17 NActive=   17 NUniq=   17 SFac= 1.00D+00 NAtFMM=   60 Big=F
 ------------------------------------------------------------------------------
 United Atom Topological Model (UA0  parameters set).
 UA0: Hydrogen    9 has 2 bonds. Keep it explicit at all point on the
 UA0: potential energy surface to get meaningful results.
 Error termination via Lnk1e in C:\G03W\l301.exe at Sun Oct 15 15:09:31 2017.
 Job cpu time:  0 days  0 hours  0 minutes  1.0 seconds.
 File lengths (MBytes):  RWF=     11 Int=      0 D2E=      0 Chk=     17 Scr=      1
