# Supplementary material for: Conformational preferences of α-fluoroketones may influence their reactivity
Source: Beilstein J Org Chem. 2017 Dec 29;13:2915–21. doi: 10.3762/bjoc.13.284 (PMC5753061; doi:10.3762/bjoc.13.284)
Supplement: File 2 — Details of computational conformational analysis. [file Beilstein_J_Org_Chem-13-2915-s002.zip › Computation/CH2BR180.LOG]

 Entering Link 1 = C:\G03W\l1.exe PID=      5436.
  
 Copyright (c) 1988,1990,1992,1993,1995,1998,2003, Gaussian, Inc.
                  All Rights Reserved.
  
 This is the Gaussian(R) 03 program.  It is based on the
 the Gaussian(R) 98 system (copyright 1998, Gaussian, Inc.),
 the Gaussian(R) 94 system (copyright 1995, Gaussian, Inc.),
 the Gaussian 92(TM) system (copyright 1992, Gaussian, Inc.),
 the Gaussian 90(TM) system (copyright 1990, Gaussian, Inc.),
 the Gaussian 88(TM) system (copyright 1988, Gaussian, Inc.),
 the Gaussian 86(TM) system (copyright 1986, Carnegie Mellon
 University), and the Gaussian 82(TM) system (copyright 1983,
 Carnegie Mellon University). Gaussian is a federally registered
 trademark of Gaussian, Inc.
  
 This software contains proprietary and confidential information,
 including trade secrets, belonging to Gaussian, Inc.
  
 This software is provided under written license and may be
 used, copied, transmitted, or stored only in accord with that
 written license.
  
 The following legend is applicable only to US Government
 contracts under DFARS:
  
                    RESTRICTED RIGHTS LEGEND
  
 Use, duplication or disclosure by the US Government is subject
 to restrictions as set forth in subparagraph (c)(1)(ii) of the
 Rights in Technical Data and Computer Software clause at DFARS
 252.227-7013.
  
 Gaussian, Inc.
 Carnegie Office Park, Building 6, Pittsburgh, PA 15106 USA
  
 The following legend is applicable only to US Government
 contracts under FAR:
  
                    RESTRICTED RIGHTS LEGEND
  
 Use, reproduction and disclosure by the US Government is subject
 to restrictions as set forth in subparagraph (c) of the
 Commercial Computer Software - Restricted Rights clause at FAR
 52.227-19.
  
 Gaussian, Inc.
 Carnegie Office Park, Building 6, Pittsburgh, PA 15106 USA
  
  
 ---------------------------------------------------------------
 Warning -- This program may not be used in any manner that
 competes with the business of Gaussian, Inc. or will provide
 assistance to any competitor of Gaussian, Inc.  The licensee
 of this program is prohibited from giving any competitor of
 Gaussian, Inc. access to this program.  By using this program,
 the user acknowledges that Gaussian, Inc. is engaged in the
 business of creating and licensing software in the field of
 computational chemistry and represents and warrants to the
 licensee that it is not a competitor of Gaussian, Inc. and that
 it will not use this program in any manner prohibited above.
 ---------------------------------------------------------------
  

 Cite this work as:
 Gaussian 03, Revision B.05,
 M. J. Frisch, G. W. Trucks, H. B. Schlegel, G. E. Scuseria, 
 M. A. Robb, J. R. Cheeseman, J. A. Montgomery, Jr., T. Vreven, 
 K. N. Kudin, J. C. Burant, J. M. Millam, S. S. Iyengar, J. Tomasi, 
 V. Barone, B. Mennucci, M. Cossi, G. Scalmani, N. Rega, 
 G. A. Petersson, H. Nakatsuji, M. Hada, M. Ehara, K. Toyota, 
 R. Fukuda, J. Hasegawa, M. Ishida, T. Nakajima, Y. Honda, O. Kitao, 
 H. Nakai, M. Klene, X. Li, J. E. Knox, H. P. Hratchian, J. B. Cross, 
 C. Adamo, J. Jaramillo, R. Gomperts, R. E. Stratmann, O. Yazyev, 
 A. J. Austin, R. Cammi, C. Pomelli, J. W. Ochterski, P. Y. Ayala, 
 K. Morokuma, G. A. Voth, P. Salvador, J. J. Dannenberg, 
 V. G. Zakrzewski, S. Dapprich, A. D. Daniels, M. C. Strain, 
 O. Farkas, D. K. Malick, A. D. Rabuck, K. Raghavachari, 
 J. B. Foresman, J. V. Ortiz, Q. Cui, A. G. Baboul, S. Clifford, 
 J. Cioslowski, B. B. Stefanov, G. Liu, A. Liashenko, P. Piskorz, 
 I. Komaromi, R. L. Martin, D. J. Fox, T. Keith, M. A. Al-Laham, 
 C. Y. Peng, A. Nanayakkara, M. Challacombe, P. M. W. Gill, 
 B. Johnson, W. Chen, M. W. Wong, C. Gonzalez, and J. A. Pople, 
 Gaussian, Inc., Pittsburgh PA, 2003.
 
 **********************************************
 Gaussian 03:  x86-Win32-G03RevB.05  8-Nov-2003
                  04-Aug-2017 
 **********************************************
 %chk=CH2F.chk
 %mem=6MW
 %nproc=1
 Will use up to    1 processors via shared memory.
 Default route:  MaxDisk=2000MB
 ------------------------------------
 # mp2/6-311+g(d,p) geom=connectivity
 ------------------------------------
 1/38=1,57=2/1;
 2/17=6,18=5,40=1/2;
 3/5=4,6=6,7=111,11=9,16=1,25=1,30=1/1,2,3;
 4//1;
 5/5=2,38=5/2;
 8/10=2,27=262144000/1;
 9/16=-3,27=262144000/6;
 6/7=2,8=2,9=2,10=2/1;
 99/5=1,9=1/99;
 -------------------
 Title Card Required
 -------------------
 Symbolic Z-matrix:
 Charge =  0 Multiplicity = 1
 C
 C                    1    B1
 C                    2    B2       1    A1
 C                    3    B3       2    A2       1    D1       0
 C                    4    B4       3    A3       2    D2       0
 C                    5    B5       4    A4       3    D3       0
 H                    1    B6       2    A5       3    D4       0
 H                    2    B7       1    A6       6    D5       0
 H                    4    B8       3    A7       2    D6       0
 H                    5    B9       4    A8       3    D7       0
 H                    6    B10      5    A9       4    D8       0
 C                    3    B11      2    A10      1    D9       0
 C                    12   B12      3    A11      2    D10      0
 H                    13   B13      12   A12      3    D11      0
 H                    13   B14      12   A13      3    D12      0
 O                    12   B15      3    A14      2    D13      0
 Br                   13   B16      12   A15      3    D14      0
       Variables:
  B1                    1.39567                  
  B2                    1.40558                  
  B3                    1.40546                  
  B4                    1.39842                  
  B5                    1.39953                  
  B6                    1.08663                  
  B7                    1.08603                  
  B8                    1.08557                  
  B9                    1.08655                  
  B10                   1.08673                  
  B11                   1.49516                  
  B12                   1.52146                  
  B13                   1.09038                  
  B14                   1.08879                  
  B15                   1.22286                  
  B16                   1.94832                  
  A1                  120.16009                  
  A2                  119.55673                  
  A3                  120.0449                   
  A4                  120.19668                  
  A5                  119.84235                  
  A6                  121.12013                  
  A7                  120.85057                  
  A8                  119.71716                  
  A9                  120.02469                  
  A10                 118.00528                  
  A11                 118.94857                  
  A12                 112.68641                  
  A13                 108.68523                  
  A14                 121.67984                  
  A15                 109.7405                   
  D1                   -2.22735                  
  D2                    1.8728                   
  D3                   -1.45453                  
  D4                 -179.3642                   
  D5                 -179.33489                  
  D6                  179.80134                  
  D7                  179.85119                  
  D8                  179.96552                  
  D9                 -178.25206                  
  D10                -170.89577                  
  D11                -119.30859                  
  D12                 117.43191                  
  D13                   9.28536                  
  D14                   0.17687                  
 
                          Input orientation:                          
 ---------------------------------------------------------------------
 Center     Atomic     Atomic              Coordinates (Angstroms)
 Number     Number      Type              X           Y           Z
 ---------------------------------------------------------------------
    1          6             0        0.000000    0.000000    0.000000
    2          6             0        0.000000    0.000000    1.395669
    3          6             0        1.215302    0.000000    2.101859
    4          6             0        2.428518   -0.047515    1.393918
    5          6             0        2.423343   -0.054850   -0.004468
    6          6             0        1.211193   -0.045668   -0.703968
    7          1             0       -0.942484    0.010459   -0.540724
    8          1             0       -0.929421    0.024243    1.956968
    9          1             0        3.379254   -0.045239    1.917897
   10          1             0        3.364469   -0.089217   -0.546406
   11          1             0        1.210440   -0.050836   -1.790682
   12          6             0        1.159394   -0.040266    3.595428
   13          6             0        2.442139    0.169294    4.386300
   14          1             0        2.697969   -0.689259    5.007889
   15          1             0        2.335745    1.067920    4.991794
   16          8             0        0.111782   -0.240102    4.193718
   17         35             0        3.929537    0.461657    3.162329
 ---------------------------------------------------------------------
                    Distance matrix (angstroms):
                    1          2          3          4          5
     1  C    0.000000
     2  C    1.395669   0.000000
     3  C    2.427915   1.405583   0.000000
     4  C    2.800529   2.428983   1.405464   0.000000
     5  C    2.423968   2.799283   2.428783   1.398415   0.000000
     6  C    1.401658   2.424366   2.806201   2.425491   1.399532
     7  H    1.086631   2.153602   3.411656   3.887139   3.408904
     8  H    2.166595   1.086033   2.149748   3.405573   3.885166
     9  H    3.885838   3.419668   2.172229   1.085568   2.146939
    10  H    3.409718   3.885778   3.411772   2.154670   1.086553
    11  H    2.162010   3.408897   3.892876   3.409604   2.159099
    12  C    3.777952   2.486917   1.495157   2.541137   3.815368
    13  C    5.023180   3.864787   2.598550   3.000257   4.396526
    14  H    5.730014   4.560948   3.334425   3.680384   5.059804
    15  H    5.613748   4.419081   3.278349   3.767959   5.121613
    16  O    4.202073   2.810555   2.377242   3.639125   4.796082
    17  Br   5.065048   4.333068   2.950389   2.374783   3.544574
                    6          7          8          9         10
     6  C    0.000000
     7  H    2.160584   0.000000
     8  H    3.415801   2.497764   0.000000
     9  H    3.402155   4.972458   4.309412   0.000000
    10  H    2.159472   4.308110   4.971645   2.464740   0.000000
    11  H    1.086727   2.490227   4.316192   4.296201   2.487878
    12  C    4.299711   4.639851   2.655534   2.782430   4.692499
    13  C    5.241399   5.979671   4.158138   2.649004   5.024850
    14  H    5.937172   6.673051   4.793241   3.229081   5.626230
    15  H    5.911548   6.517190   4.578290   3.431746   5.750557
    16  O    5.023329   4.856871   2.481337   3.986691   5.750784
    17  Br   4.753422   6.136185   5.025306   1.452022   3.791765
                   11         12         13         14         15
    11  H    0.000000
    12  C    5.386362   0.000000
    13  C    6.302432   1.521457   0.000000
    14  H    6.988626   2.187110   1.090382   0.000000
    15  H    6.965623   2.135818   1.088794   1.794196   0.000000
    16  O    6.087356   1.222855   2.373870   2.748268   2.700715
    17  Br   5.673487   2.848367   1.948315   2.499492   2.500934
                   16         17
    16  O    0.000000
    17  Br   4.016402   0.000000
 Stoichiometry    C8H7BrO
 Framework group  C1[X(C8H7BrO)]
 Deg. of freedom    45
 Full point group                 C1      NOp   1
 Largest Abelian subgroup         C1      NOp   1
 Largest concise Abelian subgroup C1      NOp   1
                         Standard orientation:                         
 ---------------------------------------------------------------------
 Center     Atomic     Atomic              Coordinates (Angstroms)
 Number     Number      Type              X           Y           Z
 ---------------------------------------------------------------------
    1          6             0       -3.195062    0.105537   -0.173514
    2          6             0       -2.148452    1.028615   -0.152848
    3          6             0       -0.823545    0.590380    0.015183
    4          6             0       -0.565056   -0.777431    0.209112
    5          6             0       -1.617800   -1.697809    0.195007
    6          6             0       -2.934738   -1.258301    0.018381
    7          1             0       -4.216332    0.449066   -0.314091
    8          1             0       -2.333435    2.090071   -0.289080
    9          1             0        0.450290   -1.139298    0.337885
   10          1             0       -1.411618   -2.754294    0.343081
   11          1             0       -3.750656   -1.976026    0.007316
   12          6             0        0.255994    1.623380    0.069971
   13          6             0        1.708824    1.172568    0.040232
   14          1             0        2.259281    1.468265    0.933817
   15          1             0        2.180228    1.573623   -0.855538
   16          8             0       -0.000285    2.816960    0.141125
   17         35             0        1.792672   -0.770535   -0.074901
 ---------------------------------------------------------------------
 Rotational constants (GHZ):      1.5562776      0.7575622      0.5141643
 Standard basis: 6-311+G(d,p) (5D, 7F)
 There are   288 symmetry adapted basis functions of A   symmetry.
 Integral buffers will be    262144 words long.
 Raffenetti 1 integral format.
 Two-electron integral symmetry is turned on.
   288 basis functions,   474 primitive gaussians,   300 cartesian basis functions
    49 alpha electrons       49 beta electrons
       nuclear repulsion energy       750.0067597489 Hartrees.
 NAtoms=   17 NActive=   17 NUniq=   17 SFac= 1.00D+00 NAtFMM=   60 Big=F
 One-electron integrals computed using PRISM.
 NBasis=   288 RedAO= T  NBF=   288
 NBsUse=   288 1.00D-06 NBFU=   288
 Harris functional with IExCor=  205 diagonalized for initial guess.
 ExpMin= 3.50D-02 ExpMax= 4.40D+05 ExpMxC= 1.51D+04 IAcc=3 IRadAn=         5 AccDes= 0.00D+00
 HarFok:  IExCor= 205 AccDes= 0.00D+00 IRadAn=         5 IDoV=1
 ScaDFX=  1.000000  1.000000  1.000000  1.000000
 Initial guess orbital symmetries:
       Occupied  (A) (A) (A) (A) (A) (A) (A) (A) (A) (A) (A) (A)
                 (A) (A) (A) (A) (A) (A) (A) (A) (A) (A) (A) (A)
                 (A) (A) (A) (A) (A) (A) (A) (A) (A) (A) (A) (A)
                 (A) (A) (A) (A) (A) (A) (A) (A) (A) (A) (A) (A)
                 (A)
       Virtual   (A) (A) (A) (A) (A) (A) (A) (A) (A) (A) (A) (A)
                 (A) (A) (A) (A) (A) (A) (A) (A) (A) (A) (A) (A)
                 (A) (A) (A) (A) (A) (A) (A) (A) (A) (A) (A) (A)
                 (A) (A) (A) (A) (A) (A) (A) (A) (A) (A) (A) (A)
                 (A) (A) (A) (A) (A) (A) (A) (A) (A) (A) (A) (A)
                 (A) (A) (A) (A) (A) (A) (A) (A) (A) (A) (A) (A)
                 (A) (A) (A) (A) (A) (A) (A) (A) (A) (A) (A) (A)
                 (A) (A) (A) (A) (A) (A) (A) (A) (A) (A) (A) (A)
                 (A) (A) (A) (A) (A) (A) (A) (A) (A) (A) (A) (A)
                 (A) (A) (A) (A) (A) (A) (A) (A) (A) (A) (A) (A)
                 (A) (A) (A) (A) (A) (A) (A) (A) (A) (A) (A) (A)
                 (A) (A) (A) (A) (A) (A) (A) (A) (A) (A) (A) (A)
                 (A) (A) (A) (A) (A) (A) (A) (A) (A) (A) (A) (A)
                 (A) (A) (A) (A) (A) (A) (A) (A) (A) (A) (A) (A)
                 (A) (A) (A) (A) (A) (A) (A) (A) (A) (A) (A) (A)
                 (A) (A) (A) (A) (A) (A) (A) (A) (A) (A) (A) (A)
                 (A) (A) (A) (A) (A) (A) (A) (A) (A) (A) (A) (A)
                 (A) (A) (A) (A) (A) (A) (A) (A) (A) (A) (A) (A)
                 (A) (A) (A) (A) (A) (A) (A) (A) (A) (A) (A) (A)
                 (A) (A) (A) (A) (A) (A) (A) (A) (A) (A) (A)
 The electronic state of the initial guess is 1-A.
 Requested convergence on RMS density matrix=1.00D-08 within 128 cycles.
 Requested convergence on MAX density matrix=1.00D-06.
 Requested convergence on             energy=1.00D-06.
 No special actions if energy rises.
 SCF Done:  E(RHF) =  -2954.16648176     A.U. after   17 cycles
             Convg  =    0.9038D-08             -V/T =  1.9999
             S**2   =   0.0000
 ExpMin= 3.50D-02 ExpMax= 4.40D+05 ExpMxC= 1.51D+04 IAcc=3 IRadAn=         5 AccDes= 0.00D+00
 HarFok:  IExCor= 205 AccDes= 0.00D+00 IRadAn=         5 IDoV=1
 ScaDFX=  1.000000  1.000000  1.000000  1.000000
 Range of M.O.s used for correlation:    24   288
 NBasis=   288 NAE=    49 NBE=    49 NFC=    23 NFV=     0
 NROrb=    265 NOA=    26 NOB=    26 NVA=   239 NVB=   239

 **** Warning!!: The largest alpha MO coefficient is  0.19572634D+03

 Disk-based method using OVN memory for  9 occupieds at a time.
 Estimated scratch disk usage=   230354667 words.
 Actual    scratch disk usage=   229959403 words.
 JobTyp=1 Pass  1:  I=   1 to   9 NPSUse=  1 ParTrn=F ParDer=F DoDerP=F.
 JobTyp=1 Pass  2:  I=  10 to  18 NPSUse=  1 ParTrn=F ParDer=F DoDerP=F.
 JobTyp=1 Pass  3:  I=  19 to  26 NPSUse=  1 ParTrn=F ParDer=F DoDerP=F.
 Spin components of T(2) and E(2):
     alpha-alpha T2 =       0.7359172210D-01 E2=     -0.1951227544D+00
     alpha-beta  T2 =       0.3752072635D+00 E2=     -0.1058397308D+01
     beta-beta   T2 =       0.7359172210D-01 E2=     -0.1951227544D+00
 ANorm=    0.1233851980D+01
 E2 =    -0.1448642817D+01 EUMP2 =    -0.29556151245776D+04

 **********************************************************************

            Population analysis using the SCF density.

 **********************************************************************

 Orbital symmetries:
       Occupied  (A) (A) (A) (A) (A) (A) (A) (A) (A) (A) (A) (A)
                 (A) (A) (A) (A) (A) (A) (A) (A) (A) (A) (A) (A)
                 (A) (A) (A) (A) (A) (A) (A) (A) (A) (A) (A) (A)
                 (A) (A) (A) (A) (A) (A) (A) (A) (A) (A) (A) (A)
                 (A)
       Virtual   (A) (A) (A) (A) (A) (A) (A) (A) (A) (A) (A) (A)
                 (A) (A) (A) (A) (A) (A) (A) (A) (A) (A) (A) (A)
                 (A) (A) (A) (A) (A) (A) (A) (A) (A) (A) (A) (A)
                 (A) (A) (A) (A) (A) (A) (A) (A) (A) (A) (A) (A)
                 (A) (A) (A) (A) (A) (A) (A) (A) (A) (A) (A) (A)
                 (A) (A) (A) (A) (A) (A) (A) (A) (A) (A) (A) (A)
                 (A) (A) (A) (A) (A) (A) (A) (A) (A) (A) (A) (A)
                 (A) (A) (A) (A) (A) (A) (A) (A) (A) (A) (A) (A)
                 (A) (A) (A) (A) (A) (A) (A) (A) (A) (A) (A) (A)
                 (A) (A) (A) (A) (A) (A) (A) (A) (A) (A) (A) (A)
                 (A) (A) (A) (A) (A) (A) (A) (A) (A) (A) (A) (A)
                 (A) (A) (A) (A) (A) (A) (A) (A) (A) (A) (A) (A)
                 (A) (A) (A) (A) (A) (A) (A) (A) (A) (A) (A) (A)
                 (A) (A) (A) (A) (A) (A) (A) (A) (A) (A) (A) (A)
                 (A) (A) (A) (A) (A) (A) (A) (A) (A) (A) (A) (A)
                 (A) (A) (A) (A) (A) (A) (A) (A) (A) (A) (A) (A)
                 (A) (A) (A) (A) (A) (A) (A) (A) (A) (A) (A) (A)
                 (A) (A) (A) (A) (A) (A) (A) (A) (A) (A) (A) (A)
                 (A) (A) (A) (A) (A) (A) (A) (A) (A) (A) (A) (A)
                 (A) (A) (A) (A) (A) (A) (A) (A) (A) (A) (A)
 The electronic state is 1-A.
 Alpha  occ. eigenvalues -- -490.03404 -65.17113 -58.53053 -58.52941 -58.52909
 Alpha  occ. eigenvalues --  -20.56184 -11.36235 -11.32954 -11.25477 -11.25339
 Alpha  occ. eigenvalues --  -11.25167 -11.24275 -11.23861 -11.21784  -9.85521
 Alpha  occ. eigenvalues --   -7.46755  -7.46303  -7.45984  -3.20752  -3.20444
 Alpha  occ. eigenvalues --   -3.20276  -3.19608  -3.19538  -1.40240  -1.17611
 Alpha  occ. eigenvalues --   -1.12982  -1.03743  -1.02386  -0.98753  -0.86546
 Alpha  occ. eigenvalues --   -0.84137  -0.77746  -0.71179  -0.68726  -0.66774
 Alpha  occ. eigenvalues --   -0.66396  -0.62506  -0.60985  -0.60772  -0.55320
 Alpha  occ. eigenvalues --   -0.54248  -0.52232  -0.51139  -0.49918  -0.44512
 Alpha  occ. eigenvalues --   -0.43904  -0.34864  -0.34266  -0.31892
 Alpha virt. eigenvalues --    0.05376   0.05673   0.05865   0.07070   0.08425
 Alpha virt. eigenvalues --    0.08615   0.08809   0.10144   0.11182   0.11417
 Alpha virt. eigenvalues --    0.11595   0.12001   0.12081   0.13437   0.14839
 Alpha virt. eigenvalues --    0.15264   0.15676   0.16351   0.16477   0.17305
 Alpha virt. eigenvalues --    0.18006   0.20044   0.20523   0.20954   0.21757
 Alpha virt. eigenvalues --    0.22025   0.22365   0.23029   0.23587   0.24753
 Alpha virt. eigenvalues --    0.25548   0.26279   0.26807   0.28275   0.28370
 Alpha virt. eigenvalues --    0.28871   0.29824   0.30567   0.31442   0.31991
 Alpha virt. eigenvalues --    0.32654   0.32928   0.34200   0.34478   0.36036
 Alpha virt. eigenvalues --    0.36883   0.37923   0.38819   0.40679   0.41007
 Alpha virt. eigenvalues --    0.42041   0.43616   0.44703   0.46711   0.47570
 Alpha virt. eigenvalues --    0.48349   0.51667   0.52495   0.54385   0.55519
 Alpha virt. eigenvalues --    0.55722   0.57452   0.60856   0.63170   0.66463
 Alpha virt. eigenvalues --    0.69392   0.69776   0.71605   0.72396   0.72819
 Alpha virt. eigenvalues --    0.73272   0.76075   0.77283   0.77455   0.79223
 Alpha virt. eigenvalues --    0.80101   0.81439   0.82605   0.83643   0.84500
 Alpha virt. eigenvalues --    0.86098   0.87318   0.88041   0.90087   0.91306
 Alpha virt. eigenvalues --    0.92126   0.93158   0.94774   0.95726   0.96120
 Alpha virt. eigenvalues --    0.98163   1.00107   1.01382   1.01882   1.03012
 Alpha virt. eigenvalues --    1.05419   1.07512   1.10004   1.11099   1.12797
 Alpha virt. eigenvalues --    1.14891   1.15086   1.17388   1.18094   1.21668
 Alpha virt. eigenvalues --    1.25078   1.25430   1.27481   1.28691   1.30232
 Alpha virt. eigenvalues --    1.33199   1.34958   1.37201   1.40509   1.44331
 Alpha virt. eigenvalues --    1.46462   1.48197   1.50094   1.53559   1.60792
 Alpha virt. eigenvalues --    1.63691   1.64856   1.74397   1.75728   1.76837
 Alpha virt. eigenvalues --    1.78364   1.78937   1.80530   1.82629   1.83808
 Alpha virt. eigenvalues --    1.87836   1.89120   1.91734   1.91925   1.94835
 Alpha virt. eigenvalues --    1.95431   1.98373   1.99512   2.01828   2.02715
 Alpha virt. eigenvalues --    2.06871   2.08368   2.12791   2.17637   2.20682
 Alpha virt. eigenvalues --    2.21453   2.21791   2.23494   2.24466   2.27369
 Alpha virt. eigenvalues --    2.28951   2.29773   2.32333   2.34577   2.36053
 Alpha virt. eigenvalues --    2.38311   2.43930   2.44945   2.46067   2.49868
 Alpha virt. eigenvalues --    2.53916   2.60695   2.63373   2.67174   2.72785
 Alpha virt. eigenvalues --    2.74465   2.75877   2.81895   2.82893   2.84497
 Alpha virt. eigenvalues --    2.85491   2.95327   2.96523   2.98334   3.00122
 Alpha virt. eigenvalues --    3.02519   3.04465   3.05602   3.06068   3.06881
 Alpha virt. eigenvalues --    3.11436   3.13852   3.19771   3.20323   3.22868
 Alpha virt. eigenvalues --    3.25181   3.26221   3.27930   3.30891   3.34232
 Alpha virt. eigenvalues --    3.38500   3.47714   3.49385   3.56810   3.60898
 Alpha virt. eigenvalues --    3.62661   3.72905   3.76853   3.79600   3.90447
 Alpha virt. eigenvalues --    3.92149   3.93805   4.00426   4.03739   4.10677
 Alpha virt. eigenvalues --    4.17258   4.39531   4.43219   4.48981   4.55906
 Alpha virt. eigenvalues --    4.60169   4.74967   4.78990   4.83938   4.90652
 Alpha virt. eigenvalues --    4.97105   5.21284   5.26702   5.61983   5.76812
 Alpha virt. eigenvalues --    6.28017   7.44892   8.22456   8.35510   8.41394
 Alpha virt. eigenvalues --   24.75880  24.93119  24.99520  25.09506  25.11574
 Alpha virt. eigenvalues --   25.21169  25.24851  25.33217  49.66639  51.70065
 Alpha virt. eigenvalues --  293.91520 294.05160 294.123461028.65868
          Condensed to atoms (all electrons):
              1          2          3          4          5          6
     1  C    6.522048  -0.636452   0.248286  -1.030032   0.882853   0.010583
     2  C   -0.636452  11.838961  -2.455445  -2.566688  -0.960641   0.551761
     3  C    0.248286  -2.455445  14.735986  -1.675063   0.252588  -1.309520
     4  C   -1.030032  -2.566688  -1.675063  18.407163  -6.354930   1.105957
     5  C    0.882853  -0.960641   0.252588  -6.354930  11.602962  -0.540206
     6  C    0.010583   0.551761  -1.309520   1.105957  -0.540206   5.780845
     7  H    0.393950  -0.027346   0.009520  -0.005121  -0.011203  -0.000044
     8  H   -0.059402   0.406371  -0.000453  -0.023005   0.000911  -0.009694
     9  H   -0.017159   0.041660  -0.039468   0.367762  -0.009707   0.003694
    10  H   -0.007663  -0.005572   0.025967  -0.073521   0.419229  -0.007815
    11  H    0.032794  -0.050588   0.037895  -0.062687   0.040018   0.367826
    12  C   -0.119680   0.209623  -5.257679  -0.169252   0.954118   0.216856
    13  C   -0.075428  -0.394371   0.175359   0.362646  -0.521227  -0.007342
    14  H    0.000888   0.018379   0.101598  -0.065098  -0.011294  -0.000851
    15  H    0.001402   0.011894  -0.100558   0.003574   0.025326  -0.000898
    16  O    0.040334   0.080925  -0.016854  -0.180744  -0.004221  -0.011845
    17  Br   0.025863  -0.028146   0.019056  -1.064873   0.400249  -0.002838
              7          8          9         10         11         12
     1  C    0.393950  -0.059402  -0.017159  -0.007663   0.032794  -0.119680
     2  C   -0.027346   0.406371   0.041660  -0.005572  -0.050588   0.209623
     3  C    0.009520  -0.000453  -0.039468   0.025967   0.037895  -5.257679
     4  C   -0.005121  -0.023005   0.367762  -0.073521  -0.062687  -0.169252
     5  C   -0.011203   0.000911  -0.009707   0.419229   0.040018   0.954118
     6  C   -0.000044  -0.009694   0.003694  -0.007815   0.367826   0.216856
     7  H    0.499834  -0.003998   0.000054  -0.000135  -0.004786   0.009027
     8  H   -0.003998   0.463245  -0.000100   0.000030  -0.000067   0.046522
     9  H    0.000054  -0.000100   0.515655  -0.006475  -0.000247   0.078535
    10  H   -0.000135   0.000030  -0.006475   0.512815  -0.004136   0.005518
    11  H   -0.004786  -0.000067  -0.000247  -0.004136   0.503200   0.000962
    12  C    0.009027   0.046522   0.078535   0.005518   0.000962  11.606918
    13  C    0.000098   0.007240  -0.034396   0.002542  -0.000099  -1.326082
    14  H   -0.000001   0.000007  -0.002515   0.000001   0.000000  -0.139562
    15  H    0.000000  -0.000001   0.001947   0.000000   0.000000   0.077117
    16  O    0.000047   0.002504  -0.001096   0.000029   0.000010   0.292090
    17  Br  -0.000309   0.001058  -0.085869   0.008068   0.000430  -0.321240
             13         14         15         16         17
     1  C   -0.075428   0.000888   0.001402   0.040334   0.025863
     2  C   -0.394371   0.018379   0.011894   0.080925  -0.028146
     3  C    0.175359   0.101598  -0.100558  -0.016854   0.019056
     4  C    0.362646  -0.065098   0.003574  -0.180744  -1.064873
     5  C   -0.521227  -0.011294   0.025326  -0.004221   0.400249
     6  C   -0.007342  -0.000851  -0.000898  -0.011845  -0.002838
     7  H    0.000098  -0.000001   0.000000   0.000047  -0.000309
     8  H    0.007240   0.000007  -0.000001   0.002504   0.001058
     9  H   -0.034396  -0.002515   0.001947  -0.001096  -0.085869
    10  H    0.002542   0.000001   0.000000   0.000029   0.008068
    11  H   -0.000099   0.000000   0.000000   0.000010   0.000430
    12  C   -1.326082  -0.139562   0.077117   0.292090  -0.321240
    13  C    7.272295   0.487514   0.358346  -0.057642   0.154512
    14  H    0.487514   0.429334  -0.017771  -0.001540  -0.045644
    15  H    0.358346  -0.017771   0.442226  -0.000319  -0.044258
    16  O   -0.057642  -0.001540  -0.000319   8.177906   0.023794
    17  Br   0.154512  -0.045644  -0.044258   0.023794  36.018992
 Mulliken atomic charges:
              1
     1  C   -0.213185
     2  C   -0.034326
     3  C    1.248784
     4  C   -0.976089
     5  C   -0.164826
     6  C   -0.146469
     7  H    0.140411
     8  H    0.168832
     9  H    0.187725
    10  H    0.131119
    11  H    0.139475
    12  C   -0.163790
    13  C   -0.403965
    14  H    0.246554
    15  H    0.241973
    16  O   -0.343377
    17  Br  -0.058847
 Sum of Mulliken charges=   0.00000
 Atomic charges with hydrogens summed into heavy atoms:
              1
     1  C   -0.072774
     2  C    0.134506
     3  C    1.248784
     4  C   -0.788364
     5  C   -0.033707
     6  C   -0.006994
     7  H    0.000000
     8  H    0.000000
     9  H    0.000000
    10  H    0.000000
    11  H    0.000000
    12  C   -0.163790
    13  C    0.084562
    14  H    0.000000
    15  H    0.000000
    16  O   -0.343377
    17  Br  -0.058847
 Sum of Mulliken charges=   0.00000
 Electronic spatial extent (au):  <R**2>=  1998.3295
 Charge=     0.0000 electrons
 Dipole moment (field-independent basis, Debye):
    X=     0.2578    Y=    -1.8516    Z=    -0.0585  Tot=     1.8704
 Quadrupole moment (field-independent basis, Debye-Ang):
   XX=   -65.1761   YY=   -77.2858   ZZ=   -74.0319
   XY=     5.1732   XZ=     1.5008   YZ=    -1.8254
 Traceless Quadrupole moment (field-independent basis, Debye-Ang):
   XX=     6.9885   YY=    -5.1212   ZZ=    -1.8673
   XY=     5.1732   XZ=     1.5008   YZ=    -1.8254
 Octapole moment (field-independent basis, Debye-Ang**2):
  XXX=    30.0392  YYY=   -67.1298  ZZZ=    -1.5284  XYY=    18.8594
  XXY=     6.4012  XXZ=    -2.6933  XZZ=    32.3445  YZZ=     0.1851
  YYZ=    -2.9168  XYZ=     1.4698
 Hexadecapole moment (field-independent basis, Debye-Ang**3):
 XXXX= -1487.8220 YYYY=  -933.2617 ZZZZ=  -100.7248 XXXY=     1.1888
 XXXZ=    15.4513 YYYX=   -38.9931 YYYZ=   -11.7000 ZZZX=    -3.5239
 ZZZY=     4.2602 XXYY=  -359.7998 XXZZ=  -301.7680 YYZZ=  -157.6125
 XXYZ=    -3.6593 YYXZ=    -0.7547 ZZXY=   -12.3601
 N-N= 7.500067597489D+02 E-N=-8.546516171710D+03  KE= 2.954362786031D+03
 1|1|UNPC-UNK|SP|RMP2-FC|6-311+G(d,p)|C8H7Br1O1|PCUSER|04-Aug-2017|0||#
  MP2/6-311+G(D,P) GEOM=CONNECTIVITY||Title Card Required||0,1|C|C,1,1.
 39566918|C,2,1.40558305,1,120.1600856|C,3,1.40546442,2,119.55673139,1,
 -2.22735047,0|C,4,1.39841519,3,120.04490228,2,1.87280024,0|C,5,1.39953
 243,4,120.19667557,3,-1.45452653,0|H,1,1.08663112,2,119.84234679,3,-17
 9.36420326,0|H,2,1.08603265,1,121.12012866,6,-179.33489486,0|H,4,1.085
 56818,3,120.85057232,2,179.80134193,0|H,5,1.08655283,4,119.71716164,3,
 179.85118904,0|H,6,1.08672655,5,120.02468546,4,179.96552093,0|C,3,1.49
 515745,2,118.00528059,1,-178.25205542,0|C,12,1.52145679,3,118.94857446
 ,2,-170.89576819,0|H,13,1.09038229,12,112.68641109,3,-119.30859482,0|H
 ,13,1.08879369,12,108.6852263,3,117.43190676,0|O,12,1.22285524,3,121.6
 7983523,2,9.2853598,0|Br,13,1.94831544,12,109.74050386,3,0.17687481,0|
 |Version=x86-Win32-G03RevB.05|State=1-A|HF=-2954.1664818|MP2=-2955.615
 1246|RMSD=9.038e-009|PG=C01 [X(C8H7Br1O1)]||@


 SACRED COWS MAKE GREAT HAMBURGERS -- ROBERT REISNER
 Job cpu time:  0 days  0 hours 10 minutes 30.0 seconds.
 File lengths (MBytes):  RWF=   1808 Int=      0 D2E=      0 Chk=     17 Scr=      1
 Normal termination of Gaussian 03 at Fri Aug 04 09:12:04 2017.
