# Supplementary material for: Conformational preferences of α-fluoroketones may influence their reactivity
Source: Beilstein J Org Chem. 2017 Dec 29;13:2915–21. doi: 10.3762/bjoc.13.284 (PMC5753061; doi:10.3762/bjoc.13.284)
Supplement: File 2 — Details of computational conformational analysis. [file Beilstein_J_Org_Chem-13-2915-s002.zip › Computation/CH2BR20.out]

 Entering Link 1 = C:\G03W\l1.exe PID=       532.
  
 Copyright (c) 1988,1990,1992,1993,1995,1998,2003, Gaussian, Inc.
                  All Rights Reserved.
  
 This is the Gaussian(R) 03 program.  It is based on the
 the Gaussian(R) 98 system (copyright 1998, Gaussian, Inc.),
 the Gaussian(R) 94 system (copyright 1995, Gaussian, Inc.),
 the Gaussian 92(TM) system (copyright 1992, Gaussian, Inc.),
 the Gaussian 90(TM) system (copyright 1990, Gaussian, Inc.),
 the Gaussian 88(TM) system (copyright 1988, Gaussian, Inc.),
 the Gaussian 86(TM) system (copyright 1986, Carnegie Mellon
 University), and the Gaussian 82(TM) system (copyright 1983,
 Carnegie Mellon University). Gaussian is a federally registered
 trademark of Gaussian, Inc.
  
 This software contains proprietary and confidential information,
 including trade secrets, belonging to Gaussian, Inc.
  
 This software is provided under written license and may be
 used, copied, transmitted, or stored only in accord with that
 written license.
  
 The following legend is applicable only to US Government
 contracts under DFARS:
  
                    RESTRICTED RIGHTS LEGEND
  
 Use, duplication or disclosure by the US Government is subject
 to restrictions as set forth in subparagraph (c)(1)(ii) of the
 Rights in Technical Data and Computer Software clause at DFARS
 252.227-7013.
  
 Gaussian, Inc.
 Carnegie Office Park, Building 6, Pittsburgh, PA 15106 USA
  
 The following legend is applicable only to US Government
 contracts under FAR:
  
                    RESTRICTED RIGHTS LEGEND
  
 Use, reproduction and disclosure by the US Government is subject
 to restrictions as set forth in subparagraph (c) of the
 Commercial Computer Software - Restricted Rights clause at FAR
 52.227-19.
  
 Gaussian, Inc.
 Carnegie Office Park, Building 6, Pittsburgh, PA 15106 USA
  
  
 ---------------------------------------------------------------
 Warning -- This program may not be used in any manner that
 competes with the business of Gaussian, Inc. or will provide
 assistance to any competitor of Gaussian, Inc.  The licensee
 of this program is prohibited from giving any competitor of
 Gaussian, Inc. access to this program.  By using this program,
 the user acknowledges that Gaussian, Inc. is engaged in the
 business of creating and licensing software in the field of
 computational chemistry and represents and warrants to the
 licensee that it is not a competitor of Gaussian, Inc. and that
 it will not use this program in any manner prohibited above.
 ---------------------------------------------------------------
  

 Cite this work as:
 Gaussian 03, Revision B.05,
 M. J. Frisch, G. W. Trucks, H. B. Schlegel, G. E. Scuseria, 
 M. A. Robb, J. R. Cheeseman, J. A. Montgomery, Jr., T. Vreven, 
 K. N. Kudin, J. C. Burant, J. M. Millam, S. S. Iyengar, J. Tomasi, 
 V. Barone, B. Mennucci, M. Cossi, G. Scalmani, N. Rega, 
 G. A. Petersson, H. Nakatsuji, M. Hada, M. Ehara, K. Toyota, 
 R. Fukuda, J. Hasegawa, M. Ishida, T. Nakajima, Y. Honda, O. Kitao, 
 H. Nakai, M. Klene, X. Li, J. E. Knox, H. P. Hratchian, J. B. Cross, 
 C. Adamo, J. Jaramillo, R. Gomperts, R. E. Stratmann, O. Yazyev, 
 A. J. Austin, R. Cammi, C. Pomelli, J. W. Ochterski, P. Y. Ayala, 
 K. Morokuma, G. A. Voth, P. Salvador, J. J. Dannenberg, 
 V. G. Zakrzewski, S. Dapprich, A. D. Daniels, M. C. Strain, 
 O. Farkas, D. K. Malick, A. D. Rabuck, K. Raghavachari, 
 J. B. Foresman, J. V. Ortiz, Q. Cui, A. G. Baboul, S. Clifford, 
 J. Cioslowski, B. B. Stefanov, G. Liu, A. Liashenko, P. Piskorz, 
 I. Komaromi, R. L. Martin, D. J. Fox, T. Keith, M. A. Al-Laham, 
 C. Y. Peng, A. Nanayakkara, M. Challacombe, P. M. W. Gill, 
 B. Johnson, W. Chen, M. W. Wong, C. Gonzalez, and J. A. Pople, 
 Gaussian, Inc., Pittsburgh PA, 2003.
 
 **********************************************
 Gaussian 03:  x86-Win32-G03RevB.05  8-Nov-2003
                  07-Aug-2017 
 **********************************************
 %chk=CH2F.chk
 %mem=6MW
 %nproc=1
 Will use up to    1 processors via shared memory.
 Default route:  MaxDisk=2000MB
 ------------------------------------
 # mp2/6-311+g(d,p) geom=connectivity
 ------------------------------------
 1/38=1,57=2/1;
 2/17=6,18=5,40=1/2;
 3/5=4,6=6,7=111,11=9,16=1,25=1,30=1/1,2,3;
 4//1;
 5/5=2,38=5/2;
 8/10=2,27=262144000/1;
 9/16=-3,27=262144000/6;
 6/7=2,8=2,9=2,10=2/1;
 99/5=1,9=1/99;
 -------------------
 Title Card Required
 -------------------
 Symbolic Z-matrix:
 Charge =  0 Multiplicity = 1
 C
 C                    1    B1
 C                    2    B2       1    A1
 C                    3    B3       2    A2       1    D1       0
 C                    4    B4       3    A3       2    D2       0
 C                    5    B5       4    A4       3    D3       0
 H                    1    B6       2    A5       3    D4       0
 H                    2    B7       1    A6       6    D5       0
 H                    4    B8       3    A7       2    D6       0
 H                    5    B9       4    A8       3    D7       0
 H                    6    B10      5    A9       4    D8       0
 C                    3    B11      2    A10      1    D9       0
 C                    12   B12      3    A11      2    D10      0
 H                    13   B13      12   A12      3    D11      0
 H                    13   B14      12   A13      3    D12      0
 O                    12   B15      3    A14      2    D13      0
 Br                   13   B16      12   A15      3    D14      0
       Variables:
  B1                    1.39567                  
  B2                    1.40558                  
  B3                    1.40546                  
  B4                    1.39842                  
  B5                    1.39953                  
  B6                    1.08663                  
  B7                    1.08603                  
  B8                    1.08557                  
  B9                    1.08655                  
  B10                   1.08673                  
  B11                   1.49516                  
  B12                   1.52146                  
  B13                   1.09038                  
  B14                   1.08879                  
  B15                   1.22286                  
  B16                   1.94832                  
  A1                  120.16009                  
  A2                  119.55673                  
  A3                  120.0449                   
  A4                  120.19668                  
  A5                  119.84235                  
  A6                  121.12013                  
  A7                  120.85057                  
  A8                  119.71716                  
  A9                  120.02469                  
  A10                 118.00528                  
  A11                 118.94857                  
  A12                 112.68641                  
  A13                 108.68523                  
  A14                 121.67984                  
  A15                 109.7405                   
  D1                   -2.22735                  
  D2                    1.8728                   
  D3                   -1.45453                  
  D4                 -179.3642                   
  D5                 -179.33489                  
  D6                  179.80134                  
  D7                  179.85119                  
  D8                  179.96552                  
  D9                 -178.25206                  
  D10                -170.89577                  
  D11                  40.69141                  
  D12                 -82.56809                  
  D13                   9.28536                  
  D14                 160.17687                  
 
                          Input orientation:                          
 ---------------------------------------------------------------------
 Center     Atomic     Atomic              Coordinates (Angstroms)
 Number     Number      Type              X           Y           Z
 ---------------------------------------------------------------------
    1          6             0        0.000000    0.000000    0.000000
    2          6             0        0.000000    0.000000    1.395669
    3          6             0        1.215302    0.000000    2.101859
    4          6             0        2.428518   -0.047515    1.393918
    5          6             0        2.423343   -0.054850   -0.004468
    6          6             0        1.211193   -0.045668   -0.703968
    7          1             0       -0.942484    0.010459   -0.540724
    8          1             0       -0.929421    0.024243    1.956968
    9          1             0        3.379254   -0.045239    1.917897
   10          1             0        3.364469   -0.089217   -0.546406
   11          1             0        1.210440   -0.050836   -1.790682
   12          6             0        1.159394   -0.040266    3.595428
   13          6             0        2.442139    0.169294    4.386300
   14          1             0        3.071405    0.954667    3.966602
   15          1             0        2.981317   -0.775462    4.433162
   16          8             0        0.111782   -0.240102    4.193718
   17         35             0        2.010979    0.687756    6.214204
 ---------------------------------------------------------------------
                    Distance matrix (angstroms):
                    1          2          3          4          5
     1  C    0.000000
     2  C    1.395669   0.000000
     3  C    2.427915   1.405583   0.000000
     4  C    2.800529   2.428983   1.405464   0.000000
     5  C    2.423968   2.799283   2.428783   1.398415   0.000000
     6  C    1.401658   2.424366   2.806201   2.425491   1.399532
     7  H    1.086631   2.153602   3.411656   3.887139   3.408904
     8  H    2.166595   1.086033   2.149748   3.405573   3.885166
     9  H    3.885838   3.419668   2.172229   1.085568   2.146939
    10  H    3.409718   3.885778   3.411772   2.154670   1.086553
    11  H    2.162010   3.408897   3.892876   3.409604   2.159099
    12  C    3.777952   2.486917   1.495157   2.541137   3.815368
    13  C    5.023180   3.864787   2.598550   3.000257   4.396526
    14  H    5.106746   4.117598   2.798888   2.834850   4.148314
    15  H    5.398382   4.326195   3.025744   3.173720   4.530252
    16  O    4.202073   2.810555   2.377242   3.639125   4.796082
    17  Br   6.567600   5.266433   4.244701   4.893885   6.276415
                    6          7          8          9         10
     6  C    0.000000
     7  H    2.160584   0.000000
     8  H    3.415801   2.497764   0.000000
     9  H    3.402155   4.972458   4.309412   0.000000
    10  H    2.159472   4.308110   4.971645   2.464740   0.000000
    11  H    1.086727   2.490227   4.316192   4.296201   2.487878
    12  C    4.299711   4.639851   2.655534   2.782430   4.692499
    13  C    5.241399   5.979671   4.158138   2.649004   5.024850
    14  H    5.125942   6.108913   4.572847   2.300386   4.641425
    15  H    5.482339   6.383841   4.697333   2.649177   5.041214
    16  O    5.023329   4.856871   2.481337   3.986691   5.750784
    17  Br   7.002761   7.403426   5.216345   4.568119   6.938405
                   11         12         13         14         15
    11  H    0.000000
    12  C    5.386362   0.000000
    13  C    6.302432   1.521457   0.000000
    14  H    6.133559   2.187110   1.090382   0.000000
    15  H    6.511323   2.135818   1.088794   1.794196   0.000000
    16  O    6.087356   1.222855   2.373870   3.199754   2.928852
    17  Br   8.078649   2.848367   1.948315   2.499492   2.500934
                   16         17
    16  O    0.000000
    17  Br   2.924078   0.000000
 Stoichiometry    C8H7BrO
 Framework group  C1[X(C8H7BrO)]
 Deg. of freedom    45
 Full point group                 C1      NOp   1
 Largest Abelian subgroup         C1      NOp   1
 Largest concise Abelian subgroup C1      NOp   1
                         Standard orientation:                         
 ---------------------------------------------------------------------
 Center     Atomic     Atomic              Coordinates (Angstroms)
 Number     Number      Type              X           Y           Z
 ---------------------------------------------------------------------
    1          6             0       -3.587232    1.003189   -0.233031
    2          6             0       -2.214016    1.211810   -0.096481
    3          6             0       -1.346874    0.118417    0.071511
    4          6             0       -1.876574   -1.181153    0.148106
    5          6             0       -3.253995   -1.384589    0.018144
    6          6             0       -4.113109   -0.293914   -0.158044
    7          1             0       -4.251751    1.851475   -0.373007
    8          1             0       -1.790890    2.211024   -0.141246
    9          1             0       -1.225977   -2.040926    0.274483
   10          1             0       -3.657512   -2.391787    0.075798
   11          1             0       -5.183009   -0.455267   -0.259301
   12          6             0        0.110364    0.399494    0.253028
   13          6             0        1.093164   -0.761650    0.226938
   14          1             0        0.854798   -1.497175   -0.541904
   15          1             0        1.113038   -1.224029    1.212475
   16          8             0        0.528773    1.535671    0.424522
   17         35             0        2.886879   -0.097380   -0.143557
 ---------------------------------------------------------------------
 Rotational constants (GHZ):      3.3780546      0.3741195      0.3410369
 Standard basis: 6-311+G(d,p) (5D, 7F)
 There are   288 symmetry adapted basis functions of A   symmetry.
 Integral buffers will be    262144 words long.
 Raffenetti 1 integral format.
 Two-electron integral symmetry is turned on.
   288 basis functions,   474 primitive gaussians,   300 cartesian basis functions
    49 alpha electrons       49 beta electrons
       nuclear repulsion energy       685.9924772281 Hartrees.
 NAtoms=   17 NActive=   17 NUniq=   17 SFac= 1.00D+00 NAtFMM=   60 Big=F
 One-electron integrals computed using PRISM.
 NBasis=   288 RedAO= T  NBF=   288
 NBsUse=   288 1.00D-06 NBFU=   288
 Harris functional with IExCor=  205 diagonalized for initial guess.
 ExpMin= 3.50D-02 ExpMax= 4.40D+05 ExpMxC= 1.51D+04 IAcc=3 IRadAn=         5 AccDes= 0.00D+00
 HarFok:  IExCor= 205 AccDes= 0.00D+00 IRadAn=         5 IDoV=1
 ScaDFX=  1.000000  1.000000  1.000000  1.000000
 Initial guess orbital symmetries:
       Occupied  (A) (A) (A) (A) (A) (A) (A) (A) (A) (A) (A) (A)
                 (A) (A) (A) (A) (A) (A) (A) (A) (A) (A) (A) (A)
                 (A) (A) (A) (A) (A) (A) (A) (A) (A) (A) (A) (A)
                 (A) (A) (A) (A) (A) (A) (A) (A) (A) (A) (A) (A)
                 (A)
       Virtual   (A) (A) (A) (A) (A) (A) (A) (A) (A) (A) (A) (A)
                 (A) (A) (A) (A) (A) (A) (A) (A) (A) (A) (A) (A)
                 (A) (A) (A) (A) (A) (A) (A) (A) (A) (A) (A) (A)
                 (A) (A) (A) (A) (A) (A) (A) (A) (A) (A) (A) (A)
                 (A) (A) (A) (A) (A) (A) (A) (A) (A) (A) (A) (A)
                 (A) (A) (A) (A) (A) (A) (A) (A) (A) (A) (A) (A)
                 (A) (A) (A) (A) (A) (A) (A) (A) (A) (A) (A) (A)
                 (A) (A) (A) (A) (A) (A) (A) (A) (A) (A) (A) (A)
                 (A) (A) (A) (A) (A) (A) (A) (A) (A) (A) (A) (A)
                 (A) (A) (A) (A) (A) (A) (A) (A) (A) (A) (A) (A)
                 (A) (A) (A) (A) (A) (A) (A) (A) (A) (A) (A) (A)
                 (A) (A) (A) (A) (A) (A) (A) (A) (A) (A) (A) (A)
                 (A) (A) (A) (A) (A) (A) (A) (A) (A) (A) (A) (A)
                 (A) (A) (A) (A) (A) (A) (A) (A) (A) (A) (A) (A)
                 (A) (A) (A) (A) (A) (A) (A) (A) (A) (A) (A) (A)
                 (A) (A) (A) (A) (A) (A) (A) (A) (A) (A) (A) (A)
                 (A) (A) (A) (A) (A) (A) (A) (A) (A) (A) (A) (A)
                 (A) (A) (A) (A) (A) (A) (A) (A) (A) (A) (A) (A)
                 (A) (A) (A) (A) (A) (A) (A) (A) (A) (A) (A) (A)
                 (A) (A) (A) (A) (A) (A) (A) (A) (A) (A) (A)
 The electronic state of the initial guess is 1-A.
 Requested convergence on RMS density matrix=1.00D-08 within 128 cycles.
 Requested convergence on MAX density matrix=1.00D-06.
 Requested convergence on             energy=1.00D-06.
 No special actions if energy rises.
 SCF Done:  E(RHF) =  -2954.34045051     A.U. after   17 cycles
             Convg  =    0.5375D-08             -V/T =  2.0003
             S**2   =   0.0000
 ExpMin= 3.50D-02 ExpMax= 4.40D+05 ExpMxC= 1.51D+04 IAcc=3 IRadAn=         5 AccDes= 0.00D+00
 HarFok:  IExCor= 205 AccDes= 0.00D+00 IRadAn=         5 IDoV=1
 ScaDFX=  1.000000  1.000000  1.000000  1.000000
 Range of M.O.s used for correlation:    24   288
 NBasis=   288 NAE=    49 NBE=    49 NFC=    23 NFV=     0
 NROrb=    265 NOA=    26 NOB=    26 NVA=   239 NVB=   239

 **** Warning!!: The largest alpha MO coefficient is  0.16010868D+03

 Disk-based method using OVN memory for  9 occupieds at a time.
 Estimated scratch disk usage=   221781600 words.
 Actual    scratch disk usage=   221334624 words.
 JobTyp=1 Pass  1:  I=   1 to   9 NPSUse=  1 ParTrn=F ParDer=F DoDerP=F.
 JobTyp=1 Pass  2:  I=  10 to  18 NPSUse=  1 ParTrn=F ParDer=F DoDerP=F.
 JobTyp=1 Pass  3:  I=  19 to  26 NPSUse=  1 ParTrn=F ParDer=F DoDerP=F.
 Spin components of T(2) and E(2):
     alpha-alpha T2 =       0.7108564318D-01 E2=     -0.1896477665D+00
     alpha-beta  T2 =       0.3705964484D+00 E2=     -0.1046990903D+01
     beta-beta   T2 =       0.7108564318D-01 E2=     -0.1896477665D+00
 ANorm=    0.1229946232D+01
 E2 =    -0.1426286436D+01 EUMP2 =    -0.29557667369493D+04

 **********************************************************************

            Population analysis using the SCF density.

 **********************************************************************

 Orbital symmetries:
       Occupied  (A) (A) (A) (A) (A) (A) (A) (A) (A) (A) (A) (A)
                 (A) (A) (A) (A) (A) (A) (A) (A) (A) (A) (A) (A)
                 (A) (A) (A) (A) (A) (A) (A) (A) (A) (A) (A) (A)
                 (A) (A) (A) (A) (A) (A) (A) (A) (A) (A) (A) (A)
                 (A)
       Virtual   (A) (A) (A) (A) (A) (A) (A) (A) (A) (A) (A) (A)
                 (A) (A) (A) (A) (A) (A) (A) (A) (A) (A) (A) (A)
                 (A) (A) (A) (A) (A) (A) (A) (A) (A) (A) (A) (A)
                 (A) (A) (A) (A) (A) (A) (A) (A) (A) (A) (A) (A)
                 (A) (A) (A) (A) (A) (A) (A) (A) (A) (A) (A) (A)
                 (A) (A) (A) (A) (A) (A) (A) (A) (A) (A) (A) (A)
                 (A) (A) (A) (A) (A) (A) (A) (A) (A) (A) (A) (A)
                 (A) (A) (A) (A) (A) (A) (A) (A) (A) (A) (A) (A)
                 (A) (A) (A) (A) (A) (A) (A) (A) (A) (A) (A) (A)
                 (A) (A) (A) (A) (A) (A) (A) (A) (A) (A) (A) (A)
                 (A) (A) (A) (A) (A) (A) (A) (A) (A) (A) (A) (A)
                 (A) (A) (A) (A) (A) (A) (A) (A) (A) (A) (A) (A)
                 (A) (A) (A) (A) (A) (A) (A) (A) (A) (A) (A) (A)
                 (A) (A) (A) (A) (A) (A) (A) (A) (A) (A) (A) (A)
                 (A) (A) (A) (A) (A) (A) (A) (A) (A) (A) (A) (A)
                 (A) (A) (A) (A) (A) (A) (A) (A) (A) (A) (A) (A)
                 (A) (A) (A) (A) (A) (A) (A) (A) (A) (A) (A) (A)
                 (A) (A) (A) (A) (A) (A) (A) (A) (A) (A) (A) (A)
                 (A) (A) (A) (A) (A) (A) (A) (A) (A) (A) (A) (A)
                 (A) (A) (A) (A) (A) (A) (A) (A) (A) (A) (A)
 The electronic state is 1-A.
 Alpha  occ. eigenvalues -- -490.01482 -65.14877 -58.50890 -58.50716 -58.50712
 Alpha  occ. eigenvalues --  -20.56017 -11.35841 -11.31084 -11.27317 -11.26940
 Alpha  occ. eigenvalues --  -11.26783 -11.26363 -11.26186 -11.25908  -9.82915
 Alpha  occ. eigenvalues --   -7.44317  -7.43451  -7.43426  -3.18286  -3.17881
 Alpha  occ. eigenvalues --   -3.17852  -3.16823  -3.16823  -1.40076  -1.17809
 Alpha  occ. eigenvalues --   -1.08964  -1.05105  -1.03958  -0.94697  -0.87034
 Alpha  occ. eigenvalues --   -0.84721  -0.77175  -0.72805  -0.67779  -0.66200
 Alpha  occ. eigenvalues --   -0.65241  -0.63327  -0.61754  -0.61214  -0.54708
 Alpha  occ. eigenvalues --   -0.53767  -0.51772  -0.51321  -0.49905  -0.44046
 Alpha  occ. eigenvalues --   -0.40351  -0.40085  -0.36158  -0.35687
 Alpha virt. eigenvalues --    0.05061   0.05225   0.06428   0.07434   0.08018
 Alpha virt. eigenvalues --    0.08844   0.08923   0.09619   0.09743   0.11103
 Alpha virt. eigenvalues --    0.11587   0.11766   0.12619   0.13127   0.14293
 Alpha virt. eigenvalues --    0.14894   0.15080   0.15682   0.16607   0.17046
 Alpha virt. eigenvalues --    0.18389   0.19591   0.19861   0.20133   0.21167
 Alpha virt. eigenvalues --    0.21534   0.21983   0.22371   0.23892   0.24786
 Alpha virt. eigenvalues --    0.24852   0.25322   0.26879   0.27182   0.28238
 Alpha virt. eigenvalues --    0.29008   0.29653   0.29728   0.30455   0.30735
 Alpha virt. eigenvalues --    0.31492   0.32171   0.33351   0.34605   0.35235
 Alpha virt. eigenvalues --    0.35751   0.36496   0.39406   0.39741   0.40929
 Alpha virt. eigenvalues --    0.43265   0.44077   0.45566   0.46062   0.46591
 Alpha virt. eigenvalues --    0.48184   0.50320   0.52764   0.54635   0.55098
 Alpha virt. eigenvalues --    0.58950   0.59188   0.63272   0.63672   0.65818
 Alpha virt. eigenvalues --    0.67783   0.68812   0.70345   0.70670   0.71220
 Alpha virt. eigenvalues --    0.72972   0.74252   0.75135   0.76583   0.79208
 Alpha virt. eigenvalues --    0.80101   0.80422   0.82504   0.82801   0.84590
 Alpha virt. eigenvalues --    0.87105   0.87567   0.88452   0.89150   0.90141
 Alpha virt. eigenvalues --    0.90554   0.91317   0.92244   0.92788   0.95075
 Alpha virt. eigenvalues --    0.95913   0.97958   0.98915   0.99164   1.00243
 Alpha virt. eigenvalues --    1.01473   1.03840   1.06972   1.07414   1.09463
 Alpha virt. eigenvalues --    1.12340   1.12499   1.15216   1.16502   1.19038
 Alpha virt. eigenvalues --    1.21773   1.23077   1.24045   1.26277   1.28777
 Alpha virt. eigenvalues --    1.30393   1.33932   1.36721   1.37681   1.39234
 Alpha virt. eigenvalues --    1.43425   1.45899   1.49317   1.54809   1.58680
 Alpha virt. eigenvalues --    1.65203   1.70404   1.73025   1.74370   1.74755
 Alpha virt. eigenvalues --    1.76012   1.79188   1.80088   1.81194   1.81791
 Alpha virt. eigenvalues --    1.83721   1.88810   1.88960   1.91322   1.93410
 Alpha virt. eigenvalues --    1.95065   1.98500   2.00534   2.02792   2.03384
 Alpha virt. eigenvalues --    2.04395   2.07680   2.09097   2.11655   2.19346
 Alpha virt. eigenvalues --    2.20471   2.20698   2.22361   2.22865   2.25514
 Alpha virt. eigenvalues --    2.27171   2.29708   2.31153   2.33109   2.34260
 Alpha virt. eigenvalues --    2.35524   2.38557   2.41390   2.43442   2.48072
 Alpha virt. eigenvalues --    2.55511   2.55860   2.59949   2.63884   2.71179
 Alpha virt. eigenvalues --    2.72587   2.73420   2.74901   2.82333   2.84592
 Alpha virt. eigenvalues --    2.87353   2.93001   2.95530   2.98339   2.98580
 Alpha virt. eigenvalues --    3.00733   3.02578   3.03513   3.03842   3.05752
 Alpha virt. eigenvalues --    3.10996   3.15812   3.17166   3.19581   3.21286
 Alpha virt. eigenvalues --    3.23958   3.25806   3.26879   3.28313   3.31552
 Alpha virt. eigenvalues --    3.33558   3.43697   3.46036   3.52809   3.60119
 Alpha virt. eigenvalues --    3.64812   3.74265   3.74974   3.77283   3.87851
 Alpha virt. eigenvalues --    3.90722   3.91526   3.99490   4.01981   4.11112
 Alpha virt. eigenvalues --    4.15267   4.37302   4.41630   4.49321   4.54638
 Alpha virt. eigenvalues --    4.56978   4.71042   4.72116   4.75540   4.85541
 Alpha virt. eigenvalues --    4.90981   5.12070   5.24387   5.62173   5.77966
 Alpha virt. eigenvalues --    6.29397   7.31948   8.23152   8.26592   8.35294
 Alpha virt. eigenvalues --   24.73258  24.94987  24.99058  25.07885  25.08029
 Alpha virt. eigenvalues --   25.18786  25.22069  25.30892  49.56977  51.69977
 Alpha virt. eigenvalues --  293.91381 293.94772 294.061931028.52738
          Condensed to atoms (all electrons):
              1          2          3          4          5          6
     1  C    7.424592  -1.515969  -0.109887  -0.678934   0.606933   0.218336
     2  C   -1.515969  11.989487  -1.199616  -3.549772  -0.489315   0.157512
     3  C   -0.109887  -1.199616  18.035425  -1.937901  -0.700469  -1.093436
     4  C   -0.678934  -3.549772  -1.937901  13.357131  -1.891539   0.694138
     5  C    0.606933  -0.489315  -0.700469  -1.891539   8.102327   0.010225
     6  C    0.218336   0.157512  -1.093436   0.694138   0.010225   5.611118
     7  H    0.395669  -0.029211   0.006932  -0.002029  -0.013655   0.002954
     8  H   -0.063049   0.402393  -0.020057   0.006136  -0.012760  -0.000706
     9  H   -0.002211  -0.028116  -0.002743   0.425108  -0.042162  -0.013174
    10  H   -0.014419  -0.001574   0.005265  -0.027693   0.384774   0.009623
    11  H    0.009869  -0.036849   0.026580  -0.043941   0.012897   0.399381
    12  C   -0.023658   0.329544  -9.623127   0.790590   0.873743   0.194687
    13  C   -0.076961  -0.500386   1.197258   0.149349  -0.405024  -0.029523
    14  H    0.000739   0.028162   0.133752  -0.054611  -0.033629  -0.002110
    15  H    0.002707   0.011359  -0.078879  -0.025141   0.022191  -0.001401
    16  O    0.086320   0.171525   0.157912  -0.284806  -0.015203  -0.010708
    17  Br  -0.005929  -0.053227  -0.097990   0.060020  -0.016562   0.004256
              7          8          9         10         11         12
     1  C    0.395669  -0.063049  -0.002211  -0.014419   0.009869  -0.023658
     2  C   -0.029211   0.402393  -0.028116  -0.001574  -0.036849   0.329544
     3  C    0.006932  -0.020057  -0.002743   0.005265   0.026580  -9.623127
     4  C   -0.002029   0.006136   0.425108  -0.027693  -0.043941   0.790590
     5  C   -0.013655  -0.012760  -0.042162   0.384774   0.012897   0.873743
     6  C    0.002954  -0.000706  -0.013174   0.009623   0.399381   0.194687
     7  H    0.491773  -0.003713   0.000027  -0.000091  -0.004420   0.008450
     8  H   -0.003713   0.451221  -0.000019   0.000021  -0.000070   0.058166
     9  H    0.000027  -0.000019   0.500073  -0.004339  -0.000117   0.021142
    10  H   -0.000091   0.000021  -0.004339   0.495770  -0.004467   0.012244
    11  H   -0.004420  -0.000070  -0.000117  -0.004467   0.491185   0.003040
    12  C    0.008450   0.058166   0.021142   0.012244   0.003040  15.680170
    13  C   -0.000239   0.004209   0.000515   0.000478  -0.000370  -2.323985
    14  H    0.000000   0.000027   0.000613  -0.000003   0.000002  -0.115881
    15  H    0.000000  -0.000018  -0.001251   0.000000   0.000000   0.075838
    16  O    0.000045   0.002220  -0.000458   0.000000   0.000008   0.094430
    17  Br   0.000001   0.000538   0.000761   0.000027   0.000000   0.144248
             13         14         15         16         17
     1  C   -0.076961   0.000739   0.002707   0.086320  -0.005929
     2  C   -0.500386   0.028162   0.011359   0.171525  -0.053227
     3  C    1.197258   0.133752  -0.078879   0.157912  -0.097990
     4  C    0.149349  -0.054611  -0.025141  -0.284806   0.060020
     5  C   -0.405024  -0.033629   0.022191  -0.015203  -0.016562
     6  C   -0.029523  -0.002110  -0.001401  -0.010708   0.004256
     7  H   -0.000239   0.000000   0.000000   0.000045   0.000001
     8  H    0.004209   0.000027  -0.000018   0.002220   0.000538
     9  H    0.000515   0.000613  -0.001251  -0.000458   0.000761
    10  H    0.000478  -0.000003   0.000000   0.000000   0.000027
    11  H   -0.000370   0.000002   0.000000   0.000008   0.000000
    12  C   -2.323985  -0.115881   0.075838   0.094430   0.144248
    13  C    7.481151   0.421720   0.373763  -0.024247   0.212566
    14  H    0.421720   0.504125  -0.030614   0.003564  -0.053197
    15  H    0.373763  -0.030614   0.470648  -0.005591  -0.044147
    16  O   -0.024247   0.003564  -0.005591   8.170738  -0.103177
    17  Br   0.212566  -0.053197  -0.044147  -0.103177  35.049025
 Mulliken atomic charges:
              1
     1  C   -0.254148
     2  C    0.314054
     3  C    1.300981
     4  C   -0.986105
     5  C   -0.392769
     6  C   -0.151172
     7  H    0.147509
     8  H    0.175462
     9  H    0.146353
    10  H    0.144383
    11  H    0.147272
    12  C   -0.199640
    13  C   -0.480275
    14  H    0.197342
    15  H    0.230535
    16  O   -0.242571
    17  Br  -0.097210
 Sum of Mulliken charges=   0.00000
 Atomic charges with hydrogens summed into heavy atoms:
              1
     1  C   -0.106639
     2  C    0.489515
     3  C    1.300981
     4  C   -0.839752
     5  C   -0.248386
     6  C   -0.003900
     7  H    0.000000
     8  H    0.000000
     9  H    0.000000
    10  H    0.000000
    11  H    0.000000
    12  C   -0.199640
    13  C   -0.052398
    14  H    0.000000
    15  H    0.000000
    16  O   -0.242571
    17  Br  -0.097210
 Sum of Mulliken charges=   0.00000
 Electronic spatial extent (au):  <R**2>=  2858.5360
 Charge=     0.0000 electrons
 Dipole moment (field-independent basis, Debye):
    X=    -4.1140    Y=    -3.1120    Z=    -0.1050  Tot=     5.1595
 Quadrupole moment (field-independent basis, Debye-Ang):
   XX=   -66.6661   YY=   -69.4041   ZZ=   -74.7703
   XY=    -1.9023   XZ=     1.1057   YZ=    -2.6944
 Traceless Quadrupole moment (field-independent basis, Debye-Ang):
   XX=     3.6141   YY=     0.8761   ZZ=    -4.4901
   XY=    -1.9023   XZ=     1.1057   YZ=    -2.6944
 Octapole moment (field-independent basis, Debye-Ang**2):
  XXX=    31.9080  YYY=    -8.1924  ZZZ=    -0.2522  XYY=    15.0506
  XXY=     5.6416  XXZ=    -7.9351  XZZ=    44.8611  YZZ=    -0.5350
  YYZ=    -3.3244  XYZ=     0.2059
 Hexadecapole moment (field-independent basis, Debye-Ang**3):
 XXXX= -2609.4571 YYYY=  -432.2328 ZZZZ=  -111.3863 XXXY=    23.7257
 XXXZ=    11.0556 YYYX=   -11.1933 YYYZ=    -7.1026 ZZZX=   -12.3713
 ZZZY=     1.1260 XXYY=  -520.6829 XXZZ=  -552.5164 YYZZ=  -100.0581
 XXYZ=   -10.8178 YYXZ=    -2.5389 ZZXY=    -6.4509
 N-N= 6.859924772281D+02 E-N=-8.418432452915D+03  KE= 2.953537560377D+03
 1|1|UNPC-UNK|SP|RMP2-FC|6-311+G(d,p)|C8H7Br1O1|PCUSER|07-Aug-2017|0||#
  MP2/6-311+G(D,P) GEOM=CONNECTIVITY||Title Card Required||0,1|C|C,1,1.
 39566918|C,2,1.40558305,1,120.1600856|C,3,1.40546442,2,119.55673139,1,
 -2.22735047,0|C,4,1.39841519,3,120.04490228,2,1.87280024,0|C,5,1.39953
 243,4,120.19667557,3,-1.45452653,0|H,1,1.08663112,2,119.84234679,3,-17
 9.36420326,0|H,2,1.08603265,1,121.12012866,6,-179.33489486,0|H,4,1.085
 56818,3,120.85057232,2,179.80134193,0|H,5,1.08655283,4,119.71716164,3,
 179.85118904,0|H,6,1.08672655,5,120.02468546,4,179.96552093,0|C,3,1.49
 515745,2,118.00528059,1,-178.25205542,0|C,12,1.52145679,3,118.94857446
 ,2,-170.89576819,0|H,13,1.09038229,12,112.68641109,3,40.69140518,0|H,1
 3,1.08879369,12,108.6852263,3,-82.56809324,0|O,12,1.22285524,3,121.679
 83523,2,9.2853598,0|Br,13,1.94831544,12,109.74050386,3,160.17687481,0|
 |Version=x86-Win32-G03RevB.05|State=1-A|HF=-2954.3404505|MP2=-2955.766
 7369|RMSD=5.375e-009|PG=C01 [X(C8H7Br1O1)]||@


 WHEN A MATHEMATICIAN ENGAGED IN INVESTIGATING
 PHYSICAL ACTIONS AND RESULTS HAS ARRIVED AT HIS
 CONCLUSIONS, MAY THEY NOT BE EXPRESSED IN COMMON
 LANGUAGE AS FULLY, CLEARLY, AND DEFINITELY AS IN
 MATHEMATICAL FORMULAE?
           - LETTER FROM M. FARADAY TO J.C. MAXWELL, 1857.
 Job cpu time:  0 days  0 hours  9 minutes 49.0 seconds.
 File lengths (MBytes):  RWF=   1743 Int=      0 D2E=      0 Chk=     17 Scr=      1
 Normal termination of Gaussian 03 at Mon Aug 07 10:20:35 2017.
