# Supplementary material for: Conformational preferences of α-fluoroketones may influence their reactivity
Source: Beilstein J Org Chem. 2017 Dec 29;13:2915–21. doi: 10.3762/bjoc.13.284 (PMC5753061; doi:10.3762/bjoc.13.284)
Supplement: File 2 — Details of computational conformational analysis. [file Beilstein_J_Org_Chem-13-2915-s002.zip › Computation/CH2BR20_EtOH.out]

 Entering Link 1 = C:\G03W\l1.exe PID=      7032.
  
 Copyright (c) 1988,1990,1992,1993,1995,1998,2003, Gaussian, Inc.
                  All Rights Reserved.
  
 This is the Gaussian(R) 03 program.  It is based on the
 the Gaussian(R) 98 system (copyright 1998, Gaussian, Inc.),
 the Gaussian(R) 94 system (copyright 1995, Gaussian, Inc.),
 the Gaussian 92(TM) system (copyright 1992, Gaussian, Inc.),
 the Gaussian 90(TM) system (copyright 1990, Gaussian, Inc.),
 the Gaussian 88(TM) system (copyright 1988, Gaussian, Inc.),
 the Gaussian 86(TM) system (copyright 1986, Carnegie Mellon
 University), and the Gaussian 82(TM) system (copyright 1983,
 Carnegie Mellon University). Gaussian is a federally registered
 trademark of Gaussian, Inc.
  
 This software contains proprietary and confidential information,
 including trade secrets, belonging to Gaussian, Inc.
  
 This software is provided under written license and may be
 used, copied, transmitted, or stored only in accord with that
 written license.
  
 The following legend is applicable only to US Government
 contracts under DFARS:
  
                    RESTRICTED RIGHTS LEGEND
  
 Use, duplication or disclosure by the US Government is subject
 to restrictions as set forth in subparagraph (c)(1)(ii) of the
 Rights in Technical Data and Computer Software clause at DFARS
 252.227-7013.
  
 Gaussian, Inc.
 Carnegie Office Park, Building 6, Pittsburgh, PA 15106 USA
  
 The following legend is applicable only to US Government
 contracts under FAR:
  
                    RESTRICTED RIGHTS LEGEND
  
 Use, reproduction and disclosure by the US Government is subject
 to restrictions as set forth in subparagraph (c) of the
 Commercial Computer Software - Restricted Rights clause at FAR
 52.227-19.
  
 Gaussian, Inc.
 Carnegie Office Park, Building 6, Pittsburgh, PA 15106 USA
  
  
 ---------------------------------------------------------------
 Warning -- This program may not be used in any manner that
 competes with the business of Gaussian, Inc. or will provide
 assistance to any competitor of Gaussian, Inc.  The licensee
 of this program is prohibited from giving any competitor of
 Gaussian, Inc. access to this program.  By using this program,
 the user acknowledges that Gaussian, Inc. is engaged in the
 business of creating and licensing software in the field of
 computational chemistry and represents and warrants to the
 licensee that it is not a competitor of Gaussian, Inc. and that
 it will not use this program in any manner prohibited above.
 ---------------------------------------------------------------
  

 Cite this work as:
 Gaussian 03, Revision B.05,
 M. J. Frisch, G. W. Trucks, H. B. Schlegel, G. E. Scuseria, 
 M. A. Robb, J. R. Cheeseman, J. A. Montgomery, Jr., T. Vreven, 
 K. N. Kudin, J. C. Burant, J. M. Millam, S. S. Iyengar, J. Tomasi, 
 V. Barone, B. Mennucci, M. Cossi, G. Scalmani, N. Rega, 
 G. A. Petersson, H. Nakatsuji, M. Hada, M. Ehara, K. Toyota, 
 R. Fukuda, J. Hasegawa, M. Ishida, T. Nakajima, Y. Honda, O. Kitao, 
 H. Nakai, M. Klene, X. Li, J. E. Knox, H. P. Hratchian, J. B. Cross, 
 C. Adamo, J. Jaramillo, R. Gomperts, R. E. Stratmann, O. Yazyev, 
 A. J. Austin, R. Cammi, C. Pomelli, J. W. Ochterski, P. Y. Ayala, 
 K. Morokuma, G. A. Voth, P. Salvador, J. J. Dannenberg, 
 V. G. Zakrzewski, S. Dapprich, A. D. Daniels, M. C. Strain, 
 O. Farkas, D. K. Malick, A. D. Rabuck, K. Raghavachari, 
 J. B. Foresman, J. V. Ortiz, Q. Cui, A. G. Baboul, S. Clifford, 
 J. Cioslowski, B. B. Stefanov, G. Liu, A. Liashenko, P. Piskorz, 
 I. Komaromi, R. L. Martin, D. J. Fox, T. Keith, M. A. Al-Laham, 
 C. Y. Peng, A. Nanayakkara, M. Challacombe, P. M. W. Gill, 
 B. Johnson, W. Chen, M. W. Wong, C. Gonzalez, and J. A. Pople, 
 Gaussian, Inc., Pittsburgh PA, 2003.
 
 **********************************************
 Gaussian 03:  x86-Win32-G03RevB.05  8-Nov-2003
                  14-Oct-2017 
 **********************************************
 %chk=CH2F.chk
 %mem=6MW
 %nproc=1
 Will use up to    1 processors via shared memory.
 Default route:  MaxDisk=2000MB
 -----------------------------------------------------------
 # mp2/6-311+g(d,p) scrf=(solvent=ethanol) geom=connectivity
 -----------------------------------------------------------
 1/38=1,57=2/1;
 2/17=6,18=5,40=1/2;
 3/5=4,6=6,7=111,11=9,16=1,25=1,30=1,70=2201,72=4/1,2,3;
 4//1;
 5/5=2,38=5,53=4/2;
 8/10=2,27=262144000/1;
 9/16=-3,27=262144000/6;
 6/7=2,8=2,9=2,10=2/1;
 99/5=1,9=1/99;
 -------------------
 Title Card Required
 -------------------
 Symbolic Z-matrix:
 Charge =  0 Multiplicity = 1
 C
 C                    1    B1
 C                    2    B2       1    A1
 C                    3    B3       2    A2       1    D1       0
 C                    4    B4       3    A3       2    D2       0
 C                    5    B5       4    A4       3    D3       0
 H                    1    B6       2    A5       3    D4       0
 H                    2    B7       1    A6       6    D5       0
 H                    4    B8       3    A7       2    D6       0
 H                    5    B9       4    A8       3    D7       0
 H                    6    B10      5    A9       4    D8       0
 C                    3    B11      2    A10      1    D9       0
 C                    12   B12      3    A11      2    D10      0
 H                    13   B13      12   A12      3    D11      0
 H                    13   B14      12   A13      3    D12      0
 O                    12   B15      3    A14      2    D13      0
 Br                   13   B16      12   A15      3    D14      0
       Variables:
  B1                    1.39567                  
  B2                    1.40558                  
  B3                    1.40546                  
  B4                    1.39842                  
  B5                    1.39953                  
  B6                    1.08663                  
  B7                    1.08603                  
  B8                    1.08557                  
  B9                    1.08655                  
  B10                   1.08673                  
  B11                   1.49516                  
  B12                   1.52146                  
  B13                   1.09038                  
  B14                   1.08879                  
  B15                   1.22286                  
  B16                   1.94832                  
  A1                  120.16009                  
  A2                  119.55673                  
  A3                  120.0449                   
  A4                  120.19668                  
  A5                  119.84235                  
  A6                  121.12013                  
  A7                  120.85057                  
  A8                  119.71716                  
  A9                  120.02469                  
  A10                 118.00528                  
  A11                 118.94857                  
  A12                 112.68641                  
  A13                 108.68523                  
  A14                 121.67984                  
  A15                 109.7405                   
  D1                   -2.22735                  
  D2                    1.8728                   
  D3                   -1.45453                  
  D4                 -179.3642                   
  D5                 -179.33489                  
  D6                  179.80134                  
  D7                  179.85119                  
  D8                  179.96552                  
  D9                 -178.25206                  
  D10                -170.89577                  
  D11                  40.69141                  
  D12                 -82.56809                  
  D13                   9.28536                  
  D14                 160.17687                  
 
                          Input orientation:                          
 ---------------------------------------------------------------------
 Center     Atomic     Atomic              Coordinates (Angstroms)
 Number     Number      Type              X           Y           Z
 ---------------------------------------------------------------------
    1          6             0        0.000000    0.000000    0.000000
    2          6             0        0.000000    0.000000    1.395669
    3          6             0        1.215302    0.000000    2.101859
    4          6             0        2.428518   -0.047515    1.393918
    5          6             0        2.423343   -0.054850   -0.004468
    6          6             0        1.211193   -0.045668   -0.703968
    7          1             0       -0.942484    0.010459   -0.540724
    8          1             0       -0.929421    0.024243    1.956968
    9          1             0        3.379254   -0.045239    1.917897
   10          1             0        3.364469   -0.089217   -0.546406
   11          1             0        1.210440   -0.050836   -1.790682
   12          6             0        1.159394   -0.040266    3.595428
   13          6             0        2.442139    0.169294    4.386300
   14          1             0        3.071405    0.954667    3.966602
   15          1             0        2.981317   -0.775462    4.433162
   16          8             0        0.111782   -0.240102    4.193718
   17         35             0        2.010979    0.687756    6.214204
 ---------------------------------------------------------------------
                    Distance matrix (angstroms):
                    1          2          3          4          5
     1  C    0.000000
     2  C    1.395669   0.000000
     3  C    2.427915   1.405583   0.000000
     4  C    2.800529   2.428983   1.405464   0.000000
     5  C    2.423968   2.799283   2.428783   1.398415   0.000000
     6  C    1.401658   2.424366   2.806201   2.425491   1.399532
     7  H    1.086631   2.153602   3.411656   3.887139   3.408904
     8  H    2.166595   1.086033   2.149748   3.405573   3.885166
     9  H    3.885838   3.419668   2.172229   1.085568   2.146939
    10  H    3.409718   3.885778   3.411772   2.154670   1.086553
    11  H    2.162010   3.408897   3.892876   3.409604   2.159099
    12  C    3.777952   2.486917   1.495157   2.541137   3.815368
    13  C    5.023180   3.864787   2.598550   3.000257   4.396526
    14  H    5.106746   4.117598   2.798888   2.834850   4.148314
    15  H    5.398382   4.326195   3.025744   3.173720   4.530252
    16  O    4.202073   2.810555   2.377242   3.639125   4.796082
    17  Br   6.567600   5.266433   4.244701   4.893885   6.276415
                    6          7          8          9         10
     6  C    0.000000
     7  H    2.160584   0.000000
     8  H    3.415801   2.497764   0.000000
     9  H    3.402155   4.972458   4.309412   0.000000
    10  H    2.159472   4.308110   4.971645   2.464740   0.000000
    11  H    1.086727   2.490227   4.316192   4.296201   2.487878
    12  C    4.299711   4.639851   2.655534   2.782430   4.692499
    13  C    5.241399   5.979671   4.158138   2.649004   5.024850
    14  H    5.125942   6.108913   4.572847   2.300386   4.641425
    15  H    5.482339   6.383841   4.697333   2.649177   5.041214
    16  O    5.023329   4.856871   2.481337   3.986691   5.750784
    17  Br   7.002761   7.403426   5.216345   4.568119   6.938405
                   11         12         13         14         15
    11  H    0.000000
    12  C    5.386362   0.000000
    13  C    6.302432   1.521457   0.000000
    14  H    6.133559   2.187110   1.090382   0.000000
    15  H    6.511323   2.135818   1.088794   1.794196   0.000000
    16  O    6.087356   1.222855   2.373870   3.199754   2.928852
    17  Br   8.078649   2.848367   1.948315   2.499492   2.500934
                   16         17
    16  O    0.000000
    17  Br   2.924078   0.000000
 Stoichiometry    C8H7BrO
 Framework group  C1[X(C8H7BrO)]
 Deg. of freedom    45
 Full point group                 C1      NOp   1
 Largest Abelian subgroup         C1      NOp   1
 Largest concise Abelian subgroup C1      NOp   1
                         Standard orientation:                         
 ---------------------------------------------------------------------
 Center     Atomic     Atomic              Coordinates (Angstroms)
 Number     Number      Type              X           Y           Z
 ---------------------------------------------------------------------
    1          6             0       -3.587232    1.003189   -0.233031
    2          6             0       -2.214016    1.211810   -0.096481
    3          6             0       -1.346874    0.118417    0.071511
    4          6             0       -1.876574   -1.181153    0.148106
    5          6             0       -3.253995   -1.384589    0.018144
    6          6             0       -4.113109   -0.293914   -0.158044
    7          1             0       -4.251751    1.851475   -0.373007
    8          1             0       -1.790890    2.211024   -0.141246
    9          1             0       -1.225977   -2.040926    0.274483
   10          1             0       -3.657512   -2.391787    0.075798
   11          1             0       -5.183009   -0.455267   -0.259301
   12          6             0        0.110364    0.399494    0.253028
   13          6             0        1.093164   -0.761650    0.226938
   14          1             0        0.854798   -1.497175   -0.541904
   15          1             0        1.113038   -1.224029    1.212475
   16          8             0        0.528773    1.535671    0.424522
   17         35             0        2.886879   -0.097380   -0.143557
 ---------------------------------------------------------------------
 Rotational constants (GHZ):      3.3780546      0.3741195      0.3410369
 Standard basis: 6-311+G(d,p) (5D, 7F)
 There are   288 symmetry adapted basis functions of A   symmetry.
 Integral buffers will be    262144 words long.
 Raffenetti 1 integral format.
 Two-electron integral symmetry is turned on.
   288 basis functions,   474 primitive gaussians,   300 cartesian basis functions
    49 alpha electrons       49 beta electrons
       nuclear repulsion energy       685.9924772281 Hartrees.
 NAtoms=   17 NActive=   17 NUniq=   17 SFac= 1.00D+00 NAtFMM=   60 Big=F
 ------------------------------------------------------------------------------
 United Atom Topological Model (UA0  parameters set).
  Nord Group  Hybr  Charge Alpha Radius          Bonded to
    1   CH    *     0.00   1.00  2.125   C2   [s]  C6   [s]
    2   CH    *     0.00   1.00  2.125   C1   [s]  C3   [s]
    3   C     *     0.00   1.00  1.925   C2   [s]  C4   [s]  C12  [s]
    4   CH    *     0.00   1.00  2.125   C3   [s]  C5   [s]
    5   CH    *     0.00   1.00  2.125   C4   [s]  C6   [s]
    6   CH    *     0.00   1.00  2.125   C1   [s]  C5   [s]
   12   C     *     0.00   1.00  1.925   C3   [s]  C13  [s]  O16  [d]
   13   CH2   *     0.00   1.00  2.325   C12  [s] Br17  [s]
   16   O     *     0.00   1.00  1.750   C12  [d]
   17  Br     *     0.00   1.00  2.094   C13  [s]
 ------------------------------------------------------------------------------
 Polarizable Continuum Model (PCM)
 =================================
 Model                : PCM.
 Atomic radii         : UA0 (Simple United Atom Topological Model).
 Polarization charges : Total charges.
 Charge compensation  : None.
 Solution method      : Matrix inversion.
 Cavity               : GePol (RMin=0.200 OFac=0.890).
                        Default sphere list used, NSphG=   10.
                        Tesserae with average area of 0.200 Ang**2.
 Solvent              : Ethanol, Eps=  24.550000.
 ------------------------------------------------------------------------------
 One-electron integrals computed using PRISM.
 NBasis=   288 RedAO= T  NBF=   288
 NBsUse=   288 1.00D-06 NBFU=   288
 Harris functional with IExCor=  205 diagonalized for initial guess.
 ExpMin= 3.50D-02 ExpMax= 4.40D+05 ExpMxC= 1.51D+04 IAcc=3 IRadAn=         5 AccDes= 0.00D+00
 HarFok:  IExCor= 205 AccDes= 0.00D+00 IRadAn=         5 IDoV=1
 ScaDFX=  1.000000  1.000000  1.000000  1.000000
 Initial guess orbital symmetries:
       Occupied  (A) (A) (A) (A) (A) (A) (A) (A) (A) (A) (A) (A)
                 (A) (A) (A) (A) (A) (A) (A) (A) (A) (A) (A) (A)
                 (A) (A) (A) (A) (A) (A) (A) (A) (A) (A) (A) (A)
                 (A) (A) (A) (A) (A) (A) (A) (A) (A) (A) (A) (A)
                 (A)
       Virtual   (A) (A) (A) (A) (A) (A) (A) (A) (A) (A) (A) (A)
                 (A) (A) (A) (A) (A) (A) (A) (A) (A) (A) (A) (A)
                 (A) (A) (A) (A) (A) (A) (A) (A) (A) (A) (A) (A)
                 (A) (A) (A) (A) (A) (A) (A) (A) (A) (A) (A) (A)
                 (A) (A) (A) (A) (A) (A) (A) (A) (A) (A) (A) (A)
                 (A) (A) (A) (A) (A) (A) (A) (A) (A) (A) (A) (A)
                 (A) (A) (A) (A) (A) (A) (A) (A) (A) (A) (A) (A)
                 (A) (A) (A) (A) (A) (A) (A) (A) (A) (A) (A) (A)
                 (A) (A) (A) (A) (A) (A) (A) (A) (A) (A) (A) (A)
                 (A) (A) (A) (A) (A) (A) (A) (A) (A) (A) (A) (A)
                 (A) (A) (A) (A) (A) (A) (A) (A) (A) (A) (A) (A)
                 (A) (A) (A) (A) (A) (A) (A) (A) (A) (A) (A) (A)
                 (A) (A) (A) (A) (A) (A) (A) (A) (A) (A) (A) (A)
                 (A) (A) (A) (A) (A) (A) (A) (A) (A) (A) (A) (A)
                 (A) (A) (A) (A) (A) (A) (A) (A) (A) (A) (A) (A)
                 (A) (A) (A) (A) (A) (A) (A) (A) (A) (A) (A) (A)
                 (A) (A) (A) (A) (A) (A) (A) (A) (A) (A) (A) (A)
                 (A) (A) (A) (A) (A) (A) (A) (A) (A) (A) (A) (A)
                 (A) (A) (A) (A) (A) (A) (A) (A) (A) (A) (A) (A)
                 (A) (A) (A) (A) (A) (A) (A) (A) (A) (A) (A)
 The electronic state of the initial guess is 1-A.
 Requested convergence on RMS density matrix=1.00D-08 within 128 cycles.
 Requested convergence on MAX density matrix=1.00D-06.
 Requested convergence on             energy=1.00D-06.
 No special actions if energy rises.
 Error on total polarization charges =  0.02806
 SCF Done:  E(RHF) =  -2954.35798651     A.U. after   16 cycles
             Convg  =    0.9895D-08             -V/T =  2.0003
             S**2   =   0.0000
 --------------------------------------------------------------------
 Variational PCM results
 =======================
 <psi(f)|   H    |psi(f)>                     (a.u.) =   -2954.336829
 <psi(f)|H+V(f)/2|psi(f)>                     (a.u.) =   -2954.357987
 Total free energy in solution:
  with all non electrostatic terms            (a.u.) =   -2954.354888
 --------------------------------------------------------------------
 (Polarized solute)-Solvent               (kcal/mol) =     -13.28
 --------------------------------------------------------------------
 Cavitation energy                        (kcal/mol) =      16.02
 Dispersion energy                        (kcal/mol) =     -15.29
 Repulsion energy                         (kcal/mol) =       1.21
 Total non electrostatic                  (kcal/mol) =       1.94
 --------------------------------------------------------------------
 Partition over spheres:
 Sphere  on Atom  Surface  Charge   GEl     GCav    GDR
    1      C1      17.32  -0.034   -0.87    1.71   -1.57
    2      C2      13.57  -0.021   -0.36    1.68   -1.44
    3      C3       0.90   0.001    0.00    0.25   -0.08
    4      C4      10.83  -0.015   -0.58    1.48   -1.17
    5      C5      17.32  -0.034   -1.03    1.71   -1.59
    6      C6      17.38  -0.045   -1.09    1.72   -1.55
    7      C12      1.60  -0.011   -0.03    0.35   -0.16
    8      C13     22.01  -0.148   -1.92    2.49   -2.21
    9      O16     11.89   0.148   -3.24    1.65   -1.32
   10     Br17     29.64   0.104   -1.23    2.98   -2.97
 Added spheres:    44.72   0.028   -2.92    0.00    0.00
 --------------------------------------------------------------------
 After PCM corrections, the SCF energy is  -2954.35798651     a.u.
 --------------------------------------------------------------------
 ExpMin= 3.50D-02 ExpMax= 4.40D+05 ExpMxC= 1.51D+04 IAcc=3 IRadAn=         5 AccDes= 0.00D+00
 HarFok:  IExCor= 205 AccDes= 0.00D+00 IRadAn=         5 IDoV=1
 ScaDFX=  1.000000  1.000000  1.000000  1.000000
 Range of M.O.s used for correlation:    24   288
 NBasis=   288 NAE=    49 NBE=    49 NFC=    23 NFV=     0
 NROrb=    265 NOA=    26 NOB=    26 NVA=   239 NVB=   239

 **** Warning!!: The largest alpha MO coefficient is  0.16778666D+03

 Disk-based method using OVN memory for  9 occupieds at a time.
 Estimated scratch disk usage=   221781600 words.
 Actual    scratch disk usage=   221334624 words.
 JobTyp=1 Pass  1:  I=   1 to   9 NPSUse=  1 ParTrn=F ParDer=F DoDerP=F.
 JobTyp=1 Pass  2:  I=  10 to  18 NPSUse=  1 ParTrn=F ParDer=F DoDerP=F.
 JobTyp=1 Pass  3:  I=  19 to  26 NPSUse=  1 ParTrn=F ParDer=F DoDerP=F.
 Spin components of T(2) and E(2):
     alpha-alpha T2 =       0.7070725324D-01 E2=     -0.1891299060D+00
     alpha-beta  T2 =       0.3678391815D+00 E2=     -0.1043018179D+01
     beta-beta   T2 =       0.7070725324D-01 E2=     -0.1891299060D+00
 ANorm=    0.1228516865D+01
 E2 =    -0.1421277991D+01 EUMP2 =    -0.29557792644993D+04

 **********************************************************************

            Population analysis using the SCF density.

 **********************************************************************

 Orbital symmetries:
       Occupied  (A) (A) (A) (A) (A) (A) (A) (A) (A) (A) (A) (A)
                 (A) (A) (A) (A) (A) (A) (A) (A) (A) (A) (A) (A)
                 (A) (A) (A) (A) (A) (A) (A) (A) (A) (A) (A) (A)
                 (A) (A) (A) (A) (A) (A) (A) (A) (A) (A) (A) (A)
                 (A)
       Virtual   (A) (A) (A) (A) (A) (A) (A) (A) (A) (A) (A) (A)
                 (A) (A) (A) (A) (A) (A) (A) (A) (A) (A) (A) (A)
                 (A) (A) (A) (A) (A) (A) (A) (A) (A) (A) (A) (A)
                 (A) (A) (A) (A) (A) (A) (A) (A) (A) (A) (A) (A)
                 (A) (A) (A) (A) (A) (A) (A) (A) (A) (A) (A) (A)
                 (A) (A) (A) (A) (A) (A) (A) (A) (A) (A) (A) (A)
                 (A) (A) (A) (A) (A) (A) (A) (A) (A) (A) (A) (A)
                 (A) (A) (A) (A) (A) (A) (A) (A) (A) (A) (A) (A)
                 (A) (A) (A) (A) (A) (A) (A) (A) (A) (A) (A) (A)
                 (A) (A) (A) (A) (A) (A) (A) (A) (A) (A) (A) (A)
                 (A) (A) (A) (A) (A) (A) (A) (A) (A) (A) (A) (A)
                 (A) (A) (A) (A) (A) (A) (A) (A) (A) (A) (A) (A)
                 (A) (A) (A) (A) (A) (A) (A) (A) (A) (A) (A) (A)
                 (A) (A) (A) (A) (A) (A) (A) (A) (A) (A) (A) (A)
                 (A) (A) (A) (A) (A) (A) (A) (A) (A) (A) (A) (A)
                 (A) (A) (A) (A) (A) (A) (A) (A) (A) (A) (A) (A)
                 (A) (A) (A) (A) (A) (A) (A) (A) (A) (A) (A) (A)
                 (A) (A) (A) (A) (A) (A) (A) (A) (A) (A) (A) (A)
                 (A) (A) (A) (A) (A) (A) (A) (A) (A) (A) (A) (A)
                 (A) (A) (A) (A) (A) (A) (A) (A) (A) (A) (A)
 The electronic state is 1-A.
 Alpha  occ. eigenvalues -- -490.02440 -65.15844 -58.51850 -58.51688 -58.51686
 Alpha  occ. eigenvalues --  -20.56539 -11.36536 -11.30765 -11.26235 -11.26116
 Alpha  occ. eigenvalues --  -11.25573 -11.25533 -11.24761 -11.24670  -9.83888
 Alpha  occ. eigenvalues --   -7.45257  -7.44447  -7.44430  -3.19216  -3.18832
 Alpha  occ. eigenvalues --   -3.18810  -3.17847  -3.17847  -1.40930  -1.16910
 Alpha  occ. eigenvalues --   -1.09058  -1.04529  -1.02898  -0.94911  -0.86310
 Alpha  occ. eigenvalues --   -0.83655  -0.76680  -0.72247  -0.67132  -0.65961
 Alpha  occ. eigenvalues --   -0.64775  -0.62355  -0.61531  -0.59952  -0.54735
 Alpha  occ. eigenvalues --   -0.52769  -0.51421  -0.50490  -0.50072  -0.44551
 Alpha  occ. eigenvalues --   -0.41419  -0.41269  -0.35381  -0.34874
 Alpha virt. eigenvalues --    0.05489   0.06174   0.07209   0.07804   0.08494
 Alpha virt. eigenvalues --    0.09347   0.09507   0.10153   0.10227   0.11400
 Alpha virt. eigenvalues --    0.11663   0.12215   0.13066   0.13519   0.14517
 Alpha virt. eigenvalues --    0.15286   0.15452   0.15984   0.16847   0.17277
 Alpha virt. eigenvalues --    0.18497   0.19789   0.20557   0.20819   0.21632
 Alpha virt. eigenvalues --    0.22145   0.22542   0.22970   0.24448   0.25302
 Alpha virt. eigenvalues --    0.25489   0.26110   0.27351   0.28290   0.29065
 Alpha virt. eigenvalues --    0.29606   0.30401   0.30856   0.31086   0.31591
 Alpha virt. eigenvalues --    0.32837   0.33291   0.34110   0.35519   0.36287
 Alpha virt. eigenvalues --    0.36474   0.37497   0.38599   0.39858   0.40270
 Alpha virt. eigenvalues --    0.41878   0.43805   0.46046   0.46634   0.47345
 Alpha virt. eigenvalues --    0.48073   0.51060   0.53007   0.53908   0.54939
 Alpha virt. eigenvalues --    0.57786   0.58638   0.63634   0.64229   0.66559
 Alpha virt. eigenvalues --    0.68914   0.70032   0.70788   0.71707   0.71868
 Alpha virt. eigenvalues --    0.73954   0.74996   0.75625   0.77313   0.79706
 Alpha virt. eigenvalues --    0.80795   0.80912   0.83044   0.83286   0.84870
 Alpha virt. eigenvalues --    0.87617   0.87740   0.89127   0.89304   0.90084
 Alpha virt. eigenvalues --    0.91500   0.92350   0.92556   0.92887   0.95763
 Alpha virt. eigenvalues --    0.96762   0.98406   0.99454   1.00243   1.01081
 Alpha virt. eigenvalues --    1.02323   1.04271   1.07488   1.08060   1.10251
 Alpha virt. eigenvalues --    1.12419   1.13393   1.15762   1.16818   1.19555
 Alpha virt. eigenvalues --    1.22360   1.23424   1.24803   1.26755   1.29142
 Alpha virt. eigenvalues --    1.31495   1.34779   1.37571   1.38186   1.39192
 Alpha virt. eigenvalues --    1.42396   1.44348   1.49842   1.53947   1.59235
 Alpha virt. eigenvalues --    1.65626   1.70971   1.74059   1.75350   1.75622
 Alpha virt. eigenvalues --    1.76882   1.80074   1.80863   1.82533   1.82830
 Alpha virt. eigenvalues --    1.84413   1.90072   1.90116   1.92059   1.94227
 Alpha virt. eigenvalues --    1.95415   1.99723   2.01002   2.03893   2.04530
 Alpha virt. eigenvalues --    2.05310   2.08612   2.10418   2.12287   2.20204
 Alpha virt. eigenvalues --    2.21326   2.21692   2.23678   2.24138   2.26336
 Alpha virt. eigenvalues --    2.27789   2.29987   2.31433   2.33645   2.34818
 Alpha virt. eigenvalues --    2.36663   2.38731   2.41384   2.43737   2.48698
 Alpha virt. eigenvalues --    2.55500   2.56264   2.60946   2.64836   2.72520
 Alpha virt. eigenvalues --    2.74302   2.74578   2.76218   2.83285   2.85524
 Alpha virt. eigenvalues --    2.87927   2.94401   2.96821   2.99780   3.00105
 Alpha virt. eigenvalues --    3.01914   3.03937   3.05054   3.05280   3.06975
 Alpha virt. eigenvalues --    3.11195   3.16819   3.18169   3.20402   3.21805
 Alpha virt. eigenvalues --    3.24413   3.25854   3.27925   3.29255   3.31585
 Alpha virt. eigenvalues --    3.33646   3.43894   3.46937   3.53020   3.61006
 Alpha virt. eigenvalues --    3.64956   3.73394   3.75823   3.78309   3.88633
 Alpha virt. eigenvalues --    3.90945   3.92634   3.99829   4.02560   4.11665
 Alpha virt. eigenvalues --    4.15219   4.38489   4.43030   4.49173   4.55606
 Alpha virt. eigenvalues --    4.57811   4.70338   4.71412   4.74794   4.84654
 Alpha virt. eigenvalues --    4.90279   5.11206   5.25369   5.61287   5.77057
 Alpha virt. eigenvalues --    6.28453   7.30967   8.22101   8.25498   8.34405
 Alpha virt. eigenvalues --   24.74262  24.94892  24.98910  25.08904  25.09141
 Alpha virt. eigenvalues --   25.19813  25.23227  25.32047  49.56005  51.69442
 Alpha virt. eigenvalues --  293.90416 293.93806 294.052321028.51779
          Condensed to atoms (all electrons):
              1          2          3          4          5          6
     1  C    6.894220  -0.818296  -0.010331  -0.690246   0.450928   0.257749
     2  C   -0.818296  11.332944  -1.471617  -3.594649  -0.402023   0.084260
     3  C   -0.010331  -1.471617  16.730725  -1.775815  -0.468620  -1.105190
     4  C   -0.690246  -3.594649  -1.775815  13.229642  -1.790608   0.721869
     5  C    0.450928  -0.402023  -0.468620  -1.790608   7.990301   0.003993
     6  C    0.257749   0.084260  -1.105190   0.721869   0.003993   5.640777
     7  H    0.417350  -0.040122   0.011007  -0.003464  -0.008438  -0.011226
     8  H   -0.039107   0.415228  -0.028062   0.004372  -0.011160   0.001287
     9  H   -0.002526  -0.028175  -0.020156   0.451845  -0.046512  -0.011076
    10  H   -0.007608  -0.004114   0.008744  -0.045916   0.419082  -0.006900
    11  H   -0.007684  -0.025914   0.019726  -0.033415  -0.003349   0.423531
    12  C   -0.128911   0.637535  -8.396953   0.573167   0.705040   0.199337
    13  C   -0.074243  -0.495571   1.134213   0.229636  -0.365057  -0.016760
    14  H    0.004326   0.030217   0.125772  -0.054947  -0.031363  -0.002185
    15  H    0.000771   0.018363  -0.037498  -0.047817   0.014286  -0.001373
    16  O    0.077537   0.108960   0.132698  -0.246505  -0.010186  -0.013040
    17  Br  -0.008467  -0.046226  -0.095037   0.067541  -0.014810   0.005036
              7          8          9         10         11         12
     1  C    0.417350  -0.039107  -0.002526  -0.007608  -0.007684  -0.128911
     2  C   -0.040122   0.415228  -0.028175  -0.004114  -0.025914   0.637535
     3  C    0.011007  -0.028062  -0.020156   0.008744   0.019726  -8.396953
     4  C   -0.003464   0.004372   0.451845  -0.045916  -0.033415   0.573167
     5  C   -0.008438  -0.011160  -0.046512   0.419082  -0.003349   0.705040
     6  C   -0.011226   0.001287  -0.011076  -0.006900   0.423531   0.199337
     7  H    0.445987  -0.002834   0.000015  -0.000052  -0.003178   0.008173
     8  H   -0.002834   0.431848   0.000015   0.000014  -0.000049   0.032710
     9  H    0.000015   0.000015   0.447070  -0.002959  -0.000066   0.020761
    10  H   -0.000052   0.000014  -0.002959   0.445302  -0.003206   0.009743
    11  H   -0.003178  -0.000049  -0.000066  -0.003206   0.441065   0.002290
    12  C    0.008173   0.032710   0.020761   0.009743   0.002290  14.204217
    13  C   -0.000109  -0.000691  -0.000178   0.000364  -0.000289  -2.033915
    14  H    0.000000   0.000020   0.000518  -0.000003   0.000001  -0.102235
    15  H    0.000000  -0.000015  -0.001013   0.000001   0.000000   0.040436
    16  O    0.000010   0.002428  -0.000409   0.000004   0.000006   0.173228
    17  Br   0.000000   0.000443   0.000961   0.000022   0.000000   0.145402
             13         14         15         16         17
     1  C   -0.074243   0.004326   0.000771   0.077537  -0.008467
     2  C   -0.495571   0.030217   0.018363   0.108960  -0.046226
     3  C    1.134213   0.125772  -0.037498   0.132698  -0.095037
     4  C    0.229636  -0.054947  -0.047817  -0.246505   0.067541
     5  C   -0.365057  -0.031363   0.014286  -0.010186  -0.014810
     6  C   -0.016760  -0.002185  -0.001373  -0.013040   0.005036
     7  H   -0.000109   0.000000   0.000000   0.000010   0.000000
     8  H   -0.000691   0.000020  -0.000015   0.002428   0.000443
     9  H   -0.000178   0.000518  -0.001013  -0.000409   0.000961
    10  H    0.000364  -0.000003   0.000001   0.000004   0.000022
    11  H   -0.000289   0.000001   0.000000   0.000006   0.000000
    12  C   -2.033915  -0.102235   0.040436   0.173228   0.145402
    13  C    7.233796   0.411587   0.394088  -0.054744   0.144015
    14  H    0.411587   0.447463  -0.021631   0.004498  -0.048100
    15  H    0.394088  -0.021631   0.416657  -0.003237  -0.045033
    16  O   -0.054744   0.004498  -0.003237   8.271661  -0.093360
    17  Br   0.144015  -0.048100  -0.045033  -0.093360  35.135153
 Mulliken atomic charges:
              1
     1  C   -0.315461
     2  C    0.299200
     3  C    1.246394
     4  C   -0.994687
     5  C   -0.431505
     6  C   -0.170091
     7  H    0.186879
     8  H    0.193555
     9  H    0.191884
    10  H    0.187484
    11  H    0.190529
    12  C   -0.090025
    13  C   -0.506144
    14  H    0.236062
    15  H    0.273015
    16  O   -0.349550
    17  Br  -0.147540
 Sum of Mulliken charges=   0.00000
 Atomic charges with hydrogens summed into heavy atoms:
              1
     1  C   -0.128582
     2  C    0.492755
     3  C    1.246394
     4  C   -0.802803
     5  C   -0.244021
     6  C    0.020438
     7  H    0.000000
     8  H    0.000000
     9  H    0.000000
    10  H    0.000000
    11  H    0.000000
    12  C   -0.090025
    13  C    0.002933
    14  H    0.000000
    15  H    0.000000
    16  O   -0.349550
    17  Br  -0.147540
 Sum of Mulliken charges=   0.00000
 Electronic spatial extent (au):  <R**2>=  2856.7793
 Charge=     0.0000 electrons
 Dipole moment (field-independent basis, Debye):
    X=    -5.3557    Y=    -4.5306    Z=    -0.1408  Tot=     7.0163
 Quadrupole moment (field-independent basis, Debye-Ang):
   XX=   -64.9234   YY=   -68.7240   ZZ=   -74.8303
   XY=    -2.0992   XZ=     1.3637   YZ=    -3.2024
 Traceless Quadrupole moment (field-independent basis, Debye-Ang):
   XX=     4.5691   YY=     0.7686   ZZ=    -5.3377
   XY=    -2.0992   XZ=     1.3637   YZ=    -3.2024
 Octapole moment (field-independent basis, Debye-Ang**2):
  XXX=     5.1483  YYY=   -14.7564  ZZZ=    -0.0714  XYY=    10.5952
  XXY=     1.2712  XXZ=    -8.8096  XZZ=    44.5896  YZZ=    -1.8069
  YYZ=    -3.6715  XYZ=     0.3100
 Hexadecapole moment (field-independent basis, Debye-Ang**3):
 XXXX= -2530.4431 YYYY=  -425.6033 ZZZZ=  -111.5934 XXXY=    27.6672
 XXXZ=    17.9888 YYYX=    -9.7213 YYYZ=    -9.4695 ZZZX=   -11.9627
 ZZZY=     0.1050 XXYY=  -507.7692 XXZZ=  -553.7062 YYZZ=   -99.9560
 XXYZ=   -12.4017 YYXZ=    -2.2647 ZZXY=    -6.8753
 N-N= 6.859924772281D+02 E-N=-8.418850531833D+03  KE= 2.953557721453D+03
 1|1|UNPC-UNK|SP|RMP2-FC|6-311+G(d,p)|C8H7Br1O1|PCUSER|14-Oct-2017|0||#
  MP2/6-311+G(D,P) SCRF=(SOLVENT=ETHANOL) GEOM=CONNECTIVITY||Title Card
  Required||0,1|C|C,1,1.39566918|C,2,1.40558305,1,120.1600856|C,3,1.405
 46442,2,119.55673139,1,-2.22735047,0|C,4,1.39841519,3,120.04490228,2,1
 .87280024,0|C,5,1.39953243,4,120.19667557,3,-1.45452653,0|H,1,1.086631
 12,2,119.84234679,3,-179.36420326,0|H,2,1.08603265,1,121.12012866,6,-1
 79.33489486,0|H,4,1.08556818,3,120.85057232,2,179.80134193,0|H,5,1.086
 55283,4,119.71716164,3,179.85118904,0|H,6,1.08672655,5,120.02468546,4,
 179.96552093,0|C,3,1.49515745,2,118.00528059,1,-178.25205542,0|C,12,1.
 52145679,3,118.94857446,2,-170.89576819,0|H,13,1.09038229,12,112.68641
 109,3,40.69140518,0|H,13,1.08879369,12,108.6852263,3,-82.56809324,0|O,
 12,1.22285524,3,121.67983523,2,9.2853598,0|Br,13,1.94831544,12,109.740
 50386,3,160.17687481,0||Version=x86-Win32-G03RevB.05|State=1-A|HF=-295
 4.3579865|MP2=-2955.7792645|RMSD=9.895e-009|PG=C01 [X(C8H7Br1O1)]||@


 KEEP CLOSE TO NATURES HEART, YOURSELF;
 AND BREAK CLEAR AWAY, ONCE IN A WHILE, AND
 CLIMB A MOUNTAIN OR SPEND A WEEK IN THE
 WOODS.  WASH YOUR SPIRIT CLEAN...
                                         -- JOHN MUIR
 Job cpu time:  0 days  0 hours 10 minutes  6.0 seconds.
 File lengths (MBytes):  RWF=   1812 Int=      0 D2E=      0 Chk=     17 Scr=      1
 Normal termination of Gaussian 03 at Sat Oct 14 20:02:29 2017.
