# Supplementary material for: Conformational preferences of α-fluoroketones may influence their reactivity
Source: Beilstein J Org Chem. 2017 Dec 29;13:2915–21. doi: 10.3762/bjoc.13.284 (PMC5753061; doi:10.3762/bjoc.13.284)
Supplement: File 2 — Details of computational conformational analysis. [file Beilstein_J_Org_Chem-13-2915-s002.zip › Computation/CH2BR30.out]

 Entering Link 1 = C:\G03W\l1.exe PID=      7716.
  
 Copyright (c) 1988,1990,1992,1993,1995,1998,2003, Gaussian, Inc.
                  All Rights Reserved.
  
 This is the Gaussian(R) 03 program.  It is based on the
 the Gaussian(R) 98 system (copyright 1998, Gaussian, Inc.),
 the Gaussian(R) 94 system (copyright 1995, Gaussian, Inc.),
 the Gaussian 92(TM) system (copyright 1992, Gaussian, Inc.),
 the Gaussian 90(TM) system (copyright 1990, Gaussian, Inc.),
 the Gaussian 88(TM) system (copyright 1988, Gaussian, Inc.),
 the Gaussian 86(TM) system (copyright 1986, Carnegie Mellon
 University), and the Gaussian 82(TM) system (copyright 1983,
 Carnegie Mellon University). Gaussian is a federally registered
 trademark of Gaussian, Inc.
  
 This software contains proprietary and confidential information,
 including trade secrets, belonging to Gaussian, Inc.
  
 This software is provided under written license and may be
 used, copied, transmitted, or stored only in accord with that
 written license.
  
 The following legend is applicable only to US Government
 contracts under DFARS:
  
                    RESTRICTED RIGHTS LEGEND
  
 Use, duplication or disclosure by the US Government is subject
 to restrictions as set forth in subparagraph (c)(1)(ii) of the
 Rights in Technical Data and Computer Software clause at DFARS
 252.227-7013.
  
 Gaussian, Inc.
 Carnegie Office Park, Building 6, Pittsburgh, PA 15106 USA
  
 The following legend is applicable only to US Government
 contracts under FAR:
  
                    RESTRICTED RIGHTS LEGEND
  
 Use, reproduction and disclosure by the US Government is subject
 to restrictions as set forth in subparagraph (c) of the
 Commercial Computer Software - Restricted Rights clause at FAR
 52.227-19.
  
 Gaussian, Inc.
 Carnegie Office Park, Building 6, Pittsburgh, PA 15106 USA
  
  
 ---------------------------------------------------------------
 Warning -- This program may not be used in any manner that
 competes with the business of Gaussian, Inc. or will provide
 assistance to any competitor of Gaussian, Inc.  The licensee
 of this program is prohibited from giving any competitor of
 Gaussian, Inc. access to this program.  By using this program,
 the user acknowledges that Gaussian, Inc. is engaged in the
 business of creating and licensing software in the field of
 computational chemistry and represents and warrants to the
 licensee that it is not a competitor of Gaussian, Inc. and that
 it will not use this program in any manner prohibited above.
 ---------------------------------------------------------------
  

 Cite this work as:
 Gaussian 03, Revision B.05,
 M. J. Frisch, G. W. Trucks, H. B. Schlegel, G. E. Scuseria, 
 M. A. Robb, J. R. Cheeseman, J. A. Montgomery, Jr., T. Vreven, 
 K. N. Kudin, J. C. Burant, J. M. Millam, S. S. Iyengar, J. Tomasi, 
 V. Barone, B. Mennucci, M. Cossi, G. Scalmani, N. Rega, 
 G. A. Petersson, H. Nakatsuji, M. Hada, M. Ehara, K. Toyota, 
 R. Fukuda, J. Hasegawa, M. Ishida, T. Nakajima, Y. Honda, O. Kitao, 
 H. Nakai, M. Klene, X. Li, J. E. Knox, H. P. Hratchian, J. B. Cross, 
 C. Adamo, J. Jaramillo, R. Gomperts, R. E. Stratmann, O. Yazyev, 
 A. J. Austin, R. Cammi, C. Pomelli, J. W. Ochterski, P. Y. Ayala, 
 K. Morokuma, G. A. Voth, P. Salvador, J. J. Dannenberg, 
 V. G. Zakrzewski, S. Dapprich, A. D. Daniels, M. C. Strain, 
 O. Farkas, D. K. Malick, A. D. Rabuck, K. Raghavachari, 
 J. B. Foresman, J. V. Ortiz, Q. Cui, A. G. Baboul, S. Clifford, 
 J. Cioslowski, B. B. Stefanov, G. Liu, A. Liashenko, P. Piskorz, 
 I. Komaromi, R. L. Martin, D. J. Fox, T. Keith, M. A. Al-Laham, 
 C. Y. Peng, A. Nanayakkara, M. Challacombe, P. M. W. Gill, 
 B. Johnson, W. Chen, M. W. Wong, C. Gonzalez, and J. A. Pople, 
 Gaussian, Inc., Pittsburgh PA, 2003.
 
 **********************************************
 Gaussian 03:  x86-Win32-G03RevB.05  8-Nov-2003
                  04-Aug-2017 
 **********************************************
 %chk=CH2F.chk
 %mem=6MW
 %nproc=1
 Will use up to    1 processors via shared memory.
 Default route:  MaxDisk=2000MB
 ------------------------------------
 # mp2/6-311+g(d,p) geom=connectivity
 ------------------------------------
 1/38=1,57=2/1;
 2/17=6,18=5,40=1/2;
 3/5=4,6=6,7=111,11=9,16=1,25=1,30=1/1,2,3;
 4//1;
 5/5=2,38=5/2;
 8/10=2,27=262144000/1;
 9/16=-3,27=262144000/6;
 6/7=2,8=2,9=2,10=2/1;
 99/5=1,9=1/99;
 -------------------
 Title Card Required
 -------------------
 Symbolic Z-matrix:
 Charge =  0 Multiplicity = 1
 C
 C                    1    B1
 C                    2    B2       1    A1
 C                    3    B3       2    A2       1    D1       0
 C                    4    B4       3    A3       2    D2       0
 C                    5    B5       4    A4       3    D3       0
 H                    1    B6       2    A5       3    D4       0
 H                    2    B7       1    A6       6    D5       0
 H                    4    B8       3    A7       2    D6       0
 H                    5    B9       4    A8       3    D7       0
 H                    6    B10      5    A9       4    D8       0
 C                    3    B11      2    A10      1    D9       0
 C                    12   B12      3    A11      2    D10      0
 H                    13   B13      12   A12      3    D11      0
 H                    13   B14      12   A13      3    D12      0
 O                    12   B15      3    A14      2    D13      0
 Br                   13   B16      12   A15      3    D14      0
       Variables:
  B1                    1.39567                  
  B2                    1.40558                  
  B3                    1.40546                  
  B4                    1.39842                  
  B5                    1.39953                  
  B6                    1.08663                  
  B7                    1.08603                  
  B8                    1.08557                  
  B9                    1.08655                  
  B10                   1.08673                  
  B11                   1.49516                  
  B12                   1.52146                  
  B13                   1.09038                  
  B14                   1.08879                  
  B15                   1.22286                  
  B16                   1.94832                  
  A1                  120.16009                  
  A2                  119.55673                  
  A3                  120.0449                   
  A4                  120.19668                  
  A5                  119.84235                  
  A6                  121.12013                  
  A7                  120.85057                  
  A8                  119.71716                  
  A9                  120.02469                  
  A10                 118.00528                  
  A11                 118.94857                  
  A12                 112.68641                  
  A13                 108.68523                  
  A14                 121.67984                  
  A15                 109.7405                   
  D1                   -2.22735                  
  D2                    1.8728                   
  D3                   -1.45453                  
  D4                 -179.3642                   
  D5                 -179.33489                  
  D6                  179.80134                  
  D7                  179.85119                  
  D8                  179.96552                  
  D9                 -178.25206                  
  D10                -170.89577                  
  D11                  30.69141                  
  D12                 -92.56809                  
  D13                   9.28536                  
  D14                 150.17687                  
 
                          Input orientation:                          
 ---------------------------------------------------------------------
 Center     Atomic     Atomic              Coordinates (Angstroms)
 Number     Number      Type              X           Y           Z
 ---------------------------------------------------------------------
    1          6             0        0.000000    0.000000    0.000000
    2          6             0        0.000000    0.000000    1.395669
    3          6             0        1.215302    0.000000    2.101859
    4          6             0        2.428518   -0.047515    1.393918
    5          6             0        2.423343   -0.054850   -0.004468
    6          6             0        1.211193   -0.045668   -0.703968
    7          1             0       -0.942484    0.010459   -0.540724
    8          1             0       -0.929421    0.024243    1.956968
    9          1             0        3.379254   -0.045239    1.917897
   10          1             0        3.364469   -0.089217   -0.546406
   11          1             0        1.210440   -0.050836   -1.790682
   12          6             0        1.159394   -0.040266    3.595428
   13          6             0        2.442139    0.169294    4.386300
   14          1             0        3.148161    0.825370    3.876369
   15          1             0        2.891195   -0.802187    4.586416
   16          8             0        0.111782   -0.240102    4.193718
   17         35             0        2.029037    0.987786    6.105413
 ---------------------------------------------------------------------
                    Distance matrix (angstroms):
                    1          2          3          4          5
     1  C    0.000000
     2  C    1.395669   0.000000
     3  C    2.427915   1.405583   0.000000
     4  C    2.800529   2.428983   1.405464   0.000000
     5  C    2.423968   2.799283   2.428783   1.398415   0.000000
     6  C    1.401658   2.424366   2.806201   2.425491   1.399532
     7  H    1.086631   2.153602   3.411656   3.887139   3.408904
     8  H    2.166595   1.086033   2.149748   3.405573   3.885166
     9  H    3.885838   3.419668   2.172229   1.085568   2.146939
    10  H    3.409718   3.885778   3.411772   2.154670   1.086553
    11  H    2.162010   3.408897   3.892876   3.409604   2.159099
    12  C    3.777952   2.486917   1.495157   2.541137   3.815368
    13  C    5.023180   3.864787   2.598550   3.000257   4.396526
    14  H    5.061461   4.092191   2.750648   2.728072   4.044878
    15  H    5.480669   4.379884   3.102442   3.312951   4.674785
    16  O    4.202073   2.810555   2.377242   3.639125   4.796082
    17  Br   6.509131   5.222490   4.203134   4.840415   6.210734
                    6          7          8          9         10
     6  C    0.000000
     7  H    2.160584   0.000000
     8  H    3.415801   2.497764   0.000000
     9  H    3.402155   4.972458   4.309412   0.000000
    10  H    2.159472   4.308110   4.971645   2.464740   0.000000
    11  H    1.086727   2.490227   4.316192   4.296201   2.487878
    12  C    4.299711   4.639851   2.655534   2.782430   4.692499
    13  C    5.241399   5.979671   4.158138   2.649004   5.024850
    14  H    5.048765   6.075209   4.577399   2.155684   4.521526
    15  H    5.602043   6.453298   4.711061   2.816410   5.203670
    16  O    5.023329   4.856871   2.481337   3.986691   5.750784
    17  Br   6.935746   7.345492   5.185604   4.519460   6.869499
                   11         12         13         14         15
    11  H    0.000000
    12  C    5.386362   0.000000
    13  C    6.302432   1.521457   0.000000
    14  H    6.052930   2.187110   1.090382   0.000000
    15  H    6.637533   2.135818   1.088794   1.794196   0.000000
    16  O    6.087356   1.222855   2.373870   3.233503   2.862741
    17  Br   8.006070   2.848367   1.948315   2.499492   2.500934
                   16         17
    16  O    0.000000
    17  Br   2.972904   0.000000
 Stoichiometry    C8H7BrO
 Framework group  C1[X(C8H7BrO)]
 Deg. of freedom    45
 Full point group                 C1      NOp   1
 Largest Abelian subgroup         C1      NOp   1
 Largest concise Abelian subgroup C1      NOp   1
                         Standard orientation:                         
 ---------------------------------------------------------------------
 Center     Atomic     Atomic              Coordinates (Angstroms)
 Number     Number      Type              X           Y           Z
 ---------------------------------------------------------------------
    1          6             0       -3.561440    0.984561   -0.308280
    2          6             0       -2.197884    1.209207   -0.112977
    3          6             0       -1.329681    0.127774    0.115910
    4          6             0       -1.850732   -1.175231    0.193459
    5          6             0       -3.218837   -1.394609    0.004441
    6          6             0       -4.078620   -0.315970   -0.232210
    7          1             0       -4.226348    1.823465   -0.495110
    8          1             0       -1.782076    2.211486   -0.157765
    9          1             0       -1.199002   -2.026016    0.366293
   10          1             0       -3.615581   -2.404432    0.063157
   11          1             0       -5.141240   -0.489711   -0.379273
   12          6             0        0.115087    0.426540    0.358566
   13          6             0        1.108364   -0.725195    0.400239
   14          1             0        0.815310   -1.556693   -0.241373
   15          1             0        1.219324   -1.052938    1.432588
   16          8             0        0.515003    1.569830    0.526880
   17         35             0        2.854059   -0.111036   -0.209098
 ---------------------------------------------------------------------
 Rotational constants (GHZ):      3.2014279      0.3794837      0.3469054
 Standard basis: 6-311+G(d,p) (5D, 7F)
 There are   288 symmetry adapted basis functions of A   symmetry.
 Integral buffers will be    262144 words long.
 Raffenetti 1 integral format.
 Two-electron integral symmetry is turned on.
   288 basis functions,   474 primitive gaussians,   300 cartesian basis functions
    49 alpha electrons       49 beta electrons
       nuclear repulsion energy       686.4770144228 Hartrees.
 NAtoms=   17 NActive=   17 NUniq=   17 SFac= 1.00D+00 NAtFMM=   60 Big=F
 One-electron integrals computed using PRISM.
 NBasis=   288 RedAO= T  NBF=   288
 NBsUse=   288 1.00D-06 NBFU=   288
 Harris functional with IExCor=  205 diagonalized for initial guess.
 ExpMin= 3.50D-02 ExpMax= 4.40D+05 ExpMxC= 1.51D+04 IAcc=3 IRadAn=         5 AccDes= 0.00D+00
 HarFok:  IExCor= 205 AccDes= 0.00D+00 IRadAn=         5 IDoV=1
 ScaDFX=  1.000000  1.000000  1.000000  1.000000
 Initial guess orbital symmetries:
       Occupied  (A) (A) (A) (A) (A) (A) (A) (A) (A) (A) (A) (A)
                 (A) (A) (A) (A) (A) (A) (A) (A) (A) (A) (A) (A)
                 (A) (A) (A) (A) (A) (A) (A) (A) (A) (A) (A) (A)
                 (A) (A) (A) (A) (A) (A) (A) (A) (A) (A) (A) (A)
                 (A)
       Virtual   (A) (A) (A) (A) (A) (A) (A) (A) (A) (A) (A) (A)
                 (A) (A) (A) (A) (A) (A) (A) (A) (A) (A) (A) (A)
                 (A) (A) (A) (A) (A) (A) (A) (A) (A) (A) (A) (A)
                 (A) (A) (A) (A) (A) (A) (A) (A) (A) (A) (A) (A)
                 (A) (A) (A) (A) (A) (A) (A) (A) (A) (A) (A) (A)
                 (A) (A) (A) (A) (A) (A) (A) (A) (A) (A) (A) (A)
                 (A) (A) (A) (A) (A) (A) (A) (A) (A) (A) (A) (A)
                 (A) (A) (A) (A) (A) (A) (A) (A) (A) (A) (A) (A)
                 (A) (A) (A) (A) (A) (A) (A) (A) (A) (A) (A) (A)
                 (A) (A) (A) (A) (A) (A) (A) (A) (A) (A) (A) (A)
                 (A) (A) (A) (A) (A) (A) (A) (A) (A) (A) (A) (A)
                 (A) (A) (A) (A) (A) (A) (A) (A) (A) (A) (A) (A)
                 (A) (A) (A) (A) (A) (A) (A) (A) (A) (A) (A) (A)
                 (A) (A) (A) (A) (A) (A) (A) (A) (A) (A) (A) (A)
                 (A) (A) (A) (A) (A) (A) (A) (A) (A) (A) (A) (A)
                 (A) (A) (A) (A) (A) (A) (A) (A) (A) (A) (A) (A)
                 (A) (A) (A) (A) (A) (A) (A) (A) (A) (A) (A) (A)
                 (A) (A) (A) (A) (A) (A) (A) (A) (A) (A) (A) (A)
                 (A) (A) (A) (A) (A) (A) (A) (A) (A) (A) (A) (A)
                 (A) (A) (A) (A) (A) (A) (A) (A) (A) (A) (A)
 The electronic state of the initial guess is 1-A.
 Requested convergence on RMS density matrix=1.00D-08 within 128 cycles.
 Requested convergence on MAX density matrix=1.00D-06.
 Requested convergence on             energy=1.00D-06.
 No special actions if energy rises.
 SCF Done:  E(RHF) =  -2954.34024167     A.U. after   16 cycles
             Convg  =    0.9121D-08             -V/T =  2.0003
             S**2   =   0.0000
 ExpMin= 3.50D-02 ExpMax= 4.40D+05 ExpMxC= 1.51D+04 IAcc=3 IRadAn=         5 AccDes= 0.00D+00
 HarFok:  IExCor= 205 AccDes= 0.00D+00 IRadAn=         5 IDoV=1
 ScaDFX=  1.000000  1.000000  1.000000  1.000000
 Range of M.O.s used for correlation:    24   288
 NBasis=   288 NAE=    49 NBE=    49 NFC=    23 NFV=     0
 NROrb=    265 NOA=    26 NOB=    26 NVA=   239 NVB=   239

 **** Warning!!: The largest alpha MO coefficient is  0.18438894D+03

 Disk-based method using OVN memory for  9 occupieds at a time.
 Estimated scratch disk usage=   221777298 words.
 Actual    scratch disk usage=   221299602 words.
 JobTyp=1 Pass  1:  I=   1 to   9 NPSUse=  1 ParTrn=F ParDer=F DoDerP=F.
 JobTyp=1 Pass  2:  I=  10 to  18 NPSUse=  1 ParTrn=F ParDer=F DoDerP=F.
 JobTyp=1 Pass  3:  I=  19 to  26 NPSUse=  1 ParTrn=F ParDer=F DoDerP=F.
 Spin components of T(2) and E(2):
     alpha-alpha T2 =       0.7110453895D-01 E2=     -0.1896632244D+00
     alpha-beta  T2 =       0.3706868647D+00 E2=     -0.1047098542D+01
     beta-beta   T2 =       0.7110453895D-01 E2=     -0.1896632244D+00
 ANorm=    0.1229998351D+01
 E2 =    -0.1426424990D+01 EUMP2 =    -0.29557666666600D+04

 **********************************************************************

            Population analysis using the SCF density.

 **********************************************************************

 Orbital symmetries:
       Occupied  (A) (A) (A) (A) (A) (A) (A) (A) (A) (A) (A) (A)
                 (A) (A) (A) (A) (A) (A) (A) (A) (A) (A) (A) (A)
                 (A) (A) (A) (A) (A) (A) (A) (A) (A) (A) (A) (A)
                 (A) (A) (A) (A) (A) (A) (A) (A) (A) (A) (A) (A)
                 (A)
       Virtual   (A) (A) (A) (A) (A) (A) (A) (A) (A) (A) (A) (A)
                 (A) (A) (A) (A) (A) (A) (A) (A) (A) (A) (A) (A)
                 (A) (A) (A) (A) (A) (A) (A) (A) (A) (A) (A) (A)
                 (A) (A) (A) (A) (A) (A) (A) (A) (A) (A) (A) (A)
                 (A) (A) (A) (A) (A) (A) (A) (A) (A) (A) (A) (A)
                 (A) (A) (A) (A) (A) (A) (A) (A) (A) (A) (A) (A)
                 (A) (A) (A) (A) (A) (A) (A) (A) (A) (A) (A) (A)
                 (A) (A) (A) (A) (A) (A) (A) (A) (A) (A) (A) (A)
                 (A) (A) (A) (A) (A) (A) (A) (A) (A) (A) (A) (A)
                 (A) (A) (A) (A) (A) (A) (A) (A) (A) (A) (A) (A)
                 (A) (A) (A) (A) (A) (A) (A) (A) (A) (A) (A) (A)
                 (A) (A) (A) (A) (A) (A) (A) (A) (A) (A) (A) (A)
                 (A) (A) (A) (A) (A) (A) (A) (A) (A) (A) (A) (A)
                 (A) (A) (A) (A) (A) (A) (A) (A) (A) (A) (A) (A)
                 (A) (A) (A) (A) (A) (A) (A) (A) (A) (A) (A) (A)
                 (A) (A) (A) (A) (A) (A) (A) (A) (A) (A) (A) (A)
                 (A) (A) (A) (A) (A) (A) (A) (A) (A) (A) (A) (A)
                 (A) (A) (A) (A) (A) (A) (A) (A) (A) (A) (A) (A)
                 (A) (A) (A) (A) (A) (A) (A) (A) (A) (A) (A) (A)
                 (A) (A) (A) (A) (A) (A) (A) (A) (A) (A) (A)
 The electronic state is 1-A.
 Alpha  occ. eigenvalues -- -490.01644 -65.15039 -58.51052 -58.50878 -58.50874
 Alpha  occ. eigenvalues --  -20.55982 -11.35845 -11.31058 -11.27306 -11.26912
 Alpha  occ. eigenvalues --  -11.26782 -11.26352 -11.26171 -11.25898  -9.83077
 Alpha  occ. eigenvalues --   -7.44479  -7.43612  -7.43587  -3.18449  -3.18043
 Alpha  occ. eigenvalues --   -3.18014  -3.16983  -3.16983  -1.40037  -1.17799
 Alpha  occ. eigenvalues --   -1.09023  -1.05094  -1.03950  -0.94701  -0.87085
 Alpha  occ. eigenvalues --   -0.84718  -0.77202  -0.72852  -0.67703  -0.66297
 Alpha  occ. eigenvalues --   -0.65102  -0.63163  -0.61679  -0.61171  -0.54907
 Alpha  occ. eigenvalues --   -0.53700  -0.51801  -0.51597  -0.49683  -0.44107
 Alpha  occ. eigenvalues --   -0.40396  -0.40221  -0.36158  -0.35672
 Alpha virt. eigenvalues --    0.05068   0.05125   0.06448   0.07483   0.08005
 Alpha virt. eigenvalues --    0.08762   0.08964   0.09663   0.09788   0.10937
 Alpha virt. eigenvalues --    0.11720   0.11800   0.12733   0.13261   0.14129
 Alpha virt. eigenvalues --    0.14773   0.14892   0.15731   0.16482   0.17291
 Alpha virt. eigenvalues --    0.18541   0.19442   0.19759   0.20195   0.21104
 Alpha virt. eigenvalues --    0.21467   0.22008   0.22512   0.24377   0.24808
 Alpha virt. eigenvalues --    0.24954   0.25438   0.26792   0.27063   0.28195
 Alpha virt. eigenvalues --    0.28623   0.29294   0.29778   0.30483   0.30816
 Alpha virt. eigenvalues --    0.31665   0.32144   0.33650   0.34582   0.35201
 Alpha virt. eigenvalues --    0.35769   0.36532   0.39346   0.39624   0.40838
 Alpha virt. eigenvalues --    0.43030   0.43903   0.45463   0.45805   0.46522
 Alpha virt. eigenvalues --    0.48229   0.50130   0.52947   0.54432   0.54883
 Alpha virt. eigenvalues --    0.58290   0.60081   0.62792   0.63454   0.65881
 Alpha virt. eigenvalues --    0.67757   0.68868   0.69954   0.70683   0.71179
 Alpha virt. eigenvalues --    0.72989   0.74323   0.75115   0.76112   0.79001
 Alpha virt. eigenvalues --    0.80276   0.80345   0.82483   0.82772   0.84870
 Alpha virt. eigenvalues --    0.86751   0.87409   0.88333   0.89380   0.89554
 Alpha virt. eigenvalues --    0.90533   0.91136   0.92206   0.92642   0.94567
 Alpha virt. eigenvalues --    0.95625   0.97854   0.98969   0.99498   1.00142
 Alpha virt. eigenvalues --    1.01200   1.04084   1.06916   1.07363   1.09539
 Alpha virt. eigenvalues --    1.11567   1.12344   1.15349   1.16594   1.18183
 Alpha virt. eigenvalues --    1.21501   1.23537   1.23739   1.25736   1.27874
 Alpha virt. eigenvalues --    1.30442   1.34052   1.36765   1.37343   1.39396
 Alpha virt. eigenvalues --    1.43932   1.46447   1.49410   1.54458   1.58054
 Alpha virt. eigenvalues --    1.64227   1.71279   1.73084   1.74394   1.74653
 Alpha virt. eigenvalues --    1.75990   1.79074   1.80180   1.81291   1.81772
 Alpha virt. eigenvalues --    1.84578   1.88924   1.89248   1.92494   1.93330
 Alpha virt. eigenvalues --    1.95654   1.98160   1.99803   2.02088   2.03564
 Alpha virt. eigenvalues --    2.04342   2.08384   2.08679   2.10798   2.19439
 Alpha virt. eigenvalues --    2.20539   2.21012   2.22216   2.22578   2.25446
 Alpha virt. eigenvalues --    2.27022   2.30138   2.31018   2.32938   2.34007
 Alpha virt. eigenvalues --    2.35503   2.38794   2.41697   2.44270   2.47920
 Alpha virt. eigenvalues --    2.54116   2.54873   2.60032   2.64045   2.70997
 Alpha virt. eigenvalues --    2.72291   2.73355   2.74713   2.82570   2.84183
 Alpha virt. eigenvalues --    2.87822   2.93218   2.95590   2.98507   2.98629
 Alpha virt. eigenvalues --    3.01238   3.03109   3.03594   3.03985   3.06627
 Alpha virt. eigenvalues --    3.11408   3.13872   3.17092   3.17972   3.20472
 Alpha virt. eigenvalues --    3.21898   3.25563   3.26885   3.28298   3.32081
 Alpha virt. eigenvalues --    3.33934   3.42538   3.46048   3.52892   3.60210
 Alpha virt. eigenvalues --    3.64359   3.74465   3.74937   3.77354   3.88045
 Alpha virt. eigenvalues --    3.90667   3.91538   3.98990   4.01797   4.11299
 Alpha virt. eigenvalues --    4.15506   4.37391   4.41647   4.49915   4.54552
 Alpha virt. eigenvalues --    4.57160   4.71472   4.72604   4.75592   4.85495
 Alpha virt. eigenvalues --    4.90683   5.11195   5.24452   5.62234   5.77912
 Alpha virt. eigenvalues --    6.29564   7.29325   8.23659   8.25920   8.34478
 Alpha virt. eigenvalues --   24.73052  24.94704  24.99220  25.07867  25.08025
 Alpha virt. eigenvalues --   25.18789  25.22078  25.30901  49.54794  51.70274
 Alpha virt. eigenvalues --  293.91886 293.94072 294.054321028.50053
          Condensed to atoms (all electrons):
              1          2          3          4          5          6
     1  C    7.287770  -1.551719  -0.152314  -0.480789   0.610953   0.228674
     2  C   -1.551719  12.210556  -1.273659  -3.775212  -0.477902   0.171900
     3  C   -0.152314  -1.273659  15.597092  -1.729084  -0.389850  -1.030524
     4  C   -0.480789  -3.775212  -1.729084  12.888067  -1.445512   0.610459
     5  C    0.610953  -0.477902  -0.389850  -1.445512   7.668710   0.074036
     6  C    0.228674   0.171900  -1.030524   0.610459   0.074036   5.539696
     7  H    0.392546  -0.025137   0.007832  -0.001885  -0.014558   0.001947
     8  H   -0.060911   0.396435  -0.007073   0.005789  -0.011701  -0.001599
     9  H   -0.001429  -0.031166   0.002928   0.414415  -0.034160  -0.015388
    10  H   -0.014744  -0.001210   0.005916  -0.024860   0.381282   0.010625
    11  H    0.009104  -0.035080   0.026141  -0.043767   0.011214   0.400579
    12  C    0.022166   0.406320  -7.055799   0.670652   0.403737   0.200811
    13  C   -0.088580  -0.517487   0.675149   0.194190  -0.334010  -0.036842
    14  H    0.001401   0.006120   0.056800  -0.016738  -0.017629  -0.003727
    15  H    0.002851   0.026253   0.006233  -0.059092   0.003693  -0.000964
    16  O    0.066982   0.167219   0.045599  -0.256912  -0.015066  -0.009339
    17  Br  -0.001114  -0.058752  -0.044615   0.069168  -0.007644   0.003523
              7          8          9         10         11         12
     1  C    0.392546  -0.060911  -0.001429  -0.014744   0.009104   0.022166
     2  C   -0.025137   0.396435  -0.031166  -0.001210  -0.035080   0.406320
     3  C    0.007832  -0.007073   0.002928   0.005916   0.026141  -7.055799
     4  C   -0.001885   0.005789   0.414415  -0.024860  -0.043767   0.670652
     5  C   -0.014558  -0.011701  -0.034160   0.381282   0.011214   0.403737
     6  C    0.001947  -0.001599  -0.015388   0.010625   0.400579   0.200811
     7  H    0.491800  -0.003704   0.000028  -0.000091  -0.004414   0.008124
     8  H   -0.003704   0.450975  -0.000023   0.000021  -0.000071   0.047833
     9  H    0.000028  -0.000023   0.501895  -0.004358  -0.000121   0.021819
    10  H   -0.000091   0.000021  -0.004358   0.495869  -0.004460   0.010684
    11  H   -0.004414  -0.000071  -0.000121  -0.004460   0.491139   0.002785
    12  C    0.008124   0.047833   0.021819   0.010684   0.002785  12.790418
    13  C   -0.000054   0.005397   0.001782   0.000992  -0.000323  -1.589117
    14  H   -0.000001   0.000034   0.001010  -0.000003   0.000002  -0.054206
    15  H    0.000000  -0.000018  -0.000931  -0.000003   0.000000  -0.012284
    16  O    0.000056   0.002454  -0.000342   0.000003   0.000009   0.211255
    17  Br  -0.000004   0.000359   0.000511   0.000023  -0.000002   0.080495
             13         14         15         16         17
     1  C   -0.088580   0.001401   0.002851   0.066982  -0.001114
     2  C   -0.517487   0.006120   0.026253   0.167219  -0.058752
     3  C    0.675149   0.056800   0.006233   0.045599  -0.044615
     4  C    0.194190  -0.016738  -0.059092  -0.256912   0.069168
     5  C   -0.334010  -0.017629   0.003693  -0.015066  -0.007644
     6  C   -0.036842  -0.003727  -0.000964  -0.009339   0.003523
     7  H   -0.000054  -0.000001   0.000000   0.000056  -0.000004
     8  H    0.005397   0.000034  -0.000018   0.002454   0.000359
     9  H    0.001782   0.001010  -0.000931  -0.000342   0.000511
    10  H    0.000992  -0.000003  -0.000003   0.000003   0.000023
    11  H   -0.000323   0.000002   0.000000   0.000009  -0.000002
    12  C   -1.589117  -0.054206  -0.012284   0.211255   0.080495
    13  C    7.146055   0.403656   0.417659  -0.035651   0.199471
    14  H    0.403656   0.516320  -0.027529   0.004554  -0.054022
    15  H    0.417659  -0.027529   0.456018  -0.005925  -0.040630
    16  O   -0.035651   0.004554  -0.005925   8.167796  -0.087694
    17  Br   0.199471  -0.054022  -0.040630  -0.087694  35.037549
 Mulliken atomic charges:
              1
     1  C   -0.270848
     2  C    0.362521
     3  C    1.259227
     4  C   -1.018889
     5  C   -0.405591
     6  C   -0.143869
     7  H    0.147517
     8  H    0.175802
     9  H    0.143529
    10  H    0.144314
    11  H    0.147263
    12  C   -0.165692
    13  C   -0.442287
    14  H    0.183958
    15  H    0.234669
    16  O   -0.254999
    17  Br  -0.096624
 Sum of Mulliken charges=   0.00000
 Atomic charges with hydrogens summed into heavy atoms:
              1
     1  C   -0.123331
     2  C    0.538323
     3  C    1.259227
     4  C   -0.875360
     5  C   -0.261278
     6  C    0.003394
     7  H    0.000000
     8  H    0.000000
     9  H    0.000000
    10  H    0.000000
    11  H    0.000000
    12  C   -0.165692
    13  C   -0.023660
    14  H    0.000000
    15  H    0.000000
    16  O   -0.254999
    17  Br  -0.096624
 Sum of Mulliken charges=   0.00000
 Electronic spatial extent (au):  <R**2>=  2827.7036
 Charge=     0.0000 electrons
 Dipole moment (field-independent basis, Debye):
    X=    -3.9949    Y=    -3.1214    Z=     0.0584  Tot=     5.0701
 Quadrupole moment (field-independent basis, Debye-Ang):
   XX=   -66.4666   YY=   -69.7959   ZZ=   -74.5077
   XY=    -1.8751   XZ=     1.7471   YZ=    -3.4325
 Traceless Quadrupole moment (field-independent basis, Debye-Ang):
   XX=     3.7902   YY=     0.4608   ZZ=    -4.2510
   XY=    -1.8751   XZ=     1.7471   YZ=    -3.4325
 Octapole moment (field-independent basis, Debye-Ang**2):
  XXX=    32.8955  YYY=    -9.2086  ZZZ=    -0.6725  XYY=    14.5300
  XXY=     4.4489  XXZ=   -11.8395  XZZ=    44.7346  YZZ=    -0.6291
  YYZ=    -4.5101  XYZ=    -0.2118
 Hexadecapole moment (field-independent basis, Debye-Ang**3):
 XXXX= -2570.3183 YYYY=  -434.9943 ZZZZ=  -126.7851 XXXY=    21.4534
 XXXZ=    13.8266 YYYX=   -11.9489 YYYZ=    -8.6827 ZZZX=   -17.4462
 ZZZY=     0.7427 XXYY=  -513.6864 XXZZ=  -539.6889 YYZZ=  -104.0011
 XXYZ=   -13.0499 YYXZ=    -3.5439 ZZXY=    -7.4049
 N-N= 6.864770144228D+02 E-N=-8.419356311963D+03  KE= 2.953538560859D+03
 1|1|UNPC-UNK|SP|RMP2-FC|6-311+G(d,p)|C8H7Br1O1|PCUSER|04-Aug-2017|0||#
  MP2/6-311+G(D,P) GEOM=CONNECTIVITY||Title Card Required||0,1|C|C,1,1.
 39566918|C,2,1.40558305,1,120.1600856|C,3,1.40546442,2,119.55673139,1,
 -2.22735047,0|C,4,1.39841519,3,120.04490228,2,1.87280024,0|C,5,1.39953
 243,4,120.19667557,3,-1.45452653,0|H,1,1.08663112,2,119.84234679,3,-17
 9.36420326,0|H,2,1.08603265,1,121.12012866,6,-179.33489486,0|H,4,1.085
 56818,3,120.85057232,2,179.80134193,0|H,5,1.08655283,4,119.71716164,3,
 179.85118904,0|H,6,1.08672655,5,120.02468546,4,179.96552093,0|C,3,1.49
 515745,2,118.00528059,1,-178.25205542,0|C,12,1.52145679,3,118.94857446
 ,2,-170.89576819,0|H,13,1.09038229,12,112.68641109,3,30.69140518,0|H,1
 3,1.08879369,12,108.6852263,3,-92.56809324,0|O,12,1.22285524,3,121.679
 83523,2,9.2853598,0|Br,13,1.94831544,12,109.74050386,3,150.17687481,0|
 |Version=x86-Win32-G03RevB.05|State=1-A|HF=-2954.3402417|MP2=-2955.766
 6667|RMSD=9.121e-009|PG=C01 [X(C8H7Br1O1)]||@


 I LOVE MANKIND - IT'S PEOPLE I CAN'T STAND.
     -- LINUS OF PEANUTS
 Job cpu time:  0 days  0 hours  9 minutes 16.0 seconds.
 File lengths (MBytes):  RWF=   1742 Int=      0 D2E=      0 Chk=     17 Scr=      1
 Normal termination of Gaussian 03 at Fri Aug 04 09:23:33 2017.
