# Supplementary material for: Conformational preferences of α-fluoroketones may influence their reactivity
Source: Beilstein J Org Chem. 2017 Dec 29;13:2915–21. doi: 10.3762/bjoc.13.284 (PMC5753061; doi:10.3762/bjoc.13.284)
Supplement: File 2 — Details of computational conformational analysis. [file Beilstein_J_Org_Chem-13-2915-s002.zip › Computation/CH2BR30_EtOH.out]

 Entering Link 1 = C:\G03W\l1.exe PID=      2888.
  
 Copyright (c) 1988,1990,1992,1993,1995,1998,2003, Gaussian, Inc.
                  All Rights Reserved.
  
 This is the Gaussian(R) 03 program.  It is based on the
 the Gaussian(R) 98 system (copyright 1998, Gaussian, Inc.),
 the Gaussian(R) 94 system (copyright 1995, Gaussian, Inc.),
 the Gaussian 92(TM) system (copyright 1992, Gaussian, Inc.),
 the Gaussian 90(TM) system (copyright 1990, Gaussian, Inc.),
 the Gaussian 88(TM) system (copyright 1988, Gaussian, Inc.),
 the Gaussian 86(TM) system (copyright 1986, Carnegie Mellon
 University), and the Gaussian 82(TM) system (copyright 1983,
 Carnegie Mellon University). Gaussian is a federally registered
 trademark of Gaussian, Inc.
  
 This software contains proprietary and confidential information,
 including trade secrets, belonging to Gaussian, Inc.
  
 This software is provided under written license and may be
 used, copied, transmitted, or stored only in accord with that
 written license.
  
 The following legend is applicable only to US Government
 contracts under DFARS:
  
                    RESTRICTED RIGHTS LEGEND
  
 Use, duplication or disclosure by the US Government is subject
 to restrictions as set forth in subparagraph (c)(1)(ii) of the
 Rights in Technical Data and Computer Software clause at DFARS
 252.227-7013.
  
 Gaussian, Inc.
 Carnegie Office Park, Building 6, Pittsburgh, PA 15106 USA
  
 The following legend is applicable only to US Government
 contracts under FAR:
  
                    RESTRICTED RIGHTS LEGEND
  
 Use, reproduction and disclosure by the US Government is subject
 to restrictions as set forth in subparagraph (c) of the
 Commercial Computer Software - Restricted Rights clause at FAR
 52.227-19.
  
 Gaussian, Inc.
 Carnegie Office Park, Building 6, Pittsburgh, PA 15106 USA
  
  
 ---------------------------------------------------------------
 Warning -- This program may not be used in any manner that
 competes with the business of Gaussian, Inc. or will provide
 assistance to any competitor of Gaussian, Inc.  The licensee
 of this program is prohibited from giving any competitor of
 Gaussian, Inc. access to this program.  By using this program,
 the user acknowledges that Gaussian, Inc. is engaged in the
 business of creating and licensing software in the field of
 computational chemistry and represents and warrants to the
 licensee that it is not a competitor of Gaussian, Inc. and that
 it will not use this program in any manner prohibited above.
 ---------------------------------------------------------------
  

 Cite this work as:
 Gaussian 03, Revision B.05,
 M. J. Frisch, G. W. Trucks, H. B. Schlegel, G. E. Scuseria, 
 M. A. Robb, J. R. Cheeseman, J. A. Montgomery, Jr., T. Vreven, 
 K. N. Kudin, J. C. Burant, J. M. Millam, S. S. Iyengar, J. Tomasi, 
 V. Barone, B. Mennucci, M. Cossi, G. Scalmani, N. Rega, 
 G. A. Petersson, H. Nakatsuji, M. Hada, M. Ehara, K. Toyota, 
 R. Fukuda, J. Hasegawa, M. Ishida, T. Nakajima, Y. Honda, O. Kitao, 
 H. Nakai, M. Klene, X. Li, J. E. Knox, H. P. Hratchian, J. B. Cross, 
 C. Adamo, J. Jaramillo, R. Gomperts, R. E. Stratmann, O. Yazyev, 
 A. J. Austin, R. Cammi, C. Pomelli, J. W. Ochterski, P. Y. Ayala, 
 K. Morokuma, G. A. Voth, P. Salvador, J. J. Dannenberg, 
 V. G. Zakrzewski, S. Dapprich, A. D. Daniels, M. C. Strain, 
 O. Farkas, D. K. Malick, A. D. Rabuck, K. Raghavachari, 
 J. B. Foresman, J. V. Ortiz, Q. Cui, A. G. Baboul, S. Clifford, 
 J. Cioslowski, B. B. Stefanov, G. Liu, A. Liashenko, P. Piskorz, 
 I. Komaromi, R. L. Martin, D. J. Fox, T. Keith, M. A. Al-Laham, 
 C. Y. Peng, A. Nanayakkara, M. Challacombe, P. M. W. Gill, 
 B. Johnson, W. Chen, M. W. Wong, C. Gonzalez, and J. A. Pople, 
 Gaussian, Inc., Pittsburgh PA, 2003.
 
 **********************************************
 Gaussian 03:  x86-Win32-G03RevB.05  8-Nov-2003
                  14-Oct-2017 
 **********************************************
 %chk=CH2F.chk
 %mem=6MW
 %nproc=1
 Will use up to    1 processors via shared memory.
 Default route:  MaxDisk=2000MB
 -----------------------------------------------------------
 # mp2/6-311+g(d,p) scrf=(solvent=ethanol) geom=connectivity
 -----------------------------------------------------------
 1/38=1,57=2/1;
 2/17=6,18=5,40=1/2;
 3/5=4,6=6,7=111,11=9,16=1,25=1,30=1,70=2201,72=4/1,2,3;
 4//1;
 5/5=2,38=5,53=4/2;
 8/10=2,27=262144000/1;
 9/16=-3,27=262144000/6;
 6/7=2,8=2,9=2,10=2/1;
 99/5=1,9=1/99;
 -------------------
 Title Card Required
 -------------------
 Symbolic Z-matrix:
 Charge =  0 Multiplicity = 1
 C
 C                    1    B1
 C                    2    B2       1    A1
 C                    3    B3       2    A2       1    D1       0
 C                    4    B4       3    A3       2    D2       0
 C                    5    B5       4    A4       3    D3       0
 H                    1    B6       2    A5       3    D4       0
 H                    2    B7       1    A6       6    D5       0
 H                    4    B8       3    A7       2    D6       0
 H                    5    B9       4    A8       3    D7       0
 H                    6    B10      5    A9       4    D8       0
 C                    3    B11      2    A10      1    D9       0
 C                    12   B12      3    A11      2    D10      0
 H                    13   B13      12   A12      3    D11      0
 H                    13   B14      12   A13      3    D12      0
 O                    12   B15      3    A14      2    D13      0
 Br                   13   B16      12   A15      3    D14      0
       Variables:
  B1                    1.39567                  
  B2                    1.40558                  
  B3                    1.40546                  
  B4                    1.39842                  
  B5                    1.39953                  
  B6                    1.08663                  
  B7                    1.08603                  
  B8                    1.08557                  
  B9                    1.08655                  
  B10                   1.08673                  
  B11                   1.49516                  
  B12                   1.52146                  
  B13                   1.09038                  
  B14                   1.08879                  
  B15                   1.22286                  
  B16                   1.94832                  
  A1                  120.16009                  
  A2                  119.55673                  
  A3                  120.0449                   
  A4                  120.19668                  
  A5                  119.84235                  
  A6                  121.12013                  
  A7                  120.85057                  
  A8                  119.71716                  
  A9                  120.02469                  
  A10                 118.00528                  
  A11                 118.94857                  
  A12                 112.68641                  
  A13                 108.68523                  
  A14                 121.67984                  
  A15                 109.7405                   
  D1                   -2.22735                  
  D2                    1.8728                   
  D3                   -1.45453                  
  D4                 -179.3642                   
  D5                 -179.33489                  
  D6                  179.80134                  
  D7                  179.85119                  
  D8                  179.96552                  
  D9                 -178.25206                  
  D10                -170.89577                  
  D11                  30.69141                  
  D12                 -92.56809                  
  D13                   9.28536                  
  D14                 150.17687                  
 
                          Input orientation:                          
 ---------------------------------------------------------------------
 Center     Atomic     Atomic              Coordinates (Angstroms)
 Number     Number      Type              X           Y           Z
 ---------------------------------------------------------------------
    1          6             0        0.000000    0.000000    0.000000
    2          6             0        0.000000    0.000000    1.395669
    3          6             0        1.215302    0.000000    2.101859
    4          6             0        2.428518   -0.047515    1.393918
    5          6             0        2.423343   -0.054850   -0.004468
    6          6             0        1.211193   -0.045668   -0.703968
    7          1             0       -0.942484    0.010459   -0.540724
    8          1             0       -0.929421    0.024243    1.956968
    9          1             0        3.379254   -0.045239    1.917897
   10          1             0        3.364469   -0.089217   -0.546406
   11          1             0        1.210440   -0.050836   -1.790682
   12          6             0        1.159394   -0.040266    3.595428
   13          6             0        2.442139    0.169294    4.386300
   14          1             0        3.148161    0.825370    3.876369
   15          1             0        2.891195   -0.802187    4.586416
   16          8             0        0.111782   -0.240102    4.193718
   17         35             0        2.029037    0.987786    6.105413
 ---------------------------------------------------------------------
                    Distance matrix (angstroms):
                    1          2          3          4          5
     1  C    0.000000
     2  C    1.395669   0.000000
     3  C    2.427915   1.405583   0.000000
     4  C    2.800529   2.428983   1.405464   0.000000
     5  C    2.423968   2.799283   2.428783   1.398415   0.000000
     6  C    1.401658   2.424366   2.806201   2.425491   1.399532
     7  H    1.086631   2.153602   3.411656   3.887139   3.408904
     8  H    2.166595   1.086033   2.149748   3.405573   3.885166
     9  H    3.885838   3.419668   2.172229   1.085568   2.146939
    10  H    3.409718   3.885778   3.411772   2.154670   1.086553
    11  H    2.162010   3.408897   3.892876   3.409604   2.159099
    12  C    3.777952   2.486917   1.495157   2.541137   3.815368
    13  C    5.023180   3.864787   2.598550   3.000257   4.396526
    14  H    5.061461   4.092191   2.750648   2.728072   4.044878
    15  H    5.480669   4.379884   3.102442   3.312951   4.674785
    16  O    4.202073   2.810555   2.377242   3.639125   4.796082
    17  Br   6.509131   5.222490   4.203134   4.840415   6.210734
                    6          7          8          9         10
     6  C    0.000000
     7  H    2.160584   0.000000
     8  H    3.415801   2.497764   0.000000
     9  H    3.402155   4.972458   4.309412   0.000000
    10  H    2.159472   4.308110   4.971645   2.464740   0.000000
    11  H    1.086727   2.490227   4.316192   4.296201   2.487878
    12  C    4.299711   4.639851   2.655534   2.782430   4.692499
    13  C    5.241399   5.979671   4.158138   2.649004   5.024850
    14  H    5.048765   6.075209   4.577399   2.155684   4.521526
    15  H    5.602043   6.453298   4.711061   2.816410   5.203670
    16  O    5.023329   4.856871   2.481337   3.986691   5.750784
    17  Br   6.935746   7.345492   5.185604   4.519460   6.869499
                   11         12         13         14         15
    11  H    0.000000
    12  C    5.386362   0.000000
    13  C    6.302432   1.521457   0.000000
    14  H    6.052930   2.187110   1.090382   0.000000
    15  H    6.637533   2.135818   1.088794   1.794196   0.000000
    16  O    6.087356   1.222855   2.373870   3.233503   2.862741
    17  Br   8.006070   2.848367   1.948315   2.499492   2.500934
                   16         17
    16  O    0.000000
    17  Br   2.972904   0.000000
 Stoichiometry    C8H7BrO
 Framework group  C1[X(C8H7BrO)]
 Deg. of freedom    45
 Full point group                 C1      NOp   1
 Largest Abelian subgroup         C1      NOp   1
 Largest concise Abelian subgroup C1      NOp   1
                         Standard orientation:                         
 ---------------------------------------------------------------------
 Center     Atomic     Atomic              Coordinates (Angstroms)
 Number     Number      Type              X           Y           Z
 ---------------------------------------------------------------------
    1          6             0       -3.561440    0.984561   -0.308280
    2          6             0       -2.197884    1.209207   -0.112977
    3          6             0       -1.329681    0.127774    0.115910
    4          6             0       -1.850732   -1.175231    0.193459
    5          6             0       -3.218837   -1.394609    0.004441
    6          6             0       -4.078620   -0.315970   -0.232210
    7          1             0       -4.226348    1.823465   -0.495110
    8          1             0       -1.782076    2.211486   -0.157765
    9          1             0       -1.199002   -2.026016    0.366293
   10          1             0       -3.615581   -2.404432    0.063157
   11          1             0       -5.141240   -0.489711   -0.379273
   12          6             0        0.115087    0.426540    0.358566
   13          6             0        1.108364   -0.725195    0.400239
   14          1             0        0.815310   -1.556693   -0.241373
   15          1             0        1.219324   -1.052938    1.432588
   16          8             0        0.515003    1.569830    0.526880
   17         35             0        2.854059   -0.111036   -0.209098
 ---------------------------------------------------------------------
 Rotational constants (GHZ):      3.2014279      0.3794837      0.3469054
 Standard basis: 6-311+G(d,p) (5D, 7F)
 There are   288 symmetry adapted basis functions of A   symmetry.
 Integral buffers will be    262144 words long.
 Raffenetti 1 integral format.
 Two-electron integral symmetry is turned on.
   288 basis functions,   474 primitive gaussians,   300 cartesian basis functions
    49 alpha electrons       49 beta electrons
       nuclear repulsion energy       686.4770144228 Hartrees.
 NAtoms=   17 NActive=   17 NUniq=   17 SFac= 1.00D+00 NAtFMM=   60 Big=F
 ------------------------------------------------------------------------------
 United Atom Topological Model (UA0  parameters set).
  Nord Group  Hybr  Charge Alpha Radius          Bonded to
    1   CH    *     0.00   1.00  2.125   C2   [s]  C6   [s]
    2   CH    *     0.00   1.00  2.125   C1   [s]  C3   [s]
    3   C     *     0.00   1.00  1.925   C2   [s]  C4   [s]  C12  [s]
    4   CH    *     0.00   1.00  2.125   C3   [s]  C5   [s]
    5   CH    *     0.00   1.00  2.125   C4   [s]  C6   [s]
    6   CH    *     0.00   1.00  2.125   C1   [s]  C5   [s]
   12   C     *     0.00   1.00  1.925   C3   [s]  C13  [s]  O16  [d]
   13   CH2   *     0.00   1.00  2.325   C12  [s] Br17  [s]
   16   O     *     0.00   1.00  1.750   C12  [d]
   17  Br     *     0.00   1.00  2.094   C13  [s]
 ------------------------------------------------------------------------------
 Polarizable Continuum Model (PCM)
 =================================
 Model                : PCM.
 Atomic radii         : UA0 (Simple United Atom Topological Model).
 Polarization charges : Total charges.
 Charge compensation  : None.
 Solution method      : Matrix inversion.
 Cavity               : GePol (RMin=0.200 OFac=0.890).
                        Default sphere list used, NSphG=   10.
                        Tesserae with average area of 0.200 Ang**2.
 Solvent              : Ethanol, Eps=  24.550000.
 ------------------------------------------------------------------------------
 One-electron integrals computed using PRISM.
 NBasis=   288 RedAO= T  NBF=   288
 NBsUse=   288 1.00D-06 NBFU=   288
 Harris functional with IExCor=  205 diagonalized for initial guess.
 ExpMin= 3.50D-02 ExpMax= 4.40D+05 ExpMxC= 1.51D+04 IAcc=3 IRadAn=         5 AccDes= 0.00D+00
 HarFok:  IExCor= 205 AccDes= 0.00D+00 IRadAn=         5 IDoV=1
 ScaDFX=  1.000000  1.000000  1.000000  1.000000
 Initial guess orbital symmetries:
       Occupied  (A) (A) (A) (A) (A) (A) (A) (A) (A) (A) (A) (A)
                 (A) (A) (A) (A) (A) (A) (A) (A) (A) (A) (A) (A)
                 (A) (A) (A) (A) (A) (A) (A) (A) (A) (A) (A) (A)
                 (A) (A) (A) (A) (A) (A) (A) (A) (A) (A) (A) (A)
                 (A)
       Virtual   (A) (A) (A) (A) (A) (A) (A) (A) (A) (A) (A) (A)
                 (A) (A) (A) (A) (A) (A) (A) (A) (A) (A) (A) (A)
                 (A) (A) (A) (A) (A) (A) (A) (A) (A) (A) (A) (A)
                 (A) (A) (A) (A) (A) (A) (A) (A) (A) (A) (A) (A)
                 (A) (A) (A) (A) (A) (A) (A) (A) (A) (A) (A) (A)
                 (A) (A) (A) (A) (A) (A) (A) (A) (A) (A) (A) (A)
                 (A) (A) (A) (A) (A) (A) (A) (A) (A) (A) (A) (A)
                 (A) (A) (A) (A) (A) (A) (A) (A) (A) (A) (A) (A)
                 (A) (A) (A) (A) (A) (A) (A) (A) (A) (A) (A) (A)
                 (A) (A) (A) (A) (A) (A) (A) (A) (A) (A) (A) (A)
                 (A) (A) (A) (A) (A) (A) (A) (A) (A) (A) (A) (A)
                 (A) (A) (A) (A) (A) (A) (A) (A) (A) (A) (A) (A)
                 (A) (A) (A) (A) (A) (A) (A) (A) (A) (A) (A) (A)
                 (A) (A) (A) (A) (A) (A) (A) (A) (A) (A) (A) (A)
                 (A) (A) (A) (A) (A) (A) (A) (A) (A) (A) (A) (A)
                 (A) (A) (A) (A) (A) (A) (A) (A) (A) (A) (A) (A)
                 (A) (A) (A) (A) (A) (A) (A) (A) (A) (A) (A) (A)
                 (A) (A) (A) (A) (A) (A) (A) (A) (A) (A) (A) (A)
                 (A) (A) (A) (A) (A) (A) (A) (A) (A) (A) (A) (A)
                 (A) (A) (A) (A) (A) (A) (A) (A) (A) (A) (A)
 The electronic state of the initial guess is 1-A.
 Requested convergence on RMS density matrix=1.00D-08 within 128 cycles.
 Requested convergence on MAX density matrix=1.00D-06.
 Requested convergence on             energy=1.00D-06.
 No special actions if energy rises.
 Error on total polarization charges =  0.02800
 SCF Done:  E(RHF) =  -2954.35765958     A.U. after   16 cycles
             Convg  =    0.8334D-08             -V/T =  2.0003
             S**2   =   0.0000
 --------------------------------------------------------------------
 Variational PCM results
 =======================
 <psi(f)|   H    |psi(f)>                     (a.u.) =   -2954.336679
 <psi(f)|H+V(f)/2|psi(f)>                     (a.u.) =   -2954.357660
 Total free energy in solution:
  with all non electrostatic terms            (a.u.) =   -2954.354504
 --------------------------------------------------------------------
 (Polarized solute)-Solvent               (kcal/mol) =     -13.17
 --------------------------------------------------------------------
 Cavitation energy                        (kcal/mol) =      16.04
 Dispersion energy                        (kcal/mol) =     -15.27
 Repulsion energy                         (kcal/mol) =       1.21
 Total non electrostatic                  (kcal/mol) =       1.98
 --------------------------------------------------------------------
 Partition over spheres:
 Sphere  on Atom  Surface  Charge   GEl     GCav    GDR
    1      C1      17.32  -0.034   -0.87    1.71   -1.57
    2      C2      13.57  -0.021   -0.36    1.68   -1.44
    3      C3       0.90   0.001    0.00    0.25   -0.08
    4      C4      10.83  -0.015   -0.58    1.48   -1.17
    5      C5      17.32  -0.034   -1.03    1.71   -1.59
    6      C6      17.37  -0.045   -1.09    1.72   -1.56
    7      C12      1.58  -0.012   -0.03    0.35   -0.16
    8      C13     21.81  -0.144   -1.82    2.48   -2.17
    9      O16     12.08   0.152   -3.34    1.66   -1.33
   10     Br17     29.84   0.101   -1.17    3.00   -3.00
 Added spheres:    44.72   0.022   -2.87    0.00    0.00
 --------------------------------------------------------------------
 After PCM corrections, the SCF energy is  -2954.35765958     a.u.
 --------------------------------------------------------------------
 ExpMin= 3.50D-02 ExpMax= 4.40D+05 ExpMxC= 1.51D+04 IAcc=3 IRadAn=         5 AccDes= 0.00D+00
 HarFok:  IExCor= 205 AccDes= 0.00D+00 IRadAn=         5 IDoV=1
 ScaDFX=  1.000000  1.000000  1.000000  1.000000
 Range of M.O.s used for correlation:    24   288
 NBasis=   288 NAE=    49 NBE=    49 NFC=    23 NFV=     0
 NROrb=    265 NOA=    26 NOB=    26 NVA=   239 NVB=   239

 **** Warning!!: The largest alpha MO coefficient is  0.19243441D+03

 Disk-based method using OVN memory for  9 occupieds at a time.
 Estimated scratch disk usage=   221777298 words.
 Actual    scratch disk usage=   221299602 words.
 JobTyp=1 Pass  1:  I=   1 to   9 NPSUse=  1 ParTrn=F ParDer=F DoDerP=F.
 JobTyp=1 Pass  2:  I=  10 to  18 NPSUse=  1 ParTrn=F ParDer=F DoDerP=F.
 JobTyp=1 Pass  3:  I=  19 to  26 NPSUse=  1 ParTrn=F ParDer=F DoDerP=F.
 Spin components of T(2) and E(2):
     alpha-alpha T2 =       0.7072817643D-01 E2=     -0.1891470042D+00
     alpha-beta  T2 =       0.3679551656D+00 E2=     -0.1043160828D+01
     beta-beta   T2 =       0.7072817643D-01 E2=     -0.1891470042D+00
 ANorm=    0.1228581100D+01
 E2 =    -0.1421454836D+01 EUMP2 =    -0.29557791144129D+04

 **********************************************************************

            Population analysis using the SCF density.

 **********************************************************************

 Orbital symmetries:
       Occupied  (A) (A) (A) (A) (A) (A) (A) (A) (A) (A) (A) (A)
                 (A) (A) (A) (A) (A) (A) (A) (A) (A) (A) (A) (A)
                 (A) (A) (A) (A) (A) (A) (A) (A) (A) (A) (A) (A)
                 (A) (A) (A) (A) (A) (A) (A) (A) (A) (A) (A) (A)
                 (A)
       Virtual   (A) (A) (A) (A) (A) (A) (A) (A) (A) (A) (A) (A)
                 (A) (A) (A) (A) (A) (A) (A) (A) (A) (A) (A) (A)
                 (A) (A) (A) (A) (A) (A) (A) (A) (A) (A) (A) (A)
                 (A) (A) (A) (A) (A) (A) (A) (A) (A) (A) (A) (A)
                 (A) (A) (A) (A) (A) (A) (A) (A) (A) (A) (A) (A)
                 (A) (A) (A) (A) (A) (A) (A) (A) (A) (A) (A) (A)
                 (A) (A) (A) (A) (A) (A) (A) (A) (A) (A) (A) (A)
                 (A) (A) (A) (A) (A) (A) (A) (A) (A) (A) (A) (A)
                 (A) (A) (A) (A) (A) (A) (A) (A) (A) (A) (A) (A)
                 (A) (A) (A) (A) (A) (A) (A) (A) (A) (A) (A) (A)
                 (A) (A) (A) (A) (A) (A) (A) (A) (A) (A) (A) (A)
                 (A) (A) (A) (A) (A) (A) (A) (A) (A) (A) (A) (A)
                 (A) (A) (A) (A) (A) (A) (A) (A) (A) (A) (A) (A)
                 (A) (A) (A) (A) (A) (A) (A) (A) (A) (A) (A) (A)
                 (A) (A) (A) (A) (A) (A) (A) (A) (A) (A) (A) (A)
                 (A) (A) (A) (A) (A) (A) (A) (A) (A) (A) (A) (A)
                 (A) (A) (A) (A) (A) (A) (A) (A) (A) (A) (A) (A)
                 (A) (A) (A) (A) (A) (A) (A) (A) (A) (A) (A) (A)
                 (A) (A) (A) (A) (A) (A) (A) (A) (A) (A) (A) (A)
                 (A) (A) (A) (A) (A) (A) (A) (A) (A) (A) (A)
 The electronic state is 1-A.
 Alpha  occ. eigenvalues -- -490.02560 -65.15964 -58.51970 -58.51807 -58.51805
 Alpha  occ. eigenvalues --  -20.56536 -11.36550 -11.30738 -11.26234 -11.26119
 Alpha  occ. eigenvalues --  -11.25582 -11.25551 -11.24764 -11.24678  -9.84007
 Alpha  occ. eigenvalues --   -7.45378  -7.44563  -7.44547  -3.19338  -3.18952
 Alpha  occ. eigenvalues --   -3.18931  -3.17962  -3.17962  -1.40913  -1.16921
 Alpha  occ. eigenvalues --   -1.09119  -1.04522  -1.02909  -0.94904  -0.86374
 Alpha  occ. eigenvalues --   -0.83669  -0.76713  -0.72310  -0.67065  -0.66090
 Alpha  occ. eigenvalues --   -0.64523  -0.62355  -0.61433  -0.59962  -0.54987
 Alpha  occ. eigenvalues --   -0.52700  -0.51605  -0.50496  -0.49950  -0.44658
 Alpha  occ. eigenvalues --   -0.41442  -0.41307  -0.35400  -0.34879
 Alpha virt. eigenvalues --    0.05268   0.06276   0.07269   0.07810   0.08492
 Alpha virt. eigenvalues --    0.09315   0.09466   0.10128   0.10296   0.11290
 Alpha virt. eigenvalues --    0.11745   0.12273   0.13134   0.13624   0.14308
 Alpha virt. eigenvalues --    0.14947   0.15373   0.16046   0.16802   0.17541
 Alpha virt. eigenvalues --    0.18550   0.19703   0.20491   0.20874   0.21580
 Alpha virt. eigenvalues --    0.22078   0.22519   0.23077   0.25069   0.25305
 Alpha virt. eigenvalues --    0.25614   0.25969   0.27248   0.28152   0.29019
 Alpha virt. eigenvalues --    0.29115   0.30074   0.30968   0.31119   0.31629
 Alpha virt. eigenvalues --    0.32976   0.33283   0.34349   0.35552   0.36381
 Alpha virt. eigenvalues --    0.36472   0.37477   0.38494   0.39849   0.40239
 Alpha virt. eigenvalues --    0.41449   0.43547   0.45811   0.46439   0.47327
 Alpha virt. eigenvalues --    0.48140   0.50960   0.53201   0.53818   0.54638
 Alpha virt. eigenvalues --    0.57082   0.59596   0.62972   0.64145   0.66616
 Alpha virt. eigenvalues --    0.68821   0.69826   0.70607   0.71762   0.71859
 Alpha virt. eigenvalues --    0.73965   0.75047   0.75640   0.76828   0.79415
 Alpha virt. eigenvalues --    0.80683   0.81001   0.82956   0.83267   0.85109
 Alpha virt. eigenvalues --    0.87265   0.87609   0.88770   0.89425   0.89772
 Alpha virt. eigenvalues --    0.91574   0.92157   0.92352   0.92883   0.95365
 Alpha virt. eigenvalues --    0.96519   0.98275   0.99788   1.00238   1.01059
 Alpha virt. eigenvalues --    1.01965   1.04555   1.07444   1.07983   1.10260
 Alpha virt. eigenvalues --    1.12317   1.12533   1.15797   1.17081   1.18482
 Alpha virt. eigenvalues --    1.22108   1.23842   1.24378   1.26431   1.28218
 Alpha virt. eigenvalues --    1.31523   1.34876   1.37397   1.37842   1.39335
 Alpha virt. eigenvalues --    1.42803   1.45103   1.49854   1.53644   1.58630
 Alpha virt. eigenvalues --    1.64675   1.71882   1.73940   1.75381   1.75564
 Alpha virt. eigenvalues --    1.76872   1.79918   1.80924   1.82586   1.82819
 Alpha virt. eigenvalues --    1.85242   1.90171   1.90530   1.93125   1.94207
 Alpha virt. eigenvalues --    1.96110   1.99394   1.99903   2.03294   2.04539
 Alpha virt. eigenvalues --    2.05274   2.09507   2.09630   2.11670   2.20321
 Alpha virt. eigenvalues --    2.21459   2.21885   2.23422   2.23811   2.26236
 Alpha virt. eigenvalues --    2.27840   2.30356   2.31264   2.33506   2.34452
 Alpha virt. eigenvalues --    2.36674   2.39086   2.41726   2.44573   2.48396
 Alpha virt. eigenvalues --    2.54029   2.55325   2.61025   2.64972   2.72344
 Alpha virt. eigenvalues --    2.73966   2.74506   2.76008   2.83410   2.85259
 Alpha virt. eigenvalues --    2.88397   2.94608   2.96891   2.99866   3.00248
 Alpha virt. eigenvalues --    3.02327   3.04263   3.05126   3.05443   3.07977
 Alpha virt. eigenvalues --    3.11682   3.14768   3.18106   3.18974   3.21031
 Alpha virt. eigenvalues --    3.22337   3.25353   3.27919   3.29235   3.32126
 Alpha virt. eigenvalues --    3.33984   3.42587   3.46930   3.53088   3.61071
 Alpha virt. eigenvalues --    3.64487   3.73680   3.75676   3.78344   3.88815
 Alpha virt. eigenvalues --    3.90869   3.92605   3.99285   4.02372   4.11834
 Alpha virt. eigenvalues --    4.15475   4.38579   4.43030   4.49782   4.55510
 Alpha virt. eigenvalues --    4.57914   4.70742   4.71817   4.75029   4.84675
 Alpha virt. eigenvalues --    4.90010   5.10368   5.25414   5.61321   5.76976
 Alpha virt. eigenvalues --    6.28595   7.28389   8.22649   8.24881   8.33630
 Alpha virt. eigenvalues --   24.74038  24.94615  24.99055  25.08865  25.09122
 Alpha virt. eigenvalues --   25.19795  25.23217  25.32038  49.53865  51.69708
 Alpha virt. eigenvalues --  293.90964 293.93149 294.045141028.49135
          Condensed to atoms (all electrons):
              1          2          3          4          5          6
     1  C    6.798603  -0.884083  -0.135864  -0.533237   0.495357   0.273364
     2  C   -0.884083  11.619075  -1.318052  -3.859881  -0.454683   0.080739
     3  C   -0.135864  -1.318052  14.766207  -1.668305  -0.382855  -1.022590
     4  C   -0.533237  -3.859881  -1.668305  12.937271  -1.404859   0.614421
     5  C    0.495357  -0.454683  -0.382855  -1.404859   7.740220   0.105621
     6  C    0.273364   0.080739  -1.022590   0.614421   0.105621   5.552546
     7  H    0.415012  -0.036981   0.011971  -0.003293  -0.009170  -0.012165
     8  H   -0.037193   0.410976  -0.019015   0.004137  -0.010514   0.000885
     9  H   -0.001965  -0.030062  -0.010088   0.439915  -0.039775  -0.013132
    10  H   -0.007789  -0.004078   0.008953  -0.043328   0.416327  -0.005970
    11  H   -0.008466  -0.024242   0.019315  -0.033260  -0.004924   0.424623
    12  C   -0.001680   0.514030  -6.310787   0.591197   0.391059   0.198590
    13  C   -0.103635  -0.454465   0.754568   0.230462  -0.359772  -0.021482
    14  H    0.004121   0.016143   0.069485  -0.026016  -0.024852  -0.003001
    15  H    0.001303   0.027457   0.009799  -0.064452   0.003178  -0.000913
    16  O    0.062487   0.106610   0.049798  -0.227048  -0.011780  -0.012042
    17  Br  -0.003716  -0.054573  -0.046079   0.078544  -0.003483   0.003918
              7          8          9         10         11         12
     1  C    0.415012  -0.037193  -0.001965  -0.007789  -0.008466  -0.001680
     2  C   -0.036981   0.410976  -0.030062  -0.004078  -0.024242   0.514030
     3  C    0.011971  -0.019015  -0.010088   0.008953   0.019315  -6.310787
     4  C   -0.003293   0.004137   0.439915  -0.043328  -0.033260   0.591197
     5  C   -0.009170  -0.010514  -0.039775   0.416327  -0.004924   0.391059
     6  C   -0.012165   0.000885  -0.013132  -0.005970   0.424623   0.198590
     7  H    0.445880  -0.002823   0.000016  -0.000052  -0.003170   0.007701
     8  H   -0.002823   0.431605   0.000010   0.000014  -0.000049   0.024689
     9  H    0.000016   0.000010   0.447916  -0.002955  -0.000069   0.017423
    10  H   -0.000052   0.000014  -0.002955   0.445250  -0.003197   0.008497
    11  H   -0.003170  -0.000049  -0.000069  -0.003197   0.440937   0.002149
    12  C    0.007701   0.024689   0.017423   0.008497   0.002149  11.836795
    13  C    0.000056   0.000465   0.002594   0.000778  -0.000253  -1.473648
    14  H    0.000000   0.000023   0.000904  -0.000004   0.000001  -0.064048
    15  H    0.000000  -0.000015  -0.000803  -0.000002   0.000000  -0.006030
    16  O    0.000020   0.002624  -0.000293   0.000006   0.000007   0.254131
    17  Br  -0.000003   0.000283   0.000646   0.000018  -0.000002   0.084819
             13         14         15         16         17
     1  C   -0.103635   0.004121   0.001303   0.062487  -0.003716
     2  C   -0.454465   0.016143   0.027457   0.106610  -0.054573
     3  C    0.754568   0.069485   0.009799   0.049798  -0.046079
     4  C    0.230462  -0.026016  -0.064452  -0.227048   0.078544
     5  C   -0.359772  -0.024852   0.003178  -0.011780  -0.003483
     6  C   -0.021482  -0.003001  -0.000913  -0.012042   0.003918
     7  H    0.000056   0.000000   0.000000   0.000020  -0.000003
     8  H    0.000465   0.000023  -0.000015   0.002624   0.000283
     9  H    0.002594   0.000904  -0.000803  -0.000293   0.000646
    10  H    0.000778  -0.000004  -0.000002   0.000006   0.000018
    11  H   -0.000253   0.000001   0.000000   0.000007  -0.000002
    12  C   -1.473648  -0.064048  -0.006030   0.254131   0.084819
    13  C    6.986325   0.409269   0.413443  -0.056202   0.130902
    14  H    0.409269   0.457236  -0.019203   0.005365  -0.047699
    15  H    0.413443  -0.019203   0.407891  -0.003937  -0.042962
    16  O   -0.056202   0.005365  -0.003937   8.269872  -0.077917
    17  Br   0.130902  -0.047699  -0.042962  -0.077917  35.123793
 Mulliken atomic charges:
              1
     1  C   -0.332622
     2  C    0.346068
     3  C    1.223539
     4  C   -1.032268
     5  C   -0.445094
     6  C   -0.163413
     7  H    0.187001
     8  H    0.193900
     9  H    0.189719
    10  H    0.187531
    11  H    0.190600
    12  C   -0.074887
    13  C   -0.459405
    14  H    0.222275
    15  H    0.275245
    16  O   -0.361701
    17  Br  -0.146489
 Sum of Mulliken charges=   0.00000
 Atomic charges with hydrogens summed into heavy atoms:
              1
     1  C   -0.145621
     2  C    0.539968
     3  C    1.223539
     4  C   -0.842549
     5  C   -0.257563
     6  C    0.027187
     7  H    0.000000
     8  H    0.000000
     9  H    0.000000
    10  H    0.000000
    11  H    0.000000
    12  C   -0.074887
    13  C    0.038115
    14  H    0.000000
    15  H    0.000000
    16  O   -0.361701
    17  Br  -0.146489
 Sum of Mulliken charges=   0.00000
 Electronic spatial extent (au):  <R**2>=  2825.8827
 Charge=     0.0000 electrons
 Dipole moment (field-independent basis, Debye):
    X=    -5.2028    Y=    -4.5308    Z=     0.0801  Tot=     6.8996
 Quadrupole moment (field-independent basis, Debye-Ang):
   XX=   -64.6072   YY=   -69.1873   ZZ=   -74.5267
   XY=    -2.0392   XZ=     2.1693   YZ=    -4.0828
 Traceless Quadrupole moment (field-independent basis, Debye-Ang):
   XX=     4.8332   YY=     0.2531   ZZ=    -5.0863
   XY=    -2.0392   XZ=     2.1693   YZ=    -4.0828
 Octapole moment (field-independent basis, Debye-Ang**2):
  XXX=     6.9557  YYY=   -15.8383  ZZZ=    -0.2231  XYY=    10.0907
  XXY=     0.0536  XXZ=   -12.9013  XZZ=    44.4252  YZZ=    -1.9643
  YYZ=    -4.8781  XYZ=    -0.1500
 Hexadecapole moment (field-independent basis, Debye-Ang**3):
 XXXX= -2491.3429 YYYY=  -428.8972 ZZZZ=  -126.6397 XXXY=    25.8746
 XXXZ=    23.7503 YYYX=   -10.3082 YYYZ=   -11.6985 ZZZX=   -16.6178
 ZZZY=    -0.6819 XXYY=  -500.9179 XXZZ=  -540.3068 YYZZ=  -104.0189
 XXYZ=   -14.9321 YYXZ=    -3.0809 ZZXY=    -7.9559
 N-N= 6.864770144228D+02 E-N=-8.419768415945D+03  KE= 2.953558429767D+03
 1|1|UNPC-UNK|SP|RMP2-FC|6-311+G(d,p)|C8H7Br1O1|PCUSER|14-Oct-2017|0||#
  MP2/6-311+G(D,P) SCRF=(SOLVENT=ETHANOL) GEOM=CONNECTIVITY||Title Card
  Required||0,1|C|C,1,1.39566918|C,2,1.40558305,1,120.1600856|C,3,1.405
 46442,2,119.55673139,1,-2.22735047,0|C,4,1.39841519,3,120.04490228,2,1
 .87280024,0|C,5,1.39953243,4,120.19667557,3,-1.45452653,0|H,1,1.086631
 12,2,119.84234679,3,-179.36420326,0|H,2,1.08603265,1,121.12012866,6,-1
 79.33489486,0|H,4,1.08556818,3,120.85057232,2,179.80134193,0|H,5,1.086
 55283,4,119.71716164,3,179.85118904,0|H,6,1.08672655,5,120.02468546,4,
 179.96552093,0|C,3,1.49515745,2,118.00528059,1,-178.25205542,0|C,12,1.
 52145679,3,118.94857446,2,-170.89576819,0|H,13,1.09038229,12,112.68641
 109,3,30.69140518,0|H,13,1.08879369,12,108.6852263,3,-92.56809324,0|O,
 12,1.22285524,3,121.67983523,2,9.2853598,0|Br,13,1.94831544,12,109.740
 50386,3,150.17687481,0||Version=x86-Win32-G03RevB.05|State=1-A|HF=-295
 4.3576596|MP2=-2955.7791144|RMSD=8.334e-009|PG=C01 [X(C8H7Br1O1)]||@


 TO SEE A WORLD IN A GRAIN OF SAND
 AND A HEAVEN IN A WILD FLOWER
 HOLD INFINITY IN THE PALM OF YOUR HAND
 AND ETERNITY IN AN HOUR

                       -- WILLIAM BLAKE
 Job cpu time:  0 days  0 hours 10 minutes  4.0 seconds.
 File lengths (MBytes):  RWF=   1815 Int=      0 D2E=      0 Chk=     17 Scr=      1
 Normal termination of Gaussian 03 at Sat Oct 14 20:12:33 2017.
