# Supplementary material for: Conformational preferences of α-fluoroketones may influence their reactivity
Source: Beilstein J Org Chem. 2017 Dec 29;13:2915–21. doi: 10.3762/bjoc.13.284 (PMC5753061; doi:10.3762/bjoc.13.284)
Supplement: File 2 — Details of computational conformational analysis. [file Beilstein_J_Org_Chem-13-2915-s002.zip › Computation/CH2BR40.out]

 Entering Link 1 = C:\G03W\l1.exe PID=      3836.
  
 Copyright (c) 1988,1990,1992,1993,1995,1998,2003, Gaussian, Inc.
                  All Rights Reserved.
  
 This is the Gaussian(R) 03 program.  It is based on the
 the Gaussian(R) 98 system (copyright 1998, Gaussian, Inc.),
 the Gaussian(R) 94 system (copyright 1995, Gaussian, Inc.),
 the Gaussian 92(TM) system (copyright 1992, Gaussian, Inc.),
 the Gaussian 90(TM) system (copyright 1990, Gaussian, Inc.),
 the Gaussian 88(TM) system (copyright 1988, Gaussian, Inc.),
 the Gaussian 86(TM) system (copyright 1986, Carnegie Mellon
 University), and the Gaussian 82(TM) system (copyright 1983,
 Carnegie Mellon University). Gaussian is a federally registered
 trademark of Gaussian, Inc.
  
 This software contains proprietary and confidential information,
 including trade secrets, belonging to Gaussian, Inc.
  
 This software is provided under written license and may be
 used, copied, transmitted, or stored only in accord with that
 written license.
  
 The following legend is applicable only to US Government
 contracts under DFARS:
  
                    RESTRICTED RIGHTS LEGEND
  
 Use, duplication or disclosure by the US Government is subject
 to restrictions as set forth in subparagraph (c)(1)(ii) of the
 Rights in Technical Data and Computer Software clause at DFARS
 252.227-7013.
  
 Gaussian, Inc.
 Carnegie Office Park, Building 6, Pittsburgh, PA 15106 USA
  
 The following legend is applicable only to US Government
 contracts under FAR:
  
                    RESTRICTED RIGHTS LEGEND
  
 Use, reproduction and disclosure by the US Government is subject
 to restrictions as set forth in subparagraph (c) of the
 Commercial Computer Software - Restricted Rights clause at FAR
 52.227-19.
  
 Gaussian, Inc.
 Carnegie Office Park, Building 6, Pittsburgh, PA 15106 USA
  
  
 ---------------------------------------------------------------
 Warning -- This program may not be used in any manner that
 competes with the business of Gaussian, Inc. or will provide
 assistance to any competitor of Gaussian, Inc.  The licensee
 of this program is prohibited from giving any competitor of
 Gaussian, Inc. access to this program.  By using this program,
 the user acknowledges that Gaussian, Inc. is engaged in the
 business of creating and licensing software in the field of
 computational chemistry and represents and warrants to the
 licensee that it is not a competitor of Gaussian, Inc. and that
 it will not use this program in any manner prohibited above.
 ---------------------------------------------------------------
  

 Cite this work as:
 Gaussian 03, Revision B.05,
 M. J. Frisch, G. W. Trucks, H. B. Schlegel, G. E. Scuseria, 
 M. A. Robb, J. R. Cheeseman, J. A. Montgomery, Jr., T. Vreven, 
 K. N. Kudin, J. C. Burant, J. M. Millam, S. S. Iyengar, J. Tomasi, 
 V. Barone, B. Mennucci, M. Cossi, G. Scalmani, N. Rega, 
 G. A. Petersson, H. Nakatsuji, M. Hada, M. Ehara, K. Toyota, 
 R. Fukuda, J. Hasegawa, M. Ishida, T. Nakajima, Y. Honda, O. Kitao, 
 H. Nakai, M. Klene, X. Li, J. E. Knox, H. P. Hratchian, J. B. Cross, 
 C. Adamo, J. Jaramillo, R. Gomperts, R. E. Stratmann, O. Yazyev, 
 A. J. Austin, R. Cammi, C. Pomelli, J. W. Ochterski, P. Y. Ayala, 
 K. Morokuma, G. A. Voth, P. Salvador, J. J. Dannenberg, 
 V. G. Zakrzewski, S. Dapprich, A. D. Daniels, M. C. Strain, 
 O. Farkas, D. K. Malick, A. D. Rabuck, K. Raghavachari, 
 J. B. Foresman, J. V. Ortiz, Q. Cui, A. G. Baboul, S. Clifford, 
 J. Cioslowski, B. B. Stefanov, G. Liu, A. Liashenko, P. Piskorz, 
 I. Komaromi, R. L. Martin, D. J. Fox, T. Keith, M. A. Al-Laham, 
 C. Y. Peng, A. Nanayakkara, M. Challacombe, P. M. W. Gill, 
 B. Johnson, W. Chen, M. W. Wong, C. Gonzalez, and J. A. Pople, 
 Gaussian, Inc., Pittsburgh PA, 2003.
 
 **********************************************
 Gaussian 03:  x86-Win32-G03RevB.05  8-Nov-2003
                  04-Aug-2017 
 **********************************************
 %chk=CH2F.chk
 %mem=6MW
 %nproc=1
 Will use up to    1 processors via shared memory.
 Default route:  MaxDisk=2000MB
 ------------------------------------
 # mp2/6-311+g(d,p) geom=connectivity
 ------------------------------------
 1/38=1,57=2/1;
 2/17=6,18=5,40=1/2;
 3/5=4,6=6,7=111,11=9,16=1,25=1,30=1/1,2,3;
 4//1;
 5/5=2,38=5/2;
 8/10=2,27=262144000/1;
 9/16=-3,27=262144000/6;
 6/7=2,8=2,9=2,10=2/1;
 99/5=1,9=1/99;
 -------------------
 Title Card Required
 -------------------
 Symbolic Z-matrix:
 Charge =  0 Multiplicity = 1
 C
 C                    1    B1
 C                    2    B2       1    A1
 C                    3    B3       2    A2       1    D1       0
 C                    4    B4       3    A3       2    D2       0
 C                    5    B5       4    A4       3    D3       0
 H                    1    B6       2    A5       3    D4       0
 H                    2    B7       1    A6       6    D5       0
 H                    4    B8       3    A7       2    D6       0
 H                    5    B9       4    A8       3    D7       0
 H                    6    B10      5    A9       4    D8       0
 C                    3    B11      2    A10      1    D9       0
 C                    12   B12      3    A11      2    D10      0
 H                    13   B13      12   A12      3    D11      0
 H                    13   B14      12   A13      3    D12      0
 O                    12   B15      3    A14      2    D13      0
 Br                   13   B16      12   A15      3    D14      0
       Variables:
  B1                    1.39567                  
  B2                    1.40558                  
  B3                    1.40546                  
  B4                    1.39842                  
  B5                    1.39953                  
  B6                    1.08663                  
  B7                    1.08603                  
  B8                    1.08557                  
  B9                    1.08655                  
  B10                   1.08673                  
  B11                   1.49516                  
  B12                   1.52146                  
  B13                   1.09038                  
  B14                   1.08879                  
  B15                   1.22286                  
  B16                   1.94832                  
  A1                  120.16009                  
  A2                  119.55673                  
  A3                  120.0449                   
  A4                  120.19668                  
  A5                  119.84235                  
  A6                  121.12013                  
  A7                  120.85057                  
  A8                  119.71716                  
  A9                  120.02469                  
  A10                 118.00528                  
  A11                 118.94857                  
  A12                 112.68641                  
  A13                 108.68523                  
  A14                 121.67984                  
  A15                 109.7405                   
  D1                   -2.22735                  
  D2                    1.8728                   
  D3                   -1.45453                  
  D4                 -179.3642                   
  D5                 -179.33489                  
  D6                  179.80134                  
  D7                  179.85119                  
  D8                  179.96552                  
  D9                 -178.25206                  
  D10                -170.89577                  
  D11                  20.69141                  
  D12                -102.56809                  
  D13                   9.28536                  
  D14                 140.17687                  
 
                          Input orientation:                          
 ---------------------------------------------------------------------
 Center     Atomic     Atomic              Coordinates (Angstroms)
 Number     Number      Type              X           Y           Z
 ---------------------------------------------------------------------
    1          6             0        0.000000    0.000000    0.000000
    2          6             0        0.000000    0.000000    1.395669
    3          6             0        1.215302    0.000000    2.101859
    4          6             0        2.428518   -0.047515    1.393918
    5          6             0        2.423343   -0.054850   -0.004468
    6          6             0        1.211193   -0.045668   -0.703968
    7          1             0       -0.942484    0.010459   -0.540724
    8          1             0       -0.929421    0.024243    1.956968
    9          1             0        3.379254   -0.045239    1.917897
   10          1             0        3.364469   -0.089217   -0.546406
   11          1             0        1.210440   -0.050836   -1.790682
   12          6             0        1.159394   -0.040266    3.595428
   13          6             0        2.442139    0.169294    4.386300
   14          1             0        3.214239    0.677899    3.808271
   15          1             0        2.796365   -0.797934    4.739099
   16          8             0        0.111782   -0.240102    4.193718
   17         35             0        2.076506    1.265701    5.954783
 ---------------------------------------------------------------------
                    Distance matrix (angstroms):
                    1          2          3          4          5
     1  C    0.000000
     2  C    1.395669   0.000000
     3  C    2.427915   1.405583   0.000000
     4  C    2.800529   2.428983   1.405464   0.000000
     5  C    2.423968   2.799283   2.428783   1.398415   0.000000
     6  C    1.401658   2.424366   2.806201   2.425491   1.399532
     7  H    1.086631   2.153602   3.411656   3.887139   3.408904
     8  H    2.166595   1.086033   2.149748   3.405573   3.885166
     9  H    3.885838   3.419668   2.172229   1.085568   2.146939
    10  H    3.409718   3.885778   3.411772   2.154670   1.086553
    11  H    2.162010   3.408897   3.892876   3.409604   2.159099
    12  C    3.777952   2.486917   1.495157   2.541137   3.815368
    13  C    5.023180   3.864787   2.598550   3.000257   4.396526
    14  H    5.029295   4.075724   2.714247   2.640584   3.962249
    15  H    5.560163   4.431126   3.176711   3.447996   4.815885
    16  O    4.202073   2.810555   2.377242   3.639125   4.796082
    17  Br   6.432209   5.167145   4.145924   4.759194   6.113658
                    6          7          8          9         10
     6  C    0.000000
     7  H    2.160584   0.000000
     8  H    3.415801   2.497764   0.000000
     9  H    3.402155   4.972458   4.309412   0.000000
    10  H    2.159472   4.308110   4.971645   2.464740   0.000000
    11  H    1.086727   2.490227   4.316192   4.296201   2.487878
    12  C    4.299711   4.639851   2.655534   2.782430   4.692499
    13  C    5.241399   5.979671   4.158138   2.649004   5.024850
    14  H    4.989593   6.052898   4.585248   2.030683   4.424280
    15  H    5.718885   6.519894   4.722045   2.977498   5.362984
    16  O    5.023329   4.856871   2.481337   3.986691   5.750784
    17  Br   6.841594   7.271969   5.153575   4.439838   6.764622
                   11         12         13         14         15
    11  H    0.000000
    12  C    5.386362   0.000000
    13  C    6.302432   1.521457   0.000000
    14  H    5.991205   2.187110   1.090382   0.000000
    15  H    6.761017   2.135818   1.088794   1.794196   0.000000
    16  O    6.087356   1.222855   2.373870   3.258302   2.795639
    17  Br   7.904148   2.848367   1.948315   2.499492   2.500934
                   16         17
    16  O    0.000000
    17  Br   3.037915   0.000000
 Stoichiometry    C8H7BrO
 Framework group  C1[X(C8H7BrO)]
 Deg. of freedom    45
 Full point group                 C1      NOp   1
 Largest Abelian subgroup         C1      NOp   1
 Largest concise Abelian subgroup C1      NOp   1
                         Standard orientation:                         
 ---------------------------------------------------------------------
 Center     Atomic     Atomic              Coordinates (Angstroms)
 Number     Number      Type              X           Y           Z
 ---------------------------------------------------------------------
    1          6             0       -3.530620    0.950794   -0.388455
    2          6             0       -2.180631    1.204269   -0.141124
    3          6             0       -1.306216    0.144879    0.156794
    4          6             0       -1.809431   -1.164090    0.250086
    5          6             0       -3.164323   -1.412197    0.008680
    6          6             0       -4.029943   -0.355680   -0.296546
    7          1             0       -4.199951    1.772479   -0.628451
    8          1             0       -1.779209    2.211821   -0.197394
    9          1             0       -1.152464   -1.998277    0.475885
   10          1             0       -3.547190   -2.426563    0.079904
   11          1             0       -5.082236   -0.551741   -0.484200
   12          6             0        0.121653    0.475184    0.452740
   13          6             0        1.130300   -0.657705    0.571173
   14          1             0        0.793962   -1.572959    0.083198
   15          1             0        1.334844   -0.833777    1.625987
   16          8             0        0.495656    1.629516    0.604443
   17         35             0        2.808065   -0.135710   -0.270587
 ---------------------------------------------------------------------
 Rotational constants (GHZ):      2.9886933      0.3873686      0.3551584
 Standard basis: 6-311+G(d,p) (5D, 7F)
 There are   288 symmetry adapted basis functions of A   symmetry.
 Integral buffers will be    262144 words long.
 Raffenetti 1 integral format.
 Two-electron integral symmetry is turned on.
   288 basis functions,   474 primitive gaussians,   300 cartesian basis functions
    49 alpha electrons       49 beta electrons
       nuclear repulsion energy       687.3004778531 Hartrees.
 NAtoms=   17 NActive=   17 NUniq=   17 SFac= 1.00D+00 NAtFMM=   60 Big=F
 One-electron integrals computed using PRISM.
 NBasis=   288 RedAO= T  NBF=   288
 NBsUse=   288 1.00D-06 NBFU=   288
 Harris functional with IExCor=  205 diagonalized for initial guess.
 ExpMin= 3.50D-02 ExpMax= 4.40D+05 ExpMxC= 1.51D+04 IAcc=3 IRadAn=         5 AccDes= 0.00D+00
 HarFok:  IExCor= 205 AccDes= 0.00D+00 IRadAn=         5 IDoV=1
 ScaDFX=  1.000000  1.000000  1.000000  1.000000
 Initial guess orbital symmetries:
       Occupied  (A) (A) (A) (A) (A) (A) (A) (A) (A) (A) (A) (A)
                 (A) (A) (A) (A) (A) (A) (A) (A) (A) (A) (A) (A)
                 (A) (A) (A) (A) (A) (A) (A) (A) (A) (A) (A) (A)
                 (A) (A) (A) (A) (A) (A) (A) (A) (A) (A) (A) (A)
                 (A)
       Virtual   (A) (A) (A) (A) (A) (A) (A) (A) (A) (A) (A) (A)
                 (A) (A) (A) (A) (A) (A) (A) (A) (A) (A) (A) (A)
                 (A) (A) (A) (A) (A) (A) (A) (A) (A) (A) (A) (A)
                 (A) (A) (A) (A) (A) (A) (A) (A) (A) (A) (A) (A)
                 (A) (A) (A) (A) (A) (A) (A) (A) (A) (A) (A) (A)
                 (A) (A) (A) (A) (A) (A) (A) (A) (A) (A) (A) (A)
                 (A) (A) (A) (A) (A) (A) (A) (A) (A) (A) (A) (A)
                 (A) (A) (A) (A) (A) (A) (A) (A) (A) (A) (A) (A)
                 (A) (A) (A) (A) (A) (A) (A) (A) (A) (A) (A) (A)
                 (A) (A) (A) (A) (A) (A) (A) (A) (A) (A) (A) (A)
                 (A) (A) (A) (A) (A) (A) (A) (A) (A) (A) (A) (A)
                 (A) (A) (A) (A) (A) (A) (A) (A) (A) (A) (A) (A)
                 (A) (A) (A) (A) (A) (A) (A) (A) (A) (A) (A) (A)
                 (A) (A) (A) (A) (A) (A) (A) (A) (A) (A) (A) (A)
                 (A) (A) (A) (A) (A) (A) (A) (A) (A) (A) (A) (A)
                 (A) (A) (A) (A) (A) (A) (A) (A) (A) (A) (A) (A)
                 (A) (A) (A) (A) (A) (A) (A) (A) (A) (A) (A) (A)
                 (A) (A) (A) (A) (A) (A) (A) (A) (A) (A) (A) (A)
                 (A) (A) (A) (A) (A) (A) (A) (A) (A) (A) (A) (A)
                 (A) (A) (A) (A) (A) (A) (A) (A) (A) (A) (A)
 The electronic state of the initial guess is 1-A.
 Requested convergence on RMS density matrix=1.00D-08 within 128 cycles.
 Requested convergence on MAX density matrix=1.00D-06.
 Requested convergence on             energy=1.00D-06.
 No special actions if energy rises.
 SCF Done:  E(RHF) =  -2954.33995705     A.U. after   17 cycles
             Convg  =    0.3814D-08             -V/T =  2.0003
             S**2   =   0.0000
 ExpMin= 3.50D-02 ExpMax= 4.40D+05 ExpMxC= 1.51D+04 IAcc=3 IRadAn=         5 AccDes= 0.00D+00
 HarFok:  IExCor= 205 AccDes= 0.00D+00 IRadAn=         5 IDoV=1
 ScaDFX=  1.000000  1.000000  1.000000  1.000000
 Range of M.O.s used for correlation:    24   288
 NBasis=   288 NAE=    49 NBE=    49 NFC=    23 NFV=     0
 NROrb=    265 NOA=    26 NOB=    26 NVA=   239 NVB=   239

 **** Warning!!: The largest alpha MO coefficient is  0.20402776D+03

 Disk-based method using OVN memory for  9 occupieds at a time.
 Estimated scratch disk usage=   222133692 words.
 Actual    scratch disk usage=   221774780 words.
 JobTyp=1 Pass  1:  I=   1 to   9 NPSUse=  1 ParTrn=F ParDer=F DoDerP=F.
 JobTyp=1 Pass  2:  I=  10 to  18 NPSUse=  1 ParTrn=F ParDer=F DoDerP=F.
 JobTyp=1 Pass  3:  I=  19 to  26 NPSUse=  1 ParTrn=F ParDer=F DoDerP=F.
 Spin components of T(2) and E(2):
     alpha-alpha T2 =       0.7111865098D-01 E2=     -0.1896754498D+00
     alpha-beta  T2 =       0.3707493281D+00 E2=     -0.1047186282D+01
     beta-beta   T2 =       0.7111865098D-01 E2=     -0.1896754498D+00
 ANorm=    0.1230035215D+01
 E2 =    -0.1426537182D+01 EUMP2 =    -0.29557664942325D+04

 **********************************************************************

            Population analysis using the SCF density.

 **********************************************************************

 Orbital symmetries:
       Occupied  (A) (A) (A) (A) (A) (A) (A) (A) (A) (A) (A) (A)
                 (A) (A) (A) (A) (A) (A) (A) (A) (A) (A) (A) (A)
                 (A) (A) (A) (A) (A) (A) (A) (A) (A) (A) (A) (A)
                 (A) (A) (A) (A) (A) (A) (A) (A) (A) (A) (A) (A)
                 (A)
       Virtual   (A) (A) (A) (A) (A) (A) (A) (A) (A) (A) (A) (A)
                 (A) (A) (A) (A) (A) (A) (A) (A) (A) (A) (A) (A)
                 (A) (A) (A) (A) (A) (A) (A) (A) (A) (A) (A) (A)
                 (A) (A) (A) (A) (A) (A) (A) (A) (A) (A) (A) (A)
                 (A) (A) (A) (A) (A) (A) (A) (A) (A) (A) (A) (A)
                 (A) (A) (A) (A) (A) (A) (A) (A) (A) (A) (A) (A)
                 (A) (A) (A) (A) (A) (A) (A) (A) (A) (A) (A) (A)
                 (A) (A) (A) (A) (A) (A) (A) (A) (A) (A) (A) (A)
                 (A) (A) (A) (A) (A) (A) (A) (A) (A) (A) (A) (A)
                 (A) (A) (A) (A) (A) (A) (A) (A) (A) (A) (A) (A)
                 (A) (A) (A) (A) (A) (A) (A) (A) (A) (A) (A) (A)
                 (A) (A) (A) (A) (A) (A) (A) (A) (A) (A) (A) (A)
                 (A) (A) (A) (A) (A) (A) (A) (A) (A) (A) (A) (A)
                 (A) (A) (A) (A) (A) (A) (A) (A) (A) (A) (A) (A)
                 (A) (A) (A) (A) (A) (A) (A) (A) (A) (A) (A) (A)
                 (A) (A) (A) (A) (A) (A) (A) (A) (A) (A) (A) (A)
                 (A) (A) (A) (A) (A) (A) (A) (A) (A) (A) (A) (A)
                 (A) (A) (A) (A) (A) (A) (A) (A) (A) (A) (A) (A)
                 (A) (A) (A) (A) (A) (A) (A) (A) (A) (A) (A) (A)
                 (A) (A) (A) (A) (A) (A) (A) (A) (A) (A) (A)
 The electronic state is 1-A.
 Alpha  occ. eigenvalues -- -490.01847 -65.15242 -58.51255 -58.51080 -58.51076
 Alpha  occ. eigenvalues --  -20.55951 -11.35847 -11.31027 -11.27293 -11.26880
 Alpha  occ. eigenvalues --  -11.26779 -11.26337 -11.26150 -11.25884  -9.83279
 Alpha  occ. eigenvalues --   -7.44682  -7.43814  -7.43789  -3.18651  -3.18246
 Alpha  occ. eigenvalues --   -3.18217  -3.17185  -3.17185  -1.39999  -1.17786
 Alpha  occ. eigenvalues --   -1.09104  -1.05078  -1.03940  -0.94706  -0.87149
 Alpha  occ. eigenvalues --   -0.84716  -0.77235  -0.72918  -0.67611  -0.66384
 Alpha  occ. eigenvalues --   -0.64998  -0.62938  -0.61603  -0.61060  -0.55196
 Alpha  occ. eigenvalues --   -0.53668  -0.51956  -0.51680  -0.49492  -0.44212
 Alpha  occ. eigenvalues --   -0.40436  -0.40394  -0.36157  -0.35654
 Alpha virt. eigenvalues --    0.04906   0.05184   0.06464   0.07522   0.07916
 Alpha virt. eigenvalues --    0.08740   0.09002   0.09661   0.09895   0.10817
 Alpha virt. eigenvalues --    0.11821   0.11838   0.12825   0.13375   0.14005
 Alpha virt. eigenvalues --    0.14503   0.14866   0.15808   0.16417   0.17511
 Alpha virt. eigenvalues --    0.18547   0.19420   0.19701   0.20322   0.21058
 Alpha virt. eigenvalues --    0.21466   0.22074   0.22641   0.24219   0.24862
 Alpha virt. eigenvalues --    0.25170   0.25678   0.26641   0.26895   0.28086
 Alpha virt. eigenvalues --    0.28496   0.29198   0.29926   0.30482   0.31014
 Alpha virt. eigenvalues --    0.31908   0.32139   0.33848   0.34992   0.35127
 Alpha virt. eigenvalues --    0.35809   0.36390   0.39420   0.39718   0.40848
 Alpha virt. eigenvalues --    0.42846   0.43728   0.45383   0.45569   0.46514
 Alpha virt. eigenvalues --    0.48301   0.50035   0.52991   0.54318   0.54831
 Alpha virt. eigenvalues --    0.57635   0.61186   0.62325   0.63332   0.66102
 Alpha virt. eigenvalues --    0.67690   0.68648   0.69591   0.70734   0.71194
 Alpha virt. eigenvalues --    0.72987   0.74178   0.74641   0.75851   0.78664
 Alpha virt. eigenvalues --    0.80424   0.80578   0.82076   0.82857   0.84749
 Alpha virt. eigenvalues --    0.86014   0.87465   0.88172   0.88955   0.89863
 Alpha virt. eigenvalues --    0.90322   0.91063   0.92395   0.92894   0.94374
 Alpha virt. eigenvalues --    0.95586   0.97887   0.98957   0.99716   1.00232
 Alpha virt. eigenvalues --    1.01357   1.04479   1.06811   1.07309   1.09656
 Alpha virt. eigenvalues --    1.11309   1.12180   1.15140   1.16263   1.17431
 Alpha virt. eigenvalues --    1.21322   1.23225   1.23820   1.25359   1.27770
 Alpha virt. eigenvalues --    1.30465   1.33926   1.36700   1.36758   1.39748
 Alpha virt. eigenvalues --    1.44467   1.47354   1.49451   1.54067   1.57226
 Alpha virt. eigenvalues --    1.63603   1.71822   1.73074   1.74502   1.74650
 Alpha virt. eigenvalues --    1.75858   1.78956   1.80450   1.81324   1.81770
 Alpha virt. eigenvalues --    1.85265   1.88980   1.89568   1.92686   1.93309
 Alpha virt. eigenvalues --    1.96256   1.97362   1.99377   2.01668   2.03612
 Alpha virt. eigenvalues --    2.03836   2.06906   2.09058   2.12339   2.19222
 Alpha virt. eigenvalues --    2.20529   2.21472   2.21605   2.22421   2.25275
 Alpha virt. eigenvalues --    2.26528   2.30400   2.31189   2.32721   2.33849
 Alpha virt. eigenvalues --    2.35454   2.39531   2.41751   2.45105   2.47642
 Alpha virt. eigenvalues --    2.52485   2.54630   2.60189   2.64213   2.71062
 Alpha virt. eigenvalues --    2.72175   2.73215   2.74696   2.82093   2.84710
 Alpha virt. eigenvalues --    2.87909   2.93422   2.95464   2.98217   2.98674
 Alpha virt. eigenvalues --    3.01703   3.03346   3.03582   3.03766   3.06728
 Alpha virt. eigenvalues --    3.10872   3.13521   3.17223   3.17583   3.20500
 Alpha virt. eigenvalues --    3.21643   3.25354   3.26898   3.28185   3.32850
 Alpha virt. eigenvalues --    3.34456   3.42434   3.46116   3.53241   3.60298
 Alpha virt. eigenvalues --    3.63810   3.74490   3.74965   3.77378   3.88193
 Alpha virt. eigenvalues --    3.90621   3.91563   3.98588   4.01660   4.11846
 Alpha virt. eigenvalues --    4.15796   4.37534   4.41676   4.50407   4.54571
 Alpha virt. eigenvalues --    4.57332   4.71914   4.72686   4.75903   4.85369
 Alpha virt. eigenvalues --    4.90047   5.10529   5.24520   5.62289   5.78104
 Alpha virt. eigenvalues --    6.29794   7.27781   8.24012   8.25429   8.33947
 Alpha virt. eigenvalues --   24.72880  24.94537  24.99378  25.07857  25.08043
 Alpha virt. eigenvalues --   25.18802  25.22089  25.30917  49.53473  51.70607
 Alpha virt. eigenvalues --  293.92252 293.93565 294.048821028.48457
          Condensed to atoms (all electrons):
              1          2          3          4          5          6
     1  C    7.249492  -1.635970  -0.090006  -0.387600   0.670837   0.211518
     2  C   -1.635970  12.481682  -1.404026  -3.855093  -0.581026   0.233636
     3  C   -0.090006  -1.404026  13.971845  -1.483423  -0.286729  -0.991168
     4  C   -0.387600  -3.855093  -1.483423  12.584745  -1.274394   0.514590
     5  C    0.670837  -0.581026  -0.286729  -1.274394   7.620126   0.138114
     6  C    0.211518   0.233636  -0.991168   0.514590   0.138114   5.489509
     7  H    0.389981  -0.022968   0.009821  -0.001633  -0.014997   0.000202
     8  H   -0.059940   0.390166   0.002333   0.005399  -0.010255  -0.002945
     9  H   -0.000915  -0.032443   0.007846   0.404656  -0.030297  -0.017362
    10  H   -0.014856  -0.001264   0.006475  -0.024152   0.380684   0.010575
    11  H    0.008176  -0.033445   0.025494  -0.043488   0.009713   0.401797
    12  C   -0.025535   0.483026  -5.411437   0.580301   0.162408   0.203304
    13  C   -0.086019  -0.537289   0.411966   0.237645  -0.338494  -0.045600
    14  H    0.001671  -0.008307   0.001437   0.006667  -0.002506  -0.004499
    15  H    0.002762   0.033642   0.049986  -0.073900  -0.006255  -0.000687
    16  O    0.052256   0.149274  -0.036818  -0.219278  -0.016333  -0.007651
    17  Br   0.004590  -0.065122  -0.012787   0.081932   0.006372   0.002313
              7          8          9         10         11         12
     1  C    0.389981  -0.059940  -0.000915  -0.014856   0.008176  -0.025535
     2  C   -0.022968   0.390166  -0.032443  -0.001264  -0.033445   0.483026
     3  C    0.009821   0.002333   0.007846   0.006475   0.025494  -5.411437
     4  C   -0.001633   0.005399   0.404656  -0.024152  -0.043488   0.580301
     5  C   -0.014997  -0.010255  -0.030297   0.380684   0.009713   0.162408
     6  C    0.000202  -0.002945  -0.017362   0.010575   0.401797   0.203304
     7  H    0.491842  -0.003689   0.000030  -0.000091  -0.004406   0.008219
     8  H   -0.003689   0.450904  -0.000027   0.000021  -0.000071   0.042789
     9  H    0.000030  -0.000027   0.504773  -0.004393  -0.000125   0.024220
    10  H   -0.000091   0.000021  -0.004393   0.495963  -0.004446   0.009850
    11  H   -0.004406  -0.000071  -0.000125  -0.004446   0.491113   0.002719
    12  C    0.008219   0.042789   0.024220   0.009850   0.002719  11.015229
    13  C    0.000104   0.006505   0.003455   0.001378  -0.000292  -1.210884
    14  H   -0.000001   0.000032   0.001468  -0.000002   0.000002  -0.026780
    15  H    0.000000  -0.000018  -0.000664  -0.000004   0.000000  -0.054962
    16  O    0.000062   0.002575  -0.000210   0.000005   0.000009   0.294569
    17  Br  -0.000010   0.000221   0.000349   0.000017  -0.000004   0.038540
             13         14         15         16         17
     1  C   -0.086019   0.001671   0.002762   0.052256   0.004590
     2  C   -0.537289  -0.008307   0.033642   0.149274  -0.065122
     3  C    0.411966   0.001437   0.049986  -0.036818  -0.012787
     4  C    0.237645   0.006667  -0.073900  -0.219278   0.081932
     5  C   -0.338494  -0.002506  -0.006255  -0.016333   0.006372
     6  C   -0.045600  -0.004499  -0.000687  -0.007651   0.002313
     7  H    0.000104  -0.000001   0.000000   0.000062  -0.000010
     8  H    0.006505   0.000032  -0.000018   0.002575   0.000221
     9  H    0.003455   0.001468  -0.000664  -0.000210   0.000349
    10  H    0.001378  -0.000002  -0.000004   0.000005   0.000017
    11  H   -0.000292   0.000002   0.000000   0.000009  -0.000004
    12  C   -1.210884  -0.026780  -0.054962   0.294569   0.038540
    13  C    6.964425   0.405459   0.438099  -0.035192   0.171443
    14  H    0.405459   0.520637  -0.024902   0.005363  -0.052366
    15  H    0.438099  -0.024902   0.451666  -0.006728  -0.038692
    16  O   -0.035192   0.005363  -0.006728   8.159444  -0.070087
    17  Br   0.171443  -0.052366  -0.038692  -0.070087  35.030387
 Mulliken atomic charges:
              1
     1  C   -0.290442
     2  C    0.405528
     3  C    1.229192
     4  C   -1.052976
     5  C   -0.426968
     6  C   -0.135645
     7  H    0.147535
     8  H    0.176001
     9  H    0.139638
    10  H    0.144242
    11  H    0.147254
    12  C   -0.135577
    13  C   -0.386707
    14  H    0.176627
    15  H    0.230656
    16  O   -0.271261
    17  Br  -0.097095
 Sum of Mulliken charges=   0.00000
 Atomic charges with hydrogens summed into heavy atoms:
              1
     1  C   -0.142907
     2  C    0.581528
     3  C    1.229192
     4  C   -0.913337
     5  C   -0.282726
     6  C    0.011608
     7  H    0.000000
     8  H    0.000000
     9  H    0.000000
    10  H    0.000000
    11  H    0.000000
    12  C   -0.135577
    13  C    0.020576
    14  H    0.000000
    15  H    0.000000
    16  O   -0.271261
    17  Br  -0.097095
 Sum of Mulliken charges=   0.00000
 Electronic spatial extent (au):  <R**2>=  2785.0348
 Charge=     0.0000 electrons
 Dipole moment (field-independent basis, Debye):
    X=    -3.8360    Y=    -3.1215    Z=     0.2340  Tot=     4.9511
 Quadrupole moment (field-independent basis, Debye-Ang):
   XX=   -66.2311   YY=   -70.4602   ZZ=   -74.0310
   XY=    -1.7932   XZ=     2.3843   YZ=    -4.0949
 Traceless Quadrupole moment (field-independent basis, Debye-Ang):
   XX=     4.0096   YY=    -0.2194   ZZ=    -3.7902
   XY=    -1.7932   XZ=     2.3843   YZ=    -4.0949
 Octapole moment (field-independent basis, Debye-Ang**2):
  XXX=    34.0405  YYY=   -10.9831  ZZZ=    -1.4398  XYY=    13.7285
  XXY=     2.7638  XXZ=   -15.2169  XZZ=    44.6281  YZZ=    -0.6310
  YYZ=    -5.5880  XYZ=    -0.0983
 Hexadecapole moment (field-independent basis, Debye-Ang**3):
 XXXX= -2516.0056 YYYY=  -440.8061 ZZZZ=  -146.5591 XXXY=    18.0312
 XXXZ=    16.8079 YYYX=   -13.4226 YYYZ=   -11.1745 ZZZX=   -21.9296
 ZZZY=     1.1735 XXYY=  -504.4343 XXZZ=  -522.2345 YYZZ=  -108.9980
 XXYZ=   -14.5590 YYXZ=    -4.6865 ZZXY=    -8.7054
 N-N= 6.873004778531D+02 E-N=-8.420945459589D+03  KE= 2.953539911417D+03
 1|1|UNPC-UNK|SP|RMP2-FC|6-311+G(d,p)|C8H7Br1O1|PCUSER|04-Aug-2017|0||#
  MP2/6-311+G(D,P) GEOM=CONNECTIVITY||Title Card Required||0,1|C|C,1,1.
 39566918|C,2,1.40558305,1,120.1600856|C,3,1.40546442,2,119.55673139,1,
 -2.22735047,0|C,4,1.39841519,3,120.04490228,2,1.87280024,0|C,5,1.39953
 243,4,120.19667557,3,-1.45452653,0|H,1,1.08663112,2,119.84234679,3,-17
 9.36420326,0|H,2,1.08603265,1,121.12012866,6,-179.33489486,0|H,4,1.085
 56818,3,120.85057232,2,179.80134193,0|H,5,1.08655283,4,119.71716164,3,
 179.85118904,0|H,6,1.08672655,5,120.02468546,4,179.96552093,0|C,3,1.49
 515745,2,118.00528059,1,-178.25205542,0|C,12,1.52145679,3,118.94857446
 ,2,-170.89576819,0|H,13,1.09038229,12,112.68641109,3,20.69140518,0|H,1
 3,1.08879369,12,108.6852263,3,-102.56809324,0|O,12,1.22285524,3,121.67
 983523,2,9.2853598,0|Br,13,1.94831544,12,109.74050386,3,140.17687481,0
 ||Version=x86-Win32-G03RevB.05|State=1-A|HF=-2954.3399571|MP2=-2955.76
 64942|RMSD=3.814e-009|PG=C01 [X(C8H7Br1O1)]||@


 WHEN HAVING A MEETING OF THE MINDS,
 MAKE SURE YOU HAVE THE EQUIPMENT FOR IT.
 Job cpu time:  0 days  0 hours  9 minutes 36.0 seconds.
 File lengths (MBytes):  RWF=   1746 Int=      0 D2E=      0 Chk=     17 Scr=      1
 Normal termination of Gaussian 03 at Fri Aug 04 09:33:09 2017.
