# Supplementary material for: Conformational preferences of α-fluoroketones may influence their reactivity
Source: Beilstein J Org Chem. 2017 Dec 29;13:2915–21. doi: 10.3762/bjoc.13.284 (PMC5753061; doi:10.3762/bjoc.13.284)
Supplement: File 2 — Details of computational conformational analysis. [file Beilstein_J_Org_Chem-13-2915-s002.zip › Computation/CH2BR40_EtOH.out]

 Entering Link 1 = C:\G03W\l1.exe PID=      1132.
  
 Copyright (c) 1988,1990,1992,1993,1995,1998,2003, Gaussian, Inc.
                  All Rights Reserved.
  
 This is the Gaussian(R) 03 program.  It is based on the
 the Gaussian(R) 98 system (copyright 1998, Gaussian, Inc.),
 the Gaussian(R) 94 system (copyright 1995, Gaussian, Inc.),
 the Gaussian 92(TM) system (copyright 1992, Gaussian, Inc.),
 the Gaussian 90(TM) system (copyright 1990, Gaussian, Inc.),
 the Gaussian 88(TM) system (copyright 1988, Gaussian, Inc.),
 the Gaussian 86(TM) system (copyright 1986, Carnegie Mellon
 University), and the Gaussian 82(TM) system (copyright 1983,
 Carnegie Mellon University). Gaussian is a federally registered
 trademark of Gaussian, Inc.
  
 This software contains proprietary and confidential information,
 including trade secrets, belonging to Gaussian, Inc.
  
 This software is provided under written license and may be
 used, copied, transmitted, or stored only in accord with that
 written license.
  
 The following legend is applicable only to US Government
 contracts under DFARS:
  
                    RESTRICTED RIGHTS LEGEND
  
 Use, duplication or disclosure by the US Government is subject
 to restrictions as set forth in subparagraph (c)(1)(ii) of the
 Rights in Technical Data and Computer Software clause at DFARS
 252.227-7013.
  
 Gaussian, Inc.
 Carnegie Office Park, Building 6, Pittsburgh, PA 15106 USA
  
 The following legend is applicable only to US Government
 contracts under FAR:
  
                    RESTRICTED RIGHTS LEGEND
  
 Use, reproduction and disclosure by the US Government is subject
 to restrictions as set forth in subparagraph (c) of the
 Commercial Computer Software - Restricted Rights clause at FAR
 52.227-19.
  
 Gaussian, Inc.
 Carnegie Office Park, Building 6, Pittsburgh, PA 15106 USA
  
  
 ---------------------------------------------------------------
 Warning -- This program may not be used in any manner that
 competes with the business of Gaussian, Inc. or will provide
 assistance to any competitor of Gaussian, Inc.  The licensee
 of this program is prohibited from giving any competitor of
 Gaussian, Inc. access to this program.  By using this program,
 the user acknowledges that Gaussian, Inc. is engaged in the
 business of creating and licensing software in the field of
 computational chemistry and represents and warrants to the
 licensee that it is not a competitor of Gaussian, Inc. and that
 it will not use this program in any manner prohibited above.
 ---------------------------------------------------------------
  

 Cite this work as:
 Gaussian 03, Revision B.05,
 M. J. Frisch, G. W. Trucks, H. B. Schlegel, G. E. Scuseria, 
 M. A. Robb, J. R. Cheeseman, J. A. Montgomery, Jr., T. Vreven, 
 K. N. Kudin, J. C. Burant, J. M. Millam, S. S. Iyengar, J. Tomasi, 
 V. Barone, B. Mennucci, M. Cossi, G. Scalmani, N. Rega, 
 G. A. Petersson, H. Nakatsuji, M. Hada, M. Ehara, K. Toyota, 
 R. Fukuda, J. Hasegawa, M. Ishida, T. Nakajima, Y. Honda, O. Kitao, 
 H. Nakai, M. Klene, X. Li, J. E. Knox, H. P. Hratchian, J. B. Cross, 
 C. Adamo, J. Jaramillo, R. Gomperts, R. E. Stratmann, O. Yazyev, 
 A. J. Austin, R. Cammi, C. Pomelli, J. W. Ochterski, P. Y. Ayala, 
 K. Morokuma, G. A. Voth, P. Salvador, J. J. Dannenberg, 
 V. G. Zakrzewski, S. Dapprich, A. D. Daniels, M. C. Strain, 
 O. Farkas, D. K. Malick, A. D. Rabuck, K. Raghavachari, 
 J. B. Foresman, J. V. Ortiz, Q. Cui, A. G. Baboul, S. Clifford, 
 J. Cioslowski, B. B. Stefanov, G. Liu, A. Liashenko, P. Piskorz, 
 I. Komaromi, R. L. Martin, D. J. Fox, T. Keith, M. A. Al-Laham, 
 C. Y. Peng, A. Nanayakkara, M. Challacombe, P. M. W. Gill, 
 B. Johnson, W. Chen, M. W. Wong, C. Gonzalez, and J. A. Pople, 
 Gaussian, Inc., Pittsburgh PA, 2003.
 
 **********************************************
 Gaussian 03:  x86-Win32-G03RevB.05  8-Nov-2003
                  14-Oct-2017 
 **********************************************
 %chk=CH2F.chk
 %mem=6MW
 %nproc=1
 Will use up to    1 processors via shared memory.
 Default route:  MaxDisk=2000MB
 -----------------------------------------------------------
 # mp2/6-311+g(d,p) scrf=(solvent=ethanol) geom=connectivity
 -----------------------------------------------------------
 1/38=1,57=2/1;
 2/17=6,18=5,40=1/2;
 3/5=4,6=6,7=111,11=9,16=1,25=1,30=1,70=2201,72=4/1,2,3;
 4//1;
 5/5=2,38=5,53=4/2;
 8/10=2,27=262144000/1;
 9/16=-3,27=262144000/6;
 6/7=2,8=2,9=2,10=2/1;
 99/5=1,9=1/99;
 -------------------
 Title Card Required
 -------------------
 Symbolic Z-matrix:
 Charge =  0 Multiplicity = 1
 C
 C                    1    B1
 C                    2    B2       1    A1
 C                    3    B3       2    A2       1    D1       0
 C                    4    B4       3    A3       2    D2       0
 C                    5    B5       4    A4       3    D3       0
 H                    1    B6       2    A5       3    D4       0
 H                    2    B7       1    A6       6    D5       0
 H                    4    B8       3    A7       2    D6       0
 H                    5    B9       4    A8       3    D7       0
 H                    6    B10      5    A9       4    D8       0
 C                    3    B11      2    A10      1    D9       0
 C                    12   B12      3    A11      2    D10      0
 H                    13   B13      12   A12      3    D11      0
 H                    13   B14      12   A13      3    D12      0
 O                    12   B15      3    A14      2    D13      0
 Br                   13   B16      12   A15      3    D14      0
       Variables:
  B1                    1.39567                  
  B2                    1.40558                  
  B3                    1.40546                  
  B4                    1.39842                  
  B5                    1.39953                  
  B6                    1.08663                  
  B7                    1.08603                  
  B8                    1.08557                  
  B9                    1.08655                  
  B10                   1.08673                  
  B11                   1.49516                  
  B12                   1.52146                  
  B13                   1.09038                  
  B14                   1.08879                  
  B15                   1.22286                  
  B16                   1.94832                  
  A1                  120.16009                  
  A2                  119.55673                  
  A3                  120.0449                   
  A4                  120.19668                  
  A5                  119.84235                  
  A6                  121.12013                  
  A7                  120.85057                  
  A8                  119.71716                  
  A9                  120.02469                  
  A10                 118.00528                  
  A11                 118.94857                  
  A12                 112.68641                  
  A13                 108.68523                  
  A14                 121.67984                  
  A15                 109.7405                   
  D1                   -2.22735                  
  D2                    1.8728                   
  D3                   -1.45453                  
  D4                 -179.3642                   
  D5                 -179.33489                  
  D6                  179.80134                  
  D7                  179.85119                  
  D8                  179.96552                  
  D9                 -178.25206                  
  D10                -170.89577                  
  D11                  20.69141                  
  D12                -102.56809                  
  D13                   9.28536                  
  D14                 140.17687                  
 
                          Input orientation:                          
 ---------------------------------------------------------------------
 Center     Atomic     Atomic              Coordinates (Angstroms)
 Number     Number      Type              X           Y           Z
 ---------------------------------------------------------------------
    1          6             0        0.000000    0.000000    0.000000
    2          6             0        0.000000    0.000000    1.395669
    3          6             0        1.215302    0.000000    2.101859
    4          6             0        2.428518   -0.047515    1.393918
    5          6             0        2.423343   -0.054850   -0.004468
    6          6             0        1.211193   -0.045668   -0.703968
    7          1             0       -0.942484    0.010459   -0.540724
    8          1             0       -0.929421    0.024243    1.956968
    9          1             0        3.379254   -0.045239    1.917897
   10          1             0        3.364469   -0.089217   -0.546406
   11          1             0        1.210440   -0.050836   -1.790682
   12          6             0        1.159394   -0.040266    3.595428
   13          6             0        2.442139    0.169294    4.386300
   14          1             0        3.214239    0.677899    3.808271
   15          1             0        2.796365   -0.797934    4.739099
   16          8             0        0.111782   -0.240102    4.193718
   17         35             0        2.076506    1.265701    5.954783
 ---------------------------------------------------------------------
                    Distance matrix (angstroms):
                    1          2          3          4          5
     1  C    0.000000
     2  C    1.395669   0.000000
     3  C    2.427915   1.405583   0.000000
     4  C    2.800529   2.428983   1.405464   0.000000
     5  C    2.423968   2.799283   2.428783   1.398415   0.000000
     6  C    1.401658   2.424366   2.806201   2.425491   1.399532
     7  H    1.086631   2.153602   3.411656   3.887139   3.408904
     8  H    2.166595   1.086033   2.149748   3.405573   3.885166
     9  H    3.885838   3.419668   2.172229   1.085568   2.146939
    10  H    3.409718   3.885778   3.411772   2.154670   1.086553
    11  H    2.162010   3.408897   3.892876   3.409604   2.159099
    12  C    3.777952   2.486917   1.495157   2.541137   3.815368
    13  C    5.023180   3.864787   2.598550   3.000257   4.396526
    14  H    5.029295   4.075724   2.714247   2.640584   3.962249
    15  H    5.560163   4.431126   3.176711   3.447996   4.815885
    16  O    4.202073   2.810555   2.377242   3.639125   4.796082
    17  Br   6.432209   5.167145   4.145924   4.759194   6.113658
                    6          7          8          9         10
     6  C    0.000000
     7  H    2.160584   0.000000
     8  H    3.415801   2.497764   0.000000
     9  H    3.402155   4.972458   4.309412   0.000000
    10  H    2.159472   4.308110   4.971645   2.464740   0.000000
    11  H    1.086727   2.490227   4.316192   4.296201   2.487878
    12  C    4.299711   4.639851   2.655534   2.782430   4.692499
    13  C    5.241399   5.979671   4.158138   2.649004   5.024850
    14  H    4.989593   6.052898   4.585248   2.030683   4.424280
    15  H    5.718885   6.519894   4.722045   2.977498   5.362984
    16  O    5.023329   4.856871   2.481337   3.986691   5.750784
    17  Br   6.841594   7.271969   5.153575   4.439838   6.764622
                   11         12         13         14         15
    11  H    0.000000
    12  C    5.386362   0.000000
    13  C    6.302432   1.521457   0.000000
    14  H    5.991205   2.187110   1.090382   0.000000
    15  H    6.761017   2.135818   1.088794   1.794196   0.000000
    16  O    6.087356   1.222855   2.373870   3.258302   2.795639
    17  Br   7.904148   2.848367   1.948315   2.499492   2.500934
                   16         17
    16  O    0.000000
    17  Br   3.037915   0.000000
 Stoichiometry    C8H7BrO
 Framework group  C1[X(C8H7BrO)]
 Deg. of freedom    45
 Full point group                 C1      NOp   1
 Largest Abelian subgroup         C1      NOp   1
 Largest concise Abelian subgroup C1      NOp   1
                         Standard orientation:                         
 ---------------------------------------------------------------------
 Center     Atomic     Atomic              Coordinates (Angstroms)
 Number     Number      Type              X           Y           Z
 ---------------------------------------------------------------------
    1          6             0       -3.530620    0.950794   -0.388455
    2          6             0       -2.180631    1.204269   -0.141124
    3          6             0       -1.306216    0.144879    0.156794
    4          6             0       -1.809431   -1.164090    0.250086
    5          6             0       -3.164323   -1.412197    0.008680
    6          6             0       -4.029943   -0.355680   -0.296546
    7          1             0       -4.199951    1.772479   -0.628451
    8          1             0       -1.779209    2.211821   -0.197394
    9          1             0       -1.152464   -1.998277    0.475885
   10          1             0       -3.547190   -2.426563    0.079904
   11          1             0       -5.082236   -0.551741   -0.484200
   12          6             0        0.121653    0.475184    0.452740
   13          6             0        1.130300   -0.657705    0.571173
   14          1             0        0.793962   -1.572959    0.083198
   15          1             0        1.334844   -0.833777    1.625987
   16          8             0        0.495656    1.629516    0.604443
   17         35             0        2.808065   -0.135710   -0.270587
 ---------------------------------------------------------------------
 Rotational constants (GHZ):      2.9886933      0.3873686      0.3551584
 Standard basis: 6-311+G(d,p) (5D, 7F)
 There are   288 symmetry adapted basis functions of A   symmetry.
 Integral buffers will be    262144 words long.
 Raffenetti 1 integral format.
 Two-electron integral symmetry is turned on.
   288 basis functions,   474 primitive gaussians,   300 cartesian basis functions
    49 alpha electrons       49 beta electrons
       nuclear repulsion energy       687.3004778531 Hartrees.
 NAtoms=   17 NActive=   17 NUniq=   17 SFac= 1.00D+00 NAtFMM=   60 Big=F
 ------------------------------------------------------------------------------
 United Atom Topological Model (UA0  parameters set).
  Nord Group  Hybr  Charge Alpha Radius          Bonded to
    1   CH    *     0.00   1.00  2.125   C2   [s]  C6   [s]
    2   CH    *     0.00   1.00  2.125   C1   [s]  C3   [s]
    3   C     *     0.00   1.00  1.925   C2   [s]  C4   [s]  C12  [s]
    4   CH    *     0.00   1.00  2.125   C3   [s]  C5   [s]
    5   CH    *     0.00   1.00  2.125   C4   [s]  C6   [s]
    6   CH    *     0.00   1.00  2.125   C1   [s]  C5   [s]
   12   C     *     0.00   1.00  1.925   C3   [s]  C13  [s]  O16  [d]
   13   CH2   *     0.00   1.00  2.325   C12  [s] Br17  [s]
   16   O     *     0.00   1.00  1.750   C12  [d]
   17  Br     *     0.00   1.00  2.094   C13  [s]
 ------------------------------------------------------------------------------
 Polarizable Continuum Model (PCM)
 =================================
 Model                : PCM.
 Atomic radii         : UA0 (Simple United Atom Topological Model).
 Polarization charges : Total charges.
 Charge compensation  : None.
 Solution method      : Matrix inversion.
 Cavity               : GePol (RMin=0.200 OFac=0.890).
                        Default sphere list used, NSphG=   10.
                        Tesserae with average area of 0.200 Ang**2.
 Solvent              : Ethanol, Eps=  24.550000.
 ------------------------------------------------------------------------------
 One-electron integrals computed using PRISM.
 NBasis=   288 RedAO= T  NBF=   288
 NBsUse=   288 1.00D-06 NBFU=   288
 Harris functional with IExCor=  205 diagonalized for initial guess.
 ExpMin= 3.50D-02 ExpMax= 4.40D+05 ExpMxC= 1.51D+04 IAcc=3 IRadAn=         5 AccDes= 0.00D+00
 HarFok:  IExCor= 205 AccDes= 0.00D+00 IRadAn=         5 IDoV=1
 ScaDFX=  1.000000  1.000000  1.000000  1.000000
 Initial guess orbital symmetries:
       Occupied  (A) (A) (A) (A) (A) (A) (A) (A) (A) (A) (A) (A)
                 (A) (A) (A) (A) (A) (A) (A) (A) (A) (A) (A) (A)
                 (A) (A) (A) (A) (A) (A) (A) (A) (A) (A) (A) (A)
                 (A) (A) (A) (A) (A) (A) (A) (A) (A) (A) (A) (A)
                 (A)
       Virtual   (A) (A) (A) (A) (A) (A) (A) (A) (A) (A) (A) (A)
                 (A) (A) (A) (A) (A) (A) (A) (A) (A) (A) (A) (A)
                 (A) (A) (A) (A) (A) (A) (A) (A) (A) (A) (A) (A)
                 (A) (A) (A) (A) (A) (A) (A) (A) (A) (A) (A) (A)
                 (A) (A) (A) (A) (A) (A) (A) (A) (A) (A) (A) (A)
                 (A) (A) (A) (A) (A) (A) (A) (A) (A) (A) (A) (A)
                 (A) (A) (A) (A) (A) (A) (A) (A) (A) (A) (A) (A)
                 (A) (A) (A) (A) (A) (A) (A) (A) (A) (A) (A) (A)
                 (A) (A) (A) (A) (A) (A) (A) (A) (A) (A) (A) (A)
                 (A) (A) (A) (A) (A) (A) (A) (A) (A) (A) (A) (A)
                 (A) (A) (A) (A) (A) (A) (A) (A) (A) (A) (A) (A)
                 (A) (A) (A) (A) (A) (A) (A) (A) (A) (A) (A) (A)
                 (A) (A) (A) (A) (A) (A) (A) (A) (A) (A) (A) (A)
                 (A) (A) (A) (A) (A) (A) (A) (A) (A) (A) (A) (A)
                 (A) (A) (A) (A) (A) (A) (A) (A) (A) (A) (A) (A)
                 (A) (A) (A) (A) (A) (A) (A) (A) (A) (A) (A) (A)
                 (A) (A) (A) (A) (A) (A) (A) (A) (A) (A) (A) (A)
                 (A) (A) (A) (A) (A) (A) (A) (A) (A) (A) (A) (A)
                 (A) (A) (A) (A) (A) (A) (A) (A) (A) (A) (A) (A)
                 (A) (A) (A) (A) (A) (A) (A) (A) (A) (A) (A)
 The electronic state of the initial guess is 1-A.
 Requested convergence on RMS density matrix=1.00D-08 within 128 cycles.
 Requested convergence on MAX density matrix=1.00D-06.
 Requested convergence on             energy=1.00D-06.
 No special actions if energy rises.
 Error on total polarization charges =  0.02792
 SCF Done:  E(RHF) =  -2954.35722506     A.U. after   16 cycles
             Convg  =    0.8625D-08             -V/T =  2.0003
             S**2   =   0.0000
 --------------------------------------------------------------------
 Variational PCM results
 =======================
 <psi(f)|   H    |psi(f)>                     (a.u.) =   -2954.336466
 <psi(f)|H+V(f)/2|psi(f)>                     (a.u.) =   -2954.357225
 Total free energy in solution:
  with all non electrostatic terms            (a.u.) =   -2954.353989
 --------------------------------------------------------------------
 (Polarized solute)-Solvent               (kcal/mol) =     -13.03
 --------------------------------------------------------------------
 Cavitation energy                        (kcal/mol) =      16.07
 Dispersion energy                        (kcal/mol) =     -15.24
 Repulsion energy                         (kcal/mol) =       1.21
 Total non electrostatic                  (kcal/mol) =       2.03
 --------------------------------------------------------------------
 Partition over spheres:
 Sphere  on Atom  Surface  Charge   GEl     GCav    GDR
    1      C1      17.32  -0.034   -0.88    1.71   -1.57
    2      C2      13.57  -0.021   -0.36    1.68   -1.44
    3      C3       0.90   0.001    0.00    0.25   -0.08
    4      C4      10.83  -0.016   -0.60    1.48   -1.17
    5      C5      17.32  -0.035   -1.03    1.71   -1.59
    6      C6      17.37  -0.046   -1.09    1.72   -1.56
    7      C12      1.54  -0.011   -0.02    0.35   -0.15
    8      C13     21.56  -0.138   -1.69    2.46   -2.11
    9      O16     12.34   0.156   -3.44    1.68   -1.33
   10     Br17     30.11   0.098   -1.10    3.02   -3.02
 Added spheres:    44.70   0.017   -2.81    0.00    0.00
 --------------------------------------------------------------------
 After PCM corrections, the SCF energy is  -2954.35722506     a.u.
 --------------------------------------------------------------------
 ExpMin= 3.50D-02 ExpMax= 4.40D+05 ExpMxC= 1.51D+04 IAcc=3 IRadAn=         5 AccDes= 0.00D+00
 HarFok:  IExCor= 205 AccDes= 0.00D+00 IRadAn=         5 IDoV=1
 ScaDFX=  1.000000  1.000000  1.000000  1.000000
 Range of M.O.s used for correlation:    24   288
 NBasis=   288 NAE=    49 NBE=    49 NFC=    23 NFV=     0
 NROrb=    265 NOA=    26 NOB=    26 NVA=   239 NVB=   239

 **** Warning!!: The largest alpha MO coefficient is  0.20900964D+03

 Disk-based method using OVN memory for  9 occupieds at a time.
 Estimated scratch disk usage=   222133692 words.
 Actual    scratch disk usage=   221774780 words.
 JobTyp=1 Pass  1:  I=   1 to   9 NPSUse=  1 ParTrn=F ParDer=F DoDerP=F.
 JobTyp=1 Pass  2:  I=  10 to  18 NPSUse=  1 ParTrn=F ParDer=F DoDerP=F.
 JobTyp=1 Pass  3:  I=  19 to  26 NPSUse=  1 ParTrn=F ParDer=F DoDerP=F.
 Spin components of T(2) and E(2):
     alpha-alpha T2 =       0.7074531388D-01 E2=     -0.1891622799D+00
     alpha-beta  T2 =       0.3680490031D+00 E2=     -0.1043291902D+01
     beta-beta   T2 =       0.7074531388D-01 E2=     -0.1891622799D+00
 ANorm=    0.1228633237D+01
 E2 =    -0.1421616461D+01 EUMP2 =    -0.29557788415262D+04

 **********************************************************************

            Population analysis using the SCF density.

 **********************************************************************

 Orbital symmetries:
       Occupied  (A) (A) (A) (A) (A) (A) (A) (A) (A) (A) (A) (A)
                 (A) (A) (A) (A) (A) (A) (A) (A) (A) (A) (A) (A)
                 (A) (A) (A) (A) (A) (A) (A) (A) (A) (A) (A) (A)
                 (A) (A) (A) (A) (A) (A) (A) (A) (A) (A) (A) (A)
                 (A)
       Virtual   (A) (A) (A) (A) (A) (A) (A) (A) (A) (A) (A) (A)
                 (A) (A) (A) (A) (A) (A) (A) (A) (A) (A) (A) (A)
                 (A) (A) (A) (A) (A) (A) (A) (A) (A) (A) (A) (A)
                 (A) (A) (A) (A) (A) (A) (A) (A) (A) (A) (A) (A)
                 (A) (A) (A) (A) (A) (A) (A) (A) (A) (A) (A) (A)
                 (A) (A) (A) (A) (A) (A) (A) (A) (A) (A) (A) (A)
                 (A) (A) (A) (A) (A) (A) (A) (A) (A) (A) (A) (A)
                 (A) (A) (A) (A) (A) (A) (A) (A) (A) (A) (A) (A)
                 (A) (A) (A) (A) (A) (A) (A) (A) (A) (A) (A) (A)
                 (A) (A) (A) (A) (A) (A) (A) (A) (A) (A) (A) (A)
                 (A) (A) (A) (A) (A) (A) (A) (A) (A) (A) (A) (A)
                 (A) (A) (A) (A) (A) (A) (A) (A) (A) (A) (A) (A)
                 (A) (A) (A) (A) (A) (A) (A) (A) (A) (A) (A) (A)
                 (A) (A) (A) (A) (A) (A) (A) (A) (A) (A) (A) (A)
                 (A) (A) (A) (A) (A) (A) (A) (A) (A) (A) (A) (A)
                 (A) (A) (A) (A) (A) (A) (A) (A) (A) (A) (A) (A)
                 (A) (A) (A) (A) (A) (A) (A) (A) (A) (A) (A) (A)
                 (A) (A) (A) (A) (A) (A) (A) (A) (A) (A) (A) (A)
                 (A) (A) (A) (A) (A) (A) (A) (A) (A) (A) (A) (A)
                 (A) (A) (A) (A) (A) (A) (A) (A) (A) (A) (A)
 The electronic state is 1-A.
 Alpha  occ. eigenvalues -- -490.02710 -65.16112 -58.52120 -58.51955 -58.51953
 Alpha  occ. eigenvalues --  -20.56542 -11.36566 -11.30706 -11.26237 -11.26122
 Alpha  occ. eigenvalues --  -11.25592 -11.25573 -11.24766 -11.24688  -9.84154
 Alpha  occ. eigenvalues --   -7.45528  -7.44709  -7.44692  -3.19488  -3.19100
 Alpha  occ. eigenvalues --   -3.19081  -3.18106  -3.18105  -1.40902  -1.16934
 Alpha  occ. eigenvalues --   -1.09201  -1.04514  -1.02923  -0.94896  -0.86455
 Alpha  occ. eigenvalues --   -0.83688  -0.76755  -0.72393  -0.66986  -0.66208
 Alpha  occ. eigenvalues --   -0.64289  -0.62339  -0.61281  -0.59961  -0.55340
 Alpha  occ. eigenvalues --   -0.52660  -0.51741  -0.50503  -0.49838  -0.44810
 Alpha  occ. eigenvalues --   -0.41482  -0.41332  -0.35426  -0.34885
 Alpha virt. eigenvalues --    0.05037   0.06345   0.07319   0.07806   0.08469
 Alpha virt. eigenvalues --    0.09277   0.09473   0.10072   0.10369   0.11193
 Alpha virt. eigenvalues --    0.11818   0.12341   0.13177   0.13750   0.14152
 Alpha virt. eigenvalues --    0.14597   0.15349   0.16117   0.16809   0.17730
 Alpha virt. eigenvalues --    0.18530   0.19828   0.20395   0.20966   0.21557
 Alpha virt. eigenvalues --    0.22043   0.22515   0.23185   0.24949   0.25484
 Alpha virt. eigenvalues --    0.25762   0.26006   0.27058   0.28021   0.28881
 Alpha virt. eigenvalues --    0.29015   0.29985   0.30979   0.31277   0.31796
 Alpha virt. eigenvalues --    0.33072   0.33299   0.34596   0.35702   0.36238
 Alpha virt. eigenvalues --    0.36550   0.37495   0.38573   0.39855   0.40266
 Alpha virt. eigenvalues --    0.41291   0.43263   0.45634   0.46317   0.47344
 Alpha virt. eigenvalues --    0.48226   0.50916   0.53127   0.53806   0.54559
 Alpha virt. eigenvalues --    0.56512   0.60770   0.62511   0.64053   0.66789
 Alpha virt. eigenvalues --    0.68611   0.69316   0.70585   0.71778   0.71897
 Alpha virt. eigenvalues --    0.73939   0.74935   0.75277   0.76384   0.78929
 Alpha virt. eigenvalues --    0.80775   0.81214   0.82546   0.83405   0.84808
 Alpha virt. eigenvalues --    0.86424   0.87648   0.88590   0.89224   0.90063
 Alpha virt. eigenvalues --    0.91281   0.92208   0.92725   0.93092   0.95156
 Alpha virt. eigenvalues --    0.96507   0.98157   1.00169   1.00221   1.01093
 Alpha virt. eigenvalues --    1.01973   1.05002   1.07327   1.07937   1.10301
 Alpha virt. eigenvalues --    1.12105   1.12257   1.15530   1.16678   1.17782
 Alpha virt. eigenvalues --    1.21800   1.23862   1.24160   1.26146   1.28119
 Alpha virt. eigenvalues --    1.31506   1.34681   1.36767   1.37813   1.39484
 Alpha virt. eigenvalues --    1.43117   1.46294   1.49795   1.53302   1.57828
 Alpha virt. eigenvalues --    1.64114   1.72523   1.73651   1.75355   1.75745
 Alpha virt. eigenvalues --    1.76723   1.79742   1.81157   1.82598   1.82798
 Alpha virt. eigenvalues --    1.85914   1.90221   1.90889   1.93540   1.93964
 Alpha virt. eigenvalues --    1.96820   1.98252   1.99628   2.02879   2.03986
 Alpha virt. eigenvalues --    2.05070   2.08158   2.09972   2.13260   2.20156
 Alpha virt. eigenvalues --    2.21455   2.22229   2.22664   2.23676   2.26088
 Alpha virt. eigenvalues --    2.27394   2.30591   2.31530   2.33265   2.34214
 Alpha virt. eigenvalues --    2.36636   2.39884   2.41770   2.45386   2.47932
 Alpha virt. eigenvalues --    2.52551   2.55056   2.61158   2.65107   2.72390
 Alpha virt. eigenvalues --    2.73698   2.74481   2.75970   2.82928   2.85744
 Alpha virt. eigenvalues --    2.88484   2.94777   2.96697   2.99687   3.00264
 Alpha virt. eigenvalues --    3.02711   3.04425   3.05037   3.05339   3.07937
 Alpha virt. eigenvalues --    3.11319   3.14313   3.18267   3.18535   3.20913
 Alpha virt. eigenvalues --    3.22015   3.25144   3.27931   3.29095   3.32991
 Alpha virt. eigenvalues --    3.34445   3.42417   3.46967   3.53422   3.61138
 Alpha virt. eigenvalues --    3.63919   3.73820   3.75544   3.78336   3.88930
 Alpha virt. eigenvalues --    3.90824   3.92576   3.98861   4.02220   4.12352
 Alpha virt. eigenvalues --    4.15766   4.38712   4.43035   4.50296   4.55507
 Alpha virt. eigenvalues --    4.57999   4.71137   4.71855   4.75536   4.84632
 Alpha virt. eigenvalues --    4.89399   5.09754   5.25456   5.61345   5.77135
 Alpha virt. eigenvalues --    6.28795   7.26902   8.23051   8.24463   8.33151
 Alpha virt. eigenvalues --   24.73841  24.94430  24.99216  25.08829  25.09116
 Alpha virt. eigenvalues --   25.19782  25.23203  25.32028  49.52599  51.70005
 Alpha virt. eigenvalues --  293.91384 293.92696 294.040181028.47593
          Condensed to atoms (all electrons):
              1          2          3          4          5          6
     1  C    6.818796  -1.016612  -0.144589  -0.457914   0.590903   0.264343
     2  C   -1.016612  11.972254  -1.321901  -3.985194  -0.591868   0.129494
     3  C   -0.144589  -1.321901  13.444774  -1.434613  -0.411322  -0.962694
     4  C   -0.457914  -3.985194  -1.434613  12.741291  -1.287114   0.489986
     5  C    0.590903  -0.591868  -0.411322  -1.287114   7.810216   0.200601
     6  C    0.264343   0.129494  -0.962694   0.489986   0.200601   5.484232
     7  H    0.412915  -0.035179   0.013727  -0.002993  -0.009610  -0.013608
     8  H   -0.036659   0.406043  -0.013206   0.004058  -0.009533   0.000006
     9  H   -0.001903  -0.029946  -0.002545   0.429983  -0.037359  -0.014826
    10  H   -0.007802  -0.004363   0.009225  -0.042600   0.415983  -0.005993
    11  H   -0.009178  -0.022775   0.018773  -0.033154  -0.006275   0.425637
    12  C    0.002265   0.494265  -4.940834   0.542957   0.221645   0.195793
    13  C   -0.118855  -0.452496   0.504868   0.291365  -0.397522  -0.025181
    14  H    0.003179   0.006037   0.023398  -0.004008  -0.017521  -0.003104
    15  H    0.001571   0.031769   0.030105  -0.068485  -0.002945  -0.000599
    16  O    0.050679   0.094622  -0.009478  -0.199184  -0.014176  -0.010663
    17  Br   0.001568  -0.062292  -0.020977   0.092640   0.013217   0.002526
              7          8          9         10         11         12
     1  C    0.412915  -0.036659  -0.001903  -0.007802  -0.009178   0.002265
     2  C   -0.035179   0.406043  -0.029946  -0.004363  -0.022775   0.494265
     3  C    0.013727  -0.013206  -0.002545   0.009225   0.018773  -4.940834
     4  C   -0.002993   0.004058   0.429983  -0.042600  -0.033154   0.542957
     5  C   -0.009610  -0.009533  -0.037359   0.415983  -0.006275   0.221645
     6  C   -0.013608   0.000006  -0.014826  -0.005993   0.425637   0.195793
     7  H    0.445766  -0.002809   0.000017  -0.000052  -0.003163   0.007611
     8  H   -0.002809   0.431448   0.000005   0.000014  -0.000049   0.022140
     9  H    0.000017   0.000005   0.448839  -0.002934  -0.000072   0.017639
    10  H   -0.000052   0.000014  -0.002934   0.445139  -0.003182   0.007801
    11  H   -0.003163  -0.000049  -0.000072  -0.003182   0.440772   0.002167
    12  C    0.007611   0.022140   0.017639   0.007801   0.002167  10.339848
    13  C    0.000208   0.001487   0.004760   0.001145  -0.000231  -1.133911
    14  H    0.000000   0.000020   0.001512  -0.000003   0.000001  -0.047242
    15  H    0.000000  -0.000015  -0.000610  -0.000003   0.000000  -0.023060
    16  O    0.000026   0.002704  -0.000165   0.000008   0.000007   0.308197
    17  Br  -0.000008   0.000154   0.000391   0.000011  -0.000003   0.046438
             13         14         15         16         17
     1  C   -0.118855   0.003179   0.001571   0.050679   0.001568
     2  C   -0.452496   0.006037   0.031769   0.094622  -0.062292
     3  C    0.504868   0.023398   0.030105  -0.009478  -0.020977
     4  C    0.291365  -0.004008  -0.068485  -0.199184   0.092640
     5  C   -0.397522  -0.017521  -0.002945  -0.014176   0.013217
     6  C   -0.025181  -0.003104  -0.000599  -0.010663   0.002526
     7  H    0.000208   0.000000   0.000000   0.000026  -0.000008
     8  H    0.001487   0.000020  -0.000015   0.002704   0.000154
     9  H    0.004760   0.001512  -0.000610  -0.000165   0.000391
    10  H    0.001145  -0.000003  -0.000003   0.000008   0.000011
    11  H   -0.000231   0.000001   0.000000   0.000007  -0.000003
    12  C   -1.133911  -0.047242  -0.023060   0.308197   0.046438
    13  C    6.827625   0.419832   0.419600  -0.049828   0.103761
    14  H    0.419832   0.460426  -0.017304   0.005937  -0.046042
    15  H    0.419600  -0.017304   0.407532  -0.005015  -0.041504
    16  O   -0.049828   0.005937  -0.005015   8.264419  -0.060706
    17  Br   0.103761  -0.046042  -0.041504  -0.060706  35.116269
 Mulliken atomic charges:
              1
     1  C   -0.352708
     2  C    0.388142
     3  C    1.217288
     4  C   -1.077021
     5  C   -0.467319
     6  C   -0.155951
     7  H    0.187155
     8  H    0.194195
     9  H    0.187212
    10  H    0.187608
    11  H    0.190726
    12  C   -0.063718
    13  C   -0.396626
    14  H    0.214882
    15  H    0.268963
    16  O   -0.377384
    17  Br  -0.145442
 Sum of Mulliken charges=   0.00000
 Atomic charges with hydrogens summed into heavy atoms:
              1
     1  C   -0.165553
     2  C    0.582337
     3  C    1.217288
     4  C   -0.889809
     5  C   -0.279711
     6  C    0.034775
     7  H    0.000000
     8  H    0.000000
     9  H    0.000000
    10  H    0.000000
    11  H    0.000000
    12  C   -0.063718
    13  C    0.087218
    14  H    0.000000
    15  H    0.000000
    16  O   -0.377384
    17  Br  -0.145442
 Sum of Mulliken charges=   0.00000
 Electronic spatial extent (au):  <R**2>=  2783.1445
 Charge=     0.0000 electrons
 Dipole moment (field-independent basis, Debye):
    X=    -4.9981    Y=    -4.5163    Z=     0.3202  Tot=     6.7439
 Quadrupole moment (field-independent basis, Debye-Ang):
   XX=   -64.2331   YY=   -69.9736   ZZ=   -73.9732
   XY=    -1.9008   XZ=     2.9559   YZ=    -4.8725
 Traceless Quadrupole moment (field-independent basis, Debye-Ang):
   XX=     5.1602   YY=    -0.5803   ZZ=    -4.5799
   XY=    -1.9008   XZ=     2.9559   YZ=    -4.8725
 Octapole moment (field-independent basis, Debye-Ang**2):
  XXX=     9.2034  YYY=   -17.7483  ZZZ=    -0.7032  XYY=     9.3031
  XXY=    -1.6456  XXZ=   -16.4104  XZZ=    44.2878  YZZ=    -2.0091
  YYZ=    -5.9635  XYZ=    -0.0306
 Hexadecapole moment (field-independent basis, Debye-Ang**3):
 XXXX= -2437.4560 YYYY=  -435.6912 ZZZZ=  -145.8766 XXXY=    23.2329
 XXXZ=    29.2390 YYYX=   -11.5378 YYYZ=   -14.9134 ZZZX=   -20.6096
 ZZZY=    -0.5546 XXYY=  -491.9485 XXZZ=  -522.0658 YYZZ=  -109.1268
 XXYZ=   -16.7768 YYXZ=    -4.1372 ZZXY=    -9.3481
 N-N= 6.873004778531D+02 E-N=-8.421349891348D+03  KE= 2.953559525044D+03
 1|1|UNPC-UNK|SP|RMP2-FC|6-311+G(d,p)|C8H7Br1O1|PCUSER|14-Oct-2017|0||#
  MP2/6-311+G(D,P) SCRF=(SOLVENT=ETHANOL) GEOM=CONNECTIVITY||Title Card
  Required||0,1|C|C,1,1.39566918|C,2,1.40558305,1,120.1600856|C,3,1.405
 46442,2,119.55673139,1,-2.22735047,0|C,4,1.39841519,3,120.04490228,2,1
 .87280024,0|C,5,1.39953243,4,120.19667557,3,-1.45452653,0|H,1,1.086631
 12,2,119.84234679,3,-179.36420326,0|H,2,1.08603265,1,121.12012866,6,-1
 79.33489486,0|H,4,1.08556818,3,120.85057232,2,179.80134193,0|H,5,1.086
 55283,4,119.71716164,3,179.85118904,0|H,6,1.08672655,5,120.02468546,4,
 179.96552093,0|C,3,1.49515745,2,118.00528059,1,-178.25205542,0|C,12,1.
 52145679,3,118.94857446,2,-170.89576819,0|H,13,1.09038229,12,112.68641
 109,3,20.69140518,0|H,13,1.08879369,12,108.6852263,3,-102.56809324,0|O
 ,12,1.22285524,3,121.67983523,2,9.2853598,0|Br,13,1.94831544,12,109.74
 050386,3,140.17687481,0||Version=x86-Win32-G03RevB.05|State=1-A|HF=-29
 54.3572251|MP2=-2955.7788415|RMSD=8.625e-009|PG=C01 [X(C8H7Br1O1)]||@


 IF AT FIRST YOU DON'T SUCCEED, TRY, TRY AGAIN.
 THEN GIVE UP;
 THERE'S NO USE BEING A DAMN FOOL ABOUT IT.

                                 -- W. C. FIELDS
 Job cpu time:  0 days  0 hours 10 minutes  9.0 seconds.
 File lengths (MBytes):  RWF=   1816 Int=      0 D2E=      0 Chk=     17 Scr=      1
 Normal termination of Gaussian 03 at Sat Oct 14 20:22:43 2017.
