# Supplementary material for: Conformational preferences of α-fluoroketones may influence their reactivity
Source: Beilstein J Org Chem. 2017 Dec 29;13:2915–21. doi: 10.3762/bjoc.13.284 (PMC5753061; doi:10.3762/bjoc.13.284)
Supplement: File 2 — Details of computational conformational analysis. [file Beilstein_J_Org_Chem-13-2915-s002.zip › Computation/CH2BR50.out]

 Entering Link 1 = C:\G03W\l1.exe PID=      3708.
  
 Copyright (c) 1988,1990,1992,1993,1995,1998,2003, Gaussian, Inc.
                  All Rights Reserved.
  
 This is the Gaussian(R) 03 program.  It is based on the
 the Gaussian(R) 98 system (copyright 1998, Gaussian, Inc.),
 the Gaussian(R) 94 system (copyright 1995, Gaussian, Inc.),
 the Gaussian 92(TM) system (copyright 1992, Gaussian, Inc.),
 the Gaussian 90(TM) system (copyright 1990, Gaussian, Inc.),
 the Gaussian 88(TM) system (copyright 1988, Gaussian, Inc.),
 the Gaussian 86(TM) system (copyright 1986, Carnegie Mellon
 University), and the Gaussian 82(TM) system (copyright 1983,
 Carnegie Mellon University). Gaussian is a federally registered
 trademark of Gaussian, Inc.
  
 This software contains proprietary and confidential information,
 including trade secrets, belonging to Gaussian, Inc.
  
 This software is provided under written license and may be
 used, copied, transmitted, or stored only in accord with that
 written license.
  
 The following legend is applicable only to US Government
 contracts under DFARS:
  
                    RESTRICTED RIGHTS LEGEND
  
 Use, duplication or disclosure by the US Government is subject
 to restrictions as set forth in subparagraph (c)(1)(ii) of the
 Rights in Technical Data and Computer Software clause at DFARS
 252.227-7013.
  
 Gaussian, Inc.
 Carnegie Office Park, Building 6, Pittsburgh, PA 15106 USA
  
 The following legend is applicable only to US Government
 contracts under FAR:
  
                    RESTRICTED RIGHTS LEGEND
  
 Use, reproduction and disclosure by the US Government is subject
 to restrictions as set forth in subparagraph (c) of the
 Commercial Computer Software - Restricted Rights clause at FAR
 52.227-19.
  
 Gaussian, Inc.
 Carnegie Office Park, Building 6, Pittsburgh, PA 15106 USA
  
  
 ---------------------------------------------------------------
 Warning -- This program may not be used in any manner that
 competes with the business of Gaussian, Inc. or will provide
 assistance to any competitor of Gaussian, Inc.  The licensee
 of this program is prohibited from giving any competitor of
 Gaussian, Inc. access to this program.  By using this program,
 the user acknowledges that Gaussian, Inc. is engaged in the
 business of creating and licensing software in the field of
 computational chemistry and represents and warrants to the
 licensee that it is not a competitor of Gaussian, Inc. and that
 it will not use this program in any manner prohibited above.
 ---------------------------------------------------------------
  

 Cite this work as:
 Gaussian 03, Revision B.05,
 M. J. Frisch, G. W. Trucks, H. B. Schlegel, G. E. Scuseria, 
 M. A. Robb, J. R. Cheeseman, J. A. Montgomery, Jr., T. Vreven, 
 K. N. Kudin, J. C. Burant, J. M. Millam, S. S. Iyengar, J. Tomasi, 
 V. Barone, B. Mennucci, M. Cossi, G. Scalmani, N. Rega, 
 G. A. Petersson, H. Nakatsuji, M. Hada, M. Ehara, K. Toyota, 
 R. Fukuda, J. Hasegawa, M. Ishida, T. Nakajima, Y. Honda, O. Kitao, 
 H. Nakai, M. Klene, X. Li, J. E. Knox, H. P. Hratchian, J. B. Cross, 
 C. Adamo, J. Jaramillo, R. Gomperts, R. E. Stratmann, O. Yazyev, 
 A. J. Austin, R. Cammi, C. Pomelli, J. W. Ochterski, P. Y. Ayala, 
 K. Morokuma, G. A. Voth, P. Salvador, J. J. Dannenberg, 
 V. G. Zakrzewski, S. Dapprich, A. D. Daniels, M. C. Strain, 
 O. Farkas, D. K. Malick, A. D. Rabuck, K. Raghavachari, 
 J. B. Foresman, J. V. Ortiz, Q. Cui, A. G. Baboul, S. Clifford, 
 J. Cioslowski, B. B. Stefanov, G. Liu, A. Liashenko, P. Piskorz, 
 I. Komaromi, R. L. Martin, D. J. Fox, T. Keith, M. A. Al-Laham, 
 C. Y. Peng, A. Nanayakkara, M. Challacombe, P. M. W. Gill, 
 B. Johnson, W. Chen, M. W. Wong, C. Gonzalez, and J. A. Pople, 
 Gaussian, Inc., Pittsburgh PA, 2003.
 
 **********************************************
 Gaussian 03:  x86-Win32-G03RevB.05  8-Nov-2003
                  04-Aug-2017 
 **********************************************
 %chk=CH2F.chk
 %mem=6MW
 %nproc=1
 Will use up to    1 processors via shared memory.
 Default route:  MaxDisk=2000MB
 ------------------------------------
 # mp2/6-311+g(d,p) geom=connectivity
 ------------------------------------
 1/38=1,57=2/1;
 2/17=6,18=5,40=1/2;
 3/5=4,6=6,7=111,11=9,16=1,25=1,30=1/1,2,3;
 4//1;
 5/5=2,38=5/2;
 8/10=2,27=262144000/1;
 9/16=-3,27=262144000/6;
 6/7=2,8=2,9=2,10=2/1;
 99/5=1,9=1/99;
 -------------------
 Title Card Required
 -------------------
 Symbolic Z-matrix:
 Charge =  0 Multiplicity = 1
 C
 C                    1    B1
 C                    2    B2       1    A1
 C                    3    B3       2    A2       1    D1       0
 C                    4    B4       3    A3       2    D2       0
 C                    5    B5       4    A4       3    D3       0
 H                    1    B6       2    A5       3    D4       0
 H                    2    B7       1    A6       6    D5       0
 H                    4    B8       3    A7       2    D6       0
 H                    5    B9       4    A8       3    D7       0
 H                    6    B10      5    A9       4    D8       0
 C                    3    B11      2    A10      1    D9       0
 C                    12   B12      3    A11      2    D10      0
 H                    13   B13      12   A12      3    D11      0
 H                    13   B14      12   A13      3    D12      0
 O                    12   B15      3    A14      2    D13      0
 Br                   13   B16      12   A15      3    D14      0
       Variables:
  B1                    1.39567                  
  B2                    1.40558                  
  B3                    1.40546                  
  B4                    1.39842                  
  B5                    1.39953                  
  B6                    1.08663                  
  B7                    1.08603                  
  B8                    1.08557                  
  B9                    1.08655                  
  B10                   1.08673                  
  B11                   1.49516                  
  B12                   1.52146                  
  B13                   1.09038                  
  B14                   1.08879                  
  B15                   1.22286                  
  B16                   1.94832                  
  A1                  120.16009                  
  A2                  119.55673                  
  A3                  120.0449                   
  A4                  120.19668                  
  A5                  119.84235                  
  A6                  121.12013                  
  A7                  120.85057                  
  A8                  119.71716                  
  A9                  120.02469                  
  A10                 118.00528                  
  A11                 118.94857                  
  A12                 112.68641                  
  A13                 108.68523                  
  A14                 121.67984                  
  A15                 109.7405                   
  D1                   -2.22735                  
  D2                    1.8728                   
  D3                   -1.45453                  
  D4                 -179.3642                   
  D5                 -179.33489                  
  D6                  179.80134                  
  D7                  179.85119                  
  D8                  179.96552                  
  D9                 -178.25206                  
  D10                -170.89577                  
  D11                  10.69141                  
  D12                -112.56809                  
  D13                   9.28536                  
  D14                 130.17687                  
 
                          Input orientation:                          
 ---------------------------------------------------------------------
 Center     Atomic     Atomic              Coordinates (Angstroms)
 Number     Number      Type              X           Y           Z
 ---------------------------------------------------------------------
    1          6             0        0.000000    0.000000    0.000000
    2          6             0        0.000000    0.000000    1.395669
    3          6             0        1.215302    0.000000    2.101859
    4          6             0        2.428518   -0.047515    1.393918
    5          6             0        2.423343   -0.054850   -0.004468
    6          6             0        1.211193   -0.045668   -0.703968
    7          1             0       -0.942484    0.010459   -0.540724
    8          1             0       -0.929421    0.024243    1.956968
    9          1             0        3.379254   -0.045239    1.917897
   10          1             0        3.364469   -0.089217   -0.546406
   11          1             0        1.210440   -0.050836   -1.790682
   12          6             0        1.159394   -0.040266    3.595428
   13          6             0        2.442139    0.169294    4.386300
   14          1             0        3.267629    0.516733    3.764379
   15          1             0        2.699707   -0.762832    4.886572
   16          8             0        0.111782   -0.240102    4.193718
   17         35             0        2.151942    1.513056    5.766888
 ---------------------------------------------------------------------
                    Distance matrix (angstroms):
                    1          2          3          4          5
     1  C    0.000000
     2  C    1.395669   0.000000
     3  C    2.427915   1.405583   0.000000
     4  C    2.800529   2.428983   1.405464   0.000000
     5  C    2.423968   2.799283   2.428783   1.398415   0.000000
     6  C    1.401658   2.424366   2.806201   2.425491   1.399532
     7  H    1.086631   2.153602   3.411656   3.887139   3.408904
     8  H    2.166595   1.086033   2.149748   3.405573   3.885166
     9  H    3.885838   3.419668   2.172229   1.085568   2.146939
    10  H    3.409718   3.885778   3.411772   2.154670   1.086553
    11  H    2.162010   3.408897   3.892876   3.409604   2.159099
    12  C    3.777952   2.486917   1.495157   2.541137   3.815368
    13  C    5.023180   3.864787   2.598550   3.000257   4.396526
    14  H    5.011483   4.068808   2.691288   2.577124   3.904323
    15  H    5.634617   4.478474   3.246536   3.575451   4.949736
    16  O    4.202073   2.810555   2.377242   3.639125   4.796082
    17  Br   6.338548   5.101739   4.074195   4.651316   5.986697
                    6          7          8          9         10
     6  C    0.000000
     7  H    2.160584   0.000000
     8  H    3.415801   2.497764   0.000000
     9  H    3.402155   4.972458   4.309412   0.000000
    10  H    2.159472   4.308110   4.971645   2.464740   0.000000
    11  H    1.086727   2.490227   4.316192   4.296201   2.487878
    12  C    4.299711   4.639851   2.655534   2.782430   4.692499
    13  C    5.241399   5.979671   4.158138   2.649004   5.024850
    14  H    4.950894   6.042787   4.596141   1.933331   4.354242
    15  H    5.829591   6.581722   4.729972   3.128859   5.514791
    16  O    5.023329   4.856871   2.481337   3.986691   5.750784
    17  Br   6.722098   7.184653   5.121215   4.330047   6.625344
                   11         12         13         14         15
    11  H    0.000000
    12  C    5.386362   0.000000
    13  C    6.302432   1.521457   0.000000
    14  H    5.950871   2.187110   1.090382   0.000000
    15  H    6.878268   2.135818   1.088794   1.794196   0.000000
    16  O    6.087356   1.222855   2.373870   3.273607   2.729587
    17  Br   7.774898   2.848367   1.948315   2.499492   2.500934
                   16         17
    16  O    0.000000
    17  Br   3.116196   0.000000
 Stoichiometry    C8H7BrO
 Framework group  C1[X(C8H7BrO)]
 Deg. of freedom    45
 Full point group                 C1      NOp   1
 Largest Abelian subgroup         C1      NOp   1
 Largest concise Abelian subgroup C1      NOp   1
                         Standard orientation:                         
 ---------------------------------------------------------------------
 Center     Atomic     Atomic              Coordinates (Angstroms)
 Number     Number      Type              X           Y           Z
 ---------------------------------------------------------------------
    1          6             0       -3.495762    0.897925   -0.474391
    2          6             0       -2.162907    1.195132   -0.186194
    3          6             0       -1.276864    0.171479    0.191594
    4          6             0       -1.753079   -1.144346    0.322573
    5          6             0       -3.091191   -1.436060    0.039865
    6          6             0       -3.968092   -0.415370   -0.344751
    7          1             0       -4.173766    1.691729   -0.775976
    8          1             0       -1.782902    2.208976   -0.270953
    9          1             0       -1.086572   -1.951552    0.610053
   10          1             0       -3.453100   -2.455607    0.140571
   11          1             0       -5.007269   -0.645302   -0.564335
   12          6             0        0.130080    0.549436    0.527978
   13          6             0        1.159060   -0.552000    0.735021
   14          1             0        0.792314   -1.532736    0.430739
   15          1             0        1.457840   -0.557900    1.782001
   16          8             0        0.471022    1.718122    0.643337
   17         35             0        2.749652   -0.174279   -0.324827
 ---------------------------------------------------------------------
 Rotational constants (GHZ):      2.7632895      0.3980195      0.3656711
 Standard basis: 6-311+G(d,p) (5D, 7F)
 There are   288 symmetry adapted basis functions of A   symmetry.
 Integral buffers will be    262144 words long.
 Raffenetti 1 integral format.
 Two-electron integral symmetry is turned on.
   288 basis functions,   474 primitive gaussians,   300 cartesian basis functions
    49 alpha electrons       49 beta electrons
       nuclear repulsion energy       688.5445988200 Hartrees.
 NAtoms=   17 NActive=   17 NUniq=   17 SFac= 1.00D+00 NAtFMM=   60 Big=F
 One-electron integrals computed using PRISM.
 NBasis=   288 RedAO= T  NBF=   288
 NBsUse=   288 1.00D-06 NBFU=   288
 Harris functional with IExCor=  205 diagonalized for initial guess.
 ExpMin= 3.50D-02 ExpMax= 4.40D+05 ExpMxC= 1.51D+04 IAcc=3 IRadAn=         5 AccDes= 0.00D+00
 HarFok:  IExCor= 205 AccDes= 0.00D+00 IRadAn=         5 IDoV=1
 ScaDFX=  1.000000  1.000000  1.000000  1.000000
 Initial guess orbital symmetries:
       Occupied  (A) (A) (A) (A) (A) (A) (A) (A) (A) (A) (A) (A)
                 (A) (A) (A) (A) (A) (A) (A) (A) (A) (A) (A) (A)
                 (A) (A) (A) (A) (A) (A) (A) (A) (A) (A) (A) (A)
                 (A) (A) (A) (A) (A) (A) (A) (A) (A) (A) (A) (A)
                 (A)
       Virtual   (A) (A) (A) (A) (A) (A) (A) (A) (A) (A) (A) (A)
                 (A) (A) (A) (A) (A) (A) (A) (A) (A) (A) (A) (A)
                 (A) (A) (A) (A) (A) (A) (A) (A) (A) (A) (A) (A)
                 (A) (A) (A) (A) (A) (A) (A) (A) (A) (A) (A) (A)
                 (A) (A) (A) (A) (A) (A) (A) (A) (A) (A) (A) (A)
                 (A) (A) (A) (A) (A) (A) (A) (A) (A) (A) (A) (A)
                 (A) (A) (A) (A) (A) (A) (A) (A) (A) (A) (A) (A)
                 (A) (A) (A) (A) (A) (A) (A) (A) (A) (A) (A) (A)
                 (A) (A) (A) (A) (A) (A) (A) (A) (A) (A) (A) (A)
                 (A) (A) (A) (A) (A) (A) (A) (A) (A) (A) (A) (A)
                 (A) (A) (A) (A) (A) (A) (A) (A) (A) (A) (A) (A)
                 (A) (A) (A) (A) (A) (A) (A) (A) (A) (A) (A) (A)
                 (A) (A) (A) (A) (A) (A) (A) (A) (A) (A) (A) (A)
                 (A) (A) (A) (A) (A) (A) (A) (A) (A) (A) (A) (A)
                 (A) (A) (A) (A) (A) (A) (A) (A) (A) (A) (A) (A)
                 (A) (A) (A) (A) (A) (A) (A) (A) (A) (A) (A) (A)
                 (A) (A) (A) (A) (A) (A) (A) (A) (A) (A) (A) (A)
                 (A) (A) (A) (A) (A) (A) (A) (A) (A) (A) (A) (A)
                 (A) (A) (A) (A) (A) (A) (A) (A) (A) (A) (A) (A)
                 (A) (A) (A) (A) (A) (A) (A) (A) (A) (A) (A)
 The electronic state of the initial guess is 1-A.
 Requested convergence on RMS density matrix=1.00D-08 within 128 cycles.
 Requested convergence on MAX density matrix=1.00D-06.
 Requested convergence on             energy=1.00D-06.
 No special actions if energy rises.
 SCF Done:  E(RHF) =  -2954.33977334     A.U. after   17 cycles
             Convg  =    0.4067D-08             -V/T =  2.0003
             S**2   =   0.0000
 ExpMin= 3.50D-02 ExpMax= 4.40D+05 ExpMxC= 1.51D+04 IAcc=3 IRadAn=         5 AccDes= 0.00D+00
 HarFok:  IExCor= 205 AccDes= 0.00D+00 IRadAn=         5 IDoV=1
 ScaDFX=  1.000000  1.000000  1.000000  1.000000
 Range of M.O.s used for correlation:    24   288
 NBasis=   288 NAE=    49 NBE=    49 NFC=    23 NFV=     0
 NROrb=    265 NOA=    26 NOB=    26 NVA=   239 NVB=   239

 **** Warning!!: The largest alpha MO coefficient is  0.19996869D+03

 Disk-based method using OVN memory for  9 occupieds at a time.
 Estimated scratch disk usage=   222858153 words.
 Actual    scratch disk usage=   222475689 words.
 JobTyp=1 Pass  1:  I=   1 to   9 NPSUse=  1 ParTrn=F ParDer=F DoDerP=F.
 JobTyp=1 Pass  2:  I=  10 to  18 NPSUse=  1 ParTrn=F ParDer=F DoDerP=F.
 JobTyp=1 Pass  3:  I=  19 to  26 NPSUse=  1 ParTrn=F ParDer=F DoDerP=F.
 Spin components of T(2) and E(2):
     alpha-alpha T2 =       0.7112316386D-01 E2=     -0.1896791138D+00
     alpha-beta  T2 =       0.3707652328D+00 E2=     -0.1047231717D+01
     beta-beta   T2 =       0.7112316386D-01 E2=     -0.1896791138D+00
 ANorm=    0.1230045349D+01
 E2 =    -0.1426589944D+01 EUMP2 =    -0.29557663632832D+04

 **********************************************************************

            Population analysis using the SCF density.

 **********************************************************************

 Orbital symmetries:
       Occupied  (A) (A) (A) (A) (A) (A) (A) (A) (A) (A) (A) (A)
                 (A) (A) (A) (A) (A) (A) (A) (A) (A) (A) (A) (A)
                 (A) (A) (A) (A) (A) (A) (A) (A) (A) (A) (A) (A)
                 (A) (A) (A) (A) (A) (A) (A) (A) (A) (A) (A) (A)
                 (A)
       Virtual   (A) (A) (A) (A) (A) (A) (A) (A) (A) (A) (A) (A)
                 (A) (A) (A) (A) (A) (A) (A) (A) (A) (A) (A) (A)
                 (A) (A) (A) (A) (A) (A) (A) (A) (A) (A) (A) (A)
                 (A) (A) (A) (A) (A) (A) (A) (A) (A) (A) (A) (A)
                 (A) (A) (A) (A) (A) (A) (A) (A) (A) (A) (A) (A)
                 (A) (A) (A) (A) (A) (A) (A) (A) (A) (A) (A) (A)
                 (A) (A) (A) (A) (A) (A) (A) (A) (A) (A) (A) (A)
                 (A) (A) (A) (A) (A) (A) (A) (A) (A) (A) (A) (A)
                 (A) (A) (A) (A) (A) (A) (A) (A) (A) (A) (A) (A)
                 (A) (A) (A) (A) (A) (A) (A) (A) (A) (A) (A) (A)
                 (A) (A) (A) (A) (A) (A) (A) (A) (A) (A) (A) (A)
                 (A) (A) (A) (A) (A) (A) (A) (A) (A) (A) (A) (A)
                 (A) (A) (A) (A) (A) (A) (A) (A) (A) (A) (A) (A)
                 (A) (A) (A) (A) (A) (A) (A) (A) (A) (A) (A) (A)
                 (A) (A) (A) (A) (A) (A) (A) (A) (A) (A) (A) (A)
                 (A) (A) (A) (A) (A) (A) (A) (A) (A) (A) (A) (A)
                 (A) (A) (A) (A) (A) (A) (A) (A) (A) (A) (A) (A)
                 (A) (A) (A) (A) (A) (A) (A) (A) (A) (A) (A) (A)
                 (A) (A) (A) (A) (A) (A) (A) (A) (A) (A) (A) (A)
                 (A) (A) (A) (A) (A) (A) (A) (A) (A) (A) (A)
 The electronic state is 1-A.
 Alpha  occ. eigenvalues -- -490.02075 -65.15470 -58.51483 -58.51308 -58.51304
 Alpha  occ. eigenvalues --  -20.55940 -11.35849 -11.30999 -11.27272 -11.26843
 Alpha  occ. eigenvalues --  -11.26766 -11.26314 -11.26121 -11.25864  -9.83507
 Alpha  occ. eigenvalues --   -7.44909  -7.44041  -7.44016  -3.18878  -3.18472
 Alpha  occ. eigenvalues --   -3.18445  -3.17412  -3.17412  -1.39975  -1.17766
 Alpha  occ. eigenvalues --   -1.09202  -1.05053  -1.03922  -0.94712  -0.87216
 Alpha  occ. eigenvalues --   -0.84712  -0.77272  -0.72983  -0.67517  -0.66450
 Alpha  occ. eigenvalues --   -0.64929  -0.62708  -0.61538  -0.60841  -0.55586
 Alpha  occ. eigenvalues --   -0.53663  -0.52100  -0.51672  -0.49342  -0.44359
 Alpha  occ. eigenvalues --   -0.40594  -0.40472  -0.36146  -0.35631
 Alpha virt. eigenvalues --    0.04763   0.05227   0.06470   0.07542   0.07744
 Alpha virt. eigenvalues --    0.08766   0.09044   0.09672   0.10008   0.10766
 Alpha virt. eigenvalues --    0.11851   0.11900   0.12864   0.13465   0.13962
 Alpha virt. eigenvalues --    0.14230   0.14904   0.15903   0.16387   0.17643
 Alpha virt. eigenvalues --    0.18451   0.19497   0.19740   0.20484   0.20993
 Alpha virt. eigenvalues --    0.21520   0.22121   0.22729   0.23806   0.24822
 Alpha virt. eigenvalues --    0.25496   0.25862   0.26471   0.26838   0.27930
 Alpha virt. eigenvalues --    0.28557   0.29282   0.30094   0.30453   0.31175
 Alpha virt. eigenvalues --    0.32130   0.32242   0.33747   0.34904   0.35637
 Alpha virt. eigenvalues --    0.35782   0.36548   0.39589   0.40017   0.41089
 Alpha virt. eigenvalues --    0.42751   0.43593   0.45358   0.45584   0.46547
 Alpha virt. eigenvalues --    0.48357   0.50074   0.52776   0.54175   0.55279
 Alpha virt. eigenvalues --    0.57247   0.61357   0.62355   0.63119   0.66336
 Alpha virt. eigenvalues --    0.67523   0.68098   0.69514   0.70798   0.71193
 Alpha virt. eigenvalues --    0.72964   0.73388   0.74484   0.75984   0.78251
 Alpha virt. eigenvalues --    0.80662   0.80760   0.81412   0.83425   0.84463
 Alpha virt. eigenvalues --    0.85492   0.87515   0.87998   0.88838   0.89911
 Alpha virt. eigenvalues --    0.90233   0.91129   0.92594   0.93821   0.94289
 Alpha virt. eigenvalues --    0.95773   0.98075   0.98992   0.99672   1.00720
 Alpha virt. eigenvalues --    1.01990   1.05177   1.06614   1.07225   1.09773
 Alpha virt. eigenvalues --    1.11446   1.11974   1.14388   1.16178   1.16581
 Alpha virt. eigenvalues --    1.20880   1.23133   1.23970   1.25120   1.28513
 Alpha virt. eigenvalues --    1.30457   1.33693   1.35937   1.36779   1.40193
 Alpha virt. eigenvalues --    1.44884   1.48238   1.49461   1.53443   1.56631
 Alpha virt. eigenvalues --    1.63368   1.71815   1.73196   1.74471   1.74939
 Alpha virt. eigenvalues --    1.75709   1.79012   1.80686   1.81346   1.81814
 Alpha virt. eigenvalues --    1.85671   1.88971   1.89670   1.91642   1.93677
 Alpha virt. eigenvalues --    1.96128   1.97100   1.99424   2.01658   2.02874
 Alpha virt. eigenvalues --    2.03839   2.06172   2.08906   2.14511   2.18997
 Alpha virt. eigenvalues --    2.20408   2.20964   2.21882   2.22440   2.25208
 Alpha virt. eigenvalues --    2.25799   2.30839   2.31039   2.32161   2.33677
 Alpha virt. eigenvalues --    2.35402   2.40357   2.41458   2.45539   2.47783
 Alpha virt. eigenvalues --    2.51647   2.54624   2.60374   2.64420   2.71231
 Alpha virt. eigenvalues --    2.72173   2.72936   2.74781   2.82229   2.85040
 Alpha virt. eigenvalues --    2.87522   2.93528   2.95298   2.97888   2.98700
 Alpha virt. eigenvalues --    3.02025   3.03328   3.03750   3.03907   3.06633
 Alpha virt. eigenvalues --    3.10396   3.14537   3.17347   3.17741   3.20852
 Alpha virt. eigenvalues --    3.21592   3.25189   3.26924   3.28076   3.33554
 Alpha virt. eigenvalues --    3.35422   3.42933   3.46227   3.53728   3.60385
 Alpha virt. eigenvalues --    3.63036   3.74473   3.74838   3.77314   3.88183
 Alpha virt. eigenvalues --    3.90566   3.91602   3.98446   4.01578   4.12667
 Alpha virt. eigenvalues --    4.16032   4.37654   4.41717   4.50726   4.54653
 Alpha virt. eigenvalues --    4.57578   4.72158   4.72436   4.76422   4.85290
 Alpha virt. eigenvalues --    4.89015   5.10181   5.24588   5.62426   5.78397
 Alpha virt. eigenvalues --    6.30006   7.28481   8.24034   8.24904   8.33809
 Alpha virt. eigenvalues --   24.72795  24.94524  24.99471  25.07850  25.08078
 Alpha virt. eigenvalues --   25.18829  25.22107  25.30939  49.54027  51.70837
 Alpha virt. eigenvalues --  293.92240 293.93043 294.046921028.49212
          Condensed to atoms (all electrons):
              1          2          3          4          5          6
     1  C    7.237975  -1.662821   0.019666  -0.405500   0.733513   0.185999
     2  C   -1.662821  12.476435  -1.530412  -3.734137  -0.627461   0.289639
     3  C    0.019666  -1.530412  13.025116  -1.276193  -0.286984  -0.978713
     4  C   -0.405500  -3.734137  -1.276193  12.461006  -1.391081   0.443037
     5  C    0.733513  -0.627461  -0.286984  -1.391081   7.751092   0.194862
     6  C    0.185999   0.289639  -0.978713   0.443037   0.194862   5.460467
     7  H    0.389129  -0.023134   0.012766  -0.001828  -0.014485  -0.002566
     8  H   -0.058990   0.383153   0.010066   0.004882  -0.008632  -0.004514
     9  H   -0.001294  -0.030596   0.011375   0.399058  -0.033516  -0.018372
    10  H   -0.014419  -0.001887   0.007130  -0.026714   0.384099   0.009467
    11  H    0.007947  -0.032746   0.024980  -0.043744   0.009258   0.402466
    12  C   -0.107623   0.593789  -4.565000   0.508607   0.110546   0.216143
    13  C   -0.077585  -0.587935   0.346712   0.290195  -0.385650  -0.055701
    14  H    0.002025  -0.015548  -0.023155   0.014925   0.009391  -0.004765
    15  H    0.002412   0.035810   0.061787  -0.072527  -0.009747  -0.000385
    16  O    0.044967   0.110083  -0.079425  -0.176952  -0.013945  -0.007422
    17  Br   0.010913  -0.063921   0.006981   0.088552   0.021925   0.000955
              7          8          9         10         11         12
     1  C    0.389129  -0.058990  -0.001294  -0.014419   0.007947  -0.107623
     2  C   -0.023134   0.383153  -0.030596  -0.001887  -0.032746   0.593789
     3  C    0.012766   0.010066   0.011375   0.007130   0.024980  -4.565000
     4  C   -0.001828   0.004882   0.399058  -0.026714  -0.043744   0.508607
     5  C   -0.014485  -0.008632  -0.033516   0.384099   0.009258   0.110546
     6  C   -0.002566  -0.004514  -0.018372   0.009467   0.402466   0.216143
     7  H    0.491914  -0.003678   0.000032  -0.000092  -0.004398   0.008548
     8  H   -0.003678   0.451100  -0.000030   0.000022  -0.000071   0.040416
     9  H    0.000032  -0.000030   0.507654  -0.004424  -0.000128   0.027531
    10  H   -0.000092   0.000022  -0.004424   0.496029  -0.004432   0.009454
    11  H   -0.004398  -0.000071  -0.000128  -0.004432   0.491140   0.002794
    12  C    0.008548   0.040416   0.027531   0.009454   0.002794  10.168029
    13  C    0.000223   0.007480   0.005268   0.001608  -0.000289  -1.154737
    14  H   -0.000001   0.000023   0.001899   0.000002   0.000002  -0.030349
    15  H    0.000000  -0.000018  -0.000440  -0.000005   0.000000  -0.066641
    16  O    0.000063   0.002725  -0.000074   0.000006   0.000009   0.345655
    17  Br  -0.000018   0.000099   0.000295   0.000004  -0.000006   0.003820
             13         14         15         16         17
     1  C   -0.077585   0.002025   0.002412   0.044967   0.010913
     2  C   -0.587935  -0.015548   0.035810   0.110083  -0.063921
     3  C    0.346712  -0.023155   0.061787  -0.079425   0.006981
     4  C    0.290195   0.014925  -0.072527  -0.176952   0.088552
     5  C   -0.385650   0.009391  -0.009747  -0.013945   0.021925
     6  C   -0.055701  -0.004765  -0.000385  -0.007422   0.000955
     7  H    0.000223  -0.000001   0.000000   0.000063  -0.000018
     8  H    0.007480   0.000023  -0.000018   0.002725   0.000099
     9  H    0.005268   0.001899  -0.000440  -0.000074   0.000295
    10  H    0.001608   0.000002  -0.000005   0.000006   0.000004
    11  H   -0.000289   0.000002   0.000000   0.000009  -0.000006
    12  C   -1.154737  -0.030349  -0.066641   0.345655   0.003820
    13  C    6.958486   0.416793   0.443924  -0.027899   0.139548
    14  H    0.416793   0.521773  -0.024092   0.006092  -0.049618
    15  H    0.443924  -0.024092   0.454322  -0.008092  -0.038239
    16  O   -0.027899   0.006092  -0.008092   8.145066  -0.051189
    17  Br   0.139548  -0.049618  -0.038239  -0.051189  35.029285
 Mulliken atomic charges:
              1
     1  C   -0.306314
     2  C    0.421692
     3  C    1.213305
     4  C   -1.081587
     5  C   -0.443185
     6  C   -0.130599
     7  H    0.147527
     8  H    0.175967
     9  H    0.135762
    10  H    0.144153
    11  H    0.147220
    12  C   -0.110982
    13  C   -0.320440
    14  H    0.174604
    15  H    0.221931
    16  O   -0.289666
    17  Br  -0.099387
 Sum of Mulliken charges=   0.00000
 Atomic charges with hydrogens summed into heavy atoms:
              1
     1  C   -0.158787
     2  C    0.597659
     3  C    1.213305
     4  C   -0.945825
     5  C   -0.299032
     6  C    0.016621
     7  H    0.000000
     8  H    0.000000
     9  H    0.000000
    10  H    0.000000
    11  H    0.000000
    12  C   -0.110982
    13  C    0.076094
    14  H    0.000000
    15  H    0.000000
    16  O   -0.289666
    17  Br  -0.099387
 Sum of Mulliken charges=   0.00000
 Electronic spatial extent (au):  <R**2>=  2731.8543
 Charge=     0.0000 electrons
 Dipole moment (field-independent basis, Debye):
    X=    -3.6378    Y=    -3.1024    Z=     0.4381  Tot=     4.8011
 Quadrupole moment (field-independent basis, Debye-Ang):
   XX=   -65.9973   YY=   -71.4300   ZZ=   -73.3088
   XY=    -1.6029   XZ=     3.0221   YZ=    -4.6097
 Traceless Quadrupole moment (field-independent basis, Debye-Ang):
   XX=     4.2481   YY=    -1.1846   ZZ=    -3.0635
   XY=    -1.6029   XZ=     3.0221   YZ=    -4.6097
 Octapole moment (field-independent basis, Debye-Ang**2):
  XXX=    35.2848  YYY=   -13.6854  ZZZ=    -2.5547  XYY=    12.7903
  XXY=     0.6180  XXZ=   -17.8371  XZZ=    44.4198  YZZ=    -0.5293
  YYZ=    -6.4042  XYZ=     0.7692
 Hexadecapole moment (field-independent basis, Debye-Ang**3):
 XXXX= -2447.9367 YYYY=  -451.7285 ZZZZ=  -169.2092 XXXY=    14.1474
 XXXZ=    20.1040 YYYX=   -15.7763 YYYZ=   -14.6962 ZZZX=   -25.4258
 ZZZY=     2.7288 XXYY=  -493.3106 XXZZ=  -501.1661 YYZZ=  -114.1705
 XXYZ=   -15.0067 YYXZ=    -5.9148 ZZXY=   -10.3530
 N-N= 6.885445988200D+02 E-N=-8.423368638965D+03  KE= 2.953541101268D+03
 1|1|UNPC-UNK|SP|RMP2-FC|6-311+G(d,p)|C8H7Br1O1|PCUSER|04-Aug-2017|0||#
  MP2/6-311+G(D,P) GEOM=CONNECTIVITY||Title Card Required||0,1|C|C,1,1.
 39566918|C,2,1.40558305,1,120.1600856|C,3,1.40546442,2,119.55673139,1,
 -2.22735047,0|C,4,1.39841519,3,120.04490228,2,1.87280024,0|C,5,1.39953
 243,4,120.19667557,3,-1.45452653,0|H,1,1.08663112,2,119.84234679,3,-17
 9.36420326,0|H,2,1.08603265,1,121.12012866,6,-179.33489486,0|H,4,1.085
 56818,3,120.85057232,2,179.80134193,0|H,5,1.08655283,4,119.71716164,3,
 179.85118904,0|H,6,1.08672655,5,120.02468546,4,179.96552093,0|C,3,1.49
 515745,2,118.00528059,1,-178.25205542,0|C,12,1.52145679,3,118.94857446
 ,2,-170.89576819,0|H,13,1.09038229,12,112.68641109,3,10.69140518,0|H,1
 3,1.08879369,12,108.6852263,3,-112.56809324,0|O,12,1.22285524,3,121.67
 983523,2,9.2853598,0|Br,13,1.94831544,12,109.74050386,3,130.17687481,0
 ||Version=x86-Win32-G03RevB.05|State=1-A|HF=-2954.3397733|MP2=-2955.76
 63633|RMSD=4.067e-009|PG=C01 [X(C8H7Br1O1)]||@


 REPARTEE - WHAT YOU THINK OF AFTER YOU BECOME A DEPARTEE.
 Job cpu time:  0 days  0 hours  9 minutes 37.0 seconds.
 File lengths (MBytes):  RWF=   1751 Int=      0 D2E=      0 Chk=     17 Scr=      1
 Normal termination of Gaussian 03 at Fri Aug 04 09:42:46 2017.
