# Supplementary material for: Conformational preferences of α-fluoroketones may influence their reactivity
Source: Beilstein J Org Chem. 2017 Dec 29;13:2915–21. doi: 10.3762/bjoc.13.284 (PMC5753061; doi:10.3762/bjoc.13.284)
Supplement: File 2 — Details of computational conformational analysis. [file Beilstein_J_Org_Chem-13-2915-s002.zip › Computation/CH2BR50_EtOH.out]

 Entering Link 1 = C:\G03W\l1.exe PID=      5924.
  
 Copyright (c) 1988,1990,1992,1993,1995,1998,2003, Gaussian, Inc.
                  All Rights Reserved.
  
 This is the Gaussian(R) 03 program.  It is based on the
 the Gaussian(R) 98 system (copyright 1998, Gaussian, Inc.),
 the Gaussian(R) 94 system (copyright 1995, Gaussian, Inc.),
 the Gaussian 92(TM) system (copyright 1992, Gaussian, Inc.),
 the Gaussian 90(TM) system (copyright 1990, Gaussian, Inc.),
 the Gaussian 88(TM) system (copyright 1988, Gaussian, Inc.),
 the Gaussian 86(TM) system (copyright 1986, Carnegie Mellon
 University), and the Gaussian 82(TM) system (copyright 1983,
 Carnegie Mellon University). Gaussian is a federally registered
 trademark of Gaussian, Inc.
  
 This software contains proprietary and confidential information,
 including trade secrets, belonging to Gaussian, Inc.
  
 This software is provided under written license and may be
 used, copied, transmitted, or stored only in accord with that
 written license.
  
 The following legend is applicable only to US Government
 contracts under DFARS:
  
                    RESTRICTED RIGHTS LEGEND
  
 Use, duplication or disclosure by the US Government is subject
 to restrictions as set forth in subparagraph (c)(1)(ii) of the
 Rights in Technical Data and Computer Software clause at DFARS
 252.227-7013.
  
 Gaussian, Inc.
 Carnegie Office Park, Building 6, Pittsburgh, PA 15106 USA
  
 The following legend is applicable only to US Government
 contracts under FAR:
  
                    RESTRICTED RIGHTS LEGEND
  
 Use, reproduction and disclosure by the US Government is subject
 to restrictions as set forth in subparagraph (c) of the
 Commercial Computer Software - Restricted Rights clause at FAR
 52.227-19.
  
 Gaussian, Inc.
 Carnegie Office Park, Building 6, Pittsburgh, PA 15106 USA
  
  
 ---------------------------------------------------------------
 Warning -- This program may not be used in any manner that
 competes with the business of Gaussian, Inc. or will provide
 assistance to any competitor of Gaussian, Inc.  The licensee
 of this program is prohibited from giving any competitor of
 Gaussian, Inc. access to this program.  By using this program,
 the user acknowledges that Gaussian, Inc. is engaged in the
 business of creating and licensing software in the field of
 computational chemistry and represents and warrants to the
 licensee that it is not a competitor of Gaussian, Inc. and that
 it will not use this program in any manner prohibited above.
 ---------------------------------------------------------------
  

 Cite this work as:
 Gaussian 03, Revision B.05,
 M. J. Frisch, G. W. Trucks, H. B. Schlegel, G. E. Scuseria, 
 M. A. Robb, J. R. Cheeseman, J. A. Montgomery, Jr., T. Vreven, 
 K. N. Kudin, J. C. Burant, J. M. Millam, S. S. Iyengar, J. Tomasi, 
 V. Barone, B. Mennucci, M. Cossi, G. Scalmani, N. Rega, 
 G. A. Petersson, H. Nakatsuji, M. Hada, M. Ehara, K. Toyota, 
 R. Fukuda, J. Hasegawa, M. Ishida, T. Nakajima, Y. Honda, O. Kitao, 
 H. Nakai, M. Klene, X. Li, J. E. Knox, H. P. Hratchian, J. B. Cross, 
 C. Adamo, J. Jaramillo, R. Gomperts, R. E. Stratmann, O. Yazyev, 
 A. J. Austin, R. Cammi, C. Pomelli, J. W. Ochterski, P. Y. Ayala, 
 K. Morokuma, G. A. Voth, P. Salvador, J. J. Dannenberg, 
 V. G. Zakrzewski, S. Dapprich, A. D. Daniels, M. C. Strain, 
 O. Farkas, D. K. Malick, A. D. Rabuck, K. Raghavachari, 
 J. B. Foresman, J. V. Ortiz, Q. Cui, A. G. Baboul, S. Clifford, 
 J. Cioslowski, B. B. Stefanov, G. Liu, A. Liashenko, P. Piskorz, 
 I. Komaromi, R. L. Martin, D. J. Fox, T. Keith, M. A. Al-Laham, 
 C. Y. Peng, A. Nanayakkara, M. Challacombe, P. M. W. Gill, 
 B. Johnson, W. Chen, M. W. Wong, C. Gonzalez, and J. A. Pople, 
 Gaussian, Inc., Pittsburgh PA, 2003.
 
 **********************************************
 Gaussian 03:  x86-Win32-G03RevB.05  8-Nov-2003
                  14-Oct-2017 
 **********************************************
 %chk=CH2F.chk
 %mem=6MW
 %nproc=1
 Will use up to    1 processors via shared memory.
 Default route:  MaxDisk=2000MB
 -----------------------------------------------------------
 # mp2/6-311+g(d,p) scrf=(solvent=ethanol) geom=connectivity
 -----------------------------------------------------------
 1/38=1,57=2/1;
 2/17=6,18=5,40=1/2;
 3/5=4,6=6,7=111,11=9,16=1,25=1,30=1,70=2201,72=4/1,2,3;
 4//1;
 5/5=2,38=5,53=4/2;
 8/10=2,27=262144000/1;
 9/16=-3,27=262144000/6;
 6/7=2,8=2,9=2,10=2/1;
 99/5=1,9=1/99;
 -------------------
 Title Card Required
 -------------------
 Symbolic Z-matrix:
 Charge =  0 Multiplicity = 1
 C
 C                    1    B1
 C                    2    B2       1    A1
 C                    3    B3       2    A2       1    D1       0
 C                    4    B4       3    A3       2    D2       0
 C                    5    B5       4    A4       3    D3       0
 H                    1    B6       2    A5       3    D4       0
 H                    2    B7       1    A6       6    D5       0
 H                    4    B8       3    A7       2    D6       0
 H                    5    B9       4    A8       3    D7       0
 H                    6    B10      5    A9       4    D8       0
 C                    3    B11      2    A10      1    D9       0
 C                    12   B12      3    A11      2    D10      0
 H                    13   B13      12   A12      3    D11      0
 H                    13   B14      12   A13      3    D12      0
 O                    12   B15      3    A14      2    D13      0
 Br                   13   B16      12   A15      3    D14      0
       Variables:
  B1                    1.39567                  
  B2                    1.40558                  
  B3                    1.40546                  
  B4                    1.39842                  
  B5                    1.39953                  
  B6                    1.08663                  
  B7                    1.08603                  
  B8                    1.08557                  
  B9                    1.08655                  
  B10                   1.08673                  
  B11                   1.49516                  
  B12                   1.52146                  
  B13                   1.09038                  
  B14                   1.08879                  
  B15                   1.22286                  
  B16                   1.94832                  
  A1                  120.16009                  
  A2                  119.55673                  
  A3                  120.0449                   
  A4                  120.19668                  
  A5                  119.84235                  
  A6                  121.12013                  
  A7                  120.85057                  
  A8                  119.71716                  
  A9                  120.02469                  
  A10                 118.00528                  
  A11                 118.94857                  
  A12                 112.68641                  
  A13                 108.68523                  
  A14                 121.67984                  
  A15                 109.7405                   
  D1                   -2.22735                  
  D2                    1.8728                   
  D3                   -1.45453                  
  D4                 -179.3642                   
  D5                 -179.33489                  
  D6                  179.80134                  
  D7                  179.85119                  
  D8                  179.96552                  
  D9                 -178.25206                  
  D10                -170.89577                  
  D11                  10.69141                  
  D12                -112.56809                  
  D13                   9.28536                  
  D14                 130.17687                  
 
                          Input orientation:                          
 ---------------------------------------------------------------------
 Center     Atomic     Atomic              Coordinates (Angstroms)
 Number     Number      Type              X           Y           Z
 ---------------------------------------------------------------------
    1          6             0        0.000000    0.000000    0.000000
    2          6             0        0.000000    0.000000    1.395669
    3          6             0        1.215302    0.000000    2.101859
    4          6             0        2.428518   -0.047515    1.393918
    5          6             0        2.423343   -0.054850   -0.004468
    6          6             0        1.211193   -0.045668   -0.703968
    7          1             0       -0.942484    0.010459   -0.540724
    8          1             0       -0.929421    0.024243    1.956968
    9          1             0        3.379254   -0.045239    1.917897
   10          1             0        3.364469   -0.089217   -0.546406
   11          1             0        1.210440   -0.050836   -1.790682
   12          6             0        1.159394   -0.040266    3.595428
   13          6             0        2.442139    0.169294    4.386300
   14          1             0        3.267629    0.516733    3.764379
   15          1             0        2.699707   -0.762832    4.886572
   16          8             0        0.111782   -0.240102    4.193718
   17         35             0        2.151942    1.513056    5.766888
 ---------------------------------------------------------------------
                    Distance matrix (angstroms):
                    1          2          3          4          5
     1  C    0.000000
     2  C    1.395669   0.000000
     3  C    2.427915   1.405583   0.000000
     4  C    2.800529   2.428983   1.405464   0.000000
     5  C    2.423968   2.799283   2.428783   1.398415   0.000000
     6  C    1.401658   2.424366   2.806201   2.425491   1.399532
     7  H    1.086631   2.153602   3.411656   3.887139   3.408904
     8  H    2.166595   1.086033   2.149748   3.405573   3.885166
     9  H    3.885838   3.419668   2.172229   1.085568   2.146939
    10  H    3.409718   3.885778   3.411772   2.154670   1.086553
    11  H    2.162010   3.408897   3.892876   3.409604   2.159099
    12  C    3.777952   2.486917   1.495157   2.541137   3.815368
    13  C    5.023180   3.864787   2.598550   3.000257   4.396526
    14  H    5.011483   4.068808   2.691288   2.577124   3.904323
    15  H    5.634617   4.478474   3.246536   3.575451   4.949736
    16  O    4.202073   2.810555   2.377242   3.639125   4.796082
    17  Br   6.338548   5.101739   4.074195   4.651316   5.986697
                    6          7          8          9         10
     6  C    0.000000
     7  H    2.160584   0.000000
     8  H    3.415801   2.497764   0.000000
     9  H    3.402155   4.972458   4.309412   0.000000
    10  H    2.159472   4.308110   4.971645   2.464740   0.000000
    11  H    1.086727   2.490227   4.316192   4.296201   2.487878
    12  C    4.299711   4.639851   2.655534   2.782430   4.692499
    13  C    5.241399   5.979671   4.158138   2.649004   5.024850
    14  H    4.950894   6.042787   4.596141   1.933331   4.354242
    15  H    5.829591   6.581722   4.729972   3.128859   5.514791
    16  O    5.023329   4.856871   2.481337   3.986691   5.750784
    17  Br   6.722098   7.184653   5.121215   4.330047   6.625344
                   11         12         13         14         15
    11  H    0.000000
    12  C    5.386362   0.000000
    13  C    6.302432   1.521457   0.000000
    14  H    5.950871   2.187110   1.090382   0.000000
    15  H    6.878268   2.135818   1.088794   1.794196   0.000000
    16  O    6.087356   1.222855   2.373870   3.273607   2.729587
    17  Br   7.774898   2.848367   1.948315   2.499492   2.500934
                   16         17
    16  O    0.000000
    17  Br   3.116196   0.000000
 Stoichiometry    C8H7BrO
 Framework group  C1[X(C8H7BrO)]
 Deg. of freedom    45
 Full point group                 C1      NOp   1
 Largest Abelian subgroup         C1      NOp   1
 Largest concise Abelian subgroup C1      NOp   1
                         Standard orientation:                         
 ---------------------------------------------------------------------
 Center     Atomic     Atomic              Coordinates (Angstroms)
 Number     Number      Type              X           Y           Z
 ---------------------------------------------------------------------
    1          6             0       -3.495762    0.897925   -0.474391
    2          6             0       -2.162907    1.195132   -0.186194
    3          6             0       -1.276864    0.171479    0.191594
    4          6             0       -1.753079   -1.144346    0.322573
    5          6             0       -3.091191   -1.436060    0.039865
    6          6             0       -3.968092   -0.415370   -0.344751
    7          1             0       -4.173766    1.691729   -0.775976
    8          1             0       -1.782902    2.208976   -0.270953
    9          1             0       -1.086572   -1.951552    0.610053
   10          1             0       -3.453100   -2.455607    0.140571
   11          1             0       -5.007269   -0.645302   -0.564335
   12          6             0        0.130080    0.549436    0.527978
   13          6             0        1.159060   -0.552000    0.735021
   14          1             0        0.792314   -1.532736    0.430739
   15          1             0        1.457840   -0.557900    1.782001
   16          8             0        0.471022    1.718122    0.643337
   17         35             0        2.749652   -0.174279   -0.324827
 ---------------------------------------------------------------------
 Rotational constants (GHZ):      2.7632895      0.3980195      0.3656711
 Standard basis: 6-311+G(d,p) (5D, 7F)
 There are   288 symmetry adapted basis functions of A   symmetry.
 Integral buffers will be    262144 words long.
 Raffenetti 1 integral format.
 Two-electron integral symmetry is turned on.
   288 basis functions,   474 primitive gaussians,   300 cartesian basis functions
    49 alpha electrons       49 beta electrons
       nuclear repulsion energy       688.5445988200 Hartrees.
 NAtoms=   17 NActive=   17 NUniq=   17 SFac= 1.00D+00 NAtFMM=   60 Big=F
 ------------------------------------------------------------------------------
 United Atom Topological Model (UA0  parameters set).
  Nord Group  Hybr  Charge Alpha Radius          Bonded to
    1   CH    *     0.00   1.00  2.125   C2   [s]  C6   [s]
    2   CH    *     0.00   1.00  2.125   C1   [s]  C3   [s]
    3   C     *     0.00   1.00  1.925   C2   [s]  C4   [s]  C12  [s]
    4   CH    *     0.00   1.00  2.125   C3   [s]  C5   [s]
    5   CH    *     0.00   1.00  2.125   C4   [s]  C6   [s]
    6   CH    *     0.00   1.00  2.125   C1   [s]  C5   [s]
   12   C     *     0.00   1.00  1.925   C3   [s]  C13  [s]  O16  [d]
   13   CH2   *     0.00   1.00  2.325   C12  [s] Br17  [s]
   16   O     *     0.00   1.00  1.750   C12  [d]
   17  Br     *     0.00   1.00  2.094   C13  [s]
 ------------------------------------------------------------------------------
 Polarizable Continuum Model (PCM)
 =================================
 Model                : PCM.
 Atomic radii         : UA0 (Simple United Atom Topological Model).
 Polarization charges : Total charges.
 Charge compensation  : None.
 Solution method      : Matrix inversion.
 Cavity               : GePol (RMin=0.200 OFac=0.890).
                        Default sphere list used, NSphG=   10.
                        Tesserae with average area of 0.200 Ang**2.
 Solvent              : Ethanol, Eps=  24.550000.
 ------------------------------------------------------------------------------
 One-electron integrals computed using PRISM.
 NBasis=   288 RedAO= T  NBF=   288
 NBsUse=   288 1.00D-06 NBFU=   288
 Harris functional with IExCor=  205 diagonalized for initial guess.
 ExpMin= 3.50D-02 ExpMax= 4.40D+05 ExpMxC= 1.51D+04 IAcc=3 IRadAn=         5 AccDes= 0.00D+00
 HarFok:  IExCor= 205 AccDes= 0.00D+00 IRadAn=         5 IDoV=1
 ScaDFX=  1.000000  1.000000  1.000000  1.000000
 Initial guess orbital symmetries:
       Occupied  (A) (A) (A) (A) (A) (A) (A) (A) (A) (A) (A) (A)
                 (A) (A) (A) (A) (A) (A) (A) (A) (A) (A) (A) (A)
                 (A) (A) (A) (A) (A) (A) (A) (A) (A) (A) (A) (A)
                 (A) (A) (A) (A) (A) (A) (A) (A) (A) (A) (A) (A)
                 (A)
       Virtual   (A) (A) (A) (A) (A) (A) (A) (A) (A) (A) (A) (A)
                 (A) (A) (A) (A) (A) (A) (A) (A) (A) (A) (A) (A)
                 (A) (A) (A) (A) (A) (A) (A) (A) (A) (A) (A) (A)
                 (A) (A) (A) (A) (A) (A) (A) (A) (A) (A) (A) (A)
                 (A) (A) (A) (A) (A) (A) (A) (A) (A) (A) (A) (A)
                 (A) (A) (A) (A) (A) (A) (A) (A) (A) (A) (A) (A)
                 (A) (A) (A) (A) (A) (A) (A) (A) (A) (A) (A) (A)
                 (A) (A) (A) (A) (A) (A) (A) (A) (A) (A) (A) (A)
                 (A) (A) (A) (A) (A) (A) (A) (A) (A) (A) (A) (A)
                 (A) (A) (A) (A) (A) (A) (A) (A) (A) (A) (A) (A)
                 (A) (A) (A) (A) (A) (A) (A) (A) (A) (A) (A) (A)
                 (A) (A) (A) (A) (A) (A) (A) (A) (A) (A) (A) (A)
                 (A) (A) (A) (A) (A) (A) (A) (A) (A) (A) (A) (A)
                 (A) (A) (A) (A) (A) (A) (A) (A) (A) (A) (A) (A)
                 (A) (A) (A) (A) (A) (A) (A) (A) (A) (A) (A) (A)
                 (A) (A) (A) (A) (A) (A) (A) (A) (A) (A) (A) (A)
                 (A) (A) (A) (A) (A) (A) (A) (A) (A) (A) (A) (A)
                 (A) (A) (A) (A) (A) (A) (A) (A) (A) (A) (A) (A)
                 (A) (A) (A) (A) (A) (A) (A) (A) (A) (A) (A) (A)
                 (A) (A) (A) (A) (A) (A) (A) (A) (A) (A) (A)
 The electronic state of the initial guess is 1-A.
 Requested convergence on RMS density matrix=1.00D-08 within 128 cycles.
 Requested convergence on MAX density matrix=1.00D-06.
 Requested convergence on             energy=1.00D-06.
 No special actions if energy rises.
 Error on total polarization charges =  0.02780
 SCF Done:  E(RHF) =  -2954.35681995     A.U. after   16 cycles
             Convg  =    0.7701D-08             -V/T =  2.0003
             S**2   =   0.0000
 --------------------------------------------------------------------
 Variational PCM results
 =======================
 <psi(f)|   H    |psi(f)>                     (a.u.) =   -2954.336379
 <psi(f)|H+V(f)/2|psi(f)>                     (a.u.) =   -2954.356820
 Total free energy in solution:
  with all non electrostatic terms            (a.u.) =   -2954.353492
 --------------------------------------------------------------------
 (Polarized solute)-Solvent               (kcal/mol) =     -12.83
 --------------------------------------------------------------------
 Cavitation energy                        (kcal/mol) =      16.09
 Dispersion energy                        (kcal/mol) =     -15.21
 Repulsion energy                         (kcal/mol) =       1.21
 Total non electrostatic                  (kcal/mol) =       2.09
 --------------------------------------------------------------------
 Partition over spheres:
 Sphere  on Atom  Surface  Charge   GEl     GCav    GDR
    1      C1      17.32  -0.034   -0.88    1.71   -1.58
    2      C2      13.57  -0.021   -0.36    1.68   -1.44
    3      C3       0.90   0.001    0.00    0.25   -0.08
    4      C4      10.83  -0.016   -0.60    1.48   -1.18
    5      C5      17.32  -0.035   -1.03    1.71   -1.59
    6      C6      17.38  -0.046   -1.09    1.72   -1.56
    7      C12      1.45  -0.011   -0.02    0.35   -0.12
    8      C13     21.30  -0.132   -1.55    2.44   -2.04
    9      O16     12.64   0.161   -3.53    1.71   -1.35
   10     Br17     30.89   0.097   -1.08    3.04   -3.06
 Added spheres:    44.22   0.007   -2.68    0.00    0.00
 --------------------------------------------------------------------
 After PCM corrections, the SCF energy is  -2954.35681995     a.u.
 --------------------------------------------------------------------
 ExpMin= 3.50D-02 ExpMax= 4.40D+05 ExpMxC= 1.51D+04 IAcc=3 IRadAn=         5 AccDes= 0.00D+00
 HarFok:  IExCor= 205 AccDes= 0.00D+00 IRadAn=         5 IDoV=1
 ScaDFX=  1.000000  1.000000  1.000000  1.000000
 Range of M.O.s used for correlation:    24   288
 NBasis=   288 NAE=    49 NBE=    49 NFC=    23 NFV=     0
 NROrb=    265 NOA=    26 NOB=    26 NVA=   239 NVB=   239

 **** Warning!!: The largest alpha MO coefficient is  0.21102508D+03

 Disk-based method using OVN memory for  9 occupieds at a time.
 Estimated scratch disk usage=   222858153 words.
 Actual    scratch disk usage=   222475689 words.
 JobTyp=1 Pass  1:  I=   1 to   9 NPSUse=  1 ParTrn=F ParDer=F DoDerP=F.
 JobTyp=1 Pass  2:  I=  10 to  18 NPSUse=  1 ParTrn=F ParDer=F DoDerP=F.
 JobTyp=1 Pass  3:  I=  19 to  26 NPSUse=  1 ParTrn=F ParDer=F DoDerP=F.
 Spin components of T(2) and E(2):
     alpha-alpha T2 =       0.7075533745D-01 E2=     -0.1891729502D+00
     alpha-beta  T2 =       0.3681078047D+00 E2=     -0.1043397693D+01
     beta-beta   T2 =       0.7075533745D-01 E2=     -0.1891729502D+00
 ANorm=    0.1228665324D+01
 E2 =    -0.1421743594D+01 EUMP2 =    -0.29557785635465D+04

 **********************************************************************

            Population analysis using the SCF density.

 **********************************************************************

 Orbital symmetries:
       Occupied  (A) (A) (A) (A) (A) (A) (A) (A) (A) (A) (A) (A)
                 (A) (A) (A) (A) (A) (A) (A) (A) (A) (A) (A) (A)
                 (A) (A) (A) (A) (A) (A) (A) (A) (A) (A) (A) (A)
                 (A) (A) (A) (A) (A) (A) (A) (A) (A) (A) (A) (A)
                 (A)
       Virtual   (A) (A) (A) (A) (A) (A) (A) (A) (A) (A) (A) (A)
                 (A) (A) (A) (A) (A) (A) (A) (A) (A) (A) (A) (A)
                 (A) (A) (A) (A) (A) (A) (A) (A) (A) (A) (A) (A)
                 (A) (A) (A) (A) (A) (A) (A) (A) (A) (A) (A) (A)
                 (A) (A) (A) (A) (A) (A) (A) (A) (A) (A) (A) (A)
                 (A) (A) (A) (A) (A) (A) (A) (A) (A) (A) (A) (A)
                 (A) (A) (A) (A) (A) (A) (A) (A) (A) (A) (A) (A)
                 (A) (A) (A) (A) (A) (A) (A) (A) (A) (A) (A) (A)
                 (A) (A) (A) (A) (A) (A) (A) (A) (A) (A) (A) (A)
                 (A) (A) (A) (A) (A) (A) (A) (A) (A) (A) (A) (A)
                 (A) (A) (A) (A) (A) (A) (A) (A) (A) (A) (A) (A)
                 (A) (A) (A) (A) (A) (A) (A) (A) (A) (A) (A) (A)
                 (A) (A) (A) (A) (A) (A) (A) (A) (A) (A) (A) (A)
                 (A) (A) (A) (A) (A) (A) (A) (A) (A) (A) (A) (A)
                 (A) (A) (A) (A) (A) (A) (A) (A) (A) (A) (A) (A)
                 (A) (A) (A) (A) (A) (A) (A) (A) (A) (A) (A) (A)
                 (A) (A) (A) (A) (A) (A) (A) (A) (A) (A) (A) (A)
                 (A) (A) (A) (A) (A) (A) (A) (A) (A) (A) (A) (A)
                 (A) (A) (A) (A) (A) (A) (A) (A) (A) (A) (A) (A)
                 (A) (A) (A) (A) (A) (A) (A) (A) (A) (A) (A)
 The electronic state is 1-A.
 Alpha  occ. eigenvalues -- -490.02875 -65.16276 -58.52284 -58.52118 -58.52115
 Alpha  occ. eigenvalues --  -20.56566 -11.36580 -11.30675 -11.26242 -11.26123
 Alpha  occ. eigenvalues --  -11.25599 -11.25591 -11.24769 -11.24697  -9.84317
 Alpha  occ. eigenvalues --   -7.45692  -7.44869  -7.44853  -3.19652  -3.19263
 Alpha  occ. eigenvalues --   -3.19244  -3.18265  -3.18265  -1.40903  -1.16947
 Alpha  occ. eigenvalues --   -1.09297  -1.04500  -1.02936  -0.94886  -0.86545
 Alpha  occ. eigenvalues --   -0.83711  -0.76802  -0.72479  -0.66906  -0.66308
 Alpha  occ. eigenvalues --   -0.64105  -0.62314  -0.61069  -0.59932  -0.55776
 Alpha  occ. eigenvalues --   -0.52665  -0.51806  -0.50508  -0.49747  -0.44995
 Alpha  occ. eigenvalues --   -0.41559  -0.41330  -0.35449  -0.34891
 Alpha virt. eigenvalues --    0.04825   0.06355   0.07319   0.07789   0.08423
 Alpha virt. eigenvalues --    0.09323   0.09485   0.10020   0.10424   0.11122
 Alpha virt. eigenvalues --    0.11875   0.12415   0.13166   0.13797   0.14146
 Alpha virt. eigenvalues --    0.14319   0.15353   0.16179   0.16853   0.17810
 Alpha virt. eigenvalues --    0.18497   0.20059   0.20284   0.21100   0.21558
 Alpha virt. eigenvalues --    0.22045   0.22472   0.23252   0.24550   0.25463
 Alpha virt. eigenvalues --    0.25761   0.26327   0.26963   0.27944   0.28799
 Alpha virt. eigenvalues --    0.29021   0.30013   0.30980   0.31395   0.31958
 Alpha virt. eigenvalues --    0.33096   0.33396   0.34661   0.35294   0.36432
 Alpha virt. eigenvalues --    0.36754   0.37629   0.38700   0.39993   0.40490
 Alpha virt. eigenvalues --    0.41508   0.43057   0.45708   0.46303   0.47348
 Alpha virt. eigenvalues --    0.48299   0.50940   0.52799   0.53620   0.55145
 Alpha virt. eigenvalues --    0.56227   0.61127   0.62470   0.63888   0.66967
 Alpha virt. eigenvalues --    0.68102   0.68938   0.70548   0.71774   0.71929
 Alpha virt. eigenvalues --    0.73872   0.74211   0.75058   0.76398   0.78446
 Alpha virt. eigenvalues --    0.81037   0.81354   0.81966   0.83857   0.84496
 Alpha virt. eigenvalues --    0.85914   0.87729   0.88381   0.89150   0.90098
 Alpha virt. eigenvalues --    0.91183   0.92241   0.93134   0.93931   0.95018
 Alpha virt. eigenvalues --    0.96720   0.98201   1.00108   1.00534   1.01393
 Alpha virt. eigenvalues --    1.02407   1.05766   1.07061   1.07939   1.10349
 Alpha virt. eigenvalues --    1.11706   1.12464   1.14627   1.16508   1.17105
 Alpha virt. eigenvalues --    1.21222   1.23832   1.24421   1.25899   1.28854
 Alpha virt. eigenvalues --    1.31440   1.34349   1.36085   1.37798   1.39711
 Alpha virt. eigenvalues --    1.43420   1.47346   1.49693   1.52772   1.57196
 Alpha virt. eigenvalues --    1.63926   1.72609   1.73544   1.75393   1.75927
 Alpha virt. eigenvalues --    1.76554   1.79758   1.81406   1.82590   1.82785
 Alpha virt. eigenvalues --    1.86299   1.90189   1.90979   1.92497   1.94330
 Alpha virt. eigenvalues --    1.96706   1.97813   1.99887   2.02760   2.03129
 Alpha virt. eigenvalues --    2.05052   2.07375   2.09868   2.15394   2.19969
 Alpha virt. eigenvalues --    2.21248   2.21869   2.22715   2.23631   2.26024
 Alpha virt. eigenvalues --    2.26706   2.31078   2.31243   2.32727   2.34051
 Alpha virt. eigenvalues --    2.36560   2.40773   2.41420   2.45722   2.48040
 Alpha virt. eigenvalues --    2.51868   2.55056   2.61305   2.65271   2.72506
 Alpha virt. eigenvalues --    2.73438   2.74433   2.76031   2.83064   2.85993
 Alpha virt. eigenvalues --    2.88101   2.94822   2.96443   2.99470   3.00249
 Alpha virt. eigenvalues --    3.03072   3.04562   3.04955   3.05411   3.07775
 Alpha virt. eigenvalues --    3.10749   3.15411   3.18321   3.18725   3.20964
 Alpha virt. eigenvalues --    3.21968   3.24988   3.27969   3.28954   3.33775
 Alpha virt. eigenvalues --    3.35405   3.42891   3.47034   3.53890   3.61200
 Alpha virt. eigenvalues --    3.63139   3.73739   3.75408   3.78257   3.88843
 Alpha virt. eigenvalues --    3.90838   3.92530   3.98708   4.02119   4.13123
 Alpha virt. eigenvalues --    4.16001   4.38805   4.43044   4.50646   4.55559
 Alpha virt. eigenvalues --    4.58153   4.71349   4.71638   4.76199   4.84633
 Alpha virt. eigenvalues --    4.88388   5.09468   5.25492   5.61452   5.77398
 Alpha virt. eigenvalues --    6.28979   7.27667   8.23135   8.24018   8.33076
 Alpha virt. eigenvalues --   24.73727  24.94384  24.99329  25.08792  25.09121
 Alpha virt. eigenvalues --   25.19778  25.23190  25.32020  49.53217  51.70199
 Alpha virt. eigenvalues --  293.91435 293.92238 294.038901028.48411
          Condensed to atoms (all electrons):
              1          2          3          4          5          6
     1  C    6.889221  -1.138715  -0.074016  -0.472604   0.695424   0.232106
     2  C   -1.138715  12.130714  -1.434807  -3.888086  -0.674430   0.205361
     3  C   -0.074016  -1.434807  12.631236  -1.163673  -0.433459  -0.926052
     4  C   -0.472604  -3.888086  -1.163673  12.608018  -1.443248   0.402278
     5  C    0.695424  -0.674430  -0.433459  -1.443248   7.987446   0.251445
     6  C    0.232106   0.205361  -0.926052   0.402278   0.251445   5.443624
     7  H    0.411963  -0.035018   0.016115  -0.003003  -0.009391  -0.015734
     8  H   -0.036186   0.399821  -0.008347   0.003911  -0.008231  -0.001246
     9  H   -0.002852  -0.026455   0.001928   0.425983  -0.043285  -0.015491
    10  H   -0.007328  -0.005109   0.009688  -0.045003   0.419190  -0.006850
    11  H   -0.008987  -0.022302   0.018434  -0.033742  -0.006467   0.425971
    12  C   -0.047617   0.567105  -4.211731   0.434576   0.186700   0.196698
    13  C   -0.126425  -0.517837   0.371825   0.410740  -0.442328  -0.028365
    14  H    0.002302  -0.001608  -0.005760   0.011428  -0.008566  -0.002784
    15  H    0.001638   0.032592   0.029146  -0.061870  -0.005316  -0.000346
    16  O    0.043868   0.066688  -0.039079  -0.165004  -0.012435  -0.010199
    17  Br   0.006935  -0.061897  -0.008311   0.099367   0.030490   0.001321
              7          8          9         10         11         12
     1  C    0.411963  -0.036186  -0.002852  -0.007328  -0.008987  -0.047617
     2  C   -0.035018   0.399821  -0.026455  -0.005109  -0.022302   0.567105
     3  C    0.016115  -0.008347   0.001928   0.009688   0.018434  -4.211731
     4  C   -0.003003   0.003911   0.425983  -0.045003  -0.033742   0.434576
     5  C   -0.009391  -0.008231  -0.043285   0.419190  -0.006467   0.186700
     6  C   -0.015734  -0.001246  -0.015491  -0.006850   0.425971   0.196698
     7  H    0.445666  -0.002796   0.000019  -0.000053  -0.003159   0.007753
     8  H   -0.002796   0.431317   0.000002   0.000014  -0.000048   0.022177
     9  H    0.000019   0.000002   0.449300  -0.002879  -0.000074   0.020549
    10  H   -0.000053   0.000014  -0.002879   0.444969  -0.003170   0.007419
    11  H   -0.003159  -0.000048  -0.000074  -0.003170   0.440647   0.002289
    12  C    0.007753   0.022177   0.020549   0.007419   0.002289   9.618428
    13  C    0.000332   0.002330   0.006253   0.001430  -0.000231  -1.032913
    14  H    0.000000   0.000014   0.002366  -0.000001   0.000001  -0.050583
    15  H    0.000000  -0.000016  -0.000426  -0.000004   0.000000  -0.019408
    16  O    0.000026   0.002765  -0.000038   0.000008   0.000006   0.338720
    17  Br  -0.000015   0.000026   0.000213  -0.000001  -0.000005   0.016865
             13         14         15         16         17
     1  C   -0.126425   0.002302   0.001638   0.043868   0.006935
     2  C   -0.517837  -0.001608   0.032592   0.066688  -0.061897
     3  C    0.371825  -0.005760   0.029146  -0.039079  -0.008311
     4  C    0.410740   0.011428  -0.061870  -0.165004   0.099367
     5  C   -0.442328  -0.008566  -0.005316  -0.012435   0.030490
     6  C   -0.028365  -0.002784  -0.000346  -0.010199   0.001321
     7  H    0.000332   0.000000   0.000000   0.000026  -0.000015
     8  H    0.002330   0.000014  -0.000016   0.002765   0.000026
     9  H    0.006253   0.002366  -0.000426  -0.000038   0.000213
    10  H    0.001430  -0.000001  -0.000004   0.000008  -0.000001
    11  H   -0.000231   0.000001   0.000000   0.000006  -0.000005
    12  C   -1.032913  -0.050583  -0.019408   0.338720   0.016865
    13  C    6.797106   0.434525   0.417838  -0.041798   0.075068
    14  H    0.434525   0.459510  -0.016933   0.006264  -0.043821
    15  H    0.417838  -0.016933   0.413058  -0.006620  -0.040807
    16  O   -0.041798   0.006264  -0.006620   8.254034  -0.043063
    17  Br   0.075068  -0.043821  -0.040807  -0.043063  35.111996
 Mulliken atomic charges:
              1
     1  C   -0.368728
     2  C    0.403982
     3  C    1.226865
     4  C   -1.120069
     5  C   -0.483539
     6  C   -0.151736
     7  H    0.187295
     8  H    0.194493
     9  H    0.184888
    10  H    0.187679
    11  H    0.190836
    12  C   -0.057027
    13  C   -0.327549
    14  H    0.213645
    15  H    0.257473
    16  O   -0.394145
    17  Br  -0.144362
 Sum of Mulliken charges=   0.00000
 Atomic charges with hydrogens summed into heavy atoms:
              1
     1  C   -0.181433
     2  C    0.598475
     3  C    1.226865
     4  C   -0.935181
     5  C   -0.295860
     6  C    0.039099
     7  H    0.000000
     8  H    0.000000
     9  H    0.000000
    10  H    0.000000
    11  H    0.000000
    12  C   -0.057027
    13  C    0.143569
    14  H    0.000000
    15  H    0.000000
    16  O   -0.394145
    17  Br  -0.144362
 Sum of Mulliken charges=   0.00000
 Electronic spatial extent (au):  <R**2>=  2729.9022
 Charge=     0.0000 electrons
 Dipole moment (field-independent basis, Debye):
    X=    -4.7408    Y=    -4.4723    Z=     0.6012  Tot=     6.5451
 Quadrupole moment (field-independent basis, Debye-Ang):
   XX=   -63.8546   YY=   -71.1208   ZZ=   -73.1350
   XY=    -1.6256   XZ=     3.7228   YZ=    -5.4881
 Traceless Quadrupole moment (field-independent basis, Debye-Ang):
   XX=     5.5155   YY=    -1.7506   ZZ=    -3.7649
   XY=    -1.6256   XZ=     3.7228   YZ=    -5.4881
 Octapole moment (field-independent basis, Debye-Ang**2):
  XXX=    11.8207  YYY=   -20.6487  ZZZ=    -1.5034  XYY=     8.3948
  XXY=    -3.7878  XXZ=   -19.0702  XZZ=    44.0536  YZZ=    -1.9036
  YYZ=    -6.7455  XYZ=     0.9127
 Hexadecapole moment (field-independent basis, Debye-Ang**3):
 XXXX= -2370.4054 YYYY=  -448.2090 ZZZZ=  -167.8524 XXXY=    20.4947
 XXXZ=    34.3987 YYYX=   -13.5949 YYYZ=   -19.2050 ZZZX=   -23.5786
 ZZZY=     0.8425 XXYY=  -481.2638 XXZZ=  -500.0321 YYZZ=  -114.3197
 XXYZ=   -17.5728 YYXZ=    -5.3866 ZZXY=   -10.9994
 N-N= 6.885445988200D+02 E-N=-8.423764052053D+03  KE= 2.953560624235D+03
 1|1|UNPC-UNK|SP|RMP2-FC|6-311+G(d,p)|C8H7Br1O1|PCUSER|14-Oct-2017|0||#
  MP2/6-311+G(D,P) SCRF=(SOLVENT=ETHANOL) GEOM=CONNECTIVITY||Title Card
  Required||0,1|C|C,1,1.39566918|C,2,1.40558305,1,120.1600856|C,3,1.405
 46442,2,119.55673139,1,-2.22735047,0|C,4,1.39841519,3,120.04490228,2,1
 .87280024,0|C,5,1.39953243,4,120.19667557,3,-1.45452653,0|H,1,1.086631
 12,2,119.84234679,3,-179.36420326,0|H,2,1.08603265,1,121.12012866,6,-1
 79.33489486,0|H,4,1.08556818,3,120.85057232,2,179.80134193,0|H,5,1.086
 55283,4,119.71716164,3,179.85118904,0|H,6,1.08672655,5,120.02468546,4,
 179.96552093,0|C,3,1.49515745,2,118.00528059,1,-178.25205542,0|C,12,1.
 52145679,3,118.94857446,2,-170.89576819,0|H,13,1.09038229,12,112.68641
 109,3,10.69140518,0|H,13,1.08879369,12,108.6852263,3,-112.56809324,0|O
 ,12,1.22285524,3,121.67983523,2,9.2853598,0|Br,13,1.94831544,12,109.74
 050386,3,130.17687481,0||Version=x86-Win32-G03RevB.05|State=1-A|HF=-29
 54.35682|MP2=-2955.7785635|RMSD=7.701e-009|PG=C01 [X(C8H7Br1O1)]||@


 ADVERTISING--  HE WHO HAS SOMETHING TO SELL AND GOES AND WHISPERS
                IN A WELL, IS NOT SO APT TO GET THE DOLLARS AS HE
                WHO CLIMBS A TREE AND HOLLERS.

                   -- FROM THE BACK OF A SUGAR PACKET
 Job cpu time:  0 days  0 hours 10 minutes  4.0 seconds.
 File lengths (MBytes):  RWF=   1815 Int=      0 D2E=      0 Chk=     17 Scr=      1
 Normal termination of Gaussian 03 at Sat Oct 14 20:32:48 2017.
