# Supplementary material for: Conformational preferences of α-fluoroketones may influence their reactivity
Source: Beilstein J Org Chem. 2017 Dec 29;13:2915–21. doi: 10.3762/bjoc.13.284 (PMC5753061; doi:10.3762/bjoc.13.284)
Supplement: File 2 — Details of computational conformational analysis. [file Beilstein_J_Org_Chem-13-2915-s002.zip › Computation/CH2BR60.out]

 Entering Link 1 = C:\G03W\l1.exe PID=      5340.
  
 Copyright (c) 1988,1990,1992,1993,1995,1998,2003, Gaussian, Inc.
                  All Rights Reserved.
  
 This is the Gaussian(R) 03 program.  It is based on the
 the Gaussian(R) 98 system (copyright 1998, Gaussian, Inc.),
 the Gaussian(R) 94 system (copyright 1995, Gaussian, Inc.),
 the Gaussian 92(TM) system (copyright 1992, Gaussian, Inc.),
 the Gaussian 90(TM) system (copyright 1990, Gaussian, Inc.),
 the Gaussian 88(TM) system (copyright 1988, Gaussian, Inc.),
 the Gaussian 86(TM) system (copyright 1986, Carnegie Mellon
 University), and the Gaussian 82(TM) system (copyright 1983,
 Carnegie Mellon University). Gaussian is a federally registered
 trademark of Gaussian, Inc.
  
 This software contains proprietary and confidential information,
 including trade secrets, belonging to Gaussian, Inc.
  
 This software is provided under written license and may be
 used, copied, transmitted, or stored only in accord with that
 written license.
  
 The following legend is applicable only to US Government
 contracts under DFARS:
  
                    RESTRICTED RIGHTS LEGEND
  
 Use, duplication or disclosure by the US Government is subject
 to restrictions as set forth in subparagraph (c)(1)(ii) of the
 Rights in Technical Data and Computer Software clause at DFARS
 252.227-7013.
  
 Gaussian, Inc.
 Carnegie Office Park, Building 6, Pittsburgh, PA 15106 USA
  
 The following legend is applicable only to US Government
 contracts under FAR:
  
                    RESTRICTED RIGHTS LEGEND
  
 Use, reproduction and disclosure by the US Government is subject
 to restrictions as set forth in subparagraph (c) of the
 Commercial Computer Software - Restricted Rights clause at FAR
 52.227-19.
  
 Gaussian, Inc.
 Carnegie Office Park, Building 6, Pittsburgh, PA 15106 USA
  
  
 ---------------------------------------------------------------
 Warning -- This program may not be used in any manner that
 competes with the business of Gaussian, Inc. or will provide
 assistance to any competitor of Gaussian, Inc.  The licensee
 of this program is prohibited from giving any competitor of
 Gaussian, Inc. access to this program.  By using this program,
 the user acknowledges that Gaussian, Inc. is engaged in the
 business of creating and licensing software in the field of
 computational chemistry and represents and warrants to the
 licensee that it is not a competitor of Gaussian, Inc. and that
 it will not use this program in any manner prohibited above.
 ---------------------------------------------------------------
  

 Cite this work as:
 Gaussian 03, Revision B.05,
 M. J. Frisch, G. W. Trucks, H. B. Schlegel, G. E. Scuseria, 
 M. A. Robb, J. R. Cheeseman, J. A. Montgomery, Jr., T. Vreven, 
 K. N. Kudin, J. C. Burant, J. M. Millam, S. S. Iyengar, J. Tomasi, 
 V. Barone, B. Mennucci, M. Cossi, G. Scalmani, N. Rega, 
 G. A. Petersson, H. Nakatsuji, M. Hada, M. Ehara, K. Toyota, 
 R. Fukuda, J. Hasegawa, M. Ishida, T. Nakajima, Y. Honda, O. Kitao, 
 H. Nakai, M. Klene, X. Li, J. E. Knox, H. P. Hratchian, J. B. Cross, 
 C. Adamo, J. Jaramillo, R. Gomperts, R. E. Stratmann, O. Yazyev, 
 A. J. Austin, R. Cammi, C. Pomelli, J. W. Ochterski, P. Y. Ayala, 
 K. Morokuma, G. A. Voth, P. Salvador, J. J. Dannenberg, 
 V. G. Zakrzewski, S. Dapprich, A. D. Daniels, M. C. Strain, 
 O. Farkas, D. K. Malick, A. D. Rabuck, K. Raghavachari, 
 J. B. Foresman, J. V. Ortiz, Q. Cui, A. G. Baboul, S. Clifford, 
 J. Cioslowski, B. B. Stefanov, G. Liu, A. Liashenko, P. Piskorz, 
 I. Komaromi, R. L. Martin, D. J. Fox, T. Keith, M. A. Al-Laham, 
 C. Y. Peng, A. Nanayakkara, M. Challacombe, P. M. W. Gill, 
 B. Johnson, W. Chen, M. W. Wong, C. Gonzalez, and J. A. Pople, 
 Gaussian, Inc., Pittsburgh PA, 2003.
 
 **********************************************
 Gaussian 03:  x86-Win32-G03RevB.05  8-Nov-2003
                  04-Aug-2017 
 **********************************************
 %chk=CH2F.chk
 %mem=6MW
 %nproc=1
 Will use up to    1 processors via shared memory.
 Default route:  MaxDisk=2000MB
 ------------------------------------
 # mp2/6-311+g(d,p) geom=connectivity
 ------------------------------------
 1/38=1,57=2/1;
 2/17=6,18=5,40=1/2;
 3/5=4,6=6,7=111,11=9,16=1,25=1,30=1/1,2,3;
 4//1;
 5/5=2,38=5/2;
 8/10=2,27=262144000/1;
 9/16=-3,27=262144000/6;
 6/7=2,8=2,9=2,10=2/1;
 99/5=1,9=1/99;
 -------------------
 Title Card Required
 -------------------
 Symbolic Z-matrix:
 Charge =  0 Multiplicity = 1
 C
 C                    1    B1
 C                    2    B2       1    A1
 C                    3    B3       2    A2       1    D1       0
 C                    4    B4       3    A3       2    D2       0
 C                    5    B5       4    A4       3    D3       0
 H                    1    B6       2    A5       3    D4       0
 H                    2    B7       1    A6       6    D5       0
 H                    4    B8       3    A7       2    D6       0
 H                    5    B9       4    A8       3    D7       0
 H                    6    B10      5    A9       4    D8       0
 C                    3    B11      2    A10      1    D9       0
 C                    12   B12      3    A11      2    D10      0
 H                    13   B13      12   A12      3    D11      0
 H                    13   B14      12   A13      3    D12      0
 O                    12   B15      3    A14      2    D13      0
 Br                   13   B16      12   A15      3    D14      0
       Variables:
  B1                    1.39567                  
  B2                    1.40558                  
  B3                    1.40546                  
  B4                    1.39842                  
  B5                    1.39953                  
  B6                    1.08663                  
  B7                    1.08603                  
  B8                    1.08557                  
  B9                    1.08655                  
  B10                   1.08673                  
  B11                   1.49516                  
  B12                   1.52146                  
  B13                   1.09038                  
  B14                   1.08879                  
  B15                   1.22286                  
  B16                   1.94832                  
  A1                  120.16009                  
  A2                  119.55673                  
  A3                  120.0449                   
  A4                  120.19668                  
  A5                  119.84235                  
  A6                  121.12013                  
  A7                  120.85057                  
  A8                  119.71716                  
  A9                  120.02469                  
  A10                 118.00528                  
  A11                 118.94857                  
  A12                 112.68641                  
  A13                 108.68523                  
  A14                 121.67984                  
  A15                 109.7405                   
  D1                   -2.22735                  
  D2                    1.8728                   
  D3                   -1.45453                  
  D4                 -179.3642                   
  D5                 -179.33489                  
  D6                  179.80134                  
  D7                  179.85119                  
  D8                  179.96552                  
  D9                 -178.25206                  
  D10                -170.89577                  
  D11                   0.69141                  
  D12                -122.56809                  
  D13                   9.28536                  
  D14                 120.17687                  
 
                          Input orientation:                          
 ---------------------------------------------------------------------
 Center     Atomic     Atomic              Coordinates (Angstroms)
 Number     Number      Type              X           Y           Z
 ---------------------------------------------------------------------
    1          6             0        0.000000    0.000000    0.000000
    2          6             0        0.000000    0.000000    1.395669
    3          6             0        1.215302    0.000000    2.101859
    4          6             0        2.428518   -0.047515    1.393918
    5          6             0        2.423343   -0.054850   -0.004468
    6          6             0        1.211193   -0.045668   -0.703968
    7          1             0       -0.942484    0.010459   -0.540724
    8          1             0       -0.929421    0.024243    1.956968
    9          1             0        3.379254   -0.045239    1.917897
   10          1             0        3.364469   -0.089217   -0.546406
   11          1             0        1.210440   -0.050836   -1.790682
   12          6             0        1.159394   -0.040266    3.595428
   13          6             0        2.442139    0.169294    4.386300
   14          1             0        3.306711    0.346771    3.746026
   15          1             0        2.604158   -0.697949    5.024353
   16          8             0        0.111782   -0.240102    4.193718
   17         35             0        2.253053    1.722335    5.547438
 ---------------------------------------------------------------------
                    Distance matrix (angstroms):
                    1          2          3          4          5
     1  C    0.000000
     2  C    1.395669   0.000000
     3  C    2.427915   1.405583   0.000000
     4  C    2.800529   2.428983   1.405464   0.000000
     5  C    2.423968   2.799283   2.428783   1.398415   0.000000
     6  C    1.401658   2.424366   2.806201   2.425491   1.399532
     7  H    1.086631   2.153602   3.411656   3.887139   3.408904
     8  H    2.166595   1.086033   2.149748   3.405573   3.885166
     9  H    3.885838   3.419668   2.172229   1.085568   2.146939
    10  H    3.409718   3.885778   3.411772   2.154670   1.086553
    11  H    2.162010   3.408897   3.892876   3.409604   2.159099
    12  C    3.777952   2.486917   1.495157   2.541137   3.815368
    13  C    5.023180   3.864787   2.598550   3.000257   4.396526
    14  H    5.008723   4.071703   2.682821   2.541475   3.873996
    15  H    5.702008   4.520633   3.310140   3.692421   5.072998
    16  O    4.202073   2.810555   2.377242   3.639125   4.796082
    17  Br   6.230310   5.027909   3.989409   4.518283   5.831899
                    6          7          8          9         10
     6  C    0.000000
     7  H    2.160584   0.000000
     8  H    3.415801   2.497764   0.000000
     9  H    3.402155   4.972458   4.309412   0.000000
    10  H    2.159472   4.308110   4.971645   2.464740   0.000000
    11  H    1.086727   2.490227   4.316192   4.296201   2.487878
    12  C    4.299711   4.639851   2.655534   2.782430   4.692499
    13  C    5.241399   5.979671   4.158138   2.649004   5.024850
    14  H    4.934334   6.045245   4.609725   1.871094   4.314904
    15  H    5.931229   6.637062   4.734616   3.267549   5.655262
    16  O    5.023329   4.856871   2.481337   3.986691   5.750784
    17  Br   6.579619   7.085739   5.089512   4.191207   6.453829
                   11         12         13         14         15
    11  H    0.000000
    12  C    5.386362   0.000000
    13  C    6.302432   1.521457   0.000000
    14  H    5.933597   2.187110   1.090382   0.000000
    15  H    6.986122   2.135818   1.088794   1.794196   0.000000
    16  O    6.087356   1.222855   2.373870   3.279088   2.666743
    17  Br   7.620970   2.848367   1.948315   2.499492   2.500934
                   16         17
    16  O    0.000000
    17  Br   3.204491   0.000000
 Stoichiometry    C8H7BrO
 Framework group  C1[X(C8H7BrO)]
 Deg. of freedom    45
 Full point group                 C1      NOp   1
 Largest Abelian subgroup         C1      NOp   1
 Largest concise Abelian subgroup C1      NOp   1
                         Standard orientation:                         
 ---------------------------------------------------------------------
 Center     Atomic     Atomic              Coordinates (Angstroms)
 Number     Number      Type              X           Y           Z
 ---------------------------------------------------------------------
    1          6             0       -3.458038    0.821934   -0.563252
    2          6             0       -2.145463    1.178902   -0.250822
    3          6             0       -1.242135    0.208953    0.217004
    4          6             0       -1.682323   -1.111415    0.412434
    5          6             0       -3.000504   -1.462744    0.104977
    6          6             0       -3.894375   -0.495865   -0.369185
    7          1             0       -4.149160    1.573870   -0.934343
    8          1             0       -1.793782    2.197637   -0.384858
    9          1             0       -1.001796   -1.877940    0.769900
   10          1             0       -3.334479   -2.485630    0.255853
   11          1             0       -4.917970   -0.772088   -0.607783
   12          6             0        0.140350    0.651769    0.574977
   13          6             0        1.194665   -0.401370    0.881815
   14          1             0        0.811849   -1.418374    0.791883
   15          1             0        1.586287   -0.221900    1.881762
   16          8             0        0.441462    1.835699    0.629894
   17         35             0        2.679837   -0.229204   -0.367407
 ---------------------------------------------------------------------
 Rotational constants (GHZ):      2.5434161      0.4118198      0.3781782
 Standard basis: 6-311+G(d,p) (5D, 7F)
 There are   288 symmetry adapted basis functions of A   symmetry.
 Integral buffers will be    262144 words long.
 Raffenetti 1 integral format.
 Two-electron integral symmetry is turned on.
   288 basis functions,   474 primitive gaussians,   300 cartesian basis functions
    49 alpha electrons       49 beta electrons
       nuclear repulsion energy       690.2925119437 Hartrees.
 NAtoms=   17 NActive=   17 NUniq=   17 SFac= 1.00D+00 NAtFMM=   60 Big=F
 One-electron integrals computed using PRISM.
 NBasis=   288 RedAO= T  NBF=   288
 NBsUse=   288 1.00D-06 NBFU=   288
 Harris functional with IExCor=  205 diagonalized for initial guess.
 ExpMin= 3.50D-02 ExpMax= 4.40D+05 ExpMxC= 1.51D+04 IAcc=3 IRadAn=         5 AccDes= 0.00D+00
 HarFok:  IExCor= 205 AccDes= 0.00D+00 IRadAn=         5 IDoV=1
 ScaDFX=  1.000000  1.000000  1.000000  1.000000
 Initial guess orbital symmetries:
       Occupied  (A) (A) (A) (A) (A) (A) (A) (A) (A) (A) (A) (A)
                 (A) (A) (A) (A) (A) (A) (A) (A) (A) (A) (A) (A)
                 (A) (A) (A) (A) (A) (A) (A) (A) (A) (A) (A) (A)
                 (A) (A) (A) (A) (A) (A) (A) (A) (A) (A) (A) (A)
                 (A)
       Virtual   (A) (A) (A) (A) (A) (A) (A) (A) (A) (A) (A) (A)
                 (A) (A) (A) (A) (A) (A) (A) (A) (A) (A) (A) (A)
                 (A) (A) (A) (A) (A) (A) (A) (A) (A) (A) (A) (A)
                 (A) (A) (A) (A) (A) (A) (A) (A) (A) (A) (A) (A)
                 (A) (A) (A) (A) (A) (A) (A) (A) (A) (A) (A) (A)
                 (A) (A) (A) (A) (A) (A) (A) (A) (A) (A) (A) (A)
                 (A) (A) (A) (A) (A) (A) (A) (A) (A) (A) (A) (A)
                 (A) (A) (A) (A) (A) (A) (A) (A) (A) (A) (A) (A)
                 (A) (A) (A) (A) (A) (A) (A) (A) (A) (A) (A) (A)
                 (A) (A) (A) (A) (A) (A) (A) (A) (A) (A) (A) (A)
                 (A) (A) (A) (A) (A) (A) (A) (A) (A) (A) (A) (A)
                 (A) (A) (A) (A) (A) (A) (A) (A) (A) (A) (A) (A)
                 (A) (A) (A) (A) (A) (A) (A) (A) (A) (A) (A) (A)
                 (A) (A) (A) (A) (A) (A) (A) (A) (A) (A) (A) (A)
                 (A) (A) (A) (A) (A) (A) (A) (A) (A) (A) (A) (A)
                 (A) (A) (A) (A) (A) (A) (A) (A) (A) (A) (A) (A)
                 (A) (A) (A) (A) (A) (A) (A) (A) (A) (A) (A) (A)
                 (A) (A) (A) (A) (A) (A) (A) (A) (A) (A) (A) (A)
                 (A) (A) (A) (A) (A) (A) (A) (A) (A) (A) (A) (A)
                 (A) (A) (A) (A) (A) (A) (A) (A) (A) (A) (A)
 The electronic state of the initial guess is 1-A.
 Requested convergence on RMS density matrix=1.00D-08 within 128 cycles.
 Requested convergence on MAX density matrix=1.00D-06.
 Requested convergence on             energy=1.00D-06.
 No special actions if energy rises.
 SCF Done:  E(RHF) =  -2954.33992417     A.U. after   17 cycles
             Convg  =    0.4440D-08             -V/T =  2.0003
             S**2   =   0.0000
 ExpMin= 3.50D-02 ExpMax= 4.40D+05 ExpMxC= 1.51D+04 IAcc=3 IRadAn=         5 AccDes= 0.00D+00
 HarFok:  IExCor= 205 AccDes= 0.00D+00 IRadAn=         5 IDoV=1
 ScaDFX=  1.000000  1.000000  1.000000  1.000000
 Range of M.O.s used for correlation:    24   288
 NBasis=   288 NAE=    49 NBE=    49 NFC=    23 NFV=     0
 NROrb=    265 NOA=    26 NOB=    26 NVA=   239 NVB=   239

 **** Warning!!: The largest alpha MO coefficient is  0.19124247D+03

 Disk-based method using OVN memory for  9 occupieds at a time.
 Estimated scratch disk usage=   223352184 words.
 Actual    scratch disk usage=   223031160 words.
 JobTyp=1 Pass  1:  I=   1 to   9 NPSUse=  1 ParTrn=F ParDer=F DoDerP=F.
 JobTyp=1 Pass  2:  I=  10 to  18 NPSUse=  1 ParTrn=F ParDer=F DoDerP=F.
 JobTyp=1 Pass  3:  I=  19 to  26 NPSUse=  1 ParTrn=F ParDer=F DoDerP=F.
 Spin components of T(2) and E(2):
     alpha-alpha T2 =       0.7112394781D-01 E2=     -0.1896787119D+00
     alpha-beta  T2 =       0.3707573101D+00 E2=     -0.1047246759D+01
     beta-beta   T2 =       0.7112394781D-01 E2=     -0.1896787119D+00
 ANorm=    0.1230042766D+01
 E2 =    -0.1426604183D+01 EUMP2 =    -0.29557665283509D+04

 **********************************************************************

            Population analysis using the SCF density.

 **********************************************************************

 Orbital symmetries:
       Occupied  (A) (A) (A) (A) (A) (A) (A) (A) (A) (A) (A) (A)
                 (A) (A) (A) (A) (A) (A) (A) (A) (A) (A) (A) (A)
                 (A) (A) (A) (A) (A) (A) (A) (A) (A) (A) (A) (A)
                 (A) (A) (A) (A) (A) (A) (A) (A) (A) (A) (A) (A)
                 (A)
       Virtual   (A) (A) (A) (A) (A) (A) (A) (A) (A) (A) (A) (A)
                 (A) (A) (A) (A) (A) (A) (A) (A) (A) (A) (A) (A)
                 (A) (A) (A) (A) (A) (A) (A) (A) (A) (A) (A) (A)
                 (A) (A) (A) (A) (A) (A) (A) (A) (A) (A) (A) (A)
                 (A) (A) (A) (A) (A) (A) (A) (A) (A) (A) (A) (A)
                 (A) (A) (A) (A) (A) (A) (A) (A) (A) (A) (A) (A)
                 (A) (A) (A) (A) (A) (A) (A) (A) (A) (A) (A) (A)
                 (A) (A) (A) (A) (A) (A) (A) (A) (A) (A) (A) (A)
                 (A) (A) (A) (A) (A) (A) (A) (A) (A) (A) (A) (A)
                 (A) (A) (A) (A) (A) (A) (A) (A) (A) (A) (A) (A)
                 (A) (A) (A) (A) (A) (A) (A) (A) (A) (A) (A) (A)
                 (A) (A) (A) (A) (A) (A) (A) (A) (A) (A) (A) (A)
                 (A) (A) (A) (A) (A) (A) (A) (A) (A) (A) (A) (A)
                 (A) (A) (A) (A) (A) (A) (A) (A) (A) (A) (A) (A)
                 (A) (A) (A) (A) (A) (A) (A) (A) (A) (A) (A) (A)
                 (A) (A) (A) (A) (A) (A) (A) (A) (A) (A) (A) (A)
                 (A) (A) (A) (A) (A) (A) (A) (A) (A) (A) (A) (A)
                 (A) (A) (A) (A) (A) (A) (A) (A) (A) (A) (A) (A)
                 (A) (A) (A) (A) (A) (A) (A) (A) (A) (A) (A) (A)
                 (A) (A) (A) (A) (A) (A) (A) (A) (A) (A) (A)
 The electronic state is 1-A.
 Alpha  occ. eigenvalues -- -490.02308 -65.15703 -58.51716 -58.51541 -58.51537
 Alpha  occ. eigenvalues --  -20.55962 -11.35854 -11.30984 -11.27237 -11.26797
 Alpha  occ. eigenvalues --  -11.26737 -11.26278 -11.26080 -11.25831  -9.83740
 Alpha  occ. eigenvalues --   -7.45141  -7.44274  -7.44250  -3.19109  -3.18704
 Alpha  occ. eigenvalues --   -3.18678  -3.17647  -3.17647  -1.39976  -1.17732
 Alpha  occ. eigenvalues --   -1.09312  -1.05016  -1.03889  -0.94717  -0.87275
 Alpha  occ. eigenvalues --   -0.84699  -0.77308  -0.73021  -0.67434  -0.66495
 Alpha  occ. eigenvalues --   -0.64871  -0.62527  -0.61474  -0.60504  -0.56074
 Alpha  occ. eigenvalues --   -0.53668  -0.52161  -0.51641  -0.49242  -0.44535
 Alpha  occ. eigenvalues --   -0.40814  -0.40517  -0.36115  -0.35597
 Alpha virt. eigenvalues --    0.04665   0.05253   0.06477   0.07529   0.07586
 Alpha virt. eigenvalues --    0.08786   0.09085   0.09676   0.10151   0.10766
 Alpha virt. eigenvalues --    0.11868   0.11915   0.12833   0.13523   0.13918
 Alpha virt. eigenvalues --    0.14125   0.14986   0.15974   0.16362   0.17686
 Alpha virt. eigenvalues --    0.18391   0.19508   0.19939   0.20645   0.20911
 Alpha virt. eigenvalues --    0.21620   0.22081   0.22789   0.23545   0.24778
 Alpha virt. eigenvalues --    0.25672   0.25941   0.26396   0.26872   0.27800
 Alpha virt. eigenvalues --    0.28660   0.29323   0.30215   0.30523   0.31242
 Alpha virt. eigenvalues --    0.32133   0.32543   0.33525   0.34701   0.35624
 Alpha virt. eigenvalues --    0.35977   0.37113   0.39623   0.40545   0.41435
 Alpha virt. eigenvalues --    0.42854   0.43523   0.45352   0.45983   0.46701
 Alpha virt. eigenvalues --    0.48341   0.50265   0.52500   0.54136   0.55663
 Alpha virt. eigenvalues --    0.57317   0.61066   0.62023   0.62972   0.65905
 Alpha virt. eigenvalues --    0.67595   0.67852   0.69598   0.70854   0.71205
 Alpha virt. eigenvalues --    0.72584   0.73013   0.74598   0.76241   0.77671
 Alpha virt. eigenvalues --    0.80532   0.80918   0.81367   0.83663   0.84765
 Alpha virt. eigenvalues --    0.85162   0.87514   0.87873   0.88927   0.89662
 Alpha virt. eigenvalues --    0.90434   0.91198   0.92665   0.93992   0.95092
 Alpha virt. eigenvalues --    0.95812   0.98427   0.99139   0.99554   1.01371
 Alpha virt. eigenvalues --    1.03005   1.06192   1.06396   1.07257   1.09883
 Alpha virt. eigenvalues --    1.10982   1.12197   1.13621   1.15323   1.16468
 Alpha virt. eigenvalues --    1.20577   1.23319   1.24489   1.25133   1.29468
 Alpha virt. eigenvalues --    1.30297   1.33547   1.35531   1.36781   1.40641
 Alpha virt. eigenvalues --    1.45215   1.48444   1.49849   1.52566   1.56386
 Alpha virt. eigenvalues --    1.63457   1.71705   1.73259   1.74588   1.75100
 Alpha virt. eigenvalues --    1.75783   1.79403   1.80878   1.81421   1.81927
 Alpha virt. eigenvalues --    1.85912   1.88795   1.89600   1.91131   1.93714
 Alpha virt. eigenvalues --    1.95951   1.96737   1.99568   2.01896   2.02876
 Alpha virt. eigenvalues --    2.03736   2.05605   2.08672   2.16059   2.19009
 Alpha virt. eigenvalues --    2.20168   2.20819   2.22180   2.22632   2.24813
 Alpha virt. eigenvalues --    2.25476   2.30361   2.31240   2.31617   2.33531
 Alpha virt. eigenvalues --    2.35324   2.40489   2.41471   2.44847   2.48288
 Alpha virt. eigenvalues --    2.52191   2.54398   2.60371   2.64609   2.71323
 Alpha virt. eigenvalues --    2.72257   2.72882   2.74868   2.83007   2.85081
 Alpha virt. eigenvalues --    2.86715   2.93678   2.95306   2.97805   2.98724
 Alpha virt. eigenvalues --    3.02181   3.03377   3.03858   3.04396   3.06851
 Alpha virt. eigenvalues --    3.10101   3.15018   3.17360   3.17933   3.20695
 Alpha virt. eigenvalues --    3.22090   3.25001   3.26982   3.28065   3.33856
 Alpha virt. eigenvalues --    3.36922   3.43615   3.46342   3.53873   3.60520
 Alpha virt. eigenvalues --    3.62096   3.74456   3.74534   3.77227   3.88023
 Alpha virt. eigenvalues --    3.90567   3.91659   3.98562   4.01474   4.13725
 Alpha virt. eigenvalues --    4.16118   4.37731   4.41765   4.50893   4.54719
 Alpha virt. eigenvalues --    4.57865   4.72160   4.72184   4.76960   4.85324
 Alpha virt. eigenvalues --    4.87868   5.10133   5.24664   5.62668   5.78533
 Alpha virt. eigenvalues --    6.30102   7.30684   8.23735   8.24338   8.33861
 Alpha virt. eigenvalues --   24.72789  24.94595  24.99489  25.07862  25.08125
 Alpha virt. eigenvalues --   25.18871  25.22144  25.30973  49.55854  51.70823
 Alpha virt. eigenvalues --  293.91900 293.92469 294.046881028.51559
          Condensed to atoms (all electrons):
              1          2          3          4          5          6
     1  C    7.119201  -1.490133   0.082266  -0.430810   0.674816   0.199699
     2  C   -1.490133  12.101002  -1.499217  -3.601414  -0.482089   0.277963
     3  C    0.082266  -1.499217  12.631588  -1.197480  -0.392417  -0.965273
     4  C   -0.430810  -3.601414  -1.197480  12.384474  -1.467275   0.397987
     5  C    0.674816  -0.482089  -0.392417  -1.467275   7.650412   0.264957
     6  C    0.199699   0.277963  -0.965273   0.397987   0.264957   5.426175
     7  H    0.390328  -0.024821   0.015629  -0.002908  -0.012973  -0.005819
     8  H   -0.057997   0.375028   0.016714   0.004675  -0.006499  -0.006338
     9  H   -0.002587  -0.027148   0.009108   0.401398  -0.042387  -0.018360
    10  H   -0.013114  -0.003085   0.007520  -0.034282   0.392499   0.008424
    11  H    0.008573  -0.033060   0.024669  -0.044630   0.009777   0.402637
    12  C   -0.172061   0.641938  -4.375356   0.485809   0.243524   0.229870
    13  C   -0.062984  -0.671107   0.444331   0.329584  -0.425517  -0.066062
    14  H    0.002688  -0.016222  -0.021327   0.009730   0.018421  -0.004718
    15  H    0.001857   0.032792   0.051882  -0.058243  -0.009171  -0.000101
    16  O    0.045539   0.063243  -0.082471  -0.145646  -0.007613  -0.009228
    17  Br   0.016293  -0.043323   0.027709   0.075721   0.030966   0.000000
              7          8          9         10         11         12
     1  C    0.390328  -0.057997  -0.002587  -0.013114   0.008573  -0.172061
     2  C   -0.024821   0.375028  -0.027148  -0.003085  -0.033060   0.641938
     3  C    0.015629   0.016714   0.009108   0.007520   0.024669  -4.375356
     4  C   -0.002908   0.004675   0.401398  -0.034282  -0.044630   0.485809
     5  C   -0.012973  -0.006499  -0.042387   0.392499   0.009777   0.243524
     6  C   -0.005819  -0.006338  -0.018360   0.008424   0.402637   0.229870
     7  H    0.492050  -0.003684   0.000033  -0.000093  -0.004397   0.008920
     8  H   -0.003684   0.451633  -0.000028   0.000022  -0.000070   0.039829
     9  H    0.000033  -0.000028   0.509588  -0.004439  -0.000129   0.033536
    10  H   -0.000093   0.000022  -0.004439   0.496079  -0.004429   0.009274
    11  H   -0.004397  -0.000070  -0.000129  -0.004429   0.491259   0.002972
    12  C    0.008920   0.039829   0.033536   0.009274   0.002972  10.119930
    13  C    0.000266   0.008113   0.006386   0.001611  -0.000310  -1.381786
    14  H   -0.000001   0.000005   0.001961   0.000011   0.000001  -0.050720
    15  H    0.000000  -0.000016  -0.000172  -0.000004   0.000000  -0.061383
    16  O    0.000058   0.002933  -0.000016   0.000005   0.000008   0.366117
    17  Br  -0.000027  -0.000045   0.000271  -0.000014  -0.000011  -0.037742
             13         14         15         16         17
     1  C   -0.062984   0.002688   0.001857   0.045539   0.016293
     2  C   -0.671107  -0.016222   0.032792   0.063243  -0.043323
     3  C    0.444331  -0.021327   0.051882  -0.082471   0.027709
     4  C    0.329584   0.009730  -0.058243  -0.145646   0.075721
     5  C   -0.425517   0.018421  -0.009171  -0.007613   0.030966
     6  C   -0.066062  -0.004718  -0.000101  -0.009228   0.000000
     7  H    0.000266  -0.000001   0.000000   0.000058  -0.000027
     8  H    0.008113   0.000005  -0.000016   0.002933  -0.000045
     9  H    0.006386   0.001961  -0.000172  -0.000016   0.000271
    10  H    0.001611   0.000011  -0.000004   0.000005  -0.000014
    11  H   -0.000310   0.000001   0.000000   0.000008  -0.000011
    12  C   -1.381786  -0.050720  -0.061383   0.366117  -0.037742
    13  C    7.110491   0.425172   0.444461  -0.021006   0.116329
    14  H    0.425172   0.523352  -0.025587   0.007161  -0.046150
    15  H    0.444461  -0.025587   0.459651  -0.009826  -0.039281
    16  O   -0.021006   0.007161  -0.009826   8.129049  -0.032199
    17  Br   0.116329  -0.046150  -0.039281  -0.032199  35.033686
 Mulliken atomic charges:
              1
     1  C   -0.311573
     2  C    0.399654
     3  C    1.222124
     4  C   -1.106690
     5  C   -0.439433
     6  C   -0.131814
     7  H    0.147439
     8  H    0.175725
     9  H    0.132986
    10  H    0.144017
    11  H    0.147139
    12  C   -0.102670
    13  C   -0.257974
    14  H    0.176221
    15  H    0.213140
    16  O   -0.306109
    17  Br  -0.102183
 Sum of Mulliken charges=   0.00000
 Atomic charges with hydrogens summed into heavy atoms:
              1
     1  C   -0.164134
     2  C    0.575379
     3  C    1.222124
     4  C   -0.973704
     5  C   -0.295416
     6  C    0.015325
     7  H    0.000000
     8  H    0.000000
     9  H    0.000000
    10  H    0.000000
    11  H    0.000000
    12  C   -0.102670
    13  C    0.131387
    14  H    0.000000
    15  H    0.000000
    16  O   -0.306109
    17  Br  -0.102183
 Sum of Mulliken charges=   0.00000
 Electronic spatial extent (au):  <R**2>=  2669.7981
 Charge=     0.0000 electrons
 Dipole moment (field-independent basis, Debye):
    X=    -3.3988    Y=    -3.0503    Z=     0.6818  Tot=     4.6174
 Quadrupole moment (field-independent basis, Debye-Ang):
   XX=   -65.7921   YY=   -72.6985   ZZ=   -72.3477
   XY=    -1.2481   XZ=     3.6498   YZ=    -4.8613
 Traceless Quadrupole moment (field-independent basis, Debye-Ang):
   XX=     4.4874   YY=    -2.4191   ZZ=    -2.0683
   XY=    -1.2481   XZ=     3.6498   YZ=    -4.8613
 Octapole moment (field-independent basis, Debye-Ang**2):
  XXX=    36.5673  YYY=   -17.4280  ZZZ=    -3.9307  XYY=    11.9928
  XXY=    -1.8879  XXZ=   -19.4847  XZZ=    43.8919  YZZ=    -0.3753
  YYZ=    -6.7405  XYZ=     2.5069
 Hexadecapole moment (field-independent basis, Debye-Ang**3):
 XXXX= -2367.8936 YYYY=  -470.6654 ZZZZ=  -192.6380 XXXY=    10.5711
 XXXZ=    23.7780 YYYX=   -19.1247 YYYZ=   -18.6493 ZZZX=   -27.4896
 ZZZY=     5.2528 XXYY=  -480.5638 XXZZ=  -477.8124 YYZZ=  -118.3381
 XXYZ=   -14.0518 YYXZ=    -7.1113 ZZXY=   -12.3292
 N-N= 6.902925119437D+02 E-N=-8.426799020164D+03  KE= 2.953541533020D+03
 1|1|UNPC-UNK|SP|RMP2-FC|6-311+G(d,p)|C8H7Br1O1|PCUSER|04-Aug-2017|0||#
  MP2/6-311+G(D,P) GEOM=CONNECTIVITY||Title Card Required||0,1|C|C,1,1.
 39566918|C,2,1.40558305,1,120.1600856|C,3,1.40546442,2,119.55673139,1,
 -2.22735047,0|C,4,1.39841519,3,120.04490228,2,1.87280024,0|C,5,1.39953
 243,4,120.19667557,3,-1.45452653,0|H,1,1.08663112,2,119.84234679,3,-17
 9.36420326,0|H,2,1.08603265,1,121.12012866,6,-179.33489486,0|H,4,1.085
 56818,3,120.85057232,2,179.80134193,0|H,5,1.08655283,4,119.71716164,3,
 179.85118904,0|H,6,1.08672655,5,120.02468546,4,179.96552093,0|C,3,1.49
 515745,2,118.00528059,1,-178.25205542,0|C,12,1.52145679,3,118.94857446
 ,2,-170.89576819,0|H,13,1.09038229,12,112.68641109,3,0.69140518,0|H,13
 ,1.08879369,12,108.6852263,3,-122.56809324,0|O,12,1.22285524,3,121.679
 83523,2,9.2853598,0|Br,13,1.94831544,12,109.74050386,3,120.17687481,0|
 |Version=x86-Win32-G03RevB.05|State=1-A|HF=-2954.3399242|MP2=-2955.766
 5284|RMSD=4.440e-009|PG=C01 [X(C8H7Br1O1)]||@


 GETTING A SIMPLE ANSWER FROM A PROFESSOR IS LIKE
 GETTING A THIMBLE OF WATER FROM A FIRE HYDRANT.
     -- PROF. LEN SHAPIRO, NDSU
 Job cpu time:  0 days  0 hours  9 minutes 42.0 seconds.
 File lengths (MBytes):  RWF=   1756 Int=      0 D2E=      0 Chk=     17 Scr=      1
 Normal termination of Gaussian 03 at Fri Aug 04 09:52:28 2017.
