# Supplementary material for: Conformational preferences of α-fluoroketones may influence their reactivity
Source: Beilstein J Org Chem. 2017 Dec 29;13:2915–21. doi: 10.3762/bjoc.13.284 (PMC5753061; doi:10.3762/bjoc.13.284)
Supplement: File 2 — Details of computational conformational analysis. [file Beilstein_J_Org_Chem-13-2915-s002.zip › Computation/CH2BR60_EtOH.out]

 Entering Link 1 = C:\G03W\l1.exe PID=      5988.
  
 Copyright (c) 1988,1990,1992,1993,1995,1998,2003, Gaussian, Inc.
                  All Rights Reserved.
  
 This is the Gaussian(R) 03 program.  It is based on the
 the Gaussian(R) 98 system (copyright 1998, Gaussian, Inc.),
 the Gaussian(R) 94 system (copyright 1995, Gaussian, Inc.),
 the Gaussian 92(TM) system (copyright 1992, Gaussian, Inc.),
 the Gaussian 90(TM) system (copyright 1990, Gaussian, Inc.),
 the Gaussian 88(TM) system (copyright 1988, Gaussian, Inc.),
 the Gaussian 86(TM) system (copyright 1986, Carnegie Mellon
 University), and the Gaussian 82(TM) system (copyright 1983,
 Carnegie Mellon University). Gaussian is a federally registered
 trademark of Gaussian, Inc.
  
 This software contains proprietary and confidential information,
 including trade secrets, belonging to Gaussian, Inc.
  
 This software is provided under written license and may be
 used, copied, transmitted, or stored only in accord with that
 written license.
  
 The following legend is applicable only to US Government
 contracts under DFARS:
  
                    RESTRICTED RIGHTS LEGEND
  
 Use, duplication or disclosure by the US Government is subject
 to restrictions as set forth in subparagraph (c)(1)(ii) of the
 Rights in Technical Data and Computer Software clause at DFARS
 252.227-7013.
  
 Gaussian, Inc.
 Carnegie Office Park, Building 6, Pittsburgh, PA 15106 USA
  
 The following legend is applicable only to US Government
 contracts under FAR:
  
                    RESTRICTED RIGHTS LEGEND
  
 Use, reproduction and disclosure by the US Government is subject
 to restrictions as set forth in subparagraph (c) of the
 Commercial Computer Software - Restricted Rights clause at FAR
 52.227-19.
  
 Gaussian, Inc.
 Carnegie Office Park, Building 6, Pittsburgh, PA 15106 USA
  
  
 ---------------------------------------------------------------
 Warning -- This program may not be used in any manner that
 competes with the business of Gaussian, Inc. or will provide
 assistance to any competitor of Gaussian, Inc.  The licensee
 of this program is prohibited from giving any competitor of
 Gaussian, Inc. access to this program.  By using this program,
 the user acknowledges that Gaussian, Inc. is engaged in the
 business of creating and licensing software in the field of
 computational chemistry and represents and warrants to the
 licensee that it is not a competitor of Gaussian, Inc. and that
 it will not use this program in any manner prohibited above.
 ---------------------------------------------------------------
  

 Cite this work as:
 Gaussian 03, Revision B.05,
 M. J. Frisch, G. W. Trucks, H. B. Schlegel, G. E. Scuseria, 
 M. A. Robb, J. R. Cheeseman, J. A. Montgomery, Jr., T. Vreven, 
 K. N. Kudin, J. C. Burant, J. M. Millam, S. S. Iyengar, J. Tomasi, 
 V. Barone, B. Mennucci, M. Cossi, G. Scalmani, N. Rega, 
 G. A. Petersson, H. Nakatsuji, M. Hada, M. Ehara, K. Toyota, 
 R. Fukuda, J. Hasegawa, M. Ishida, T. Nakajima, Y. Honda, O. Kitao, 
 H. Nakai, M. Klene, X. Li, J. E. Knox, H. P. Hratchian, J. B. Cross, 
 C. Adamo, J. Jaramillo, R. Gomperts, R. E. Stratmann, O. Yazyev, 
 A. J. Austin, R. Cammi, C. Pomelli, J. W. Ochterski, P. Y. Ayala, 
 K. Morokuma, G. A. Voth, P. Salvador, J. J. Dannenberg, 
 V. G. Zakrzewski, S. Dapprich, A. D. Daniels, M. C. Strain, 
 O. Farkas, D. K. Malick, A. D. Rabuck, K. Raghavachari, 
 J. B. Foresman, J. V. Ortiz, Q. Cui, A. G. Baboul, S. Clifford, 
 J. Cioslowski, B. B. Stefanov, G. Liu, A. Liashenko, P. Piskorz, 
 I. Komaromi, R. L. Martin, D. J. Fox, T. Keith, M. A. Al-Laham, 
 C. Y. Peng, A. Nanayakkara, M. Challacombe, P. M. W. Gill, 
 B. Johnson, W. Chen, M. W. Wong, C. Gonzalez, and J. A. Pople, 
 Gaussian, Inc., Pittsburgh PA, 2003.
 
 **********************************************
 Gaussian 03:  x86-Win32-G03RevB.05  8-Nov-2003
                  14-Oct-2017 
 **********************************************
 %chk=CH2F.chk
 %mem=6MW
 %nproc=1
 Will use up to    1 processors via shared memory.
 Default route:  MaxDisk=2000MB
 -----------------------------------------------------------
 # mp2/6-311+g(d,p) scrf=(solvent=ethanol) geom=connectivity
 -----------------------------------------------------------
 1/38=1,57=2/1;
 2/17=6,18=5,40=1/2;
 3/5=4,6=6,7=111,11=9,16=1,25=1,30=1,70=2201,72=4/1,2,3;
 4//1;
 5/5=2,38=5,53=4/2;
 8/10=2,27=262144000/1;
 9/16=-3,27=262144000/6;
 6/7=2,8=2,9=2,10=2/1;
 99/5=1,9=1/99;
 -------------------
 Title Card Required
 -------------------
 Symbolic Z-matrix:
 Charge =  0 Multiplicity = 1
 C
 C                    1    B1
 C                    2    B2       1    A1
 C                    3    B3       2    A2       1    D1       0
 C                    4    B4       3    A3       2    D2       0
 C                    5    B5       4    A4       3    D3       0
 H                    1    B6       2    A5       3    D4       0
 H                    2    B7       1    A6       6    D5       0
 H                    4    B8       3    A7       2    D6       0
 H                    5    B9       4    A8       3    D7       0
 H                    6    B10      5    A9       4    D8       0
 C                    3    B11      2    A10      1    D9       0
 C                    12   B12      3    A11      2    D10      0
 H                    13   B13      12   A12      3    D11      0
 H                    13   B14      12   A13      3    D12      0
 O                    12   B15      3    A14      2    D13      0
 Br                   13   B16      12   A15      3    D14      0
       Variables:
  B1                    1.39567                  
  B2                    1.40558                  
  B3                    1.40546                  
  B4                    1.39842                  
  B5                    1.39953                  
  B6                    1.08663                  
  B7                    1.08603                  
  B8                    1.08557                  
  B9                    1.08655                  
  B10                   1.08673                  
  B11                   1.49516                  
  B12                   1.52146                  
  B13                   1.09038                  
  B14                   1.08879                  
  B15                   1.22286                  
  B16                   1.94832                  
  A1                  120.16009                  
  A2                  119.55673                  
  A3                  120.0449                   
  A4                  120.19668                  
  A5                  119.84235                  
  A6                  121.12013                  
  A7                  120.85057                  
  A8                  119.71716                  
  A9                  120.02469                  
  A10                 118.00528                  
  A11                 118.94857                  
  A12                 112.68641                  
  A13                 108.68523                  
  A14                 121.67984                  
  A15                 109.7405                   
  D1                   -2.22735                  
  D2                    1.8728                   
  D3                   -1.45453                  
  D4                 -179.3642                   
  D5                 -179.33489                  
  D6                  179.80134                  
  D7                  179.85119                  
  D8                  179.96552                  
  D9                 -178.25206                  
  D10                -170.89577                  
  D11                   0.69141                  
  D12                -122.56809                  
  D13                   9.28536                  
  D14                 120.17687                  
 
                          Input orientation:                          
 ---------------------------------------------------------------------
 Center     Atomic     Atomic              Coordinates (Angstroms)
 Number     Number      Type              X           Y           Z
 ---------------------------------------------------------------------
    1          6             0        0.000000    0.000000    0.000000
    2          6             0        0.000000    0.000000    1.395669
    3          6             0        1.215302    0.000000    2.101859
    4          6             0        2.428518   -0.047515    1.393918
    5          6             0        2.423343   -0.054850   -0.004468
    6          6             0        1.211193   -0.045668   -0.703968
    7          1             0       -0.942484    0.010459   -0.540724
    8          1             0       -0.929421    0.024243    1.956968
    9          1             0        3.379254   -0.045239    1.917897
   10          1             0        3.364469   -0.089217   -0.546406
   11          1             0        1.210440   -0.050836   -1.790682
   12          6             0        1.159394   -0.040266    3.595428
   13          6             0        2.442139    0.169294    4.386300
   14          1             0        3.306711    0.346771    3.746026
   15          1             0        2.604158   -0.697949    5.024353
   16          8             0        0.111782   -0.240102    4.193718
   17         35             0        2.253053    1.722335    5.547438
 ---------------------------------------------------------------------
                    Distance matrix (angstroms):
                    1          2          3          4          5
     1  C    0.000000
     2  C    1.395669   0.000000
     3  C    2.427915   1.405583   0.000000
     4  C    2.800529   2.428983   1.405464   0.000000
     5  C    2.423968   2.799283   2.428783   1.398415   0.000000
     6  C    1.401658   2.424366   2.806201   2.425491   1.399532
     7  H    1.086631   2.153602   3.411656   3.887139   3.408904
     8  H    2.166595   1.086033   2.149748   3.405573   3.885166
     9  H    3.885838   3.419668   2.172229   1.085568   2.146939
    10  H    3.409718   3.885778   3.411772   2.154670   1.086553
    11  H    2.162010   3.408897   3.892876   3.409604   2.159099
    12  C    3.777952   2.486917   1.495157   2.541137   3.815368
    13  C    5.023180   3.864787   2.598550   3.000257   4.396526
    14  H    5.008723   4.071703   2.682821   2.541475   3.873996
    15  H    5.702008   4.520633   3.310140   3.692421   5.072998
    16  O    4.202073   2.810555   2.377242   3.639125   4.796082
    17  Br   6.230310   5.027909   3.989409   4.518283   5.831899
                    6          7          8          9         10
     6  C    0.000000
     7  H    2.160584   0.000000
     8  H    3.415801   2.497764   0.000000
     9  H    3.402155   4.972458   4.309412   0.000000
    10  H    2.159472   4.308110   4.971645   2.464740   0.000000
    11  H    1.086727   2.490227   4.316192   4.296201   2.487878
    12  C    4.299711   4.639851   2.655534   2.782430   4.692499
    13  C    5.241399   5.979671   4.158138   2.649004   5.024850
    14  H    4.934334   6.045245   4.609725   1.871094   4.314904
    15  H    5.931229   6.637062   4.734616   3.267549   5.655262
    16  O    5.023329   4.856871   2.481337   3.986691   5.750784
    17  Br   6.579619   7.085739   5.089512   4.191207   6.453829
                   11         12         13         14         15
    11  H    0.000000
    12  C    5.386362   0.000000
    13  C    6.302432   1.521457   0.000000
    14  H    5.933597   2.187110   1.090382   0.000000
    15  H    6.986122   2.135818   1.088794   1.794196   0.000000
    16  O    6.087356   1.222855   2.373870   3.279088   2.666743
    17  Br   7.620970   2.848367   1.948315   2.499492   2.500934
                   16         17
    16  O    0.000000
    17  Br   3.204491   0.000000
 Stoichiometry    C8H7BrO
 Framework group  C1[X(C8H7BrO)]
 Deg. of freedom    45
 Full point group                 C1      NOp   1
 Largest Abelian subgroup         C1      NOp   1
 Largest concise Abelian subgroup C1      NOp   1
                         Standard orientation:                         
 ---------------------------------------------------------------------
 Center     Atomic     Atomic              Coordinates (Angstroms)
 Number     Number      Type              X           Y           Z
 ---------------------------------------------------------------------
    1          6             0       -3.458038    0.821934   -0.563252
    2          6             0       -2.145463    1.178902   -0.250822
    3          6             0       -1.242135    0.208953    0.217004
    4          6             0       -1.682323   -1.111415    0.412434
    5          6             0       -3.000504   -1.462744    0.104977
    6          6             0       -3.894375   -0.495865   -0.369185
    7          1             0       -4.149160    1.573870   -0.934343
    8          1             0       -1.793782    2.197637   -0.384858
    9          1             0       -1.001796   -1.877940    0.769900
   10          1             0       -3.334479   -2.485630    0.255853
   11          1             0       -4.917970   -0.772088   -0.607783
   12          6             0        0.140350    0.651769    0.574977
   13          6             0        1.194665   -0.401370    0.881815
   14          1             0        0.811849   -1.418374    0.791883
   15          1             0        1.586287   -0.221900    1.881762
   16          8             0        0.441462    1.835699    0.629894
   17         35             0        2.679837   -0.229204   -0.367407
 ---------------------------------------------------------------------
 Rotational constants (GHZ):      2.5434161      0.4118198      0.3781782
 Standard basis: 6-311+G(d,p) (5D, 7F)
 There are   288 symmetry adapted basis functions of A   symmetry.
 Integral buffers will be    262144 words long.
 Raffenetti 1 integral format.
 Two-electron integral symmetry is turned on.
   288 basis functions,   474 primitive gaussians,   300 cartesian basis functions
    49 alpha electrons       49 beta electrons
       nuclear repulsion energy       690.2925119437 Hartrees.
 NAtoms=   17 NActive=   17 NUniq=   17 SFac= 1.00D+00 NAtFMM=   60 Big=F
 ------------------------------------------------------------------------------
 United Atom Topological Model (UA0  parameters set).
  Nord Group  Hybr  Charge Alpha Radius          Bonded to
    1   CH    *     0.00   1.00  2.125   C2   [s]  C6   [s]
    2   CH    *     0.00   1.00  2.125   C1   [s]  C3   [s]
    3   C     *     0.00   1.00  1.925   C2   [s]  C4   [s]  C12  [s]
    4   CH    *     0.00   1.00  2.125   C3   [s]  C5   [s]
    5   CH    *     0.00   1.00  2.125   C4   [s]  C6   [s]
    6   CH    *     0.00   1.00  2.125   C1   [s]  C5   [s]
   12   C     *     0.00   1.00  1.925   C3   [s]  C13  [s]  O16  [d]
   13   CH2   *     0.00   1.00  2.325   C12  [s] Br17  [s]
   16   O     *     0.00   1.00  1.750   C12  [d]
   17  Br     *     0.00   1.00  2.094   C13  [s]
 ------------------------------------------------------------------------------
 Polarizable Continuum Model (PCM)
 =================================
 Model                : PCM.
 Atomic radii         : UA0 (Simple United Atom Topological Model).
 Polarization charges : Total charges.
 Charge compensation  : None.
 Solution method      : Matrix inversion.
 Cavity               : GePol (RMin=0.200 OFac=0.890).
                        Default sphere list used, NSphG=   10.
                        Tesserae with average area of 0.200 Ang**2.
 Solvent              : Ethanol, Eps=  24.550000.
 ------------------------------------------------------------------------------
 One-electron integrals computed using PRISM.
 NBasis=   288 RedAO= T  NBF=   288
 NBsUse=   288 1.00D-06 NBFU=   288
 Harris functional with IExCor=  205 diagonalized for initial guess.
 ExpMin= 3.50D-02 ExpMax= 4.40D+05 ExpMxC= 1.51D+04 IAcc=3 IRadAn=         5 AccDes= 0.00D+00
 HarFok:  IExCor= 205 AccDes= 0.00D+00 IRadAn=         5 IDoV=1
 ScaDFX=  1.000000  1.000000  1.000000  1.000000
 Initial guess orbital symmetries:
       Occupied  (A) (A) (A) (A) (A) (A) (A) (A) (A) (A) (A) (A)
                 (A) (A) (A) (A) (A) (A) (A) (A) (A) (A) (A) (A)
                 (A) (A) (A) (A) (A) (A) (A) (A) (A) (A) (A) (A)
                 (A) (A) (A) (A) (A) (A) (A) (A) (A) (A) (A) (A)
                 (A)
       Virtual   (A) (A) (A) (A) (A) (A) (A) (A) (A) (A) (A) (A)
                 (A) (A) (A) (A) (A) (A) (A) (A) (A) (A) (A) (A)
                 (A) (A) (A) (A) (A) (A) (A) (A) (A) (A) (A) (A)
                 (A) (A) (A) (A) (A) (A) (A) (A) (A) (A) (A) (A)
                 (A) (A) (A) (A) (A) (A) (A) (A) (A) (A) (A) (A)
                 (A) (A) (A) (A) (A) (A) (A) (A) (A) (A) (A) (A)
                 (A) (A) (A) (A) (A) (A) (A) (A) (A) (A) (A) (A)
                 (A) (A) (A) (A) (A) (A) (A) (A) (A) (A) (A) (A)
                 (A) (A) (A) (A) (A) (A) (A) (A) (A) (A) (A) (A)
                 (A) (A) (A) (A) (A) (A) (A) (A) (A) (A) (A) (A)
                 (A) (A) (A) (A) (A) (A) (A) (A) (A) (A) (A) (A)
                 (A) (A) (A) (A) (A) (A) (A) (A) (A) (A) (A) (A)
                 (A) (A) (A) (A) (A) (A) (A) (A) (A) (A) (A) (A)
                 (A) (A) (A) (A) (A) (A) (A) (A) (A) (A) (A) (A)
                 (A) (A) (A) (A) (A) (A) (A) (A) (A) (A) (A) (A)
                 (A) (A) (A) (A) (A) (A) (A) (A) (A) (A) (A) (A)
                 (A) (A) (A) (A) (A) (A) (A) (A) (A) (A) (A) (A)
                 (A) (A) (A) (A) (A) (A) (A) (A) (A) (A) (A) (A)
                 (A) (A) (A) (A) (A) (A) (A) (A) (A) (A) (A) (A)
                 (A) (A) (A) (A) (A) (A) (A) (A) (A) (A) (A)
 The electronic state of the initial guess is 1-A.
 Requested convergence on RMS density matrix=1.00D-08 within 128 cycles.
 Requested convergence on MAX density matrix=1.00D-06.
 Requested convergence on             energy=1.00D-06.
 No special actions if energy rises.
 Error on total polarization charges =  0.02761
 SCF Done:  E(RHF) =  -2954.35669260     A.U. after   16 cycles
             Convg  =    0.7613D-08             -V/T =  2.0003
             S**2   =   0.0000
 --------------------------------------------------------------------
 Variational PCM results
 =======================
 <psi(f)|   H    |psi(f)>                     (a.u.) =   -2954.336640
 <psi(f)|H+V(f)/2|psi(f)>                     (a.u.) =   -2954.356693
 Total free energy in solution:
  with all non electrostatic terms            (a.u.) =   -2954.353255
 --------------------------------------------------------------------
 (Polarized solute)-Solvent               (kcal/mol) =     -12.58
 --------------------------------------------------------------------
 Cavitation energy                        (kcal/mol) =      16.12
 Dispersion energy                        (kcal/mol) =     -15.16
 Repulsion energy                         (kcal/mol) =       1.20
 Total non electrostatic                  (kcal/mol) =       2.16
 --------------------------------------------------------------------
 Partition over spheres:
 Sphere  on Atom  Surface  Charge   GEl     GCav    GDR
    1      C1      17.32  -0.034   -0.88    1.71   -1.58
    2      C2      13.57  -0.021   -0.37    1.68   -1.44
    3      C3       0.90   0.001    0.00    0.25   -0.08
    4      C4      10.83  -0.017   -0.62    1.48   -1.18
    5      C5      17.32  -0.035   -1.03    1.71   -1.60
    6      C6      17.38  -0.046   -1.09    1.72   -1.56
    7      C12      1.34  -0.010   -0.02    0.34   -0.11
    8      C13     21.04  -0.127   -1.45    2.42   -1.97
    9      O16     13.27   0.169   -3.70    1.73   -1.36
   10     Br17     31.21   0.094   -1.00    3.06   -3.09
 Added spheres:    43.90  -0.002   -2.44    0.00    0.00
 --------------------------------------------------------------------
 After PCM corrections, the SCF energy is  -2954.35669260     a.u.
 --------------------------------------------------------------------
 ExpMin= 3.50D-02 ExpMax= 4.40D+05 ExpMxC= 1.51D+04 IAcc=3 IRadAn=         5 AccDes= 0.00D+00
 HarFok:  IExCor= 205 AccDes= 0.00D+00 IRadAn=         5 IDoV=1
 ScaDFX=  1.000000  1.000000  1.000000  1.000000
 Range of M.O.s used for correlation:    24   288
 NBasis=   288 NAE=    49 NBE=    49 NFC=    23 NFV=     0
 NROrb=    265 NOA=    26 NOB=    26 NVA=   239 NVB=   239

 **** Warning!!: The largest alpha MO coefficient is  0.19550227D+03

 Disk-based method using OVN memory for  9 occupieds at a time.
 Estimated scratch disk usage=   223352184 words.
 Actual    scratch disk usage=   223031160 words.
 JobTyp=1 Pass  1:  I=   1 to   9 NPSUse=  1 ParTrn=F ParDer=F DoDerP=F.
 JobTyp=1 Pass  2:  I=  10 to  18 NPSUse=  1 ParTrn=F ParDer=F DoDerP=F.
 JobTyp=1 Pass  3:  I=  19 to  26 NPSUse=  1 ParTrn=F ParDer=F DoDerP=F.
 Spin components of T(2) and E(2):
     alpha-alpha T2 =       0.7076352173D-01 E2=     -0.1891832857D+00
     alpha-beta  T2 =       0.3681490165D+00 E2=     -0.1043484913D+01
     beta-beta   T2 =       0.7076352173D-01 E2=     -0.1891832857D+00
 ANorm=    0.1228688756D+01
 E2 =    -0.1421851485D+01 EUMP2 =    -0.29557785440814D+04

 **********************************************************************

            Population analysis using the SCF density.

 **********************************************************************

 Orbital symmetries:
       Occupied  (A) (A) (A) (A) (A) (A) (A) (A) (A) (A) (A) (A)
                 (A) (A) (A) (A) (A) (A) (A) (A) (A) (A) (A) (A)
                 (A) (A) (A) (A) (A) (A) (A) (A) (A) (A) (A) (A)
                 (A) (A) (A) (A) (A) (A) (A) (A) (A) (A) (A) (A)
                 (A)
       Virtual   (A) (A) (A) (A) (A) (A) (A) (A) (A) (A) (A) (A)
                 (A) (A) (A) (A) (A) (A) (A) (A) (A) (A) (A) (A)
                 (A) (A) (A) (A) (A) (A) (A) (A) (A) (A) (A) (A)
                 (A) (A) (A) (A) (A) (A) (A) (A) (A) (A) (A) (A)
                 (A) (A) (A) (A) (A) (A) (A) (A) (A) (A) (A) (A)
                 (A) (A) (A) (A) (A) (A) (A) (A) (A) (A) (A) (A)
                 (A) (A) (A) (A) (A) (A) (A) (A) (A) (A) (A) (A)
                 (A) (A) (A) (A) (A) (A) (A) (A) (A) (A) (A) (A)
                 (A) (A) (A) (A) (A) (A) (A) (A) (A) (A) (A) (A)
                 (A) (A) (A) (A) (A) (A) (A) (A) (A) (A) (A) (A)
                 (A) (A) (A) (A) (A) (A) (A) (A) (A) (A) (A) (A)
                 (A) (A) (A) (A) (A) (A) (A) (A) (A) (A) (A) (A)
                 (A) (A) (A) (A) (A) (A) (A) (A) (A) (A) (A) (A)
                 (A) (A) (A) (A) (A) (A) (A) (A) (A) (A) (A) (A)
                 (A) (A) (A) (A) (A) (A) (A) (A) (A) (A) (A) (A)
                 (A) (A) (A) (A) (A) (A) (A) (A) (A) (A) (A) (A)
                 (A) (A) (A) (A) (A) (A) (A) (A) (A) (A) (A) (A)
                 (A) (A) (A) (A) (A) (A) (A) (A) (A) (A) (A) (A)
                 (A) (A) (A) (A) (A) (A) (A) (A) (A) (A) (A) (A)
                 (A) (A) (A) (A) (A) (A) (A) (A) (A) (A) (A)
 The electronic state is 1-A.
 Alpha  occ. eigenvalues -- -490.03036 -65.16436 -58.52444 -58.52278 -58.52275
 Alpha  occ. eigenvalues --  -20.56621 -11.36597 -11.30654 -11.26243 -11.26120
 Alpha  occ. eigenvalues --  -11.25605 -11.25597 -11.24769 -11.24702  -9.84476
 Alpha  occ. eigenvalues --   -7.45852  -7.45028  -7.45010  -3.19813  -3.19423
 Alpha  occ. eigenvalues --   -3.19405  -3.18422  -3.18422  -1.40928  -1.16956
 Alpha  occ. eigenvalues --   -1.09401  -1.04478  -1.02943  -0.94875  -0.86632
 Alpha  occ. eigenvalues --   -0.83732  -0.76854  -0.72543  -0.66841  -0.66394
 Alpha  occ. eigenvalues --   -0.63972  -0.62290  -0.60821  -0.59845  -0.56280
 Alpha  occ. eigenvalues --   -0.52706  -0.51804  -0.50509  -0.49690  -0.45192
 Alpha  occ. eigenvalues --   -0.41660  -0.41321  -0.35462  -0.34894
 Alpha virt. eigenvalues --    0.04664   0.06315   0.07291   0.07760   0.08358
 Alpha virt. eigenvalues --    0.09405   0.09514   0.09983   0.10479   0.11071
 Alpha virt. eigenvalues --    0.11911   0.12484   0.13089   0.13713   0.14133
 Alpha virt. eigenvalues --    0.14334   0.15383   0.16201   0.16905   0.17808
 Alpha virt. eigenvalues --    0.18522   0.20133   0.20328   0.21253   0.21609
 Alpha virt. eigenvalues --    0.22065   0.22363   0.23264   0.24249   0.25331
 Alpha virt. eigenvalues --    0.25722   0.26502   0.27049   0.27895   0.28684
 Alpha virt. eigenvalues --    0.29114   0.30004   0.30975   0.31479   0.32051
 Alpha virt. eigenvalues --    0.33090   0.33476   0.34409   0.35009   0.36509
 Alpha virt. eigenvalues --    0.36918   0.37825   0.38742   0.40040   0.40971
 Alpha virt. eigenvalues --    0.42085   0.43053   0.46007   0.46541   0.47314
 Alpha virt. eigenvalues --    0.48356   0.50979   0.52526   0.53610   0.55483
 Alpha virt. eigenvalues --    0.56535   0.60882   0.62235   0.63724   0.66390
 Alpha virt. eigenvalues --    0.68135   0.68807   0.70489   0.71738   0.71968
 Alpha virt. eigenvalues --    0.73396   0.73883   0.75122   0.76563   0.77878
 Alpha virt. eigenvalues --    0.81061   0.81475   0.81809   0.83761   0.85067
 Alpha virt. eigenvalues --    0.85572   0.87812   0.88193   0.89288   0.89874
 Alpha virt. eigenvalues --    0.91306   0.92245   0.93271   0.94715   0.95092
 Alpha virt. eigenvalues --    0.96597   0.98783   1.00008   1.00575   1.02051
 Alpha virt. eigenvalues --    1.03251   1.06652   1.06985   1.08004   1.10388
 Alpha virt. eigenvalues --    1.10831   1.12794   1.13930   1.15738   1.16915
 Alpha virt. eigenvalues --    1.20916   1.24060   1.25012   1.25829   1.29760
 Alpha virt. eigenvalues --    1.31259   1.34054   1.35823   1.37718   1.39979
 Alpha virt. eigenvalues --    1.43692   1.47758   1.49818   1.52124   1.56785
 Alpha virt. eigenvalues --    1.64023   1.72490   1.73628   1.75566   1.75772
 Alpha virt. eigenvalues --    1.76682   1.80157   1.81635   1.82591   1.82825
 Alpha virt. eigenvalues --    1.86487   1.89945   1.90814   1.92062   1.94311
 Alpha virt. eigenvalues --    1.96272   1.97554   2.00250   2.02953   2.03061
 Alpha virt. eigenvalues --    2.04929   2.06640   2.09683   2.16913   2.19953
 Alpha virt. eigenvalues --    2.20936   2.21722   2.23065   2.23639   2.25819
 Alpha virt. eigenvalues --    2.26244   2.30585   2.31392   2.32097   2.33946
 Alpha virt. eigenvalues --    2.36446   2.40726   2.41626   2.44995   2.48554
 Alpha virt. eigenvalues --    2.52526   2.54803   2.61275   2.65409   2.72525
 Alpha virt. eigenvalues --    2.73355   2.74505   2.76091   2.83815   2.85978
 Alpha virt. eigenvalues --    2.87304   2.94908   2.96407   2.99412   3.00229
 Alpha virt. eigenvalues --    3.03302   3.04703   3.05028   3.05598   3.08011
 Alpha virt. eigenvalues --    3.10330   3.15931   3.18262   3.18921   3.20743
 Alpha virt. eigenvalues --    3.22249   3.24801   3.28031   3.28902   3.34010
 Alpha virt. eigenvalues --    3.37041   3.43571   3.47087   3.54009   3.61233
 Alpha virt. eigenvalues --    3.62251   3.73440   3.75293   3.78158   3.88593
 Alpha virt. eigenvalues --    3.90923   3.92488   3.98796   4.02001   4.14086
 Alpha virt. eigenvalues --    4.16122   4.38838   4.43050   4.50837   4.55585
 Alpha virt. eigenvalues --    4.58365   4.71328   4.71493   4.76836   4.84737
 Alpha virt. eigenvalues --    4.87263   5.09490   5.25527   5.61667   5.77508
 Alpha virt. eigenvalues --    6.29051   7.29944   8.22919   8.23530   8.33200
 Alpha virt. eigenvalues --   24.73685  24.94414  24.99378  25.08765  25.09129
 Alpha virt. eigenvalues --   25.19781  25.23187  25.32014  49.55118  51.70153
 Alpha virt. eigenvalues --  293.91168 293.91737 294.039591028.50831
          Condensed to atoms (all electrons):
              1          2          3          4          5          6
     1  C    6.869046  -1.111060  -0.006987  -0.481012   0.683412   0.219352
     2  C   -1.111060  11.935993  -1.508881  -3.704901  -0.561986   0.244126
     3  C   -0.006987  -1.508881  12.176211  -0.961514  -0.446400  -0.891892
     4  C   -0.481012  -3.704901  -0.961514  12.387925  -1.550855   0.366728
     5  C    0.683412  -0.561986  -0.446400  -1.550855   7.862648   0.272135
     6  C    0.219352   0.244126  -0.891892   0.366728   0.272135   5.411426
     7  H    0.412421  -0.035685   0.018248  -0.003680  -0.008480  -0.018156
     8  H   -0.034860   0.391690  -0.003737   0.003794  -0.006139  -0.002933
     9  H   -0.004727  -0.020769  -0.000230   0.431578  -0.056997  -0.015215
    10  H   -0.005972  -0.006374   0.009927  -0.052635   0.427365  -0.007462
    11  H   -0.007840  -0.022867   0.018373  -0.035087  -0.005510   0.425648
    12  C   -0.094608   0.659854  -3.975860   0.295836   0.281778   0.196559
    13  C   -0.119597  -0.651682   0.359478   0.539194  -0.443367  -0.034090
    14  H    0.001953  -0.007424  -0.020419   0.019953   0.003687  -0.002269
    15  H    0.001585   0.029337   0.015029  -0.046557  -0.005225  -0.000177
    16  O    0.042670   0.031112  -0.043426  -0.135045  -0.006356  -0.011088
    17  Br   0.011110  -0.044192   0.004899   0.086334   0.039397   0.000671
              7          8          9         10         11         12
     1  C    0.412421  -0.034860  -0.004727  -0.005972  -0.007840  -0.094608
     2  C   -0.035685   0.391690  -0.020769  -0.006374  -0.022867   0.659854
     3  C    0.018248  -0.003737  -0.000230   0.009927   0.018373  -3.975860
     4  C   -0.003680   0.003794   0.431578  -0.052635  -0.035087   0.295836
     5  C   -0.008480  -0.006139  -0.056997   0.427365  -0.005510   0.281778
     6  C   -0.018156  -0.002933  -0.015215  -0.007462   0.425648   0.196559
     7  H    0.445581  -0.002806   0.000019  -0.000053  -0.003160   0.007948
     8  H   -0.002806   0.431543   0.000002   0.000015  -0.000046   0.023391
     9  H    0.000019   0.000002   0.448543  -0.002792  -0.000073   0.027115
    10  H   -0.000053   0.000015  -0.002792   0.444728  -0.003168   0.007163
    11  H   -0.003160  -0.000046  -0.000073  -0.003168   0.440604   0.002478
    12  C    0.007948   0.023391   0.027115   0.007163   0.002478   9.516405
    13  C    0.000391   0.002788   0.006949   0.001529  -0.000249  -1.153171
    14  H    0.000000   0.000001   0.003111   0.000004   0.000000  -0.063612
    15  H    0.000000  -0.000014  -0.000192  -0.000004   0.000000  -0.007212
    16  O    0.000024   0.002882   0.000010   0.000008   0.000005   0.352515
    17  Br  -0.000021  -0.000129  -0.000014  -0.000018  -0.000009  -0.013759
             13         14         15         16         17
     1  C   -0.119597   0.001953   0.001585   0.042670   0.011110
     2  C   -0.651682  -0.007424   0.029337   0.031112  -0.044192
     3  C    0.359478  -0.020419   0.015029  -0.043426   0.004899
     4  C    0.539194   0.019953  -0.046557  -0.135045   0.086334
     5  C   -0.443367   0.003687  -0.005225  -0.006356   0.039397
     6  C   -0.034090  -0.002269  -0.000177  -0.011088   0.000671
     7  H    0.000391   0.000000   0.000000   0.000024  -0.000021
     8  H    0.002788   0.000001  -0.000014   0.002882  -0.000129
     9  H    0.006949   0.003111  -0.000192   0.000010  -0.000014
    10  H    0.001529   0.000004  -0.000004   0.000008  -0.000018
    11  H   -0.000249   0.000000   0.000000   0.000005  -0.000009
    12  C   -1.153171  -0.063612  -0.007212   0.352515  -0.013759
    13  C    6.881227   0.443321   0.415383  -0.037596   0.056900
    14  H    0.443321   0.457472  -0.018542   0.006708  -0.040827
    15  H    0.415383  -0.018542   0.420751  -0.008609  -0.041209
    16  O   -0.037596   0.006708  -0.008609   8.240788  -0.026575
    17  Br   0.056900  -0.040827  -0.041209  -0.026575  35.109490
 Mulliken atomic charges:
              1
     1  C   -0.374886
     2  C    0.383708
     3  C    1.257181
     4  C   -1.160056
     5  C   -0.479108
     6  C   -0.153363
     7  H    0.187409
     8  H    0.194557
     9  H    0.183681
    10  H    0.187739
    11  H    0.190901
    12  C   -0.062820
    13  C   -0.267406
    14  H    0.216883
    15  H    0.245654
    16  O   -0.408026
    17  Br  -0.142050
 Sum of Mulliken charges=   0.00000
 Atomic charges with hydrogens summed into heavy atoms:
              1
     1  C   -0.187477
     2  C    0.578266
     3  C    1.257181
     4  C   -0.976375
     5  C   -0.291369
     6  C    0.037539
     7  H    0.000000
     8  H    0.000000
     9  H    0.000000
    10  H    0.000000
    11  H    0.000000
    12  C   -0.062820
    13  C    0.195131
    14  H    0.000000
    15  H    0.000000
    16  O   -0.408026
    17  Br  -0.142050
 Sum of Mulliken charges=   0.00000
 Electronic spatial extent (au):  <R**2>=  2667.7982
 Charge=     0.0000 electrons
 Dipole moment (field-independent basis, Debye):
    X=    -4.4283    Y=    -4.3848    Z=     0.9409  Tot=     6.3025
 Quadrupole moment (field-independent basis, Debye-Ang):
   XX=   -63.5071   YY=   -72.6276   ZZ=   -72.0138
   XY=    -1.1511   XZ=     4.4596   YZ=    -5.7960
 Traceless Quadrupole moment (field-independent basis, Debye-Ang):
   XX=     5.8757   YY=    -3.2447   ZZ=    -2.6309
   XY=    -1.1511   XZ=     4.4596   YZ=    -5.7960
 Octapole moment (field-independent basis, Debye-Ang**2):
  XXX=    14.7201  YYY=   -24.6719  ZZZ=    -2.5232  XYY=     7.6613
  XXY=    -6.2754  XXZ=   -20.6354  XZZ=    43.5006  YZZ=    -1.6848
  YYZ=    -6.9638  XYZ=     2.8050
 Hexadecapole moment (field-independent basis, Debye-Ang**3):
 XXXX= -2291.9623 YYYY=  -469.5534 ZZZZ=  -190.5045 XXXY=    18.4630
 XXXZ=    39.2172 YYYX=   -16.5984 YYYZ=   -23.8486 ZZZX=   -25.1232
 ZZZY=     3.3621 XXYY=  -469.1048 XXZZ=  -475.5991 YYZZ=  -118.3123
 XXYZ=   -16.9269 YYXZ=    -6.6879 ZZXY=   -12.8550
 N-N= 6.902925119437D+02 E-N=-8.427184970735D+03  KE= 2.953561179704D+03
 1|1|UNPC-UNK|SP|RMP2-FC|6-311+G(d,p)|C8H7Br1O1|PCUSER|14-Oct-2017|0||#
  MP2/6-311+G(D,P) SCRF=(SOLVENT=ETHANOL) GEOM=CONNECTIVITY||Title Card
  Required||0,1|C|C,1,1.39566918|C,2,1.40558305,1,120.1600856|C,3,1.405
 46442,2,119.55673139,1,-2.22735047,0|C,4,1.39841519,3,120.04490228,2,1
 .87280024,0|C,5,1.39953243,4,120.19667557,3,-1.45452653,0|H,1,1.086631
 12,2,119.84234679,3,-179.36420326,0|H,2,1.08603265,1,121.12012866,6,-1
 79.33489486,0|H,4,1.08556818,3,120.85057232,2,179.80134193,0|H,5,1.086
 55283,4,119.71716164,3,179.85118904,0|H,6,1.08672655,5,120.02468546,4,
 179.96552093,0|C,3,1.49515745,2,118.00528059,1,-178.25205542,0|C,12,1.
 52145679,3,118.94857446,2,-170.89576819,0|H,13,1.09038229,12,112.68641
 109,3,0.69140518,0|H,13,1.08879369,12,108.6852263,3,-122.56809324,0|O,
 12,1.22285524,3,121.67983523,2,9.2853598,0|Br,13,1.94831544,12,109.740
 50386,3,120.17687481,0||Version=x86-Win32-G03RevB.05|State=1-A|HF=-295
 4.3566926|MP2=-2955.7785441|RMSD=7.613e-009|PG=C01 [X(C8H7Br1O1)]||@


 IT IS IMPOSSIBLE TO MEDITATE ON TIME AND THE MYSTERY 
 OF NATURE WITHOUT AN OVERWHELMING EMOTION AT THE
 LIMITATIONS OF HUMAN INTELLIGENCE.

                                         -- ALFRED NORTH WHITEHEAD
 Job cpu time:  0 days  0 hours 10 minutes 10.0 seconds.
 File lengths (MBytes):  RWF=   1821 Int=      0 D2E=      0 Chk=     17 Scr=      1
 Normal termination of Gaussian 03 at Sat Oct 14 20:42:58 2017.
