# Supplementary material for: Conformational preferences of α-fluoroketones may influence their reactivity
Source: Beilstein J Org Chem. 2017 Dec 29;13:2915–21. doi: 10.3762/bjoc.13.284 (PMC5753061; doi:10.3762/bjoc.13.284)
Supplement: File 2 — Details of computational conformational analysis. [file Beilstein_J_Org_Chem-13-2915-s002.zip › Computation/CH2BR70.out]

 Entering Link 1 = C:\G03W\l1.exe PID=      1136.
  
 Copyright (c) 1988,1990,1992,1993,1995,1998,2003, Gaussian, Inc.
                  All Rights Reserved.
  
 This is the Gaussian(R) 03 program.  It is based on the
 the Gaussian(R) 98 system (copyright 1998, Gaussian, Inc.),
 the Gaussian(R) 94 system (copyright 1995, Gaussian, Inc.),
 the Gaussian 92(TM) system (copyright 1992, Gaussian, Inc.),
 the Gaussian 90(TM) system (copyright 1990, Gaussian, Inc.),
 the Gaussian 88(TM) system (copyright 1988, Gaussian, Inc.),
 the Gaussian 86(TM) system (copyright 1986, Carnegie Mellon
 University), and the Gaussian 82(TM) system (copyright 1983,
 Carnegie Mellon University). Gaussian is a federally registered
 trademark of Gaussian, Inc.
  
 This software contains proprietary and confidential information,
 including trade secrets, belonging to Gaussian, Inc.
  
 This software is provided under written license and may be
 used, copied, transmitted, or stored only in accord with that
 written license.
  
 The following legend is applicable only to US Government
 contracts under DFARS:
  
                    RESTRICTED RIGHTS LEGEND
  
 Use, duplication or disclosure by the US Government is subject
 to restrictions as set forth in subparagraph (c)(1)(ii) of the
 Rights in Technical Data and Computer Software clause at DFARS
 252.227-7013.
  
 Gaussian, Inc.
 Carnegie Office Park, Building 6, Pittsburgh, PA 15106 USA
  
 The following legend is applicable only to US Government
 contracts under FAR:
  
                    RESTRICTED RIGHTS LEGEND
  
 Use, reproduction and disclosure by the US Government is subject
 to restrictions as set forth in subparagraph (c) of the
 Commercial Computer Software - Restricted Rights clause at FAR
 52.227-19.
  
 Gaussian, Inc.
 Carnegie Office Park, Building 6, Pittsburgh, PA 15106 USA
  
  
 ---------------------------------------------------------------
 Warning -- This program may not be used in any manner that
 competes with the business of Gaussian, Inc. or will provide
 assistance to any competitor of Gaussian, Inc.  The licensee
 of this program is prohibited from giving any competitor of
 Gaussian, Inc. access to this program.  By using this program,
 the user acknowledges that Gaussian, Inc. is engaged in the
 business of creating and licensing software in the field of
 computational chemistry and represents and warrants to the
 licensee that it is not a competitor of Gaussian, Inc. and that
 it will not use this program in any manner prohibited above.
 ---------------------------------------------------------------
  

 Cite this work as:
 Gaussian 03, Revision B.05,
 M. J. Frisch, G. W. Trucks, H. B. Schlegel, G. E. Scuseria, 
 M. A. Robb, J. R. Cheeseman, J. A. Montgomery, Jr., T. Vreven, 
 K. N. Kudin, J. C. Burant, J. M. Millam, S. S. Iyengar, J. Tomasi, 
 V. Barone, B. Mennucci, M. Cossi, G. Scalmani, N. Rega, 
 G. A. Petersson, H. Nakatsuji, M. Hada, M. Ehara, K. Toyota, 
 R. Fukuda, J. Hasegawa, M. Ishida, T. Nakajima, Y. Honda, O. Kitao, 
 H. Nakai, M. Klene, X. Li, J. E. Knox, H. P. Hratchian, J. B. Cross, 
 C. Adamo, J. Jaramillo, R. Gomperts, R. E. Stratmann, O. Yazyev, 
 A. J. Austin, R. Cammi, C. Pomelli, J. W. Ochterski, P. Y. Ayala, 
 K. Morokuma, G. A. Voth, P. Salvador, J. J. Dannenberg, 
 V. G. Zakrzewski, S. Dapprich, A. D. Daniels, M. C. Strain, 
 O. Farkas, D. K. Malick, A. D. Rabuck, K. Raghavachari, 
 J. B. Foresman, J. V. Ortiz, Q. Cui, A. G. Baboul, S. Clifford, 
 J. Cioslowski, B. B. Stefanov, G. Liu, A. Liashenko, P. Piskorz, 
 I. Komaromi, R. L. Martin, D. J. Fox, T. Keith, M. A. Al-Laham, 
 C. Y. Peng, A. Nanayakkara, M. Challacombe, P. M. W. Gill, 
 B. Johnson, W. Chen, M. W. Wong, C. Gonzalez, and J. A. Pople, 
 Gaussian, Inc., Pittsburgh PA, 2003.
 
 **********************************************
 Gaussian 03:  x86-Win32-G03RevB.05  8-Nov-2003
                  04-Aug-2017 
 **********************************************
 %chk=CH2F.chk
 %mem=6MW
 %nproc=1
 Will use up to    1 processors via shared memory.
 Default route:  MaxDisk=2000MB
 ------------------------------------
 # mp2/6-311+g(d,p) geom=connectivity
 ------------------------------------
 1/38=1,57=2/1;
 2/17=6,18=5,40=1/2;
 3/5=4,6=6,7=111,11=9,16=1,25=1,30=1/1,2,3;
 4//1;
 5/5=2,38=5/2;
 8/10=2,27=262144000/1;
 9/16=-3,27=262144000/6;
 6/7=2,8=2,9=2,10=2/1;
 99/5=1,9=1/99;
 -------------------
 Title Card Required
 -------------------
 Symbolic Z-matrix:
 Charge =  0 Multiplicity = 1
 C
 C                    1    B1
 C                    2    B2       1    A1
 C                    3    B3       2    A2       1    D1       0
 C                    4    B4       3    A3       2    D2       0
 C                    5    B5       4    A4       3    D3       0
 H                    1    B6       2    A5       3    D4       0
 H                    2    B7       1    A6       6    D5       0
 H                    4    B8       3    A7       2    D6       0
 H                    5    B9       4    A8       3    D7       0
 H                    6    B10      5    A9       4    D8       0
 C                    3    B11      2    A10      1    D9       0
 C                    12   B12      3    A11      2    D10      0
 H                    13   B13      12   A12      3    D11      0
 H                    13   B14      12   A13      3    D12      0
 O                    12   B15      3    A14      2    D13      0
 Br                   13   B16      12   A15      3    D14      0
       Variables:
  B1                    1.39567                  
  B2                    1.40558                  
  B3                    1.40546                  
  B4                    1.39842                  
  B5                    1.39953                  
  B6                    1.08663                  
  B7                    1.08603                  
  B8                    1.08557                  
  B9                    1.08655                  
  B10                   1.08673                  
  B11                   1.49516                  
  B12                   1.52146                  
  B13                   1.09038                  
  B14                   1.08879                  
  B15                   1.22286                  
  B16                   1.94832                  
  A1                  120.16009                  
  A2                  119.55673                  
  A3                  120.0449                   
  A4                  120.19668                  
  A5                  119.84235                  
  A6                  121.12013                  
  A7                  120.85057                  
  A8                  119.71716                  
  A9                  120.02469                  
  A10                 118.00528                  
  A11                 118.94857                  
  A12                 112.68641                  
  A13                 108.68523                  
  A14                 121.67984                  
  A15                 109.7405                   
  D1                   -2.22735                  
  D2                    1.8728                   
  D3                   -1.45453                  
  D4                 -179.3642                   
  D5                 -179.33489                  
  D6                  179.80134                  
  D7                  179.85119                  
  D8                  179.96552                  
  D9                 -178.25206                  
  D10                -170.89577                  
  D11                  -9.30859                  
  D12                -132.56809                  
  D13                   9.28536                  
  D14                 110.17687                  
 
                          Input orientation:                          
 ---------------------------------------------------------------------
 Center     Atomic     Atomic              Coordinates (Angstroms)
 Number     Number      Type              X           Y           Z
 ---------------------------------------------------------------------
    1          6             0        0.000000    0.000000    0.000000
    2          6             0        0.000000    0.000000    1.395669
    3          6             0        1.215302    0.000000    2.101859
    4          6             0        2.428518   -0.047515    1.393918
    5          6             0        2.423343   -0.054850   -0.004468
    6          6             0        1.211193   -0.045668   -0.703968
    7          1             0       -0.942484    0.010459   -0.540724
    8          1             0       -0.929421    0.024243    1.956968
    9          1             0        3.379254   -0.045239    1.917897
   10          1             0        3.364469   -0.089217   -0.546406
   11          1             0        1.210440   -0.050836   -1.790682
   12          6             0        1.159394   -0.040266    3.595428
   13          6             0        2.442139    0.169294    4.386300
   14          1             0        3.330297    0.173176    3.753770
   15          1             0        2.512623   -0.605255    5.148257
   16          8             0        0.111782   -0.240102    4.193718
   17         35             0        2.376767    1.887180    5.303102
 ---------------------------------------------------------------------
                    Distance matrix (angstroms):
                    1          2          3          4          5
     1  C    0.000000
     2  C    1.395669   0.000000
     3  C    2.427915   1.405583   0.000000
     4  C    2.800529   2.428983   1.405464   0.000000
     5  C    2.423968   2.799283   2.428783   1.398415   0.000000
     6  C    1.401658   2.424366   2.806201   2.425491   1.399532
     7  H    1.086631   2.153602   3.411656   3.887139   3.408904
     8  H    2.166595   1.086033   2.149748   3.405573   3.885166
     9  H    3.885838   3.419668   2.172229   1.085568   2.146939
    10  H    3.409718   3.885778   3.411772   2.154670   1.086553
    11  H    2.162010   3.408897   3.892876   3.409604   2.159099
    12  C    3.777952   2.486917   1.495157   2.541137   3.815368
    13  C    5.023180   3.864787   2.598550   3.000257   4.396526
    14  H    5.021121   4.084300   2.689238   2.535904   3.872843
    15  H    5.760569   4.556481   3.365993   3.796473   5.182807
    16  O    4.202073   2.810555   2.377242   3.639125   4.796082
    17  Br   6.110103   4.947575   3.893380   4.362045   5.651898
                    6          7          8          9         10
     6  C    0.000000
     7  H    2.160584   0.000000
     8  H    3.415801   2.497764   0.000000
     9  H    3.402155   4.972458   4.309412   0.000000
    10  H    2.159472   4.308110   4.971645   2.464740   0.000000
    11  H    1.086727   2.490227   4.316192   4.296201   2.487878
    12  C    4.299711   4.639851   2.655534   2.782430   4.692499
    13  C    5.241399   5.979671   4.158138   2.649004   5.024850
    14  H    4.940639   6.060182   4.625567   1.849468   4.308310
    15  H    6.021244   6.684412   4.735848   3.391149   5.781101
    16  O    5.023329   4.856871   2.481337   3.986691   5.750784
    17  Br   6.417114   6.977808   5.059449   4.024778   6.252875
                   11         12         13         14         15
    11  H    0.000000
    12  C    5.386362   0.000000
    13  C    6.302432   1.521457   0.000000
    14  H    5.940111   2.187110   1.090382   0.000000
    15  H    7.081802   2.135818   1.088794   1.794196   0.000000
    16  O    6.087356   1.222855   2.373870   3.274628   2.609313
    17  Br   7.445669   2.848367   1.948315   2.499492   2.500934
                   16         17
    16  O    0.000000
    17  Br   3.299427   0.000000
 Stoichiometry    C8H7BrO
 Framework group  C1[X(C8H7BrO)]
 Deg. of freedom    45
 Full point group                 C1      NOp   1
 Largest Abelian subgroup         C1      NOp   1
 Largest concise Abelian subgroup C1      NOp   1
                         Standard orientation:                         
 ---------------------------------------------------------------------
 Center     Atomic     Atomic              Coordinates (Angstroms)
 Number     Number      Type              X           Y           Z
 ---------------------------------------------------------------------
    1          6             0       -3.418763    0.722633   -0.645558
    2          6             0       -2.129113    1.153018   -0.330179
    3          6             0       -1.202682    0.256564    0.229964
    4          6             0       -1.598104   -1.062004    0.513425
    5          6             0       -2.893696   -1.486623    0.202450
    6          6             0       -3.810399   -0.593324   -0.363559
    7          1             0       -4.127584    1.417331   -1.087976
    8          1             0       -1.812423    2.172077   -0.531905
    9          1             0       -0.898964   -1.772663    0.943106
   10          1             0       -3.192985   -2.507876    0.421689
   11          1             0       -4.816329   -0.926435   -0.604633
   12          6             0        0.152397    0.778611    0.585948
   13          6             0        1.236991   -0.206717    0.995357
   14          1             0        0.853867   -1.217044    1.141603
   15          1             0        1.717759    0.160084    1.900780
   16          8             0        0.407433    1.974272    0.559034
   17         35             0        2.599926   -0.299789   -0.393772
 ---------------------------------------------------------------------
 Rotational constants (GHZ):      2.3408917      0.4292672      0.3922607
 Standard basis: 6-311+G(d,p) (5D, 7F)
 There are   288 symmetry adapted basis functions of A   symmetry.
 Integral buffers will be    262144 words long.
 Raffenetti 1 integral format.
 Two-electron integral symmetry is turned on.
   288 basis functions,   474 primitive gaussians,   300 cartesian basis functions
    49 alpha electrons       49 beta electrons
       nuclear repulsion energy       692.6220079526 Hartrees.
 NAtoms=   17 NActive=   17 NUniq=   17 SFac= 1.00D+00 NAtFMM=   60 Big=F
 One-electron integrals computed using PRISM.
 NBasis=   288 RedAO= T  NBF=   288
 NBsUse=   288 1.00D-06 NBFU=   288
 Harris functional with IExCor=  205 diagonalized for initial guess.
 ExpMin= 3.50D-02 ExpMax= 4.40D+05 ExpMxC= 1.51D+04 IAcc=3 IRadAn=         5 AccDes= 0.00D+00
 HarFok:  IExCor= 205 AccDes= 0.00D+00 IRadAn=         5 IDoV=1
 ScaDFX=  1.000000  1.000000  1.000000  1.000000
 Initial guess orbital symmetries:
       Occupied  (A) (A) (A) (A) (A) (A) (A) (A) (A) (A) (A) (A)
                 (A) (A) (A) (A) (A) (A) (A) (A) (A) (A) (A) (A)
                 (A) (A) (A) (A) (A) (A) (A) (A) (A) (A) (A) (A)
                 (A) (A) (A) (A) (A) (A) (A) (A) (A) (A) (A) (A)
                 (A)
       Virtual   (A) (A) (A) (A) (A) (A) (A) (A) (A) (A) (A) (A)
                 (A) (A) (A) (A) (A) (A) (A) (A) (A) (A) (A) (A)
                 (A) (A) (A) (A) (A) (A) (A) (A) (A) (A) (A) (A)
                 (A) (A) (A) (A) (A) (A) (A) (A) (A) (A) (A) (A)
                 (A) (A) (A) (A) (A) (A) (A) (A) (A) (A) (A) (A)
                 (A) (A) (A) (A) (A) (A) (A) (A) (A) (A) (A) (A)
                 (A) (A) (A) (A) (A) (A) (A) (A) (A) (A) (A) (A)
                 (A) (A) (A) (A) (A) (A) (A) (A) (A) (A) (A) (A)
                 (A) (A) (A) (A) (A) (A) (A) (A) (A) (A) (A) (A)
                 (A) (A) (A) (A) (A) (A) (A) (A) (A) (A) (A) (A)
                 (A) (A) (A) (A) (A) (A) (A) (A) (A) (A) (A) (A)
                 (A) (A) (A) (A) (A) (A) (A) (A) (A) (A) (A) (A)
                 (A) (A) (A) (A) (A) (A) (A) (A) (A) (A) (A) (A)
                 (A) (A) (A) (A) (A) (A) (A) (A) (A) (A) (A) (A)
                 (A) (A) (A) (A) (A) (A) (A) (A) (A) (A) (A) (A)
                 (A) (A) (A) (A) (A) (A) (A) (A) (A) (A) (A) (A)
                 (A) (A) (A) (A) (A) (A) (A) (A) (A) (A) (A) (A)
                 (A) (A) (A) (A) (A) (A) (A) (A) (A) (A) (A) (A)
                 (A) (A) (A) (A) (A) (A) (A) (A) (A) (A) (A) (A)
                 (A) (A) (A) (A) (A) (A) (A) (A) (A) (A) (A)
 The electronic state of the initial guess is 1-A.
 Requested convergence on RMS density matrix=1.00D-08 within 128 cycles.
 Requested convergence on MAX density matrix=1.00D-06.
 Requested convergence on             energy=1.00D-06.
 No special actions if energy rises.
 SCF Done:  E(RHF) =  -2954.34059514     A.U. after   17 cycles
             Convg  =    0.4559D-08             -V/T =  2.0003
             S**2   =   0.0000
 ExpMin= 3.50D-02 ExpMax= 4.40D+05 ExpMxC= 1.51D+04 IAcc=3 IRadAn=         5 AccDes= 0.00D+00
 HarFok:  IExCor= 205 AccDes= 0.00D+00 IRadAn=         5 IDoV=1
 ScaDFX=  1.000000  1.000000  1.000000  1.000000
 Range of M.O.s used for correlation:    24   288
 NBasis=   288 NAE=    49 NBE=    49 NFC=    23 NFV=     0
 NROrb=    265 NOA=    26 NOB=    26 NVA=   239 NVB=   239

 **** Warning!!: The largest alpha MO coefficient is  0.18135449D+03

 Disk-based method using OVN memory for  9 occupieds at a time.
 Estimated scratch disk usage=   223027849 words.
 Actual    scratch disk usage=   222717065 words.
 JobTyp=1 Pass  1:  I=   1 to   9 NPSUse=  1 ParTrn=F ParDer=F DoDerP=F.
 JobTyp=1 Pass  2:  I=  10 to  18 NPSUse=  1 ParTrn=F ParDer=F DoDerP=F.
 JobTyp=1 Pass  3:  I=  19 to  26 NPSUse=  1 ParTrn=F ParDer=F DoDerP=F.
 Spin components of T(2) and E(2):
     alpha-alpha T2 =       0.7113168692D-01 E2=     -0.1896837210D+00
     alpha-beta  T2 =       0.3707695096D+00 E2=     -0.1047263502D+01
     beta-beta   T2 =       0.7113168692D-01 E2=     -0.1896837210D+00
 ANorm=    0.1230054016D+01
 E2 =    -0.1426630944D+01 EUMP2 =    -0.29557672260816D+04

 **********************************************************************

            Population analysis using the SCF density.

 **********************************************************************

 Orbital symmetries:
       Occupied  (A) (A) (A) (A) (A) (A) (A) (A) (A) (A) (A) (A)
                 (A) (A) (A) (A) (A) (A) (A) (A) (A) (A) (A) (A)
                 (A) (A) (A) (A) (A) (A) (A) (A) (A) (A) (A) (A)
                 (A) (A) (A) (A) (A) (A) (A) (A) (A) (A) (A) (A)
                 (A)
       Virtual   (A) (A) (A) (A) (A) (A) (A) (A) (A) (A) (A) (A)
                 (A) (A) (A) (A) (A) (A) (A) (A) (A) (A) (A) (A)
                 (A) (A) (A) (A) (A) (A) (A) (A) (A) (A) (A) (A)
                 (A) (A) (A) (A) (A) (A) (A) (A) (A) (A) (A) (A)
                 (A) (A) (A) (A) (A) (A) (A) (A) (A) (A) (A) (A)
                 (A) (A) (A) (A) (A) (A) (A) (A) (A) (A) (A) (A)
                 (A) (A) (A) (A) (A) (A) (A) (A) (A) (A) (A) (A)
                 (A) (A) (A) (A) (A) (A) (A) (A) (A) (A) (A) (A)
                 (A) (A) (A) (A) (A) (A) (A) (A) (A) (A) (A) (A)
                 (A) (A) (A) (A) (A) (A) (A) (A) (A) (A) (A) (A)
                 (A) (A) (A) (A) (A) (A) (A) (A) (A) (A) (A) (A)
                 (A) (A) (A) (A) (A) (A) (A) (A) (A) (A) (A) (A)
                 (A) (A) (A) (A) (A) (A) (A) (A) (A) (A) (A) (A)
                 (A) (A) (A) (A) (A) (A) (A) (A) (A) (A) (A) (A)
                 (A) (A) (A) (A) (A) (A) (A) (A) (A) (A) (A) (A)
                 (A) (A) (A) (A) (A) (A) (A) (A) (A) (A) (A) (A)
                 (A) (A) (A) (A) (A) (A) (A) (A) (A) (A) (A) (A)
                 (A) (A) (A) (A) (A) (A) (A) (A) (A) (A) (A) (A)
                 (A) (A) (A) (A) (A) (A) (A) (A) (A) (A) (A) (A)
                 (A) (A) (A) (A) (A) (A) (A) (A) (A) (A) (A)
 The electronic state is 1-A.
 Alpha  occ. eigenvalues -- -490.02528 -65.15923 -58.51935 -58.51761 -58.51757
 Alpha  occ. eigenvalues --  -20.56022 -11.35862 -11.30992 -11.27178 -11.26736
 Alpha  occ. eigenvalues --  -11.26685 -11.26227 -11.26022 -11.25780  -9.83960
 Alpha  occ. eigenvalues --   -7.45359  -7.44495  -7.44471  -3.19326  -3.18922
 Alpha  occ. eigenvalues --   -3.18897  -3.17870  -3.17869  -1.40005  -1.17680
 Alpha  occ. eigenvalues --   -1.09430  -1.04961  -1.03837  -0.94722  -0.87314
 Alpha  occ. eigenvalues --   -0.84672  -0.77342  -0.73005  -0.67370  -0.66521
 Alpha  occ. eigenvalues --   -0.64802  -0.62412  -0.61393  -0.60080  -0.56633
 Alpha  occ. eigenvalues --   -0.53664  -0.52150  -0.51592  -0.49201  -0.44715
 Alpha  occ. eigenvalues --   -0.41041  -0.40581  -0.36054  -0.35549
 Alpha virt. eigenvalues --    0.04631   0.05274   0.06493   0.07414   0.07566
 Alpha virt. eigenvalues --    0.08787   0.09135   0.09653   0.10333   0.10778
 Alpha virt. eigenvalues --    0.11878   0.11884   0.12764   0.13520   0.13763
 Alpha virt. eigenvalues --    0.14324   0.15099   0.15957   0.16349   0.17679
 Alpha virt. eigenvalues --    0.18398   0.19487   0.20186   0.20650   0.20980
 Alpha virt. eigenvalues --    0.21761   0.21994   0.22807   0.23488   0.24771
 Alpha virt. eigenvalues --    0.25637   0.26103   0.26413   0.26933   0.27756
 Alpha virt. eigenvalues --    0.28783   0.29250   0.30195   0.30661   0.31254
 Alpha virt. eigenvalues --    0.32143   0.32788   0.33297   0.34664   0.35562
 Alpha virt. eigenvalues --    0.36086   0.37320   0.39658   0.40948   0.41455
 Alpha virt. eigenvalues --    0.43062   0.43611   0.45413   0.46304   0.47173
 Alpha virt. eigenvalues --    0.48280   0.50469   0.52573   0.54115   0.55665
 Alpha virt. eigenvalues --    0.57860   0.60578   0.61520   0.62691   0.64955
 Alpha virt. eigenvalues --    0.67726   0.68241   0.69809   0.70877   0.71229
 Alpha virt. eigenvalues --    0.71918   0.73164   0.74842   0.76543   0.77104
 Alpha virt. eigenvalues --    0.80350   0.81115   0.81578   0.83482   0.84844
 Alpha virt. eigenvalues --    0.85377   0.87515   0.88041   0.88921   0.89660
 Alpha virt. eigenvalues --    0.90642   0.91393   0.92505   0.93624   0.95425
 Alpha virt. eigenvalues --    0.95884   0.98687   0.99164   0.99593   1.01843
 Alpha virt. eigenvalues --    1.03917   1.05939   1.07342   1.07700   1.09237
 Alpha virt. eigenvalues --    1.10523   1.12618   1.12949   1.15111   1.16910
 Alpha virt. eigenvalues --    1.20562   1.23673   1.25232   1.25333   1.29913
 Alpha virt. eigenvalues --    1.30356   1.33922   1.35477   1.36754   1.41055
 Alpha virt. eigenvalues --    1.45402   1.48123   1.50108   1.51781   1.56230
 Alpha virt. eigenvalues --    1.63801   1.71735   1.73404   1.74595   1.75513
 Alpha virt. eigenvalues --    1.76086   1.79757   1.81305   1.81561   1.82131
 Alpha virt. eigenvalues --    1.85995   1.88690   1.89779   1.91056   1.93160
 Alpha virt. eigenvalues --    1.95478   1.96834   1.99498   2.02159   2.03103
 Alpha virt. eigenvalues --    2.03699   2.05440   2.08484   2.16450   2.19087
 Alpha virt. eigenvalues --    2.20146   2.20863   2.22228   2.23004   2.24092
 Alpha virt. eigenvalues --    2.25827   2.29934   2.31255   2.31294   2.33538
 Alpha virt. eigenvalues --    2.35273   2.39756   2.41641   2.43953   2.48678
 Alpha virt. eigenvalues --    2.53622   2.54005   2.60051   2.64601   2.71413
 Alpha virt. eigenvalues --    2.72635   2.73007   2.74890   2.83586   2.85272
 Alpha virt. eigenvalues --    2.85749   2.93891   2.95411   2.97868   2.98835
 Alpha virt. eigenvalues --    3.02355   3.03389   3.04056   3.04823   3.07014
 Alpha virt. eigenvalues --    3.10031   3.14794   3.17413   3.18074   3.20440
 Alpha virt. eigenvalues --    3.22489   3.24816   3.27064   3.28255   3.33927
 Alpha virt. eigenvalues --    3.37845   3.44204   3.46426   3.53312   3.60666
 Alpha virt. eigenvalues --    3.61350   3.74101   3.74550   3.77223   3.87843
 Alpha virt. eigenvalues --    3.90647   3.91722   3.98721   4.01272   4.14731
 Alpha virt. eigenvalues --    4.16242   4.37790   4.41812   4.50934   4.54722
 Alpha virt. eigenvalues --    4.57966   4.72107   4.72131   4.77303   4.85434
 Alpha virt. eigenvalues --    4.87234   5.10340   5.24737   5.62946   5.78351
 Alpha virt. eigenvalues --    6.30052   7.32560   8.23328   8.23943   8.33763
 Alpha virt. eigenvalues --   24.72833  24.94620  24.99472  25.07914  25.08182
 Alpha virt. eigenvalues --   25.18930  25.22207  25.31022  49.57399  51.70524
 Alpha virt. eigenvalues --  293.91472 293.92089 294.045451028.53543
          Condensed to atoms (all electrons):
              1          2          3          4          5          6
     1  C    6.883699  -1.168404   0.040565  -0.405250   0.522180   0.247266
     2  C   -1.168404  11.729074  -1.294724  -3.630710  -0.323339   0.229640
     3  C    0.040565  -1.294724  12.777790  -1.209790  -0.682083  -0.935851
     4  C   -0.405250  -3.630710  -1.209790  12.298331  -1.320668   0.370506
     5  C    0.522180  -0.323339  -0.682083  -1.320668   7.387400   0.330745
     6  C    0.247266   0.229640  -0.935851   0.370506   0.330745   5.383145
     7  H    0.392195  -0.026301   0.016768  -0.004211  -0.011475  -0.007750
     8  H   -0.057115   0.365661   0.022486   0.005264  -0.003651  -0.008463
     9  H   -0.003504  -0.026993  -0.001436   0.411166  -0.047942  -0.018087
    10  H   -0.011311  -0.004411   0.007415  -0.044819   0.402972   0.008478
    11  H    0.009619  -0.034055   0.024471  -0.045529   0.010634   0.402577
    12  C   -0.165759   0.523284  -4.729370   0.516544   0.554939   0.222049
    13  C   -0.050776  -0.748976   0.684718   0.327536  -0.436866  -0.071243
    14  H    0.002951  -0.008717  -0.005490  -0.005836   0.021150  -0.004113
    15  H    0.001241   0.024589   0.032828  -0.036553  -0.006330   0.000076
    16  O    0.048684   0.041153  -0.060442  -0.140376  -0.005985  -0.010951
    17  Br   0.017723  -0.000284   0.054281   0.042612   0.023072   0.000214
              7          8          9         10         11         12
     1  C    0.392195  -0.057115  -0.003504  -0.011311   0.009619  -0.165759
     2  C   -0.026301   0.365661  -0.026993  -0.004411  -0.034055   0.523284
     3  C    0.016768   0.022486  -0.001436   0.007415   0.024471  -4.729370
     4  C   -0.004211   0.005264   0.411166  -0.044819  -0.045529   0.516544
     5  C   -0.011475  -0.003651  -0.047942   0.402972   0.010634   0.554939
     6  C   -0.007750  -0.008463  -0.018087   0.008478   0.402577   0.222049
     7  H    0.492317  -0.003721   0.000031  -0.000093  -0.004407   0.009215
     8  H   -0.003721   0.452457  -0.000017   0.000021  -0.000068   0.040672
     9  H    0.000031  -0.000017   0.510729  -0.004475  -0.000127   0.040975
    10  H   -0.000093   0.000021  -0.004475   0.496192  -0.004442   0.009280
    11  H   -0.004407  -0.000068  -0.000127  -0.004442   0.491494   0.003188
    12  C    0.009215   0.040672   0.040975   0.009280   0.003188  10.813187
    13  C    0.000203   0.008290   0.006588   0.001369  -0.000339  -1.863830
    14  H    0.000000  -0.000022   0.001052   0.000026   0.000000  -0.068531
    15  H    0.000000  -0.000010   0.000154  -0.000004   0.000000  -0.054739
    16  O    0.000053   0.003053  -0.000153   0.000006   0.000006   0.357619
    17  Br  -0.000034  -0.000207   0.000129  -0.000034  -0.000018  -0.086626
             13         14         15         16         17
     1  C   -0.050776   0.002951   0.001241   0.048684   0.017723
     2  C   -0.748976  -0.008717   0.024589   0.041153  -0.000284
     3  C    0.684718  -0.005490   0.032828  -0.060442   0.054281
     4  C    0.327536  -0.005836  -0.036553  -0.140376   0.042612
     5  C   -0.436866   0.021150  -0.006330  -0.005985   0.023072
     6  C   -0.071243  -0.004113   0.000076  -0.010951   0.000214
     7  H    0.000203   0.000000   0.000000   0.000053  -0.000034
     8  H    0.008290  -0.000022  -0.000010   0.003053  -0.000207
     9  H    0.006588   0.001052   0.000154  -0.000153   0.000129
    10  H    0.001369   0.000026  -0.000004   0.000006  -0.000034
    11  H   -0.000339   0.000000   0.000000   0.000006  -0.000018
    12  C   -1.863830  -0.068531  -0.054739   0.357619  -0.086626
    13  C    7.391845   0.424504   0.447604  -0.014640   0.111664
    14  H    0.424504   0.526977  -0.029004   0.008749  -0.042213
    15  H    0.447604  -0.029004   0.463585  -0.011191  -0.041012
    16  O   -0.014640   0.008749  -0.011191   8.116414  -0.016151
    17  Br   0.111664  -0.042213  -0.041012  -0.016151  35.040049
 Mulliken atomic charges:
              1
     1  C   -0.304003
     2  C    0.353513
     3  C    1.257864
     4  C   -1.128215
     5  C   -0.414754
     6  C   -0.138240
     7  H    0.147211
     8  H    0.175370
     9  H    0.131911
    10  H    0.143829
    11  H    0.146995
    12  C   -0.122096
    13  C   -0.217651
    14  H    0.178517
    15  H    0.208766
    16  O   -0.315850
    17  Br  -0.103165
 Sum of Mulliken charges=   0.00000
 Atomic charges with hydrogens summed into heavy atoms:
              1
     1  C   -0.156792
     2  C    0.528882
     3  C    1.257864
     4  C   -0.996304
     5  C   -0.270925
     6  C    0.008755
     7  H    0.000000
     8  H    0.000000
     9  H    0.000000
    10  H    0.000000
    11  H    0.000000
    12  C   -0.122096
    13  C    0.169632
    14  H    0.000000
    15  H    0.000000
    16  O   -0.315850
    17  Br  -0.103165
 Sum of Mulliken charges=   0.00000
 Electronic spatial extent (au):  <R**2>=  2600.7616
 Charge=     0.0000 electrons
 Dipole moment (field-independent basis, Debye):
    X=    -3.1199    Y=    -2.9538    Z=     0.9553  Tot=     4.4013
 Quadrupole moment (field-independent basis, Debye-Ang):
   XX=   -65.6295   YY=   -74.1437   ZZ=   -71.2660
   XY=    -0.7024   XZ=     4.2287   YZ=    -4.7213
 Traceless Quadrupole moment (field-independent basis, Debye-Ang):
   XX=     4.7169   YY=    -3.7973   ZZ=    -0.9196
   XY=    -0.7024   XZ=     4.2287   YZ=    -4.7213
 Octapole moment (field-independent basis, Debye-Ang**2):
  XXX=    37.7738  YYY=   -22.1058  ZZZ=    -5.3743  XYY=    11.7006
  XXY=    -4.4797  XXZ=   -20.0251  XZZ=    42.7649  YZZ=    -0.3302
  YYZ=    -6.4156  XYZ=     4.9344
 Hexadecapole moment (field-independent basis, Debye-Ang**3):
 XXXX= -2278.0229 YYYY=  -500.1083 ZZZZ=  -213.9702 XXXY=     7.9048
 XXXZ=    27.7957 YYYX=   -23.3428 YYYZ=   -21.3437 ZZZX=   -27.7961
 ZZZY=     7.7155 XXYY=  -466.1869 XXZZ=  -453.8022 YYZZ=  -120.7325
 XXYZ=   -11.6010 YYXZ=    -8.1116 ZZXY=   -14.5374
 N-N= 6.926220079526D+02 E-N=-8.431399895702D+03  KE= 2.953540819164D+03
 1|1|UNPC-UNK|SP|RMP2-FC|6-311+G(d,p)|C8H7Br1O1|PCUSER|04-Aug-2017|0||#
  MP2/6-311+G(D,P) GEOM=CONNECTIVITY||Title Card Required||0,1|C|C,1,1.
 39566918|C,2,1.40558305,1,120.1600856|C,3,1.40546442,2,119.55673139,1,
 -2.22735047,0|C,4,1.39841519,3,120.04490228,2,1.87280024,0|C,5,1.39953
 243,4,120.19667557,3,-1.45452653,0|H,1,1.08663112,2,119.84234679,3,-17
 9.36420326,0|H,2,1.08603265,1,121.12012866,6,-179.33489486,0|H,4,1.085
 56818,3,120.85057232,2,179.80134193,0|H,5,1.08655283,4,119.71716164,3,
 179.85118904,0|H,6,1.08672655,5,120.02468546,4,179.96552093,0|C,3,1.49
 515745,2,118.00528059,1,-178.25205542,0|C,12,1.52145679,3,118.94857446
 ,2,-170.89576819,0|H,13,1.09038229,12,112.68641109,3,-9.30859482,0|H,1
 3,1.08879369,12,108.6852263,3,-132.56809324,0|O,12,1.22285524,3,121.67
 983523,2,9.2853598,0|Br,13,1.94831544,12,109.74050386,3,110.17687481,0
 ||Version=x86-Win32-G03RevB.05|State=1-A|HF=-2954.3405951|MP2=-2955.76
 72261|RMSD=4.559e-009|PG=C01 [X(C8H7Br1O1)]||@


 AN AIRPLANE IS A COLLECTION OF SPARE PARTS
 FLYING IN CLOSE FORMATION.
 Job cpu time:  0 days  0 hours  9 minutes 44.0 seconds.
 File lengths (MBytes):  RWF=   1753 Int=      0 D2E=      0 Chk=     17 Scr=      1
 Normal termination of Gaussian 03 at Fri Aug 04 10:02:13 2017.
