# Supplementary material for: Conformational preferences of α-fluoroketones may influence their reactivity
Source: Beilstein J Org Chem. 2017 Dec 29;13:2915–21. doi: 10.3762/bjoc.13.284 (PMC5753061; doi:10.3762/bjoc.13.284)
Supplement: File 2 — Details of computational conformational analysis. [file Beilstein_J_Org_Chem-13-2915-s002.zip › Computation/CH2BR70_EtOH.out]

 Entering Link 1 = C:\G03W\l1.exe PID=      3560.
  
 Copyright (c) 1988,1990,1992,1993,1995,1998,2003, Gaussian, Inc.
                  All Rights Reserved.
  
 This is the Gaussian(R) 03 program.  It is based on the
 the Gaussian(R) 98 system (copyright 1998, Gaussian, Inc.),
 the Gaussian(R) 94 system (copyright 1995, Gaussian, Inc.),
 the Gaussian 92(TM) system (copyright 1992, Gaussian, Inc.),
 the Gaussian 90(TM) system (copyright 1990, Gaussian, Inc.),
 the Gaussian 88(TM) system (copyright 1988, Gaussian, Inc.),
 the Gaussian 86(TM) system (copyright 1986, Carnegie Mellon
 University), and the Gaussian 82(TM) system (copyright 1983,
 Carnegie Mellon University). Gaussian is a federally registered
 trademark of Gaussian, Inc.
  
 This software contains proprietary and confidential information,
 including trade secrets, belonging to Gaussian, Inc.
  
 This software is provided under written license and may be
 used, copied, transmitted, or stored only in accord with that
 written license.
  
 The following legend is applicable only to US Government
 contracts under DFARS:
  
                    RESTRICTED RIGHTS LEGEND
  
 Use, duplication or disclosure by the US Government is subject
 to restrictions as set forth in subparagraph (c)(1)(ii) of the
 Rights in Technical Data and Computer Software clause at DFARS
 252.227-7013.
  
 Gaussian, Inc.
 Carnegie Office Park, Building 6, Pittsburgh, PA 15106 USA
  
 The following legend is applicable only to US Government
 contracts under FAR:
  
                    RESTRICTED RIGHTS LEGEND
  
 Use, reproduction and disclosure by the US Government is subject
 to restrictions as set forth in subparagraph (c) of the
 Commercial Computer Software - Restricted Rights clause at FAR
 52.227-19.
  
 Gaussian, Inc.
 Carnegie Office Park, Building 6, Pittsburgh, PA 15106 USA
  
  
 ---------------------------------------------------------------
 Warning -- This program may not be used in any manner that
 competes with the business of Gaussian, Inc. or will provide
 assistance to any competitor of Gaussian, Inc.  The licensee
 of this program is prohibited from giving any competitor of
 Gaussian, Inc. access to this program.  By using this program,
 the user acknowledges that Gaussian, Inc. is engaged in the
 business of creating and licensing software in the field of
 computational chemistry and represents and warrants to the
 licensee that it is not a competitor of Gaussian, Inc. and that
 it will not use this program in any manner prohibited above.
 ---------------------------------------------------------------
  

 Cite this work as:
 Gaussian 03, Revision B.05,
 M. J. Frisch, G. W. Trucks, H. B. Schlegel, G. E. Scuseria, 
 M. A. Robb, J. R. Cheeseman, J. A. Montgomery, Jr., T. Vreven, 
 K. N. Kudin, J. C. Burant, J. M. Millam, S. S. Iyengar, J. Tomasi, 
 V. Barone, B. Mennucci, M. Cossi, G. Scalmani, N. Rega, 
 G. A. Petersson, H. Nakatsuji, M. Hada, M. Ehara, K. Toyota, 
 R. Fukuda, J. Hasegawa, M. Ishida, T. Nakajima, Y. Honda, O. Kitao, 
 H. Nakai, M. Klene, X. Li, J. E. Knox, H. P. Hratchian, J. B. Cross, 
 C. Adamo, J. Jaramillo, R. Gomperts, R. E. Stratmann, O. Yazyev, 
 A. J. Austin, R. Cammi, C. Pomelli, J. W. Ochterski, P. Y. Ayala, 
 K. Morokuma, G. A. Voth, P. Salvador, J. J. Dannenberg, 
 V. G. Zakrzewski, S. Dapprich, A. D. Daniels, M. C. Strain, 
 O. Farkas, D. K. Malick, A. D. Rabuck, K. Raghavachari, 
 J. B. Foresman, J. V. Ortiz, Q. Cui, A. G. Baboul, S. Clifford, 
 J. Cioslowski, B. B. Stefanov, G. Liu, A. Liashenko, P. Piskorz, 
 I. Komaromi, R. L. Martin, D. J. Fox, T. Keith, M. A. Al-Laham, 
 C. Y. Peng, A. Nanayakkara, M. Challacombe, P. M. W. Gill, 
 B. Johnson, W. Chen, M. W. Wong, C. Gonzalez, and J. A. Pople, 
 Gaussian, Inc., Pittsburgh PA, 2003.
 
 **********************************************
 Gaussian 03:  x86-Win32-G03RevB.05  8-Nov-2003
                  14-Oct-2017 
 **********************************************
 %chk=CH2F.chk
 %mem=6MW
 %nproc=1
 Will use up to    1 processors via shared memory.
 Default route:  MaxDisk=2000MB
 -----------------------------------------------------------
 # mp2/6-311+g(d,p) scrf=(solvent=ethanol) geom=connectivity
 -----------------------------------------------------------
 1/38=1,57=2/1;
 2/17=6,18=5,40=1/2;
 3/5=4,6=6,7=111,11=9,16=1,25=1,30=1,70=2201,72=4/1,2,3;
 4//1;
 5/5=2,38=5,53=4/2;
 8/10=2,27=262144000/1;
 9/16=-3,27=262144000/6;
 6/7=2,8=2,9=2,10=2/1;
 99/5=1,9=1/99;
 -------------------
 Title Card Required
 -------------------
 Symbolic Z-matrix:
 Charge =  0 Multiplicity = 1
 C
 C                    1    B1
 C                    2    B2       1    A1
 C                    3    B3       2    A2       1    D1       0
 C                    4    B4       3    A3       2    D2       0
 C                    5    B5       4    A4       3    D3       0
 H                    1    B6       2    A5       3    D4       0
 H                    2    B7       1    A6       6    D5       0
 H                    4    B8       3    A7       2    D6       0
 H                    5    B9       4    A8       3    D7       0
 H                    6    B10      5    A9       4    D8       0
 C                    3    B11      2    A10      1    D9       0
 C                    12   B12      3    A11      2    D10      0
 H                    13   B13      12   A12      3    D11      0
 H                    13   B14      12   A13      3    D12      0
 O                    12   B15      3    A14      2    D13      0
 Br                   13   B16      12   A15      3    D14      0
       Variables:
  B1                    1.39567                  
  B2                    1.40558                  
  B3                    1.40546                  
  B4                    1.39842                  
  B5                    1.39953                  
  B6                    1.08663                  
  B7                    1.08603                  
  B8                    1.08557                  
  B9                    1.08655                  
  B10                   1.08673                  
  B11                   1.49516                  
  B12                   1.52146                  
  B13                   1.09038                  
  B14                   1.08879                  
  B15                   1.22286                  
  B16                   1.94832                  
  A1                  120.16009                  
  A2                  119.55673                  
  A3                  120.0449                   
  A4                  120.19668                  
  A5                  119.84235                  
  A6                  121.12013                  
  A7                  120.85057                  
  A8                  119.71716                  
  A9                  120.02469                  
  A10                 118.00528                  
  A11                 118.94857                  
  A12                 112.68641                  
  A13                 108.68523                  
  A14                 121.67984                  
  A15                 109.7405                   
  D1                   -2.22735                  
  D2                    1.8728                   
  D3                   -1.45453                  
  D4                 -179.3642                   
  D5                 -179.33489                  
  D6                  179.80134                  
  D7                  179.85119                  
  D8                  179.96552                  
  D9                 -178.25206                  
  D10                -170.89577                  
  D11                  -9.30859                  
  D12                -132.56809                  
  D13                   9.28536                  
  D14                 110.17687                  
 
                          Input orientation:                          
 ---------------------------------------------------------------------
 Center     Atomic     Atomic              Coordinates (Angstroms)
 Number     Number      Type              X           Y           Z
 ---------------------------------------------------------------------
    1          6             0        0.000000    0.000000    0.000000
    2          6             0        0.000000    0.000000    1.395669
    3          6             0        1.215302    0.000000    2.101859
    4          6             0        2.428518   -0.047515    1.393918
    5          6             0        2.423343   -0.054850   -0.004468
    6          6             0        1.211193   -0.045668   -0.703968
    7          1             0       -0.942484    0.010459   -0.540724
    8          1             0       -0.929421    0.024243    1.956968
    9          1             0        3.379254   -0.045239    1.917897
   10          1             0        3.364469   -0.089217   -0.546406
   11          1             0        1.210440   -0.050836   -1.790682
   12          6             0        1.159394   -0.040266    3.595428
   13          6             0        2.442139    0.169294    4.386300
   14          1             0        3.330297    0.173176    3.753770
   15          1             0        2.512623   -0.605255    5.148257
   16          8             0        0.111782   -0.240102    4.193718
   17         35             0        2.376767    1.887180    5.303102
 ---------------------------------------------------------------------
                    Distance matrix (angstroms):
                    1          2          3          4          5
     1  C    0.000000
     2  C    1.395669   0.000000
     3  C    2.427915   1.405583   0.000000
     4  C    2.800529   2.428983   1.405464   0.000000
     5  C    2.423968   2.799283   2.428783   1.398415   0.000000
     6  C    1.401658   2.424366   2.806201   2.425491   1.399532
     7  H    1.086631   2.153602   3.411656   3.887139   3.408904
     8  H    2.166595   1.086033   2.149748   3.405573   3.885166
     9  H    3.885838   3.419668   2.172229   1.085568   2.146939
    10  H    3.409718   3.885778   3.411772   2.154670   1.086553
    11  H    2.162010   3.408897   3.892876   3.409604   2.159099
    12  C    3.777952   2.486917   1.495157   2.541137   3.815368
    13  C    5.023180   3.864787   2.598550   3.000257   4.396526
    14  H    5.021121   4.084300   2.689238   2.535904   3.872843
    15  H    5.760569   4.556481   3.365993   3.796473   5.182807
    16  O    4.202073   2.810555   2.377242   3.639125   4.796082
    17  Br   6.110103   4.947575   3.893380   4.362045   5.651898
                    6          7          8          9         10
     6  C    0.000000
     7  H    2.160584   0.000000
     8  H    3.415801   2.497764   0.000000
     9  H    3.402155   4.972458   4.309412   0.000000
    10  H    2.159472   4.308110   4.971645   2.464740   0.000000
    11  H    1.086727   2.490227   4.316192   4.296201   2.487878
    12  C    4.299711   4.639851   2.655534   2.782430   4.692499
    13  C    5.241399   5.979671   4.158138   2.649004   5.024850
    14  H    4.940639   6.060182   4.625567   1.849468   4.308310
    15  H    6.021244   6.684412   4.735848   3.391149   5.781101
    16  O    5.023329   4.856871   2.481337   3.986691   5.750784
    17  Br   6.417114   6.977808   5.059449   4.024778   6.252875
                   11         12         13         14         15
    11  H    0.000000
    12  C    5.386362   0.000000
    13  C    6.302432   1.521457   0.000000
    14  H    5.940111   2.187110   1.090382   0.000000
    15  H    7.081802   2.135818   1.088794   1.794196   0.000000
    16  O    6.087356   1.222855   2.373870   3.274628   2.609313
    17  Br   7.445669   2.848367   1.948315   2.499492   2.500934
                   16         17
    16  O    0.000000
    17  Br   3.299427   0.000000
 Stoichiometry    C8H7BrO
 Framework group  C1[X(C8H7BrO)]
 Deg. of freedom    45
 Full point group                 C1      NOp   1
 Largest Abelian subgroup         C1      NOp   1
 Largest concise Abelian subgroup C1      NOp   1
                         Standard orientation:                         
 ---------------------------------------------------------------------
 Center     Atomic     Atomic              Coordinates (Angstroms)
 Number     Number      Type              X           Y           Z
 ---------------------------------------------------------------------
    1          6             0       -3.418763    0.722633   -0.645558
    2          6             0       -2.129113    1.153018   -0.330179
    3          6             0       -1.202682    0.256564    0.229964
    4          6             0       -1.598104   -1.062004    0.513425
    5          6             0       -2.893696   -1.486623    0.202450
    6          6             0       -3.810399   -0.593324   -0.363559
    7          1             0       -4.127584    1.417331   -1.087976
    8          1             0       -1.812423    2.172077   -0.531905
    9          1             0       -0.898964   -1.772663    0.943106
   10          1             0       -3.192985   -2.507876    0.421689
   11          1             0       -4.816329   -0.926435   -0.604633
   12          6             0        0.152397    0.778611    0.585948
   13          6             0        1.236991   -0.206717    0.995357
   14          1             0        0.853867   -1.217044    1.141603
   15          1             0        1.717759    0.160084    1.900780
   16          8             0        0.407433    1.974272    0.559034
   17         35             0        2.599926   -0.299789   -0.393772
 ---------------------------------------------------------------------
 Rotational constants (GHZ):      2.3408917      0.4292672      0.3922607
 Standard basis: 6-311+G(d,p) (5D, 7F)
 There are   288 symmetry adapted basis functions of A   symmetry.
 Integral buffers will be    262144 words long.
 Raffenetti 1 integral format.
 Two-electron integral symmetry is turned on.
   288 basis functions,   474 primitive gaussians,   300 cartesian basis functions
    49 alpha electrons       49 beta electrons
       nuclear repulsion energy       692.6220079526 Hartrees.
 NAtoms=   17 NActive=   17 NUniq=   17 SFac= 1.00D+00 NAtFMM=   60 Big=F
 ------------------------------------------------------------------------------
 United Atom Topological Model (UA0  parameters set).
  Nord Group  Hybr  Charge Alpha Radius          Bonded to
    1   CH    *     0.00   1.00  2.125   C2   [s]  C6   [s]
    2   CH    *     0.00   1.00  2.125   C1   [s]  C3   [s]
    3   C     *     0.00   1.00  1.925   C2   [s]  C4   [s]  C12  [s]
    4   CH    *     0.00   1.00  2.125   C3   [s]  C5   [s]
    5   CH    *     0.00   1.00  2.125   C4   [s]  C6   [s]
    6   CH    *     0.00   1.00  2.125   C1   [s]  C5   [s]
   12   C     *     0.00   1.00  1.925   C3   [s]  C13  [s]  O16  [d]
   13   CH2   *     0.00   1.00  2.325   C12  [s] Br17  [s]
   16   O     *     0.00   1.00  1.750   C12  [d]
   17  Br     *     0.00   1.00  2.094   C13  [s]
 ------------------------------------------------------------------------------
 Polarizable Continuum Model (PCM)
 =================================
 Model                : PCM.
 Atomic radii         : UA0 (Simple United Atom Topological Model).
 Polarization charges : Total charges.
 Charge compensation  : None.
 Solution method      : Matrix inversion.
 Cavity               : GePol (RMin=0.200 OFac=0.890).
                        Default sphere list used, NSphG=   10.
                        Tesserae with average area of 0.200 Ang**2.
 Solvent              : Ethanol, Eps=  24.550000.
 ------------------------------------------------------------------------------
 One-electron integrals computed using PRISM.
 NBasis=   288 RedAO= T  NBF=   288
 NBsUse=   288 1.00D-06 NBFU=   288
 Harris functional with IExCor=  205 diagonalized for initial guess.
 ExpMin= 3.50D-02 ExpMax= 4.40D+05 ExpMxC= 1.51D+04 IAcc=3 IRadAn=         5 AccDes= 0.00D+00
 HarFok:  IExCor= 205 AccDes= 0.00D+00 IRadAn=         5 IDoV=1
 ScaDFX=  1.000000  1.000000  1.000000  1.000000
 Initial guess orbital symmetries:
       Occupied  (A) (A) (A) (A) (A) (A) (A) (A) (A) (A) (A) (A)
                 (A) (A) (A) (A) (A) (A) (A) (A) (A) (A) (A) (A)
                 (A) (A) (A) (A) (A) (A) (A) (A) (A) (A) (A) (A)
                 (A) (A) (A) (A) (A) (A) (A) (A) (A) (A) (A) (A)
                 (A)
       Virtual   (A) (A) (A) (A) (A) (A) (A) (A) (A) (A) (A) (A)
                 (A) (A) (A) (A) (A) (A) (A) (A) (A) (A) (A) (A)
                 (A) (A) (A) (A) (A) (A) (A) (A) (A) (A) (A) (A)
                 (A) (A) (A) (A) (A) (A) (A) (A) (A) (A) (A) (A)
                 (A) (A) (A) (A) (A) (A) (A) (A) (A) (A) (A) (A)
                 (A) (A) (A) (A) (A) (A) (A) (A) (A) (A) (A) (A)
                 (A) (A) (A) (A) (A) (A) (A) (A) (A) (A) (A) (A)
                 (A) (A) (A) (A) (A) (A) (A) (A) (A) (A) (A) (A)
                 (A) (A) (A) (A) (A) (A) (A) (A) (A) (A) (A) (A)
                 (A) (A) (A) (A) (A) (A) (A) (A) (A) (A) (A) (A)
                 (A) (A) (A) (A) (A) (A) (A) (A) (A) (A) (A) (A)
                 (A) (A) (A) (A) (A) (A) (A) (A) (A) (A) (A) (A)
                 (A) (A) (A) (A) (A) (A) (A) (A) (A) (A) (A) (A)
                 (A) (A) (A) (A) (A) (A) (A) (A) (A) (A) (A) (A)
                 (A) (A) (A) (A) (A) (A) (A) (A) (A) (A) (A) (A)
                 (A) (A) (A) (A) (A) (A) (A) (A) (A) (A) (A) (A)
                 (A) (A) (A) (A) (A) (A) (A) (A) (A) (A) (A) (A)
                 (A) (A) (A) (A) (A) (A) (A) (A) (A) (A) (A) (A)
                 (A) (A) (A) (A) (A) (A) (A) (A) (A) (A) (A) (A)
                 (A) (A) (A) (A) (A) (A) (A) (A) (A) (A) (A)
 The electronic state of the initial guess is 1-A.
 Requested convergence on RMS density matrix=1.00D-08 within 128 cycles.
 Requested convergence on MAX density matrix=1.00D-06.
 Requested convergence on             energy=1.00D-06.
 No special actions if energy rises.
 Error on total polarization charges =  0.02732
 SCF Done:  E(RHF) =  -2954.35693429     A.U. after   16 cycles
             Convg  =    0.8653D-08             -V/T =  2.0003
             S**2   =   0.0000
 --------------------------------------------------------------------
 Variational PCM results
 =======================
 <psi(f)|   H    |psi(f)>                     (a.u.) =   -2954.337431
 <psi(f)|H+V(f)/2|psi(f)>                     (a.u.) =   -2954.356934
 Total free energy in solution:
  with all non electrostatic terms            (a.u.) =   -2954.353380
 --------------------------------------------------------------------
 (Polarized solute)-Solvent               (kcal/mol) =     -12.24
 --------------------------------------------------------------------
 Cavitation energy                        (kcal/mol) =      16.14
 Dispersion energy                        (kcal/mol) =     -15.10
 Repulsion energy                         (kcal/mol) =       1.20
 Total non electrostatic                  (kcal/mol) =       2.23
 --------------------------------------------------------------------
 Partition over spheres:
 Sphere  on Atom  Surface  Charge   GEl     GCav    GDR
    1      C1      17.32  -0.034   -0.88    1.71   -1.58
    2      C2      13.57  -0.021   -0.37    1.68   -1.44
    3      C3       0.75   0.001    0.00    0.25   -0.06
    4      C4      10.83  -0.017   -0.61    1.48   -1.17
    5      C5      17.31  -0.035   -1.02    1.71   -1.60
    6      C6      17.38  -0.046   -1.09    1.72   -1.56
    7      C12      0.88  -0.006   -0.02    0.34   -0.10
    8      C13     20.97  -0.125   -1.38    2.41   -1.94
    9      O16     13.92   0.177   -3.80    1.75   -1.38
   10     Br17     31.53   0.088   -0.91    3.08   -3.08
 Added spheres:    43.88  -0.009   -2.16    0.00    0.00
 --------------------------------------------------------------------
 After PCM corrections, the SCF energy is  -2954.35693429     a.u.
 --------------------------------------------------------------------
 ExpMin= 3.50D-02 ExpMax= 4.40D+05 ExpMxC= 1.51D+04 IAcc=3 IRadAn=         5 AccDes= 0.00D+00
 HarFok:  IExCor= 205 AccDes= 0.00D+00 IRadAn=         5 IDoV=1
 ScaDFX=  1.000000  1.000000  1.000000  1.000000
 Range of M.O.s used for correlation:    24   288
 NBasis=   288 NAE=    49 NBE=    49 NFC=    23 NFV=     0
 NROrb=    265 NOA=    26 NOB=    26 NVA=   239 NVB=   239

 **** Warning!!: The largest alpha MO coefficient is  0.17047618D+03

 Disk-based method using OVN memory for  9 occupieds at a time.
 Estimated scratch disk usage=   223027849 words.
 Actual    scratch disk usage=   222717065 words.
 JobTyp=1 Pass  1:  I=   1 to   9 NPSUse=  1 ParTrn=F ParDer=F DoDerP=F.
 JobTyp=1 Pass  2:  I=  10 to  18 NPSUse=  1 ParTrn=F ParDer=F DoDerP=F.
 JobTyp=1 Pass  3:  I=  19 to  26 NPSUse=  1 ParTrn=F ParDer=F DoDerP=F.
 Spin components of T(2) and E(2):
     alpha-alpha T2 =       0.7078475508D-01 E2=     -0.1892110665D+00
     alpha-beta  T2 =       0.3682337665D+00 E2=     -0.1043609300D+01
     beta-beta   T2 =       0.7078475508D-01 E2=     -0.1892110665D+00
 ANorm=    0.1228740525D+01
 E2 =    -0.1422031433D+01 EUMP2 =    -0.29557789657201D+04

 **********************************************************************

            Population analysis using the SCF density.

 **********************************************************************

 Orbital symmetries:
       Occupied  (A) (A) (A) (A) (A) (A) (A) (A) (A) (A) (A) (A)
                 (A) (A) (A) (A) (A) (A) (A) (A) (A) (A) (A) (A)
                 (A) (A) (A) (A) (A) (A) (A) (A) (A) (A) (A) (A)
                 (A) (A) (A) (A) (A) (A) (A) (A) (A) (A) (A) (A)
                 (A)
       Virtual   (A) (A) (A) (A) (A) (A) (A) (A) (A) (A) (A) (A)
                 (A) (A) (A) (A) (A) (A) (A) (A) (A) (A) (A) (A)
                 (A) (A) (A) (A) (A) (A) (A) (A) (A) (A) (A) (A)
                 (A) (A) (A) (A) (A) (A) (A) (A) (A) (A) (A) (A)
                 (A) (A) (A) (A) (A) (A) (A) (A) (A) (A) (A) (A)
                 (A) (A) (A) (A) (A) (A) (A) (A) (A) (A) (A) (A)
                 (A) (A) (A) (A) (A) (A) (A) (A) (A) (A) (A) (A)
                 (A) (A) (A) (A) (A) (A) (A) (A) (A) (A) (A) (A)
                 (A) (A) (A) (A) (A) (A) (A) (A) (A) (A) (A) (A)
                 (A) (A) (A) (A) (A) (A) (A) (A) (A) (A) (A) (A)
                 (A) (A) (A) (A) (A) (A) (A) (A) (A) (A) (A) (A)
                 (A) (A) (A) (A) (A) (A) (A) (A) (A) (A) (A) (A)
                 (A) (A) (A) (A) (A) (A) (A) (A) (A) (A) (A) (A)
                 (A) (A) (A) (A) (A) (A) (A) (A) (A) (A) (A) (A)
                 (A) (A) (A) (A) (A) (A) (A) (A) (A) (A) (A) (A)
                 (A) (A) (A) (A) (A) (A) (A) (A) (A) (A) (A) (A)
                 (A) (A) (A) (A) (A) (A) (A) (A) (A) (A) (A) (A)
                 (A) (A) (A) (A) (A) (A) (A) (A) (A) (A) (A) (A)
                 (A) (A) (A) (A) (A) (A) (A) (A) (A) (A) (A) (A)
                 (A) (A) (A) (A) (A) (A) (A) (A) (A) (A) (A)
 The electronic state is 1-A.
 Alpha  occ. eigenvalues -- -490.03193 -65.16593 -58.52601 -58.52434 -58.52431
 Alpha  occ. eigenvalues --  -20.56723 -11.36628 -11.30663 -11.26248 -11.26120
 Alpha  occ. eigenvalues --  -11.25613 -11.25602 -11.24771 -11.24706  -9.84633
 Alpha  occ. eigenvalues --   -7.46009  -7.45183  -7.45164  -3.19969  -3.19580
 Alpha  occ. eigenvalues --   -3.19560  -3.18577  -3.18576  -1.40990  -1.16966
 Alpha  occ. eigenvalues --   -1.09525  -1.04458  -1.02949  -0.94876  -0.86723
 Alpha  occ. eigenvalues --   -0.83758  -0.76920  -0.72572  -0.66812  -0.66481
 Alpha  occ. eigenvalues --   -0.63884  -0.62285  -0.60604  -0.59663  -0.56853
 Alpha  occ. eigenvalues --   -0.52769  -0.51772  -0.50512  -0.49686  -0.45390
 Alpha  occ. eigenvalues --   -0.41789  -0.41339  -0.35470  -0.34900
 Alpha virt. eigenvalues --    0.04561   0.06260   0.07279   0.07710   0.08282
 Alpha virt. eigenvalues --    0.09435   0.09577   0.09966   0.10553   0.11028
 Alpha virt. eigenvalues --    0.11919   0.12541   0.12963   0.13602   0.14039
 Alpha virt. eigenvalues --    0.14564   0.15438   0.16161   0.16942   0.17770
 Alpha virt. eigenvalues --    0.18596   0.19995   0.20526   0.21365   0.21750
 Alpha virt. eigenvalues --    0.22002   0.22296   0.23208   0.24094   0.25234
 Alpha virt. eigenvalues --    0.25655   0.26548   0.27205   0.27873   0.28594
 Alpha virt. eigenvalues --    0.29239   0.29883   0.30925   0.31466   0.32135
 Alpha virt. eigenvalues --    0.33080   0.33486   0.34035   0.35039   0.36516
 Alpha virt. eigenvalues --    0.36869   0.37829   0.38730   0.40053   0.41268
 Alpha virt. eigenvalues --    0.42368   0.43404   0.46178   0.47046   0.47281
 Alpha virt. eigenvalues --    0.48484   0.50883   0.52640   0.53745   0.55314
 Alpha virt. eigenvalues --    0.57322   0.60200   0.61930   0.63408   0.65357
 Alpha virt. eigenvalues --    0.68732   0.68845   0.70397   0.71667   0.71996
 Alpha virt. eigenvalues --    0.72769   0.73963   0.75313   0.76720   0.77375
 Alpha virt. eigenvalues --    0.80898   0.81572   0.81957   0.83614   0.85012
 Alpha virt. eigenvalues --    0.85716   0.87946   0.88215   0.89151   0.90080
 Alpha virt. eigenvalues --    0.91510   0.92261   0.93100   0.94357   0.95429
 Alpha virt. eigenvalues --    0.96373   0.99347   0.99857   1.00625   1.02378
 Alpha virt. eigenvalues --    1.04232   1.06292   1.08115   1.08242   1.09158
 Alpha virt. eigenvalues --    1.10738   1.12962   1.13620   1.15356   1.17316
 Alpha virt. eigenvalues --    1.20898   1.24409   1.25710   1.25933   1.30277
 Alpha virt. eigenvalues --    1.31168   1.34298   1.35864   1.37553   1.40267
 Alpha virt. eigenvalues --    1.43764   1.47572   1.49752   1.51747   1.56386
 Alpha virt. eigenvalues --    1.64330   1.72517   1.73831   1.75506   1.76031
 Alpha virt. eigenvalues --    1.76936   1.80503   1.82088   1.82579   1.82968
 Alpha virt. eigenvalues --    1.86468   1.89709   1.90904   1.92047   1.93683
 Alpha virt. eigenvalues --    1.95567   1.97706   2.00301   2.03108   2.03562
 Alpha virt. eigenvalues --    2.04728   2.06186   2.09524   2.17304   2.19885
 Alpha virt. eigenvalues --    2.20885   2.21715   2.23128   2.23817   2.25169
 Alpha virt. eigenvalues --    2.26526   2.30362   2.31145   2.31708   2.33969
 Alpha virt. eigenvalues --    2.36326   2.40006   2.41699   2.44224   2.48931
 Alpha virt. eigenvalues --    2.53936   2.54355   2.60939   2.65346   2.72549
 Alpha virt. eigenvalues --    2.73658   2.74590   2.76063   2.84329   2.86116
 Alpha virt. eigenvalues --    2.86372   2.95048   2.96463   2.99452   3.00280
 Alpha virt. eigenvalues --    3.03503   3.04740   3.05134   3.05836   3.08131
 Alpha virt. eigenvalues --    3.10164   3.15713   3.18246   3.19006   3.20465
 Alpha virt. eigenvalues --    3.22458   3.24657   3.28060   3.29023   3.33991
 Alpha virt. eigenvalues --    3.38044   3.44153   3.47088   3.53388   3.60897
 Alpha virt. eigenvalues --    3.61883   3.73027   3.75252   3.78112   3.88328
 Alpha virt. eigenvalues --    3.91028   3.92463   3.98883   4.01791   4.14822
 Alpha virt. eigenvalues --    4.16428   4.38833   4.43040   4.50858   4.55524
 Alpha virt. eigenvalues --    4.58418   4.71369   4.71442   4.77242   4.84897
 Alpha virt. eigenvalues --    4.86639   5.09756   5.25539   5.61910   5.77296
 Alpha virt. eigenvalues --    6.28969   7.31885   8.22588   8.23203   8.33162
 Alpha virt. eigenvalues --   24.73672  24.94390  24.99382  25.08759  25.09126
 Alpha virt. eigenvalues --   25.19780  25.23191  25.32004  49.56726  51.69812
 Alpha virt. eigenvalues --  293.90802 293.91419 294.038791028.52877
          Condensed to atoms (all electrons):
              1          2          3          4          5          6
     1  C    6.727415  -0.921367  -0.015560  -0.451398   0.563943   0.240766
     2  C   -0.921367  11.575054  -1.443489  -3.596684  -0.385274   0.228876
     3  C   -0.015560  -1.443489  12.115337  -0.851623  -0.581213  -0.853439
     4  C   -0.451398  -3.596684  -0.851623  12.128487  -1.458487   0.370854
     5  C    0.563943  -0.385274  -0.581213  -1.458487   7.538866   0.279710
     6  C    0.240766   0.228876  -0.853439   0.370854   0.279710   5.381120
     7  H    0.413139  -0.035955   0.018904  -0.004464  -0.007661  -0.019395
     8  H   -0.032862   0.381912   0.000919   0.004195  -0.003177  -0.004959
     9  H   -0.006070  -0.018416  -0.012282   0.445793  -0.067554  -0.014629
    10  H   -0.004153  -0.007657   0.009734  -0.063214   0.437426  -0.006904
    11  H   -0.006423  -0.023968   0.018435  -0.036415  -0.004157   0.425041
    12  C   -0.093536   0.692370  -4.159544   0.158116   0.503014   0.184761
    13  C   -0.102615  -0.801952   0.489697   0.620462  -0.398786  -0.039565
    14  H    0.001657  -0.008309  -0.024601   0.018757   0.013925  -0.001585
    15  H    0.001558   0.021947   0.000359  -0.027536  -0.003558  -0.000144
    16  O    0.042807   0.010329  -0.035791  -0.121047  -0.003715  -0.011827
    17  Br   0.012175  -0.006096   0.028769   0.049333   0.029765   0.000701
              7          8          9         10         11         12
     1  C    0.413139  -0.032862  -0.006070  -0.004153  -0.006423  -0.093536
     2  C   -0.035955   0.381912  -0.018416  -0.007657  -0.023968   0.692370
     3  C    0.018904   0.000919  -0.012282   0.009734   0.018435  -4.159544
     4  C   -0.004464   0.004195   0.445793  -0.063214  -0.036415   0.158116
     5  C   -0.007661  -0.003177  -0.067554   0.437426  -0.004157   0.503014
     6  C   -0.019395  -0.004959  -0.014629  -0.006904   0.425041   0.184761
     7  H    0.445530  -0.002845   0.000017  -0.000052  -0.003171   0.008136
     8  H   -0.002845   0.431898   0.000012   0.000014  -0.000043   0.024855
     9  H    0.000017   0.000012   0.448241  -0.002764  -0.000070   0.035125
    10  H   -0.000052   0.000014  -0.002764   0.444548  -0.003178   0.007062
    11  H   -0.003171  -0.000043  -0.000070  -0.003178   0.440594   0.002666
    12  C    0.008136   0.024855   0.035125   0.007062   0.002666   9.988159
    13  C    0.000351   0.002823   0.007250   0.001381  -0.000272  -1.496680
    14  H    0.000000  -0.000020   0.002741   0.000014  -0.000001  -0.072617
    15  H    0.000000  -0.000008   0.000103  -0.000003   0.000000  -0.002289
    16  O    0.000022   0.002960  -0.000132   0.000009   0.000003   0.354613
    17  Br  -0.000026  -0.000293  -0.000501  -0.000033  -0.000014  -0.047305
             13         14         15         16         17
     1  C   -0.102615   0.001657   0.001558   0.042807   0.012175
     2  C   -0.801952  -0.008309   0.021947   0.010329  -0.006096
     3  C    0.489697  -0.024601   0.000359  -0.035791   0.028769
     4  C    0.620462   0.018757  -0.027536  -0.121047   0.049333
     5  C   -0.398786   0.013925  -0.003558  -0.003715   0.029765
     6  C   -0.039565  -0.001585  -0.000144  -0.011827   0.000701
     7  H    0.000351   0.000000   0.000000   0.000022  -0.000026
     8  H    0.002823  -0.000020  -0.000008   0.002960  -0.000293
     9  H    0.007250   0.002741   0.000103  -0.000132  -0.000501
    10  H    0.001381   0.000014  -0.000003   0.000009  -0.000033
    11  H   -0.000272  -0.000001   0.000000   0.000003  -0.000014
    12  C   -1.496680  -0.072617  -0.002289   0.354613  -0.047305
    13  C    7.066161   0.442831   0.418579  -0.034028   0.057692
    14  H    0.442831   0.456911  -0.021897   0.007551  -0.037025
    15  H    0.418579  -0.021897   0.427170  -0.010264  -0.042234
    16  O   -0.034028   0.007551  -0.010264   8.226314  -0.013868
    17  Br   0.057692  -0.037025  -0.042234  -0.013868  35.105646
 Mulliken atomic charges:
              1
     1  C   -0.369478
     2  C    0.338679
     3  C    1.295386
     4  C   -1.185127
     5  C   -0.453067
     6  C   -0.159384
     7  H    0.187468
     8  H    0.194618
     9  H    0.183136
    10  H    0.187769
    11  H    0.190971
    12  C   -0.086907
    13  C   -0.233331
    14  H    0.221668
    15  H    0.238218
    16  O   -0.413934
    17  Br  -0.136687
 Sum of Mulliken charges=   0.00000
 Atomic charges with hydrogens summed into heavy atoms:
              1
     1  C   -0.182009
     2  C    0.533298
     3  C    1.295386
     4  C   -1.001991
     5  C   -0.265298
     6  C    0.031588
     7  H    0.000000
     8  H    0.000000
     9  H    0.000000
    10  H    0.000000
    11  H    0.000000
    12  C   -0.086907
    13  C    0.226555
    14  H    0.000000
    15  H    0.000000
    16  O   -0.413934
    17  Br  -0.136687
 Sum of Mulliken charges=   0.00000
 Electronic spatial extent (au):  <R**2>=  2598.6576
 Charge=     0.0000 electrons
 Dipole moment (field-independent basis, Debye):
    X=    -4.0692    Y=    -4.2342    Z=     1.3316  Tot=     6.0217
 Quadrupole moment (field-independent basis, Debye-Ang):
   XX=   -63.1462   YY=   -74.3322   ZZ=   -70.7308
   XY=    -0.4549   XZ=     5.1191   YZ=    -5.6420
 Traceless Quadrupole moment (field-independent basis, Debye-Ang):
   XX=     6.2569   YY=    -4.9292   ZZ=    -1.3277
   XY=    -0.4549   XZ=     5.1191   YZ=    -5.6420
 Octapole moment (field-independent basis, Debye-Ang**2):
  XXX=    17.6075  YYY=   -29.6376  ZZZ=    -3.5752  XYY=     7.4779
  XXY=    -8.8301  XXZ=   -20.9896  XZZ=    42.3392  YZZ=    -1.5161
  YYZ=    -6.3966  XYZ=     5.4494
 Hexadecapole moment (field-independent basis, Debye-Ang**3):
 XXXX= -2203.1335 YYYY=  -502.0324 ZZZZ=  -210.9766 XXXY=    17.6197
 XXXZ=    43.5951 YYYX=   -20.4328 YYYZ=   -26.8572 ZZZX=   -25.0065
 ZZZY=     5.9197 XXYY=  -455.2733 XXZZ=  -450.4182 YYZZ=  -120.2679
 XXYZ=   -14.6561 YYXZ=    -7.8256 ZZXY=   -14.8145
 N-N= 6.926220079526D+02 E-N=-8.431788119910D+03  KE= 2.953561343841D+03
 1|1|UNPC-UNK|SP|RMP2-FC|6-311+G(d,p)|C8H7Br1O1|PCUSER|14-Oct-2017|0||#
  MP2/6-311+G(D,P) SCRF=(SOLVENT=ETHANOL) GEOM=CONNECTIVITY||Title Card
  Required||0,1|C|C,1,1.39566918|C,2,1.40558305,1,120.1600856|C,3,1.405
 46442,2,119.55673139,1,-2.22735047,0|C,4,1.39841519,3,120.04490228,2,1
 .87280024,0|C,5,1.39953243,4,120.19667557,3,-1.45452653,0|H,1,1.086631
 12,2,119.84234679,3,-179.36420326,0|H,2,1.08603265,1,121.12012866,6,-1
 79.33489486,0|H,4,1.08556818,3,120.85057232,2,179.80134193,0|H,5,1.086
 55283,4,119.71716164,3,179.85118904,0|H,6,1.08672655,5,120.02468546,4,
 179.96552093,0|C,3,1.49515745,2,118.00528059,1,-178.25205542,0|C,12,1.
 52145679,3,118.94857446,2,-170.89576819,0|H,13,1.09038229,12,112.68641
 109,3,-9.30859482,0|H,13,1.08879369,12,108.6852263,3,-132.56809324,0|O
 ,12,1.22285524,3,121.67983523,2,9.2853598,0|Br,13,1.94831544,12,109.74
 050386,3,110.17687481,0||Version=x86-Win32-G03RevB.05|State=1-A|HF=-29
 54.3569343|MP2=-2955.7789657|RMSD=8.653e-009|PG=C01 [X(C8H7Br1O1)]||@


 THE FIRST AND LAST THING REQUIRED OF GENIUS IS THE LOVE OF TRUTH.

                          -- GOETHE
 Job cpu time:  0 days  0 hours 10 minutes  9.0 seconds.
 File lengths (MBytes):  RWF=   1819 Int=      0 D2E=      0 Chk=     17 Scr=      1
 Normal termination of Gaussian 03 at Sat Oct 14 20:53:08 2017.
