# Supplementary material for: Conformational preferences of α-fluoroketones may influence their reactivity
Source: Beilstein J Org Chem. 2017 Dec 29;13:2915–21. doi: 10.3762/bjoc.13.284 (PMC5753061; doi:10.3762/bjoc.13.284)
Supplement: File 2 — Details of computational conformational analysis. [file Beilstein_J_Org_Chem-13-2915-s002.zip › Computation/CH2BR80.out]

 Entering Link 1 = C:\G03W\l1.exe PID=      6220.
  
 Copyright (c) 1988,1990,1992,1993,1995,1998,2003, Gaussian, Inc.
                  All Rights Reserved.
  
 This is the Gaussian(R) 03 program.  It is based on the
 the Gaussian(R) 98 system (copyright 1998, Gaussian, Inc.),
 the Gaussian(R) 94 system (copyright 1995, Gaussian, Inc.),
 the Gaussian 92(TM) system (copyright 1992, Gaussian, Inc.),
 the Gaussian 90(TM) system (copyright 1990, Gaussian, Inc.),
 the Gaussian 88(TM) system (copyright 1988, Gaussian, Inc.),
 the Gaussian 86(TM) system (copyright 1986, Carnegie Mellon
 University), and the Gaussian 82(TM) system (copyright 1983,
 Carnegie Mellon University). Gaussian is a federally registered
 trademark of Gaussian, Inc.
  
 This software contains proprietary and confidential information,
 including trade secrets, belonging to Gaussian, Inc.
  
 This software is provided under written license and may be
 used, copied, transmitted, or stored only in accord with that
 written license.
  
 The following legend is applicable only to US Government
 contracts under DFARS:
  
                    RESTRICTED RIGHTS LEGEND
  
 Use, duplication or disclosure by the US Government is subject
 to restrictions as set forth in subparagraph (c)(1)(ii) of the
 Rights in Technical Data and Computer Software clause at DFARS
 252.227-7013.
  
 Gaussian, Inc.
 Carnegie Office Park, Building 6, Pittsburgh, PA 15106 USA
  
 The following legend is applicable only to US Government
 contracts under FAR:
  
                    RESTRICTED RIGHTS LEGEND
  
 Use, reproduction and disclosure by the US Government is subject
 to restrictions as set forth in subparagraph (c) of the
 Commercial Computer Software - Restricted Rights clause at FAR
 52.227-19.
  
 Gaussian, Inc.
 Carnegie Office Park, Building 6, Pittsburgh, PA 15106 USA
  
  
 ---------------------------------------------------------------
 Warning -- This program may not be used in any manner that
 competes with the business of Gaussian, Inc. or will provide
 assistance to any competitor of Gaussian, Inc.  The licensee
 of this program is prohibited from giving any competitor of
 Gaussian, Inc. access to this program.  By using this program,
 the user acknowledges that Gaussian, Inc. is engaged in the
 business of creating and licensing software in the field of
 computational chemistry and represents and warrants to the
 licensee that it is not a competitor of Gaussian, Inc. and that
 it will not use this program in any manner prohibited above.
 ---------------------------------------------------------------
  

 Cite this work as:
 Gaussian 03, Revision B.05,
 M. J. Frisch, G. W. Trucks, H. B. Schlegel, G. E. Scuseria, 
 M. A. Robb, J. R. Cheeseman, J. A. Montgomery, Jr., T. Vreven, 
 K. N. Kudin, J. C. Burant, J. M. Millam, S. S. Iyengar, J. Tomasi, 
 V. Barone, B. Mennucci, M. Cossi, G. Scalmani, N. Rega, 
 G. A. Petersson, H. Nakatsuji, M. Hada, M. Ehara, K. Toyota, 
 R. Fukuda, J. Hasegawa, M. Ishida, T. Nakajima, Y. Honda, O. Kitao, 
 H. Nakai, M. Klene, X. Li, J. E. Knox, H. P. Hratchian, J. B. Cross, 
 C. Adamo, J. Jaramillo, R. Gomperts, R. E. Stratmann, O. Yazyev, 
 A. J. Austin, R. Cammi, C. Pomelli, J. W. Ochterski, P. Y. Ayala, 
 K. Morokuma, G. A. Voth, P. Salvador, J. J. Dannenberg, 
 V. G. Zakrzewski, S. Dapprich, A. D. Daniels, M. C. Strain, 
 O. Farkas, D. K. Malick, A. D. Rabuck, K. Raghavachari, 
 J. B. Foresman, J. V. Ortiz, Q. Cui, A. G. Baboul, S. Clifford, 
 J. Cioslowski, B. B. Stefanov, G. Liu, A. Liashenko, P. Piskorz, 
 I. Komaromi, R. L. Martin, D. J. Fox, T. Keith, M. A. Al-Laham, 
 C. Y. Peng, A. Nanayakkara, M. Challacombe, P. M. W. Gill, 
 B. Johnson, W. Chen, M. W. Wong, C. Gonzalez, and J. A. Pople, 
 Gaussian, Inc., Pittsburgh PA, 2003.
 
 **********************************************
 Gaussian 03:  x86-Win32-G03RevB.05  8-Nov-2003
                  04-Aug-2017 
 **********************************************
 %chk=CH2F.chk
 %mem=6MW
 %nproc=1
 Will use up to    1 processors via shared memory.
 Default route:  MaxDisk=2000MB
 ------------------------------------
 # mp2/6-311+g(d,p) geom=connectivity
 ------------------------------------
 1/38=1,57=2/1;
 2/17=6,18=5,40=1/2;
 3/5=4,6=6,7=111,11=9,16=1,25=1,30=1/1,2,3;
 4//1;
 5/5=2,38=5/2;
 8/10=2,27=262144000/1;
 9/16=-3,27=262144000/6;
 6/7=2,8=2,9=2,10=2/1;
 99/5=1,9=1/99;
 -------------------
 Title Card Required
 -------------------
 Symbolic Z-matrix:
 Charge =  0 Multiplicity = 1
 C
 C                    1    B1
 C                    2    B2       1    A1
 C                    3    B3       2    A2       1    D1       0
 C                    4    B4       3    A3       2    D2       0
 C                    5    B5       4    A4       3    D3       0
 H                    1    B6       2    A5       3    D4       0
 H                    2    B7       1    A6       6    D5       0
 H                    4    B8       3    A7       2    D6       0
 H                    5    B9       4    A8       3    D7       0
 H                    6    B10      5    A9       4    D8       0
 C                    3    B11      2    A10      1    D9       0
 C                    12   B12      3    A11      2    D10      0
 H                    13   B13      12   A12      3    D11      0
 H                    13   B14      12   A13      3    D12      0
 O                    12   B15      3    A14      2    D13      0
 Br                   13   B16      12   A15      3    D14      0
       Variables:
  B1                    1.39567                  
  B2                    1.40558                  
  B3                    1.40546                  
  B4                    1.39842                  
  B5                    1.39953                  
  B6                    1.08663                  
  B7                    1.08603                  
  B8                    1.08557                  
  B9                    1.08655                  
  B10                   1.08673                  
  B11                   1.49516                  
  B12                   1.52146                  
  B13                   1.09038                  
  B14                   1.08879                  
  B15                   1.22286                  
  B16                   1.94832                  
  A1                  120.16009                  
  A2                  119.55673                  
  A3                  120.0449                   
  A4                  120.19668                  
  A5                  119.84235                  
  A6                  121.12013                  
  A7                  120.85057                  
  A8                  119.71716                  
  A9                  120.02469                  
  A10                 118.00528                  
  A11                 118.94857                  
  A12                 112.68641                  
  A13                 108.68523                  
  A14                 121.67984                  
  A15                 109.7405                   
  D1                   -2.22735                  
  D2                    1.8728                   
  D3                   -1.45453                  
  D4                 -179.3642                   
  D5                 -179.33489                  
  D6                  179.80134                  
  D7                  179.85119                  
  D8                  179.96552                  
  D9                 -178.25206                  
  D10                -170.89577                  
  D11                 -19.30859                  
  D12                -142.56809                  
  D13                   9.28536                  
  D14                 100.17687                  
 
                          Input orientation:                          
 ---------------------------------------------------------------------
 Center     Atomic     Atomic              Coordinates (Angstroms)
 Number     Number      Type              X           Y           Z
 ---------------------------------------------------------------------
    1          6             0        0.000000    0.000000    0.000000
    2          6             0        0.000000    0.000000    1.395669
    3          6             0        1.215302    0.000000    2.101859
    4          6             0        2.428518   -0.047515    1.393918
    5          6             0        2.423343   -0.054850   -0.004468
    6          6             0        1.211193   -0.045668   -0.703968
    7          1             0       -0.942484    0.010459   -0.540724
    8          1             0       -0.929421    0.024243    1.956968
    9          1             0        3.379254   -0.045239    1.917897
   10          1             0        3.364469   -0.089217   -0.546406
   11          1             0        1.210440   -0.050836   -1.790682
   12          6             0        1.159394   -0.040266    3.595428
   13          6             0        2.442139    0.169294    4.386300
   14          1             0        3.337670    0.001224    3.787375
   15          1             0        2.427881   -0.487567    5.254518
   16          8             0        0.111782   -0.240102    4.193718
   17         35             0        2.519326    2.002583    5.041302
 ---------------------------------------------------------------------
                    Distance matrix (angstroms):
                    1          2          3          4          5
     1  C    0.000000
     2  C    1.395669   0.000000
     3  C    2.427915   1.405583   0.000000
     4  C    2.800529   2.428983   1.405464   0.000000
     5  C    2.423968   2.799283   2.428783   1.398415   0.000000
     6  C    1.401658   2.424366   2.806201   2.425491   1.399532
     7  H    1.086631   2.153602   3.411656   3.887139   3.408904
     8  H    2.166595   1.086033   2.149748   3.405573   3.885166
     9  H    3.885838   3.419668   2.172229   1.085568   2.146939
    10  H    3.409718   3.885778   3.411772   2.154670   1.086553
    11  H    2.162010   3.408897   3.892876   3.409604   2.159099
    12  C    3.777952   2.486917   1.495157   2.541137   3.815368
    13  C    5.023180   3.864787   2.598550   3.000257   4.396526
    14  H    5.048192   4.106129   2.710241   2.560774   3.900924
    15  H    5.808811   4.585089   3.412818   3.885598   5.276760
    16  O    4.202073   2.810555   2.377242   3.639125   4.796082
    17  Br   5.980975   4.862919   3.788290   4.185039   5.449958
                    6          7          8          9         10
     6  C    0.000000
     7  H    2.160584   0.000000
     8  H    3.415801   2.497764   0.000000
     9  H    3.402155   4.972458   4.309412   0.000000
    10  H    2.159472   4.308110   4.971645   2.464740   0.000000
    11  H    1.086727   2.490227   4.316192   4.296201   2.487878
    12  C    4.299711   4.639851   2.655534   2.782430   4.692499
    13  C    5.241399   5.979671   4.158138   2.649004   5.024850
    14  H    4.969533   6.087055   4.643165   1.870517   4.334807
    15  H    6.097471   6.722516   4.733631   3.497686   5.889533
    16  O    5.023329   4.856871   2.481337   3.986691   5.750784
    17  Br   6.238162   6.863796   5.031977   3.832585   6.025975
                   11         12         13         14         15
    11  H    0.000000
    12  C    5.386362   0.000000
    13  C    6.302432   1.521457   0.000000
    14  H    5.970136   2.187110   1.090382   0.000000
    15  H    7.162942   2.135818   1.088794   1.794196   0.000000
    16  O    6.087356   1.222855   2.373870   3.260322   2.559463
    17  Br   7.252980   2.848367   1.948315   2.499492   2.500934
                   16         17
    16  O    0.000000
    17  Br   3.397690   0.000000
 Stoichiometry    C8H7BrO
 Framework group  C1[X(C8H7BrO)]
 Deg. of freedom    45
 Full point group                 C1      NOp   1
 Largest Abelian subgroup         C1      NOp   1
 Largest concise Abelian subgroup C1      NOp   1
                         Standard orientation:                         
 ---------------------------------------------------------------------
 Center     Atomic     Atomic              Coordinates (Angstroms)
 Number     Number      Type              X           Y           Z
 ---------------------------------------------------------------------
    1          6             0       -3.379329    0.608727   -0.706529
    2          6             0       -2.114684    1.118867   -0.409338
    3          6             0       -1.159322    0.310068    0.230029
    4          6             0       -1.501744   -0.999091    0.609740
    5          6             0       -2.772645   -1.503412    0.316418
    6          6             0       -3.718060   -0.697775   -0.328431
    7          1             0       -4.110448    1.235262   -1.210202
    8          1             0       -1.839242    2.132478   -0.685366
    9          1             0       -0.779403   -1.642931    1.101829
   10          1             0       -3.030887   -2.517092    0.610293
   11          1             0       -4.704676   -1.092727   -0.555535
   12          6             0        0.166070    0.917530    0.561423
   13          6             0        1.285667    0.015654    1.059372
   14          1             0        0.919294   -0.937470    1.441811
   15          1             0        1.849278    0.548696    1.823363
   16          8             0        0.369506    2.117733    0.445231
   17         35             0        2.511552   -0.379757   -0.402404
 ---------------------------------------------------------------------
 Rotational constants (GHZ):      2.1620302      0.4508444      0.4074225
 Standard basis: 6-311+G(d,p) (5D, 7F)
 There are   288 symmetry adapted basis functions of A   symmetry.
 Integral buffers will be    262144 words long.
 Raffenetti 1 integral format.
 Two-electron integral symmetry is turned on.
   288 basis functions,   474 primitive gaussians,   300 cartesian basis functions
    49 alpha electrons       49 beta electrons
       nuclear repulsion energy       695.6013335971 Hartrees.
 NAtoms=   17 NActive=   17 NUniq=   17 SFac= 1.00D+00 NAtFMM=   60 Big=F
 One-electron integrals computed using PRISM.
 NBasis=   288 RedAO= T  NBF=   288
 NBsUse=   288 1.00D-06 NBFU=   288
 Harris functional with IExCor=  205 diagonalized for initial guess.
 ExpMin= 3.50D-02 ExpMax= 4.40D+05 ExpMxC= 1.51D+04 IAcc=3 IRadAn=         5 AccDes= 0.00D+00
 HarFok:  IExCor= 205 AccDes= 0.00D+00 IRadAn=         5 IDoV=1
 ScaDFX=  1.000000  1.000000  1.000000  1.000000
 Initial guess orbital symmetries:
       Occupied  (A) (A) (A) (A) (A) (A) (A) (A) (A) (A) (A) (A)
                 (A) (A) (A) (A) (A) (A) (A) (A) (A) (A) (A) (A)
                 (A) (A) (A) (A) (A) (A) (A) (A) (A) (A) (A) (A)
                 (A) (A) (A) (A) (A) (A) (A) (A) (A) (A) (A) (A)
                 (A)
       Virtual   (A) (A) (A) (A) (A) (A) (A) (A) (A) (A) (A) (A)
                 (A) (A) (A) (A) (A) (A) (A) (A) (A) (A) (A) (A)
                 (A) (A) (A) (A) (A) (A) (A) (A) (A) (A) (A) (A)
                 (A) (A) (A) (A) (A) (A) (A) (A) (A) (A) (A) (A)
                 (A) (A) (A) (A) (A) (A) (A) (A) (A) (A) (A) (A)
                 (A) (A) (A) (A) (A) (A) (A) (A) (A) (A) (A) (A)
                 (A) (A) (A) (A) (A) (A) (A) (A) (A) (A) (A) (A)
                 (A) (A) (A) (A) (A) (A) (A) (A) (A) (A) (A) (A)
                 (A) (A) (A) (A) (A) (A) (A) (A) (A) (A) (A) (A)
                 (A) (A) (A) (A) (A) (A) (A) (A) (A) (A) (A) (A)
                 (A) (A) (A) (A) (A) (A) (A) (A) (A) (A) (A) (A)
                 (A) (A) (A) (A) (A) (A) (A) (A) (A) (A) (A) (A)
                 (A) (A) (A) (A) (A) (A) (A) (A) (A) (A) (A) (A)
                 (A) (A) (A) (A) (A) (A) (A) (A) (A) (A) (A) (A)
                 (A) (A) (A) (A) (A) (A) (A) (A) (A) (A) (A) (A)
                 (A) (A) (A) (A) (A) (A) (A) (A) (A) (A) (A) (A)
                 (A) (A) (A) (A) (A) (A) (A) (A) (A) (A) (A) (A)
                 (A) (A) (A) (A) (A) (A) (A) (A) (A) (A) (A) (A)
                 (A) (A) (A) (A) (A) (A) (A) (A) (A) (A) (A) (A)
                 (A) (A) (A) (A) (A) (A) (A) (A) (A) (A) (A)
 The electronic state of the initial guess is 1-A.
 Requested convergence on RMS density matrix=1.00D-08 within 128 cycles.
 Requested convergence on MAX density matrix=1.00D-06.
 Requested convergence on             energy=1.00D-06.
 No special actions if energy rises.
 SCF Done:  E(RHF) =  -2954.34177312     A.U. after   17 cycles
             Convg  =    0.4930D-08             -V/T =  2.0003
             S**2   =   0.0000
 ExpMin= 3.50D-02 ExpMax= 4.40D+05 ExpMxC= 1.51D+04 IAcc=3 IRadAn=         5 AccDes= 0.00D+00
 HarFok:  IExCor= 205 AccDes= 0.00D+00 IRadAn=         5 IDoV=1
 ScaDFX=  1.000000  1.000000  1.000000  1.000000
 Range of M.O.s used for correlation:    24   288
 NBasis=   288 NAE=    49 NBE=    49 NFC=    23 NFV=     0
 NROrb=    265 NOA=    26 NOB=    26 NVA=   239 NVB=   239

 **** Warning!!: The largest alpha MO coefficient is  0.16681438D+03

 Disk-based method using OVN memory for  9 occupieds at a time.
 Estimated scratch disk usage=   224156214 words.
 Actual    scratch disk usage=   223798838 words.
 JobTyp=1 Pass  1:  I=   1 to   9 NPSUse=  1 ParTrn=F ParDer=F DoDerP=F.
 JobTyp=1 Pass  2:  I=  10 to  18 NPSUse=  1 ParTrn=F ParDer=F DoDerP=F.
 JobTyp=1 Pass  3:  I=  19 to  26 NPSUse=  1 ParTrn=F ParDer=F DoDerP=F.
 Spin components of T(2) and E(2):
     alpha-alpha T2 =       0.7114836583D-01 E2=     -0.1896965762D+00
     alpha-beta  T2 =       0.3708161436D+00 E2=     -0.1047295403D+01
     beta-beta   T2 =       0.7114836583D-01 E2=     -0.1896965762D+00
 ANorm=    0.1230086532D+01
 E2 =    -0.1426688555D+01 EUMP2 =    -0.29557684616798D+04

 **********************************************************************

            Population analysis using the SCF density.

 **********************************************************************

 Orbital symmetries:
       Occupied  (A) (A) (A) (A) (A) (A) (A) (A) (A) (A) (A) (A)
                 (A) (A) (A) (A) (A) (A) (A) (A) (A) (A) (A) (A)
                 (A) (A) (A) (A) (A) (A) (A) (A) (A) (A) (A) (A)
                 (A) (A) (A) (A) (A) (A) (A) (A) (A) (A) (A) (A)
                 (A)
       Virtual   (A) (A) (A) (A) (A) (A) (A) (A) (A) (A) (A) (A)
                 (A) (A) (A) (A) (A) (A) (A) (A) (A) (A) (A) (A)
                 (A) (A) (A) (A) (A) (A) (A) (A) (A) (A) (A) (A)
                 (A) (A) (A) (A) (A) (A) (A) (A) (A) (A) (A) (A)
                 (A) (A) (A) (A) (A) (A) (A) (A) (A) (A) (A) (A)
                 (A) (A) (A) (A) (A) (A) (A) (A) (A) (A) (A) (A)
                 (A) (A) (A) (A) (A) (A) (A) (A) (A) (A) (A) (A)
                 (A) (A) (A) (A) (A) (A) (A) (A) (A) (A) (A) (A)
                 (A) (A) (A) (A) (A) (A) (A) (A) (A) (A) (A) (A)
                 (A) (A) (A) (A) (A) (A) (A) (A) (A) (A) (A) (A)
                 (A) (A) (A) (A) (A) (A) (A) (A) (A) (A) (A) (A)
                 (A) (A) (A) (A) (A) (A) (A) (A) (A) (A) (A) (A)
                 (A) (A) (A) (A) (A) (A) (A) (A) (A) (A) (A) (A)
                 (A) (A) (A) (A) (A) (A) (A) (A) (A) (A) (A) (A)
                 (A) (A) (A) (A) (A) (A) (A) (A) (A) (A) (A) (A)
                 (A) (A) (A) (A) (A) (A) (A) (A) (A) (A) (A) (A)
                 (A) (A) (A) (A) (A) (A) (A) (A) (A) (A) (A) (A)
                 (A) (A) (A) (A) (A) (A) (A) (A) (A) (A) (A) (A)
                 (A) (A) (A) (A) (A) (A) (A) (A) (A) (A) (A) (A)
                 (A) (A) (A) (A) (A) (A) (A) (A) (A) (A) (A)
 The electronic state is 1-A.
 Alpha  occ. eigenvalues -- -490.02715 -65.16111 -58.52122 -58.51949 -58.51945
 Alpha  occ. eigenvalues --  -20.56117 -11.35878 -11.31024 -11.27095 -11.26660
 Alpha  occ. eigenvalues --  -11.26611 -11.26159 -11.25946 -11.25710  -9.84148
 Alpha  occ. eigenvalues --   -7.45545  -7.44684  -7.44662  -3.19510  -3.19108
 Alpha  occ. eigenvalues --   -3.19085  -3.18062  -3.18061  -1.40061  -1.17609
 Alpha  occ. eigenvalues --   -1.09550  -1.04884  -1.03762  -0.94724  -0.87333
 Alpha  occ. eigenvalues --   -0.84630  -0.77371  -0.72924  -0.67329  -0.66534
 Alpha  occ. eigenvalues --   -0.64712  -0.62351  -0.61295  -0.59622  -0.57217
 Alpha  occ. eigenvalues --   -0.53641  -0.52090  -0.51525  -0.49218  -0.44879
 Alpha  occ. eigenvalues --   -0.41264  -0.40666  -0.35962  -0.35485
 Alpha virt. eigenvalues --    0.04668   0.05299   0.06515   0.07327   0.07563
 Alpha virt. eigenvalues --    0.08771   0.09207   0.09618   0.10534   0.10783
 Alpha virt. eigenvalues --    0.11830   0.11879   0.12710   0.13456   0.13693
 Alpha virt. eigenvalues --    0.14571   0.15232   0.15830   0.16373   0.17666
 Alpha virt. eigenvalues --    0.18415   0.19446   0.20364   0.20594   0.21188
 Alpha virt. eigenvalues --    0.21796   0.22124   0.22770   0.23505   0.24822
 Alpha virt. eigenvalues --    0.25586   0.26276   0.26505   0.27041   0.27816
 Alpha virt. eigenvalues --    0.28907   0.29090   0.30103   0.30738   0.31227
 Alpha virt. eigenvalues --    0.32187   0.33005   0.33198   0.34637   0.35463
 Alpha virt. eigenvalues --    0.36138   0.37210   0.39703   0.40942   0.41115
 Alpha virt. eigenvalues --    0.43003   0.43880   0.45545   0.46408   0.47537
 Alpha virt. eigenvalues --    0.48216   0.50518   0.52994   0.54026   0.55646
 Alpha virt. eigenvalues --    0.58488   0.59523   0.61281   0.62611   0.64438
 Alpha virt. eigenvalues --    0.67849   0.68613   0.70070   0.70803   0.71164
 Alpha virt. eigenvalues --    0.71662   0.73351   0.75153   0.76771   0.77108
 Alpha virt. eigenvalues --    0.80328   0.81338   0.81773   0.83341   0.84746
 Alpha virt. eigenvalues --    0.85620   0.87539   0.88404   0.88642   0.89979
 Alpha virt. eigenvalues --    0.90820   0.91584   0.92163   0.93496   0.95266
 Alpha virt. eigenvalues --    0.95433   0.98853   0.98953   0.99706   1.02307
 Alpha virt. eigenvalues --    1.03526   1.05882   1.07244   1.08119   1.09096
 Alpha virt. eigenvalues --    1.11267   1.12522   1.13500   1.15525   1.17431
 Alpha virt. eigenvalues --    1.20709   1.23964   1.25257   1.25948   1.29873
 Alpha virt. eigenvalues --    1.30976   1.34732   1.35600   1.36774   1.41372
 Alpha virt. eigenvalues --    1.45399   1.47560   1.49629   1.51768   1.55822
 Alpha virt. eigenvalues --    1.64442   1.72037   1.73668   1.74643   1.76044
 Alpha virt. eigenvalues --    1.76457   1.80036   1.81478   1.81680   1.82649
 Alpha virt. eigenvalues --    1.85909   1.88709   1.89923   1.90870   1.92051
 Alpha virt. eigenvalues --    1.94817   1.97488   1.99188   2.02230   2.02899
 Alpha virt. eigenvalues --    2.03898   2.06427   2.08343   2.15947   2.18963
 Alpha virt. eigenvalues --    2.20222   2.20958   2.22109   2.23072   2.24360
 Alpha virt. eigenvalues --    2.26065   2.29483   2.30746   2.32256   2.33756
 Alpha virt. eigenvalues --    2.35364   2.38652   2.40961   2.44415   2.48800
 Alpha virt. eigenvalues --    2.53656   2.55330   2.59637   2.64491   2.71537
 Alpha virt. eigenvalues --    2.72913   2.73408   2.74829   2.83600   2.84986
 Alpha virt. eigenvalues --    2.85859   2.94022   2.95572   2.98017   2.99099
 Alpha virt. eigenvalues --    3.02643   3.03455   3.04302   3.05101   3.07082
 Alpha virt. eigenvalues --    3.10163   3.13734   3.17507   3.18148   3.20302
 Alpha virt. eigenvalues --    3.22646   3.24774   3.27155   3.28603   3.33896
 Alpha virt. eigenvalues --    3.37176   3.44713   3.46444   3.52549   3.60358
 Alpha virt. eigenvalues --    3.61430   3.73787   3.74700   3.77303   3.87758
 Alpha virt. eigenvalues --    3.90748   3.91759   3.98817   4.00966   4.14975
 Alpha virt. eigenvalues --    4.17079   4.37853   4.41862   4.50888   4.54711
 Alpha virt. eigenvalues --    4.57734   4.72078   4.72218   4.77246   4.85388
 Alpha virt. eigenvalues --    4.87641   5.10683   5.24809   5.63127   5.77939
 Alpha virt. eigenvalues --    6.29924   7.33388   8.23193   8.23804   8.33721
 Alpha virt. eigenvalues --   24.72913  24.94567  24.99456  25.08003  25.08262
 Alpha virt. eigenvalues --   25.19005  25.22290  25.31087  49.58028  51.70104
 Alpha virt. eigenvalues --  293.91304 293.92019 294.044481028.54373
          Condensed to atoms (all electrons):
              1          2          3          4          5          6
     1  C    6.686747  -0.927041  -0.071306  -0.404978   0.460163   0.264057
     2  C   -0.927041  11.678843  -1.112490  -3.706168  -0.389388   0.226724
     3  C   -0.071306  -1.112490  13.270923  -1.186574  -1.026039  -0.898850
     4  C   -0.404978  -3.706168  -1.186574  12.314098  -1.219405   0.387100
     5  C    0.460163  -0.389388  -1.026039  -1.219405   7.392131   0.325774
     6  C    0.264057   0.226724  -0.898850   0.387100   0.325774   5.359147
     7  H    0.393443  -0.027430   0.016168  -0.004473  -0.011009  -0.007427
     8  H   -0.056098   0.358228   0.026435   0.005824  -0.000879  -0.010334
     9  H   -0.003031  -0.030565  -0.011523   0.419941  -0.044457  -0.017965
    10  H   -0.009791  -0.005488   0.006739  -0.053045   0.410715   0.009316
    11  H    0.010361  -0.035194   0.024255  -0.045495   0.011083   0.402535
    12  C   -0.055399   0.303275  -5.431013   0.533247   0.920756   0.179881
    13  C   -0.062598  -0.762072   1.018477   0.279839  -0.445365  -0.062729
    14  H    0.002283   0.003183  -0.001858  -0.019763   0.018693  -0.002980
    15  H    0.000658   0.014314   0.017745  -0.015962  -0.003177   0.000156
    16  O    0.047703   0.053332  -0.032641  -0.154251  -0.013080  -0.010562
    17  Br   0.013274   0.045138   0.079528   0.010362  -0.000728   0.001592
              7          8          9         10         11         12
     1  C    0.393443  -0.056098  -0.003031  -0.009791   0.010361  -0.055399
     2  C   -0.027430   0.358228  -0.030565  -0.005488  -0.035194   0.303275
     3  C    0.016168   0.026435  -0.011523   0.006739   0.024255  -5.431013
     4  C   -0.004473   0.005824   0.419941  -0.053045  -0.045495   0.533247
     5  C   -0.011009  -0.000879  -0.044457   0.410715   0.011083   0.920756
     6  C   -0.007427  -0.010334  -0.017965   0.009316   0.402535   0.179881
     7  H    0.492748  -0.003780   0.000028  -0.000092  -0.004429   0.009374
     8  H   -0.003780   0.453376  -0.000005   0.000021  -0.000067   0.041810
     9  H    0.000028  -0.000005   0.511213  -0.004548  -0.000124   0.043226
    10  H   -0.000092   0.000021  -0.004548   0.496428  -0.004465   0.009631
    11  H   -0.004429  -0.000067  -0.000124  -0.004465   0.491834   0.003313
    12  C    0.009374   0.041810   0.043226   0.009631   0.003313  12.082120
    13  C    0.000055   0.007937   0.005638   0.000979  -0.000363  -2.537119
    14  H    0.000001  -0.000048  -0.000702   0.000042  -0.000001  -0.058786
    15  H    0.000000  -0.000001   0.000436  -0.000004   0.000000  -0.058125
    16  O    0.000050   0.002968  -0.000391   0.000008   0.000004   0.329279
    17  Br  -0.000041  -0.000322   0.000037  -0.000057  -0.000026  -0.130946
             13         14         15         16         17
     1  C   -0.062598   0.002283   0.000658   0.047703   0.013274
     2  C   -0.762072   0.003183   0.014314   0.053332   0.045138
     3  C    1.018477  -0.001858   0.017745  -0.032641   0.079528
     4  C    0.279839  -0.019763  -0.015962  -0.154251   0.010362
     5  C   -0.445365   0.018693  -0.003177  -0.013080  -0.000728
     6  C   -0.062729  -0.002980   0.000156  -0.010562   0.001592
     7  H    0.000055   0.000001   0.000000   0.000050  -0.000041
     8  H    0.007937  -0.000048  -0.000001   0.002968  -0.000322
     9  H    0.005638  -0.000702   0.000436  -0.000391   0.000037
    10  H    0.000979   0.000042  -0.000004   0.000008  -0.000057
    11  H   -0.000363  -0.000001   0.000000   0.000004  -0.000026
    12  C   -2.537119  -0.058786  -0.058125   0.329279  -0.130946
    13  C    7.759041   0.413783   0.454776  -0.004871   0.127058
    14  H    0.413783   0.530874  -0.032308   0.009927  -0.039923
    15  H    0.454776  -0.032308   0.463584  -0.010969  -0.041516
    16  O   -0.004871   0.009927  -0.010969   8.108286  -0.005751
    17  Br   0.127058  -0.039923  -0.041516  -0.005751  35.044056
 Mulliken atomic charges:
              1
     1  C   -0.288446
     2  C    0.312798
     3  C    1.312024
     4  C   -1.140296
     5  C   -0.385787
     6  C   -0.145435
     7  H    0.146815
     8  H    0.174934
     9  H    0.132793
    10  H    0.143613
    11  H    0.146777
    12  C   -0.184525
    13  C   -0.192465
    14  H    0.177584
    15  H    0.210394
    16  O   -0.319042
    17  Br  -0.101734
 Sum of Mulliken charges=   0.00000
 Atomic charges with hydrogens summed into heavy atoms:
              1
     1  C   -0.141631
     2  C    0.487732
     3  C    1.312024
     4  C   -1.007504
     5  C   -0.242174
     6  C    0.001342
     7  H    0.000000
     8  H    0.000000
     9  H    0.000000
    10  H    0.000000
    11  H    0.000000
    12  C   -0.184525
    13  C    0.195512
    14  H    0.000000
    15  H    0.000000
    16  O   -0.319042
    17  Br  -0.101734
 Sum of Mulliken charges=   0.00000
 Electronic spatial extent (au):  <R**2>=  2526.8451
 Charge=     0.0000 electrons
 Dipole moment (field-independent basis, Debye):
    X=    -2.8085    Y=    -2.8152    Z=     1.2197  Tot=     4.1594
 Quadrupole moment (field-independent basis, Debye-Ang):
   XX=   -65.5099   YY=   -75.5065   ZZ=   -70.3197
   XY=     0.0007   XZ=     4.7056   YZ=    -4.1678
 Traceless Quadrupole moment (field-independent basis, Debye-Ang):
   XX=     4.9355   YY=    -5.0611   ZZ=     0.1257
   XY=     0.0007   XZ=     4.7056   YZ=    -4.1678
 Octapole moment (field-independent basis, Debye-Ang**2):
  XXX=    38.7177  YYY=   -27.3357  ZZZ=    -6.5961  XYY=    12.1115
  XXY=    -6.6536  XXZ=   -19.5258  XZZ=    40.9262  YZZ=    -0.5900
  YYZ=    -5.5052  XYZ=     7.4669
 Hexadecapole moment (field-independent basis, Debye-Ang**3):
 XXXX= -2180.7514 YYYY=  -539.8812 ZZZZ=  -229.5944 XXXY=     6.3792
 XXXZ=    31.9759 YYYX=   -27.8786 YYYZ=   -20.9627 ZZZX=   -26.4193
 ZZZY=     8.7696 XXYY=  -450.1514 XXZZ=  -430.7391 YYZZ=  -122.1378
 XXYZ=    -8.1918 YYXZ=    -8.7844 ZZXY=   -16.7810
 N-N= 6.956013335971D+02 E-N=-8.437314452270D+03  KE= 2.953539159869D+03
 1|1|UNPC-UNK|SP|RMP2-FC|6-311+G(d,p)|C8H7Br1O1|PCUSER|04-Aug-2017|0||#
  MP2/6-311+G(D,P) GEOM=CONNECTIVITY||Title Card Required||0,1|C|C,1,1.
 39566918|C,2,1.40558305,1,120.1600856|C,3,1.40546442,2,119.55673139,1,
 -2.22735047,0|C,4,1.39841519,3,120.04490228,2,1.87280024,0|C,5,1.39953
 243,4,120.19667557,3,-1.45452653,0|H,1,1.08663112,2,119.84234679,3,-17
 9.36420326,0|H,2,1.08603265,1,121.12012866,6,-179.33489486,0|H,4,1.085
 56818,3,120.85057232,2,179.80134193,0|H,5,1.08655283,4,119.71716164,3,
 179.85118904,0|H,6,1.08672655,5,120.02468546,4,179.96552093,0|C,3,1.49
 515745,2,118.00528059,1,-178.25205542,0|C,12,1.52145679,3,118.94857446
 ,2,-170.89576819,0|H,13,1.09038229,12,112.68641109,3,-19.30859482,0|H,
 13,1.08879369,12,108.6852263,3,-142.56809324,0|O,12,1.22285524,3,121.6
 7983523,2,9.2853598,0|Br,13,1.94831544,12,109.74050386,3,100.17687481,
 0||Version=x86-Win32-G03RevB.05|State=1-A|HF=-2954.3417731|MP2=-2955.7
 684617|RMSD=4.930e-009|PG=C01 [X(C8H7Br1O1)]||@


 NOTHING MAKES A PERSON MORE PRODUCTIVE THAN THE LAST MINUTE.
 Job cpu time:  0 days  0 hours 10 minutes 11.0 seconds.
 File lengths (MBytes):  RWF=   1761 Int=      0 D2E=      0 Chk=     17 Scr=      1
 Normal termination of Gaussian 03 at Fri Aug 04 13:18:26 2017.
