# Supplementary material for: Conformational preferences of α-fluoroketones may influence their reactivity
Source: Beilstein J Org Chem. 2017 Dec 29;13:2915–21. doi: 10.3762/bjoc.13.284 (PMC5753061; doi:10.3762/bjoc.13.284)
Supplement: File 2 — Details of computational conformational analysis. [file Beilstein_J_Org_Chem-13-2915-s002.zip › Computation/CH2BR80_EtOH.out]

 Entering Link 1 = C:\G03W\l1.exe PID=      2388.
  
 Copyright (c) 1988,1990,1992,1993,1995,1998,2003, Gaussian, Inc.
                  All Rights Reserved.
  
 This is the Gaussian(R) 03 program.  It is based on the
 the Gaussian(R) 98 system (copyright 1998, Gaussian, Inc.),
 the Gaussian(R) 94 system (copyright 1995, Gaussian, Inc.),
 the Gaussian 92(TM) system (copyright 1992, Gaussian, Inc.),
 the Gaussian 90(TM) system (copyright 1990, Gaussian, Inc.),
 the Gaussian 88(TM) system (copyright 1988, Gaussian, Inc.),
 the Gaussian 86(TM) system (copyright 1986, Carnegie Mellon
 University), and the Gaussian 82(TM) system (copyright 1983,
 Carnegie Mellon University). Gaussian is a federally registered
 trademark of Gaussian, Inc.
  
 This software contains proprietary and confidential information,
 including trade secrets, belonging to Gaussian, Inc.
  
 This software is provided under written license and may be
 used, copied, transmitted, or stored only in accord with that
 written license.
  
 The following legend is applicable only to US Government
 contracts under DFARS:
  
                    RESTRICTED RIGHTS LEGEND
  
 Use, duplication or disclosure by the US Government is subject
 to restrictions as set forth in subparagraph (c)(1)(ii) of the
 Rights in Technical Data and Computer Software clause at DFARS
 252.227-7013.
  
 Gaussian, Inc.
 Carnegie Office Park, Building 6, Pittsburgh, PA 15106 USA
  
 The following legend is applicable only to US Government
 contracts under FAR:
  
                    RESTRICTED RIGHTS LEGEND
  
 Use, reproduction and disclosure by the US Government is subject
 to restrictions as set forth in subparagraph (c) of the
 Commercial Computer Software - Restricted Rights clause at FAR
 52.227-19.
  
 Gaussian, Inc.
 Carnegie Office Park, Building 6, Pittsburgh, PA 15106 USA
  
  
 ---------------------------------------------------------------
 Warning -- This program may not be used in any manner that
 competes with the business of Gaussian, Inc. or will provide
 assistance to any competitor of Gaussian, Inc.  The licensee
 of this program is prohibited from giving any competitor of
 Gaussian, Inc. access to this program.  By using this program,
 the user acknowledges that Gaussian, Inc. is engaged in the
 business of creating and licensing software in the field of
 computational chemistry and represents and warrants to the
 licensee that it is not a competitor of Gaussian, Inc. and that
 it will not use this program in any manner prohibited above.
 ---------------------------------------------------------------
  

 Cite this work as:
 Gaussian 03, Revision B.05,
 M. J. Frisch, G. W. Trucks, H. B. Schlegel, G. E. Scuseria, 
 M. A. Robb, J. R. Cheeseman, J. A. Montgomery, Jr., T. Vreven, 
 K. N. Kudin, J. C. Burant, J. M. Millam, S. S. Iyengar, J. Tomasi, 
 V. Barone, B. Mennucci, M. Cossi, G. Scalmani, N. Rega, 
 G. A. Petersson, H. Nakatsuji, M. Hada, M. Ehara, K. Toyota, 
 R. Fukuda, J. Hasegawa, M. Ishida, T. Nakajima, Y. Honda, O. Kitao, 
 H. Nakai, M. Klene, X. Li, J. E. Knox, H. P. Hratchian, J. B. Cross, 
 C. Adamo, J. Jaramillo, R. Gomperts, R. E. Stratmann, O. Yazyev, 
 A. J. Austin, R. Cammi, C. Pomelli, J. W. Ochterski, P. Y. Ayala, 
 K. Morokuma, G. A. Voth, P. Salvador, J. J. Dannenberg, 
 V. G. Zakrzewski, S. Dapprich, A. D. Daniels, M. C. Strain, 
 O. Farkas, D. K. Malick, A. D. Rabuck, K. Raghavachari, 
 J. B. Foresman, J. V. Ortiz, Q. Cui, A. G. Baboul, S. Clifford, 
 J. Cioslowski, B. B. Stefanov, G. Liu, A. Liashenko, P. Piskorz, 
 I. Komaromi, R. L. Martin, D. J. Fox, T. Keith, M. A. Al-Laham, 
 C. Y. Peng, A. Nanayakkara, M. Challacombe, P. M. W. Gill, 
 B. Johnson, W. Chen, M. W. Wong, C. Gonzalez, and J. A. Pople, 
 Gaussian, Inc., Pittsburgh PA, 2003.
 
 **********************************************
 Gaussian 03:  x86-Win32-G03RevB.05  8-Nov-2003
                  14-Oct-2017 
 **********************************************
 %chk=CH2F.chk
 %mem=6MW
 %nproc=1
 Will use up to    1 processors via shared memory.
 Default route:  MaxDisk=2000MB
 -----------------------------------------------------------
 # mp2/6-311+g(d,p) scrf=(solvent=ethanol) geom=connectivity
 -----------------------------------------------------------
 1/38=1,57=2/1;
 2/17=6,18=5,40=1/2;
 3/5=4,6=6,7=111,11=9,16=1,25=1,30=1,70=2201,72=4/1,2,3;
 4//1;
 5/5=2,38=5,53=4/2;
 8/10=2,27=262144000/1;
 9/16=-3,27=262144000/6;
 6/7=2,8=2,9=2,10=2/1;
 99/5=1,9=1/99;
 -------------------
 Title Card Required
 -------------------
 Symbolic Z-matrix:
 Charge =  0 Multiplicity = 1
 C
 C                    1    B1
 C                    2    B2       1    A1
 C                    3    B3       2    A2       1    D1       0
 C                    4    B4       3    A3       2    D2       0
 C                    5    B5       4    A4       3    D3       0
 H                    1    B6       2    A5       3    D4       0
 H                    2    B7       1    A6       6    D5       0
 H                    4    B8       3    A7       2    D6       0
 H                    5    B9       4    A8       3    D7       0
 H                    6    B10      5    A9       4    D8       0
 C                    3    B11      2    A10      1    D9       0
 C                    12   B12      3    A11      2    D10      0
 H                    13   B13      12   A12      3    D11      0
 H                    13   B14      12   A13      3    D12      0
 O                    12   B15      3    A14      2    D13      0
 Br                   13   B16      12   A15      3    D14      0
       Variables:
  B1                    1.39567                  
  B2                    1.40558                  
  B3                    1.40546                  
  B4                    1.39842                  
  B5                    1.39953                  
  B6                    1.08663                  
  B7                    1.08603                  
  B8                    1.08557                  
  B9                    1.08655                  
  B10                   1.08673                  
  B11                   1.49516                  
  B12                   1.52146                  
  B13                   1.09038                  
  B14                   1.08879                  
  B15                   1.22286                  
  B16                   1.94832                  
  A1                  120.16009                  
  A2                  119.55673                  
  A3                  120.0449                   
  A4                  120.19668                  
  A5                  119.84235                  
  A6                  121.12013                  
  A7                  120.85057                  
  A8                  119.71716                  
  A9                  120.02469                  
  A10                 118.00528                  
  A11                 118.94857                  
  A12                 112.68641                  
  A13                 108.68523                  
  A14                 121.67984                  
  A15                 109.7405                   
  D1                   -2.22735                  
  D2                    1.8728                   
  D3                   -1.45453                  
  D4                 -179.3642                   
  D5                 -179.33489                  
  D6                  179.80134                  
  D7                  179.85119                  
  D8                  179.96552                  
  D9                 -178.25206                  
  D10                -170.89577                  
  D11                 -19.30859                  
  D12                -142.56809                  
  D13                   9.28536                  
  D14                 100.17687                  
 
                          Input orientation:                          
 ---------------------------------------------------------------------
 Center     Atomic     Atomic              Coordinates (Angstroms)
 Number     Number      Type              X           Y           Z
 ---------------------------------------------------------------------
    1          6             0        0.000000    0.000000    0.000000
    2          6             0        0.000000    0.000000    1.395669
    3          6             0        1.215302    0.000000    2.101859
    4          6             0        2.428518   -0.047515    1.393918
    5          6             0        2.423343   -0.054850   -0.004468
    6          6             0        1.211193   -0.045668   -0.703968
    7          1             0       -0.942484    0.010459   -0.540724
    8          1             0       -0.929421    0.024243    1.956968
    9          1             0        3.379254   -0.045239    1.917897
   10          1             0        3.364469   -0.089217   -0.546406
   11          1             0        1.210440   -0.050836   -1.790682
   12          6             0        1.159394   -0.040266    3.595428
   13          6             0        2.442139    0.169294    4.386300
   14          1             0        3.337670    0.001224    3.787375
   15          1             0        2.427881   -0.487567    5.254518
   16          8             0        0.111782   -0.240102    4.193718
   17         35             0        2.519326    2.002583    5.041302
 ---------------------------------------------------------------------
                    Distance matrix (angstroms):
                    1          2          3          4          5
     1  C    0.000000
     2  C    1.395669   0.000000
     3  C    2.427915   1.405583   0.000000
     4  C    2.800529   2.428983   1.405464   0.000000
     5  C    2.423968   2.799283   2.428783   1.398415   0.000000
     6  C    1.401658   2.424366   2.806201   2.425491   1.399532
     7  H    1.086631   2.153602   3.411656   3.887139   3.408904
     8  H    2.166595   1.086033   2.149748   3.405573   3.885166
     9  H    3.885838   3.419668   2.172229   1.085568   2.146939
    10  H    3.409718   3.885778   3.411772   2.154670   1.086553
    11  H    2.162010   3.408897   3.892876   3.409604   2.159099
    12  C    3.777952   2.486917   1.495157   2.541137   3.815368
    13  C    5.023180   3.864787   2.598550   3.000257   4.396526
    14  H    5.048192   4.106129   2.710241   2.560774   3.900924
    15  H    5.808811   4.585089   3.412818   3.885598   5.276760
    16  O    4.202073   2.810555   2.377242   3.639125   4.796082
    17  Br   5.980975   4.862919   3.788290   4.185039   5.449958
                    6          7          8          9         10
     6  C    0.000000
     7  H    2.160584   0.000000
     8  H    3.415801   2.497764   0.000000
     9  H    3.402155   4.972458   4.309412   0.000000
    10  H    2.159472   4.308110   4.971645   2.464740   0.000000
    11  H    1.086727   2.490227   4.316192   4.296201   2.487878
    12  C    4.299711   4.639851   2.655534   2.782430   4.692499
    13  C    5.241399   5.979671   4.158138   2.649004   5.024850
    14  H    4.969533   6.087055   4.643165   1.870517   4.334807
    15  H    6.097471   6.722516   4.733631   3.497686   5.889533
    16  O    5.023329   4.856871   2.481337   3.986691   5.750784
    17  Br   6.238162   6.863796   5.031977   3.832585   6.025975
                   11         12         13         14         15
    11  H    0.000000
    12  C    5.386362   0.000000
    13  C    6.302432   1.521457   0.000000
    14  H    5.970136   2.187110   1.090382   0.000000
    15  H    7.162942   2.135818   1.088794   1.794196   0.000000
    16  O    6.087356   1.222855   2.373870   3.260322   2.559463
    17  Br   7.252980   2.848367   1.948315   2.499492   2.500934
                   16         17
    16  O    0.000000
    17  Br   3.397690   0.000000
 Stoichiometry    C8H7BrO
 Framework group  C1[X(C8H7BrO)]
 Deg. of freedom    45
 Full point group                 C1      NOp   1
 Largest Abelian subgroup         C1      NOp   1
 Largest concise Abelian subgroup C1      NOp   1
                         Standard orientation:                         
 ---------------------------------------------------------------------
 Center     Atomic     Atomic              Coordinates (Angstroms)
 Number     Number      Type              X           Y           Z
 ---------------------------------------------------------------------
    1          6             0       -3.379329    0.608727   -0.706529
    2          6             0       -2.114684    1.118867   -0.409338
    3          6             0       -1.159322    0.310068    0.230029
    4          6             0       -1.501744   -0.999091    0.609740
    5          6             0       -2.772645   -1.503412    0.316418
    6          6             0       -3.718060   -0.697775   -0.328431
    7          1             0       -4.110448    1.235262   -1.210202
    8          1             0       -1.839242    2.132478   -0.685366
    9          1             0       -0.779403   -1.642931    1.101829
   10          1             0       -3.030887   -2.517092    0.610293
   11          1             0       -4.704676   -1.092727   -0.555535
   12          6             0        0.166070    0.917530    0.561423
   13          6             0        1.285667    0.015654    1.059372
   14          1             0        0.919294   -0.937470    1.441811
   15          1             0        1.849278    0.548696    1.823363
   16          8             0        0.369506    2.117733    0.445231
   17         35             0        2.511552   -0.379757   -0.402404
 ---------------------------------------------------------------------
 Rotational constants (GHZ):      2.1620302      0.4508444      0.4074225
 Standard basis: 6-311+G(d,p) (5D, 7F)
 There are   288 symmetry adapted basis functions of A   symmetry.
 Integral buffers will be    262144 words long.
 Raffenetti 1 integral format.
 Two-electron integral symmetry is turned on.
   288 basis functions,   474 primitive gaussians,   300 cartesian basis functions
    49 alpha electrons       49 beta electrons
       nuclear repulsion energy       695.6013335971 Hartrees.
 NAtoms=   17 NActive=   17 NUniq=   17 SFac= 1.00D+00 NAtFMM=   60 Big=F
 ------------------------------------------------------------------------------
 United Atom Topological Model (UA0  parameters set).
  Nord Group  Hybr  Charge Alpha Radius          Bonded to
    1   CH    *     0.00   1.00  2.125   C2   [s]  C6   [s]
    2   CH    *     0.00   1.00  2.125   C1   [s]  C3   [s]
    3   C     *     0.00   1.00  1.925   C2   [s]  C4   [s]  C12  [s]
    4   CH    *     0.00   1.00  2.125   C3   [s]  C5   [s]
    5   CH    *     0.00   1.00  2.125   C4   [s]  C6   [s]
    6   CH    *     0.00   1.00  2.125   C1   [s]  C5   [s]
   12   C     *     0.00   1.00  1.925   C3   [s]  C13  [s]  O16  [d]
   13   CH2   *     0.00   1.00  2.325   C12  [s] Br17  [s]
   16   O     *     0.00   1.00  1.750   C12  [d]
   17  Br     *     0.00   1.00  2.094   C13  [s]
 ------------------------------------------------------------------------------
 Polarizable Continuum Model (PCM)
 =================================
 Model                : PCM.
 Atomic radii         : UA0 (Simple United Atom Topological Model).
 Polarization charges : Total charges.
 Charge compensation  : None.
 Solution method      : Matrix inversion.
 Cavity               : GePol (RMin=0.200 OFac=0.890).
                        Default sphere list used, NSphG=   10.
                        Tesserae with average area of 0.200 Ang**2.
 Solvent              : Ethanol, Eps=  24.550000.
 ------------------------------------------------------------------------------
 One-electron integrals computed using PRISM.
 NBasis=   288 RedAO= T  NBF=   288
 NBsUse=   288 1.00D-06 NBFU=   288
 Harris functional with IExCor=  205 diagonalized for initial guess.
 ExpMin= 3.50D-02 ExpMax= 4.40D+05 ExpMxC= 1.51D+04 IAcc=3 IRadAn=         5 AccDes= 0.00D+00
 HarFok:  IExCor= 205 AccDes= 0.00D+00 IRadAn=         5 IDoV=1
 ScaDFX=  1.000000  1.000000  1.000000  1.000000
 Initial guess orbital symmetries:
       Occupied  (A) (A) (A) (A) (A) (A) (A) (A) (A) (A) (A) (A)
                 (A) (A) (A) (A) (A) (A) (A) (A) (A) (A) (A) (A)
                 (A) (A) (A) (A) (A) (A) (A) (A) (A) (A) (A) (A)
                 (A) (A) (A) (A) (A) (A) (A) (A) (A) (A) (A) (A)
                 (A)
       Virtual   (A) (A) (A) (A) (A) (A) (A) (A) (A) (A) (A) (A)
                 (A) (A) (A) (A) (A) (A) (A) (A) (A) (A) (A) (A)
                 (A) (A) (A) (A) (A) (A) (A) (A) (A) (A) (A) (A)
                 (A) (A) (A) (A) (A) (A) (A) (A) (A) (A) (A) (A)
                 (A) (A) (A) (A) (A) (A) (A) (A) (A) (A) (A) (A)
                 (A) (A) (A) (A) (A) (A) (A) (A) (A) (A) (A) (A)
                 (A) (A) (A) (A) (A) (A) (A) (A) (A) (A) (A) (A)
                 (A) (A) (A) (A) (A) (A) (A) (A) (A) (A) (A) (A)
                 (A) (A) (A) (A) (A) (A) (A) (A) (A) (A) (A) (A)
                 (A) (A) (A) (A) (A) (A) (A) (A) (A) (A) (A) (A)
                 (A) (A) (A) (A) (A) (A) (A) (A) (A) (A) (A) (A)
                 (A) (A) (A) (A) (A) (A) (A) (A) (A) (A) (A) (A)
                 (A) (A) (A) (A) (A) (A) (A) (A) (A) (A) (A) (A)
                 (A) (A) (A) (A) (A) (A) (A) (A) (A) (A) (A) (A)
                 (A) (A) (A) (A) (A) (A) (A) (A) (A) (A) (A) (A)
                 (A) (A) (A) (A) (A) (A) (A) (A) (A) (A) (A) (A)
                 (A) (A) (A) (A) (A) (A) (A) (A) (A) (A) (A) (A)
                 (A) (A) (A) (A) (A) (A) (A) (A) (A) (A) (A) (A)
                 (A) (A) (A) (A) (A) (A) (A) (A) (A) (A) (A) (A)
                 (A) (A) (A) (A) (A) (A) (A) (A) (A) (A) (A)
 The electronic state of the initial guess is 1-A.
 Requested convergence on RMS density matrix=1.00D-08 within 128 cycles.
 Requested convergence on MAX density matrix=1.00D-06.
 Requested convergence on             energy=1.00D-06.
 No special actions if energy rises.
 Error on total polarization charges =  0.02704
 SCF Done:  E(RHF) =  -2954.35772069     A.U. after   17 cycles
             Convg  =    0.3204D-08             -V/T =  2.0003
             S**2   =   0.0000
 --------------------------------------------------------------------
 Variational PCM results
 =======================
 <psi(f)|   H    |psi(f)>                     (a.u.) =   -2954.338755
 <psi(f)|H+V(f)/2|psi(f)>                     (a.u.) =   -2954.357721
 Total free energy in solution:
  with all non electrostatic terms            (a.u.) =   -2954.354078
 --------------------------------------------------------------------
 (Polarized solute)-Solvent               (kcal/mol) =     -11.90
 --------------------------------------------------------------------
 Cavitation energy                        (kcal/mol) =      16.14
 Dispersion energy                        (kcal/mol) =     -15.05
 Repulsion energy                         (kcal/mol) =       1.19
 Total non electrostatic                  (kcal/mol) =       2.29
 --------------------------------------------------------------------
 Partition over spheres:
 Sphere  on Atom  Surface  Charge   GEl     GCav    GDR
    1      C1      17.32  -0.034   -0.87    1.71   -1.58
    2      C2      13.38  -0.022   -0.37    1.68   -1.43
    3      C3       0.46   0.001    0.00    0.25   -0.05
    4      C4      10.79  -0.017   -0.61    1.48   -1.13
    5      C5      17.32  -0.035   -1.01    1.71   -1.60
    6      C6      17.37  -0.046   -1.07    1.72   -1.56
    7      C12      0.88  -0.006   -0.02    0.34   -0.09
    8      C13     21.42  -0.125   -1.34    2.41   -1.96
    9      O16     14.19   0.178   -3.74    1.75   -1.40
   10     Br17     31.02   0.083   -0.83    3.09   -3.05
 Added spheres:    43.91  -0.003   -2.03    0.00    0.00
 --------------------------------------------------------------------
 After PCM corrections, the SCF energy is  -2954.35772069     a.u.
 --------------------------------------------------------------------
 ExpMin= 3.50D-02 ExpMax= 4.40D+05 ExpMxC= 1.51D+04 IAcc=3 IRadAn=         5 AccDes= 0.00D+00
 HarFok:  IExCor= 205 AccDes= 0.00D+00 IRadAn=         5 IDoV=1
 ScaDFX=  1.000000  1.000000  1.000000  1.000000
 Range of M.O.s used for correlation:    24   288
 NBasis=   288 NAE=    49 NBE=    49 NFC=    23 NFV=     0
 NROrb=    265 NOA=    26 NOB=    26 NVA=   239 NVB=   239

 **** Warning!!: The largest alpha MO coefficient is  0.14657176D+03

 Disk-based method using OVN memory for  9 occupieds at a time.
 Estimated scratch disk usage=   224156214 words.
 Actual    scratch disk usage=   223798838 words.
 JobTyp=1 Pass  1:  I=   1 to   9 NPSUse=  1 ParTrn=F ParDer=F DoDerP=F.
 JobTyp=1 Pass  2:  I=  10 to  18 NPSUse=  1 ParTrn=F ParDer=F DoDerP=F.
 JobTyp=1 Pass  3:  I=  19 to  26 NPSUse=  1 ParTrn=F ParDer=F DoDerP=F.
 Spin components of T(2) and E(2):
     alpha-alpha T2 =       0.7081206860D-01 E2=     -0.1892422290D+00
     alpha-beta  T2 =       0.3683422885D+00 E2=     -0.1043739854D+01
     beta-beta   T2 =       0.7081206860D-01 E2=     -0.1892422290D+00
 ANorm=    0.1228806911D+01
 E2 =    -0.1422224312D+01 EUMP2 =    -0.29557799450004D+04

 **********************************************************************

            Population analysis using the SCF density.

 **********************************************************************

 Orbital symmetries:
       Occupied  (A) (A) (A) (A) (A) (A) (A) (A) (A) (A) (A) (A)
                 (A) (A) (A) (A) (A) (A) (A) (A) (A) (A) (A) (A)
                 (A) (A) (A) (A) (A) (A) (A) (A) (A) (A) (A) (A)
                 (A) (A) (A) (A) (A) (A) (A) (A) (A) (A) (A) (A)
                 (A)
       Virtual   (A) (A) (A) (A) (A) (A) (A) (A) (A) (A) (A) (A)
                 (A) (A) (A) (A) (A) (A) (A) (A) (A) (A) (A) (A)
                 (A) (A) (A) (A) (A) (A) (A) (A) (A) (A) (A) (A)
                 (A) (A) (A) (A) (A) (A) (A) (A) (A) (A) (A) (A)
                 (A) (A) (A) (A) (A) (A) (A) (A) (A) (A) (A) (A)
                 (A) (A) (A) (A) (A) (A) (A) (A) (A) (A) (A) (A)
                 (A) (A) (A) (A) (A) (A) (A) (A) (A) (A) (A) (A)
                 (A) (A) (A) (A) (A) (A) (A) (A) (A) (A) (A) (A)
                 (A) (A) (A) (A) (A) (A) (A) (A) (A) (A) (A) (A)
                 (A) (A) (A) (A) (A) (A) (A) (A) (A) (A) (A) (A)
                 (A) (A) (A) (A) (A) (A) (A) (A) (A) (A) (A) (A)
                 (A) (A) (A) (A) (A) (A) (A) (A) (A) (A) (A) (A)
                 (A) (A) (A) (A) (A) (A) (A) (A) (A) (A) (A) (A)
                 (A) (A) (A) (A) (A) (A) (A) (A) (A) (A) (A) (A)
                 (A) (A) (A) (A) (A) (A) (A) (A) (A) (A) (A) (A)
                 (A) (A) (A) (A) (A) (A) (A) (A) (A) (A) (A) (A)
                 (A) (A) (A) (A) (A) (A) (A) (A) (A) (A) (A) (A)
                 (A) (A) (A) (A) (A) (A) (A) (A) (A) (A) (A) (A)
                 (A) (A) (A) (A) (A) (A) (A) (A) (A) (A) (A) (A)
                 (A) (A) (A) (A) (A) (A) (A) (A) (A) (A) (A)
 The electronic state is 1-A.
 Alpha  occ. eigenvalues -- -490.03299 -65.16698 -58.52706 -58.52539 -58.52536
 Alpha  occ. eigenvalues --  -20.56821 -11.36639 -11.30675 -11.26222 -11.26093
 Alpha  occ. eigenvalues --  -11.25592 -11.25582 -11.24758 -11.24691  -9.84738
 Alpha  occ. eigenvalues --   -7.46113  -7.45288  -7.45269  -3.20073  -3.19685
 Alpha  occ. eigenvalues --   -3.19665  -3.18682  -3.18682  -1.41041  -1.16951
 Alpha  occ. eigenvalues --   -1.09624  -1.04406  -1.02929  -0.94857  -0.86782
 Alpha  occ. eigenvalues --   -0.83764  -0.76968  -0.72522  -0.66794  -0.66536
 Alpha  occ. eigenvalues --   -0.63800  -0.62265  -0.60444  -0.59329  -0.57432
 Alpha  occ. eigenvalues --   -0.52813  -0.51706  -0.50492  -0.49705  -0.45532
 Alpha  occ. eigenvalues --   -0.41907  -0.41356  -0.35439  -0.34887
 Alpha virt. eigenvalues --    0.04567   0.06217   0.07294   0.07632   0.08218
 Alpha virt. eigenvalues --    0.09426   0.09640   0.09987   0.10668   0.11000
 Alpha virt. eigenvalues --    0.11903   0.12589   0.12839   0.13526   0.14002
 Alpha virt. eigenvalues --    0.14789   0.15512   0.16072   0.16949   0.17775
 Alpha virt. eigenvalues --    0.18676   0.19837   0.20708   0.21447   0.21658
 Alpha virt. eigenvalues --    0.22066   0.22433   0.23140   0.24000   0.25232
 Alpha virt. eigenvalues --    0.25667   0.26535   0.27405   0.27890   0.28588
 Alpha virt. eigenvalues --    0.29381   0.29696   0.30809   0.31403   0.32206
 Alpha virt. eigenvalues --    0.33052   0.33495   0.33923   0.35049   0.36480
 Alpha virt. eigenvalues --    0.36719   0.37710   0.38707   0.40157   0.41233
 Alpha virt. eigenvalues --    0.42123   0.43773   0.46321   0.47087   0.47516
 Alpha virt. eigenvalues --    0.48565   0.50847   0.52942   0.53721   0.55201
 Alpha virt. eigenvalues --    0.58051   0.59177   0.61790   0.63216   0.64827
 Alpha virt. eigenvalues --    0.68852   0.69339   0.70307   0.71597   0.72024
 Alpha virt. eigenvalues --    0.72458   0.74082   0.75616   0.76781   0.77472
 Alpha virt. eigenvalues --    0.80827   0.81690   0.82081   0.83661   0.84753
 Alpha virt. eigenvalues --    0.85891   0.88073   0.88350   0.88855   0.90642
 Alpha virt. eigenvalues --    0.91740   0.92159   0.92814   0.94158   0.95204
 Alpha virt. eigenvalues --    0.95901   0.99484   0.99857   1.00698   1.02657
 Alpha virt. eigenvalues --    1.03901   1.06202   1.07761   1.08666   1.09212
 Alpha virt. eigenvalues --    1.11535   1.13105   1.13814   1.15706   1.17825
 Alpha virt. eigenvalues --    1.21016   1.24664   1.25616   1.26549   1.30418
 Alpha virt. eigenvalues --    1.31531   1.35095   1.36029   1.37404   1.40549
 Alpha virt. eigenvalues --    1.43674   1.47148   1.49148   1.51922   1.55832
 Alpha virt. eigenvalues --    1.64923   1.72806   1.74160   1.75518   1.76574
 Alpha virt. eigenvalues --    1.77166   1.80734   1.82315   1.82547   1.83421
 Alpha virt. eigenvalues --    1.86292   1.89626   1.90999   1.91963   1.92467
 Alpha virt. eigenvalues --    1.94872   1.98327   1.99932   2.03082   2.03715
 Alpha virt. eigenvalues --    2.04827   2.06887   2.09435   2.16807   2.19579
 Alpha virt. eigenvalues --    2.20927   2.21749   2.22916   2.24003   2.25322
 Alpha virt. eigenvalues --    2.26667   2.30181   2.30761   2.32313   2.34237
 Alpha virt. eigenvalues --    2.36334   2.38949   2.40996   2.44766   2.49068
 Alpha virt. eigenvalues --    2.53864   2.55683   2.60523   2.65195   2.72630
 Alpha virt. eigenvalues --    2.74052   2.74738   2.75948   2.84311   2.85638
 Alpha virt. eigenvalues --    2.86718   2.95111   2.96576   2.99571   3.00493
 Alpha virt. eigenvalues --    3.03775   3.04764   3.05305   3.06021   3.08078
 Alpha virt. eigenvalues --    3.10321   3.14657   3.18290   3.19000   3.20293
 Alpha virt. eigenvalues --    3.22588   3.24696   3.28065   3.29301   3.33906
 Alpha virt. eigenvalues --    3.37366   3.44674   3.47057   3.52595   3.60325
 Alpha virt. eigenvalues --    3.62143   3.72718   3.75341   3.78146   3.88179
 Alpha virt. eigenvalues --    3.91105   3.92460   3.98918   4.01510   4.14865
 Alpha virt. eigenvalues --    4.17428   4.38844   4.43037   4.50777   4.55456
 Alpha virt. eigenvalues --    4.58181   4.71473   4.71546   4.77241   4.84900
 Alpha virt. eigenvalues --    4.87108   5.10176   5.25555   5.62094   5.76893
 Alpha virt. eigenvalues --    6.28845   7.32796   8.22539   8.23161   8.33200
 Alpha virt. eigenvalues --   24.73702  24.94328  24.99395  25.08800  25.09146
 Alpha virt. eigenvalues --   25.19803  25.23218  25.32014  49.57438  51.69388
 Alpha virt. eigenvalues --  293.90717 293.91432 294.038641028.53789
          Condensed to atoms (all electrons):
              1          2          3          4          5          6
     1  C    6.571989  -0.714351  -0.099339  -0.452994   0.485702   0.264965
     2  C   -0.714351  11.352591  -1.325169  -3.571279  -0.369514   0.196424
     3  C   -0.099339  -1.325169  12.422130  -0.775835  -0.821471  -0.820512
     4  C   -0.452994  -3.571279  -0.775835  12.066081  -1.381916   0.406198
     5  C    0.485702  -0.369514  -0.821471  -1.381916   7.461484   0.266319
     6  C    0.264965   0.196424  -0.820512   0.406198   0.266319   5.365622
     7  H    0.413525  -0.036229   0.018218  -0.004443  -0.007533  -0.018934
     8  H   -0.030794   0.374327   0.005081   0.004325  -0.000276  -0.006726
     9  H   -0.005645  -0.021214  -0.026894   0.458623  -0.064940  -0.013797
    10  H   -0.002714  -0.008570   0.009244  -0.070902   0.444263  -0.005929
    11  H   -0.005890  -0.024855   0.018375  -0.036591  -0.003418   0.424779
    12  C   -0.023336   0.666138  -4.688968   0.046450   0.761591   0.155249
    13  C   -0.097194  -0.876684   0.754895   0.619265  -0.359255  -0.036081
    14  H    0.001042  -0.003954  -0.031314   0.012023   0.017942  -0.000958
    15  H    0.001485   0.013379  -0.004505  -0.011554  -0.001603  -0.000140
    16  O    0.040046   0.013928  -0.026456  -0.122733  -0.008479  -0.011226
    17  Br   0.009150   0.032787   0.056617   0.012585   0.004143   0.001326
              7          8          9         10         11         12
     1  C    0.413525  -0.030794  -0.005645  -0.002714  -0.005890  -0.023336
     2  C   -0.036229   0.374327  -0.021214  -0.008570  -0.024855   0.666138
     3  C    0.018218   0.005081  -0.026894   0.009244   0.018375  -4.688968
     4  C   -0.004443   0.004325   0.458623  -0.070902  -0.036591   0.046450
     5  C   -0.007533  -0.000276  -0.064940   0.444263  -0.003418   0.761591
     6  C   -0.018934  -0.006726  -0.013797  -0.005929   0.424779   0.155249
     7  H    0.445753  -0.002899   0.000014  -0.000051  -0.003190   0.008308
     8  H   -0.002899   0.432253   0.000026   0.000013  -0.000042   0.025095
     9  H    0.000014   0.000026   0.449300  -0.002854  -0.000067   0.037038
    10  H   -0.000051   0.000013  -0.002854   0.444724  -0.003196   0.007338
    11  H   -0.003190  -0.000042  -0.000067  -0.003196   0.440792   0.002756
    12  C    0.008308   0.025095   0.037038   0.007338   0.002756  10.987654
    13  C    0.000228   0.002459   0.007233   0.001042  -0.000291  -2.041596
    14  H    0.000001  -0.000041   0.000851   0.000026  -0.000001  -0.058719
    15  H    0.000000   0.000002   0.000366  -0.000003   0.000000  -0.016558
    16  O    0.000021   0.002942  -0.000379   0.000011   0.000002   0.349424
    17  Br  -0.000032  -0.000383  -0.001084  -0.000049  -0.000020  -0.078490
             13         14         15         16         17
     1  C   -0.097194   0.001042   0.001485   0.040046   0.009150
     2  C   -0.876684  -0.003954   0.013379   0.013928   0.032787
     3  C    0.754895  -0.031314  -0.004505  -0.026456   0.056617
     4  C    0.619265   0.012023  -0.011554  -0.122733   0.012585
     5  C   -0.359255   0.017942  -0.001603  -0.008479   0.004143
     6  C   -0.036081  -0.000958  -0.000140  -0.011226   0.001326
     7  H    0.000228   0.000001   0.000000   0.000021  -0.000032
     8  H    0.002459  -0.000041   0.000002   0.002942  -0.000383
     9  H    0.007233   0.000851   0.000366  -0.000379  -0.001084
    10  H    0.001042   0.000026  -0.000003   0.000011  -0.000049
    11  H   -0.000291  -0.000001   0.000000   0.000002  -0.000020
    12  C   -2.041596  -0.058719  -0.016558   0.349424  -0.078490
    13  C    7.329285   0.432939   0.429204  -0.027342   0.076592
    14  H    0.432939   0.459296  -0.025253   0.008170  -0.034563
    15  H    0.429204  -0.025253   0.430721  -0.010129  -0.041961
    16  O   -0.027342   0.008170  -0.010129   8.212799  -0.006947
    17  Br   0.076592  -0.034563  -0.041961  -0.006947  35.101017
 Mulliken atomic charges:
              1
     1  C   -0.355646
     2  C    0.302246
     3  C    1.335904
     4  C   -1.197303
     5  C   -0.423040
     6  C   -0.166578
     7  H    0.187243
     8  H    0.194637
     9  H    0.183423
    10  H    0.187606
    11  H    0.190856
    12  C   -0.139371
    13  C   -0.214699
    14  H    0.222512
    15  H    0.236550
    16  O   -0.413653
    17  Br  -0.130688
 Sum of Mulliken charges=   0.00000
 Atomic charges with hydrogens summed into heavy atoms:
              1
     1  C   -0.168403
     2  C    0.496883
     3  C    1.335904
     4  C   -1.013880
     5  C   -0.235434
     6  C    0.024278
     7  H    0.000000
     8  H    0.000000
     9  H    0.000000
    10  H    0.000000
    11  H    0.000000
    12  C   -0.139371
    13  C    0.244363
    14  H    0.000000
    15  H    0.000000
    16  O   -0.413653
    17  Br  -0.130688
 Sum of Mulliken charges=   0.00000
 Electronic spatial extent (au):  <R**2>=  2524.7561
 Charge=     0.0000 electrons
 Dipole moment (field-independent basis, Debye):
    X=    -3.6596    Y=    -4.0224    Z=     1.7042  Tot=     5.6989
 Quadrupole moment (field-independent basis, Debye-Ang):
   XX=   -62.9461   YY=   -75.9731   ZZ=   -69.6070
   XY=     0.4149   XZ=     5.6344   YZ=    -5.0035
 Traceless Quadrupole moment (field-independent basis, Debye-Ang):
   XX=     6.5627   YY=    -6.4644   ZZ=    -0.0983
   XY=     0.4149   XZ=     5.6344   YZ=    -5.0035
 Octapole moment (field-independent basis, Debye-Ang**2):
  XXX=    20.3930  YYY=   -35.1433  ZZZ=    -4.4488  XYY=     8.0906
  XXY=   -10.8732  XXZ=   -20.2243  XZZ=    40.4727  YZZ=    -1.6279
  YYZ=    -5.1744  XYZ=     8.2019
 Hexadecapole moment (field-independent basis, Debye-Ang**3):
 XXXX= -2109.0906 YYYY=  -545.2965 ZZZZ=  -225.8665 XXXY=    17.8091
 XXXZ=    47.3244 YYYX=   -24.5551 YYYZ=   -26.2285 ZZZX=   -23.4031
 ZZZY=     7.0745 XXYY=  -439.8923 XXZZ=  -426.5171 YYZZ=  -121.1984
 XXYZ=   -11.2318 YYXZ=    -8.6314 ZZXY=   -16.7405
 N-N= 6.956013335971D+02 E-N=-8.437692363224D+03  KE= 2.953559913766D+03
 1|1|UNPC-UNK|SP|RMP2-FC|6-311+G(d,p)|C8H7Br1O1|PCUSER|14-Oct-2017|0||#
  MP2/6-311+G(D,P) SCRF=(SOLVENT=ETHANOL) GEOM=CONNECTIVITY||Title Card
  Required||0,1|C|C,1,1.39566918|C,2,1.40558305,1,120.1600856|C,3,1.405
 46442,2,119.55673139,1,-2.22735047,0|C,4,1.39841519,3,120.04490228,2,1
 .87280024,0|C,5,1.39953243,4,120.19667557,3,-1.45452653,0|H,1,1.086631
 12,2,119.84234679,3,-179.36420326,0|H,2,1.08603265,1,121.12012866,6,-1
 79.33489486,0|H,4,1.08556818,3,120.85057232,2,179.80134193,0|H,5,1.086
 55283,4,119.71716164,3,179.85118904,0|H,6,1.08672655,5,120.02468546,4,
 179.96552093,0|C,3,1.49515745,2,118.00528059,1,-178.25205542,0|C,12,1.
 52145679,3,118.94857446,2,-170.89576819,0|H,13,1.09038229,12,112.68641
 109,3,-19.30859482,0|H,13,1.08879369,12,108.6852263,3,-142.56809324,0|
 O,12,1.22285524,3,121.67983523,2,9.2853598,0|Br,13,1.94831544,12,109.7
 4050386,3,100.17687481,0||Version=x86-Win32-G03RevB.05|State=1-A|HF=-2
 954.3577207|MP2=-2955.779945|RMSD=3.204e-009|PG=C01 [X(C8H7Br1O1)]||@


 FOR THE NATURE OF THE CHEMICAL BOND
 IS THE PROBLEM AT THE HEART OF ALL CHEMISTRY.

                     -- BRYCE CRAWFORD, JR., 1953
 Job cpu time:  0 days  0 hours 10 minutes 34.0 seconds.
 File lengths (MBytes):  RWF=   1828 Int=      0 D2E=      0 Chk=     17 Scr=      1
 Normal termination of Gaussian 03 at Sat Oct 14 21:03:43 2017.
