# Supplementary material for: Conformational preferences of α-fluoroketones may influence their reactivity
Source: Beilstein J Org Chem. 2017 Dec 29;13:2915–21. doi: 10.3762/bjoc.13.284 (PMC5753061; doi:10.3762/bjoc.13.284)
Supplement: File 2 — Details of computational conformational analysis. [file Beilstein_J_Org_Chem-13-2915-s002.zip › Computation/CH2BR90_1.out]

 Entering Link 1 = C:\G03W\l1.exe PID=      3156.
  
 Copyright (c) 1988,1990,1992,1993,1995,1998,2003, Gaussian, Inc.
                  All Rights Reserved.
  
 This is the Gaussian(R) 03 program.  It is based on the
 the Gaussian(R) 98 system (copyright 1998, Gaussian, Inc.),
 the Gaussian(R) 94 system (copyright 1995, Gaussian, Inc.),
 the Gaussian 92(TM) system (copyright 1992, Gaussian, Inc.),
 the Gaussian 90(TM) system (copyright 1990, Gaussian, Inc.),
 the Gaussian 88(TM) system (copyright 1988, Gaussian, Inc.),
 the Gaussian 86(TM) system (copyright 1986, Carnegie Mellon
 University), and the Gaussian 82(TM) system (copyright 1983,
 Carnegie Mellon University). Gaussian is a federally registered
 trademark of Gaussian, Inc.
  
 This software contains proprietary and confidential information,
 including trade secrets, belonging to Gaussian, Inc.
  
 This software is provided under written license and may be
 used, copied, transmitted, or stored only in accord with that
 written license.
  
 The following legend is applicable only to US Government
 contracts under DFARS:
  
                    RESTRICTED RIGHTS LEGEND
  
 Use, duplication or disclosure by the US Government is subject
 to restrictions as set forth in subparagraph (c)(1)(ii) of the
 Rights in Technical Data and Computer Software clause at DFARS
 252.227-7013.
  
 Gaussian, Inc.
 Carnegie Office Park, Building 6, Pittsburgh, PA 15106 USA
  
 The following legend is applicable only to US Government
 contracts under FAR:
  
                    RESTRICTED RIGHTS LEGEND
  
 Use, reproduction and disclosure by the US Government is subject
 to restrictions as set forth in subparagraph (c) of the
 Commercial Computer Software - Restricted Rights clause at FAR
 52.227-19.
  
 Gaussian, Inc.
 Carnegie Office Park, Building 6, Pittsburgh, PA 15106 USA
  
  
 ---------------------------------------------------------------
 Warning -- This program may not be used in any manner that
 competes with the business of Gaussian, Inc. or will provide
 assistance to any competitor of Gaussian, Inc.  The licensee
 of this program is prohibited from giving any competitor of
 Gaussian, Inc. access to this program.  By using this program,
 the user acknowledges that Gaussian, Inc. is engaged in the
 business of creating and licensing software in the field of
 computational chemistry and represents and warrants to the
 licensee that it is not a competitor of Gaussian, Inc. and that
 it will not use this program in any manner prohibited above.
 ---------------------------------------------------------------
  

 Cite this work as:
 Gaussian 03, Revision B.05,
 M. J. Frisch, G. W. Trucks, H. B. Schlegel, G. E. Scuseria, 
 M. A. Robb, J. R. Cheeseman, J. A. Montgomery, Jr., T. Vreven, 
 K. N. Kudin, J. C. Burant, J. M. Millam, S. S. Iyengar, J. Tomasi, 
 V. Barone, B. Mennucci, M. Cossi, G. Scalmani, N. Rega, 
 G. A. Petersson, H. Nakatsuji, M. Hada, M. Ehara, K. Toyota, 
 R. Fukuda, J. Hasegawa, M. Ishida, T. Nakajima, Y. Honda, O. Kitao, 
 H. Nakai, M. Klene, X. Li, J. E. Knox, H. P. Hratchian, J. B. Cross, 
 C. Adamo, J. Jaramillo, R. Gomperts, R. E. Stratmann, O. Yazyev, 
 A. J. Austin, R. Cammi, C. Pomelli, J. W. Ochterski, P. Y. Ayala, 
 K. Morokuma, G. A. Voth, P. Salvador, J. J. Dannenberg, 
 V. G. Zakrzewski, S. Dapprich, A. D. Daniels, M. C. Strain, 
 O. Farkas, D. K. Malick, A. D. Rabuck, K. Raghavachari, 
 J. B. Foresman, J. V. Ortiz, Q. Cui, A. G. Baboul, S. Clifford, 
 J. Cioslowski, B. B. Stefanov, G. Liu, A. Liashenko, P. Piskorz, 
 I. Komaromi, R. L. Martin, D. J. Fox, T. Keith, M. A. Al-Laham, 
 C. Y. Peng, A. Nanayakkara, M. Challacombe, P. M. W. Gill, 
 B. Johnson, W. Chen, M. W. Wong, C. Gonzalez, and J. A. Pople, 
 Gaussian, Inc., Pittsburgh PA, 2003.
 
 **********************************************
 Gaussian 03:  x86-Win32-G03RevB.05  8-Nov-2003
                  04-Aug-2017 
 **********************************************
 %chk=CH2F.chk
 %mem=6MW
 %nproc=1
 Will use up to    1 processors via shared memory.
 Default route:  MaxDisk=2000MB
 ------------------------------------
 # mp2/6-311+g(d,p) geom=connectivity
 ------------------------------------
 1/38=1,57=2/1;
 2/17=6,18=5,40=1/2;
 3/5=4,6=6,7=111,11=9,16=1,25=1,30=1/1,2,3;
 4//1;
 5/5=2,38=5/2;
 8/10=2,27=262144000/1;
 9/16=-3,27=262144000/6;
 6/7=2,8=2,9=2,10=2/1;
 99/5=1,9=1/99;
 -------------------
 Title Card Required
 -------------------
 Symbolic Z-matrix:
 Charge =  0 Multiplicity = 1
 C
 C                    1    B1
 C                    2    B2       1    A1
 C                    3    B3       2    A2       1    D1       0
 C                    4    B4       3    A3       2    D2       0
 C                    5    B5       4    A4       3    D3       0
 H                    1    B6       2    A5       3    D4       0
 H                    2    B7       1    A6       6    D5       0
 H                    4    B8       3    A7       2    D6       0
 H                    5    B9       4    A8       3    D7       0
 H                    6    B10      5    A9       4    D8       0
 C                    3    B11      2    A10      1    D9       0
 C                    12   B12      3    A11      2    D10      0
 H                    13   B13      12   A12      3    D11      0
 H                    13   B14      12   A13      3    D12      0
 O                    12   B15      3    A14      2    D13      0
 Br                   13   B16      12   A15      3    D14      0
       Variables:
  B1                    1.39567                  
  B2                    1.40558                  
  B3                    1.40546                  
  B4                    1.39842                  
  B5                    1.39953                  
  B6                    1.08663                  
  B7                    1.08603                  
  B8                    1.08557                  
  B9                    1.08655                  
  B10                   1.08673                  
  B11                   1.49516                  
  B12                   1.52146                  
  B13                   1.09038                  
  B14                   1.08879                  
  B15                   1.22286                  
  B16                   1.94832                  
  A1                  120.16009                  
  A2                  119.55673                  
  A3                  120.0449                   
  A4                  120.19668                  
  A5                  119.84235                  
  A6                  121.12013                  
  A7                  120.85057                  
  A8                  119.71716                  
  A9                  120.02469                  
  A10                 118.00528                  
  A11                 118.94857                  
  A12                 112.68641                  
  A13                 108.68523                  
  A14                 121.67984                  
  A15                 109.7405                   
  D1                   -2.22735                  
  D2                    1.8728                   
  D3                   -1.45453                  
  D4                 -179.3642                   
  D5                 -179.33489                  
  D6                  179.80134                  
  D7                  179.85119                  
  D8                  179.96552                  
  D9                 -178.25206                  
  D10                -170.89577                  
  D11                 -29.30859                  
  D12                -152.56809                  
  D13                   9.28536                  
  D14                  90.17687                  
 
                          Input orientation:                          
 ---------------------------------------------------------------------
 Center     Atomic     Atomic              Coordinates (Angstroms)
 Number     Number      Type              X           Y           Z
 ---------------------------------------------------------------------
    1          6             0        0.000000    0.000000    0.000000
    2          6             0        0.000000    0.000000    1.395669
    3          6             0        1.215302    0.000000    2.101859
    4          6             0        2.428518   -0.047515    1.393918
    5          6             0        2.423343   -0.054850   -0.004468
    6          6             0        1.211193   -0.045668   -0.703968
    7          1             0       -0.942484    0.010459   -0.540724
    8          1             0       -0.929421    0.024243    1.956968
    9          1             0        3.379254   -0.045239    1.917897
   10          1             0        3.364469   -0.089217   -0.546406
   11          1             0        1.210440   -0.050836   -1.790682
   12          6             0        1.159394   -0.040266    3.595428
   13          6             0        2.442139    0.169294    4.386300
   14          1             0        3.328605   -0.163862    3.845820
   15          1             0        2.352509   -0.348461    5.339908
   16          8             0        0.111782   -0.240102    4.193718
   17         35             0        2.676397    2.065035    4.769994
 ---------------------------------------------------------------------
                    Distance matrix (angstroms):
                    1          2          3          4          5
     1  C    0.000000
     2  C    1.395669   0.000000
     3  C    2.427915   1.405583   0.000000
     4  C    2.800529   2.428983   1.405464   0.000000
     5  C    2.423968   2.799283   2.428783   1.398415   0.000000
     6  C    1.401658   2.424366   2.806201   2.425491   1.399532
     7  H    1.086631   2.153602   3.411656   3.887139   3.408904
     8  H    2.166595   1.086033   2.149748   3.405573   3.885166
     9  H    3.885838   3.419668   2.172229   1.085568   2.146939
    10  H    3.409718   3.885778   3.411772   2.154670   1.086553
    11  H    2.162010   3.408897   3.892876   3.409604   2.159099
    12  C    3.777952   2.486917   1.495157   2.541137   3.815368
    13  C    5.023180   3.864787   2.598550   3.000257   4.396526
    14  H    5.088889   4.136387   2.744868   2.614482   3.956779
    15  H    5.845540   4.605729   3.449583   3.958179   5.352904
    16  O    4.202073   2.810555   2.377242   3.639125   4.796082
    17  Br   5.846393   4.776352   3.676699   3.990263   5.230052
                    6          7          8          9         10
     6  C    0.000000
     7  H    2.160584   0.000000
     8  H    3.415801   2.497764   0.000000
     9  H    3.402155   4.972458   4.309412   0.000000
    10  H    2.159472   4.308110   4.971645   2.464740   0.000000
    11  H    1.086727   2.490227   4.316192   4.296201   2.487878
    12  C    4.299711   4.639851   2.655534   2.782430   4.692499
    13  C    5.241399   5.979671   4.158138   2.649004   5.024850
    14  H    5.019758   6.124896   4.661966   1.932233   4.393007
    15  H    6.158142   6.750380   4.728028   3.585570   5.978291
    16  O    5.023329   4.856871   2.481337   3.986691   5.750784
    17  Br   6.046995   6.746948   5.007980   3.616867   5.777401
                   11         12         13         14         15
    11  H    0.000000
    12  C    5.386362   0.000000
    13  C    6.302432   1.521457   0.000000
    14  H    6.022420   2.187110   1.090382   0.000000
    15  H    7.227601   2.135818   1.088794   1.794196   0.000000
    16  O    6.087356   1.222855   2.373870   3.236479   2.519196
    17  Br   7.047582   2.848367   1.948315   2.499492   2.500934
                   16         17
    16  O    0.000000
    17  Br   3.496141   0.000000
 Stoichiometry    C8H7BrO
 Framework group  C1[X(C8H7BrO)]
 Deg. of freedom    45
 Full point group                 C1      NOp   1
 Largest Abelian subgroup         C1      NOp   1
 Largest concise Abelian subgroup C1      NOp   1
                         Standard orientation:                         
 ---------------------------------------------------------------------
 Center     Atomic     Atomic              Coordinates (Angstroms)
 Number     Number      Type              X           Y           Z
 ---------------------------------------------------------------------
    1          6             0       -3.341118    0.496157   -0.734850
    2          6             0       -2.102941    1.083394   -0.470348
    3          6             0       -1.113057    0.363409    0.220604
    4          6             0       -1.395053   -0.933204    0.683856
    5          6             0       -2.639767   -1.514687    0.422835
    6          6             0       -3.619545   -0.797739   -0.273377
    7          1             0       -4.098957    1.053772   -1.278460
    8          1             0       -1.874362    2.088937   -0.811087
    9          1             0       -0.645126   -1.509230    1.217017
   10          1             0       -2.851228   -2.518337    0.781399
   11          1             0       -4.585673   -1.252542   -0.475185
   12          6             0        0.181102    1.052725    0.512993
   13          6             0        1.339938    0.238574    1.068952
   14          1             0        1.008403   -0.614132    1.662172
   15          1             0        1.977149    0.896052    1.658152
   16          8             0        0.328396    2.251181    0.319651
   17         35             0        2.416722   -0.459593   -0.397006
 ---------------------------------------------------------------------
 Rotational constants (GHZ):      2.0092289      0.4768375      0.4231991
 Standard basis: 6-311+G(d,p) (5D, 7F)
 There are   288 symmetry adapted basis functions of A   symmetry.
 Integral buffers will be    262144 words long.
 Raffenetti 1 integral format.
 Two-electron integral symmetry is turned on.
   288 basis functions,   474 primitive gaussians,   300 cartesian basis functions
    49 alpha electrons       49 beta electrons
       nuclear repulsion energy       699.2851902120 Hartrees.
 NAtoms=   17 NActive=   17 NUniq=   17 SFac= 1.00D+00 NAtFMM=   60 Big=F
 One-electron integrals computed using PRISM.
 NBasis=   288 RedAO= T  NBF=   288
 NBsUse=   288 1.00D-06 NBFU=   288
 Harris functional with IExCor=  205 diagonalized for initial guess.
 ExpMin= 3.50D-02 ExpMax= 4.40D+05 ExpMxC= 1.51D+04 IAcc=3 IRadAn=         5 AccDes= 0.00D+00
 HarFok:  IExCor= 205 AccDes= 0.00D+00 IRadAn=         5 IDoV=1
 ScaDFX=  1.000000  1.000000  1.000000  1.000000
 Initial guess orbital symmetries:
       Occupied  (A) (A) (A) (A) (A) (A) (A) (A) (A) (A) (A) (A)
                 (A) (A) (A) (A) (A) (A) (A) (A) (A) (A) (A) (A)
                 (A) (A) (A) (A) (A) (A) (A) (A) (A) (A) (A) (A)
                 (A) (A) (A) (A) (A) (A) (A) (A) (A) (A) (A) (A)
                 (A)
       Virtual   (A) (A) (A) (A) (A) (A) (A) (A) (A) (A) (A) (A)
                 (A) (A) (A) (A) (A) (A) (A) (A) (A) (A) (A) (A)
                 (A) (A) (A) (A) (A) (A) (A) (A) (A) (A) (A) (A)
                 (A) (A) (A) (A) (A) (A) (A) (A) (A) (A) (A) (A)
                 (A) (A) (A) (A) (A) (A) (A) (A) (A) (A) (A) (A)
                 (A) (A) (A) (A) (A) (A) (A) (A) (A) (A) (A) (A)
                 (A) (A) (A) (A) (A) (A) (A) (A) (A) (A) (A) (A)
                 (A) (A) (A) (A) (A) (A) (A) (A) (A) (A) (A) (A)
                 (A) (A) (A) (A) (A) (A) (A) (A) (A) (A) (A) (A)
                 (A) (A) (A) (A) (A) (A) (A) (A) (A) (A) (A) (A)
                 (A) (A) (A) (A) (A) (A) (A) (A) (A) (A) (A) (A)
                 (A) (A) (A) (A) (A) (A) (A) (A) (A) (A) (A) (A)
                 (A) (A) (A) (A) (A) (A) (A) (A) (A) (A) (A) (A)
                 (A) (A) (A) (A) (A) (A) (A) (A) (A) (A) (A) (A)
                 (A) (A) (A) (A) (A) (A) (A) (A) (A) (A) (A) (A)
                 (A) (A) (A) (A) (A) (A) (A) (A) (A) (A) (A) (A)
                 (A) (A) (A) (A) (A) (A) (A) (A) (A) (A) (A) (A)
                 (A) (A) (A) (A) (A) (A) (A) (A) (A) (A) (A) (A)
                 (A) (A) (A) (A) (A) (A) (A) (A) (A) (A) (A) (A)
                 (A) (A) (A) (A) (A) (A) (A) (A) (A) (A) (A)
 The electronic state of the initial guess is 1-A.
 Requested convergence on RMS density matrix=1.00D-08 within 128 cycles.
 Requested convergence on MAX density matrix=1.00D-06.
 Requested convergence on             energy=1.00D-06.
 No special actions if energy rises.
 SCF Done:  E(RHF) =  -2954.34317197     A.U. after   17 cycles
             Convg  =    0.5643D-08             -V/T =  2.0003
             S**2   =   0.0000
 ExpMin= 3.50D-02 ExpMax= 4.40D+05 ExpMxC= 1.51D+04 IAcc=3 IRadAn=         5 AccDes= 0.00D+00
 HarFok:  IExCor= 205 AccDes= 0.00D+00 IRadAn=         5 IDoV=1
 ScaDFX=  1.000000  1.000000  1.000000  1.000000
 Range of M.O.s used for correlation:    24   288
 NBasis=   288 NAE=    49 NBE=    49 NFC=    23 NFV=     0
 NROrb=    265 NOA=    26 NOB=    26 NVA=   239 NVB=   239

 **** Warning!!: The largest alpha MO coefficient is  0.13826552D+03

 Disk-based method using OVN memory for  9 occupieds at a time.
 Estimated scratch disk usage=   225205934 words.
 Actual    scratch disk usage=   224843438 words.
 JobTyp=1 Pass  1:  I=   1 to   9 NPSUse=  1 ParTrn=F ParDer=F DoDerP=F.
 JobTyp=1 Pass  2:  I=  10 to  18 NPSUse=  1 ParTrn=F ParDer=F DoDerP=F.
 JobTyp=1 Pass  3:  I=  19 to  26 NPSUse=  1 ParTrn=F ParDer=F DoDerP=F.
 Spin components of T(2) and E(2):
     alpha-alpha T2 =       0.7116783311D-01 E2=     -0.1897160147D+00
     alpha-beta  T2 =       0.3708747671D+00 E2=     -0.1047335913D+01
     beta-beta   T2 =       0.7116783311D-01 E2=     -0.1897160147D+00
 ANorm=    0.1230126186D+01
 E2 =    -0.1426767942D+01 EUMP2 =    -0.29557699399120D+04

 **********************************************************************

            Population analysis using the SCF density.

 **********************************************************************

 Orbital symmetries:
       Occupied  (A) (A) (A) (A) (A) (A) (A) (A) (A) (A) (A) (A)
                 (A) (A) (A) (A) (A) (A) (A) (A) (A) (A) (A) (A)
                 (A) (A) (A) (A) (A) (A) (A) (A) (A) (A) (A) (A)
                 (A) (A) (A) (A) (A) (A) (A) (A) (A) (A) (A) (A)
                 (A)
       Virtual   (A) (A) (A) (A) (A) (A) (A) (A) (A) (A) (A) (A)
                 (A) (A) (A) (A) (A) (A) (A) (A) (A) (A) (A) (A)
                 (A) (A) (A) (A) (A) (A) (A) (A) (A) (A) (A) (A)
                 (A) (A) (A) (A) (A) (A) (A) (A) (A) (A) (A) (A)
                 (A) (A) (A) (A) (A) (A) (A) (A) (A) (A) (A) (A)
                 (A) (A) (A) (A) (A) (A) (A) (A) (A) (A) (A) (A)
                 (A) (A) (A) (A) (A) (A) (A) (A) (A) (A) (A) (A)
                 (A) (A) (A) (A) (A) (A) (A) (A) (A) (A) (A) (A)
                 (A) (A) (A) (A) (A) (A) (A) (A) (A) (A) (A) (A)
                 (A) (A) (A) (A) (A) (A) (A) (A) (A) (A) (A) (A)
                 (A) (A) (A) (A) (A) (A) (A) (A) (A) (A) (A) (A)
                 (A) (A) (A) (A) (A) (A) (A) (A) (A) (A) (A) (A)
                 (A) (A) (A) (A) (A) (A) (A) (A) (A) (A) (A) (A)
                 (A) (A) (A) (A) (A) (A) (A) (A) (A) (A) (A) (A)
                 (A) (A) (A) (A) (A) (A) (A) (A) (A) (A) (A) (A)
                 (A) (A) (A) (A) (A) (A) (A) (A) (A) (A) (A) (A)
                 (A) (A) (A) (A) (A) (A) (A) (A) (A) (A) (A) (A)
                 (A) (A) (A) (A) (A) (A) (A) (A) (A) (A) (A) (A)
                 (A) (A) (A) (A) (A) (A) (A) (A) (A) (A) (A) (A)
                 (A) (A) (A) (A) (A) (A) (A) (A) (A) (A) (A)
 The electronic state is 1-A.
 Alpha  occ. eigenvalues -- -490.02854 -65.16251 -58.52262 -58.52090 -58.52087
 Alpha  occ. eigenvalues --  -20.56235 -11.35903 -11.31079 -11.26990 -11.26568
 Alpha  occ. eigenvalues --  -11.26521 -11.26082 -11.25854 -11.25625  -9.84290
 Alpha  occ. eigenvalues --   -7.45683  -7.44826  -7.44807  -3.19648  -3.19246
 Alpha  occ. eigenvalues --   -3.19226  -3.18208  -3.18208  -1.40137  -1.17523
 Alpha  occ. eigenvalues --   -1.09671  -1.04787  -1.03668  -0.94724  -0.87333
 Alpha  occ. eigenvalues --   -0.84576  -0.77393  -0.72783  -0.67306  -0.66543
 Alpha  occ. eigenvalues --   -0.64609  -0.62325  -0.61191  -0.59232  -0.57711
 Alpha  occ. eigenvalues --   -0.53604  -0.52003  -0.51443  -0.49287  -0.45010
 Alpha  occ. eigenvalues --   -0.41469  -0.40767  -0.35838  -0.35409
 Alpha virt. eigenvalues --    0.04765   0.05335   0.06533   0.07265   0.07563
 Alpha virt. eigenvalues --    0.08744   0.09297   0.09601   0.10721   0.10792
 Alpha virt. eigenvalues --    0.11787   0.11860   0.12680   0.13398   0.13689
 Alpha virt. eigenvalues --    0.14761   0.15371   0.15656   0.16435   0.17665
 Alpha virt. eigenvalues --    0.18404   0.19392   0.20304   0.20719   0.21402
 Alpha virt. eigenvalues --    0.21760   0.22464   0.22721   0.23473   0.24924
 Alpha virt. eigenvalues --    0.25597   0.26369   0.26691   0.27220   0.27963
 Alpha virt. eigenvalues --    0.28800   0.29100   0.29958   0.30792   0.31154
 Alpha virt. eigenvalues --    0.32247   0.33020   0.33366   0.34554   0.35307
 Alpha virt. eigenvalues --    0.36140   0.36980   0.39458   0.40320   0.41115
 Alpha virt. eigenvalues --    0.42730   0.44104   0.45675   0.46470   0.47718
 Alpha virt. eigenvalues --    0.48269   0.50858   0.52983   0.54289   0.55017
 Alpha virt. eigenvalues --    0.58555   0.59767   0.61178   0.62963   0.64001
 Alpha virt. eigenvalues --    0.67994   0.68858   0.70274   0.70750   0.71197
 Alpha virt. eigenvalues --    0.71728   0.73500   0.75459   0.77072   0.77651
 Alpha virt. eigenvalues --    0.80439   0.81400   0.81974   0.83498   0.85019
 Alpha virt. eigenvalues --    0.85731   0.87568   0.88278   0.88797   0.90024
 Alpha virt. eigenvalues --    0.90980   0.91406   0.92364   0.93585   0.94445
 Alpha virt. eigenvalues --    0.95083   0.98430   0.98987   0.99784   1.02328
 Alpha virt. eigenvalues --    1.03047   1.06109   1.07275   1.08250   1.09442
 Alpha virt. eigenvalues --    1.12051   1.12559   1.14505   1.15919   1.17905
 Alpha virt. eigenvalues --    1.20964   1.24057   1.24656   1.26745   1.29942
 Alpha virt. eigenvalues --    1.31463   1.35392   1.35880   1.36818   1.41470
 Alpha virt. eigenvalues --    1.45095   1.46840   1.49230   1.52127   1.55262
 Alpha virt. eigenvalues --    1.65350   1.72698   1.73700   1.74842   1.76247
 Alpha virt. eigenvalues --    1.76852   1.80437   1.81485   1.81653   1.82910
 Alpha virt. eigenvalues --    1.86020   1.88880   1.89779   1.90210   1.91477
 Alpha virt. eigenvalues --    1.94585   1.97961   1.99005   2.02013   2.02951
 Alpha virt. eigenvalues --    2.04136   2.07335   2.08319   2.15489   2.18398
 Alpha virt. eigenvalues --    2.20257   2.21037   2.22040   2.23151   2.25126
 Alpha virt. eigenvalues --    2.26248   2.29306   2.30350   2.33480   2.34134
 Alpha virt. eigenvalues --    2.35618   2.37450   2.40220   2.45086   2.48624
 Alpha virt. eigenvalues --    2.53665   2.56786   2.59548   2.64441   2.71667
 Alpha virt. eigenvalues --    2.73035   2.73838   2.74830   2.83276   2.84738
 Alpha virt. eigenvalues --    2.86861   2.94018   2.95738   2.98195   2.99429
 Alpha virt. eigenvalues --    3.03022   3.03588   3.04494   3.05267   3.06936
 Alpha virt. eigenvalues --    3.10364   3.12418   3.17553   3.18128   3.20283
 Alpha virt. eigenvalues --    3.22731   3.24846   3.27240   3.28940   3.33735
 Alpha virt. eigenvalues --    3.35593   3.45026   3.46447   3.52063   3.59957
 Alpha virt. eigenvalues --    3.61846   3.73629   3.74921   3.77394   3.87721
 Alpha virt. eigenvalues --    3.90818   3.91723   3.98895   4.00671   4.14820
 Alpha virt. eigenvalues --    4.18184   4.37945   4.41926   4.50865   4.54775
 Alpha virt. eigenvalues --    4.57376   4.72146   4.72309   4.76847   4.85288
 Alpha virt. eigenvalues --    4.88329   5.10840   5.24884   5.63089   5.77534
 Alpha virt. eigenvalues --    6.29778   7.33252   8.23288   8.24027   8.34026
 Alpha virt. eigenvalues --   24.73045  24.94547  24.99445  25.08109  25.08397
 Alpha virt. eigenvalues --   25.19097  25.22386  25.31172  49.57869  51.69771
 Alpha virt. eigenvalues --  293.91418 293.92285 294.046871028.54214
          Condensed to atoms (all electrons):
              1          2          3          4          5          6
     1  C    6.622286  -0.871919  -0.202732  -0.453048   0.516906   0.241415
     2  C   -0.871919  11.778339  -1.052143  -3.706241  -0.545520   0.258460
     3  C   -0.202732  -1.052143  13.638639  -1.078560  -1.196339  -0.848097
     4  C   -0.453048  -3.706241  -1.078560  12.399075  -1.277590   0.445017
     5  C    0.516906  -0.545520  -1.196339  -1.277590   7.560814   0.255602
     6  C    0.241415   0.258460  -0.848097   0.445017   0.255602   5.354320
     7  H    0.394825  -0.029797   0.015795  -0.003629  -0.011231  -0.006343
     8  H   -0.054716   0.357165   0.026460   0.005111   0.000497  -0.011061
     9  H   -0.002643  -0.031450  -0.014110   0.424166  -0.040123  -0.016982
    10  H   -0.008656  -0.006413   0.005790  -0.056951   0.414940   0.009660
    11  H    0.010480  -0.036202   0.024151  -0.044136   0.010810   0.402419
    12  C    0.141332   0.112325  -6.067191   0.475464   1.176348   0.112300
    13  C   -0.108348  -0.692722   1.302354   0.215975  -0.465637  -0.039624
    14  H    0.001335   0.012838  -0.025277  -0.021932   0.018400  -0.001805
    15  H    0.000182   0.005145   0.009891  -0.001527  -0.000845   0.000165
    16  O    0.041426   0.080436  -0.010426  -0.170258  -0.022188  -0.008684
    17  Br   0.004113   0.071738   0.095269  -0.003973  -0.028705   0.003483
              7          8          9         10         11         12
     1  C    0.394825  -0.054716  -0.002643  -0.008656   0.010480   0.141332
     2  C   -0.029797   0.357165  -0.031450  -0.006413  -0.036202   0.112325
     3  C    0.015795   0.026460  -0.014110   0.005790   0.024151  -6.067191
     4  C   -0.003629   0.005111   0.424166  -0.056951  -0.044136   0.475464
     5  C   -0.011231   0.000497  -0.040123   0.414940   0.010810   1.176348
     6  C   -0.006343  -0.011061  -0.016982   0.009660   0.402419   0.112300
     7  H    0.493295  -0.003833   0.000025  -0.000091  -0.004451   0.009263
     8  H   -0.003833   0.454231  -0.000001   0.000020  -0.000067   0.042529
     9  H    0.000025  -0.000001   0.509933  -0.004595  -0.000122   0.039599
    10  H   -0.000091   0.000020  -0.004595   0.496708  -0.004489   0.010166
    11  H   -0.004451  -0.000067  -0.000122  -0.004489   0.492254   0.003273
    12  C    0.009263   0.042529   0.039599   0.010166   0.003273  13.381383
    13  C   -0.000114   0.007000   0.002630   0.000590  -0.000374  -3.197423
    14  H    0.000001  -0.000062  -0.002372   0.000046  -0.000001  -0.012342
    15  H    0.000000   0.000009   0.000602  -0.000003   0.000000  -0.068339
    16  O    0.000047   0.002702  -0.000545   0.000009   0.000003   0.295953
    17  Br  -0.000052  -0.000354   0.000228  -0.000092  -0.000035  -0.156717
             13         14         15         16         17
     1  C   -0.108348   0.001335   0.000182   0.041426   0.004113
     2  C   -0.692722   0.012838   0.005145   0.080436   0.071738
     3  C    1.302354  -0.025277   0.009891  -0.010426   0.095269
     4  C    0.215975  -0.021932  -0.001527  -0.170258  -0.003973
     5  C   -0.465637   0.018400  -0.000845  -0.022188  -0.028705
     6  C   -0.039624  -0.001805   0.000165  -0.008684   0.003483
     7  H   -0.000114   0.000001   0.000000   0.000047  -0.000052
     8  H    0.007000  -0.000062   0.000009   0.002702  -0.000354
     9  H    0.002630  -0.002372   0.000602  -0.000545   0.000228
    10  H    0.000590   0.000046  -0.000003   0.000009  -0.000092
    11  H   -0.000374  -0.000001   0.000000   0.000003  -0.000035
    12  C   -3.197423  -0.012342  -0.068339   0.295953  -0.156717
    13  C    8.125153   0.390912   0.461716   0.005564   0.149417
    14  H    0.390912   0.531105  -0.033385   0.009662  -0.041568
    15  H    0.461716  -0.033385   0.459395  -0.008935  -0.039933
    16  O    0.005564   0.009662  -0.008935   8.105462  -0.000002
    17  Br   0.149417  -0.041568  -0.039933  -0.000002  35.045446
 Mulliken atomic charges:
              1
     1  C   -0.272239
     2  C    0.295960
     3  C    1.376526
     4  C   -1.146962
     5  C   -0.366141
     6  C   -0.150244
     7  H    0.146290
     8  H    0.174370
     9  H    0.135760
    10  H    0.143361
    11  H    0.146487
    12  C   -0.297921
    13  C   -0.157067
    14  H    0.174444
    15  H    0.215862
    16  O   -0.320225
    17  Br  -0.098263
 Sum of Mulliken charges=   0.00000
 Atomic charges with hydrogens summed into heavy atoms:
              1
     1  C   -0.125950
     2  C    0.470330
     3  C    1.376526
     4  C   -1.011202
     5  C   -0.222780
     6  C   -0.003756
     7  H    0.000000
     8  H    0.000000
     9  H    0.000000
    10  H    0.000000
    11  H    0.000000
    12  C   -0.297921
    13  C    0.233240
    14  H    0.000000
    15  H    0.000000
    16  O   -0.320225
    17  Br  -0.098263
 Sum of Mulliken charges=   0.00000
 Electronic spatial extent (au):  <R**2>=  2450.2933
 Charge=     0.0000 electrons
 Dipole moment (field-independent basis, Debye):
    X=    -2.4770    Y=    -2.6548    Z=     1.4265  Tot=     3.9011
 Quadrupole moment (field-independent basis, Debye-Ang):
   XX=   -65.4190   YY=   -76.5394   ZZ=   -69.7598
   XY=     0.7820   XZ=     5.0481   YZ=    -3.3705
 Traceless Quadrupole moment (field-independent basis, Debye-Ang):
   XX=     5.1537   YY=    -5.9666   ZZ=     0.8129
   XY=     0.7820   XZ=     5.0481   YZ=    -3.3705
 Octapole moment (field-independent basis, Debye-Ang**2):
  XXX=    39.2089  YYY=   -32.7181  ZZZ=    -7.3473  XYY=    13.0204
  XXY=    -7.8788  XXZ=   -18.3064  XZZ=    38.6444  YZZ=    -1.1679
  YYZ=    -4.3890  XYZ=     9.4148
 Hexadecapole moment (field-independent basis, Debye-Ang**3):
 XXXX= -2078.6816 YYYY=  -586.8572 ZZZZ=  -236.5603 XXXY=     5.8395
 XXXZ=    35.9306 YYYX=   -31.9414 YYYZ=   -17.6252 ZZZX=   -23.8656
 ZZZY=     8.3097 XXYY=  -433.0135 XXZZ=  -409.5579 YYZZ=  -124.4127
 XXYZ=    -4.9156 YYXZ=    -9.1323 ZZXY=   -18.8285
 N-N= 6.992851902120D+02 E-N=-8.444656661854D+03  KE= 2.953537670270D+03
 1|1|UNPC-UNK|SP|RMP2-FC|6-311+G(d,p)|C8H7Br1O1|PCUSER|04-Aug-2017|0||#
  MP2/6-311+G(D,P) GEOM=CONNECTIVITY||Title Card Required||0,1|C|C,1,1.
 39566918|C,2,1.40558305,1,120.1600856|C,3,1.40546442,2,119.55673139,1,
 -2.22735047,0|C,4,1.39841519,3,120.04490228,2,1.87280024,0|C,5,1.39953
 243,4,120.19667557,3,-1.45452653,0|H,1,1.08663112,2,119.84234679,3,-17
 9.36420326,0|H,2,1.08603265,1,121.12012866,6,-179.33489486,0|H,4,1.085
 56818,3,120.85057232,2,179.80134193,0|H,5,1.08655283,4,119.71716164,3,
 179.85118904,0|H,6,1.08672655,5,120.02468546,4,179.96552093,0|C,3,1.49
 515745,2,118.00528059,1,-178.25205542,0|C,12,1.52145679,3,118.94857446
 ,2,-170.89576819,0|H,13,1.09038229,12,112.68641109,3,-29.30859482,0|H,
 13,1.08879369,12,108.6852263,3,-152.56809324,0|O,12,1.22285524,3,121.6
 7983523,2,9.2853598,0|Br,13,1.94831544,12,109.74050386,3,90.17687481,0
 ||Version=x86-Win32-G03RevB.05|State=1-A|HF=-2954.343172|MP2=-2955.769
 9399|RMSD=5.643e-009|PG=C01 [X(C8H7Br1O1)]||@


 I SUPPOSE A BABY LLAMA HAS A MMAMA AND A PPOPA.
     -- RICHARD AMOUR
 Job cpu time:  0 days  0 hours 10 minutes  9.0 seconds.
 File lengths (MBytes):  RWF=   1769 Int=      0 D2E=      0 Chk=     17 Scr=      1
 Normal termination of Gaussian 03 at Fri Aug 04 13:28:35 2017.
