# Supplementary material for: Conformational preferences of α-fluoroketones may influence their reactivity
Source: Beilstein J Org Chem. 2017 Dec 29;13:2915–21. doi: 10.3762/bjoc.13.284 (PMC5753061; doi:10.3762/bjoc.13.284)
Supplement: File 2 — Details of computational conformational analysis. [file Beilstein_J_Org_Chem-13-2915-s002.zip › Computation/CH2BR90_1_EtOH.out]

 Entering Link 1 = C:\G03W\l1.exe PID=      3776.
  
 Copyright (c) 1988,1990,1992,1993,1995,1998,2003, Gaussian, Inc.
                  All Rights Reserved.
  
 This is the Gaussian(R) 03 program.  It is based on the
 the Gaussian(R) 98 system (copyright 1998, Gaussian, Inc.),
 the Gaussian(R) 94 system (copyright 1995, Gaussian, Inc.),
 the Gaussian 92(TM) system (copyright 1992, Gaussian, Inc.),
 the Gaussian 90(TM) system (copyright 1990, Gaussian, Inc.),
 the Gaussian 88(TM) system (copyright 1988, Gaussian, Inc.),
 the Gaussian 86(TM) system (copyright 1986, Carnegie Mellon
 University), and the Gaussian 82(TM) system (copyright 1983,
 Carnegie Mellon University). Gaussian is a federally registered
 trademark of Gaussian, Inc.
  
 This software contains proprietary and confidential information,
 including trade secrets, belonging to Gaussian, Inc.
  
 This software is provided under written license and may be
 used, copied, transmitted, or stored only in accord with that
 written license.
  
 The following legend is applicable only to US Government
 contracts under DFARS:
  
                    RESTRICTED RIGHTS LEGEND
  
 Use, duplication or disclosure by the US Government is subject
 to restrictions as set forth in subparagraph (c)(1)(ii) of the
 Rights in Technical Data and Computer Software clause at DFARS
 252.227-7013.
  
 Gaussian, Inc.
 Carnegie Office Park, Building 6, Pittsburgh, PA 15106 USA
  
 The following legend is applicable only to US Government
 contracts under FAR:
  
                    RESTRICTED RIGHTS LEGEND
  
 Use, reproduction and disclosure by the US Government is subject
 to restrictions as set forth in subparagraph (c) of the
 Commercial Computer Software - Restricted Rights clause at FAR
 52.227-19.
  
 Gaussian, Inc.
 Carnegie Office Park, Building 6, Pittsburgh, PA 15106 USA
  
  
 ---------------------------------------------------------------
 Warning -- This program may not be used in any manner that
 competes with the business of Gaussian, Inc. or will provide
 assistance to any competitor of Gaussian, Inc.  The licensee
 of this program is prohibited from giving any competitor of
 Gaussian, Inc. access to this program.  By using this program,
 the user acknowledges that Gaussian, Inc. is engaged in the
 business of creating and licensing software in the field of
 computational chemistry and represents and warrants to the
 licensee that it is not a competitor of Gaussian, Inc. and that
 it will not use this program in any manner prohibited above.
 ---------------------------------------------------------------
  

 Cite this work as:
 Gaussian 03, Revision B.05,
 M. J. Frisch, G. W. Trucks, H. B. Schlegel, G. E. Scuseria, 
 M. A. Robb, J. R. Cheeseman, J. A. Montgomery, Jr., T. Vreven, 
 K. N. Kudin, J. C. Burant, J. M. Millam, S. S. Iyengar, J. Tomasi, 
 V. Barone, B. Mennucci, M. Cossi, G. Scalmani, N. Rega, 
 G. A. Petersson, H. Nakatsuji, M. Hada, M. Ehara, K. Toyota, 
 R. Fukuda, J. Hasegawa, M. Ishida, T. Nakajima, Y. Honda, O. Kitao, 
 H. Nakai, M. Klene, X. Li, J. E. Knox, H. P. Hratchian, J. B. Cross, 
 C. Adamo, J. Jaramillo, R. Gomperts, R. E. Stratmann, O. Yazyev, 
 A. J. Austin, R. Cammi, C. Pomelli, J. W. Ochterski, P. Y. Ayala, 
 K. Morokuma, G. A. Voth, P. Salvador, J. J. Dannenberg, 
 V. G. Zakrzewski, S. Dapprich, A. D. Daniels, M. C. Strain, 
 O. Farkas, D. K. Malick, A. D. Rabuck, K. Raghavachari, 
 J. B. Foresman, J. V. Ortiz, Q. Cui, A. G. Baboul, S. Clifford, 
 J. Cioslowski, B. B. Stefanov, G. Liu, A. Liashenko, P. Piskorz, 
 I. Komaromi, R. L. Martin, D. J. Fox, T. Keith, M. A. Al-Laham, 
 C. Y. Peng, A. Nanayakkara, M. Challacombe, P. M. W. Gill, 
 B. Johnson, W. Chen, M. W. Wong, C. Gonzalez, and J. A. Pople, 
 Gaussian, Inc., Pittsburgh PA, 2003.
 
 **********************************************
 Gaussian 03:  x86-Win32-G03RevB.05  8-Nov-2003
                  14-Oct-2017 
 **********************************************
 %chk=CH2F.chk
 %mem=6MW
 %nproc=1
 Will use up to    1 processors via shared memory.
 Default route:  MaxDisk=2000MB
 -----------------------------------------------------------
 # mp2/6-311+g(d,p) scrf=(solvent=ethanol) geom=connectivity
 -----------------------------------------------------------
 1/38=1,57=2/1;
 2/17=6,18=5,40=1/2;
 3/5=4,6=6,7=111,11=9,16=1,25=1,30=1,70=2201,72=4/1,2,3;
 4//1;
 5/5=2,38=5,53=4/2;
 8/10=2,27=262144000/1;
 9/16=-3,27=262144000/6;
 6/7=2,8=2,9=2,10=2/1;
 99/5=1,9=1/99;
 -------------------
 Title Card Required
 -------------------
 Symbolic Z-matrix:
 Charge =  0 Multiplicity = 1
 C
 C                    1    B1
 C                    2    B2       1    A1
 C                    3    B3       2    A2       1    D1       0
 C                    4    B4       3    A3       2    D2       0
 C                    5    B5       4    A4       3    D3       0
 H                    1    B6       2    A5       3    D4       0
 H                    2    B7       1    A6       6    D5       0
 H                    4    B8       3    A7       2    D6       0
 H                    5    B9       4    A8       3    D7       0
 H                    6    B10      5    A9       4    D8       0
 C                    3    B11      2    A10      1    D9       0
 C                    12   B12      3    A11      2    D10      0
 H                    13   B13      12   A12      3    D11      0
 H                    13   B14      12   A13      3    D12      0
 O                    12   B15      3    A14      2    D13      0
 Br                   13   B16      12   A15      3    D14      0
       Variables:
  B1                    1.39567                  
  B2                    1.40558                  
  B3                    1.40546                  
  B4                    1.39842                  
  B5                    1.39953                  
  B6                    1.08663                  
  B7                    1.08603                  
  B8                    1.08557                  
  B9                    1.08655                  
  B10                   1.08673                  
  B11                   1.49516                  
  B12                   1.52146                  
  B13                   1.09038                  
  B14                   1.08879                  
  B15                   1.22286                  
  B16                   1.94832                  
  A1                  120.16009                  
  A2                  119.55673                  
  A3                  120.0449                   
  A4                  120.19668                  
  A5                  119.84235                  
  A6                  121.12013                  
  A7                  120.85057                  
  A8                  119.71716                  
  A9                  120.02469                  
  A10                 118.00528                  
  A11                 118.94857                  
  A12                 112.68641                  
  A13                 108.68523                  
  A14                 121.67984                  
  A15                 109.7405                   
  D1                   -2.22735                  
  D2                    1.8728                   
  D3                   -1.45453                  
  D4                 -179.3642                   
  D5                 -179.33489                  
  D6                  179.80134                  
  D7                  179.85119                  
  D8                  179.96552                  
  D9                 -178.25206                  
  D10                -170.89577                  
  D11                 -29.30859                  
  D12                -152.56809                  
  D13                   9.28536                  
  D14                  90.17687                  
 
                          Input orientation:                          
 ---------------------------------------------------------------------
 Center     Atomic     Atomic              Coordinates (Angstroms)
 Number     Number      Type              X           Y           Z
 ---------------------------------------------------------------------
    1          6             0        0.000000    0.000000    0.000000
    2          6             0        0.000000    0.000000    1.395669
    3          6             0        1.215302    0.000000    2.101859
    4          6             0        2.428518   -0.047515    1.393918
    5          6             0        2.423343   -0.054850   -0.004468
    6          6             0        1.211193   -0.045668   -0.703968
    7          1             0       -0.942484    0.010459   -0.540724
    8          1             0       -0.929421    0.024243    1.956968
    9          1             0        3.379254   -0.045239    1.917897
   10          1             0        3.364469   -0.089217   -0.546406
   11          1             0        1.210440   -0.050836   -1.790682
   12          6             0        1.159394   -0.040266    3.595428
   13          6             0        2.442139    0.169294    4.386300
   14          1             0        3.328605   -0.163862    3.845820
   15          1             0        2.352509   -0.348461    5.339908
   16          8             0        0.111782   -0.240102    4.193718
   17         35             0        2.676397    2.065035    4.769994
 ---------------------------------------------------------------------
                    Distance matrix (angstroms):
                    1          2          3          4          5
     1  C    0.000000
     2  C    1.395669   0.000000
     3  C    2.427915   1.405583   0.000000
     4  C    2.800529   2.428983   1.405464   0.000000
     5  C    2.423968   2.799283   2.428783   1.398415   0.000000
     6  C    1.401658   2.424366   2.806201   2.425491   1.399532
     7  H    1.086631   2.153602   3.411656   3.887139   3.408904
     8  H    2.166595   1.086033   2.149748   3.405573   3.885166
     9  H    3.885838   3.419668   2.172229   1.085568   2.146939
    10  H    3.409718   3.885778   3.411772   2.154670   1.086553
    11  H    2.162010   3.408897   3.892876   3.409604   2.159099
    12  C    3.777952   2.486917   1.495157   2.541137   3.815368
    13  C    5.023180   3.864787   2.598550   3.000257   4.396526
    14  H    5.088889   4.136387   2.744868   2.614482   3.956779
    15  H    5.845540   4.605729   3.449583   3.958179   5.352904
    16  O    4.202073   2.810555   2.377242   3.639125   4.796082
    17  Br   5.846393   4.776352   3.676699   3.990263   5.230052
                    6          7          8          9         10
     6  C    0.000000
     7  H    2.160584   0.000000
     8  H    3.415801   2.497764   0.000000
     9  H    3.402155   4.972458   4.309412   0.000000
    10  H    2.159472   4.308110   4.971645   2.464740   0.000000
    11  H    1.086727   2.490227   4.316192   4.296201   2.487878
    12  C    4.299711   4.639851   2.655534   2.782430   4.692499
    13  C    5.241399   5.979671   4.158138   2.649004   5.024850
    14  H    5.019758   6.124896   4.661966   1.932233   4.393007
    15  H    6.158142   6.750380   4.728028   3.585570   5.978291
    16  O    5.023329   4.856871   2.481337   3.986691   5.750784
    17  Br   6.046995   6.746948   5.007980   3.616867   5.777401
                   11         12         13         14         15
    11  H    0.000000
    12  C    5.386362   0.000000
    13  C    6.302432   1.521457   0.000000
    14  H    6.022420   2.187110   1.090382   0.000000
    15  H    7.227601   2.135818   1.088794   1.794196   0.000000
    16  O    6.087356   1.222855   2.373870   3.236479   2.519196
    17  Br   7.047582   2.848367   1.948315   2.499492   2.500934
                   16         17
    16  O    0.000000
    17  Br   3.496141   0.000000
 Stoichiometry    C8H7BrO
 Framework group  C1[X(C8H7BrO)]
 Deg. of freedom    45
 Full point group                 C1      NOp   1
 Largest Abelian subgroup         C1      NOp   1
 Largest concise Abelian subgroup C1      NOp   1
                         Standard orientation:                         
 ---------------------------------------------------------------------
 Center     Atomic     Atomic              Coordinates (Angstroms)
 Number     Number      Type              X           Y           Z
 ---------------------------------------------------------------------
    1          6             0       -3.341118    0.496157   -0.734850
    2          6             0       -2.102941    1.083394   -0.470348
    3          6             0       -1.113057    0.363409    0.220604
    4          6             0       -1.395053   -0.933204    0.683856
    5          6             0       -2.639767   -1.514687    0.422835
    6          6             0       -3.619545   -0.797739   -0.273377
    7          1             0       -4.098957    1.053772   -1.278460
    8          1             0       -1.874362    2.088937   -0.811087
    9          1             0       -0.645126   -1.509230    1.217017
   10          1             0       -2.851228   -2.518337    0.781399
   11          1             0       -4.585673   -1.252542   -0.475185
   12          6             0        0.181102    1.052725    0.512993
   13          6             0        1.339938    0.238574    1.068952
   14          1             0        1.008403   -0.614132    1.662172
   15          1             0        1.977149    0.896052    1.658152
   16          8             0        0.328396    2.251181    0.319651
   17         35             0        2.416722   -0.459593   -0.397006
 ---------------------------------------------------------------------
 Rotational constants (GHZ):      2.0092289      0.4768375      0.4231991
 Standard basis: 6-311+G(d,p) (5D, 7F)
 There are   288 symmetry adapted basis functions of A   symmetry.
 Integral buffers will be    262144 words long.
 Raffenetti 1 integral format.
 Two-electron integral symmetry is turned on.
   288 basis functions,   474 primitive gaussians,   300 cartesian basis functions
    49 alpha electrons       49 beta electrons
       nuclear repulsion energy       699.2851902120 Hartrees.
 NAtoms=   17 NActive=   17 NUniq=   17 SFac= 1.00D+00 NAtFMM=   60 Big=F
 ------------------------------------------------------------------------------
 United Atom Topological Model (UA0  parameters set).
  Nord Group  Hybr  Charge Alpha Radius          Bonded to
    1   CH    *     0.00   1.00  2.125   C2   [s]  C6   [s]
    2   CH    *     0.00   1.00  2.125   C1   [s]  C3   [s]
    3   C     *     0.00   1.00  1.925   C2   [s]  C4   [s]  C12  [s]
    4   CH    *     0.00   1.00  2.125   C3   [s]  C5   [s]
    5   CH    *     0.00   1.00  2.125   C4   [s]  C6   [s]
    6   CH    *     0.00   1.00  2.125   C1   [s]  C5   [s]
   12   C     *     0.00   1.00  1.925   C3   [s]  C13  [s]  O16  [d]
   13   CH2   *     0.00   1.00  2.325   C12  [s] Br17  [s]
   16   O     *     0.00   1.00  1.750   C12  [d]
   17  Br     *     0.00   1.00  2.094   C13  [s]
 ------------------------------------------------------------------------------
 Polarizable Continuum Model (PCM)
 =================================
 Model                : PCM.
 Atomic radii         : UA0 (Simple United Atom Topological Model).
 Polarization charges : Total charges.
 Charge compensation  : None.
 Solution method      : Matrix inversion.
 Cavity               : GePol (RMin=0.200 OFac=0.890).
                        Default sphere list used, NSphG=   10.
                        Tesserae with average area of 0.200 Ang**2.
 Solvent              : Ethanol, Eps=  24.550000.
 ------------------------------------------------------------------------------
 One-electron integrals computed using PRISM.
 NBasis=   288 RedAO= T  NBF=   288
 NBsUse=   288 1.00D-06 NBFU=   288
 Harris functional with IExCor=  205 diagonalized for initial guess.
 ExpMin= 3.50D-02 ExpMax= 4.40D+05 ExpMxC= 1.51D+04 IAcc=3 IRadAn=         5 AccDes= 0.00D+00
 HarFok:  IExCor= 205 AccDes= 0.00D+00 IRadAn=         5 IDoV=1
 ScaDFX=  1.000000  1.000000  1.000000  1.000000
 Initial guess orbital symmetries:
       Occupied  (A) (A) (A) (A) (A) (A) (A) (A) (A) (A) (A) (A)
                 (A) (A) (A) (A) (A) (A) (A) (A) (A) (A) (A) (A)
                 (A) (A) (A) (A) (A) (A) (A) (A) (A) (A) (A) (A)
                 (A) (A) (A) (A) (A) (A) (A) (A) (A) (A) (A) (A)
                 (A)
       Virtual   (A) (A) (A) (A) (A) (A) (A) (A) (A) (A) (A) (A)
                 (A) (A) (A) (A) (A) (A) (A) (A) (A) (A) (A) (A)
                 (A) (A) (A) (A) (A) (A) (A) (A) (A) (A) (A) (A)
                 (A) (A) (A) (A) (A) (A) (A) (A) (A) (A) (A) (A)
                 (A) (A) (A) (A) (A) (A) (A) (A) (A) (A) (A) (A)
                 (A) (A) (A) (A) (A) (A) (A) (A) (A) (A) (A) (A)
                 (A) (A) (A) (A) (A) (A) (A) (A) (A) (A) (A) (A)
                 (A) (A) (A) (A) (A) (A) (A) (A) (A) (A) (A) (A)
                 (A) (A) (A) (A) (A) (A) (A) (A) (A) (A) (A) (A)
                 (A) (A) (A) (A) (A) (A) (A) (A) (A) (A) (A) (A)
                 (A) (A) (A) (A) (A) (A) (A) (A) (A) (A) (A) (A)
                 (A) (A) (A) (A) (A) (A) (A) (A) (A) (A) (A) (A)
                 (A) (A) (A) (A) (A) (A) (A) (A) (A) (A) (A) (A)
                 (A) (A) (A) (A) (A) (A) (A) (A) (A) (A) (A) (A)
                 (A) (A) (A) (A) (A) (A) (A) (A) (A) (A) (A) (A)
                 (A) (A) (A) (A) (A) (A) (A) (A) (A) (A) (A) (A)
                 (A) (A) (A) (A) (A) (A) (A) (A) (A) (A) (A) (A)
                 (A) (A) (A) (A) (A) (A) (A) (A) (A) (A) (A) (A)
                 (A) (A) (A) (A) (A) (A) (A) (A) (A) (A) (A) (A)
                 (A) (A) (A) (A) (A) (A) (A) (A) (A) (A) (A)
 The electronic state of the initial guess is 1-A.
 Requested convergence on RMS density matrix=1.00D-08 within 128 cycles.
 Requested convergence on MAX density matrix=1.00D-06.
 Requested convergence on             energy=1.00D-06.
 No special actions if energy rises.
 Warning! T( 938, 568)=0.13578180D+02 is big!
          T( 938, 938)=0.87737554D+01 T( 568, 568)=0.12876293D+02
 Warning! T( 568, 938)=0.14432345D+02 is big!
          T( 568, 568)=0.12876293D+02 T( 938, 938)=0.87737554D+01
 Error on total polarization charges =  0.02683
 SCF Done:  E(RHF) =  -2954.35872544     A.U. after   17 cycles
             Convg  =    0.3370D-08             -V/T =  2.0003
             S**2   =   0.0000
 --------------------------------------------------------------------
 Variational PCM results
 =======================
 <psi(f)|   H    |psi(f)>                     (a.u.) =   -2954.340314
 <psi(f)|H+V(f)/2|psi(f)>                     (a.u.) =   -2954.358725
 Total free energy in solution:
  with all non electrostatic terms            (a.u.) =   -2954.355016
 --------------------------------------------------------------------
 (Polarized solute)-Solvent               (kcal/mol) =     -11.55
 --------------------------------------------------------------------
 Cavitation energy                        (kcal/mol) =      16.14
 Dispersion energy                        (kcal/mol) =     -15.00
 Repulsion energy                         (kcal/mol) =       1.19
 Total non electrostatic                  (kcal/mol) =       2.33
 --------------------------------------------------------------------
 Partition over spheres:
 Sphere  on Atom  Surface  Charge   GEl     GCav    GDR
    1      C1      17.32  -0.034   -0.86    1.71   -1.58
    2      C2      13.31  -0.022   -0.37    1.68   -1.42
    3      C3       0.38   0.000    0.00    0.25   -0.04
    4      C4       9.89  -0.017   -0.57    1.48   -1.08
    5      C5      17.31  -0.034   -1.00    1.71   -1.61
    6      C6      17.38  -0.045   -1.06    1.72   -1.56
    7      C12      0.91  -0.007   -0.02    0.34   -0.09
    8      C13     22.04  -0.129   -1.36    2.41   -1.99
    9      O16     14.41   0.178   -3.64    1.75   -1.42
   10     Br17     31.46   0.082   -0.78    3.09   -3.01
 Added spheres:    43.40   0.000   -1.89    0.00    0.00
 --------------------------------------------------------------------
 After PCM corrections, the SCF energy is  -2954.35872544     a.u.
 --------------------------------------------------------------------
 ExpMin= 3.50D-02 ExpMax= 4.40D+05 ExpMxC= 1.51D+04 IAcc=3 IRadAn=         5 AccDes= 0.00D+00
 HarFok:  IExCor= 205 AccDes= 0.00D+00 IRadAn=         5 IDoV=1
 ScaDFX=  1.000000  1.000000  1.000000  1.000000
 Range of M.O.s used for correlation:    24   288
 NBasis=   288 NAE=    49 NBE=    49 NFC=    23 NFV=     0
 NROrb=    265 NOA=    26 NOB=    26 NVA=   239 NVB=   239

 **** Warning!!: The largest alpha MO coefficient is  0.15089118D+03

 Disk-based method using OVN memory for  9 occupieds at a time.
 Estimated scratch disk usage=   225205934 words.
 Actual    scratch disk usage=   224843438 words.
 JobTyp=1 Pass  1:  I=   1 to   9 NPSUse=  1 ParTrn=F ParDer=F DoDerP=F.
 JobTyp=1 Pass  2:  I=  10 to  18 NPSUse=  1 ParTrn=F ParDer=F DoDerP=F.
 JobTyp=1 Pass  3:  I=  19 to  26 NPSUse=  1 ParTrn=F ParDer=F DoDerP=F.
 Spin components of T(2) and E(2):
     alpha-alpha T2 =       0.7084079316D-01 E2=     -0.1892778204D+00
     alpha-beta  T2 =       0.3684591929D+00 E2=     -0.1043876800D+01
     beta-beta   T2 =       0.7084079316D-01 E2=     -0.1892778204D+00
 ANorm=    0.1228877854D+01
 E2 =    -0.1422432441D+01 EUMP2 =    -0.29557811578770D+04

 **********************************************************************

            Population analysis using the SCF density.

 **********************************************************************

 Orbital symmetries:
       Occupied  (A) (A) (A) (A) (A) (A) (A) (A) (A) (A) (A) (A)
                 (A) (A) (A) (A) (A) (A) (A) (A) (A) (A) (A) (A)
                 (A) (A) (A) (A) (A) (A) (A) (A) (A) (A) (A) (A)
                 (A) (A) (A) (A) (A) (A) (A) (A) (A) (A) (A) (A)
                 (A)
       Virtual   (A) (A) (A) (A) (A) (A) (A) (A) (A) (A) (A) (A)
                 (A) (A) (A) (A) (A) (A) (A) (A) (A) (A) (A) (A)
                 (A) (A) (A) (A) (A) (A) (A) (A) (A) (A) (A) (A)
                 (A) (A) (A) (A) (A) (A) (A) (A) (A) (A) (A) (A)
                 (A) (A) (A) (A) (A) (A) (A) (A) (A) (A) (A) (A)
                 (A) (A) (A) (A) (A) (A) (A) (A) (A) (A) (A) (A)
                 (A) (A) (A) (A) (A) (A) (A) (A) (A) (A) (A) (A)
                 (A) (A) (A) (A) (A) (A) (A) (A) (A) (A) (A) (A)
                 (A) (A) (A) (A) (A) (A) (A) (A) (A) (A) (A) (A)
                 (A) (A) (A) (A) (A) (A) (A) (A) (A) (A) (A) (A)
                 (A) (A) (A) (A) (A) (A) (A) (A) (A) (A) (A) (A)
                 (A) (A) (A) (A) (A) (A) (A) (A) (A) (A) (A) (A)
                 (A) (A) (A) (A) (A) (A) (A) (A) (A) (A) (A) (A)
                 (A) (A) (A) (A) (A) (A) (A) (A) (A) (A) (A) (A)
                 (A) (A) (A) (A) (A) (A) (A) (A) (A) (A) (A) (A)
                 (A) (A) (A) (A) (A) (A) (A) (A) (A) (A) (A) (A)
                 (A) (A) (A) (A) (A) (A) (A) (A) (A) (A) (A) (A)
                 (A) (A) (A) (A) (A) (A) (A) (A) (A) (A) (A) (A)
                 (A) (A) (A) (A) (A) (A) (A) (A) (A) (A) (A) (A)
                 (A) (A) (A) (A) (A) (A) (A) (A) (A) (A) (A)
 The electronic state is 1-A.
 Alpha  occ. eigenvalues -- -490.03342 -65.16742 -58.52750 -58.52584 -58.52580
 Alpha  occ. eigenvalues --  -20.56924 -11.36645 -11.30693 -11.26178 -11.26048
 Alpha  occ. eigenvalues --  -11.25555 -11.25547 -11.24734 -11.24662  -9.84782
 Alpha  occ. eigenvalues --   -7.46157  -7.45333  -7.45314  -3.20117  -3.19729
 Alpha  occ. eigenvalues --   -3.19709  -3.18728  -3.18728  -1.41094  -1.16921
 Alpha  occ. eigenvalues --   -1.09702  -1.04332  -1.02892  -0.94825  -0.86818
 Alpha  occ. eigenvalues --   -0.83760  -0.77005  -0.72408  -0.66788  -0.66577
 Alpha  occ. eigenvalues --   -0.63732  -0.62241  -0.60351  -0.58876  -0.57998
 Alpha  occ. eigenvalues --   -0.52842  -0.51625  -0.50459  -0.49754  -0.45619
 Alpha  occ. eigenvalues --   -0.41999  -0.41375  -0.35376  -0.34862
 Alpha virt. eigenvalues --    0.04654   0.06188   0.07313   0.07531   0.08185
 Alpha virt. eigenvalues --    0.09396   0.09692   0.10041   0.10809   0.10998
 Alpha virt. eigenvalues --    0.11873   0.12607   0.12752   0.13522   0.14001
 Alpha virt. eigenvalues --    0.14961   0.15602   0.15969   0.16936   0.17821
 Alpha virt. eigenvalues --    0.18715   0.19691   0.20885   0.21181   0.21675
 Alpha virt. eigenvalues --    0.22276   0.22664   0.23138   0.23856   0.25305
 Alpha virt. eigenvalues --    0.25821   0.26473   0.27621   0.27940   0.28673
 Alpha virt. eigenvalues --    0.29403   0.29610   0.30577   0.31359   0.32240
 Alpha virt. eigenvalues --    0.33020   0.33386   0.34127   0.34993   0.36329
 Alpha virt. eigenvalues --    0.36585   0.37578   0.38674   0.40252   0.40832
 Alpha virt. eigenvalues --    0.41512   0.43969   0.46405   0.47153   0.47811
 Alpha virt. eigenvalues --    0.48557   0.51144   0.52757   0.53892   0.54679
 Alpha virt. eigenvalues --    0.57989   0.59741   0.61692   0.63478   0.64416
 Alpha virt. eigenvalues --    0.68921   0.69643   0.70314   0.71637   0.72049
 Alpha virt. eigenvalues --    0.72469   0.74160   0.75911   0.77087   0.77983
 Alpha virt. eigenvalues --    0.80854   0.81643   0.82190   0.83978   0.84969
 Alpha virt. eigenvalues --    0.85949   0.88106   0.88295   0.88920   0.90804
 Alpha virt. eigenvalues --    0.91904   0.91926   0.92886   0.94153   0.94534
 Alpha virt. eigenvalues --    0.95482   0.99108   0.99969   1.00693   1.02638
 Alpha virt. eigenvalues --    1.03348   1.06537   1.07690   1.08710   1.09593
 Alpha virt. eigenvalues --    1.12453   1.13039   1.14717   1.16076   1.18266
 Alpha virt. eigenvalues --    1.21253   1.24564   1.25108   1.27301   1.30477
 Alpha virt. eigenvalues --    1.31937   1.35886   1.36243   1.37293   1.40694
 Alpha virt. eigenvalues --    1.43358   1.46441   1.48782   1.52223   1.55286
 Alpha virt. eigenvalues --    1.65758   1.73415   1.74250   1.75701   1.76874
 Alpha virt. eigenvalues --    1.77375   1.81093   1.82180   1.82531   1.83641
 Alpha virt. eigenvalues --    1.86436   1.89619   1.90788   1.91150   1.92082
 Alpha virt. eigenvalues --    1.94682   1.98728   1.99698   2.02806   2.03760
 Alpha virt. eigenvalues --    2.05085   2.07719   2.09488   2.16271   2.18916
 Alpha virt. eigenvalues --    2.20918   2.21758   2.22824   2.24094   2.26036
 Alpha virt. eigenvalues --    2.26747   2.30046   2.30518   2.33374   2.34734
 Alpha virt. eigenvalues --    2.36518   2.37741   2.40292   2.45460   2.48929
 Alpha virt. eigenvalues --    2.53847   2.57124   2.60397   2.65099   2.72716
 Alpha virt. eigenvalues --    2.74219   2.74977   2.75903   2.83993   2.85454
 Alpha virt. eigenvalues --    2.87714   2.95045   2.96685   2.99706   3.00787
 Alpha virt. eigenvalues --    3.04127   3.04803   3.05452   3.06115   3.07793
 Alpha virt. eigenvalues --    3.10598   3.13331   3.18293   3.18895   3.20244
 Alpha virt. eigenvalues --    3.22721   3.24821   3.28041   3.29579   3.33723
 Alpha virt. eigenvalues --    3.35701   3.44995   3.47037   3.52119   3.59932
 Alpha virt. eigenvalues --    3.62481   3.72581   3.75510   3.78186   3.88072
 Alpha virt. eigenvalues --    3.91112   3.92428   3.98963   4.01236   4.14687
 Alpha virt. eigenvalues --    4.18549   4.38884   4.43048   4.50725   4.55459
 Alpha virt. eigenvalues --    4.57820   4.71615   4.71747   4.76870   4.84874
 Alpha virt. eigenvalues --    4.87889   5.10425   5.25573   5.62078   5.76518
 Alpha virt. eigenvalues --    6.28723   7.32755   8.22736   8.23490   8.33599
 Alpha virt. eigenvalues --   24.73783  24.94330  24.99413  25.08865  25.09212
 Alpha virt. eigenvalues --   25.19843  25.23256  25.32043  49.57376  51.69072
 Alpha virt. eigenvalues --  293.90927 293.91794 294.041991028.53726
          Condensed to atoms (all electrons):
              1          2          3          4          5          6
     1  C    6.494682  -0.605552  -0.219804  -0.503546   0.491458   0.271175
     2  C   -0.605552  11.250911  -1.216212  -3.563124  -0.438952   0.169946
     3  C   -0.219804  -1.216212  12.764365  -0.721675  -0.982073  -0.783326
     4  C   -0.503546  -3.563124  -0.721675  12.191219  -1.420933   0.464464
     5  C    0.491458  -0.438952  -0.982073  -1.420933   7.564005   0.225656
     6  C    0.271175   0.169946  -0.783326   0.464464   0.225656   5.365332
     7  H    0.414546  -0.038273   0.018033  -0.003609  -0.007688  -0.018168
     8  H   -0.029291   0.374485   0.005297   0.003064   0.000991  -0.007236
     9  H   -0.005150  -0.022423  -0.034182   0.465725  -0.058928  -0.011948
    10  H   -0.001753  -0.009333   0.008531  -0.073577   0.447239  -0.005767
    11  H   -0.006336  -0.025295   0.018267  -0.035295  -0.003767   0.424834
    12  C    0.123889   0.566501  -5.286708  -0.022323   0.961264   0.103156
    13  C   -0.121954  -0.825620   1.037830   0.553178  -0.356992  -0.018211
    14  H    0.000519   0.001240  -0.050811   0.008212   0.020711  -0.000545
    15  H    0.001284   0.006732   0.000112  -0.002448  -0.000372  -0.000115
    16  O    0.034034   0.030133  -0.016414  -0.129837  -0.015445  -0.009706
    17  Br   0.002741   0.055897   0.083860  -0.008369  -0.026196   0.002292
              7          8          9         10         11         12
     1  C    0.414546  -0.029291  -0.005150  -0.001753  -0.006336   0.123889
     2  C   -0.038273   0.374485  -0.022423  -0.009333  -0.025295   0.566501
     3  C    0.018033   0.005297  -0.034182   0.008531   0.018267  -5.286708
     4  C   -0.003609   0.003064   0.465725  -0.073577  -0.035295  -0.022323
     5  C   -0.007688   0.000991  -0.058928   0.447239  -0.003767   0.961264
     6  C   -0.018168  -0.007236  -0.011948  -0.005767   0.424834   0.103156
     7  H    0.446164  -0.002942   0.000012  -0.000050  -0.003205   0.008311
     8  H   -0.002942   0.432717   0.000030   0.000012  -0.000042   0.024590
     9  H    0.000012   0.000030   0.450696  -0.002988  -0.000067   0.031371
    10  H   -0.000050   0.000012  -0.002988   0.445146  -0.003210   0.007866
    11  H   -0.003205  -0.000042  -0.000067  -0.003210   0.441107   0.002726
    12  C    0.008311   0.024590   0.031371   0.007866   0.002726  12.167386
    13  C    0.000080   0.001596   0.006166   0.000651  -0.000304  -2.631126
    14  H    0.000001  -0.000051  -0.001394   0.000031  -0.000001  -0.017922
    15  H    0.000000   0.000013   0.000520  -0.000003   0.000000  -0.043694
    16  O    0.000019   0.002828  -0.000540   0.000012   0.000001   0.337787
    17  Br  -0.000044  -0.000372  -0.001461  -0.000076  -0.000026  -0.104115
             13         14         15         16         17
     1  C   -0.121954   0.000519   0.001284   0.034034   0.002741
     2  C   -0.825620   0.001240   0.006732   0.030133   0.055897
     3  C    1.037830  -0.050811   0.000112  -0.016414   0.083860
     4  C    0.553178   0.008212  -0.002448  -0.129837  -0.008369
     5  C   -0.356992   0.020711  -0.000372  -0.015445  -0.026196
     6  C   -0.018211  -0.000545  -0.000115  -0.009706   0.002292
     7  H    0.000080   0.000001   0.000000   0.000019  -0.000044
     8  H    0.001596  -0.000051   0.000013   0.002828  -0.000372
     9  H    0.006166  -0.001394   0.000520  -0.000540  -0.001461
    10  H    0.000651   0.000031  -0.000003   0.000012  -0.000076
    11  H   -0.000304  -0.000001   0.000000   0.000001  -0.000026
    12  C   -2.631126  -0.017922  -0.043694   0.337787  -0.104115
    13  C    7.603181   0.413752   0.442581  -0.019800   0.102078
    14  H    0.413752   0.460278  -0.026523   0.007750  -0.035706
    15  H    0.442581  -0.026523   0.430302  -0.007888  -0.039516
    16  O   -0.019800   0.007750  -0.007888   8.202933  -0.003444
    17  Br   0.102078  -0.035706  -0.039516  -0.003444  35.097002
 Mulliken atomic charges:
              1
     1  C   -0.340942
     2  C    0.288939
     3  C    1.374910
     4  C   -1.201125
     5  C   -0.399979
     6  C   -0.171834
     7  H    0.186814
     8  H    0.194310
     9  H    0.184560
    10  H    0.187269
    11  H    0.190614
    12  C   -0.228957
    13  C   -0.187086
    14  H    0.220458
    15  H    0.239016
    16  O   -0.412421
    17  Br  -0.124546
 Sum of Mulliken charges=   0.00000
 Atomic charges with hydrogens summed into heavy atoms:
              1
     1  C   -0.154129
     2  C    0.483248
     3  C    1.374910
     4  C   -1.016565
     5  C   -0.212709
     6  C    0.018780
     7  H    0.000000
     8  H    0.000000
     9  H    0.000000
    10  H    0.000000
    11  H    0.000000
    12  C   -0.228957
    13  C    0.272388
    14  H    0.000000
    15  H    0.000000
    16  O   -0.412421
    17  Br  -0.124546
 Sum of Mulliken charges=   0.00000
 Electronic spatial extent (au):  <R**2>=  2448.2978
 Charge=     0.0000 electrons
 Dipole moment (field-independent basis, Debye):
    X=    -3.2233    Y=    -3.7794    Z=     1.9916  Tot=     5.3516
 Quadrupole moment (field-independent basis, Debye-Ang):
   XX=   -62.8497   YY=   -77.2543   ZZ=   -68.9301
   XY=     1.3561   XZ=     5.9886   YZ=    -4.0707
 Traceless Quadrupole moment (field-independent basis, Debye-Ang):
   XX=     6.8283   YY=    -7.5763   ZZ=     0.7479
   XY=     1.3561   XZ=     5.9886   YZ=    -4.0707
 Octapole moment (field-independent basis, Debye-Ang**2):
  XXX=    22.6715  YYY=   -40.7909  ZZZ=    -4.9471  XYY=     9.2576
  XXY=   -11.8733  XXZ=   -18.7414  XZZ=    38.1991  YZZ=    -2.0558
  YYZ=    -3.7475  XYZ=    10.3142
 Hexadecapole moment (field-independent basis, Debye-Ang**3):
 XXXX= -2011.3441 YYYY=  -595.5918 ZZZZ=  -232.2861 XXXY=    18.5634
 XXXZ=    50.3888 YYYX=   -28.1775 YYYZ=   -22.1853 ZZZX=   -20.7775
 ZZZY=     6.7473 XXYY=  -423.3374 XXZZ=  -404.9092 YYZZ=  -123.1880
 XXYZ=    -7.7634 YYXZ=    -9.0684 ZZXY=   -18.4855
 N-N= 6.992851902120D+02 E-N=-8.445016829238D+03  KE= 2.953558233187D+03
 1|1|UNPC-UNK|SP|RMP2-FC|6-311+G(d,p)|C8H7Br1O1|PCUSER|14-Oct-2017|0||#
  MP2/6-311+G(D,P) SCRF=(SOLVENT=ETHANOL) GEOM=CONNECTIVITY||Title Card
  Required||0,1|C|C,1,1.39566918|C,2,1.40558305,1,120.1600856|C,3,1.405
 46442,2,119.55673139,1,-2.22735047,0|C,4,1.39841519,3,120.04490228,2,1
 .87280024,0|C,5,1.39953243,4,120.19667557,3,-1.45452653,0|H,1,1.086631
 12,2,119.84234679,3,-179.36420326,0|H,2,1.08603265,1,121.12012866,6,-1
 79.33489486,0|H,4,1.08556818,3,120.85057232,2,179.80134193,0|H,5,1.086
 55283,4,119.71716164,3,179.85118904,0|H,6,1.08672655,5,120.02468546,4,
 179.96552093,0|C,3,1.49515745,2,118.00528059,1,-178.25205542,0|C,12,1.
 52145679,3,118.94857446,2,-170.89576819,0|H,13,1.09038229,12,112.68641
 109,3,-29.30859482,0|H,13,1.08879369,12,108.6852263,3,-152.56809324,0|
 O,12,1.22285524,3,121.67983523,2,9.2853598,0|Br,13,1.94831544,12,109.7
 4050386,3,90.17687481,0||Version=x86-Win32-G03RevB.05|State=1-A|HF=-29
 54.3587254|MP2=-2955.7811579|RMSD=3.370e-009|PG=C01 [X(C8H7Br1O1)]||@


 ALMOST ALL THE CHEMICAL PROCESSES WHICH OCCUR IN NATURE,
 WHETHER IN ANIMAL OR VEGETABLE ORGANISMS,
 OR IN THE NON-LIVING SURFACE OF THE EARTH ... 
 TAKE PLACE BETWEEN SUBSTANCES IN SOLUTION

                                    -- W. OSTWALD, 1890
 Job cpu time:  0 days  0 hours 10 minutes 31.0 seconds.
 File lengths (MBytes):  RWF=   1835 Int=      0 D2E=      0 Chk=     17 Scr=      1
 Normal termination of Gaussian 03 at Sat Oct 14 21:14:14 2017.
