# Supplementary material for: Conformational preferences of α-fluoroketones may influence their reactivity
Source: Beilstein J Org Chem. 2017 Dec 29;13:2915–21. doi: 10.3762/bjoc.13.284 (PMC5753061; doi:10.3762/bjoc.13.284)
Supplement: File 2 — Details of computational conformational analysis. [file Beilstein_J_Org_Chem-13-2915-s002.zip › Computation/CH2BROPT.LOG]

 Entering Link 1 = C:\G03W\l1.exe PID=      8636.
  
 Copyright (c) 1988,1990,1992,1993,1995,1998,2003, Gaussian, Inc.
                  All Rights Reserved.
  
 This is the Gaussian(R) 03 program.  It is based on the
 the Gaussian(R) 98 system (copyright 1998, Gaussian, Inc.),
 the Gaussian(R) 94 system (copyright 1995, Gaussian, Inc.),
 the Gaussian 92(TM) system (copyright 1992, Gaussian, Inc.),
 the Gaussian 90(TM) system (copyright 1990, Gaussian, Inc.),
 the Gaussian 88(TM) system (copyright 1988, Gaussian, Inc.),
 the Gaussian 86(TM) system (copyright 1986, Carnegie Mellon
 University), and the Gaussian 82(TM) system (copyright 1983,
 Carnegie Mellon University). Gaussian is a federally registered
 trademark of Gaussian, Inc.
  
 This software contains proprietary and confidential information,
 including trade secrets, belonging to Gaussian, Inc.
  
 This software is provided under written license and may be
 used, copied, transmitted, or stored only in accord with that
 written license.
  
 The following legend is applicable only to US Government
 contracts under DFARS:
  
                    RESTRICTED RIGHTS LEGEND
  
 Use, duplication or disclosure by the US Government is subject
 to restrictions as set forth in subparagraph (c)(1)(ii) of the
 Rights in Technical Data and Computer Software clause at DFARS
 252.227-7013.
  
 Gaussian, Inc.
 Carnegie Office Park, Building 6, Pittsburgh, PA 15106 USA
  
 The following legend is applicable only to US Government
 contracts under FAR:
  
                    RESTRICTED RIGHTS LEGEND
  
 Use, reproduction and disclosure by the US Government is subject
 to restrictions as set forth in subparagraph (c) of the
 Commercial Computer Software - Restricted Rights clause at FAR
 52.227-19.
  
 Gaussian, Inc.
 Carnegie Office Park, Building 6, Pittsburgh, PA 15106 USA
  
  
 ---------------------------------------------------------------
 Warning -- This program may not be used in any manner that
 competes with the business of Gaussian, Inc. or will provide
 assistance to any competitor of Gaussian, Inc.  The licensee
 of this program is prohibited from giving any competitor of
 Gaussian, Inc. access to this program.  By using this program,
 the user acknowledges that Gaussian, Inc. is engaged in the
 business of creating and licensing software in the field of
 computational chemistry and represents and warrants to the
 licensee that it is not a competitor of Gaussian, Inc. and that
 it will not use this program in any manner prohibited above.
 ---------------------------------------------------------------
  

 Cite this work as:
 Gaussian 03, Revision B.05,
 M. J. Frisch, G. W. Trucks, H. B. Schlegel, G. E. Scuseria, 
 M. A. Robb, J. R. Cheeseman, J. A. Montgomery, Jr., T. Vreven, 
 K. N. Kudin, J. C. Burant, J. M. Millam, S. S. Iyengar, J. Tomasi, 
 V. Barone, B. Mennucci, M. Cossi, G. Scalmani, N. Rega, 
 G. A. Petersson, H. Nakatsuji, M. Hada, M. Ehara, K. Toyota, 
 R. Fukuda, J. Hasegawa, M. Ishida, T. Nakajima, Y. Honda, O. Kitao, 
 H. Nakai, M. Klene, X. Li, J. E. Knox, H. P. Hratchian, J. B. Cross, 
 C. Adamo, J. Jaramillo, R. Gomperts, R. E. Stratmann, O. Yazyev, 
 A. J. Austin, R. Cammi, C. Pomelli, J. W. Ochterski, P. Y. Ayala, 
 K. Morokuma, G. A. Voth, P. Salvador, J. J. Dannenberg, 
 V. G. Zakrzewski, S. Dapprich, A. D. Daniels, M. C. Strain, 
 O. Farkas, D. K. Malick, A. D. Rabuck, K. Raghavachari, 
 J. B. Foresman, J. V. Ortiz, Q. Cui, A. G. Baboul, S. Clifford, 
 J. Cioslowski, B. B. Stefanov, G. Liu, A. Liashenko, P. Piskorz, 
 I. Komaromi, R. L. Martin, D. J. Fox, T. Keith, M. A. Al-Laham, 
 C. Y. Peng, A. Nanayakkara, M. Challacombe, P. M. W. Gill, 
 B. Johnson, W. Chen, M. W. Wong, C. Gonzalez, and J. A. Pople, 
 Gaussian, Inc., Pittsburgh PA, 2003.
 
 **********************************************
 Gaussian 03:  x86-Win32-G03RevB.05  8-Nov-2003
                  28-Jul-2017 
 **********************************************
 %chk=CH2F.chk
 %mem=6MW
 %nproc=1
 Will use up to    1 processors via shared memory.
 Default route:  MaxDisk=2000MB
 ----------------------------------------
 # opt mp2/6-311+g(d,p) geom=connectivity
 ----------------------------------------
 1/18=20,38=1,57=2/1,3;
 2/9=110,17=6,18=5,40=1/2;
 3/5=4,6=6,7=111,11=9,16=1,25=1,30=1/1,2,3;
 4//1;
 5/5=2,38=5/2;
 8/6=4,10=2,27=262144000/1;
 9/15=2,16=-3,27=262144000/6;
 10/5=1/2;
 6/7=2,8=2,9=2,10=2/1;
 7/12=2/1,2,3,16;
 1/18=20/3(1);
 99//99;
 2/9=110/2;
 3/5=4,6=6,7=111,11=9,16=1,25=1,30=1/1,2,3;
 4/5=5,16=3/1;
 5/5=2,38=5/2;
 8/6=4,10=2,27=262144000/1;
 9/15=2,16=-3,27=262144000/6;
 10/5=1/2;
 7/12=2/1,2,3,16;
 1/18=20/3(-8);
 2/9=110/2;
 6/7=2,8=2,9=2,10=2/1;
 99//99;
 -------------------
 Title Card Required
 -------------------
 Symbolic Z-matrix:
 Charge =  0 Multiplicity = 1
 C
 C                    1    B1
 C                    2    B2       1    A1
 C                    3    B3       2    A2       1    D1       0
 C                    4    B4       3    A3       2    D2       0
 C                    5    B5       4    A4       3    D3       0
 H                    1    B6       2    A5       3    D4       0
 H                    2    B7       1    A6       6    D5       0
 H                    4    B8       3    A7       2    D6       0
 H                    5    B9       4    A8       3    D7       0
 H                    6    B10      5    A9       4    D8       0
 C                    3    B11      2    A10      1    D9       0
 C                    12   B12      3    A11      2    D10      0
 H                    13   B13      12   A12      3    D11      0
 H                    13   B14      12   A13      3    D12      0
 O                    12   B15      3    A14      2    D13      0
 Br                   13   B16      12   A15      3    D14      0
       Variables:
  B1                    1.38088                  
  B2                    1.39299                  
  B3                    1.38961                  
  B4                    1.38546                  
  B5                    1.38372                  
  B6                    1.07495                  
  B7                    1.07319                  
  B8                    1.07335                  
  B9                    1.07483                  
  B10                   1.0755                   
  B11                   1.49758                  
  B12                   1.52206                  
  B13                   1.07728                  
  B14                   1.07562                  
  B15                   1.18832                  
  B16                   1.95255                  
  A1                  120.41683                  
  A2                  119.24512                  
  A3                  120.36                     
  A4                  119.9617                   
  A5                  119.92943                  
  A6                  120.67428                  
  A7                  120.95215                  
  A8                  119.79067                  
  A9                  119.94066                  
  A10                 117.76093                  
  A11                 120.18403                  
  A12                 113.28379                  
  A13                 108.38663                  
  A14                 121.48053                  
  A15                 110.97853                  
  D1                    0.0716                   
  D2                   -0.15467                  
  D3                    0.10703                  
  D4                 -179.9595                   
  D5                 -179.88835                  
  D6                  179.04362                  
  D7                  179.87183                  
  D8                  179.91779                  
  D9                 -179.09454                  
  D10                -179.80064                  
  D11                 -42.09263                  
  D12                -165.56165                  
  D13                   1.81343                  
  D14                  77.90383                  
 

 GradGradGradGradGradGradGradGradGradGradGradGradGradGradGradGradGradGrad
 Berny optimization.
 Initialization pass.
                           ----------------------------
                           !    Initial Parameters    !
                           ! (Angstroms and Degrees)  !
 --------------------------                            --------------------------
 ! Name  Definition              Value          Derivative Info.                !
 --------------------------------------------------------------------------------
 ! R1    R(1,2)                  1.3809         estimate D2E/DX2                !
 ! R2    R(1,6)                  1.3878         estimate D2E/DX2                !
 ! R3    R(1,7)                  1.0749         estimate D2E/DX2                !
 ! R4    R(2,3)                  1.393          estimate D2E/DX2                !
 ! R5    R(2,8)                  1.0732         estimate D2E/DX2                !
 ! R6    R(3,4)                  1.3896         estimate D2E/DX2                !
 ! R7    R(3,12)                 1.4976         estimate D2E/DX2                !
 ! R8    R(4,5)                  1.3855         estimate D2E/DX2                !
 ! R9    R(4,9)                  1.0733         estimate D2E/DX2                !
 ! R10   R(5,6)                  1.3837         estimate D2E/DX2                !
 ! R11   R(5,10)                 1.0748         estimate D2E/DX2                !
 ! R12   R(6,11)                 1.0755         estimate D2E/DX2                !
 ! R13   R(12,13)                1.5221         estimate D2E/DX2                !
 ! R14   R(12,16)                1.1883         estimate D2E/DX2                !
 ! R15   R(13,14)                1.0773         estimate D2E/DX2                !
 ! R16   R(13,15)                1.0756         estimate D2E/DX2                !
 ! R17   R(13,17)                1.9525         estimate D2E/DX2                !
 ! A1    A(2,1,6)              119.9438         estimate D2E/DX2                !
 ! A2    A(2,1,7)              119.9294         estimate D2E/DX2                !
 ! A3    A(6,1,7)              120.1267         estimate D2E/DX2                !
 ! A4    A(1,2,3)              120.4168         estimate D2E/DX2                !
 ! A5    A(1,2,8)              120.6743         estimate D2E/DX2                !
 ! A6    A(3,2,8)              118.9089         estimate D2E/DX2                !
 ! A7    A(2,3,4)              119.2451         estimate D2E/DX2                !
 ! A8    A(2,3,12)             117.7609         estimate D2E/DX2                !
 ! A9    A(4,3,12)             122.9884         estimate D2E/DX2                !
 ! A10   A(3,4,5)              120.36           estimate D2E/DX2                !
 ! A11   A(3,4,9)              120.9522         estimate D2E/DX2                !
 ! A12   A(5,4,9)              118.6831         estimate D2E/DX2                !
 ! A13   A(4,5,6)              119.9617         estimate D2E/DX2                !
 ! A14   A(4,5,10)             119.7907         estimate D2E/DX2                !
 ! A15   A(6,5,10)             120.2472         estimate D2E/DX2                !
 ! A16   A(1,6,5)              120.0723         estimate D2E/DX2                !
 ! A17   A(1,6,11)             119.987          estimate D2E/DX2                !
 ! A18   A(5,6,11)             119.9407         estimate D2E/DX2                !
 ! A19   A(3,12,13)            120.184          estimate D2E/DX2                !
 ! A20   A(3,12,16)            121.4805         estimate D2E/DX2                !
 ! A21   A(13,12,16)           118.3164         estimate D2E/DX2                !
 ! A22   A(12,13,14)           113.2838         estimate D2E/DX2                !
 ! A23   A(12,13,15)           108.3866         estimate D2E/DX2                !
 ! A24   A(12,13,17)           110.9785         estimate D2E/DX2                !
 ! A25   A(14,13,15)           110.8564         estimate D2E/DX2                !
 ! A26   A(14,13,17)           106.6946         estimate D2E/DX2                !
 ! A27   A(15,13,17)           106.4335         estimate D2E/DX2                !
 ! D1    D(6,1,2,3)              0.059          estimate D2E/DX2                !
 ! D2    D(6,1,2,8)           -179.8884         estimate D2E/DX2                !
 ! D3    D(7,1,2,3)           -179.9595         estimate D2E/DX2                !
 ! D4    D(7,1,2,8)              0.0932         estimate D2E/DX2                !
 ! D5    D(2,1,6,5)             -0.1078         estimate D2E/DX2                !
 ! D6    D(2,1,6,11)           179.9995         estimate D2E/DX2                !
 ! D7    D(7,1,6,5)            179.9107         estimate D2E/DX2                !
 ! D8    D(7,1,6,11)             0.018          estimate D2E/DX2                !
 ! D9    D(1,2,3,4)              0.0716         estimate D2E/DX2                !
 ! D10   D(1,2,3,12)          -179.0945         estimate D2E/DX2                !
 ! D11   D(8,2,3,4)           -179.9802         estimate D2E/DX2                !
 ! D12   D(8,2,3,12)             0.8537         estimate D2E/DX2                !
 ! D13   D(2,3,4,5)             -0.1547         estimate D2E/DX2                !
 ! D14   D(2,3,4,9)            179.0436         estimate D2E/DX2                !
 ! D15   D(12,3,4,5)           178.9656         estimate D2E/DX2                !
 ! D16   D(12,3,4,9)            -1.8361         estimate D2E/DX2                !
 ! D17   D(2,3,12,13)         -179.8006         estimate D2E/DX2                !
 ! D18   D(2,3,12,16)            1.8134         estimate D2E/DX2                !
 ! D19   D(4,3,12,13)            1.0668         estimate D2E/DX2                !
 ! D20   D(4,3,12,16)         -177.3191         estimate D2E/DX2                !
 ! D21   D(3,4,5,6)              0.107          estimate D2E/DX2                !
 ! D22   D(3,4,5,10)           179.8718         estimate D2E/DX2                !
 ! D23   D(9,4,5,6)           -179.1093         estimate D2E/DX2                !
 ! D24   D(9,4,5,10)             0.6555         estimate D2E/DX2                !
 ! D25   D(4,5,6,1)              0.0251         estimate D2E/DX2                !
 ! D26   D(4,5,6,11)           179.9178         estimate D2E/DX2                !
 ! D27   D(10,5,6,1)          -179.7387         estimate D2E/DX2                !
 ! D28   D(10,5,6,11)            0.1541         estimate D2E/DX2                !
 ! D29   D(3,12,13,14)         -42.0926         estimate D2E/DX2                !
 ! D30   D(3,12,13,15)        -165.5616         estimate D2E/DX2                !
 ! D31   D(3,12,13,17)          77.9038         estimate D2E/DX2                !
 ! D32   D(16,12,13,14)        136.3438         estimate D2E/DX2                !
 ! D33   D(16,12,13,15)         12.8748         estimate D2E/DX2                !
 ! D34   D(16,12,13,17)       -103.6598         estimate D2E/DX2                !
 --------------------------------------------------------------------------------
 Trust Radius=3.00D-01 FncErr=1.00D-07 GrdErr=1.00D-07
 Number of steps in this run=  88 maximum allowed number of steps= 102.
 GradGradGradGradGradGradGradGradGradGradGradGradGradGradGradGradGradGrad

                          Input orientation:                          
 ---------------------------------------------------------------------
 Center     Atomic     Atomic              Coordinates (Angstroms)
 Number     Number      Type              X           Y           Z
 ---------------------------------------------------------------------
    1          6             0        0.000000    0.000000    0.000000
    2          6             0        0.000000    0.000000    1.380879
    3          6             0        1.201267    0.000000    2.086132
    4          6             0        2.400584    0.001515    1.384239
    5          6             0        2.401119   -0.000219   -0.001224
    6          6             0        1.202587   -0.001238   -0.692744
    7          1             0       -0.931591    0.000658   -0.536326
    8          1             0       -0.923032   -0.000849    1.928375
    9          1             0        3.341905    0.016919    1.899753
   10          1             0        3.334102    0.003062   -0.534878
   11          1             0        1.203397   -0.001247   -1.768242
   12          6             0        1.131956   -0.020942    3.581956
   13          6             0        2.410737   -0.017381    4.407418
   14          1             0        3.174270   -0.666727    4.012569
   15          1             0        2.162746   -0.288385    5.418366
   16          8             0        0.091700   -0.069141    4.154356
   17         35             0        3.184741    1.773321    4.489601
 ---------------------------------------------------------------------
                    Distance matrix (angstroms):
                    1          2          3          4          5
     1  C    0.000000
     2  C    1.380879   0.000000
     3  C    2.407278   1.392991   0.000000
     4  C    2.771087   2.400587   1.389611   0.000000
     5  C    2.401119   2.770483   2.407633   1.385464   0.000000
     6  C    1.387844   2.397108   2.778876   2.397720   1.383719
     7  H    1.074946   2.131557   3.380291   3.846032   3.375395
     8  H    2.137900   1.073192   2.130148   3.367865   3.843609
     9  H    3.844174   3.381988   2.148803   1.073348   2.121104
    10  H    3.376736   3.845305   3.379156   2.134120   1.074829
    11  H    2.138889   3.371220   3.854375   3.372151   2.134688
    12  C    3.756617   2.475178   1.497576   2.537692   3.801366
    13  C    5.023673   3.869353   2.617535   3.023255   4.408685
    14  H    5.159576   4.176878   2.836976   2.820152   4.141562
    15  H    5.841175   4.589329   3.480143   4.051517   5.432478
    16  O    4.155943   2.775855   2.348078   3.606867   4.754683
    17  Br   5.783058   4.790762   3.585457   3.660256   4.891525
                    6          7          8          9         10
     6  C    0.000000
     7  H    2.139904   0.000000
     8  H    3.374688   2.464716   0.000000
     9  H    3.361257   4.919097   4.265070   0.000000
    10  H    2.137357   4.265695   4.918417   2.434683   0.000000
    11  H    1.075499   2.464913   4.264584   4.245908   2.461933
    12  C    4.275329   4.606402   2.637747   2.777609   4.668870
    13  C    5.241329   5.967586   4.154509   2.675188   5.027853
    14  H    5.144938   6.164086   4.644905   2.226986   4.599287
    15  H    6.192740   6.716906   4.667413   3.723475   6.074384
    16  O    4.973235   4.801510   2.447313   3.956574   5.701518
    17  Br   5.825349   6.733979   5.155711   3.133203   5.329307
                   11         12         13         14         15
    11  H    0.000000
    12  C    5.350711   0.000000
    13  C    6.292591   1.522065   0.000000
    14  H    6.143695   2.184837   1.077282   0.000000
    15  H    7.256042   2.122841   1.075621   1.772735   0.000000
    16  O    6.026413   1.188317   2.333378   3.143159   2.436189
    17  Br   6.799663   2.873521   1.952550   2.486263   2.481474
                   16         17
    16  O    0.000000
    17  Br   3.615793   0.000000
 Stoichiometry    C8H7BrO
 Framework group  C1[X(C8H7BrO)]
 Deg. of freedom    45
 Full point group                 C1      NOp   1
 Largest Abelian subgroup         C1      NOp   1
 Largest concise Abelian subgroup C1      NOp   1
                         Standard orientation:                         
 ---------------------------------------------------------------------
 Center     Atomic     Atomic              Coordinates (Angstroms)
 Number     Number      Type              X           Y           Z
 ---------------------------------------------------------------------
    1          6             0       -3.377837    0.366720   -0.561618
    2          6             0       -2.190014    1.050460   -0.393090
    3          6             0       -1.088381    0.419630    0.180392
    4          6             0       -1.197514   -0.906809    0.579977
    5          6             0       -2.389581   -1.592737    0.412677
    6          6             0       -3.478580   -0.957034   -0.157096
    7          1             0       -4.222843    0.860987   -1.005660
    8          1             0       -2.099649    2.074847   -0.700020
    9          1             0       -0.361575   -1.424117    1.010877
   10          1             0       -2.463208   -2.619116    0.723131
   11          1             0       -4.403386   -1.490223   -0.288018
   12          6             0        0.163466    1.223087    0.353795
   13          6             0        1.401511    0.587475    0.970174
   14          1             0        1.181366   -0.036969    1.819964
   15          1             0        2.087509    1.371323    1.238408
   16          8             0        0.212724    2.369586    0.045231
   17         35             0        2.329188   -0.538233   -0.327766
 ---------------------------------------------------------------------
 Rotational constants (GHZ):      1.9291416      0.5138585      0.4345216
 Standard basis: 6-311+G(d,p) (5D, 7F)
 There are   288 symmetry adapted basis functions of A   symmetry.
 Integral buffers will be    262144 words long.
 Raffenetti 1 integral format.
 Two-electron integral symmetry is turned on.
   288 basis functions,   474 primitive gaussians,   300 cartesian basis functions
    49 alpha electrons       49 beta electrons
       nuclear repulsion energy       707.3830279880 Hartrees.
 NAtoms=   17 NActive=   17 NUniq=   17 SFac= 1.00D+00 NAtFMM=   60 Big=F
 One-electron integrals computed using PRISM.
 NBasis=   288 RedAO= T  NBF=   288
 NBsUse=   288 1.00D-06 NBFU=   288
 Harris functional with IExCor=  205 diagonalized for initial guess.
 ExpMin= 3.50D-02 ExpMax= 4.40D+05 ExpMxC= 1.51D+04 IAcc=3 IRadAn=         5 AccDes= 0.00D+00
 HarFok:  IExCor= 205 AccDes= 0.00D+00 IRadAn=         5 IDoV=1
 ScaDFX=  1.000000  1.000000  1.000000  1.000000
 Initial guess orbital symmetries:
       Occupied  (A) (A) (A) (A) (A) (A) (A) (A) (A) (A) (A) (A)
                 (A) (A) (A) (A) (A) (A) (A) (A) (A) (A) (A) (A)
                 (A) (A) (A) (A) (A) (A) (A) (A) (A) (A) (A) (A)
                 (A) (A) (A) (A) (A) (A) (A) (A) (A) (A) (A) (A)
                 (A)
       Virtual   (A) (A) (A) (A) (A) (A) (A) (A) (A) (A) (A) (A)
                 (A) (A) (A) (A) (A) (A) (A) (A) (A) (A) (A) (A)
                 (A) (A) (A) (A) (A) (A) (A) (A) (A) (A) (A) (A)
                 (A) (A) (A) (A) (A) (A) (A) (A) (A) (A) (A) (A)
                 (A) (A) (A) (A) (A) (A) (A) (A) (A) (A) (A) (A)
                 (A) (A) (A) (A) (A) (A) (A) (A) (A) (A) (A) (A)
                 (A) (A) (A) (A) (A) (A) (A) (A) (A) (A) (A) (A)
                 (A) (A) (A) (A) (A) (A) (A) (A) (A) (A) (A) (A)
                 (A) (A) (A) (A) (A) (A) (A) (A) (A) (A) (A) (A)
                 (A) (A) (A) (A) (A) (A) (A) (A) (A) (A) (A) (A)
                 (A) (A) (A) (A) (A) (A) (A) (A) (A) (A) (A) (A)
                 (A) (A) (A) (A) (A) (A) (A) (A) (A) (A) (A) (A)
                 (A) (A) (A) (A) (A) (A) (A) (A) (A) (A) (A) (A)
                 (A) (A) (A) (A) (A) (A) (A) (A) (A) (A) (A) (A)
                 (A) (A) (A) (A) (A) (A) (A) (A) (A) (A) (A) (A)
                 (A) (A) (A) (A) (A) (A) (A) (A) (A) (A) (A) (A)
                 (A) (A) (A) (A) (A) (A) (A) (A) (A) (A) (A) (A)
                 (A) (A) (A) (A) (A) (A) (A) (A) (A) (A) (A) (A)
                 (A) (A) (A) (A) (A) (A) (A) (A) (A) (A) (A) (A)
                 (A) (A) (A) (A) (A) (A) (A) (A) (A) (A) (A)
 The electronic state of the initial guess is 1-A.
 Requested convergence on RMS density matrix=1.00D-08 within 128 cycles.
 Requested convergence on MAX density matrix=1.00D-06.
 Requested convergence on             energy=1.00D-06.
 No special actions if energy rises.
 SCF Done:  E(RHF) =  -2954.34926752     A.U. after   17 cycles
             Convg  =    0.5500D-08             -V/T =  2.0001
             S**2   =   0.0000
 ExpMin= 3.50D-02 ExpMax= 4.40D+05 ExpMxC= 1.51D+04 IAcc=3 IRadAn=         5 AccDes= 0.00D+00
 HarFok:  IExCor= 205 AccDes= 0.00D+00 IRadAn=         5 IDoV=1
 ScaDFX=  1.000000  1.000000  1.000000  1.000000
 Range of M.O.s used for correlation:    24   288
 NBasis=   288 NAE=    49 NBE=    49 NFC=    23 NFV=     0
 NROrb=    265 NOA=    26 NOB=    26 NVA=   239 NVB=   239

 **** Warning!!: The largest alpha MO coefficient is  0.16018352D+03

 Disk-based method using ON**2 memory for  6 occupieds at a time.
 Estimated scratch disk usage=   257830160 words.
 Actual    scratch disk usage=   257237264 words.
 JobTyp=1 Pass  1:  I=  24 to  29 NPSUse=  1 ParTrn=F ParDer=F DoDerP=T.
 JobTyp=1 Pass  2:  I=  30 to  34 NPSUse=  1 ParTrn=F ParDer=F DoDerP=T.
 JobTyp=1 Pass  3:  I=  35 to  39 NPSUse=  1 ParTrn=F ParDer=F DoDerP=T.
 JobTyp=1 Pass  4:  I=  40 to  44 NPSUse=  1 ParTrn=F ParDer=F DoDerP=T.
 JobTyp=1 Pass  5:  I=  45 to  49 NPSUse=  1 ParTrn=F ParDer=F DoDerP=T.
 Spin components of T(2) and E(2):
     alpha-alpha T2 =       0.6990711169D-01 E2=     -0.1887832725D+00
     alpha-beta  T2 =       0.3636680752D+00 E2=     -0.1040741508D+01
     beta-beta   T2 =       0.6990711169D-01 E2=     -0.1887832725D+00
 ANorm=    0.1226165690D+01
 E2 =    -0.1418308053D+01 EUMP2 =    -0.29557675755682D+04
          Differentiating once with respect to electric field.
                with respect to dipole field.
          Differentiating once with respect to nuclear coordinates.
          There are   1 degrees of freedom in the 1st order CPHF.
 Petite list used in FoFDir.
 MinBra= 0 MaxBra= 2 Meth= 1.
 IRaf=       0 NMat=   1 IRICut=       1 DoRegI=T DoRafI=F ISym2E= 1 JSym2E=1.
     1 vectors were produced by pass  0.
 AX will form   1 AO Fock derivatives at one time.
     1 vectors were produced by pass  1.
     1 vectors were produced by pass  2.
     1 vectors were produced by pass  3.
     1 vectors were produced by pass  4.
     1 vectors were produced by pass  5.
     1 vectors were produced by pass  6.
     1 vectors were produced by pass  7.
     1 vectors were produced by pass  8.
     1 vectors were produced by pass  9.
     1 vectors were produced by pass 10.
     1 vectors were produced by pass 11.
     1 vectors were produced by pass 12.
     1 vectors were produced by pass 13.
     1 vectors were produced by pass 14.
     1 vectors were produced by pass 15.
     1 vectors were produced by pass 16.
     1 vectors were produced by pass 17.
 Inv2:  IOpt= 1 Iter= 1 AM= 1.04D-15 Conv= 1.00D-12.
 Inverted reduced A of dimension   18 with in-core refinement.
 End of Minotr Frequency-dependent properties file   721 does not exist.

 **********************************************************************

            Population analysis using the SCF density.

 **********************************************************************

 Orbital symmetries:
       Occupied  (A) (A) (A) (A) (A) (A) (A) (A) (A) (A) (A) (A)
                 (A) (A) (A) (A) (A) (A) (A) (A) (A) (A) (A) (A)
                 (A) (A) (A) (A) (A) (A) (A) (A) (A) (A) (A) (A)
                 (A) (A) (A) (A) (A) (A) (A) (A) (A) (A) (A) (A)
                 (A)
       Virtual   (A) (A) (A) (A) (A) (A) (A) (A) (A) (A) (A) (A)
                 (A) (A) (A) (A) (A) (A) (A) (A) (A) (A) (A) (A)
                 (A) (A) (A) (A) (A) (A) (A) (A) (A) (A) (A) (A)
                 (A) (A) (A) (A) (A) (A) (A) (A) (A) (A) (A) (A)
                 (A) (A) (A) (A) (A) (A) (A) (A) (A) (A) (A) (A)
                 (A) (A) (A) (A) (A) (A) (A) (A) (A) (A) (A) (A)
                 (A) (A) (A) (A) (A) (A) (A) (A) (A) (A) (A) (A)
                 (A) (A) (A) (A) (A) (A) (A) (A) (A) (A) (A) (A)
                 (A) (A) (A) (A) (A) (A) (A) (A) (A) (A) (A) (A)
                 (A) (A) (A) (A) (A) (A) (A) (A) (A) (A) (A) (A)
                 (A) (A) (A) (A) (A) (A) (A) (A) (A) (A) (A) (A)
                 (A) (A) (A) (A) (A) (A) (A) (A) (A) (A) (A) (A)
                 (A) (A) (A) (A) (A) (A) (A) (A) (A) (A) (A) (A)
                 (A) (A) (A) (A) (A) (A) (A) (A) (A) (A) (A) (A)
                 (A) (A) (A) (A) (A) (A) (A) (A) (A) (A) (A) (A)
                 (A) (A) (A) (A) (A) (A) (A) (A) (A) (A) (A) (A)
                 (A) (A) (A) (A) (A) (A) (A) (A) (A) (A) (A) (A)
                 (A) (A) (A) (A) (A) (A) (A) (A) (A) (A) (A) (A)
                 (A) (A) (A) (A) (A) (A) (A) (A) (A) (A) (A) (A)
                 (A) (A) (A) (A) (A) (A) (A) (A) (A) (A) (A)
 The electronic state is 1-A.
 Alpha  occ. eigenvalues -- -490.02807 -65.16209 -58.52218 -58.52048 -58.52046
 Alpha  occ. eigenvalues --  -20.56392 -11.35413 -11.30690 -11.26022 -11.25796
 Alpha  occ. eigenvalues --  -11.25619 -11.25224 -11.24950 -11.24762  -9.84250
 Alpha  occ. eigenvalues --   -7.45634  -7.44792  -7.44778  -3.19593  -3.19198
 Alpha  occ. eigenvalues --   -3.19183  -3.18183  -3.18183  -1.42729  -1.18085
 Alpha  occ. eigenvalues --   -1.09667  -1.04943  -1.03920  -0.94699  -0.87475
 Alpha  occ. eigenvalues --   -0.84797  -0.77754  -0.73006  -0.67846  -0.67041
 Alpha  occ. eigenvalues --   -0.64674  -0.62719  -0.61379  -0.59899  -0.58689
 Alpha  occ. eigenvalues --   -0.53549  -0.52168  -0.51387  -0.50083  -0.45026
 Alpha  occ. eigenvalues --   -0.41592  -0.40731  -0.35786  -0.35445
 Alpha virt. eigenvalues --    0.05340   0.05605   0.06607   0.07317   0.07617
 Alpha virt. eigenvalues --    0.08746   0.09550   0.09954   0.10914   0.11052
 Alpha virt. eigenvalues --    0.11775   0.11981   0.12216   0.13564   0.13908
 Alpha virt. eigenvalues --    0.14931   0.15312   0.15586   0.16592   0.17583
 Alpha virt. eigenvalues --    0.18574   0.19307   0.20217   0.21167   0.21489
 Alpha virt. eigenvalues --    0.21867   0.22601   0.23294   0.23660   0.25113
 Alpha virt. eigenvalues --    0.25864   0.26229   0.27170   0.27600   0.28288
 Alpha virt. eigenvalues --    0.29035   0.29412   0.29903   0.30967   0.31531
 Alpha virt. eigenvalues --    0.32646   0.33070   0.33776   0.34764   0.35928
 Alpha virt. eigenvalues --    0.36578   0.37206   0.38222   0.40388   0.41740
 Alpha virt. eigenvalues --    0.41954   0.44682   0.46878   0.47299   0.48467
 Alpha virt. eigenvalues --    0.49623   0.52790   0.53255   0.53724   0.55380
 Alpha virt. eigenvalues --    0.58722   0.61145   0.63192   0.64282   0.64850
 Alpha virt. eigenvalues --    0.69185   0.69763   0.70901   0.71874   0.72068
 Alpha virt. eigenvalues --    0.72601   0.74101   0.75759   0.76271   0.78125
 Alpha virt. eigenvalues --    0.80980   0.81222   0.82542   0.83892   0.84937
 Alpha virt. eigenvalues --    0.88139   0.88684   0.89117   0.89664   0.90246
 Alpha virt. eigenvalues --    0.91736   0.92104   0.93287   0.93786   0.94113
 Alpha virt. eigenvalues --    0.95623   0.97517   0.99310   1.00603   1.00664
 Alpha virt. eigenvalues --    1.03730   1.08124   1.09349   1.09745   1.11202
 Alpha virt. eigenvalues --    1.14891   1.16119   1.16439   1.18648   1.21070
 Alpha virt. eigenvalues --    1.22234   1.23584   1.25530   1.27879   1.30312
 Alpha virt. eigenvalues --    1.31283   1.33014   1.35551   1.37579   1.41272
 Alpha virt. eigenvalues --    1.44436   1.45239   1.48903   1.52515   1.54707
 Alpha virt. eigenvalues --    1.66607   1.72920   1.74499   1.76855   1.77406
 Alpha virt. eigenvalues --    1.78195   1.81359   1.81521   1.82778   1.83991
 Alpha virt. eigenvalues --    1.88199   1.89604   1.91074   1.93311   1.94169
 Alpha virt. eigenvalues --    1.95412   1.99522   1.99698   2.02563   2.04710
 Alpha virt. eigenvalues --    2.05777   2.08210   2.10405   2.15917   2.17662
 Alpha virt. eigenvalues --    2.22353   2.22595   2.23622   2.24729   2.26649
 Alpha virt. eigenvalues --    2.28238   2.30812   2.32683   2.34877   2.36153
 Alpha virt. eigenvalues --    2.37331   2.39609   2.41537   2.44980   2.49783
 Alpha virt. eigenvalues --    2.54585   2.58969   2.62173   2.66862   2.74185
 Alpha virt. eigenvalues --    2.75083   2.76534   2.78264   2.84274   2.87431
 Alpha virt. eigenvalues --    2.90632   2.96479   2.98221   3.00481   3.01334
 Alpha virt. eigenvalues --    3.03655   3.04755   3.05684   3.07177   3.08541
 Alpha virt. eigenvalues --    3.09373   3.11765   3.18836   3.20508   3.21306
 Alpha virt. eigenvalues --    3.25116   3.25690   3.29406   3.31485   3.34277
 Alpha virt. eigenvalues --    3.36784   3.46766   3.48122   3.51977   3.62371
 Alpha virt. eigenvalues --    3.66423   3.76722   3.79022   3.80643   3.91116
 Alpha virt. eigenvalues --    3.94315   3.95429   4.04447   4.07130   4.18080
 Alpha virt. eigenvalues --    4.22310   4.40518   4.44635   4.51339   4.56990
 Alpha virt. eigenvalues --    4.58387   4.72286   4.72861   4.77620   4.85067
 Alpha virt. eigenvalues --    4.89171   5.10703   5.27950   5.62836   5.79005
 Alpha virt. eigenvalues --    6.32324   7.32519   8.23614   8.25434   8.35193
 Alpha virt. eigenvalues --   24.75296  24.98339  25.04143  25.12411  25.12704
 Alpha virt. eigenvalues --   25.25169  25.28430  25.38176  49.57353  51.72804
 Alpha virt. eigenvalues --  293.91819 293.93694 294.057411028.53578
          Condensed to atoms (all electrons):
              1          2          3          4          5          6
     1  C    7.169224  -1.417827  -0.310532  -0.598526   0.866220   0.156665
     2  C   -1.417827  11.933337  -1.216809  -3.451098  -0.629131   0.309762
     3  C   -0.310532  -1.216809  13.975627  -1.465904  -1.237510  -1.067810
     4  C   -0.598526  -3.451098  -1.465904  13.558849  -2.073576   0.733847
     5  C    0.866220  -0.629131  -1.237510  -2.073576   8.379400   0.049479
     6  C    0.156665   0.309762  -1.067810   0.733847   0.049479   5.536609
     7  H    0.395197  -0.028276   0.013555  -0.000596  -0.014122  -0.001992
     8  H   -0.059804   0.401130   0.008010  -0.008496  -0.003026  -0.008260
     9  H   -0.003427  -0.028919  -0.021539   0.402925  -0.011888  -0.013919
    10  H   -0.013602  -0.000500   0.012284  -0.047320   0.405814   0.005564
    11  H    0.012570  -0.039436   0.028781  -0.052927   0.020799   0.399459
    12  C    0.389149   0.214734  -6.214343   0.395400   1.533152   0.059136
    13  C   -0.305390  -0.629188   1.945277   0.089819  -0.794333  -0.002602
    14  H    0.002860   0.041750  -0.027980  -0.028241   0.001775  -0.000296
    15  H   -0.000602  -0.011058  -0.017137   0.018359   0.004198  -0.000035
    16  O    0.028592   0.101029   0.042386  -0.233507  -0.028846  -0.012047
    17  Br  -0.016207   0.009625   0.165626   0.025036  -0.108621   0.002907
              7          8          9         10         11         12
     1  C    0.395197  -0.059804  -0.003427  -0.013602   0.012570   0.389149
     2  C   -0.028276   0.401130  -0.028919  -0.000500  -0.039436   0.214734
     3  C    0.013555   0.008010  -0.021539   0.012284   0.028781  -6.214343
     4  C   -0.000596  -0.008496   0.402925  -0.047320  -0.052927   0.395400
     5  C   -0.014122  -0.003026  -0.011888   0.405814   0.020799   1.533152
     6  C   -0.001992  -0.008260  -0.013919   0.005564   0.399459   0.059136
     7  H    0.497606  -0.004262   0.000029  -0.000101  -0.004844   0.007300
     8  H   -0.004262   0.458291  -0.000009   0.000025  -0.000088   0.036343
     9  H    0.000029  -0.000009   0.496624  -0.004834  -0.000144   0.043981
    10  H   -0.000101   0.000025  -0.004834   0.499692  -0.004896   0.007875
    11  H   -0.004844  -0.000088  -0.000144  -0.004896   0.496869   0.003580
    12  C    0.007300   0.036343   0.043981   0.007875   0.003580  14.410205
    13  C    0.000001   0.007416  -0.002487   0.001465  -0.000457  -4.538520
    14  H    0.000000  -0.000055  -0.003451   0.000014   0.000000   0.061385
    15  H    0.000000   0.000015   0.000578  -0.000001   0.000000  -0.050929
    16  O    0.000060   0.004929  -0.000627   0.000011   0.000008   0.247039
    17  Br  -0.000052  -0.000005  -0.001543  -0.000049  -0.000042  -0.156446
             13         14         15         16         17
     1  C   -0.305390   0.002860  -0.000602   0.028592  -0.016207
     2  C   -0.629188   0.041750  -0.011058   0.101029   0.009625
     3  C    1.945277  -0.027980  -0.017137   0.042386   0.165626
     4  C    0.089819  -0.028241   0.018359  -0.233507   0.025036
     5  C   -0.794333   0.001775   0.004198  -0.028846  -0.108621
     6  C   -0.002602  -0.000296  -0.000035  -0.012047   0.002907
     7  H    0.000001   0.000000   0.000000   0.000060  -0.000052
     8  H    0.007416  -0.000055   0.000015   0.004929  -0.000005
     9  H   -0.002487  -0.003451   0.000578  -0.000627  -0.001543
    10  H    0.001465   0.000014  -0.000001   0.000011  -0.000049
    11  H   -0.000457   0.000000   0.000000   0.000008  -0.000042
    12  C   -4.538520   0.061385  -0.050929   0.247039  -0.156446
    13  C    9.262359   0.332281   0.457616   0.019567   0.196466
    14  H    0.332281   0.512062  -0.028270   0.007299  -0.051848
    15  H    0.457616  -0.028270   0.448284  -0.005227  -0.035500
    16  O    0.019567   0.007299  -0.005227   8.136633   0.004375
    17  Br   0.196466  -0.051848  -0.035500   0.004375  35.067054
 Mulliken atomic charges:
              1
     1  C   -0.294562
     2  C    0.440874
     3  C    1.388018
     4  C   -1.264042
     5  C   -0.359783
     6  C   -0.146467
     7  H    0.140497
     8  H    0.167847
     9  H    0.148649
    10  H    0.138558
    11  H    0.140768
    12  C   -0.449040
    13  C   -0.039291
    14  H    0.180715
    15  H    0.219708
    16  O   -0.311673
    17  Br  -0.100779
 Sum of Mulliken charges=   0.00000
 Atomic charges with hydrogens summed into heavy atoms:
              1
     1  C   -0.154065
     2  C    0.608721
     3  C    1.388018
     4  C   -1.115392
     5  C   -0.221224
     6  C   -0.005699
     7  H    0.000000
     8  H    0.000000
     9  H    0.000000
    10  H    0.000000
    11  H    0.000000
    12  C   -0.449040
    13  C    0.361133
    14  H    0.000000
    15  H    0.000000
    16  O   -0.311673
    17  Br  -0.100779
 Sum of Mulliken charges=   0.00000
 Electronic spatial extent (au):  <R**2>=  2365.1318
 Charge=     0.0000 electrons
 Dipole moment (field-independent basis, Debye):
    X=    -1.9900    Y=    -2.1094    Z=     1.6911  Tot=     3.3570
 Quadrupole moment (field-independent basis, Debye-Ang):
   XX=   -65.4281   YY=   -75.6392   ZZ=   -70.7296
   XY=     1.7589   XZ=     4.7631   YZ=    -0.7978
 Traceless Quadrupole moment (field-independent basis, Debye-Ang):
   XX=     5.1709   YY=    -5.0403   ZZ=    -0.1307
   XY=     1.7589   XZ=     4.7631   YZ=    -0.7978
 Octapole moment (field-independent basis, Debye-Ang**2):
  XXX=    37.4550  YYY=   -37.3770  ZZZ=    -6.3085  XYY=    14.9896
  XXY=    -4.7869  XXZ=   -14.3441  XZZ=    37.3285  YZZ=    -0.9891
  YYZ=    -1.0297  XYZ=     9.2374
 Hexadecapole moment (field-independent basis, Debye-Ang**3):
 XXXX= -1972.5456 YYYY=  -650.7129 ZZZZ=  -192.8904 XXXY=    -5.4051
 XXXZ=    33.3765 YYYX=   -33.4966 YYYZ=    -5.3689 ZZZX=   -18.2338
 ZZZY=     7.9672 XXYY=  -413.9856 XXZZ=  -393.7890 YYZZ=  -128.9831
 XXYZ=     0.5833 YYXZ=    -6.5071 ZZXY=   -19.8613
 N-N= 7.073830279880D+02 E-N=-8.461329647960D+03  KE= 2.954046590950D+03
 ***** Axes restored to original set *****
 -------------------------------------------------------------------
 Center     Atomic                   Forces (Hartrees/Bohr)
 Number     Number              X              Y              Z
 -------------------------------------------------------------------
    1          6          -0.003222900    0.000334239   -0.002867315
    2          6          -0.004385865   -0.000957113    0.004133003
    3          6           0.000684551    0.002780981    0.009588112
    4          6           0.006697396   -0.001045875    0.003091614
    5          6           0.004394131    0.000317333   -0.001129364
    6          6          -0.001162940   -0.000328191   -0.008070782
    7          1          -0.007224682   -0.000012279   -0.004205263
    8          1          -0.007827585    0.000085432    0.005317107
    9          1           0.007807187    0.000244744    0.005424890
   10          1           0.007254048   -0.000006243   -0.004169705
   11          1           0.000002548    0.000012181   -0.008288770
   12          6           0.043588183    0.001652491   -0.022191560
   13          6           0.002819505    0.008104123   -0.005605943
   14          1           0.006163907   -0.005736763   -0.004079533
   15          1          -0.002917688   -0.002726416    0.008335281
   16          8          -0.051394538   -0.002148274    0.026361674
   17         35          -0.001275258   -0.000570369   -0.001643446
 -------------------------------------------------------------------
 Cartesian Forces:  Max     0.051394538 RMS     0.011467100

 GradGradGradGradGradGradGradGradGradGradGradGradGradGradGradGradGradGrad
 Berny optimization.
 Internal  Forces:  Max     0.057776252 RMS     0.008249831
 Search for a local minimum.
 Step number   1 out of a maximum of  88
 All quantities printed in internal units (Hartrees-Bohrs-Radians)
 Second derivative matrix not updated -- first step.
     Eigenvalues ---    0.00474   0.00611   0.00798   0.01772   0.02212
     Eigenvalues ---    0.02251   0.02260   0.02272   0.02280   0.02289
     Eigenvalues ---    0.02294   0.02307   0.06989   0.07485   0.15907
     Eigenvalues ---    0.15999   0.16000   0.16000   0.16000   0.16000
     Eigenvalues ---    0.16000   0.16000   0.22000   0.22000   0.22434
     Eigenvalues ---    0.23477   0.24993   0.24997   0.25000   0.30169
     Eigenvalues ---    0.32633   0.36325   0.36529   0.36544   0.36612
     Eigenvalues ---    0.36626   0.36810   0.36830   0.43140   0.43413
     Eigenvalues ---    0.47325   0.47554   0.48180   0.48669   1.10919
     Eigenvalues --- 1000.000001000.000001000.000001000.000001000.00000
     Eigenvalues --- 1000.000001000.000001000.000001000.000001000.00000
     Eigenvalues --- 1000.000001000.000001000.000001000.000001000.00000
     Eigenvalues --- 1000.000001000.000001000.000001000.000001000.00000
     Eigenvalues --- 1000.000001000.000001000.000001000.000001000.00000
     Eigenvalues --- 1000.000001000.000001000.000001000.000001000.00000
     Eigenvalues --- 1000.000001000.000001000.00000
 RFO step:  Lambda=-7.90034286D-03.
 Linear search not attempted -- first point.
 Iteration  1 RMS(Cart)=  0.04064248 RMS(Int)=  0.00070235
 Iteration  2 RMS(Cart)=  0.00111597 RMS(Int)=  0.00004297
 Iteration  3 RMS(Cart)=  0.00000090 RMS(Int)=  0.00004297
 Variable       Old X    -DE/DX   Delta X   Delta X   Delta X     New X
                                 (Linear)    (Quad)   (Total)
    R1        2.60948   0.01500   0.00000   0.03013   0.03013   2.63962
    R2        2.62265   0.01416   0.00000   0.02933   0.02933   2.65198
    R3        2.03135   0.00836   0.00000   0.02235   0.02235   2.05370
    R4        2.63237   0.01219   0.00000   0.02547   0.02547   2.65784
    R5        2.02804   0.00944   0.00000   0.02511   0.02511   2.05314
    R6        2.62598   0.01404   0.00000   0.02902   0.02902   2.65500
    R7        2.83001   0.00133   0.00000   0.00399   0.00399   2.83400
    R8        2.61815   0.01374   0.00000   0.02810   0.02810   2.64625
    R9        2.02833   0.00946   0.00000   0.02515   0.02515   2.05348
   R10        2.61485   0.01542   0.00000   0.03148   0.03148   2.64633
   R11        2.03113   0.00837   0.00000   0.02236   0.02236   2.05349
   R12        2.03240   0.00829   0.00000   0.02220   0.02220   2.05460
   R13        2.87629   0.00240   0.00000   0.00775   0.00775   2.88403
   R14        2.24559   0.05778   0.00000   0.05172   0.05172   2.29731
   R15        2.03577   0.00932   0.00000   0.02512   0.02512   2.06088
   R16        2.03263   0.00919   0.00000   0.02464   0.02464   2.05726
   R17        3.68978  -0.00110   0.00000  -0.00657  -0.00657   3.68321
    A1        2.09342   0.00076   0.00000   0.00373   0.00373   2.09714
    A2        2.09316  -0.00034   0.00000  -0.00162  -0.00162   2.09154
    A3        2.09661  -0.00042   0.00000  -0.00211  -0.00211   2.09450
    A4        2.10167  -0.00119   0.00000  -0.00541  -0.00541   2.09626
    A5        2.10616   0.00118   0.00000   0.00621   0.00621   2.11237
    A6        2.07535   0.00001   0.00000  -0.00079  -0.00080   2.07455
    A7        2.08122   0.00195   0.00000   0.00710   0.00707   2.08829
    A8        2.05532   0.00122   0.00000   0.00484   0.00480   2.06012
    A9        2.14655  -0.00317   0.00000  -0.01216  -0.01219   2.13436
   A10        2.10068  -0.00108   0.00000  -0.00481  -0.00481   2.09587
   A11        2.11101  -0.00048   0.00000  -0.00372  -0.00372   2.10729
   A12        2.07141   0.00156   0.00000   0.00847   0.00847   2.07988
   A13        2.09373   0.00051   0.00000   0.00277   0.00277   2.09650
   A14        2.09074  -0.00024   0.00000  -0.00128  -0.00128   2.08946
   A15        2.09871  -0.00027   0.00000  -0.00149  -0.00149   2.09722
   A16        2.09566  -0.00094   0.00000  -0.00337  -0.00337   2.09228
   A17        2.09417   0.00047   0.00000   0.00166   0.00166   2.09583
   A18        2.09336   0.00048   0.00000   0.00171   0.00171   2.09507
   A19        2.09761  -0.00978   0.00000  -0.03771  -0.03782   2.05978
   A20        2.12024   0.00301   0.00000   0.01190   0.01179   2.13202
   A21        2.06501   0.00678   0.00000   0.02649   0.02637   2.09138
   A22        1.97718  -0.00036   0.00000  -0.00505  -0.00511   1.97206
   A23        1.89170  -0.00010   0.00000   0.00082   0.00083   1.89253
   A24        1.93694  -0.00421   0.00000  -0.01873  -0.01880   1.91814
   A25        1.93481   0.00083   0.00000   0.00684   0.00684   1.94165
   A26        1.86217   0.00153   0.00000   0.00183   0.00170   1.86387
   A27        1.85761   0.00247   0.00000   0.01544   0.01545   1.87307
    D1        0.00103   0.00016   0.00000   0.00540   0.00540   0.00643
    D2       -3.13964   0.00004   0.00000   0.00122   0.00123  -3.13841
    D3       -3.14089   0.00008   0.00000   0.00279   0.00279  -3.13810
    D4        0.00163  -0.00004   0.00000  -0.00138  -0.00138   0.00025
    D5       -0.00188  -0.00006   0.00000  -0.00161  -0.00163  -0.00351
    D6        3.14158  -0.00004   0.00000  -0.00115  -0.00115   3.14043
    D7        3.14003   0.00002   0.00000   0.00099   0.00099   3.14102
    D8        0.00031   0.00004   0.00000   0.00146   0.00146   0.00178
    D9        0.00125  -0.00025   0.00000  -0.00923  -0.00925  -0.00800
   D10       -3.12579   0.00018   0.00000   0.00637   0.00648  -3.11931
   D11       -3.14125  -0.00013   0.00000  -0.00512  -0.00517   3.13677
   D12        0.01490   0.00029   0.00000   0.01048   0.01056   0.02546
   D13       -0.00270   0.00025   0.00000   0.00938   0.00939   0.00669
   D14        3.12490   0.00013   0.00000   0.00505   0.00507   3.12997
   D15        3.12354  -0.00016   0.00000  -0.00692  -0.00687   3.11667
   D16       -0.03205  -0.00028   0.00000  -0.01125  -0.01119  -0.04324
   D17       -3.13811  -0.00004   0.00000   0.00283   0.00280  -3.13531
   D18        0.03165  -0.00048   0.00000  -0.02675  -0.02665   0.00500
   D19        0.01862   0.00036   0.00000   0.01888   0.01879   0.03741
   D20       -3.09480  -0.00009   0.00000  -0.01069  -0.01066  -3.10547
   D21        0.00187  -0.00016   0.00000  -0.00571  -0.00569  -0.00382
   D22        3.13936  -0.00008   0.00000  -0.00273  -0.00272   3.13664
   D23       -3.12605  -0.00002   0.00000  -0.00139  -0.00133  -3.12738
   D24        0.01144   0.00006   0.00000   0.00160   0.00163   0.01307
   D25        0.00044   0.00006   0.00000   0.00176   0.00176   0.00220
   D26        3.14016   0.00004   0.00000   0.00130   0.00129   3.14144
   D27       -3.13703  -0.00002   0.00000  -0.00124  -0.00122  -3.13825
   D28        0.00269  -0.00005   0.00000  -0.00170  -0.00169   0.00100
   D29       -0.73466   0.00019   0.00000  -0.03126  -0.03136  -0.76601
   D30       -2.88960  -0.00055   0.00000  -0.03722  -0.03726  -2.92686
   D31        1.35968  -0.00111   0.00000  -0.04585  -0.04583   1.31384
   D32        2.37965   0.00057   0.00000  -0.00280  -0.00281   2.37683
   D33        0.22471  -0.00017   0.00000  -0.00876  -0.00872   0.21599
   D34       -1.80920  -0.00073   0.00000  -0.01739  -0.01729  -1.82650
         Item               Value     Threshold  Converged?
 Maximum Force            0.057776     0.000450     NO 
 RMS     Force            0.008250     0.000300     NO 
 Maximum Displacement     0.226327     0.001800     NO 
 RMS     Displacement     0.040997     0.001200     NO 
 Predicted change in Energy=-4.036344D-03
 GradGradGradGradGradGradGradGradGradGradGradGradGradGradGradGradGradGrad

                          Input orientation:                          
 ---------------------------------------------------------------------
 Center     Atomic     Atomic              Coordinates (Angstroms)
 Number     Number      Type              X           Y           Z
 ---------------------------------------------------------------------
    1          6             0       -0.006787    0.004188   -0.008883
    2          6             0       -0.024270   -0.002744    1.387815
    3          6             0        1.183507    0.001274    2.108519
    4          6             0        2.406031    0.002516    1.416156
    5          6             0        2.419716    0.007872    0.015898
    6          6             0        1.215360    0.007383   -0.698654
    7          1             0       -0.942663    0.004339   -0.561342
    8          1             0       -0.962204   -0.008254    1.936160
    9          1             0        3.349534    0.016462    1.955070
   10          1             0        3.368673    0.013483   -0.513520
   11          1             0        1.227543    0.011686   -1.785824
   12          6             0        1.110923   -0.035982    3.605987
   13          6             0        2.421574   -0.023150    4.387785
   14          1             0        3.174316   -0.691579    3.968343
   15          1             0        2.206058   -0.273119    5.425207
   16          8             0        0.051873   -0.074142    4.201680
   17         35             0        3.187301    1.769116    4.369834
 ---------------------------------------------------------------------
                    Distance matrix (angstroms):
                    1          2          3          4          5
     1  C    0.000000
     2  C    1.396824   0.000000
     3  C    2.429033   1.406469   0.000000
     4  C    2.802218   2.430471   1.404966   0.000000
     5  C    2.426632   2.802737   2.430497   1.400336   0.000000
     6  C    1.403366   2.426960   2.807360   2.426961   1.400377
     7  H    1.086773   2.154695   3.413029   3.888991   3.411570
     8  H    2.167064   1.086477   2.152644   3.408155   3.889094
     9  H    3.888721   3.421213   2.171508   1.086656   2.150587
    10  H    3.412986   3.889396   3.413237   2.156491   1.086662
    11  H    2.163596   3.411631   3.894606   3.411978   2.160438
    12  C    3.783936   2.491998   1.499689   2.544434   3.821466
    13  C    5.022786   3.870709   2.593928   2.971780   4.371998
    14  H    5.140217   4.167082   2.811105   2.754213   4.084174
    15  H    5.873918   4.620390   3.481569   4.023487   5.420815
    16  O    4.211700   2.815801   2.380674   3.647887   4.809801
    17  Br   5.700029   4.727167   3.500571   3.529231   4.758984
                    6          7          8          9         10
     6  C    0.000000
     7  H    2.162389   0.000000
     8  H    3.418226   2.497610   0.000000
     9  H    3.405441   4.975483   4.311850   0.000000
    10  H    2.161265   4.311611   4.975731   2.468666   0.000000
    11  H    1.087247   2.491827   4.318397   4.300832   2.490622
    12  C    4.306125   4.646017   2.662132   2.782024   4.697895
    13  C    5.227594   5.984372   4.178593   2.603993   4.992107
    14  H    5.109492   6.160509   4.659131   2.141329   4.541144
    15  H    6.209817   6.769800   4.720327   3.665139   6.058242
    16  O    5.037223   4.866379   2.482997   3.991245   5.765584
    17  Br   5.716801   6.669898   5.128372   2.988176   5.192522
                   11         12         13         14         15
    11  H    0.000000
    12  C    5.393282   0.000000
    13  C    6.288114   1.526165   0.000000
    14  H    6.115141   2.195154   1.090573   0.000000
    15  H    7.282690   2.136614   1.088658   1.798634   0.000000
    16  O    6.102440   1.215686   2.377544   3.191446   2.485382
    17  Br   6.694874   2.855379   1.949071   2.493267   2.499474
                   16         17
    16  O    0.000000
    17  Br   3.640986   0.000000
 Stoichiometry    C8H7BrO
 Framework group  C1[X(C8H7BrO)]
 Deg. of freedom    45
 Full point group                 C1      NOp   1
 Largest Abelian subgroup         C1      NOp   1
 Largest concise Abelian subgroup C1      NOp   1
                         Standard orientation:                         
 ---------------------------------------------------------------------
 Center     Atomic     Atomic              Coordinates (Angstroms)
 Number     Number      Type              X           Y           Z
 ---------------------------------------------------------------------
    1          6             0       -3.360002    0.346884   -0.559478
    2          6             0       -2.173878    1.066562   -0.397329
    3          6             0       -1.048039    0.450656    0.178259
    4          6             0       -1.126407   -0.888026    0.597447
    5          6             0       -2.317649   -1.605948    0.434751
    6          6             0       -3.435721   -0.990778   -0.141909
    7          1             0       -4.226272    0.826168   -1.007740
    8          1             0       -2.100439    2.103631   -0.712809
    9          1             0       -0.264283   -1.384562    1.034502
   10          1             0       -2.370223   -2.642438    0.756867
   11          1             0       -4.359912   -1.549482   -0.267720
   12          6             0        0.192054    1.274842    0.357017
   13          6             0        1.416087    0.603771    0.973934
   14          1             0        1.172319   -0.015065    1.838208
   15          1             0        2.138286    1.376158    1.232822
   16          8             0        0.245284    2.443652    0.026952
   17         35             0        2.261988   -0.566040   -0.335597
 ---------------------------------------------------------------------
 Rotational constants (GHZ):      1.8403657      0.5332103      0.4441381
 Standard basis: 6-311+G(d,p) (5D, 7F)
 There are   288 symmetry adapted basis functions of A   symmetry.
 Integral buffers will be    262144 words long.
 Raffenetti 1 integral format.
 Two-electron integral symmetry is turned on.
   288 basis functions,   474 primitive gaussians,   300 cartesian basis functions
    49 alpha electrons       49 beta electrons
       nuclear repulsion energy       707.7633447894 Hartrees.
 NAtoms=   17 NActive=   17 NUniq=   17 SFac= 1.00D+00 NAtFMM=   60 Big=F
 One-electron integrals computed using PRISM.
 NBasis=   288 RedAO= T  NBF=   288
 NBsUse=   288 1.00D-06 NBFU=   288
 Initial guess read from the read-write file:
 Initial guess orbital symmetries:
       Occupied  (A) (A) (A) (A) (A) (A) (A) (A) (A) (A) (A) (A)
                 (A) (A) (A) (A) (A) (A) (A) (A) (A) (A) (A) (A)
                 (A) (A) (A) (A) (A) (A) (A) (A) (A) (A) (A) (A)
                 (A) (A) (A) (A) (A) (A) (A) (A) (A) (A) (A) (A)
                 (A)
       Virtual   (A) (A) (A) (A) (A) (A) (A) (A) (A) (A) (A) (A)
                 (A) (A) (A) (A) (A) (A) (A) (A) (A) (A) (A) (A)
                 (A) (A) (A) (A) (A) (A) (A) (A) (A) (A) (A) (A)
                 (A) (A) (A) (A) (A) (A) (A) (A) (A) (A) (A) (A)
                 (A) (A) (A) (A) (A) (A) (A) (A) (A) (A) (A) (A)
                 (A) (A) (A) (A) (A) (A) (A) (A) (A) (A) (A) (A)
                 (A) (A) (A) (A) (A) (A) (A) (A) (A) (A) (A) (A)
                 (A) (A) (A) (A) (A) (A) (A) (A) (A) (A) (A) (A)
                 (A) (A) (A) (A) (A) (A) (A) (A) (A) (A) (A) (A)
                 (A) (A) (A) (A) (A) (A) (A) (A) (A) (A) (A) (A)
                 (A) (A) (A) (A) (A) (A) (A) (A) (A) (A) (A) (A)
                 (A) (A) (A) (A) (A) (A) (A) (A) (A) (A) (A) (A)
                 (A) (A) (A) (A) (A) (A) (A) (A) (A) (A) (A) (A)
                 (A) (A) (A) (A) (A) (A) (A) (A) (A) (A) (A) (A)
                 (A) (A) (A) (A) (A) (A) (A) (A) (A) (A) (A) (A)
                 (A) (A) (A) (A) (A) (A) (A) (A) (A) (A) (A) (A)
                 (A) (A) (A) (A) (A) (A) (A) (A) (A) (A) (A) (A)
                 (A) (A) (A) (A) (A) (A) (A) (A) (A) (A) (A) (A)
                 (A) (A) (A) (A) (A) (A) (A) (A) (A) (A) (A) (A)
                 (A) (A) (A) (A) (A) (A) (A) (A) (A) (A) (A)
 Harris functional with IExCor=  205 diagonalized for initial guess.
 ExpMin= 3.50D-02 ExpMax= 4.40D+05 ExpMxC= 1.51D+04 IAcc=3 IRadAn=         5 AccDes= 0.00D+00
 HarFok:  IExCor= 205 AccDes= 0.00D+00 IRadAn=         5 IDoV=1
 ScaDFX=  1.000000  1.000000  1.000000  1.000000
 Requested convergence on RMS density matrix=1.00D-08 within 128 cycles.
 Requested convergence on MAX density matrix=1.00D-06.
 Requested convergence on             energy=1.00D-06.
 No special actions if energy rises.
 SCF Done:  E(RHF) =  -2954.34494515     A.U. after   15 cycles
             Convg  =    0.5725D-08             -V/T =  2.0003
             S**2   =   0.0000
 ExpMin= 3.50D-02 ExpMax= 4.40D+05 ExpMxC= 1.51D+04 IAcc=3 IRadAn=         5 AccDes= 0.00D+00
 HarFok:  IExCor= 205 AccDes= 0.00D+00 IRadAn=         5 IDoV=1
 ScaDFX=  1.000000  1.000000  1.000000  1.000000
 Range of M.O.s used for correlation:    24   288
 NBasis=   288 NAE=    49 NBE=    49 NFC=    23 NFV=     0
 NROrb=    265 NOA=    26 NOB=    26 NVA=   239 NVB=   239

 **** Warning!!: The largest alpha MO coefficient is  0.15995930D+03

 Disk-based method using ON**2 memory for  6 occupieds at a time.
 Estimated scratch disk usage=   258095392 words.
 Actual    scratch disk usage=   257559840 words.
 JobTyp=1 Pass  1:  I=  24 to  29 NPSUse=  1 ParTrn=F ParDer=F DoDerP=T.
 JobTyp=1 Pass  2:  I=  30 to  34 NPSUse=  1 ParTrn=F ParDer=F DoDerP=T.
 JobTyp=1 Pass  3:  I=  35 to  39 NPSUse=  1 ParTrn=F ParDer=F DoDerP=T.
 JobTyp=1 Pass  4:  I=  40 to  44 NPSUse=  1 ParTrn=F ParDer=F DoDerP=T.
 JobTyp=1 Pass  5:  I=  45 to  49 NPSUse=  1 ParTrn=F ParDer=F DoDerP=T.
 Spin components of T(2) and E(2):
     alpha-alpha T2 =       0.7113078679D-01 E2=     -0.1896922331D+00
     alpha-beta  T2 =       0.3706386294D+00 E2=     -0.1047078389D+01
     beta-beta   T2 =       0.7113078679D-01 E2=     -0.1896922331D+00
 ANorm=    0.1230000083D+01
 E2 =    -0.1426462855D+01 EUMP2 =    -0.29557714080020D+04
          Differentiating once with respect to electric field.
                with respect to dipole field.
          Differentiating once with respect to nuclear coordinates.
          There are   1 degrees of freedom in the 1st order CPHF.
 Petite list used in FoFDir.
 MinBra= 0 MaxBra= 2 Meth= 1.
 IRaf=       0 NMat=   1 IRICut=       1 DoRegI=T DoRafI=F ISym2E= 1 JSym2E=1.
     1 vectors were produced by pass  0.
 AX will form   1 AO Fock derivatives at one time.
     1 vectors were produced by pass  1.
     1 vectors were produced by pass  2.
     1 vectors were produced by pass  3.
     1 vectors were produced by pass  4.
     1 vectors were produced by pass  5.
     1 vectors were produced by pass  6.
     1 vectors were produced by pass  7.
     1 vectors were produced by pass  8.
     1 vectors were produced by pass  9.
     1 vectors were produced by pass 10.
     1 vectors were produced by pass 11.
     1 vectors were produced by pass 12.
     1 vectors were produced by pass 13.
     1 vectors were produced by pass 14.
     1 vectors were produced by pass 15.
     1 vectors were produced by pass 16.
     1 vectors were produced by pass 17.
 Inv2:  IOpt= 1 Iter= 1 AM= 6.28D-16 Conv= 1.00D-12.
 Inverted reduced A of dimension   18 with in-core refinement.
 End of Minotr Frequency-dependent properties file   721 does not exist.
 ***** Axes restored to original set *****
 -------------------------------------------------------------------
 Center     Atomic                   Forces (Hartrees/Bohr)
 Number     Number              X              Y              Z
 -------------------------------------------------------------------
    1          6           0.001177208    0.000599807    0.000413413
    2          6           0.000489032   -0.000917221   -0.000824455
    3          6          -0.001895081    0.001243613    0.001331100
    4          6           0.001052126   -0.001453694   -0.001413150
    5          6          -0.001039254    0.000591494    0.001296025
    6          6          -0.000460980   -0.000525460    0.000565766
    7          1           0.000129057   -0.000082368   -0.000006461
    8          1           0.000373994    0.000109552    0.000087339
    9          1          -0.000804969    0.000126420   -0.001052721
   10          1          -0.000134593   -0.000066516   -0.000000081
   11          1           0.000002519    0.000058182    0.000345052
   12          6           0.010832171    0.002020488   -0.006788160
   13          6          -0.001162351   -0.000200361    0.000568433
   14          1          -0.001076264   -0.000553724    0.000457534
   15          1           0.000451149   -0.000134455    0.000319151
   16          8          -0.007392968   -0.001177413    0.004305288
   17         35          -0.000540797    0.000361657    0.000395927
 -------------------------------------------------------------------
 Cartesian Forces:  Max     0.010832171 RMS     0.002293167

 GradGradGradGradGradGradGradGradGradGradGradGradGradGradGradGradGradGrad
 Berny optimization.
 Internal  Forces:  Max     0.008587098 RMS     0.001307155
 Search for a local minimum.
 Step number   2 out of a maximum of  88
 All quantities printed in internal units (Hartrees-Bohrs-Radians)
 Update second derivatives using D2CorX and points  1  2
 Trust test= 9.49D-01 RLast= 1.48D-01 DXMaxT set to 4.24D-01
     Eigenvalues ---    0.00479   0.00617   0.00799   0.01769   0.02212
     Eigenvalues ---    0.02251   0.02260   0.02272   0.02280   0.02288
     Eigenvalues ---    0.02294   0.02307   0.07150   0.07535   0.15905
     Eigenvalues ---    0.15961   0.15999   0.16000   0.16000   0.16000
     Eigenvalues ---    0.16000   0.16045   0.21962   0.22006   0.22355
     Eigenvalues ---    0.23498   0.24958   0.24996   0.26551   0.30227
     Eigenvalues ---    0.32643   0.36369   0.36470   0.36568   0.36615
     Eigenvalues ---    0.36629   0.36808   0.37601   0.43161   0.43496
     Eigenvalues ---    0.47306   0.48060   0.48160   0.50839   0.98815
     Eigenvalues --- 1000.000001000.000001000.000001000.000001000.00000
     Eigenvalues --- 1000.000001000.000001000.000001000.000001000.00000
     Eigenvalues --- 1000.000001000.000001000.000001000.000001000.00000
     Eigenvalues --- 1000.000001000.000001000.000001000.000001000.00000
     Eigenvalues --- 1000.000001000.000001000.000001000.000001000.00000
     Eigenvalues --- 1000.000001000.000001000.000001000.000001000.00000
     Eigenvalues --- 1000.000001000.000001000.00000
 RFO step:  Lambda=-5.12991538D-04.
 Quartic linear search produced a step of -0.01764.
 Iteration  1 RMS(Cart)=  0.03692342 RMS(Int)=  0.00096982
 Iteration  2 RMS(Cart)=  0.00119231 RMS(Int)=  0.00023805
 Iteration  3 RMS(Cart)=  0.00000051 RMS(Int)=  0.00023805
 Variable       Old X    -DE/DX   Delta X   Delta X   Delta X     New X
                                 (Linear)    (Quad)   (Total)
    R1        2.63962  -0.00110  -0.00053   0.00051  -0.00002   2.63960
    R2        2.65198  -0.00162  -0.00052  -0.00077  -0.00129   2.65068
    R3        2.05370  -0.00011  -0.00039   0.00176   0.00137   2.05507
    R4        2.65784  -0.00079  -0.00045   0.00078   0.00033   2.65817
    R5        2.05314  -0.00028  -0.00044   0.00156   0.00112   2.05426
    R6        2.65500   0.00054  -0.00051   0.00393   0.00342   2.65842
    R7        2.83400  -0.00080  -0.00007  -0.00205  -0.00212   2.83189
    R8        2.64625  -0.00151  -0.00050  -0.00045  -0.00095   2.64530
    R9        2.05348  -0.00122  -0.00044  -0.00094  -0.00138   2.05210
   R10        2.64633  -0.00097  -0.00056   0.00083   0.00027   2.64660
   R11        2.05349  -0.00012  -0.00039   0.00174   0.00135   2.05484
   R12        2.05460  -0.00034  -0.00039   0.00111   0.00072   2.05532
   R13        2.88403  -0.00111  -0.00014  -0.00291  -0.00304   2.88099
   R14        2.29731   0.00859  -0.00091   0.01237   0.01146   2.30878
   R15        2.06088  -0.00058  -0.00044   0.00074   0.00030   2.06118
   R16        2.05726   0.00025  -0.00043   0.00292   0.00249   2.05976
   R17        3.68321   0.00012   0.00012   0.00012   0.00023   3.68344
    A1        2.09714   0.00007  -0.00007   0.00020   0.00012   2.09726
    A2        2.09154   0.00004   0.00003   0.00036   0.00039   2.09193
    A3        2.09450  -0.00011   0.00004  -0.00058  -0.00054   2.09396
    A4        2.09626   0.00045   0.00010   0.00158   0.00167   2.09792
    A5        2.11237   0.00005  -0.00011   0.00118   0.00106   2.11343
    A6        2.07455  -0.00049   0.00001  -0.00278  -0.00277   2.07178
    A7        2.08829  -0.00070  -0.00012  -0.00186  -0.00206   2.08623
    A8        2.06012  -0.00152  -0.00008  -0.00593  -0.00609   2.05403
    A9        2.13436   0.00220   0.00022   0.00713   0.00725   2.14161
   A10        2.09587  -0.00020   0.00008  -0.00100  -0.00093   2.09494
   A11        2.10729   0.00063   0.00007   0.00311   0.00316   2.11046
   A12        2.07988  -0.00043  -0.00015  -0.00224  -0.00240   2.07747
   A13        2.09650   0.00046  -0.00005   0.00218   0.00211   2.09861
   A14        2.08946  -0.00016   0.00002  -0.00066  -0.00064   2.08882
   A15        2.09722  -0.00030   0.00003  -0.00150  -0.00148   2.09574
   A16        2.09228  -0.00008   0.00006  -0.00120  -0.00115   2.09113
   A17        2.09583   0.00005  -0.00003   0.00064   0.00061   2.09645
   A18        2.09507   0.00003  -0.00003   0.00056   0.00053   2.09560
   A19        2.05978   0.00465   0.00067   0.01481   0.01428   2.07406
   A20        2.13202  -0.00217  -0.00021  -0.00741  -0.00882   2.12320
   A21        2.09138  -0.00248  -0.00047  -0.00730  -0.00897   2.08241
   A22        1.97206  -0.00059   0.00009  -0.00331  -0.00322   1.96884
   A23        1.89253   0.00063  -0.00001   0.00164   0.00163   1.89416
   A24        1.91814  -0.00062   0.00033  -0.00345  -0.00312   1.91503
   A25        1.94165  -0.00039  -0.00012  -0.00406  -0.00419   1.93746
   A26        1.86387   0.00130  -0.00003   0.01197   0.01194   1.87581
   A27        1.87307  -0.00035  -0.00027  -0.00280  -0.00307   1.87000
    D1        0.00643   0.00020  -0.00010   0.01007   0.00996   0.01639
    D2       -3.13841   0.00002  -0.00002   0.00199   0.00193  -3.13648
    D3       -3.13810   0.00008  -0.00005   0.00403   0.00399  -3.13411
    D4        0.00025  -0.00010   0.00002  -0.00404  -0.00404  -0.00379
    D5       -0.00351  -0.00010   0.00003  -0.00402  -0.00397  -0.00748
    D6        3.14043  -0.00003   0.00002  -0.00172  -0.00168   3.13875
    D7        3.14102   0.00003  -0.00002   0.00202   0.00200  -3.14016
    D8        0.00178   0.00009  -0.00003   0.00433   0.00430   0.00607
    D9       -0.00800  -0.00031   0.00016  -0.01640  -0.01622  -0.02423
   D10       -3.11931   0.00007  -0.00011   0.00742   0.00719  -3.11212
   D11        3.13677  -0.00013   0.00009  -0.00851  -0.00839   3.12838
   D12        0.02546   0.00024  -0.00019   0.01531   0.01503   0.04048
   D13        0.00669   0.00032  -0.00017   0.01678   0.01660   0.02329
   D14        3.12997   0.00013  -0.00009   0.00785   0.00776   3.13773
   D15        3.11667  -0.00014   0.00012  -0.00833  -0.00830   3.10837
   D16       -0.04324  -0.00034   0.00020  -0.01726  -0.01714  -0.06038
   D17       -3.13531  -0.00026  -0.00005  -0.02634  -0.02637   3.12150
   D18        0.00500   0.00037   0.00047   0.06517   0.06560   0.07059
   D19        0.03741   0.00019  -0.00033  -0.00169  -0.00198   0.03543
   D20       -3.10547   0.00081   0.00019   0.08983   0.08999  -3.01547
   D21       -0.00382  -0.00023   0.00010  -0.01085  -0.01077  -0.01459
   D22        3.13664  -0.00009   0.00005  -0.00473  -0.00467   3.13196
   D23       -3.12738  -0.00005   0.00002  -0.00212  -0.00216  -3.12954
   D24        0.01307   0.00009  -0.00003   0.00400   0.00394   0.01701
   D25        0.00220   0.00012  -0.00003   0.00442   0.00439   0.00659
   D26        3.14144   0.00005  -0.00002   0.00211   0.00210  -3.13964
   D27       -3.13825  -0.00002   0.00002  -0.00174  -0.00173  -3.13998
   D28        0.00100  -0.00009   0.00003  -0.00404  -0.00402  -0.00302
   D29       -0.76601  -0.00001   0.00055   0.05728   0.05782  -0.70819
   D30       -2.92686   0.00042   0.00066   0.06356   0.06421  -2.86265
   D31        1.31384   0.00083   0.00081   0.06790   0.06870   1.38254
   D32        2.37683  -0.00063   0.00005  -0.03202  -0.03196   2.34487
   D33        0.21599  -0.00019   0.00015  -0.02574  -0.02557   0.19041
   D34       -1.82650   0.00022   0.00030  -0.02140  -0.02108  -1.84758
         Item               Value     Threshold  Converged?
 Maximum Force            0.008587     0.000450     NO 
 RMS     Force            0.001307     0.000300     NO 
 Maximum Displacement     0.220322     0.001800     NO 
 RMS     Displacement     0.036519     0.001200     NO 
 Predicted change in Energy=-2.627926D-04
 GradGradGradGradGradGradGradGradGradGradGradGradGradGradGradGradGradGrad

                          Input orientation:                          
 ---------------------------------------------------------------------
 Center     Atomic     Atomic              Coordinates (Angstroms)
 Number     Number      Type              X           Y           Z
 ---------------------------------------------------------------------
    1          6             0       -0.008735    0.005794   -0.008308
    2          6             0       -0.016004    0.014906    1.388458
    3          6             0        1.195964    0.028678    2.102317
    4          6             0        2.414672    0.003557    1.400078
    5          6             0        2.416570   -0.006633    0.000282
    6          6             0        1.207610   -0.009551   -0.706726
    7          1             0       -0.949043    0.002220   -0.554622
    8          1             0       -0.949821    0.022056    1.944925
    9          1             0        3.363397    0.017100    1.928252
   10          1             0        3.361987   -0.016966   -0.536804
   11          1             0        1.212359   -0.019314   -1.794302
   12          6             0        1.123000   -0.001155    3.598811
   13          6             0        2.421142   -0.013901    4.398143
   14          1             0        3.183150   -0.657476    3.956726
   15          1             0        2.195752   -0.319304    5.419894
   16          8             0        0.057479   -0.109553    4.186682
   17         35             0        3.157008    1.788892    4.486423
 ---------------------------------------------------------------------
                    Distance matrix (angstroms):
                    1          2          3          4          5
     1  C    0.000000
     2  C    1.396815   0.000000
     3  C    2.430342   1.406645   0.000000
     4  C    2.802937   2.430730   1.406776   0.000000
     5  C    2.425352   2.800877   2.430982   1.399834   0.000000
     6  C    1.402682   2.426443   2.809327   2.428125   1.400520
     7  H    1.087498   2.155524   3.414833   3.890428   3.411063
     8  H    2.168186   1.087070   2.151560   3.408374   3.887808
     9  H    3.888659   3.422241   2.174442   1.085924   2.148049
    10  H    3.411978   3.888248   3.414484   2.156233   1.087374
    11  H    2.163671   3.411745   3.896948   3.413230   2.161208
    12  C    3.780501   2.486614   1.498569   2.550072   3.823973
    13  C    5.032048   3.872817   2.602632   2.998123   4.397870
    14  H    5.133182   4.157245   2.803310   2.750268   4.082241
    15  H    5.867779   4.610427   3.482382   4.038699   5.433113
    16  O    4.197098   2.801954   2.379040   3.651618   4.806438
    17  Br   5.779618   4.776235   3.553591   3.641979   4.888519
                    6          7          8          9         10
     6  C    0.000000
     7  H    2.162042   0.000000
     8  H    3.418590   2.499626   0.000000
     9  H    3.404591   4.976146   4.313253   0.000000
    10  H    2.161081   4.311110   4.975157   2.465292   0.000000
    11  H    1.087630   2.491772   4.319554   4.299500   2.490423
    12  C    4.306377   4.641593   2.651880   2.794724   4.702832
    13  C    5.247130   5.990684   4.169288   2.643704   5.023834
    14  H    5.105913   6.153250   4.646564   2.145285   4.542472
    15  H    6.213521   6.759287   4.699634   3.697043   6.077316
    16  O    5.027747   4.848252   2.461188   4.005701   5.765385
    17  Br   5.831239   6.742699   5.142662   3.118667   5.341905
                   11         12         13         14         15
    11  H    0.000000
    12  C    5.393884   0.000000
    13  C    6.309323   1.524554   0.000000
    14  H    6.112740   2.191593   1.090731   0.000000
    15  H    7.287090   2.137372   1.089975   1.797269   0.000000
    16  O    6.092130   1.221751   2.375029   3.181653   2.477300
    17  Br   6.819001   2.851195   1.949193   2.503194   2.497974
                   16         17
    16  O    0.000000
    17  Br   3.647056   0.000000
 Stoichiometry    C8H7BrO
 Framework group  C1[X(C8H7BrO)]
 Deg. of freedom    45
 Full point group                 C1      NOp   1
 Largest Abelian subgroup         C1      NOp   1
 Largest concise Abelian subgroup C1      NOp   1
                         Standard orientation:                         
 ---------------------------------------------------------------------
 Center     Atomic     Atomic              Coordinates (Angstroms)
 Number     Number      Type              X           Y           Z
 ---------------------------------------------------------------------
    1          6             0       -3.382152    0.375639   -0.573177
    2          6             0       -2.178147    1.064511   -0.409108
    3          6             0       -1.065604    0.419179    0.160494
    4          6             0       -1.182947   -0.915168    0.590340
    5          6             0       -2.392073   -1.600810    0.424684
    6          6             0       -3.494207   -0.957825   -0.152659
    7          1             0       -4.236676    0.877891   -1.020595
    8          1             0       -2.076039    2.099582   -0.725214
    9          1             0       -0.337626   -1.436195    1.029879
   10          1             0       -2.473716   -2.634906    0.750817
   11          1             0       -4.432868   -1.492663   -0.278365
   12          6             0        0.185894    1.222415    0.345629
   13          6             0        1.399163    0.556470    0.984974
   14          1             0        1.134073   -0.091069    1.821703
   15          1             0        2.096108    1.333854    1.298005
   16          8             0        0.226597    2.415245    0.084522
   17         35             0        2.319269   -0.541855   -0.336557
 ---------------------------------------------------------------------
 Rotational constants (GHZ):      1.8856093      0.5146538      0.4340013
 Standard basis: 6-311+G(d,p) (5D, 7F)
 There are   288 symmetry adapted basis functions of A   symmetry.
 Integral buffers will be    262144 words long.
 Raffenetti 1 integral format.
 Two-electron integral symmetry is turned on.
   288 basis functions,   474 primitive gaussians,   300 cartesian basis functions
    49 alpha electrons       49 beta electrons
       nuclear repulsion energy       704.1789437402 Hartrees.
 NAtoms=   17 NActive=   17 NUniq=   17 SFac= 1.00D+00 NAtFMM=   60 Big=F
 One-electron integrals computed using PRISM.
 NBasis=   288 RedAO= T  NBF=   288
 NBsUse=   288 1.00D-06 NBFU=   288
 Initial guess read from the read-write file:
 Initial guess orbital symmetries:
       Occupied  (A) (A) (A) (A) (A) (A) (A) (A) (A) (A) (A) (A)
                 (A) (A) (A) (A) (A) (A) (A) (A) (A) (A) (A) (A)
                 (A) (A) (A) (A) (A) (A) (A) (A) (A) (A) (A) (A)
                 (A) (A) (A) (A) (A) (A) (A) (A) (A) (A) (A) (A)
                 (A)
       Virtual   (A) (A) (A) (A) (A) (A) (A) (A) (A) (A) (A) (A)
                 (A) (A) (A) (A) (A) (A) (A) (A) (A) (A) (A) (A)
                 (A) (A) (A) (A) (A) (A) (A) (A) (A) (A) (A) (A)
                 (A) (A) (A) (A) (A) (A) (A) (A) (A) (A) (A) (A)
                 (A) (A) (A) (A) (A) (A) (A) (A) (A) (A) (A) (A)
                 (A) (A) (A) (A) (A) (A) (A) (A) (A) (A) (A) (A)
                 (A) (A) (A) (A) (A) (A) (A) (A) (A) (A) (A) (A)
                 (A) (A) (A) (A) (A) (A) (A) (A) (A) (A) (A) (A)
                 (A) (A) (A) (A) (A) (A) (A) (A) (A) (A) (A) (A)
                 (A) (A) (A) (A) (A) (A) (A) (A) (A) (A) (A) (A)
                 (A) (A) (A) (A) (A) (A) (A) (A) (A) (A) (A) (A)
                 (A) (A) (A) (A) (A) (A) (A) (A) (A) (A) (A) (A)
                 (A) (A) (A) (A) (A) (A) (A) (A) (A) (A) (A) (A)
                 (A) (A) (A) (A) (A) (A) (A) (A) (A) (A) (A) (A)
                 (A) (A) (A) (A) (A) (A) (A) (A) (A) (A) (A) (A)
                 (A) (A) (A) (A) (A) (A) (A) (A) (A) (A) (A) (A)
                 (A) (A) (A) (A) (A) (A) (A) (A) (A) (A) (A) (A)
                 (A) (A) (A) (A) (A) (A) (A) (A) (A) (A) (A) (A)
                 (A) (A) (A) (A) (A) (A) (A) (A) (A) (A) (A) (A)
                 (A) (A) (A) (A) (A) (A) (A) (A) (A) (A) (A)
 Harris functional with IExCor=  205 diagonalized for initial guess.
 ExpMin= 3.50D-02 ExpMax= 4.40D+05 ExpMxC= 1.51D+04 IAcc=3 IRadAn=         5 AccDes= 0.00D+00
 HarFok:  IExCor= 205 AccDes= 0.00D+00 IRadAn=         5 IDoV=1
 ScaDFX=  1.000000  1.000000  1.000000  1.000000
 Requested convergence on RMS density matrix=1.00D-08 within 128 cycles.
 Requested convergence on MAX density matrix=1.00D-06.
 Requested convergence on             energy=1.00D-06.
 No special actions if energy rises.
 SCF Done:  E(RHF) =  -2954.34446821     A.U. after   15 cycles
             Convg  =    0.6723D-08             -V/T =  2.0003
             S**2   =   0.0000
 ExpMin= 3.50D-02 ExpMax= 4.40D+05 ExpMxC= 1.51D+04 IAcc=3 IRadAn=         5 AccDes= 0.00D+00
 HarFok:  IExCor= 205 AccDes= 0.00D+00 IRadAn=         5 IDoV=1
 ScaDFX=  1.000000  1.000000  1.000000  1.000000
 Range of M.O.s used for correlation:    24   288
 NBasis=   288 NAE=    49 NBE=    49 NFC=    23 NFV=     0
 NROrb=    265 NOA=    26 NOB=    26 NVA=   239 NVB=   239

 **** Warning!!: The largest alpha MO coefficient is  0.14817731D+03

 Disk-based method using ON**2 memory for  6 occupieds at a time.
 Estimated scratch disk usage=   257670912 words.
 Actual    scratch disk usage=   257187584 words.
 JobTyp=1 Pass  1:  I=  24 to  29 NPSUse=  1 ParTrn=F ParDer=F DoDerP=T.
 JobTyp=1 Pass  2:  I=  30 to  34 NPSUse=  1 ParTrn=F ParDer=F DoDerP=T.
 JobTyp=1 Pass  3:  I=  35 to  39 NPSUse=  1 ParTrn=F ParDer=F DoDerP=T.
 JobTyp=1 Pass  4:  I=  40 to  44 NPSUse=  1 ParTrn=F ParDer=F DoDerP=T.
 JobTyp=1 Pass  5:  I=  45 to  49 NPSUse=  1 ParTrn=F ParDer=F DoDerP=T.
 Spin components of T(2) and E(2):
     alpha-alpha T2 =       0.7119129712D-01 E2=     -0.1897050855D+00
     alpha-beta  T2 =       0.3711110961D+00 E2=     -0.1047428786D+01
     beta-beta   T2 =       0.7119129712D-01 E2=     -0.1897050855D+00
 ANorm=    0.1230241314D+01
 E2 =    -0.1426838957D+01 EUMP2 =    -0.29557713071677D+04
          Differentiating once with respect to electric field.
                with respect to dipole field.
          Differentiating once with respect to nuclear coordinates.
          There are   1 degrees of freedom in the 1st order CPHF.
 Petite list used in FoFDir.
 MinBra= 0 MaxBra= 2 Meth= 1.
 IRaf=       0 NMat=   1 IRICut=       1 DoRegI=T DoRafI=F ISym2E= 1 JSym2E=1.
     1 vectors were produced by pass  0.
 AX will form   1 AO Fock derivatives at one time.
     1 vectors were produced by pass  1.
     1 vectors were produced by pass  2.
     1 vectors were produced by pass  3.
     1 vectors were produced by pass  4.
     1 vectors were produced by pass  5.
     1 vectors were produced by pass  6.
     1 vectors were produced by pass  7.
     1 vectors were produced by pass  8.
     1 vectors were produced by pass  9.
     1 vectors were produced by pass 10.
     1 vectors were produced by pass 11.
     1 vectors were produced by pass 12.
     1 vectors were produced by pass 13.
     1 vectors were produced by pass 14.
     1 vectors were produced by pass 15.
     1 vectors were produced by pass 16.
 Inv2:  IOpt= 1 Iter= 1 AM= 8.36D-16 Conv= 1.00D-12.
 Inverted reduced A of dimension   17 with in-core refinement.
 End of Minotr Frequency-dependent properties file   721 does not exist.
 ***** Axes restored to original set *****
 -------------------------------------------------------------------
 Center     Atomic                   Forces (Hartrees/Bohr)
 Number     Number              X              Y              Z
 -------------------------------------------------------------------
    1          6           0.000357534    0.000667881    0.000339034
    2          6           0.000036123   -0.000517867   -0.000706439
    3          6          -0.000596802    0.003374297    0.000445269
    4          6          -0.000579980   -0.000371386   -0.000225175
    5          6          -0.000395551    0.000586501    0.000331486
    6          6           0.000002519   -0.000800809    0.000462947
    7          1           0.000502678   -0.000140150    0.000334080
    8          1           0.000703656    0.000204285   -0.000354812
    9          1          -0.000283057    0.000473540   -0.000015323
   10          1          -0.000501695   -0.000186427    0.000293443
   11          1           0.000053063    0.000159882    0.000637049
   12          6           0.003438070   -0.008848713   -0.001546496
   13          6          -0.001391021    0.002035248    0.000661277
   14          1          -0.000691126    0.000343067    0.000117140
   15          1           0.000060413    0.000146029   -0.000753371
   16          8          -0.000999991    0.002933755    0.000633714
   17         35           0.000285165   -0.000059131   -0.000653822
 -------------------------------------------------------------------
 Cartesian Forces:  Max     0.008848713 RMS     0.001586062

 GradGradGradGradGradGradGradGradGradGradGradGradGradGradGradGradGradGrad
 Berny optimization.
 Internal  Forces:  Max     0.002209251 RMS     0.000712361
 Search for a local minimum.
 Step number   3 out of a maximum of  88
 All quantities printed in internal units (Hartrees-Bohrs-Radians)
 Update second derivatives using D2CorX and points  1  3  2
 Trust test=-3.84D-01 RLast= 1.73D-01 DXMaxT set to 2.12D-01
     Eigenvalues ---    0.00484   0.00743   0.01578   0.02136   0.02213
     Eigenvalues ---    0.02248   0.02271   0.02278   0.02280   0.02293
     Eigenvalues ---    0.02306   0.02622   0.07202   0.07730   0.15363
     Eigenvalues ---    0.15908   0.15997   0.15999   0.16000   0.16000
     Eigenvalues ---    0.16000   0.16057   0.20964   0.22002   0.22092
     Eigenvalues ---    0.23478   0.23515   0.24925   0.25203   0.30353
     Eigenvalues ---    0.32721   0.36342   0.36517   0.36573   0.36619
     Eigenvalues ---    0.36681   0.36837   0.37110   0.43074   0.43493
     Eigenvalues ---    0.47235   0.47898   0.48099   0.49185   0.90490
     Eigenvalues --- 1000.000001000.000001000.000001000.000001000.00000
     Eigenvalues --- 1000.000001000.000001000.000001000.000001000.00000
     Eigenvalues --- 1000.000001000.000001000.000001000.000001000.00000
     Eigenvalues --- 1000.000001000.000001000.000001000.000001000.00000
     Eigenvalues --- 1000.000001000.000001000.000001000.000001000.00000
     Eigenvalues --- 1000.000001000.000001000.000001000.000001000.00000
     Eigenvalues --- 1000.000001000.000001000.00000
 RFO step:  Lambda=-3.94714716D-04.
 Quartic linear search produced a step of -0.58825.
 Iteration  1 RMS(Cart)=  0.02951076 RMS(Int)=  0.00062350
 Iteration  2 RMS(Cart)=  0.00097608 RMS(Int)=  0.00019563
 Iteration  3 RMS(Cart)=  0.00000038 RMS(Int)=  0.00019563
 Variable       Old X    -DE/DX   Delta X   Delta X   Delta X     New X
                                 (Linear)    (Quad)   (Total)
    R1        2.63960  -0.00119   0.00001  -0.00276  -0.00275   2.63685
    R2        2.65068  -0.00094   0.00076  -0.00428  -0.00352   2.64716
    R3        2.05507  -0.00060  -0.00081  -0.00008  -0.00089   2.05418
    R4        2.65817  -0.00076  -0.00020  -0.00167  -0.00186   2.65631
    R5        2.05426  -0.00078  -0.00066  -0.00079  -0.00145   2.05282
    R6        2.65842  -0.00127  -0.00201   0.00191  -0.00010   2.65832
    R7        2.83189  -0.00150   0.00124  -0.00504  -0.00380   2.82809
    R8        2.64530  -0.00121   0.00056  -0.00396  -0.00341   2.64190
    R9        2.05210  -0.00025   0.00081  -0.00362  -0.00281   2.04929
   R10        2.64660  -0.00103  -0.00016  -0.00233  -0.00249   2.64411
   R11        2.05484  -0.00058  -0.00079  -0.00009  -0.00089   2.05395
   R12        2.05532  -0.00064  -0.00043  -0.00101  -0.00143   2.05389
   R13        2.88099  -0.00183   0.00179  -0.00713  -0.00534   2.87565
   R14        2.30878   0.00092  -0.00674   0.01310   0.00636   2.31513
   R15        2.06118  -0.00073  -0.00018  -0.00187  -0.00204   2.05914
   R16        2.05976  -0.00076  -0.00146   0.00114  -0.00033   2.05943
   R17        3.68344   0.00002  -0.00014   0.00075   0.00062   3.68406
    A1        2.09726  -0.00005  -0.00007  -0.00012  -0.00020   2.09707
    A2        2.09193  -0.00001  -0.00023   0.00055   0.00031   2.09224
    A3        2.09396   0.00006   0.00032  -0.00051  -0.00020   2.09376
    A4        2.09792  -0.00010  -0.00098   0.00244   0.00146   2.09939
    A5        2.11343   0.00011  -0.00062   0.00130   0.00068   2.11411
    A6        2.07178  -0.00001   0.00163  -0.00386  -0.00223   2.06955
    A7        2.08623   0.00010   0.00121  -0.00314  -0.00192   2.08431
    A8        2.05403   0.00094   0.00358  -0.00718  -0.00360   2.05043
    A9        2.14161  -0.00104  -0.00426   0.00878   0.00452   2.14613
   A10        2.09494   0.00000   0.00055  -0.00102  -0.00047   2.09447
   A11        2.11046  -0.00014  -0.00186   0.00415   0.00228   2.11273
   A12        2.07747   0.00013   0.00141  -0.00346  -0.00205   2.07542
   A13        2.09861  -0.00002  -0.00124   0.00267   0.00142   2.10004
   A14        2.08882   0.00000   0.00038  -0.00081  -0.00043   2.08839
   A15        2.09574   0.00001   0.00087  -0.00190  -0.00104   2.09470
   A16        2.09113   0.00006   0.00068  -0.00130  -0.00062   2.09050
   A17        2.09645   0.00003  -0.00036   0.00084   0.00047   2.09692
   A18        2.09560  -0.00009  -0.00031   0.00043   0.00011   2.09571
   A19        2.07406  -0.00018  -0.00840   0.02436   0.01497   2.08903
   A20        2.12320   0.00024   0.00519  -0.00938  -0.00519   2.11801
   A21        2.08241   0.00014   0.00528  -0.01068  -0.00640   2.07601
   A22        1.96884  -0.00055   0.00190  -0.00629  -0.00440   1.96444
   A23        1.89416   0.00018  -0.00096   0.00337   0.00241   1.89657
   A24        1.91503  -0.00022   0.00183  -0.00363  -0.00180   1.91323
   A25        1.93746   0.00017   0.00246  -0.00567  -0.00320   1.93426
   A26        1.87581  -0.00017  -0.00702   0.01430   0.00728   1.88309
   A27        1.87000   0.00064   0.00181  -0.00193  -0.00012   1.86988
    D1        0.01639   0.00011  -0.00586   0.01499   0.00914   0.02553
    D2       -3.13648   0.00005  -0.00114   0.00318   0.00205  -3.13443
    D3       -3.13411  -0.00006  -0.00235   0.00417   0.00183  -3.13228
    D4       -0.00379  -0.00012   0.00238  -0.00763  -0.00526  -0.00905
    D5       -0.00748  -0.00025   0.00234  -0.00969  -0.00735  -0.01483
    D6        3.13875  -0.00002   0.00099  -0.00252  -0.00153   3.13722
    D7       -3.14016  -0.00008  -0.00118   0.00114  -0.00004  -3.14019
    D8        0.00607   0.00015  -0.00253   0.00831   0.00579   0.01186
    D9       -0.02423   0.00005   0.00954  -0.02010  -0.01056  -0.03478
   D10       -3.11212   0.00013  -0.00423   0.01096   0.00673  -3.10539
   D11        3.12838   0.00012   0.00493  -0.00860  -0.00367   3.12471
   D12        0.04048   0.00019  -0.00884   0.02245   0.01362   0.05411
   D13        0.02329  -0.00009  -0.00976   0.02007   0.01030   0.03359
   D14        3.13773  -0.00024  -0.00456   0.00572   0.00116   3.13888
   D15        3.10837  -0.00010   0.00488  -0.01315  -0.00826   3.10011
   D16       -0.06038  -0.00026   0.01008  -0.02750  -0.01741  -0.07778
   D17        3.12150   0.00106   0.01551   0.03827   0.05379  -3.10790
   D18        0.07059  -0.00164  -0.03859  -0.01652  -0.05511   0.01548
   D19        0.03543   0.00109   0.00116   0.07080   0.07196   0.10740
   D20       -3.01547  -0.00161  -0.05294   0.01601  -0.03693  -3.05241
   D21       -0.01459  -0.00005   0.00634  -0.01505  -0.00871  -0.02330
   D22        3.13196   0.00007   0.00275  -0.00476  -0.00201   3.12996
   D23       -3.12954   0.00011   0.00127  -0.00109   0.00018  -3.12936
   D24        0.01701   0.00023  -0.00232   0.00920   0.00688   0.02389
   D25        0.00659   0.00022  -0.00258   0.00975   0.00717   0.01376
   D26       -3.13964  -0.00001  -0.00124   0.00259   0.00135  -3.13829
   D27       -3.13998   0.00010   0.00102  -0.00057   0.00044  -3.13954
   D28       -0.00302  -0.00013   0.00236  -0.00774  -0.00537  -0.00840
   D29       -0.70819  -0.00149  -0.03401  -0.04245  -0.07646  -0.78465
   D30       -2.86265  -0.00146  -0.03777  -0.03337  -0.07113  -2.93378
   D31        1.38254  -0.00221  -0.04041  -0.03095  -0.07136   1.31118
   D32        2.34487   0.00115   0.01880   0.01105   0.02984   2.37472
   D33        0.19041   0.00118   0.01504   0.02014   0.03517   0.22559
   D34       -1.84758   0.00043   0.01240   0.02255   0.03494  -1.81264
         Item               Value     Threshold  Converged?
 Maximum Force            0.002209     0.000450     NO 
 RMS     Force            0.000712     0.000300     NO 
 Maximum Displacement     0.101922     0.001800     NO 
 RMS     Displacement     0.029310     0.001200     NO 
 Predicted change in Energy=-2.961907D-04
 GradGradGradGradGradGradGradGradGradGradGradGradGradGradGradGradGradGrad

                          Input orientation:                          
 ---------------------------------------------------------------------
 Center     Atomic     Atomic              Coordinates (Angstroms)
 Number     Number      Type              X           Y           Z
 ---------------------------------------------------------------------
    1          6             0       -0.006773    0.021751   -0.004035
    2          6             0       -0.006578    0.009048    1.391267
    3          6             0        1.207313    0.009878    2.100028
    4          6             0        2.421730   -0.018991    1.390641
    5          6             0        2.415209   -0.007513   -0.007329
    6          6             0        1.204164    0.004504   -0.708039
    7          1             0       -0.949404    0.029803   -0.545339
    8          1             0       -0.936307    0.015430    1.953066
    9          1             0        3.373411   -0.016570    1.910549
   10          1             0        3.357091   -0.018971   -0.549629
   11          1             0        1.203775    0.010294   -1.794896
   12          6             0        1.135012   -0.052218    3.593550
   13          6             0        2.416755   -0.009620    4.412683
   14          1             0        3.191551   -0.661851    4.010661
   15          1             0        2.181454   -0.276744    5.442707
   16          8             0        0.060044   -0.118119    4.177509
   17         35             0        3.118041    1.809237    4.436835
 ---------------------------------------------------------------------
                    Distance matrix (angstroms):
                    1          2          3          4          5
     1  C    0.000000
     2  C    1.395359   0.000000
     3  C    2.429245   1.405658   0.000000
     4  C    2.800787   2.428469   1.406724   0.000000
     5  C    2.422161   2.796675   2.429047   1.398032   0.000000
     6  C    1.400817   2.423428   2.808075   2.426412   1.399203
     7  H    1.087027   2.154018   3.413179   3.887794   3.407560
     8  H    2.166638   1.086304   2.148659   3.404985   3.882826
     9  H    3.884938   3.419742   2.174530   1.084439   2.143942
    10  H    3.408066   3.883571   3.412193   2.153961   1.086905
    11  H    2.161652   3.408311   3.894926   3.410560   2.159464
    12  C    3.775151   2.481337   1.496560   2.551383   3.821941
    13  C    5.038042   3.873222   2.609885   3.022061   4.420012
    14  H    5.178260   4.188002   2.835302   2.805423   4.144286
    15  H    5.877451   4.613385   3.493508   4.067358   5.461686
    16  O    4.184416   2.789938   2.376664   3.654315   4.803322
    17  Br   5.716720   4.720107   3.514148   3.620299   4.852334
                    6          7          8          9         10
     6  C    0.000000
     7  H    2.159853   0.000000
     8  H    3.415146   2.498481   0.000000
     9  H    3.400453   4.971947   4.310047   0.000000
    10  H    2.158875   4.306773   4.969702   2.460232   0.000000
    11  H    1.086872   2.489569   4.315924   4.293991   2.487633
    12  C    4.302519   4.634859   2.643129   2.800749   4.701560
    13  C    5.262354   5.992875   4.158530   2.678790   5.050629
    14  H    5.163320   6.195404   4.661719   2.204525   4.608355
    15  H    6.234250   6.764091   4.688645   3.736923   6.112009
    16  O    5.019226   4.831786   2.441044   4.015946   5.764215
    17  Br   5.778383   6.673271   5.081790   3.127444   5.316419
                   11         12         13         14         15
    11  H    0.000000
    12  C    5.389247   0.000000
    13  C    6.325010   1.521728   0.000000
    14  H    6.173129   2.185174   1.089650   0.000000
    15  H    7.308976   2.136546   1.089803   1.794258   0.000000
    16  O    6.082288   1.225115   2.370899   3.182738   2.475129
    17  Br   6.762772   2.847551   1.949519   2.508646   2.498058
                   16         17
    16  O    0.000000
    17  Br   3.623989   0.000000
 Stoichiometry    C8H7BrO
 Framework group  C1[X(C8H7BrO)]
 Deg. of freedom    45
 Full point group                 C1      NOp   1
 Largest Abelian subgroup         C1      NOp   1
 Largest concise Abelian subgroup C1      NOp   1
                         Standard orientation:                         
 ---------------------------------------------------------------------
 Center     Atomic     Atomic              Coordinates (Angstroms)
 Number     Number      Type              X           Y           Z
 ---------------------------------------------------------------------
    1          6             0       -3.348660    0.378237   -0.599586
    2          6             0       -2.147312    1.064061   -0.416729
    3          6             0       -1.048327    0.422179    0.180006
    4          6             0       -1.183087   -0.903970    0.629497
    5          6             0       -2.389649   -1.585564    0.444753
    6          6             0       -3.476615   -0.946097   -0.161345
    7          1             0       -4.191567    0.878388   -1.069675
    8          1             0       -2.032786    2.093410   -0.744420
    9          1             0       -0.351833   -1.425234    1.091349
   10          1             0       -2.484013   -2.613680    0.784513
   11          1             0       -4.413742   -1.478831   -0.300189
   12          6             0        0.193708    1.230527    0.388843
   13          6             0        1.427981    0.574249    0.990115
   14          1             0        1.192054   -0.048120    1.852863
   15          1             0        2.141713    1.353096    1.257798
   16          8             0        0.247077    2.411618    0.067778
   17         35             0        2.285581   -0.555820   -0.347080
 ---------------------------------------------------------------------
 Rotational constants (GHZ):      1.8658220      0.5225798      0.4405837
 Standard basis: 6-311+G(d,p) (5D, 7F)
 There are   288 symmetry adapted basis functions of A   symmetry.
 Integral buffers will be    262144 words long.
 Raffenetti 1 integral format.
 Two-electron integral symmetry is turned on.
   288 basis functions,   474 primitive gaussians,   300 cartesian basis functions
    49 alpha electrons       49 beta electrons
       nuclear repulsion energy       706.0073800833 Hartrees.
 NAtoms=   17 NActive=   17 NUniq=   17 SFac= 1.00D+00 NAtFMM=   60 Big=F
 One-electron integrals computed using PRISM.
 NBasis=   288 RedAO= T  NBF=   288
 NBsUse=   288 1.00D-06 NBFU=   288
 Initial guess read from the read-write file:
 Initial guess orbital symmetries:
       Occupied  (A) (A) (A) (A) (A) (A) (A) (A) (A) (A) (A) (A)
                 (A) (A) (A) (A) (A) (A) (A) (A) (A) (A) (A) (A)
                 (A) (A) (A) (A) (A) (A) (A) (A) (A) (A) (A) (A)
                 (A) (A) (A) (A) (A) (A) (A) (A) (A) (A) (A) (A)
                 (A)
       Virtual   (A) (A) (A) (A) (A) (A) (A) (A) (A) (A) (A) (A)
                 (A) (A) (A) (A) (A) (A) (A) (A) (A) (A) (A) (A)
                 (A) (A) (A) (A) (A) (A) (A) (A) (A) (A) (A) (A)
                 (A) (A) (A) (A) (A) (A) (A) (A) (A) (A) (A) (A)
                 (A) (A) (A) (A) (A) (A) (A) (A) (A) (A) (A) (A)
                 (A) (A) (A) (A) (A) (A) (A) (A) (A) (A) (A) (A)
                 (A) (A) (A) (A) (A) (A) (A) (A) (A) (A) (A) (A)
                 (A) (A) (A) (A) (A) (A) (A) (A) (A) (A) (A) (A)
                 (A) (A) (A) (A) (A) (A) (A) (A) (A) (A) (A) (A)
                 (A) (A) (A) (A) (A) (A) (A) (A) (A) (A) (A) (A)
                 (A) (A) (A) (A) (A) (A) (A) (A) (A) (A) (A) (A)
                 (A) (A) (A) (A) (A) (A) (A) (A) (A) (A) (A) (A)
                 (A) (A) (A) (A) (A) (A) (A) (A) (A) (A) (A) (A)
                 (A) (A) (A) (A) (A) (A) (A) (A) (A) (A) (A) (A)
                 (A) (A) (A) (A) (A) (A) (A) (A) (A) (A) (A) (A)
                 (A) (A) (A) (A) (A) (A) (A) (A) (A) (A) (A) (A)
                 (A) (A) (A) (A) (A) (A) (A) (A) (A) (A) (A) (A)
                 (A) (A) (A) (A) (A) (A) (A) (A) (A) (A) (A) (A)
                 (A) (A) (A) (A) (A) (A) (A) (A) (A) (A) (A) (A)
                 (A) (A) (A) (A) (A) (A) (A) (A) (A) (A) (A)
 Harris functional with IExCor=  205 diagonalized for initial guess.
 ExpMin= 3.50D-02 ExpMax= 4.40D+05 ExpMxC= 1.51D+04 IAcc=3 IRadAn=         5 AccDes= 0.00D+00
 HarFok:  IExCor= 205 AccDes= 0.00D+00 IRadAn=         5 IDoV=1
 ScaDFX=  1.000000  1.000000  1.000000  1.000000
 Requested convergence on RMS density matrix=1.00D-08 within 128 cycles.
 Requested convergence on MAX density matrix=1.00D-06.
 Requested convergence on             energy=1.00D-06.
 No special actions if energy rises.
 SCF Done:  E(RHF) =  -2954.34463351     A.U. after   15 cycles
             Convg  =    0.6983D-08             -V/T =  2.0003
             S**2   =   0.0000
 ExpMin= 3.50D-02 ExpMax= 4.40D+05 ExpMxC= 1.51D+04 IAcc=3 IRadAn=         5 AccDes= 0.00D+00
 HarFok:  IExCor= 205 AccDes= 0.00D+00 IRadAn=         5 IDoV=1
 ScaDFX=  1.000000  1.000000  1.000000  1.000000
 Range of M.O.s used for correlation:    24   288
 NBasis=   288 NAE=    49 NBE=    49 NFC=    23 NFV=     0
 NROrb=    265 NOA=    26 NOB=    26 NVA=   239 NVB=   239

 **** Warning!!: The largest alpha MO coefficient is  0.14242526D+03

 Disk-based method using ON**2 memory for  6 occupieds at a time.
 Estimated scratch disk usage=   258158320 words.
 Actual    scratch disk usage=   257651952 words.
 JobTyp=1 Pass  1:  I=  24 to  29 NPSUse=  1 ParTrn=F ParDer=F DoDerP=T.
 JobTyp=1 Pass  2:  I=  30 to  34 NPSUse=  1 ParTrn=F ParDer=F DoDerP=T.
 JobTyp=1 Pass  3:  I=  35 to  39 NPSUse=  1 ParTrn=F ParDer=F DoDerP=T.
 JobTyp=1 Pass  4:  I=  40 to  44 NPSUse=  1 ParTrn=F ParDer=F DoDerP=T.
 JobTyp=1 Pass  5:  I=  45 to  49 NPSUse=  1 ParTrn=F ParDer=F DoDerP=T.
 Spin components of T(2) and E(2):
     alpha-alpha T2 =       0.7118325858D-01 E2=     -0.1897444626D+00
     alpha-beta  T2 =       0.3709683625D+00 E2=     -0.1047395972D+01
     beta-beta   T2 =       0.7118325858D-01 E2=     -0.1897444626D+00
 ANorm=    0.1230176768D+01
 E2 =    -0.1426884897D+01 EUMP2 =    -0.29557715184094D+04
          Differentiating once with respect to electric field.
                with respect to dipole field.
          Differentiating once with respect to nuclear coordinates.
          There are   1 degrees of freedom in the 1st order CPHF.
 Petite list used in FoFDir.
 MinBra= 0 MaxBra= 2 Meth= 1.
 IRaf=       0 NMat=   1 IRICut=       1 DoRegI=T DoRafI=F ISym2E= 1 JSym2E=1.
     1 vectors were produced by pass  0.
 AX will form   1 AO Fock derivatives at one time.
     1 vectors were produced by pass  1.
     1 vectors were produced by pass  2.
     1 vectors were produced by pass  3.
     1 vectors were produced by pass  4.
     1 vectors were produced by pass  5.
     1 vectors were produced by pass  6.
     1 vectors were produced by pass  7.
     1 vectors were produced by pass  8.
     1 vectors were produced by pass  9.
     1 vectors were produced by pass 10.
     1 vectors were produced by pass 11.
     1 vectors were produced by pass 12.
     1 vectors were produced by pass 13.
     1 vectors were produced by pass 14.
     1 vectors were produced by pass 15.
     1 vectors were produced by pass 16.
 Inv2:  IOpt= 1 Iter= 1 AM= 5.59D-16 Conv= 1.00D-12.
 Inverted reduced A of dimension   17 with in-core refinement.
 End of Minotr Frequency-dependent properties file   721 does not exist.
 ***** Axes restored to original set *****
 -------------------------------------------------------------------
 Center     Atomic                   Forces (Hartrees/Bohr)
 Number     Number              X              Y              Z
 -------------------------------------------------------------------
    1          6          -0.000648444    0.000853742   -0.000080655
    2          6          -0.000565376   -0.000626008   -0.000043329
    3          6           0.000717749   -0.000401724    0.000094220
    4          6          -0.001129264   -0.000691900    0.000825360
    5          6           0.000647074    0.000889848   -0.000593370
    6          6           0.000238829   -0.000869623   -0.000315495
    7          1           0.000173345   -0.000099896    0.000225581
    8          1           0.000211198    0.000115351   -0.000250762
    9          1           0.000601489    0.000120808    0.001079411
   10          1          -0.000162817   -0.000163416    0.000147935
   11          1           0.000067817    0.000133327    0.000108124
   12          6          -0.003247393    0.003214604    0.002303309
   13          6          -0.000466980   -0.001030407   -0.000460252
   14          1           0.001187842    0.000539998   -0.000283740
   15          1          -0.000126393    0.000143823   -0.000762044
   16          8           0.002387873   -0.001258794   -0.001287939
   17         35           0.000113453   -0.000869732   -0.000706355
 -------------------------------------------------------------------
 Cartesian Forces:  Max     0.003247393 RMS     0.000986356

 GradGradGradGradGradGradGradGradGradGradGradGradGradGradGradGradGradGrad
 Berny optimization.
 Internal  Forces:  Max     0.004155896 RMS     0.000916996
 Search for a local minimum.
 Step number   4 out of a maximum of  88
 All quantities printed in internal units (Hartrees-Bohrs-Radians)
 Update second derivatives using D2CorX and points  1  3  2  4
 Trust test= 3.73D-01 RLast= 1.33D-01 DXMaxT set to 2.12D-01
     Eigenvalues ---    0.00458   0.00780   0.01572   0.02131   0.02190
     Eigenvalues ---    0.02247   0.02270   0.02280   0.02281   0.02294
     Eigenvalues ---    0.02307   0.03275   0.07398   0.07609   0.15749
     Eigenvalues ---    0.15967   0.15997   0.15998   0.15999   0.16000
     Eigenvalues ---    0.16043   0.16291   0.21528   0.22001   0.22070
     Eigenvalues ---    0.23475   0.24563   0.25010   0.28660   0.31304
     Eigenvalues ---    0.33576   0.36429   0.36558   0.36587   0.36621
     Eigenvalues ---    0.36751   0.37300   0.37787   0.43329   0.43871
     Eigenvalues ---    0.47629   0.48029   0.48139   0.49754   0.87624
     Eigenvalues --- 1000.000001000.000001000.000001000.000001000.00000
     Eigenvalues --- 1000.000001000.000001000.000001000.000001000.00000
     Eigenvalues --- 1000.000001000.000001000.000001000.000001000.00000
     Eigenvalues --- 1000.000001000.000001000.000001000.000001000.00000
     Eigenvalues --- 1000.000001000.000001000.000001000.000001000.00000
     Eigenvalues --- 1000.000001000.000001000.000001000.000001000.00000
     Eigenvalues --- 1000.000001000.000001000.00000
 RFO step:  Lambda=-1.02000178D-04.
 Quartic linear search produced a step of -0.38916.
 Iteration  1 RMS(Cart)=  0.01993394 RMS(Int)=  0.00018698
 Iteration  2 RMS(Cart)=  0.00024504 RMS(Int)=  0.00003768
 Iteration  3 RMS(Cart)=  0.00000004 RMS(Int)=  0.00003768
 Variable       Old X    -DE/DX   Delta X   Delta X   Delta X     New X
                                 (Linear)    (Quad)   (Total)
    R1        2.63685   0.00018   0.00108  -0.00083   0.00025   2.63710
    R2        2.64716   0.00081   0.00187  -0.00075   0.00113   2.64829
    R3        2.05418  -0.00026  -0.00019  -0.00033  -0.00052   2.05367
    R4        2.65631   0.00031   0.00060  -0.00030   0.00029   2.65660
    R5        2.05282  -0.00031   0.00013  -0.00067  -0.00054   2.05228
    R6        2.65832  -0.00120  -0.00129  -0.00048  -0.00178   2.65655
    R7        2.82809  -0.00122   0.00230  -0.00389  -0.00159   2.82650
    R8        2.64190   0.00034   0.00169  -0.00120   0.00049   2.64239
    R9        2.04929   0.00105   0.00163   0.00003   0.00167   2.05096
   R10        2.64411   0.00032   0.00086  -0.00050   0.00037   2.64448
   R11        2.05395  -0.00021  -0.00018  -0.00027  -0.00045   2.05351
   R12        2.05389  -0.00011   0.00028  -0.00049  -0.00022   2.05367
   R13        2.87565  -0.00063   0.00326  -0.00400  -0.00073   2.87492
   R14        2.31513  -0.00264  -0.00693   0.00426  -0.00267   2.31246
   R15        2.05914   0.00063   0.00068   0.00011   0.00079   2.05993
   R16        2.05943  -0.00073  -0.00084  -0.00046  -0.00130   2.05813
   R17        3.68406  -0.00078  -0.00033  -0.00199  -0.00232   3.68173
    A1        2.09707  -0.00006   0.00003   0.00002   0.00006   2.09713
    A2        2.09224  -0.00008  -0.00027  -0.00020  -0.00046   2.09178
    A3        2.09376   0.00014   0.00029   0.00007   0.00036   2.09412
    A4        2.09939  -0.00052  -0.00122  -0.00021  -0.00142   2.09797
    A5        2.11411   0.00015  -0.00068   0.00075   0.00009   2.11420
    A6        2.06955   0.00037   0.00195  -0.00067   0.00129   2.07084
    A7        2.08431   0.00069   0.00155  -0.00005   0.00158   2.08588
    A8        2.05043   0.00253   0.00377   0.00220   0.00607   2.05650
    A9        2.14613  -0.00322  -0.00458  -0.00289  -0.00736   2.13877
   A10        2.09447   0.00018   0.00054  -0.00024   0.00032   2.09479
   A11        2.11273  -0.00076  -0.00212  -0.00060  -0.00269   2.11005
   A12        2.07542   0.00058   0.00173   0.00056   0.00231   2.07773
   A13        2.10004  -0.00038  -0.00138   0.00022  -0.00115   2.09889
   A14        2.08839   0.00014   0.00042  -0.00008   0.00034   2.08873
   A15        2.09470   0.00024   0.00098  -0.00021   0.00077   2.09548
   A16        2.09050   0.00009   0.00069  -0.00014   0.00056   2.09107
   A17        2.09692   0.00002  -0.00042   0.00033  -0.00010   2.09682
   A18        2.09571  -0.00011  -0.00025  -0.00026  -0.00051   2.09520
   A19        2.08903  -0.00416  -0.01138   0.00093  -0.01057   2.07846
   A20        2.11801   0.00210   0.00545  -0.00006   0.00528   2.12329
   A21        2.07601   0.00207   0.00598  -0.00051   0.00536   2.08137
   A22        1.96444   0.00090   0.00297  -0.00078   0.00219   1.96663
   A23        1.89657  -0.00020  -0.00157   0.00209   0.00052   1.89709
   A24        1.91323  -0.00046   0.00191  -0.00306  -0.00115   1.91208
   A25        1.93426   0.00015   0.00288  -0.00024   0.00264   1.93690
   A26        1.88309  -0.00110  -0.00748  -0.00060  -0.00809   1.87500
   A27        1.86988   0.00069   0.00124   0.00267   0.00391   1.87379
    D1        0.02553   0.00020  -0.00743   0.00971   0.00228   0.02781
    D2       -3.13443   0.00005  -0.00155   0.00149  -0.00002  -3.13445
    D3       -3.13228   0.00002  -0.00226   0.00204  -0.00024  -3.13252
    D4       -0.00905  -0.00013   0.00362  -0.00618  -0.00254  -0.01159
    D5       -0.01483  -0.00025   0.00441  -0.00894  -0.00456  -0.01939
    D6        3.13722  -0.00004   0.00125  -0.00160  -0.00037   3.13685
    D7       -3.14019  -0.00007  -0.00077  -0.00126  -0.00203   3.14096
    D8        0.01186   0.00014  -0.00392   0.00608   0.00216   0.01402
    D9       -0.03478  -0.00015   0.01042  -0.01003   0.00038  -0.03440
   D10       -3.10539  -0.00002  -0.00542   0.00144  -0.00388  -3.10927
   D11        3.12471   0.00000   0.00469  -0.00204   0.00263   3.12734
   D12        0.05411   0.00013  -0.01115   0.00943  -0.00163   0.05248
   D13        0.03359   0.00012  -0.01047   0.00967  -0.00078   0.03281
   D14        3.13888  -0.00004  -0.00347   0.00076  -0.00269   3.13619
   D15        3.10011   0.00024   0.00644  -0.00223   0.00428   3.10440
   D16       -0.07778   0.00008   0.01344  -0.01115   0.00237  -0.07541
   D17       -3.10790  -0.00041  -0.01067  -0.00837  -0.01903  -3.12693
   D18        0.01548   0.00050  -0.00408   0.01533   0.01126   0.02675
   D19        0.10740  -0.00046  -0.02724   0.00341  -0.02384   0.08356
   D20       -3.05241   0.00045  -0.02065   0.02711   0.00645  -3.04596
   D21       -0.02330  -0.00014   0.00758  -0.00904  -0.00144  -0.02474
   D22        3.12996   0.00001   0.00260  -0.00134   0.00125   3.13121
   D23       -3.12936   0.00005   0.00077  -0.00029   0.00054  -3.12882
   D24        0.02389   0.00020  -0.00421   0.00741   0.00323   0.02712
   D25        0.01376   0.00021  -0.00450   0.00863   0.00412   0.01788
   D26       -3.13829   0.00000  -0.00134   0.00129  -0.00007  -3.13835
   D27       -3.13954   0.00006   0.00050   0.00090   0.00142  -3.13812
   D28       -0.00840  -0.00015   0.00366  -0.00644  -0.00277  -0.01117
   D29       -0.78465   0.00088   0.00725  -0.00974  -0.00249  -0.78714
   D30       -2.93378   0.00022   0.00269  -0.01042  -0.00772  -2.94150
   D31        1.31118  -0.00024   0.00104  -0.01310  -0.01207   1.29911
   D32        2.37472  -0.00002   0.00082  -0.03288  -0.03205   2.34266
   D33        0.22559  -0.00067  -0.00374  -0.03355  -0.03729   0.18830
   D34       -1.81264  -0.00113  -0.00539  -0.03624  -0.04163  -1.85427
         Item               Value     Threshold  Converged?
 Maximum Force            0.004156     0.000450     NO 
 RMS     Force            0.000917     0.000300     NO 
 Maximum Displacement     0.089914     0.001800     NO 
 RMS     Displacement     0.020005     0.001200     NO 
 Predicted change in Energy=-1.244112D-04
 GradGradGradGradGradGradGradGradGradGradGradGradGradGradGradGradGradGrad

                          Input orientation:                          
 ---------------------------------------------------------------------
 Center     Atomic     Atomic              Coordinates (Angstroms)
 Number     Number      Type              X           Y           Z
 ---------------------------------------------------------------------
    1          6             0       -0.006179    0.017091   -0.005311
    2          6             0       -0.014693    0.005352    1.390106
    3          6             0        1.195832    0.013831    2.104854
    4          6             0        2.414141   -0.007874    1.403798
    5          6             0        2.416993    0.002071    0.005543
    6          6             0        1.209683    0.003713   -0.702067
    7          1             0       -0.945432    0.018995   -0.551968
    8          1             0       -0.947651    0.008792    1.945998
    9          1             0        3.361774    0.003145    1.932748
   10          1             0        3.362172   -0.005017   -0.530588
   11          1             0        1.215915    0.008406   -1.788796
   12          6             0        1.125571   -0.042215    3.597869
   13          6             0        2.417604   -0.015094    4.400610
   14          1             0        3.178760   -0.681442    3.994574
   15          1             0        2.190875   -0.266979    5.435654
   16          8             0        0.056499   -0.121804    4.187951
   17         35             0        3.154622    1.788377    4.389254
 ---------------------------------------------------------------------
                    Distance matrix (angstroms):
                    1          2          3          4          5
     1  C    0.000000
     2  C    1.395493   0.000000
     3  C    2.428506   1.405812   0.000000
     4  C    2.800743   2.428908   1.405783   0.000000
     5  C    2.423242   2.798235   2.428678   1.398293   0.000000
     6  C    1.401416   2.424106   2.806974   2.426009   1.399397
     7  H    1.086754   2.153628   3.412293   3.887476   3.408372
     8  H    2.166574   1.086019   2.149367   3.405275   3.884100
     9  H    3.885792   3.419795   2.172796   1.085320   2.146330
    10  H    3.409134   3.884893   3.411589   2.154210   1.086670
    11  H    2.162038   3.408787   3.893706   3.410083   2.159232
    12  C    3.777206   2.485293   1.495718   2.544708   3.817661
    13  C    5.028708   3.870351   2.600780   2.996823   4.395101
    14  H    5.160511   4.177689   2.826031   2.783965   4.118234
    15  H    5.874678   4.615750   3.487577   4.046337   5.441472
    16  O    4.196030   2.801637   2.378186   3.650063   4.804145
    17  Br   5.695641   4.713664   3.493473   3.561992   4.790816
                    6          7          8          9         10
     6  C    0.000000
     7  H    2.160389   0.000000
     8  H    3.415606   2.497988   0.000000
     9  H    3.402021   4.972533   4.309449   0.000000
    10  H    2.159327   4.307724   4.970738   2.463349   0.000000
    11  H    1.086758   2.490236   4.316214   4.295885   2.487908
    12  C    4.301004   4.638313   2.651326   2.788421   4.695522
    13  C    5.243734   5.986585   4.165409   2.642373   5.020859
    14  H    5.138594   6.178238   4.658364   2.180203   4.579114
    15  H    6.221546   6.765340   4.701499   3.703286   6.085770
    16  O    5.025720   4.846702   2.460025   4.003299   5.762441
    17  Br   5.734925   6.660093   5.095593   3.043747   5.240629
                   11         12         13         14         15
    11  H    0.000000
    12  C    5.387661   0.000000
    13  C    6.305027   1.521341   0.000000
    14  H    6.146221   2.186681   1.090067   0.000000
    15  H    7.295140   2.136082   1.089113   1.795663   0.000000
    16  O    6.089557   1.223702   2.373063   3.177909   2.476571
    17  Br   6.715295   2.845067   1.948289   2.501273   2.499650
                   16         17
    16  O    0.000000
    17  Br   3.645227   0.000000
 Stoichiometry    C8H7BrO
 Framework group  C1[X(C8H7BrO)]
 Deg. of freedom    45
 Full point group                 C1      NOp   1
 Largest Abelian subgroup         C1      NOp   1
 Largest concise Abelian subgroup C1      NOp   1
                         Standard orientation:                         
 ---------------------------------------------------------------------
 Center     Atomic     Atomic              Coordinates (Angstroms)
 Number     Number      Type              X           Y           Z
 ---------------------------------------------------------------------
    1          6             0       -3.348655    0.355973   -0.583623
    2          6             0       -2.156766    1.061654   -0.413871
    3          6             0       -1.041209    0.435796    0.169347
    4          6             0       -1.148070   -0.892222    0.617875
    5          6             0       -2.345274   -1.594176    0.447033
    6          6             0       -3.450304   -0.970523   -0.143117
    7          1             0       -4.204844    0.842876   -1.042859
    8          1             0       -2.062575    2.092222   -0.743256
    9          1             0       -0.299723   -1.398760    1.066923
   10          1             0       -2.418556   -2.623649    0.787131
   11          1             0       -4.380041   -1.518386   -0.271479
   12          6             0        0.195656    1.253876    0.364488
   13          6             0        1.426059    0.600097    0.975355
   14          1             0        1.188836   -0.009920    1.847049
   15          1             0        2.145573    1.377743    1.227811
   16          8             0        0.237956    2.437503    0.056783
   17         35             0        2.266831   -0.564714   -0.340757
 ---------------------------------------------------------------------
 Rotational constants (GHZ):      1.8468203      0.5303687      0.4437269
 Standard basis: 6-311+G(d,p) (5D, 7F)
 There are   288 symmetry adapted basis functions of A   symmetry.
 Integral buffers will be    262144 words long.
 Raffenetti 1 integral format.
 Two-electron integral symmetry is turned on.
   288 basis functions,   474 primitive gaussians,   300 cartesian basis functions
    49 alpha electrons       49 beta electrons
       nuclear repulsion energy       707.4582886155 Hartrees.
 NAtoms=   17 NActive=   17 NUniq=   17 SFac= 1.00D+00 NAtFMM=   60 Big=F
 One-electron integrals computed using PRISM.
 NBasis=   288 RedAO= T  NBF=   288
 NBsUse=   288 1.00D-06 NBFU=   288
 Initial guess read from the read-write file:
 Initial guess orbital symmetries:
       Occupied  (A) (A) (A) (A) (A) (A) (A) (A) (A) (A) (A) (A)
                 (A) (A) (A) (A) (A) (A) (A) (A) (A) (A) (A) (A)
                 (A) (A) (A) (A) (A) (A) (A) (A) (A) (A) (A) (A)
                 (A) (A) (A) (A) (A) (A) (A) (A) (A) (A) (A) (A)
                 (A)
       Virtual   (A) (A) (A) (A) (A) (A) (A) (A) (A) (A) (A) (A)
                 (A) (A) (A) (A) (A) (A) (A) (A) (A) (A) (A) (A)
                 (A) (A) (A) (A) (A) (A) (A) (A) (A) (A) (A) (A)
                 (A) (A) (A) (A) (A) (A) (A) (A) (A) (A) (A) (A)
                 (A) (A) (A) (A) (A) (A) (A) (A) (A) (A) (A) (A)
                 (A) (A) (A) (A) (A) (A) (A) (A) (A) (A) (A) (A)
                 (A) (A) (A) (A) (A) (A) (A) (A) (A) (A) (A) (A)
                 (A) (A) (A) (A) (A) (A) (A) (A) (A) (A) (A) (A)
                 (A) (A) (A) (A) (A) (A) (A) (A) (A) (A) (A) (A)
                 (A) (A) (A) (A) (A) (A) (A) (A) (A) (A) (A) (A)
                 (A) (A) (A) (A) (A) (A) (A) (A) (A) (A) (A) (A)
                 (A) (A) (A) (A) (A) (A) (A) (A) (A) (A) (A) (A)
                 (A) (A) (A) (A) (A) (A) (A) (A) (A) (A) (A) (A)
                 (A) (A) (A) (A) (A) (A) (A) (A) (A) (A) (A) (A)
                 (A) (A) (A) (A) (A) (A) (A) (A) (A) (A) (A) (A)
                 (A) (A) (A) (A) (A) (A) (A) (A) (A) (A) (A) (A)
                 (A) (A) (A) (A) (A) (A) (A) (A) (A) (A) (A) (A)
                 (A) (A) (A) (A) (A) (A) (A) (A) (A) (A) (A) (A)
                 (A) (A) (A) (A) (A) (A) (A) (A) (A) (A) (A) (A)
                 (A) (A) (A) (A) (A) (A) (A) (A) (A) (A) (A)
 Harris functional with IExCor=  205 diagonalized for initial guess.
 ExpMin= 3.50D-02 ExpMax= 4.40D+05 ExpMxC= 1.51D+04 IAcc=3 IRadAn=         5 AccDes= 0.00D+00
 HarFok:  IExCor= 205 AccDes= 0.00D+00 IRadAn=         5 IDoV=1
 ScaDFX=  1.000000  1.000000  1.000000  1.000000
 Requested convergence on RMS density matrix=1.00D-08 within 128 cycles.
 Requested convergence on MAX density matrix=1.00D-06.
 Requested convergence on             energy=1.00D-06.
 No special actions if energy rises.
 SCF Done:  E(RHF) =  -2954.34467472     A.U. after   14 cycles
             Convg  =    0.7366D-08             -V/T =  2.0003
             S**2   =   0.0000
 ExpMin= 3.50D-02 ExpMax= 4.40D+05 ExpMxC= 1.51D+04 IAcc=3 IRadAn=         5 AccDes= 0.00D+00
 HarFok:  IExCor= 205 AccDes= 0.00D+00 IRadAn=         5 IDoV=1
 ScaDFX=  1.000000  1.000000  1.000000  1.000000
 Range of M.O.s used for correlation:    24   288
 NBasis=   288 NAE=    49 NBE=    49 NFC=    23 NFV=     0
 NROrb=    265 NOA=    26 NOB=    26 NVA=   239 NVB=   239

 **** Warning!!: The largest alpha MO coefficient is  0.14397840D+03

 Disk-based method using ON**2 memory for  6 occupieds at a time.
 Estimated scratch disk usage=   258320880 words.
 Actual    scratch disk usage=   257732080 words.
 JobTyp=1 Pass  1:  I=  24 to  29 NPSUse=  1 ParTrn=F ParDer=F DoDerP=T.
 JobTyp=1 Pass  2:  I=  30 to  34 NPSUse=  1 ParTrn=F ParDer=F DoDerP=T.
 JobTyp=1 Pass  3:  I=  35 to  39 NPSUse=  1 ParTrn=F ParDer=F DoDerP=T.
 JobTyp=1 Pass  4:  I=  40 to  44 NPSUse=  1 ParTrn=F ParDer=F DoDerP=T.
 JobTyp=1 Pass  5:  I=  45 to  49 NPSUse=  1 ParTrn=F ParDer=F DoDerP=T.
 Spin components of T(2) and E(2):
     alpha-alpha T2 =       0.7118783432D-01 E2=     -0.1897915973D+00
     alpha-beta  T2 =       0.3708649818D+00 E2=     -0.1047393735D+01
     beta-beta   T2 =       0.7118783432D-01 E2=     -0.1897915973D+00
 ANorm=    0.1230138468D+01
 E2 =    -0.1426976930D+01 EUMP2 =    -0.29557716516450D+04
          Differentiating once with respect to electric field.
                with respect to dipole field.
          Differentiating once with respect to nuclear coordinates.
          There are   1 degrees of freedom in the 1st order CPHF.
 Petite list used in FoFDir.
 MinBra= 0 MaxBra= 2 Meth= 1.
 IRaf=       0 NMat=   1 IRICut=       1 DoRegI=T DoRafI=F ISym2E= 1 JSym2E=1.
     1 vectors were produced by pass  0.
 AX will form   1 AO Fock derivatives at one time.
     1 vectors were produced by pass  1.
     1 vectors were produced by pass  2.
     1 vectors were produced by pass  3.
     1 vectors were produced by pass  4.
     1 vectors were produced by pass  5.
     1 vectors were produced by pass  6.
     1 vectors were produced by pass  7.
     1 vectors were produced by pass  8.
     1 vectors were produced by pass  9.
     1 vectors were produced by pass 10.
     1 vectors were produced by pass 11.
     1 vectors were produced by pass 12.
     1 vectors were produced by pass 13.
     1 vectors were produced by pass 14.
     1 vectors were produced by pass 15.
     1 vectors were produced by pass 16.
 Inv2:  IOpt= 1 Iter= 1 AM= 6.20D-16 Conv= 1.00D-12.
 Inverted reduced A of dimension   17 with in-core refinement.
 End of Minotr Frequency-dependent properties file   721 does not exist.
 ***** Axes restored to original set *****
 -------------------------------------------------------------------
 Center     Atomic                   Forces (Hartrees/Bohr)
 Number     Number              X              Y              Z
 -------------------------------------------------------------------
    1          6          -0.000214339    0.000655823   -0.000056063
    2          6          -0.000031920   -0.000525754    0.000008941
    3          6          -0.000087987    0.000600727    0.000064313
    4          6          -0.000161174   -0.000681703    0.000102351
    5          6           0.000273913    0.000587798   -0.000220849
    6          6           0.000062501   -0.000642437   -0.000049296
    7          1           0.000053947   -0.000115305    0.000062314
    8          1           0.000024615    0.000097542   -0.000046977
    9          1           0.000022257    0.000084299    0.000140897
   10          1          -0.000061565   -0.000141628    0.000025818
   11          1           0.000011097    0.000126503    0.000021058
   12          6          -0.001142957   -0.000227419    0.000710627
   13          6          -0.000235352   -0.000026192   -0.000047115
   14          1           0.000220765    0.000020760   -0.000062422
   15          1          -0.000008226    0.000089386   -0.000234515
   16          8           0.001024471   -0.000089104   -0.000548384
   17         35           0.000249954    0.000186703    0.000129302
 -------------------------------------------------------------------
 Cartesian Forces:  Max     0.001142957 RMS     0.000346684

 GradGradGradGradGradGradGradGradGradGradGradGradGradGradGradGradGradGrad
 Berny optimization.
 Internal  Forces:  Max     0.001153651 RMS     0.000195485
 Search for a local minimum.
 Step number   5 out of a maximum of  88
 All quantities printed in internal units (Hartrees-Bohrs-Radians)
 Update second derivatives using D2CorX and points  1  3  2  4  5

 Trust test= 1.07D+00 RLast= 7.75D-02 DXMaxT set to 2.32D-01
     Eigenvalues ---    0.00479   0.00832   0.01502   0.02066   0.02180
     Eigenvalues ---    0.02249   0.02270   0.02277   0.02281   0.02294
     Eigenvalues ---    0.02307   0.03427   0.07407   0.07802   0.15840
     Eigenvalues ---    0.15955   0.15996   0.15997   0.15998   0.15999
     Eigenvalues ---    0.16047   0.16326   0.21901   0.21997   0.22294
     Eigenvalues ---    0.23490   0.24364   0.25006   0.28217   0.31179
     Eigenvalues ---    0.33630   0.36357   0.36526   0.36572   0.36619
     Eigenvalues ---    0.36716   0.37060   0.37351   0.43254   0.43676
     Eigenvalues ---    0.47487   0.47955   0.48113   0.49411   0.91806
     Eigenvalues --- 1000.000001000.000001000.000001000.000001000.00000
     Eigenvalues --- 1000.000001000.000001000.000001000.000001000.00000
     Eigenvalues --- 1000.000001000.000001000.000001000.000001000.00000
     Eigenvalues --- 1000.000001000.000001000.000001000.000001000.00000
     Eigenvalues --- 1000.000001000.000001000.000001000.000001000.00000
     Eigenvalues --- 1000.000001000.000001000.000001000.000001000.00000
     Eigenvalues --- 1000.000001000.000001000.00000
 RFO step:  Lambda=-3.27288158D-05.
 Quartic linear search produced a step of  0.05281.
 Iteration  1 RMS(Cart)=  0.01341838 RMS(Int)=  0.00007590
 Iteration  2 RMS(Cart)=  0.00011547 RMS(Int)=  0.00000619
 Iteration  3 RMS(Cart)=  0.00000001 RMS(Int)=  0.00000619
 Variable       Old X    -DE/DX   Delta X   Delta X   Delta X     New X
                                 (Linear)    (Quad)   (Total)
    R1        2.63710   0.00007   0.00001   0.00006   0.00007   2.63717
    R2        2.64829   0.00020   0.00006   0.00036   0.00042   2.64871
    R3        2.05367  -0.00008  -0.00003  -0.00022  -0.00025   2.05342
    R4        2.65660   0.00004   0.00002   0.00009   0.00010   2.65670
    R5        2.05228  -0.00004  -0.00003  -0.00019  -0.00022   2.05206
    R6        2.65655  -0.00008  -0.00009  -0.00017  -0.00026   2.65629
    R7        2.82650  -0.00006  -0.00008  -0.00105  -0.00114   2.82536
    R8        2.64239   0.00015   0.00003   0.00013   0.00015   2.64255
    R9        2.05096   0.00009   0.00009   0.00032   0.00041   2.05136
   R10        2.64448   0.00007   0.00002   0.00014   0.00016   2.64464
   R11        2.05351  -0.00007  -0.00002  -0.00017  -0.00020   2.05331
   R12        2.05367  -0.00002  -0.00001  -0.00010  -0.00011   2.05356
   R13        2.87492   0.00008  -0.00004  -0.00064  -0.00068   2.87423
   R14        2.31246  -0.00115  -0.00014   0.00011  -0.00003   2.31243
   R15        2.05993   0.00016   0.00004   0.00054   0.00059   2.06051
   R16        2.05813  -0.00024  -0.00007  -0.00071  -0.00078   2.05735
   R17        3.68173   0.00027  -0.00012   0.00145   0.00133   3.68306
    A1        2.09713   0.00000   0.00000   0.00000  -0.00001   2.09712
    A2        2.09178  -0.00003  -0.00002  -0.00028  -0.00031   2.09147
    A3        2.09412   0.00003   0.00002   0.00013   0.00014   2.09426
    A4        2.09797  -0.00005  -0.00007  -0.00030  -0.00039   2.09758
    A5        2.11420  -0.00001   0.00000   0.00008   0.00008   2.11428
    A6        2.07084   0.00005   0.00007   0.00008   0.00014   2.07098
    A7        2.08588   0.00003   0.00008  -0.00006   0.00001   2.08590
    A8        2.05650   0.00041   0.00032   0.00206   0.00237   2.05887
    A9        2.13877  -0.00045  -0.00039  -0.00259  -0.00300   2.13578
   A10        2.09479   0.00011   0.00002   0.00039   0.00040   2.09519
   A11        2.11005  -0.00017  -0.00014  -0.00117  -0.00132   2.10873
   A12        2.07773   0.00006   0.00012   0.00058   0.00069   2.07842
   A13        2.09889  -0.00014  -0.00006  -0.00058  -0.00065   2.09824
   A14        2.08873   0.00007   0.00002   0.00031   0.00032   2.08905
   A15        2.09548   0.00006   0.00004   0.00017   0.00020   2.09568
   A16        2.09107   0.00003   0.00003   0.00014   0.00016   2.09123
   A17        2.09682  -0.00001  -0.00001   0.00002   0.00001   2.09683
   A18        2.09520  -0.00003  -0.00003  -0.00026  -0.00029   2.09491
   A19        2.07846  -0.00034  -0.00056  -0.00118  -0.00175   2.07671
   A20        2.12329   0.00019   0.00028   0.00070   0.00097   2.12427
   A21        2.08137   0.00015   0.00028   0.00051   0.00079   2.08216
   A22        1.96663   0.00008   0.00012   0.00038   0.00050   1.96713
   A23        1.89709  -0.00018   0.00003  -0.00067  -0.00065   1.89645
   A24        1.91208   0.00053  -0.00006   0.00181   0.00175   1.91383
   A25        1.93690   0.00003   0.00014   0.00010   0.00024   1.93714
   A26        1.87500  -0.00027  -0.00043  -0.00127  -0.00170   1.87330
   A27        1.87379  -0.00018   0.00021  -0.00033  -0.00013   1.87366
    D1        0.02781   0.00016   0.00012   0.00999   0.01011   0.03792
    D2       -3.13445   0.00004   0.00000   0.00204   0.00204  -3.13240
    D3       -3.13252   0.00002  -0.00001   0.00135   0.00134  -3.13118
    D4       -0.01159  -0.00011  -0.00013  -0.00660  -0.00673  -0.01832
    D5       -0.01939  -0.00016  -0.00024  -0.00928  -0.00953  -0.02892
    D6        3.13685  -0.00003  -0.00002  -0.00159  -0.00161   3.13524
    D7        3.14096  -0.00001  -0.00011  -0.00063  -0.00074   3.14022
    D8        0.01402   0.00012   0.00011   0.00706   0.00718   0.02120
    D9       -0.03440  -0.00014   0.00002  -0.00932  -0.00930  -0.04370
   D10       -3.10927   0.00000  -0.00020   0.00044   0.00025  -3.10901
   D11        3.12734  -0.00002   0.00014  -0.00157  -0.00143   3.12591
   D12        0.05248   0.00012  -0.00009   0.00819   0.00812   0.06060
   D13        0.03281   0.00011  -0.00004   0.00802   0.00797   0.04079
   D14        3.13619   0.00003  -0.00014   0.00186   0.00172   3.13791
   D15        3.10440   0.00001   0.00023  -0.00203  -0.00179   3.10260
   D16       -0.07541  -0.00008   0.00013  -0.00819  -0.00805  -0.08346
   D17       -3.12693   0.00007  -0.00101   0.01828   0.01727  -3.10966
   D18        0.02675   0.00012   0.00059   0.01541   0.01600   0.04275
   D19        0.08356   0.00019  -0.00126   0.02824   0.02698   0.11054
   D20       -3.04596   0.00024   0.00034   0.02537   0.02571  -3.02024
   D21       -0.02474  -0.00011  -0.00008  -0.00739  -0.00747  -0.03220
   D22        3.13121   0.00002   0.00007   0.00046   0.00053   3.13174
   D23       -3.12882  -0.00002   0.00003  -0.00131  -0.00127  -3.13009
   D24        0.02712   0.00011   0.00017   0.00654   0.00672   0.03385
   D25        0.01788   0.00013   0.00022   0.00798   0.00820   0.02607
   D26       -3.13835   0.00000   0.00000   0.00030   0.00029  -3.13806
   D27       -3.13812   0.00000   0.00007   0.00009   0.00017  -3.13795
   D28       -0.01117  -0.00013  -0.00015  -0.00759  -0.00773  -0.01890
   D29       -0.78714   0.00003  -0.00013   0.00073   0.00060  -0.78655
   D30       -2.94150   0.00007  -0.00041   0.00083   0.00042  -2.94108
   D31        1.29911   0.00009  -0.00064   0.00060  -0.00004   1.29908
   D32        2.34266  -0.00002  -0.00169   0.00353   0.00184   2.34450
   D33        0.18830   0.00002  -0.00197   0.00363   0.00166   0.18997
   D34       -1.85427   0.00004  -0.00220   0.00340   0.00120  -1.85306
         Item               Value     Threshold  Converged?
 Maximum Force            0.001154     0.000450     NO 
 RMS     Force            0.000195     0.000300     YES
 Maximum Displacement     0.051156     0.001800     NO 
 RMS     Displacement     0.013421     0.001200     NO 
 Predicted change in Energy=-1.667559D-05
 GradGradGradGradGradGradGradGradGradGradGradGradGradGradGradGradGradGrad

                          Input orientation:                          
 ---------------------------------------------------------------------
 Center     Atomic     Atomic              Coordinates (Angstroms)
 Number     Number      Type              X           Y           Z
 ---------------------------------------------------------------------
    1          6             0       -0.006004    0.027769   -0.005289
    2          6             0       -0.015974    0.009236    1.390082
    3          6             0        1.194154    0.011912    2.105655
    4          6             0        2.412644   -0.020075    1.405584
    5          6             0        2.417364   -0.004893    0.007300
    6          6             0        1.210463    0.003207   -0.701132
    7          1             0       -0.944745    0.035401   -0.552513
    8          1             0       -0.949240    0.019247    1.945148
    9          1             0        3.359447   -0.015251    1.936552
   10          1             0        3.362819   -0.020492   -0.527955
   11          1             0        1.217750    0.011681   -1.787773
   12          6             0        1.126402   -0.051500    3.597888
   13          6             0        2.419805   -0.007521    4.396984
   14          1             0        3.190876   -0.659805    3.986014
   15          1             0        2.199427   -0.267581    5.430944
   16          8             0        0.059828   -0.148874    4.189789
   17         35             0        3.131472    1.806889    4.392952
 ---------------------------------------------------------------------
                    Distance matrix (angstroms):
                    1          2          3          4          5
     1  C    0.000000
     2  C    1.395530   0.000000
     3  C    2.428315   1.405867   0.000000
     4  C    2.800484   2.428845   1.405646   0.000000
     5  C    2.423621   2.798825   2.428913   1.398375   0.000000
     6  C    1.401639   2.424327   2.806847   2.425703   1.399482
     7  H    1.086622   2.153364   3.411934   3.887066   3.408635
     8  H    2.166558   1.085902   2.149407   3.405134   3.884567
     9  H    3.885725   3.419458   2.172056   1.085534   2.147007
    10  H    3.409469   3.885357   3.411753   2.154393   1.086567
    11  H    2.162194   3.408936   3.893499   3.409738   2.159082
    12  C    3.777766   2.486588   1.495116   2.541968   3.815898
    13  C    5.026510   3.869723   2.598613   2.991434   4.389685
    14  H    5.159777   4.179757   2.823802   2.770111   4.105776
    15  H    5.873993   4.616622   3.485146   4.038594   5.434373
    16  O    4.199311   2.805192   2.378269   3.647482   4.803324
    17  Br   5.688018   4.706932   3.493834   3.574755   4.798588
                    6          7          8          9         10
     6  C    0.000000
     7  H    2.160566   0.000000
     8  H    3.415753   2.497718   0.000000
     9  H    3.402329   4.972331   4.308833   0.000000
    10  H    2.159442   4.307997   4.971084   2.464515   0.000000
    11  H    1.086699   2.490545   4.316318   4.296299   2.487870
    12  C    4.300190   4.639292   2.654212   2.783494   4.693091
    13  C    5.239600   5.984944   4.166854   2.633764   5.014426
    14  H    5.131370   6.179393   4.665491   2.155032   4.562258
    15  H    6.217212   6.766046   4.706075   3.690541   6.076431
    16  O    5.026748   4.851036   2.466757   3.997801   5.760498
    17  Br   5.735262   6.649161   5.083268   3.066931   5.254348
                   11         12         13         14         15
    11  H    0.000000
    12  C    5.386807   0.000000
    13  C    6.300518   1.520979   0.000000
    14  H    6.138464   2.186945   1.090377   0.000000
    15  H    7.290511   2.134986   1.088701   1.795726   0.000000
    16  O    6.090797   1.223686   2.373268   3.178999   2.476377
    17  Br   6.714646   2.847111   1.948992   2.500741   2.499912
                   16         17
    16  O    0.000000
    17  Br   3.647092   0.000000
 Stoichiometry    C8H7BrO
 Framework group  C1[X(C8H7BrO)]
 Deg. of freedom    45
 Full point group                 C1      NOp   1
 Largest Abelian subgroup         C1      NOp   1
 Largest concise Abelian subgroup C1      NOp   1
                         Standard orientation:                         
 ---------------------------------------------------------------------
 Center     Atomic     Atomic              Coordinates (Angstroms)
 Number     Number      Type              X           Y           Z
 ---------------------------------------------------------------------
    1          6             0       -3.340832    0.352908   -0.604098
    2          6             0       -2.150321    1.059425   -0.427969
    3          6             0       -1.040586    0.436620    0.169578
    4          6             0       -1.155753   -0.884500    0.635644
    5          6             0       -2.351937   -1.587155    0.459941
    6          6             0       -3.450912   -0.966848   -0.145058
    7          1             0       -4.191948    0.836853   -1.075421
    8          1             0       -2.050320    2.085282   -0.769729
    9          1             0       -0.311516   -1.386995    1.097325
   10          1             0       -2.431638   -2.611241    0.814234
   11          1             0       -4.380039   -1.514760   -0.277077
   12          6             0        0.195934    1.252179    0.372690
   13          6             0        1.424121    0.590417    0.978502
   14          1             0        1.185157   -0.028136    1.844072
   15          1             0        2.143969    1.364473    1.239130
   16          8             0        0.240363    2.438203    0.074728
   17         35             0        2.266718   -0.564839   -0.345878
 ---------------------------------------------------------------------
 Rotational constants (GHZ):      1.8425202      0.5298095      0.4442767
 Standard basis: 6-311+G(d,p) (5D, 7F)
 There are   288 symmetry adapted basis functions of A   symmetry.
 Integral buffers will be    262144 words long.
 Raffenetti 1 integral format.
 Two-electron integral symmetry is turned on.
   288 basis functions,   474 primitive gaussians,   300 cartesian basis functions
    49 alpha electrons       49 beta electrons
       nuclear repulsion energy       707.2994102427 Hartrees.
 NAtoms=   17 NActive=   17 NUniq=   17 SFac= 1.00D+00 NAtFMM=   60 Big=F
 One-electron integrals computed using PRISM.
 NBasis=   288 RedAO= T  NBF=   288
 NBsUse=   288 1.00D-06 NBFU=   288
 Initial guess read from the read-write file:
 Initial guess orbital symmetries:
       Occupied  (A) (A) (A) (A) (A) (A) (A) (A) (A) (A) (A) (A)
                 (A) (A) (A) (A) (A) (A) (A) (A) (A) (A) (A) (A)
                 (A) (A) (A) (A) (A) (A) (A) (A) (A) (A) (A) (A)
                 (A) (A) (A) (A) (A) (A) (A) (A) (A) (A) (A) (A)
                 (A)
       Virtual   (A) (A) (A) (A) (A) (A) (A) (A) (A) (A) (A) (A)
                 (A) (A) (A) (A) (A) (A) (A) (A) (A) (A) (A) (A)
                 (A) (A) (A) (A) (A) (A) (A) (A) (A) (A) (A) (A)
                 (A) (A) (A) (A) (A) (A) (A) (A) (A) (A) (A) (A)
                 (A) (A) (A) (A) (A) (A) (A) (A) (A) (A) (A) (A)
                 (A) (A) (A) (A) (A) (A) (A) (A) (A) (A) (A) (A)
                 (A) (A) (A) (A) (A) (A) (A) (A) (A) (A) (A) (A)
                 (A) (A) (A) (A) (A) (A) (A) (A) (A) (A) (A) (A)
                 (A) (A) (A) (A) (A) (A) (A) (A) (A) (A) (A) (A)
                 (A) (A) (A) (A) (A) (A) (A) (A) (A) (A) (A) (A)
                 (A) (A) (A) (A) (A) (A) (A) (A) (A) (A) (A) (A)
                 (A) (A) (A) (A) (A) (A) (A) (A) (A) (A) (A) (A)
                 (A) (A) (A) (A) (A) (A) (A) (A) (A) (A) (A) (A)
                 (A) (A) (A) (A) (A) (A) (A) (A) (A) (A) (A) (A)
                 (A) (A) (A) (A) (A) (A) (A) (A) (A) (A) (A) (A)
                 (A) (A) (A) (A) (A) (A) (A) (A) (A) (A) (A) (A)
                 (A) (A) (A) (A) (A) (A) (A) (A) (A) (A) (A) (A)
                 (A) (A) (A) (A) (A) (A) (A) (A) (A) (A) (A) (A)
                 (A) (A) (A) (A) (A) (A) (A) (A) (A) (A) (A) (A)
                 (A) (A) (A) (A) (A) (A) (A) (A) (A) (A) (A)
 Harris functional with IExCor=  205 diagonalized for initial guess.
 ExpMin= 3.50D-02 ExpMax= 4.40D+05 ExpMxC= 1.51D+04 IAcc=3 IRadAn=         5 AccDes= 0.00D+00
 HarFok:  IExCor= 205 AccDes= 0.00D+00 IRadAn=         5 IDoV=1
 ScaDFX=  1.000000  1.000000  1.000000  1.000000
 Requested convergence on RMS density matrix=1.00D-08 within 128 cycles.
 Requested convergence on MAX density matrix=1.00D-06.
 Requested convergence on             energy=1.00D-06.
 No special actions if energy rises.
 SCF Done:  E(RHF) =  -2954.34457473     A.U. after   13 cycles
             Convg  =    0.6550D-08             -V/T =  2.0003
             S**2   =   0.0000
 ExpMin= 3.50D-02 ExpMax= 4.40D+05 ExpMxC= 1.51D+04 IAcc=3 IRadAn=         5 AccDes= 0.00D+00
 HarFok:  IExCor= 205 AccDes= 0.00D+00 IRadAn=         5 IDoV=1
 ScaDFX=  1.000000  1.000000  1.000000  1.000000
 Range of M.O.s used for correlation:    24   288
 NBasis=   288 NAE=    49 NBE=    49 NFC=    23 NFV=     0
 NROrb=    265 NOA=    26 NOB=    26 NVA=   239 NVB=   239

 **** Warning!!: The largest alpha MO coefficient is  0.14073620D+03

 Disk-based method using ON**2 memory for  6 occupieds at a time.
 Estimated scratch disk usage=   258380496 words.
 Actual    scratch disk usage=   257816784 words.
 JobTyp=1 Pass  1:  I=  24 to  29 NPSUse=  1 ParTrn=F ParDer=F DoDerP=T.
 JobTyp=1 Pass  2:  I=  30 to  34 NPSUse=  1 ParTrn=F ParDer=F DoDerP=T.
 JobTyp=1 Pass  3:  I=  35 to  39 NPSUse=  1 ParTrn=F ParDer=F DoDerP=T.
 JobTyp=1 Pass  4:  I=  40 to  44 NPSUse=  1 ParTrn=F ParDer=F DoDerP=T.
 JobTyp=1 Pass  5:  I=  45 to  49 NPSUse=  1 ParTrn=F ParDer=F DoDerP=T.
 Spin components of T(2) and E(2):
     alpha-alpha T2 =       0.7120493898D-01 E2=     -0.1898122820D+00
     alpha-beta  T2 =       0.3709360386D+00 E2=     -0.1047473280D+01
     beta-beta   T2 =       0.7120493898D-01 E2=     -0.1898122820D+00
 ANorm=    0.1230181254D+01
 E2 =    -0.1427097845D+01 EUMP2 =    -0.29557716725780D+04
          Differentiating once with respect to electric field.
                with respect to dipole field.
          Differentiating once with respect to nuclear coordinates.
          There are   1 degrees of freedom in the 1st order CPHF.
 Petite list used in FoFDir.
 MinBra= 0 MaxBra= 2 Meth= 1.
 IRaf=       0 NMat=   1 IRICut=       1 DoRegI=T DoRafI=F ISym2E= 1 JSym2E=1.
     1 vectors were produced by pass  0.
 AX will form   1 AO Fock derivatives at one time.
     1 vectors were produced by pass  1.
     1 vectors were produced by pass  2.
     1 vectors were produced by pass  3.
     1 vectors were produced by pass  4.
     1 vectors were produced by pass  5.
     1 vectors were produced by pass  6.
     1 vectors were produced by pass  7.
     1 vectors were produced by pass  8.
     1 vectors were produced by pass  9.
     1 vectors were produced by pass 10.
     1 vectors were produced by pass 11.
     1 vectors were produced by pass 12.
     1 vectors were produced by pass 13.
     1 vectors were produced by pass 14.
     1 vectors were produced by pass 15.
     1 vectors were produced by pass 16.
 Inv2:  IOpt= 1 Iter= 1 AM= 3.57D-16 Conv= 1.00D-12.
 Inverted reduced A of dimension   17 with in-core refinement.
 End of Minotr Frequency-dependent properties file   721 does not exist.
 ***** Axes restored to original set *****
 -------------------------------------------------------------------
 Center     Atomic                   Forces (Hartrees/Bohr)
 Number     Number              X              Y              Z
 -------------------------------------------------------------------
    1          6          -0.000068634    0.000316586   -0.000019453
    2          6           0.000137874   -0.000159496    0.000026629
    3          6          -0.000061317    0.000178630   -0.000131430
    4          6          -0.000028959   -0.000280553   -0.000005871
    5          6           0.000124260    0.000320796   -0.000114618
    6          6           0.000042254   -0.000340645    0.000087260
    7          1          -0.000005310   -0.000066240   -0.000014506
    8          1          -0.000061460    0.000047113    0.000004796
    9          1          -0.000047651    0.000081213   -0.000122161
   10          1          -0.000010668   -0.000096176   -0.000010697
   11          1          -0.000013995    0.000088926   -0.000021302
   12          6          -0.001173225   -0.000106681    0.000672311
   13          6           0.000199131   -0.000008919   -0.000021783
   14          1          -0.000049178    0.000086178    0.000189712
   15          1           0.000022765    0.000034748    0.000069371
   16          8           0.000972783   -0.000029557   -0.000569403
   17         35           0.000021330   -0.000065923   -0.000018854
 -------------------------------------------------------------------
 Cartesian Forces:  Max     0.001173225 RMS     0.000273014

 GradGradGradGradGradGradGradGradGradGradGradGradGradGradGradGradGradGrad
 Berny optimization.
 Internal  Forces:  Max     0.001120913 RMS     0.000155456
 Search for a local minimum.
 Step number   6 out of a maximum of  88
 All quantities printed in internal units (Hartrees-Bohrs-Radians)
 Update second derivatives using D2CorX and points  1  3  2  4  5
                                                        6
 Trust test= 1.26D+00 RLast= 5.30D-02 DXMaxT set to 2.32D-01
     Eigenvalues ---    0.00279   0.00851   0.01519   0.01965   0.02181
     Eigenvalues ---    0.02252   0.02268   0.02278   0.02281   0.02295
     Eigenvalues ---    0.02307   0.03501   0.07386   0.07819   0.15596
     Eigenvalues ---    0.15977   0.15992   0.15994   0.15997   0.16001
     Eigenvalues ---    0.16185   0.16504   0.21749   0.21996   0.22738
     Eigenvalues ---    0.23469   0.24722   0.25040   0.27733   0.31366
     Eigenvalues ---    0.35517   0.36482   0.36568   0.36617   0.36662
     Eigenvalues ---    0.36740   0.37201   0.40692   0.43322   0.44755
     Eigenvalues ---    0.47808   0.48045   0.48199   0.50324   0.93489
     Eigenvalues --- 1000.000001000.000001000.000001000.000001000.00000
     Eigenvalues --- 1000.000001000.000001000.000001000.000001000.00000
     Eigenvalues --- 1000.000001000.000001000.000001000.000001000.00000
     Eigenvalues --- 1000.000001000.000001000.000001000.000001000.00000
     Eigenvalues --- 1000.000001000.000001000.000001000.000001000.00000
     Eigenvalues --- 1000.000001000.000001000.000001000.000001000.00000
     Eigenvalues --- 1000.000001000.000001000.00000
 RFO step:  Lambda=-1.81934577D-05.
 Quartic linear search produced a step of  0.29921.
 Iteration  1 RMS(Cart)=  0.01381198 RMS(Int)=  0.00008248
 Iteration  2 RMS(Cart)=  0.00015319 RMS(Int)=  0.00000812
 Iteration  3 RMS(Cart)=  0.00000001 RMS(Int)=  0.00000812
 Variable       Old X    -DE/DX   Delta X   Delta X   Delta X     New X
                                 (Linear)    (Quad)   (Total)
    R1        2.63717   0.00002   0.00002  -0.00006  -0.00004   2.63713
    R2        2.64871   0.00002   0.00013   0.00003   0.00015   2.64887
    R3        2.05342   0.00001  -0.00007  -0.00006  -0.00013   2.05329
    R4        2.65670  -0.00003   0.00003  -0.00009  -0.00006   2.65665
    R5        2.05206   0.00006  -0.00007   0.00005  -0.00002   2.05204
    R6        2.65629   0.00014  -0.00008   0.00029   0.00022   2.65650
    R7        2.82536   0.00032  -0.00034   0.00029  -0.00005   2.82531
    R8        2.64255   0.00007   0.00005   0.00005   0.00009   2.64264
    R9        2.05136  -0.00010   0.00012  -0.00024  -0.00012   2.05124
   R10        2.64464  -0.00003   0.00005  -0.00011  -0.00006   2.64458
   R11        2.05331   0.00000  -0.00006  -0.00008  -0.00014   2.05317
   R12        2.05356   0.00002  -0.00003  -0.00002  -0.00005   2.05351
   R13        2.87423   0.00028  -0.00020   0.00031   0.00010   2.87434
   R14        2.31243  -0.00112  -0.00001  -0.00043  -0.00044   2.31199
   R15        2.06051  -0.00016   0.00018  -0.00037  -0.00020   2.06032
   R16        2.05735   0.00005  -0.00023  -0.00006  -0.00030   2.05705
   R17        3.68306  -0.00005   0.00040  -0.00046  -0.00006   3.68300
    A1        2.09712   0.00000   0.00000  -0.00011  -0.00014   2.09698
    A2        2.09147   0.00001  -0.00009  -0.00003  -0.00014   2.09133
    A3        2.09426  -0.00001   0.00004  -0.00004  -0.00001   2.09425
    A4        2.09758   0.00006  -0.00012   0.00016   0.00002   2.09761
    A5        2.11428  -0.00006   0.00002  -0.00026  -0.00025   2.11403
    A6        2.07098   0.00000   0.00004  -0.00007  -0.00004   2.07094
    A7        2.08590  -0.00011   0.00000  -0.00061  -0.00062   2.08527
    A8        2.05887  -0.00015   0.00071   0.00022   0.00091   2.05978
    A9        2.13578   0.00025  -0.00090   0.00007  -0.00084   2.13493
   A10        2.09519   0.00008   0.00012   0.00051   0.00062   2.09581
   A11        2.10873   0.00005  -0.00039  -0.00003  -0.00044   2.10829
   A12        2.07842  -0.00012   0.00021  -0.00073  -0.00054   2.07789
   A13        2.09824  -0.00006  -0.00019  -0.00052  -0.00073   2.09751
   A14        2.08905   0.00004   0.00010   0.00033   0.00041   2.08946
   A15        2.09568   0.00002   0.00006   0.00004   0.00008   2.09576
   A16        2.09123   0.00003   0.00005   0.00014   0.00017   2.09140
   A17        2.09683  -0.00003   0.00000  -0.00019  -0.00020   2.09663
   A18        2.09491   0.00000  -0.00009  -0.00012  -0.00022   2.09469
   A19        2.07671   0.00026  -0.00052   0.00117   0.00065   2.07736
   A20        2.12427  -0.00016   0.00029  -0.00068  -0.00039   2.12388
   A21        2.08216  -0.00010   0.00024  -0.00049  -0.00026   2.08190
   A22        1.96713   0.00017   0.00015   0.00149   0.00164   1.96876
   A23        1.89645   0.00002  -0.00019   0.00033   0.00014   1.89658
   A24        1.91383   0.00003   0.00052   0.00002   0.00054   1.91437
   A25        1.93714  -0.00009   0.00007  -0.00075  -0.00068   1.93646
   A26        1.87330  -0.00009  -0.00051  -0.00118  -0.00169   1.87161
   A27        1.87366  -0.00004  -0.00004   0.00002  -0.00002   1.87364
    D1        0.03792   0.00006   0.00303   0.00829   0.01131   0.04923
    D2       -3.13240   0.00001   0.00061   0.00135   0.00197  -3.13044
    D3       -3.13118   0.00000   0.00040   0.00053   0.00093  -3.13025
    D4       -0.01832  -0.00006  -0.00201  -0.00640  -0.00841  -0.02673
    D5       -0.02892  -0.00008  -0.00285  -0.00897  -0.01183  -0.04075
    D6        3.13524   0.00000  -0.00048  -0.00066  -0.00115   3.13409
    D7        3.14022  -0.00001  -0.00022  -0.00121  -0.00143   3.13880
    D8        0.02120   0.00007   0.00215   0.00710   0.00925   0.03045
    D9       -0.04370  -0.00003  -0.00278  -0.00659  -0.00937  -0.05307
   D10       -3.10901  -0.00005   0.00008  -0.00185  -0.00176  -3.11077
   D11        3.12591   0.00002  -0.00043   0.00018  -0.00025   3.12566
   D12        0.06060   0.00001   0.00243   0.00492   0.00736   0.06796
   D13        0.04079   0.00003   0.00239   0.00566   0.00805   0.04884
   D14        3.13791  -0.00003   0.00051  -0.00107  -0.00056   3.13735
   D15        3.10260   0.00002  -0.00054   0.00070   0.00018   3.10278
   D16       -0.08346  -0.00004  -0.00241  -0.00603  -0.00843  -0.09189
   D17       -3.10966   0.00008   0.00517   0.01598   0.02115  -3.08851
   D18        0.04275   0.00005   0.00479   0.01599   0.02077   0.06352
   D19        0.11054   0.00008   0.00807   0.02090   0.02898   0.13951
   D20       -3.02024   0.00005   0.00769   0.02091   0.02860  -2.99164
   D21       -0.03220  -0.00005  -0.00223  -0.00643  -0.00867  -0.04087
   D22        3.13174   0.00002   0.00016   0.00112   0.00128   3.13302
   D23       -3.13009   0.00000  -0.00038   0.00017  -0.00021  -3.13030
   D24        0.03385   0.00007   0.00201   0.00773   0.00974   0.04359
   D25        0.02607   0.00007   0.00245   0.00805   0.01049   0.03657
   D26       -3.13806  -0.00001   0.00009  -0.00026  -0.00017  -3.13823
   D27       -3.13795   0.00000   0.00005   0.00046   0.00051  -3.13743
   D28       -0.01890  -0.00008  -0.00231  -0.00784  -0.01015  -0.02905
   D29       -0.78655  -0.00007   0.00018  -0.01960  -0.01942  -0.80596
   D30       -2.94108  -0.00008   0.00013  -0.01989  -0.01977  -2.96085
   D31        1.29908  -0.00006  -0.00001  -0.02011  -0.02012   1.27895
   D32        2.34450  -0.00004   0.00055  -0.01960  -0.01905   2.32545
   D33        0.18997  -0.00005   0.00050  -0.01990  -0.01940   0.17056
   D34       -1.85306  -0.00003   0.00036  -0.02012  -0.01976  -1.87282
         Item               Value     Threshold  Converged?
 Maximum Force            0.001121     0.000450     NO 
 RMS     Force            0.000155     0.000300     YES
 Maximum Displacement     0.069218     0.001800     NO 
 RMS     Displacement     0.013804     0.001200     NO 
 Predicted change in Energy=-1.084668D-05
 GradGradGradGradGradGradGradGradGradGradGradGradGradGradGradGradGradGrad

                          Input orientation:                          
 ---------------------------------------------------------------------
 Center     Atomic     Atomic              Coordinates (Angstroms)
 Number     Number      Type              X           Y           Z
 ---------------------------------------------------------------------
    1          6             0       -0.005545    0.039732   -0.004619
    2          6             0       -0.015595    0.010835    1.390557
    3          6             0        1.194461    0.007036    2.106189
    4          6             0        2.412452   -0.032383    1.405400
    5          6             0        2.417731   -0.008396    0.007191
    6          6             0        1.210624    0.005476   -0.700738
    7          1             0       -0.944269    0.053202   -0.551620
    8          1             0       -0.948793    0.026300    1.945593
    9          1             0        3.359284   -0.032127    1.936204
   10          1             0        3.362821   -0.031027   -0.528307
   11          1             0        1.217790    0.020951   -1.787277
   12          6             0        1.127850   -0.065051    3.598052
   13          6             0        2.419644   -0.000154    4.398428
   14          1             0        3.198238   -0.649516    3.997412
   15          1             0        2.200187   -0.249887    5.434961
   16          8             0        0.063256   -0.185503    4.188784
   17         35             0        3.116351    1.819861    4.374018
 ---------------------------------------------------------------------
                    Distance matrix (angstroms):
                    1          2          3          4          5
     1  C    0.000000
     2  C    1.395511   0.000000
     3  C    2.428290   1.405837   0.000000
     4  C    2.800011   2.428477   1.405760   0.000000
     5  C    2.423783   2.799134   2.429489   1.398425   0.000000
     6  C    1.401721   2.424284   2.806973   2.425209   1.399452
     7  H    1.086552   2.153203   3.411780   3.886493   3.408682
     8  H    2.166385   1.085893   2.149349   3.404882   3.884855
     9  H    3.885104   3.418974   2.171840   1.085470   2.146666
    10  H    3.409567   3.885549   3.412302   2.154629   1.086492
    11  H    2.162122   3.408807   3.893560   3.409288   2.158897
    12  C    3.778201   2.487219   1.495089   2.541455   3.815925
    13  C    5.026923   3.870116   2.599132   2.993210   4.391245
    14  H    5.172576   4.190523   2.832474   2.777920   4.116077
    15  H    5.876918   4.618969   3.486864   4.041006   5.437493
    16  O    4.200011   2.806214   2.377793   3.645462   4.802149
    17  Br   5.664588   4.688571   3.481816   3.569170   4.785371
                    6          7          8          9         10
     6  C    0.000000
     7  H    2.160573   0.000000
     8  H    3.415638   2.497362   0.000000
     9  H    3.401708   4.971631   4.308484   0.000000
    10  H    2.159403   4.307977   4.971266   2.464514   0.000000
    11  H    1.086673   2.490459   4.316067   4.295710   2.487743
    12  C    4.300165   4.639767   2.655450   2.782466   4.692877
    13  C    5.240539   5.985126   4.166949   2.635620   5.016299
    14  H    5.143174   6.192566   4.675955   2.157703   4.570749
    15  H    6.220228   6.768945   4.708295   3.692184   6.079488
    16  O    5.025967   4.852166   2.470021   3.995177   5.758640
    17  Br   5.716374   6.623566   5.063547   3.071126   5.245887
                   11         12         13         14         15
    11  H    0.000000
    12  C    5.386766   0.000000
    13  C    6.301416   1.521034   0.000000
    14  H    6.150961   2.188057   1.090272   0.000000
    15  H    7.293776   2.135019   1.088544   1.795092   0.000000
    16  O    6.090063   1.223452   2.372946   3.174909   2.474587
    17  Br   6.693442   2.847657   1.948962   2.499272   2.499763
                   16         17
    16  O    0.000000
    17  Br   3.657483   0.000000
 Stoichiometry    C8H7BrO
 Framework group  C1[X(C8H7BrO)]
 Deg. of freedom    45
 Full point group                 C1      NOp   1
 Largest Abelian subgroup         C1      NOp   1
 Largest concise Abelian subgroup C1      NOp   1
                         Standard orientation:                         
 ---------------------------------------------------------------------
 Center     Atomic     Atomic              Coordinates (Angstroms)
 Number     Number      Type              X           Y           Z
 ---------------------------------------------------------------------
    1          6             0       -3.327345    0.343844   -0.623639
    2          6             0       -2.140345    1.054987   -0.442646
    3          6             0       -1.034610    0.440342    0.170493
    4          6             0       -1.154924   -0.873097    0.656870
    5          6             0       -2.347986   -1.580303    0.477832
    6          6             0       -3.442788   -0.967507   -0.142131
    7          1             0       -4.174869    0.821266   -1.107752
    8          1             0       -2.037138    2.075163   -0.800073
    9          1             0       -0.313800   -1.369594    1.130416
   10          1             0       -2.431770   -2.597958    0.849077
   11          1             0       -4.369642   -1.518492   -0.277099
   12          6             0        0.199250    1.259168    0.376419
   13          6             0        1.432274    0.598431    0.973598
   14          1             0        1.203063   -0.012624    1.846963
   15          1             0        2.157589    1.372040    1.219314
   16          8             0        0.237840    2.447283    0.087062
   17         35             0        2.256077   -0.571522   -0.349660
 ---------------------------------------------------------------------
 Rotational constants (GHZ):      1.8281868      0.5325869      0.4464189
 Standard basis: 6-311+G(d,p) (5D, 7F)
 There are   288 symmetry adapted basis functions of A   symmetry.
 Integral buffers will be    262144 words long.
 Raffenetti 1 integral format.
 Two-electron integral symmetry is turned on.
   288 basis functions,   474 primitive gaussians,   300 cartesian basis functions
    49 alpha electrons       49 beta electrons
       nuclear repulsion energy       707.6570340722 Hartrees.
 NAtoms=   17 NActive=   17 NUniq=   17 SFac= 1.00D+00 NAtFMM=   60 Big=F
 One-electron integrals computed using PRISM.
 NBasis=   288 RedAO= T  NBF=   288
 NBsUse=   288 1.00D-06 NBFU=   288
 Initial guess read from the read-write file:
 Initial guess orbital symmetries:
       Occupied  (A) (A) (A) (A) (A) (A) (A) (A) (A) (A) (A) (A)
                 (A) (A) (A) (A) (A) (A) (A) (A) (A) (A) (A) (A)
                 (A) (A) (A) (A) (A) (A) (A) (A) (A) (A) (A) (A)
                 (A) (A) (A) (A) (A) (A) (A) (A) (A) (A) (A) (A)
                 (A)
       Virtual   (A) (A) (A) (A) (A) (A) (A) (A) (A) (A) (A) (A)
                 (A) (A) (A) (A) (A) (A) (A) (A) (A) (A) (A) (A)
                 (A) (A) (A) (A) (A) (A) (A) (A) (A) (A) (A) (A)
                 (A) (A) (A) (A) (A) (A) (A) (A) (A) (A) (A) (A)
                 (A) (A) (A) (A) (A) (A) (A) (A) (A) (A) (A) (A)
                 (A) (A) (A) (A) (A) (A) (A) (A) (A) (A) (A) (A)
                 (A) (A) (A) (A) (A) (A) (A) (A) (A) (A) (A) (A)
                 (A) (A) (A) (A) (A) (A) (A) (A) (A) (A) (A) (A)
                 (A) (A) (A) (A) (A) (A) (A) (A) (A) (A) (A) (A)
                 (A) (A) (A) (A) (A) (A) (A) (A) (A) (A) (A) (A)
                 (A) (A) (A) (A) (A) (A) (A) (A) (A) (A) (A) (A)
                 (A) (A) (A) (A) (A) (A) (A) (A) (A) (A) (A) (A)
                 (A) (A) (A) (A) (A) (A) (A) (A) (A) (A) (A) (A)
                 (A) (A) (A) (A) (A) (A) (A) (A) (A) (A) (A) (A)
                 (A) (A) (A) (A) (A) (A) (A) (A) (A) (A) (A) (A)
                 (A) (A) (A) (A) (A) (A) (A) (A) (A) (A) (A) (A)
                 (A) (A) (A) (A) (A) (A) (A) (A) (A) (A) (A) (A)
                 (A) (A) (A) (A) (A) (A) (A) (A) (A) (A) (A) (A)
                 (A) (A) (A) (A) (A) (A) (A) (A) (A) (A) (A) (A)
                 (A) (A) (A) (A) (A) (A) (A) (A) (A) (A) (A)
 Harris functional with IExCor=  205 diagonalized for initial guess.
 ExpMin= 3.50D-02 ExpMax= 4.40D+05 ExpMxC= 1.51D+04 IAcc=3 IRadAn=         5 AccDes= 0.00D+00
 HarFok:  IExCor= 205 AccDes= 0.00D+00 IRadAn=         5 IDoV=1
 ScaDFX=  1.000000  1.000000  1.000000  1.000000
 Requested convergence on RMS density matrix=1.00D-08 within 128 cycles.
 Requested convergence on MAX density matrix=1.00D-06.
 Requested convergence on             energy=1.00D-06.
 No special actions if energy rises.
 SCF Done:  E(RHF) =  -2954.34446793     A.U. after   14 cycles
             Convg  =    0.5026D-08             -V/T =  2.0003
             S**2   =   0.0000
 ExpMin= 3.50D-02 ExpMax= 4.40D+05 ExpMxC= 1.51D+04 IAcc=3 IRadAn=         5 AccDes= 0.00D+00
 HarFok:  IExCor= 205 AccDes= 0.00D+00 IRadAn=         5 IDoV=1
 ScaDFX=  1.000000  1.000000  1.000000  1.000000
 Range of M.O.s used for correlation:    24   288
 NBasis=   288 NAE=    49 NBE=    49 NFC=    23 NFV=     0
 NROrb=    265 NOA=    26 NOB=    26 NVA=   239 NVB=   239

 **** Warning!!: The largest alpha MO coefficient is  0.14908529D+03

 Disk-based method using ON**2 memory for  6 occupieds at a time.
 Estimated scratch disk usage=   258579488 words.
 Actual    scratch disk usage=   258021408 words.
 JobTyp=1 Pass  1:  I=  24 to  29 NPSUse=  1 ParTrn=F ParDer=F DoDerP=T.
 JobTyp=1 Pass  2:  I=  30 to  34 NPSUse=  1 ParTrn=F ParDer=F DoDerP=T.
 JobTyp=1 Pass  3:  I=  35 to  39 NPSUse=  1 ParTrn=F ParDer=F DoDerP=T.
 JobTyp=1 Pass  4:  I=  40 to  44 NPSUse=  1 ParTrn=F ParDer=F DoDerP=T.
 JobTyp=1 Pass  5:  I=  45 to  49 NPSUse=  1 ParTrn=F ParDer=F DoDerP=T.
 Spin components of T(2) and E(2):
     alpha-alpha T2 =       0.7122121959D-01 E2=     -0.1898352403D+00
     alpha-beta  T2 =       0.3709903356D+00 E2=     -0.1047544891D+01
     beta-beta   T2 =       0.7122121959D-01 E2=     -0.1898352403D+00
 ANorm=    0.1230216556D+01
 E2 =    -0.1427215372D+01 EUMP2 =    -0.29557716833042D+04
          Differentiating once with respect to electric field.
                with respect to dipole field.
          Differentiating once with respect to nuclear coordinates.
          There are   1 degrees of freedom in the 1st order CPHF.
 Petite list used in FoFDir.
 MinBra= 0 MaxBra= 2 Meth= 1.
 IRaf=       0 NMat=   1 IRICut=       1 DoRegI=T DoRafI=F ISym2E= 1 JSym2E=1.
     1 vectors were produced by pass  0.
 AX will form   1 AO Fock derivatives at one time.
     1 vectors were produced by pass  1.
     1 vectors were produced by pass  2.
     1 vectors were produced by pass  3.
     1 vectors were produced by pass  4.
     1 vectors were produced by pass  5.
     1 vectors were produced by pass  6.
     1 vectors were produced by pass  7.
     1 vectors were produced by pass  8.
     1 vectors were produced by pass  9.
     1 vectors were produced by pass 10.
     1 vectors were produced by pass 11.
     1 vectors were produced by pass 12.
     1 vectors were produced by pass 13.
     1 vectors were produced by pass 14.
     1 vectors were produced by pass 15.
     1 vectors were produced by pass 16.
 Inv2:  IOpt= 1 Iter= 1 AM= 5.76D-16 Conv= 1.00D-12.
 Inverted reduced A of dimension   17 with in-core refinement.
 End of Minotr Frequency-dependent properties file   721 does not exist.
 ***** Axes restored to original set *****
 -------------------------------------------------------------------
 Center     Atomic                   Forces (Hartrees/Bohr)
 Number     Number              X              Y              Z
 -------------------------------------------------------------------
    1          6           0.000018332   -0.000249528   -0.000046960
    2          6           0.000129459    0.000367504    0.000139015
    3          6           0.000174650   -0.000343324   -0.000307810
    4          6          -0.000007457    0.000321197    0.000044882
    5          6          -0.000058505   -0.000247473    0.000025389
    6          6          -0.000012578    0.000225557    0.000050099
    7          1          -0.000039147    0.000020352   -0.000045584
    8          1          -0.000083267   -0.000044828    0.000012084
    9          1           0.000007474   -0.000060922   -0.000067665
   10          1           0.000037949   -0.000002136   -0.000008468
   11          1          -0.000027869    0.000005099   -0.000050288
   12          6          -0.000924299   -0.000255807    0.000460201
   13          6           0.000310588    0.000259609   -0.000042736
   14          1          -0.000117005   -0.000081361    0.000013401
   15          1          -0.000040545   -0.000043385    0.000141806
   16          8           0.000642116    0.000076170   -0.000361679
   17         35          -0.000009894    0.000053279    0.000044313
 -------------------------------------------------------------------
 Cartesian Forces:  Max     0.000924299 RMS     0.000226857

 GradGradGradGradGradGradGradGradGradGradGradGradGradGradGradGradGradGrad
 Berny optimization.
 Internal  Forces:  Max     0.000741027 RMS     0.000113711
 Search for a local minimum.
 Step number   7 out of a maximum of  88
 All quantities printed in internal units (Hartrees-Bohrs-Radians)
 Update second derivatives using D2CorX and points  1  3  2  4  5
                                                        6  7
 Trust test= 9.89D-01 RLast= 7.71D-02 DXMaxT set to 2.32D-01
     Eigenvalues ---    0.00230   0.00868   0.01865   0.02173   0.02185
     Eigenvalues ---    0.02254   0.02272   0.02280   0.02292   0.02307
     Eigenvalues ---    0.02448   0.03441   0.07448   0.07827   0.15673
     Eigenvalues ---    0.15985   0.15990   0.15994   0.15998   0.16077
     Eigenvalues ---    0.16174   0.16675   0.21754   0.22005   0.22889
     Eigenvalues ---    0.23530   0.24991   0.25261   0.27551   0.31272
     Eigenvalues ---    0.35153   0.36486   0.36569   0.36616   0.36654
     Eigenvalues ---    0.36768   0.37397   0.40169   0.43288   0.44087
     Eigenvalues ---    0.47563   0.48084   0.48132   0.51901   0.89951
     Eigenvalues --- 1000.000001000.000001000.000001000.000001000.00000
     Eigenvalues --- 1000.000001000.000001000.000001000.000001000.00000
     Eigenvalues --- 1000.000001000.000001000.000001000.000001000.00000
     Eigenvalues --- 1000.000001000.000001000.000001000.000001000.00000
     Eigenvalues --- 1000.000001000.000001000.000001000.000001000.00000
     Eigenvalues --- 1000.000001000.000001000.000001000.000001000.00000
     Eigenvalues --- 1000.000001000.000001000.00000
 RFO step:  Lambda=-5.84434444D-06.
 Quartic linear search produced a step of -0.01293.
 Iteration  1 RMS(Cart)=  0.00723993 RMS(Int)=  0.00001845
 Iteration  2 RMS(Cart)=  0.00003046 RMS(Int)=  0.00000020
 Iteration  3 RMS(Cart)=  0.00000000 RMS(Int)=  0.00000020
 Variable       Old X    -DE/DX   Delta X   Delta X   Delta X     New X
                                 (Linear)    (Quad)   (Total)
    R1        2.63713   0.00005   0.00000   0.00003   0.00003   2.63716
    R2        2.64887  -0.00006   0.00000  -0.00005  -0.00006   2.64881
    R3        2.05329   0.00006   0.00000   0.00002   0.00003   2.05331
    R4        2.65665  -0.00004   0.00000  -0.00011  -0.00011   2.65653
    R5        2.05204   0.00008   0.00000   0.00007   0.00007   2.05211
    R6        2.65650   0.00000   0.00000  -0.00018  -0.00018   2.65632
    R7        2.82531   0.00026   0.00000   0.00043   0.00043   2.82574
    R8        2.64264   0.00002   0.00000   0.00001   0.00001   2.64265
    R9        2.05124  -0.00003   0.00000   0.00001   0.00001   2.05125
   R10        2.64458   0.00002   0.00000   0.00001   0.00001   2.64459
   R11        2.05317   0.00004   0.00000  -0.00002  -0.00001   2.05316
   R12        2.05351   0.00005   0.00000   0.00004   0.00004   2.05356
   R13        2.87434   0.00021   0.00000   0.00045   0.00045   2.87479
   R14        2.31199  -0.00074   0.00001  -0.00082  -0.00082   2.31117
   R15        2.06032  -0.00004   0.00000  -0.00007  -0.00006   2.06025
   R16        2.05705   0.00015   0.00000   0.00015   0.00015   2.05720
   R17        3.68300   0.00005   0.00000   0.00012   0.00012   3.68312
    A1        2.09698  -0.00003   0.00000  -0.00010  -0.00010   2.09688
    A2        2.09133   0.00003   0.00000   0.00011   0.00011   2.09144
    A3        2.09425  -0.00001   0.00000  -0.00001  -0.00001   2.09424
    A4        2.09761   0.00004   0.00000   0.00005   0.00005   2.09766
    A5        2.11403  -0.00005   0.00000  -0.00024  -0.00023   2.11379
    A6        2.07094   0.00001   0.00000   0.00020   0.00020   2.07114
    A7        2.08527   0.00000   0.00001   0.00008   0.00009   2.08536
    A8        2.05978  -0.00026  -0.00001  -0.00015  -0.00016   2.05961
    A9        2.13493   0.00026   0.00001   0.00021   0.00022   2.13515
   A10        2.09581  -0.00004  -0.00001  -0.00001  -0.00001   2.09580
   A11        2.10829   0.00009   0.00001   0.00017   0.00018   2.10847
   A12        2.07789  -0.00004   0.00001  -0.00010  -0.00010   2.07779
   A13        2.09751   0.00004   0.00001  -0.00002  -0.00001   2.09750
   A14        2.08946  -0.00003  -0.00001  -0.00004  -0.00005   2.08941
   A15        2.09576  -0.00001   0.00000   0.00006   0.00006   2.09582
   A16        2.09140  -0.00001   0.00000   0.00007   0.00006   2.09146
   A17        2.09663  -0.00002   0.00000  -0.00017  -0.00017   2.09646
   A18        2.09469   0.00003   0.00000   0.00009   0.00009   2.09478
   A19        2.07736   0.00010  -0.00001  -0.00027  -0.00028   2.07708
   A20        2.12388  -0.00006   0.00000   0.00015   0.00015   2.12403
   A21        2.08190  -0.00004   0.00000   0.00015   0.00015   2.08205
   A22        1.96876  -0.00012  -0.00002  -0.00018  -0.00020   1.96856
   A23        1.89658  -0.00003   0.00000  -0.00031  -0.00031   1.89627
   A24        1.91437   0.00005  -0.00001   0.00039   0.00038   1.91475
   A25        1.93646   0.00001   0.00001  -0.00018  -0.00017   1.93629
   A26        1.87161   0.00011   0.00002   0.00025   0.00027   1.87189
   A27        1.87364  -0.00003   0.00000   0.00006   0.00006   1.87370
    D1        0.04923  -0.00007  -0.00015  -0.00032  -0.00047   0.04876
    D2       -3.13044  -0.00001  -0.00003   0.00011   0.00008  -3.13035
    D3       -3.13025  -0.00002  -0.00001  -0.00046  -0.00047  -3.13073
    D4       -0.02673   0.00004   0.00011  -0.00003   0.00007  -0.02666
    D5       -0.04075   0.00007   0.00015   0.00012   0.00027  -0.04047
    D6        3.13409   0.00002   0.00001   0.00053   0.00055   3.13464
    D7        3.13880   0.00002   0.00002   0.00026   0.00028   3.13907
    D8        0.03045  -0.00003  -0.00012   0.00067   0.00055   0.03100
    D9       -0.05307   0.00007   0.00012   0.00108   0.00121  -0.05187
   D10       -3.11077  -0.00001   0.00002  -0.00080  -0.00077  -3.11155
   D11        3.12566   0.00002   0.00000   0.00068   0.00068   3.12634
   D12        0.06796  -0.00007  -0.00010  -0.00121  -0.00130   0.06666
   D13        0.04884  -0.00008  -0.00010  -0.00166  -0.00177   0.04707
   D14        3.13735   0.00000   0.00001  -0.00032  -0.00031   3.13704
   D15        3.10278  -0.00002   0.00000   0.00029   0.00028   3.10307
   D16       -0.09189   0.00006   0.00011   0.00163   0.00174  -0.09016
   D17       -3.08851   0.00014  -0.00027   0.01435   0.01408  -3.07443
   D18        0.06352   0.00008  -0.00027   0.01208   0.01181   0.07533
   D19        0.13951   0.00007  -0.00037   0.01242   0.01205   0.15156
   D20       -2.99164   0.00001  -0.00037   0.01015   0.00978  -2.98186
   D21       -0.04087   0.00008   0.00011   0.00148   0.00159  -0.03928
   D22        3.13302   0.00003  -0.00002   0.00157   0.00155   3.13457
   D23       -3.13030   0.00000   0.00000   0.00015   0.00015  -3.13015
   D24        0.04359  -0.00005  -0.00013   0.00024   0.00011   0.04370
   D25        0.03657  -0.00007  -0.00014  -0.00070  -0.00083   0.03574
   D26       -3.13823  -0.00003   0.00000  -0.00111  -0.00111  -3.13934
   D27       -3.13743  -0.00003  -0.00001  -0.00079  -0.00079  -3.13823
   D28       -0.02905   0.00002   0.00013  -0.00120  -0.00107  -0.03012
   D29       -0.80596  -0.00009   0.00025  -0.00530  -0.00505  -0.81101
   D30       -2.96085  -0.00001   0.00026  -0.00471  -0.00446  -2.96531
   D31        1.27895   0.00001   0.00026  -0.00483  -0.00457   1.27438
   D32        2.32545  -0.00003   0.00025  -0.00308  -0.00283   2.32261
   D33        0.17056   0.00005   0.00025  -0.00250  -0.00225   0.16832
   D34       -1.87282   0.00007   0.00026  -0.00262  -0.00236  -1.87518
         Item               Value     Threshold  Converged?
 Maximum Force            0.000741     0.000450     NO 
 RMS     Force            0.000114     0.000300     YES
 Maximum Displacement     0.029177     0.001800     NO 
 RMS     Displacement     0.007242     0.001200     NO 
 Predicted change in Energy=-2.916608D-06
 GradGradGradGradGradGradGradGradGradGradGradGradGradGradGradGradGradGrad

                          Input orientation:                          
 ---------------------------------------------------------------------
 Center     Atomic     Atomic              Coordinates (Angstroms)
 Number     Number      Type              X           Y           Z
 ---------------------------------------------------------------------
    1          6             0       -0.005286    0.044829   -0.004135
    2          6             0       -0.014888    0.012681    1.390988
    3          6             0        1.195344    0.002250    2.106137
    4          6             0        2.412928   -0.039013    1.404942
    5          6             0        2.417817   -0.012430    0.006773
    6          6             0        1.210520    0.007809   -0.700685
    7          1             0       -0.944124    0.062980   -0.550833
    8          1             0       -0.947969    0.030149    1.946236
    9          1             0        3.359994   -0.043561    1.935318
   10          1             0        3.362638   -0.037971   -0.529055
   11          1             0        1.217263    0.026333   -1.787201
   12          6             0        1.128693   -0.072079    3.598118
   13          6             0        2.419848    0.004354    4.398961
   14          1             0        3.202934   -0.640948    4.000237
   15          1             0        2.201423   -0.244179    5.436083
   16          8             0        0.065251   -0.200943    4.188254
   17         35             0        3.104103    1.829088    4.370090
 ---------------------------------------------------------------------
                    Distance matrix (angstroms):
                    1          2          3          4          5
     1  C    0.000000
     2  C    1.395526   0.000000
     3  C    2.428287   1.405777   0.000000
     4  C    2.800051   2.428407   1.405663   0.000000
     5  C    2.423804   2.799060   2.429400   1.398430   0.000000
     6  C    1.401691   2.424200   2.806869   2.425209   1.399455
     7  H    1.086565   2.153295   3.411818   3.886548   3.408703
     8  H    2.166290   1.085930   2.149451   3.404910   3.884822
     9  H    3.885152   3.418961   2.171863   1.085474   2.146615
    10  H    3.409591   3.885462   3.412186   2.154598   1.086485
    11  H    2.162012   3.408705   3.893475   3.409349   2.158975
    12  C    3.778333   2.487244   1.495317   2.541727   3.816170
    13  C    5.026944   3.869872   2.599318   2.994341   4.392221
    14  H    5.176674   4.194018   2.834031   2.778847   4.118154
    15  H    5.877845   4.619611   3.487328   4.041896   5.438560
    16  O    4.200179   2.806555   2.377732   3.644810   4.801551
    17  Br   5.655592   4.680009   3.479393   3.572062   4.785468
                    6          7          8          9         10
     6  C    0.000000
     7  H    2.160553   0.000000
     8  H    3.415518   2.497287   0.000000
     9  H    3.401675   4.971693   4.308608   0.000000
    10  H    2.159436   4.307999   4.971221   2.464381   0.000000
    11  H    1.086695   2.490290   4.315877   4.295734   2.487910
    12  C    4.300323   4.639892   2.655502   2.782880   4.693104
    13  C    5.241076   5.984998   4.166380   2.637367   5.017567
    14  H    5.146772   6.197244   4.679667   2.155325   4.572042
    15  H    6.221359   6.769932   4.708817   3.692951   6.080609
    16  O    5.025628   4.852570   2.471167   3.994474   5.757805
    17  Br   5.710995   6.612318   5.052775   3.082273   5.249225
                   11         12         13         14         15
    11  H    0.000000
    12  C    5.386946   0.000000
    13  C    6.302007   1.521274   0.000000
    14  H    6.154883   2.188101   1.090238   0.000000
    15  H    7.295038   2.135061   1.088623   1.795022   0.000000
    16  O    6.089733   1.223019   2.372904   3.173958   2.474304
    17  Br   6.687474   2.848266   1.949023   2.499527   2.499922
                   16         17
    16  O    0.000000
    17  Br   3.659059   0.000000
 Stoichiometry    C8H7BrO
 Framework group  C1[X(C8H7BrO)]
 Deg. of freedom    45
 Full point group                 C1      NOp   1
 Largest Abelian subgroup         C1      NOp   1
 Largest concise Abelian subgroup C1      NOp   1
                         Standard orientation:                         
 ---------------------------------------------------------------------
 Center     Atomic     Atomic              Coordinates (Angstroms)
 Number     Number      Type              X           Y           Z
 ---------------------------------------------------------------------
    1          6             0       -3.321024    0.341982   -0.634093
    2          6             0       -2.134299    1.052996   -0.450687
    3          6             0       -1.033288    0.441584    0.173941
    4          6             0       -1.157718   -0.868566    0.667816
    5          6             0       -2.350694   -1.575458    0.486937
    6          6             0       -3.440857   -0.965852   -0.144251
    7          1             0       -4.165059    0.816940   -1.126681
    8          1             0       -2.027937    2.070618   -0.814522
    9          1             0       -0.320183   -1.362759    1.150065
   10          1             0       -2.438108   -2.590156    0.865351
   11          1             0       -4.367391   -1.516826   -0.281613
   12          6             0        0.200655    1.260472    0.380773
   13          6             0        1.435052    0.597775    0.973538
   14          1             0        1.207968   -0.012521    1.847946
   15          1             0        2.162202    1.370594    1.216651
   16          8             0        0.238976    2.448699    0.093676
   17         35             0        2.252850   -0.573574   -0.352299
 ---------------------------------------------------------------------
 Rotational constants (GHZ):      1.8233254      0.5331418      0.4472085
 Standard basis: 6-311+G(d,p) (5D, 7F)
 There are   288 symmetry adapted basis functions of A   symmetry.
 Integral buffers will be    262144 words long.
 Raffenetti 1 integral format.
 Two-electron integral symmetry is turned on.
   288 basis functions,   474 primitive gaussians,   300 cartesian basis functions
    49 alpha electrons       49 beta electrons
       nuclear repulsion energy       707.7054834785 Hartrees.
 NAtoms=   17 NActive=   17 NUniq=   17 SFac= 1.00D+00 NAtFMM=   60 Big=F
 One-electron integrals computed using PRISM.
 NBasis=   288 RedAO= T  NBF=   288
 NBsUse=   288 1.00D-06 NBFU=   288
 Initial guess read from the read-write file:
 Initial guess orbital symmetries:
       Occupied  (A) (A) (A) (A) (A) (A) (A) (A) (A) (A) (A) (A)
                 (A) (A) (A) (A) (A) (A) (A) (A) (A) (A) (A) (A)
                 (A) (A) (A) (A) (A) (A) (A) (A) (A) (A) (A) (A)
                 (A) (A) (A) (A) (A) (A) (A) (A) (A) (A) (A) (A)
                 (A)
       Virtual   (A) (A) (A) (A) (A) (A) (A) (A) (A) (A) (A) (A)
                 (A) (A) (A) (A) (A) (A) (A) (A) (A) (A) (A) (A)
                 (A) (A) (A) (A) (A) (A) (A) (A) (A) (A) (A) (A)
                 (A) (A) (A) (A) (A) (A) (A) (A) (A) (A) (A) (A)
                 (A) (A) (A) (A) (A) (A) (A) (A) (A) (A) (A) (A)
                 (A) (A) (A) (A) (A) (A) (A) (A) (A) (A) (A) (A)
                 (A) (A) (A) (A) (A) (A) (A) (A) (A) (A) (A) (A)
                 (A) (A) (A) (A) (A) (A) (A) (A) (A) (A) (A) (A)
                 (A) (A) (A) (A) (A) (A) (A) (A) (A) (A) (A) (A)
                 (A) (A) (A) (A) (A) (A) (A) (A) (A) (A) (A) (A)
                 (A) (A) (A) (A) (A) (A) (A) (A) (A) (A) (A) (A)
                 (A) (A) (A) (A) (A) (A) (A) (A) (A) (A) (A) (A)
                 (A) (A) (A) (A) (A) (A) (A) (A) (A) (A) (A) (A)
                 (A) (A) (A) (A) (A) (A) (A) (A) (A) (A) (A) (A)
                 (A) (A) (A) (A) (A) (A) (A) (A) (A) (A) (A) (A)
                 (A) (A) (A) (A) (A) (A) (A) (A) (A) (A) (A) (A)
                 (A) (A) (A) (A) (A) (A) (A) (A) (A) (A) (A) (A)
                 (A) (A) (A) (A) (A) (A) (A) (A) (A) (A) (A) (A)
                 (A) (A) (A) (A) (A) (A) (A) (A) (A) (A) (A) (A)
                 (A) (A) (A) (A) (A) (A) (A) (A) (A) (A) (A)
 Harris functional with IExCor=  205 diagonalized for initial guess.
 ExpMin= 3.50D-02 ExpMax= 4.40D+05 ExpMxC= 1.51D+04 IAcc=3 IRadAn=         5 AccDes= 0.00D+00
 HarFok:  IExCor= 205 AccDes= 0.00D+00 IRadAn=         5 IDoV=1
 ScaDFX=  1.000000  1.000000  1.000000  1.000000
 Requested convergence on RMS density matrix=1.00D-08 within 128 cycles.
 Requested convergence on MAX density matrix=1.00D-06.
 Requested convergence on             energy=1.00D-06.
 No special actions if energy rises.
 SCF Done:  E(RHF) =  -2954.34452289     A.U. after   13 cycles
             Convg  =    0.5551D-08             -V/T =  2.0003
             S**2   =   0.0000
 ExpMin= 3.50D-02 ExpMax= 4.40D+05 ExpMxC= 1.51D+04 IAcc=3 IRadAn=         5 AccDes= 0.00D+00
 HarFok:  IExCor= 205 AccDes= 0.00D+00 IRadAn=         5 IDoV=1
 ScaDFX=  1.000000  1.000000  1.000000  1.000000
 Range of M.O.s used for correlation:    24   288
 NBasis=   288 NAE=    49 NBE=    49 NFC=    23 NFV=     0
 NROrb=    265 NOA=    26 NOB=    26 NVA=   239 NVB=   239

 **** Warning!!: The largest alpha MO coefficient is  0.14900801D+03

 Disk-based method using ON**2 memory for  6 occupieds at a time.
 Estimated scratch disk usage=   258579488 words.
 Actual    scratch disk usage=   258021408 words.
 JobTyp=1 Pass  1:  I=  24 to  29 NPSUse=  1 ParTrn=F ParDer=F DoDerP=T.
 JobTyp=1 Pass  2:  I=  30 to  34 NPSUse=  1 ParTrn=F ParDer=F DoDerP=T.
 JobTyp=1 Pass  3:  I=  35 to  39 NPSUse=  1 ParTrn=F ParDer=F DoDerP=T.
 JobTyp=1 Pass  4:  I=  40 to  44 NPSUse=  1 ParTrn=F ParDer=F DoDerP=T.
 JobTyp=1 Pass  5:  I=  45 to  49 NPSUse=  1 ParTrn=F ParDer=F DoDerP=T.
 Spin components of T(2) and E(2):
     alpha-alpha T2 =       0.7121546017D-01 E2=     -0.1898263647D+00
     alpha-beta  T2 =       0.3709636353D+00 E2=     -0.1047512669D+01
     beta-beta   T2 =       0.7121546017D-01 E2=     -0.1898263647D+00
 ANorm=    0.1230201022D+01
 E2 =    -0.1427165399D+01 EUMP2 =    -0.29557716882866D+04
          Differentiating once with respect to electric field.
                with respect to dipole field.
          Differentiating once with respect to nuclear coordinates.
          There are   1 degrees of freedom in the 1st order CPHF.
 Petite list used in FoFDir.
 MinBra= 0 MaxBra= 2 Meth= 1.
 IRaf=       0 NMat=   1 IRICut=       1 DoRegI=T DoRafI=F ISym2E= 1 JSym2E=1.
     1 vectors were produced by pass  0.
 AX will form   1 AO Fock derivatives at one time.
     1 vectors were produced by pass  1.
     1 vectors were produced by pass  2.
     1 vectors were produced by pass  3.
     1 vectors were produced by pass  4.
     1 vectors were produced by pass  5.
     1 vectors were produced by pass  6.
     1 vectors were produced by pass  7.
     1 vectors were produced by pass  8.
     1 vectors were produced by pass  9.
     1 vectors were produced by pass 10.
     1 vectors were produced by pass 11.
     1 vectors were produced by pass 12.
     1 vectors were produced by pass 13.
     1 vectors were produced by pass 14.
     1 vectors were produced by pass 15.
     1 vectors were produced by pass 16.
 Inv2:  IOpt= 1 Iter= 1 AM= 4.87D-16 Conv= 1.00D-12.
 Inverted reduced A of dimension   17 with in-core refinement.
 End of Minotr Frequency-dependent properties file   721 does not exist.
 ***** Axes restored to original set *****
 -------------------------------------------------------------------
 Center     Atomic                   Forces (Hartrees/Bohr)
 Number     Number              X              Y              Z
 -------------------------------------------------------------------
    1          6           0.000027055   -0.000275890   -0.000026336
    2          6           0.000045668    0.000329640    0.000111666
    3          6           0.000094259   -0.000274207   -0.000169000
    4          6           0.000041386    0.000268134    0.000034362
    5          6          -0.000064584   -0.000247198    0.000023257
    6          6          -0.000002457    0.000244984    0.000002003
    7          1          -0.000032294    0.000050146   -0.000032793
    8          1          -0.000053062   -0.000054304    0.000020081
    9          1           0.000011582   -0.000069216   -0.000045861
   10          1           0.000038657    0.000033172   -0.000016571
   11          1          -0.000010211   -0.000028896   -0.000036145
   12          6          -0.000321707   -0.000013279    0.000150129
   13          6           0.000201560    0.000209982   -0.000013726
   14          1          -0.000068240   -0.000071417    0.000014410
   15          1          -0.000009752   -0.000032940    0.000101121
   16          8           0.000147194   -0.000036909   -0.000112635
   17         35          -0.000045054   -0.000031803   -0.000003962
 -------------------------------------------------------------------
 Cartesian Forces:  Max     0.000329640 RMS     0.000125888

 GradGradGradGradGradGradGradGradGradGradGradGradGradGradGradGradGradGrad
 Berny optimization.
 Internal  Forces:  Max     0.000184615 RMS     0.000056466
 Search for a local minimum.
 Step number   8 out of a maximum of  88
 All quantities printed in internal units (Hartrees-Bohrs-Radians)
 Update second derivatives using D2CorX and points  1  3  2  4  5
                                                        6  7  8
 Trust test= 1.71D+00 RLast= 2.62D-02 DXMaxT set to 2.32D-01
     Eigenvalues ---    0.00095   0.00867   0.01424   0.02038   0.02182
     Eigenvalues ---    0.02254   0.02271   0.02279   0.02291   0.02300
     Eigenvalues ---    0.02352   0.03506   0.07365   0.07869   0.15761
     Eigenvalues ---    0.15973   0.15990   0.15993   0.15996   0.16022
     Eigenvalues ---    0.16154   0.16866   0.21888   0.22036   0.23464
     Eigenvalues ---    0.23754   0.24793   0.25318   0.27590   0.31260
     Eigenvalues ---    0.35335   0.36496   0.36573   0.36616   0.36667
     Eigenvalues ---    0.36748   0.37561   0.38927   0.43305   0.43989
     Eigenvalues ---    0.47605   0.48095   0.48147   0.51142   1.01716
     Eigenvalues --- 1000.000001000.000001000.000001000.000001000.00000
     Eigenvalues --- 1000.000001000.000001000.000001000.000001000.00000
     Eigenvalues --- 1000.000001000.000001000.000001000.000001000.00000
     Eigenvalues --- 1000.000001000.000001000.000001000.000001000.00000
     Eigenvalues --- 1000.000001000.000001000.000001000.000001000.00000
     Eigenvalues --- 1000.000001000.000001000.000001000.000001000.00000
     Eigenvalues --- 1000.000001000.000001000.00000
 RFO step:  Lambda=-5.15136701D-06.
 Quartic linear search produced a step of  2.00000.
 Iteration  1 RMS(Cart)=  0.02362409 RMS(Int)=  0.00020064
 Iteration  2 RMS(Cart)=  0.00033793 RMS(Int)=  0.00000179
 Iteration  3 RMS(Cart)=  0.00000005 RMS(Int)=  0.00000179
 Variable       Old X    -DE/DX   Delta X   Delta X   Delta X     New X
                                 (Linear)    (Quad)   (Total)
    R1        2.63716   0.00005   0.00006   0.00013   0.00019   2.63735
    R2        2.64881  -0.00001  -0.00011   0.00005  -0.00006   2.64875
    R3        2.05331   0.00005   0.00005   0.00005   0.00011   2.05342
    R4        2.65653  -0.00002  -0.00023  -0.00007  -0.00029   2.65624
    R5        2.05211   0.00006   0.00014   0.00007   0.00021   2.05232
    R6        2.65632   0.00004  -0.00036   0.00013  -0.00024   2.65608
    R7        2.82574   0.00014   0.00086  -0.00001   0.00085   2.82659
    R8        2.64265   0.00003   0.00002   0.00005   0.00007   2.64272
    R9        2.05125  -0.00001   0.00002  -0.00001   0.00001   2.05126
   R10        2.64459   0.00002   0.00001   0.00000   0.00001   2.64460
   R11        2.05316   0.00004  -0.00003   0.00009   0.00007   2.05323
   R12        2.05356   0.00004   0.00008   0.00003   0.00012   2.05367
   R13        2.87479   0.00012   0.00091   0.00013   0.00104   2.87583
   R14        2.31117  -0.00018  -0.00164   0.00021  -0.00143   2.30974
   R15        2.06025  -0.00001  -0.00013   0.00007  -0.00006   2.06020
   R16        2.05720   0.00011   0.00030   0.00011   0.00041   2.05760
   R17        3.68312  -0.00005   0.00023  -0.00083  -0.00060   3.68252
    A1        2.09688   0.00000  -0.00021   0.00011  -0.00009   2.09679
    A2        2.09144   0.00001   0.00022   0.00001   0.00023   2.09167
    A3        2.09424  -0.00001  -0.00002  -0.00005  -0.00007   2.09418
    A4        2.09766   0.00001   0.00010  -0.00011  -0.00001   2.09765
    A5        2.11379  -0.00001  -0.00047   0.00014  -0.00033   2.11346
    A6        2.07114   0.00001   0.00040   0.00003   0.00043   2.07157
    A7        2.08536   0.00001   0.00018   0.00017   0.00035   2.08571
    A8        2.05961  -0.00018  -0.00033  -0.00032  -0.00065   2.05896
    A9        2.13515   0.00018   0.00044   0.00023   0.00066   2.13582
   A10        2.09580  -0.00004  -0.00003  -0.00011  -0.00014   2.09565
   A11        2.10847   0.00007   0.00035   0.00031   0.00066   2.10913
   A12        2.07779  -0.00003  -0.00019  -0.00010  -0.00030   2.07749
   A13        2.09750   0.00004  -0.00002   0.00011   0.00009   2.09759
   A14        2.08941  -0.00002  -0.00010   0.00000  -0.00010   2.08931
   A15        2.09582  -0.00001   0.00012  -0.00007   0.00005   2.09587
   A16        2.09146  -0.00001   0.00013  -0.00005   0.00007   2.09153
   A17        2.09646   0.00000  -0.00033   0.00011  -0.00022   2.09624
   A18        2.09478   0.00002   0.00019  -0.00001   0.00018   2.09496
   A19        2.07708   0.00005  -0.00057  -0.00006  -0.00063   2.07644
   A20        2.12403  -0.00006   0.00030  -0.00028   0.00002   2.12405
   A21        2.08205   0.00001   0.00030   0.00034   0.00063   2.08268
   A22        1.96856  -0.00007  -0.00041  -0.00042  -0.00083   1.96773
   A23        1.89627   0.00002  -0.00062   0.00046  -0.00016   1.89611
   A24        1.91475  -0.00005   0.00076  -0.00035   0.00041   1.91516
   A25        1.93629  -0.00001  -0.00035  -0.00047  -0.00082   1.93547
   A26        1.87189   0.00009   0.00055   0.00028   0.00083   1.87271
   A27        1.87370   0.00002   0.00012   0.00054   0.00066   1.87437
    D1        0.04876  -0.00006  -0.00094  -0.00154  -0.00248   0.04628
    D2       -3.13035  -0.00001   0.00016   0.00030   0.00046  -3.12990
    D3       -3.13073   0.00000  -0.00095   0.00061  -0.00034  -3.13107
    D4       -0.02666   0.00005   0.00015   0.00244   0.00259  -0.02406
    D5       -0.04047   0.00007   0.00055   0.00175   0.00229  -0.03818
    D6        3.13464   0.00002   0.00109   0.00026   0.00136   3.13600
    D7        3.13907   0.00001   0.00055  -0.00041   0.00015   3.13922
    D8        0.03100  -0.00005   0.00110  -0.00189  -0.00079   0.03021
    D9       -0.05187   0.00006   0.00241   0.00135   0.00376  -0.04810
   D10       -3.11155   0.00000  -0.00155   0.00036  -0.00118  -3.11273
   D11        3.12634   0.00000   0.00136  -0.00045   0.00091   3.12725
   D12        0.06666  -0.00006  -0.00260  -0.00143  -0.00403   0.06262
   D13        0.04707  -0.00006  -0.00353  -0.00137  -0.00491   0.04217
   D14        3.13704   0.00001  -0.00062   0.00098   0.00036   3.13739
   D15        3.10307  -0.00001   0.00057  -0.00037   0.00020   3.10327
   D16       -0.09016   0.00005   0.00348   0.00198   0.00546  -0.08469
   D17       -3.07443   0.00009   0.02816   0.01696   0.04511  -3.02932
   D18        0.07533   0.00007   0.02363   0.01686   0.04048   0.11582
   D19        0.15156   0.00004   0.02409   0.01594   0.04003   0.19160
   D20       -2.98186   0.00002   0.01956   0.01584   0.03540  -2.94646
   D21       -0.03928   0.00006   0.00318   0.00159   0.00477  -0.03451
   D22        3.13457   0.00001   0.00310   0.00021   0.00330   3.13787
   D23       -3.13015  -0.00001   0.00030  -0.00073  -0.00042  -3.13057
   D24        0.04370  -0.00005   0.00022  -0.00211  -0.00189   0.04181
   D25        0.03574  -0.00006  -0.00166  -0.00177  -0.00344   0.03230
   D26       -3.13934  -0.00001  -0.00222  -0.00029  -0.00251   3.14133
   D27       -3.13823  -0.00002  -0.00159  -0.00038  -0.00197  -3.14020
   D28       -0.03012   0.00004  -0.00214   0.00111  -0.00104  -0.03116
   D29       -0.81101  -0.00005  -0.01009  -0.01055  -0.02064  -0.83165
   D30       -2.96531  -0.00001  -0.00892  -0.01000  -0.01892  -2.98422
   D31        1.27438  -0.00001  -0.00914  -0.01071  -0.01986   1.25453
   D32        2.32261  -0.00003  -0.00567  -0.01046  -0.01613   2.30649
   D33        0.16832   0.00001  -0.00450  -0.00990  -0.01440   0.15392
   D34       -1.87518   0.00000  -0.00472  -0.01062  -0.01534  -1.89052
         Item               Value     Threshold  Converged?
 Maximum Force            0.000185     0.000450     YES
 RMS     Force            0.000056     0.000300     YES
 Maximum Displacement     0.101087     0.001800     NO 
 RMS     Displacement     0.023631     0.001200     NO 
 Predicted change in Energy=-8.347116D-06
 GradGradGradGradGradGradGradGradGradGradGradGradGradGradGradGradGradGrad

                          Input orientation:                          
 ---------------------------------------------------------------------
 Center     Atomic     Atomic              Coordinates (Angstroms)
 Number     Number      Type              X           Y           Z
 ---------------------------------------------------------------------
    1          6             0       -0.004160    0.060984   -0.002039
    2          6             0       -0.012387    0.019041    1.392931
    3          6             0        1.198399   -0.012248    2.106230
    4          6             0        2.414720   -0.059790    1.403493
    5          6             0        2.418147   -0.024723    0.005469
    6          6             0        1.210365    0.016064   -0.700289
    7          1             0       -0.943313    0.094942   -0.547550
    8          1             0       -0.944848    0.042016    1.949239
    9          1             0        3.362489   -0.080704    1.932231
   10          1             0        3.361992   -0.058302   -0.531703
   11          1             0        1.215892    0.043504   -1.786685
   12          6             0        1.131711   -0.094779    3.598229
   13          6             0        2.419523    0.018909    4.401072
   14          1             0        3.216053   -0.615793    4.012165
   15          1             0        2.203824   -0.221862    5.440818
   16          8             0        0.071959   -0.254435    4.185904
   17         35             0        3.066121    1.856525    4.350713
 ---------------------------------------------------------------------
                    Distance matrix (angstroms):
                    1          2          3          4          5
     1  C    0.000000
     2  C    1.395624   0.000000
     3  C    2.428231   1.405623   0.000000
     4  C    2.800194   2.428410   1.405538   0.000000
     5  C    2.423834   2.799011   2.429225   1.398468   0.000000
     6  C    1.401657   2.424191   2.806687   2.425309   1.399462
     7  H    1.086621   2.153567   3.411886   3.886760   3.408748
     8  H    2.166273   1.086043   2.149674   3.405129   3.884898
     9  H    3.885331   3.419149   2.172152   1.085480   2.146469
    10  H    3.409656   3.885439   3.412029   2.154602   1.086520
    11  H    2.161896   3.408698   3.893353   3.409559   2.159140
    12  C    3.778411   2.487017   1.495768   2.542480   3.816773
    13  C    5.026271   3.868217   2.599696   2.998617   4.395821
    14  H    5.190532   4.205499   2.840384   2.785039   4.127909
    15  H    5.880466   4.621148   3.489168   4.046077   5.443144
    16  O    4.200494   2.807597   2.377513   3.642559   4.799313
    17  Br   5.621125   4.647799   3.466757   3.575290   4.779134
                    6          7          8          9         10
     6  C    0.000000
     7  H    2.160528   0.000000
     8  H    3.415496   2.497351   0.000000
     9  H    3.401641   4.971931   4.309118   0.000000
    10  H    2.159503   4.308061   4.971319   2.464036   0.000000
    11  H    1.086756   2.490034   4.315776   4.295770   2.488190
    12  C    4.300666   4.639957   2.655179   2.784263   4.693807
    13  C    5.242705   5.983587   4.163053   2.644671   5.022597
    14  H    5.160353   6.212606   4.690572   2.152647   4.580265
    15  H    6.225493   6.772399   4.709022   3.697649   6.085977
    16  O    5.024343   4.853703   2.474762   3.992094   5.754877
    17  Br   5.687157   6.570519   5.014718   3.112835   5.252818
                   11         12         13         14         15
    11  H    0.000000
    12  C    5.387347   0.000000
    13  C    6.303782   1.521822   0.000000
    14  H    6.169439   2.187985   1.090208   0.000000
    15  H    7.299535   2.135582   1.088838   1.794669   0.000000
    16  O    6.088446   1.222263   2.373199   3.169557   2.474008
    17  Br   6.661685   2.848818   1.948706   2.499889   2.500315
                   16         17
    16  O    0.000000
    17  Br   3.667195   0.000000
 Stoichiometry    C8H7BrO
 Framework group  C1[X(C8H7BrO)]
 Deg. of freedom    45
 Full point group                 C1      NOp   1
 Largest Abelian subgroup         C1      NOp   1
 Largest concise Abelian subgroup C1      NOp   1
                         Standard orientation:                         
 ---------------------------------------------------------------------
 Center     Atomic     Atomic              Coordinates (Angstroms)
 Number     Number      Type              X           Y           Z
 ---------------------------------------------------------------------
    1          6             0       -3.298537    0.333853   -0.666716
    2          6             0       -2.112928    1.045483   -0.477819
    3          6             0       -1.026777    0.446471    0.183418
    4          6             0       -1.163801   -0.852091    0.703513
    5          6             0       -2.356117   -1.559009    0.518144
    6          6             0       -3.431582   -0.961977   -0.149257
    7          1             0       -4.131273    0.798932   -1.187289
    8          1             0       -1.996985    2.054404   -0.862691
    9          1             0       -0.337982   -1.336888    1.214650
   10          1             0       -2.454386   -2.563802    0.919714
   11          1             0       -4.356925   -1.513664   -0.292162
   12          6             0        0.206411    1.266826    0.392196
   13          6             0        1.446048    0.600133    0.970783
   14          1             0        1.227492   -0.003744    1.851759
   15          1             0        2.180391    1.370547    1.200498
   16          8             0        0.241211    2.456425    0.113683
   17         35             0        2.238962   -0.582152   -0.359986
 ---------------------------------------------------------------------
 Rotational constants (GHZ):      1.8048824      0.5360913      0.4503806
 Standard basis: 6-311+G(d,p) (5D, 7F)
 There are   288 symmetry adapted basis functions of A   symmetry.
 Integral buffers will be    262144 words long.
 Raffenetti 1 integral format.
 Two-electron integral symmetry is turned on.
   288 basis functions,   474 primitive gaussians,   300 cartesian basis functions
    49 alpha electrons       49 beta electrons
       nuclear repulsion energy       708.0700889616 Hartrees.
 NAtoms=   17 NActive=   17 NUniq=   17 SFac= 1.00D+00 NAtFMM=   60 Big=F
 One-electron integrals computed using PRISM.
 NBasis=   288 RedAO= T  NBF=   288
 NBsUse=   288 1.00D-06 NBFU=   288
 Initial guess read from the read-write file:
 Initial guess orbital symmetries:
       Occupied  (A) (A) (A) (A) (A) (A) (A) (A) (A) (A) (A) (A)
                 (A) (A) (A) (A) (A) (A) (A) (A) (A) (A) (A) (A)
                 (A) (A) (A) (A) (A) (A) (A) (A) (A) (A) (A) (A)
                 (A) (A) (A) (A) (A) (A) (A) (A) (A) (A) (A) (A)
                 (A)
       Virtual   (A) (A) (A) (A) (A) (A) (A) (A) (A) (A) (A) (A)
                 (A) (A) (A) (A) (A) (A) (A) (A) (A) (A) (A) (A)
                 (A) (A) (A) (A) (A) (A) (A) (A) (A) (A) (A) (A)
                 (A) (A) (A) (A) (A) (A) (A) (A) (A) (A) (A) (A)
                 (A) (A) (A) (A) (A) (A) (A) (A) (A) (A) (A) (A)
                 (A) (A) (A) (A) (A) (A) (A) (A) (A) (A) (A) (A)
                 (A) (A) (A) (A) (A) (A) (A) (A) (A) (A) (A) (A)
                 (A) (A) (A) (A) (A) (A) (A) (A) (A) (A) (A) (A)
                 (A) (A) (A) (A) (A) (A) (A) (A) (A) (A) (A) (A)
                 (A) (A) (A) (A) (A) (A) (A) (A) (A) (A) (A) (A)
                 (A) (A) (A) (A) (A) (A) (A) (A) (A) (A) (A) (A)
                 (A) (A) (A) (A) (A) (A) (A) (A) (A) (A) (A) (A)
                 (A) (A) (A) (A) (A) (A) (A) (A) (A) (A) (A) (A)
                 (A) (A) (A) (A) (A) (A) (A) (A) (A) (A) (A) (A)
                 (A) (A) (A) (A) (A) (A) (A) (A) (A) (A) (A) (A)
                 (A) (A) (A) (A) (A) (A) (A) (A) (A) (A) (A) (A)
                 (A) (A) (A) (A) (A) (A) (A) (A) (A) (A) (A) (A)
                 (A) (A) (A) (A) (A) (A) (A) (A) (A) (A) (A) (A)
                 (A) (A) (A) (A) (A) (A) (A) (A) (A) (A) (A) (A)
                 (A) (A) (A) (A) (A) (A) (A) (A) (A) (A) (A)
 Harris functional with IExCor=  205 diagonalized for initial guess.
 ExpMin= 3.50D-02 ExpMax= 4.40D+05 ExpMxC= 1.51D+04 IAcc=3 IRadAn=         5 AccDes= 0.00D+00
 HarFok:  IExCor= 205 AccDes= 0.00D+00 IRadAn=         5 IDoV=1
 ScaDFX=  1.000000  1.000000  1.000000  1.000000
 Requested convergence on RMS density matrix=1.00D-08 within 128 cycles.
 Requested convergence on MAX density matrix=1.00D-06.
 Requested convergence on             energy=1.00D-06.
 No special actions if energy rises.
 SCF Done:  E(RHF) =  -2954.34458788     A.U. after   14 cycles
             Convg  =    0.7800D-08             -V/T =  2.0003
             S**2   =   0.0000
 ExpMin= 3.50D-02 ExpMax= 4.40D+05 ExpMxC= 1.51D+04 IAcc=3 IRadAn=         5 AccDes= 0.00D+00
 HarFok:  IExCor= 205 AccDes= 0.00D+00 IRadAn=         5 IDoV=1
 ScaDFX=  1.000000  1.000000  1.000000  1.000000
 Range of M.O.s used for correlation:    24   288
 NBasis=   288 NAE=    49 NBE=    49 NFC=    23 NFV=     0
 NROrb=    265 NOA=    26 NOB=    26 NVA=   239 NVB=   239

 **** Warning!!: The largest alpha MO coefficient is  0.14876621D+03

 Disk-based method using ON**2 memory for  6 occupieds at a time.
 Estimated scratch disk usage=   258867904 words.
 Actual    scratch disk usage=   258367680 words.
 JobTyp=1 Pass  1:  I=  24 to  29 NPSUse=  1 ParTrn=F ParDer=F DoDerP=T.
 JobTyp=1 Pass  2:  I=  30 to  34 NPSUse=  1 ParTrn=F ParDer=F DoDerP=T.
 JobTyp=1 Pass  3:  I=  35 to  39 NPSUse=  1 ParTrn=F ParDer=F DoDerP=T.
 JobTyp=1 Pass  4:  I=  40 to  44 NPSUse=  1 ParTrn=F ParDer=F DoDerP=T.
 JobTyp=1 Pass  5:  I=  45 to  49 NPSUse=  1 ParTrn=F ParDer=F DoDerP=T.
 Spin components of T(2) and E(2):
     alpha-alpha T2 =       0.7121045956D-01 E2=     -0.1898168859D+00
     alpha-beta  T2 =       0.3709301757D+00 E2=     -0.1047476431D+01
     beta-beta   T2 =       0.7121045956D-01 E2=     -0.1898168859D+00
 ANorm=    0.1230183358D+01
 E2 =    -0.1427110203D+01 EUMP2 =    -0.29557716980820D+04
          Differentiating once with respect to electric field.
                with respect to dipole field.
          Differentiating once with respect to nuclear coordinates.
          There are   1 degrees of freedom in the 1st order CPHF.
 Petite list used in FoFDir.
 MinBra= 0 MaxBra= 2 Meth= 1.
 IRaf=       0 NMat=   1 IRICut=       1 DoRegI=T DoRafI=F ISym2E= 1 JSym2E=1.
     1 vectors were produced by pass  0.
 AX will form   1 AO Fock derivatives at one time.
     1 vectors were produced by pass  1.
     1 vectors were produced by pass  2.
     1 vectors were produced by pass  3.
     1 vectors were produced by pass  4.
     1 vectors were produced by pass  5.
     1 vectors were produced by pass  6.
     1 vectors were produced by pass  7.
     1 vectors were produced by pass  8.
     1 vectors were produced by pass  9.
     1 vectors were produced by pass 10.
     1 vectors were produced by pass 11.
     1 vectors were produced by pass 12.
     1 vectors were produced by pass 13.
     1 vectors were produced by pass 14.
     1 vectors were produced by pass 15.
     1 vectors were produced by pass 16.
 Inv2:  IOpt= 1 Iter= 1 AM= 6.31D-16 Conv= 1.00D-12.
 Inverted reduced A of dimension   17 with in-core refinement.
 End of Minotr Frequency-dependent properties file   721 does not exist.
 ***** Axes restored to original set *****
 -------------------------------------------------------------------
 Center     Atomic                   Forces (Hartrees/Bohr)
 Number     Number              X              Y              Z
 -------------------------------------------------------------------
    1          6           0.000024493   -0.000263246    0.000003457
    2          6          -0.000102844    0.000231589    0.000001729
    3          6          -0.000029082   -0.000182466    0.000091667
    4          6           0.000065853    0.000172934    0.000035068
    5          6          -0.000046763   -0.000229845    0.000049765
    6          6          -0.000014261    0.000251403   -0.000062631
    7          1          -0.000005128    0.000080088    0.000005454
    8          1           0.000023100   -0.000050648    0.000010450
    9          1           0.000022071   -0.000065392    0.000044615
   10          1           0.000015072    0.000083850   -0.000011516
   11          1           0.000015053   -0.000084215    0.000007758
   12          6           0.000791524    0.000349764   -0.000423389
   13          6          -0.000114936    0.000046533    0.000011190
   14          1           0.000042977   -0.000036279   -0.000018239
   15          1           0.000029248   -0.000009388   -0.000026521
   16          8          -0.000680111   -0.000215802    0.000337197
   17         35          -0.000036266   -0.000078881   -0.000056057
 -------------------------------------------------------------------
 Cartesian Forces:  Max     0.000791524 RMS     0.000195559

 GradGradGradGradGradGradGradGradGradGradGradGradGradGradGradGradGradGrad
 Berny optimization.
 Internal  Forces:  Max     0.000779934 RMS     0.000101381
 Search for a local minimum.
 Step number   9 out of a maximum of  88
 All quantities printed in internal units (Hartrees-Bohrs-Radians)
 Update second derivatives using D2CorX and points  1  3  2  4  5
                                                        6  7  8  9
 Trust test= 1.17D+00 RLast= 9.27D-02 DXMaxT set to 2.78D-01
     Eigenvalues ---    0.00070   0.00846   0.01276   0.02030   0.02185
     Eigenvalues ---    0.02254   0.02272   0.02278   0.02290   0.02303
     Eigenvalues ---    0.02410   0.03504   0.07388   0.07895   0.15643
     Eigenvalues ---    0.15980   0.15991   0.15994   0.15997   0.16071
     Eigenvalues ---    0.16169   0.16906   0.21837   0.22031   0.23443
     Eigenvalues ---    0.23463   0.24686   0.25116   0.27591   0.31276
     Eigenvalues ---    0.35556   0.36487   0.36575   0.36617   0.36669
     Eigenvalues ---    0.36758   0.37641   0.40216   0.43284   0.44137
     Eigenvalues ---    0.47599   0.48088   0.48194   0.51884   1.00905
     Eigenvalues --- 1000.000001000.000001000.000001000.000001000.00000
     Eigenvalues --- 1000.000001000.000001000.000001000.000001000.00000
     Eigenvalues --- 1000.000001000.000001000.000001000.000001000.00000
     Eigenvalues --- 1000.000001000.000001000.000001000.000001000.00000
     Eigenvalues --- 1000.000001000.000001000.000001000.000001000.00000
     Eigenvalues --- 1000.000001000.000001000.000001000.000001000.00000
     Eigenvalues --- 1000.000001000.000001000.00000
 RFO step:  Lambda=-4.09072301D-06.
 Quartic linear search produced a step of  0.47423.
 Iteration  1 RMS(Cart)=  0.01835943 RMS(Int)=  0.00012464
 Iteration  2 RMS(Cart)=  0.00020863 RMS(Int)=  0.00000134
 Iteration  3 RMS(Cart)=  0.00000002 RMS(Int)=  0.00000134
 Variable       Old X    -DE/DX   Delta X   Delta X   Delta X     New X
                                 (Linear)    (Quad)   (Total)
    R1        2.63735   0.00001   0.00009   0.00011   0.00020   2.63755
    R2        2.64875   0.00003  -0.00003   0.00010   0.00007   2.64882
    R3        2.05342   0.00000   0.00005   0.00008   0.00013   2.05355
    R4        2.65624   0.00004  -0.00014   0.00011  -0.00003   2.65621
    R5        2.05232  -0.00002   0.00010   0.00005   0.00016   2.05248
    R6        2.65608  -0.00001  -0.00011   0.00003  -0.00008   2.65600
    R7        2.82659  -0.00018   0.00040  -0.00055  -0.00015   2.82645
    R8        2.64272  -0.00001   0.00003   0.00003   0.00006   2.64278
    R9        2.05126   0.00004   0.00001   0.00015   0.00016   2.05142
   R10        2.64460   0.00004   0.00001   0.00017   0.00018   2.64478
   R11        2.05323   0.00002   0.00003   0.00010   0.00013   2.05336
   R12        2.05367  -0.00001   0.00005   0.00004   0.00010   2.05377
   R13        2.87583  -0.00012   0.00049  -0.00035   0.00015   2.87597
   R14        2.30974   0.00078  -0.00068   0.00082   0.00014   2.30988
   R15        2.06020   0.00006  -0.00003   0.00023   0.00020   2.06039
   R16        2.05760  -0.00003   0.00019   0.00001   0.00021   2.05781
   R17        3.68252  -0.00008  -0.00028  -0.00029  -0.00057   3.68195
    A1        2.09679   0.00001  -0.00004   0.00003  -0.00001   2.09678
    A2        2.09167  -0.00001   0.00011  -0.00003   0.00008   2.09175
    A3        2.09418   0.00000  -0.00003   0.00005   0.00001   2.09419
    A4        2.09765  -0.00005   0.00000  -0.00016  -0.00017   2.09748
    A5        2.11346   0.00005  -0.00016   0.00022   0.00006   2.11352
    A6        2.07157   0.00000   0.00020  -0.00001   0.00019   2.07176
    A7        2.08571   0.00007   0.00016   0.00032   0.00048   2.08619
    A8        2.05896   0.00007  -0.00031   0.00030  -0.00001   2.05895
    A9        2.13582  -0.00014   0.00031  -0.00055  -0.00024   2.13558
   A10        2.09565  -0.00005  -0.00007  -0.00021  -0.00029   2.09537
   A11        2.10913  -0.00001   0.00031   0.00001   0.00032   2.10945
   A12        2.07749   0.00005  -0.00014   0.00028   0.00013   2.07762
   A13        2.09759   0.00003   0.00004   0.00012   0.00016   2.09775
   A14        2.08931  -0.00001  -0.00005   0.00001  -0.00004   2.08928
   A15        2.09587  -0.00002   0.00002  -0.00009  -0.00007   2.09581
   A16        2.09153  -0.00001   0.00004   0.00000   0.00003   2.09157
   A17        2.09624   0.00002  -0.00011   0.00010   0.00000   2.09623
   A18        2.09496  -0.00001   0.00008  -0.00006   0.00002   2.09498
   A19        2.07644  -0.00012  -0.00030  -0.00029  -0.00059   2.07586
   A20        2.12405   0.00002   0.00001  -0.00008  -0.00008   2.12398
   A21        2.08268   0.00010   0.00030   0.00037   0.00066   2.08335
   A22        1.96773   0.00000  -0.00039  -0.00036  -0.00075   1.96697
   A23        1.89611   0.00006  -0.00008   0.00040   0.00032   1.89644
   A24        1.91516  -0.00011   0.00020  -0.00021  -0.00002   1.91515
   A25        1.93547  -0.00002  -0.00039  -0.00032  -0.00070   1.93476
   A26        1.87271   0.00001   0.00039  -0.00004   0.00035   1.87306
   A27        1.87437   0.00006   0.00032   0.00057   0.00088   1.87525
    D1        0.04628  -0.00005  -0.00118  -0.00132  -0.00250   0.04378
    D2       -3.12990   0.00000   0.00022   0.00017   0.00038  -3.12951
    D3       -3.13107   0.00001  -0.00016   0.00043   0.00027  -3.13080
    D4       -0.02406   0.00006   0.00123   0.00192   0.00315  -0.02092
    D5       -0.03818   0.00005   0.00109   0.00121   0.00230  -0.03588
    D6        3.13600   0.00000   0.00064  -0.00025   0.00039   3.13639
    D7        3.13922  -0.00001   0.00007  -0.00054  -0.00047   3.13875
    D8        0.03021  -0.00007  -0.00037  -0.00200  -0.00237   0.02784
    D9       -0.04810   0.00004   0.00178   0.00147   0.00326  -0.04485
   D10       -3.11273   0.00002  -0.00056   0.00053  -0.00003  -3.11276
   D11        3.12725  -0.00001   0.00043   0.00001   0.00045   3.12770
   D12        0.06262  -0.00003  -0.00191  -0.00093  -0.00284   0.05978
   D13        0.04217  -0.00003  -0.00233  -0.00154  -0.00386   0.03830
   D14        3.13739   0.00001   0.00017   0.00038   0.00055   3.13795
   D15        3.10327   0.00000   0.00010  -0.00051  -0.00041   3.10285
   D16       -0.08469   0.00004   0.00259   0.00141   0.00400  -0.08069
   D17       -3.02932   0.00001   0.02139   0.01313   0.03452  -2.99480
   D18        0.11582   0.00006   0.01920   0.01410   0.03330   0.14912
   D19        0.19160  -0.00002   0.01899   0.01211   0.03110   0.22270
   D20       -2.94646   0.00003   0.01679   0.01309   0.02988  -2.91658
   D21       -0.03451   0.00003   0.00226   0.00145   0.00371  -0.03080
   D22        3.13787  -0.00002   0.00157   0.00002   0.00158   3.13945
   D23       -3.13057  -0.00001  -0.00020  -0.00043  -0.00063  -3.13120
   D24        0.04181  -0.00006  -0.00090  -0.00186  -0.00276   0.03905
   D25        0.03230  -0.00004  -0.00163  -0.00128  -0.00291   0.02939
   D26        3.14133   0.00001  -0.00119   0.00019  -0.00100   3.14033
   D27       -3.14020   0.00001  -0.00093   0.00017  -0.00077  -3.14096
   D28       -0.03116   0.00007  -0.00049   0.00163   0.00114  -0.03003
   D29       -0.83165   0.00003  -0.00979  -0.00694  -0.01673  -0.84838
   D30       -2.98422   0.00001  -0.00897  -0.00658  -0.01555  -2.99977
   D31        1.25453  -0.00003  -0.00942  -0.00737  -0.01679   1.23774
   D32        2.30649  -0.00002  -0.00765  -0.00789  -0.01554   2.29095
   D33        0.15392  -0.00004  -0.00683  -0.00753  -0.01436   0.13956
   D34       -1.89052  -0.00008  -0.00727  -0.00832  -0.01560  -1.90612
         Item               Value     Threshold  Converged?
 Maximum Force            0.000780     0.000450     NO 
 RMS     Force            0.000101     0.000300     YES
 Maximum Displacement     0.082197     0.001800     NO 
 RMS     Displacement     0.018360     0.001200     NO 
 Predicted change in Energy=-3.544365D-06
 GradGradGradGradGradGradGradGradGradGradGradGradGradGradGradGradGradGrad

                          Input orientation:                          
 ---------------------------------------------------------------------
 Center     Atomic     Atomic              Coordinates (Angstroms)
 Number     Number      Type              X           Y           Z
 ---------------------------------------------------------------------
    1          6             0       -0.003141    0.073354   -0.000156
    2          6             0       -0.010669    0.024546    1.394700
    3          6             0        1.200414   -0.022744    2.106580
    4          6             0        2.415961   -0.075315    1.402949
    5          6             0        2.418444   -0.034056    0.005060
    6          6             0        1.210524    0.022438   -0.699564
    7          1             0       -0.942347    0.119943   -0.544784
    8          1             0       -0.942569    0.051665    1.951921
    9          1             0        3.363947   -0.109036    1.930804
   10          1             0        3.361588   -0.073051   -0.533122
   11          1             0        1.215498    0.055600   -1.785853
   12          6             0        1.134324   -0.111977    3.598143
   13          6             0        2.418783    0.030105    4.401981
   14          1             0        3.225260   -0.596800    4.020708
   15          1             0        2.205400   -0.203859    5.443871
   16          8             0        0.077883   -0.297932    4.184200
   17         35             0        3.037188    1.876469    4.332792
 ---------------------------------------------------------------------
                    Distance matrix (angstroms):
                    1          2          3          4          5
     1  C    0.000000
     2  C    1.395730   0.000000
     3  C    2.428192   1.405607   0.000000
     4  C    2.800510   2.428698   1.405495   0.000000
     5  C    2.423972   2.799130   2.429015   1.398500   0.000000
     6  C    1.401694   2.424306   2.806526   2.425530   1.399556
     7  H    1.086692   2.153769   3.411966   3.887161   3.408953
     8  H    2.166471   1.086125   2.149844   3.405469   3.885103
     9  H    3.885763   3.419545   2.172377   1.085563   2.146647
    10  H    3.409822   3.885633   3.411925   2.154667   1.086591
    11  H    2.161969   3.408866   3.893251   3.409796   2.159279
    12  C    3.778350   2.486928   1.495691   2.542206   3.816449
    13  C    5.024579   3.866007   2.599246   3.000885   4.397389
    14  H    5.199906   4.213458   2.844895   2.789189   4.134376
    15  H    5.881490   4.621571   3.490030   4.048445   5.445630
    16  O    4.201577   2.809473   2.377458   3.640264   4.797194
    17  Br   5.591892   4.620761   3.454963   3.574824   4.770977
                    6          7          8          9         10
     6  C    0.000000
     7  H    2.160629   0.000000
     8  H    3.415704   2.497638   0.000000
     9  H    3.401964   4.972438   4.309565   0.000000
    10  H    2.159606   4.308276   4.971595   2.464191   0.000000
    11  H    1.086807   2.490118   4.316043   4.296101   2.488290
    12  C    4.300484   4.640064   2.655242   2.784106   4.693567
    13  C    5.242681   5.981283   4.159561   2.649417   5.025412
    14  H    5.169486   6.223053   4.697998   2.150546   4.585877
    15  H    6.227582   6.773267   4.708367   3.700386   6.089198
    16  O    5.023610   4.855798   2.479235   3.988946   5.752079
    17  Br   5.665575   6.535505   4.983665   3.133456   5.251951
                   11         12         13         14         15
    11  H    0.000000
    12  C    5.387215   0.000000
    13  C    6.303796   1.521899   0.000000
    14  H    6.179072   2.187608   1.090314   0.000000
    15  H    7.301790   2.135968   1.088947   1.794410   0.000000
    16  O    6.087749   1.222338   2.373784   3.165760   2.474258
    17  Br   6.638670   2.848599   1.948402   2.499966   2.500826
                   16         17
    16  O    0.000000
    17  Br   3.675267   0.000000
 Stoichiometry    C8H7BrO
 Framework group  C1[X(C8H7BrO)]
 Deg. of freedom    45
 Full point group                 C1      NOp   1
 Largest Abelian subgroup         C1      NOp   1
 Largest concise Abelian subgroup C1      NOp   1
                         Standard orientation:                         
 ---------------------------------------------------------------------
 Center     Atomic     Atomic              Coordinates (Angstroms)
 Number     Number      Type              X           Y           Z
 ---------------------------------------------------------------------
    1          6             0       -3.280116    0.325791   -0.691491
    2          6             0       -2.095549    1.038687   -0.500074
    3          6             0       -1.020792    0.451044    0.189350
    4          6             0       -1.166871   -0.837632    0.731007
    5          6             0       -2.358445   -1.545299    0.543491
    6          6             0       -3.422765   -0.959911   -0.151708
    7          1             0       -4.104020    0.781589   -1.234013
    8          1             0       -1.972424    2.040227   -0.901853
    9          1             0       -0.349881   -1.313327    1.264568
   10          1             0       -2.464517   -2.541998    0.963040
   11          1             0       -4.347181   -1.512639   -0.296954
   12          6             0        0.211287    1.272665    0.399132
   13          6             0        1.454579    0.603703    0.967371
   14          1             0        1.242666    0.006071    1.854339
   15          1             0        2.194782    1.372056    1.185408
   16          8             0        0.242403    2.464232    0.128373
   17         35             0        2.226668   -0.589718   -0.365257
 ---------------------------------------------------------------------
 Rotational constants (GHZ):      1.7894335      0.5389359      0.4531727
 Standard basis: 6-311+G(d,p) (5D, 7F)
 There are   288 symmetry adapted basis functions of A   symmetry.
 Integral buffers will be    262144 words long.
 Raffenetti 1 integral format.
 Two-electron integral symmetry is turned on.
   288 basis functions,   474 primitive gaussians,   300 cartesian basis functions
    49 alpha electrons       49 beta electrons
       nuclear repulsion energy       708.4484162294 Hartrees.
 NAtoms=   17 NActive=   17 NUniq=   17 SFac= 1.00D+00 NAtFMM=   60 Big=F
 One-electron integrals computed using PRISM.
 NBasis=   288 RedAO= T  NBF=   288
 NBsUse=   288 1.00D-06 NBFU=   288
 Initial guess read from the read-write file:
 Initial guess orbital symmetries:
       Occupied  (A) (A) (A) (A) (A) (A) (A) (A) (A) (A) (A) (A)
                 (A) (A) (A) (A) (A) (A) (A) (A) (A) (A) (A) (A)
                 (A) (A) (A) (A) (A) (A) (A) (A) (A) (A) (A) (A)
                 (A) (A) (A) (A) (A) (A) (A) (A) (A) (A) (A) (A)
                 (A)
       Virtual   (A) (A) (A) (A) (A) (A) (A) (A) (A) (A) (A) (A)
                 (A) (A) (A) (A) (A) (A) (A) (A) (A) (A) (A) (A)
                 (A) (A) (A) (A) (A) (A) (A) (A) (A) (A) (A) (A)
                 (A) (A) (A) (A) (A) (A) (A) (A) (A) (A) (A) (A)
                 (A) (A) (A) (A) (A) (A) (A) (A) (A) (A) (A) (A)
                 (A) (A) (A) (A) (A) (A) (A) (A) (A) (A) (A) (A)
                 (A) (A) (A) (A) (A) (A) (A) (A) (A) (A) (A) (A)
                 (A) (A) (A) (A) (A) (A) (A) (A) (A) (A) (A) (A)
                 (A) (A) (A) (A) (A) (A) (A) (A) (A) (A) (A) (A)
                 (A) (A) (A) (A) (A) (A) (A) (A) (A) (A) (A) (A)
                 (A) (A) (A) (A) (A) (A) (A) (A) (A) (A) (A) (A)
                 (A) (A) (A) (A) (A) (A) (A) (A) (A) (A) (A) (A)
                 (A) (A) (A) (A) (A) (A) (A) (A) (A) (A) (A) (A)
                 (A) (A) (A) (A) (A) (A) (A) (A) (A) (A) (A) (A)
                 (A) (A) (A) (A) (A) (A) (A) (A) (A) (A) (A) (A)
                 (A) (A) (A) (A) (A) (A) (A) (A) (A) (A) (A) (A)
                 (A) (A) (A) (A) (A) (A) (A) (A) (A) (A) (A) (A)
                 (A) (A) (A) (A) (A) (A) (A) (A) (A) (A) (A) (A)
                 (A) (A) (A) (A) (A) (A) (A) (A) (A) (A) (A) (A)
                 (A) (A) (A) (A) (A) (A) (A) (A) (A) (A) (A)
 Harris functional with IExCor=  205 diagonalized for initial guess.
 ExpMin= 3.50D-02 ExpMax= 4.40D+05 ExpMxC= 1.51D+04 IAcc=3 IRadAn=         5 AccDes= 0.00D+00
 HarFok:  IExCor= 205 AccDes= 0.00D+00 IRadAn=         5 IDoV=1
 ScaDFX=  1.000000  1.000000  1.000000  1.000000
 Requested convergence on RMS density matrix=1.00D-08 within 128 cycles.
 Requested convergence on MAX density matrix=1.00D-06.
 Requested convergence on             energy=1.00D-06.
 No special actions if energy rises.
 SCF Done:  E(RHF) =  -2954.34452609     A.U. after   14 cycles
             Convg  =    0.6501D-08             -V/T =  2.0003
             S**2   =   0.0000
 ExpMin= 3.50D-02 ExpMax= 4.40D+05 ExpMxC= 1.51D+04 IAcc=3 IRadAn=         5 AccDes= 0.00D+00
 HarFok:  IExCor= 205 AccDes= 0.00D+00 IRadAn=         5 IDoV=1
 ScaDFX=  1.000000  1.000000  1.000000  1.000000
 Range of M.O.s used for correlation:    24   288
 NBasis=   288 NAE=    49 NBE=    49 NFC=    23 NFV=     0
 NROrb=    265 NOA=    26 NOB=    26 NVA=   239 NVB=   239

 **** Warning!!: The largest alpha MO coefficient is  0.14850664D+03

 Disk-based method using ON**2 memory for  6 occupieds at a time.
 Estimated scratch disk usage=   259096704 words.
 Actual    scratch disk usage=   258541184 words.
 JobTyp=1 Pass  1:  I=  24 to  29 NPSUse=  1 ParTrn=F ParDer=F DoDerP=T.
 JobTyp=1 Pass  2:  I=  30 to  34 NPSUse=  1 ParTrn=F ParDer=F DoDerP=T.
 JobTyp=1 Pass  3:  I=  35 to  39 NPSUse=  1 ParTrn=F ParDer=F DoDerP=T.
 JobTyp=1 Pass  4:  I=  40 to  44 NPSUse=  1 ParTrn=F ParDer=F DoDerP=T.
 JobTyp=1 Pass  5:  I=  45 to  49 NPSUse=  1 ParTrn=F ParDer=F DoDerP=T.
 Spin components of T(2) and E(2):
     alpha-alpha T2 =       0.7122064172D-01 E2=     -0.1898278633D+00
     alpha-beta  T2 =       0.3709661257D+00 E2=     -0.1047520566D+01
     beta-beta   T2 =       0.7122064172D-01 E2=     -0.1898278633D+00
 ANorm=    0.1230206247D+01
 E2 =    -0.1427176293D+01 EUMP2 =    -0.29557717023851D+04
          Differentiating once with respect to electric field.
                with respect to dipole field.
          Differentiating once with respect to nuclear coordinates.
          There are   1 degrees of freedom in the 1st order CPHF.
 Petite list used in FoFDir.
 MinBra= 0 MaxBra= 2 Meth= 1.
 IRaf=       0 NMat=   1 IRICut=       1 DoRegI=T DoRafI=F ISym2E= 1 JSym2E=1.
     1 vectors were produced by pass  0.
 AX will form   1 AO Fock derivatives at one time.
     1 vectors were produced by pass  1.
     1 vectors were produced by pass  2.
     1 vectors were produced by pass  3.
     1 vectors were produced by pass  4.
     1 vectors were produced by pass  5.
     1 vectors were produced by pass  6.
     1 vectors were produced by pass  7.
     1 vectors were produced by pass  8.
     1 vectors were produced by pass  9.
     1 vectors were produced by pass 10.
     1 vectors were produced by pass 11.
     1 vectors were produced by pass 12.
     1 vectors were produced by pass 13.
     1 vectors were produced by pass 14.
     1 vectors were produced by pass 15.
     1 vectors were produced by pass 16.
 Inv2:  IOpt= 1 Iter= 1 AM= 7.49D-16 Conv= 1.00D-12.
 Inverted reduced A of dimension   17 with in-core refinement.
 End of Minotr Frequency-dependent properties file   721 does not exist.
 ***** Axes restored to original set *****
 -------------------------------------------------------------------
 Center     Atomic                   Forces (Hartrees/Bohr)
 Number     Number              X              Y              Z
 -------------------------------------------------------------------
    1          6           0.000026769   -0.000223909    0.000022821
    2          6          -0.000104499    0.000173970   -0.000050535
    3          6          -0.000104427   -0.000144677    0.000138113
    4          6           0.000040618    0.000159002   -0.000008302
    5          6          -0.000028825   -0.000208286    0.000019532
    6          6          -0.000003790    0.000227047   -0.000026519
    7          1           0.000035576    0.000067283    0.000034086
    8          1           0.000065391   -0.000039357   -0.000014470
    9          1          -0.000013639   -0.000048694    0.000048927
   10          1          -0.000027157    0.000080640    0.000006917
   11          1           0.000019178   -0.000083963    0.000048062
   12          6           0.000779874    0.000252817   -0.000391046
   13          6          -0.000216136   -0.000046853    0.000033377
   14          1           0.000046179    0.000017049   -0.000017590
   15          1           0.000036742    0.000015147   -0.000092396
   16          8          -0.000553458   -0.000145087    0.000283325
   17         35           0.000001603   -0.000052129   -0.000034302
 -------------------------------------------------------------------
 Cartesian Forces:  Max     0.000779874 RMS     0.000177360

 GradGradGradGradGradGradGradGradGradGradGradGradGradGradGradGradGradGrad
 Berny optimization.
 Internal  Forces:  Max     0.000636304 RMS     0.000089929
 Search for a local minimum.
 Step number  10 out of a maximum of  88
 All quantities printed in internal units (Hartrees-Bohrs-Radians)
 Update second derivatives using D2CorX and points  1  3  2  4  5
                                                        6  7  8  9 10
 Trust test= 1.21D+00 RLast= 7.60D-02 DXMaxT set to 2.78D-01
     Eigenvalues ---    0.00078   0.00823   0.01102   0.02000   0.02185
     Eigenvalues ---    0.02255   0.02273   0.02278   0.02290   0.02304
     Eigenvalues ---    0.02394   0.03437   0.07408   0.07889   0.15644
     Eigenvalues ---    0.15984   0.15993   0.15996   0.15998   0.16095
     Eigenvalues ---    0.16192   0.16877   0.21795   0.22045   0.23217
     Eigenvalues ---    0.23452   0.25048   0.25165   0.27611   0.31274
     Eigenvalues ---    0.35384   0.36492   0.36574   0.36617   0.36665
     Eigenvalues ---    0.36774   0.37678   0.41124   0.43297   0.44266
     Eigenvalues ---    0.47603   0.48090   0.48193   0.55124   0.94398
     Eigenvalues --- 1000.000001000.000001000.000001000.000001000.00000
     Eigenvalues --- 1000.000001000.000001000.000001000.000001000.00000
     Eigenvalues --- 1000.000001000.000001000.000001000.000001000.00000
     Eigenvalues --- 1000.000001000.000001000.000001000.000001000.00000
     Eigenvalues --- 1000.000001000.000001000.000001000.000001000.00000
     Eigenvalues --- 1000.000001000.000001000.000001000.000001000.00000
     Eigenvalues --- 1000.000001000.000001000.00000
 RFO step:  Lambda=-1.82238619D-06.
 Quartic linear search produced a step of  0.31433.
 Iteration  1 RMS(Cart)=  0.00468527 RMS(Int)=  0.00000864
 Iteration  2 RMS(Cart)=  0.00001300 RMS(Int)=  0.00000096
 Iteration  3 RMS(Cart)=  0.00000000 RMS(Int)=  0.00000096
 Variable       Old X    -DE/DX   Delta X   Delta X   Delta X     New X
                                 (Linear)    (Quad)   (Total)
    R1        2.63755  -0.00006   0.00006  -0.00003   0.00003   2.63758
    R2        2.64882  -0.00001   0.00002  -0.00001   0.00002   2.64883
    R3        2.05355  -0.00004   0.00004  -0.00004   0.00000   2.05355
    R4        2.65621   0.00000  -0.00001   0.00003   0.00002   2.65623
    R5        2.05248  -0.00006   0.00005  -0.00006  -0.00001   2.05247
    R6        2.65600  -0.00005  -0.00003   0.00002  -0.00001   2.65599
    R7        2.82645  -0.00022  -0.00005  -0.00030  -0.00035   2.82610
    R8        2.64278  -0.00005   0.00002  -0.00003  -0.00001   2.64277
    R9        2.05142   0.00001   0.00005   0.00001   0.00006   2.05148
   R10        2.64478  -0.00003   0.00006  -0.00002   0.00004   2.64482
   R11        2.05336  -0.00003   0.00004  -0.00001   0.00003   2.05339
   R12        2.05377  -0.00005   0.00003  -0.00005  -0.00002   2.05374
   R13        2.87597  -0.00018   0.00005  -0.00027  -0.00022   2.87575
   R14        2.30988   0.00064   0.00004   0.00039   0.00044   2.31032
   R15        2.06039   0.00003   0.00006   0.00005   0.00011   2.06051
   R16        2.05781  -0.00010   0.00007  -0.00010  -0.00003   2.05778
   R17        3.68195  -0.00005  -0.00018  -0.00008  -0.00026   3.68168
    A1        2.09678   0.00002   0.00000   0.00010   0.00009   2.09687
    A2        2.09175  -0.00002   0.00003  -0.00005  -0.00002   2.09172
    A3        2.09419   0.00000   0.00000   0.00002   0.00002   2.09421
    A4        2.09748  -0.00005  -0.00005  -0.00010  -0.00016   2.09732
    A5        2.11352   0.00005   0.00002   0.00018   0.00019   2.11371
    A6        2.07176   0.00000   0.00006  -0.00001   0.00005   2.07181
    A7        2.08619   0.00005   0.00015   0.00016   0.00030   2.08649
    A8        2.05895   0.00014   0.00000   0.00017   0.00016   2.05911
    A9        2.13558  -0.00018  -0.00008  -0.00020  -0.00028   2.13530
   A10        2.09537  -0.00002  -0.00009  -0.00006  -0.00015   2.09521
   A11        2.10945  -0.00004   0.00010  -0.00010   0.00000   2.10945
   A12        2.07762   0.00006   0.00004   0.00023   0.00027   2.07789
   A13        2.09775   0.00000   0.00005   0.00004   0.00009   2.09784
   A14        2.08928   0.00001  -0.00001   0.00007   0.00005   2.08933
   A15        2.09581  -0.00001  -0.00002  -0.00004  -0.00007   2.09574
   A16        2.09157   0.00000   0.00001   0.00002   0.00003   2.09160
   A17        2.09623   0.00002   0.00000   0.00011   0.00011   2.09634
   A18        2.09498  -0.00002   0.00001  -0.00006  -0.00006   2.09492
   A19        2.07586  -0.00007  -0.00018   0.00001  -0.00017   2.07569
   A20        2.12398   0.00001  -0.00002  -0.00010  -0.00012   2.12386
   A21        2.08335   0.00006   0.00021   0.00008   0.00029   2.08364
   A22        1.96697   0.00002  -0.00024  -0.00008  -0.00032   1.96665
   A23        1.89644   0.00004   0.00010   0.00019   0.00029   1.89673
   A24        1.91515  -0.00003   0.00000  -0.00001  -0.00001   1.91513
   A25        1.93476  -0.00001  -0.00022   0.00003  -0.00019   1.93457
   A26        1.87306  -0.00004   0.00011  -0.00018  -0.00007   1.87299
   A27        1.87525   0.00003   0.00028   0.00005   0.00033   1.87558
    D1        0.04378  -0.00004  -0.00078  -0.00255  -0.00333   0.04045
    D2       -3.12951   0.00000   0.00012  -0.00034  -0.00021  -3.12973
    D3       -3.13080   0.00001   0.00008   0.00005   0.00013  -3.13068
    D4       -0.02092   0.00005   0.00099   0.00226   0.00324  -0.01767
    D5       -0.03588   0.00004   0.00072   0.00248   0.00320  -0.03268
    D6        3.13639  -0.00001   0.00012  -0.00014  -0.00002   3.13637
    D7        3.13875  -0.00001  -0.00015  -0.00012  -0.00026   3.13849
    D8        0.02784  -0.00006  -0.00075  -0.00273  -0.00348   0.02436
    D9       -0.04485   0.00003   0.00102   0.00236   0.00339  -0.04146
   D10       -3.11276   0.00002  -0.00001   0.00055   0.00054  -3.11223
   D11        3.12770  -0.00001   0.00014   0.00020   0.00034   3.12804
   D12        0.05978  -0.00001  -0.00089  -0.00162  -0.00251   0.05727
   D13        0.03830  -0.00003  -0.00121  -0.00213  -0.00335   0.03496
   D14        3.13795   0.00001   0.00017   0.00000   0.00017   3.13812
   D15        3.10285   0.00000  -0.00013  -0.00021  -0.00034   3.10251
   D16       -0.08069   0.00003   0.00126   0.00192   0.00317  -0.07752
   D17       -2.99480  -0.00001   0.01085  -0.00136   0.00949  -2.98530
   D18        0.14912   0.00002   0.01047  -0.00044   0.01003   0.15915
   D19        0.22270  -0.00003   0.00978  -0.00325   0.00653   0.22922
   D20       -2.91658   0.00000   0.00939  -0.00233   0.00706  -2.90951
   D21       -0.03080   0.00003   0.00117   0.00209   0.00326  -0.02754
   D22        3.13945  -0.00002   0.00050  -0.00041   0.00008   3.13954
   D23       -3.13120   0.00000  -0.00020   0.00001  -0.00019  -3.13139
   D24        0.03905  -0.00005  -0.00087  -0.00250  -0.00336   0.03568
   D25        0.02939  -0.00004  -0.00091  -0.00225  -0.00317   0.02623
   D26        3.14033   0.00001  -0.00032   0.00036   0.00005   3.14038
   D27       -3.14096   0.00001  -0.00024   0.00026   0.00002  -3.14094
   D28       -0.03003   0.00006   0.00036   0.00288   0.00324  -0.02679
   D29       -0.84838   0.00004  -0.00526   0.00135  -0.00391  -0.85229
   D30       -2.99977   0.00001  -0.00489   0.00123  -0.00366  -3.00343
   D31        1.23774  -0.00003  -0.00528   0.00106  -0.00421   1.23353
   D32        2.29095   0.00001  -0.00488   0.00045  -0.00444   2.28651
   D33        0.13956  -0.00002  -0.00451   0.00033  -0.00418   0.13538
   D34       -1.90612  -0.00006  -0.00490   0.00016  -0.00474  -1.91086
         Item               Value     Threshold  Converged?
 Maximum Force            0.000636     0.000450     NO 
 RMS     Force            0.000090     0.000300     YES
 Maximum Displacement     0.021420     0.001800     NO 
 RMS     Displacement     0.004685     0.001200     NO 
 Predicted change in Energy=-1.220105D-06
 GradGradGradGradGradGradGradGradGradGradGradGradGradGradGradGradGradGrad

                          Input orientation:                          
 ---------------------------------------------------------------------
 Center     Atomic     Atomic              Coordinates (Angstroms)
 Number     Number      Type              X           Y           Z
 ---------------------------------------------------------------------
    1          6             0       -0.002858    0.075890    0.000388
    2          6             0       -0.010390    0.026465    1.395238
    3          6             0        1.200715   -0.025875    2.106747
    4          6             0        2.416236   -0.078721    1.403100
    5          6             0        2.418534   -0.036783    0.005235
    6          6             0        1.210708    0.024598   -0.699181
    7          1             0       -0.941958    0.126516   -0.544066
    8          1             0       -0.942144    0.054056    1.952670
    9          1             0        3.364097   -0.116447    1.930975
   10          1             0        3.361558   -0.076062   -0.533164
   11          1             0        1.215700    0.058225   -1.785444
   12          6             0        1.134961   -0.116244    3.598071
   13          6             0        2.418496    0.032961    4.401871
   14          1             0        3.227311   -0.592105    4.022363
   15          1             0        2.206007   -0.199071    5.444356
   16          8             0        0.079363   -0.309267    4.183844
   17         35             0        3.030150    1.881213    4.327227
 ---------------------------------------------------------------------
                    Distance matrix (angstroms):
                    1          2          3          4          5
     1  C    0.000000
     2  C    1.395746   0.000000
     3  C    2.428104   1.405618   0.000000
     4  C    2.800628   2.428918   1.405490   0.000000
     5  C    2.424016   2.799247   2.428899   1.398496   0.000000
     6  C    1.401702   2.424392   2.806400   2.425605   1.399576
     7  H    1.086694   2.153771   3.411903   3.887293   3.409003
     8  H    2.166596   1.086119   2.149878   3.405638   3.885217
     9  H    3.885942   3.419737   2.172400   1.085595   2.146837
    10  H    3.409848   3.885780   3.411875   2.154706   1.086606
    11  H    2.162034   3.408966   3.893128   3.409817   2.159251
    12  C    3.778209   2.486899   1.495506   2.541844   3.816064
    13  C    5.023728   3.865148   2.598855   3.000851   4.397189
    14  H    5.201585   4.215106   2.845574   2.789613   4.135193
    15  H    5.881452   4.621541   3.490021   4.048510   5.445691
    16  O    4.201953   2.810177   2.377409   3.639597   4.796534
    17  Br   5.583893   4.613191   3.451717   3.573339   4.767850
                    6          7          8          9         10
     6  C    0.000000
     7  H    2.160652   0.000000
     8  H    3.415838   2.497788   0.000000
     9  H    3.402161   4.972622   4.309670   0.000000
    10  H    2.159596   4.308296   4.971735   2.464471   0.000000
    11  H    1.086795   2.490215   4.316225   4.296264   2.488161
    12  C    4.300226   4.640024   2.655317   2.783569   4.693234
    13  C    5.242095   5.980276   4.158477   2.649870   5.025517
    14  H    5.171072   6.225070   4.699522   2.149154   4.586626
    15  H    6.227656   6.773249   4.708163   3.700250   6.089431
    16  O    5.023479   4.856556   2.480649   3.987741   5.751291
    17  Br   5.658813   6.525803   4.975555   3.137545   5.250157
                   11         12         13         14         15
    11  H    0.000000
    12  C    5.386946   0.000000
    13  C    6.303191   1.521781   0.000000
    14  H    6.180625   2.187326   1.090374   0.000000
    15  H    7.301844   2.136064   1.088929   1.794325   0.000000
    16  O    6.087587   1.222569   2.374068   3.164751   2.474601
    17  Br   6.631761   2.848375   1.948263   2.499823   2.500954
                   16         17
    16  O    0.000000
    17  Br   3.677758   0.000000
 Stoichiometry    C8H7BrO
 Framework group  C1[X(C8H7BrO)]
 Deg. of freedom    45
 Full point group                 C1      NOp   1
 Largest Abelian subgroup         C1      NOp   1
 Largest concise Abelian subgroup C1      NOp   1
                         Standard orientation:                         
 ---------------------------------------------------------------------
 Center     Atomic     Atomic              Coordinates (Angstroms)
 Number     Number      Type              X           Y           Z
 ---------------------------------------------------------------------
    1          6             0       -3.275372    0.323466   -0.697114
    2          6             0       -2.090866    1.036662   -0.506314
    3          6             0       -1.019239    0.452676    0.191064
    4          6             0       -1.166824   -0.833768    0.737584
    5          6             0       -2.358377   -1.541580    0.550515
    6          6             0       -3.419709   -0.959992   -0.152437
    7          1             0       -4.096850    0.776194   -1.245852
    8          1             0       -1.966292    2.036437   -0.912005
    9          1             0       -0.352090   -1.306325    1.277412
   10          1             0       -2.465853   -2.536551    0.973828
   11          1             0       -4.344060   -1.512932   -0.297190
   12          6             0        0.212581    1.274446    0.400470
   13          6             0        1.456663    0.605045    0.966139
   14          1             0        1.246317    0.009209    1.854761
   15          1             0        2.198487    1.372690    1.181044
   16          8             0        0.242517    2.466761    0.131834
   17         35             0        2.223059   -0.591844   -0.366461
 ---------------------------------------------------------------------
 Rotational constants (GHZ):      1.7851443      0.5398574      0.4539893
 Standard basis: 6-311+G(d,p) (5D, 7F)
 There are   288 symmetry adapted basis functions of A   symmetry.
 Integral buffers will be    262144 words long.
 Raffenetti 1 integral format.
 Two-electron integral symmetry is turned on.
   288 basis functions,   474 primitive gaussians,   300 cartesian basis functions
    49 alpha electrons       49 beta electrons
       nuclear repulsion energy       708.5838397758 Hartrees.
 NAtoms=   17 NActive=   17 NUniq=   17 SFac= 1.00D+00 NAtFMM=   60 Big=F
 One-electron integrals computed using PRISM.
 NBasis=   288 RedAO= T  NBF=   288
 NBsUse=   288 1.00D-06 NBFU=   288
 Initial guess read from the read-write file:
 Initial guess orbital symmetries:
       Occupied  (A) (A) (A) (A) (A) (A) (A) (A) (A) (A) (A) (A)
                 (A) (A) (A) (A) (A) (A) (A) (A) (A) (A) (A) (A)
                 (A) (A) (A) (A) (A) (A) (A) (A) (A) (A) (A) (A)
                 (A) (A) (A) (A) (A) (A) (A) (A) (A) (A) (A) (A)
                 (A)
       Virtual   (A) (A) (A) (A) (A) (A) (A) (A) (A) (A) (A) (A)
                 (A) (A) (A) (A) (A) (A) (A) (A) (A) (A) (A) (A)
                 (A) (A) (A) (A) (A) (A) (A) (A) (A) (A) (A) (A)
                 (A) (A) (A) (A) (A) (A) (A) (A) (A) (A) (A) (A)
                 (A) (A) (A) (A) (A) (A) (A) (A) (A) (A) (A) (A)
                 (A) (A) (A) (A) (A) (A) (A) (A) (A) (A) (A) (A)
                 (A) (A) (A) (A) (A) (A) (A) (A) (A) (A) (A) (A)
                 (A) (A) (A) (A) (A) (A) (A) (A) (A) (A) (A) (A)
                 (A) (A) (A) (A) (A) (A) (A) (A) (A) (A) (A) (A)
                 (A) (A) (A) (A) (A) (A) (A) (A) (A) (A) (A) (A)
                 (A) (A) (A) (A) (A) (A) (A) (A) (A) (A) (A) (A)
                 (A) (A) (A) (A) (A) (A) (A) (A) (A) (A) (A) (A)
                 (A) (A) (A) (A) (A) (A) (A) (A) (A) (A) (A) (A)
                 (A) (A) (A) (A) (A) (A) (A) (A) (A) (A) (A) (A)
                 (A) (A) (A) (A) (A) (A) (A) (A) (A) (A) (A) (A)
                 (A) (A) (A) (A) (A) (A) (A) (A) (A) (A) (A) (A)
                 (A) (A) (A) (A) (A) (A) (A) (A) (A) (A) (A) (A)
                 (A) (A) (A) (A) (A) (A) (A) (A) (A) (A) (A) (A)
                 (A) (A) (A) (A) (A) (A) (A) (A) (A) (A) (A) (A)
                 (A) (A) (A) (A) (A) (A) (A) (A) (A) (A) (A)
 Harris functional with IExCor=  205 diagonalized for initial guess.
 ExpMin= 3.50D-02 ExpMax= 4.40D+05 ExpMxC= 1.51D+04 IAcc=3 IRadAn=         5 AccDes= 0.00D+00
 HarFok:  IExCor= 205 AccDes= 0.00D+00 IRadAn=         5 IDoV=1
 ScaDFX=  1.000000  1.000000  1.000000  1.000000
 Requested convergence on RMS density matrix=1.00D-08 within 128 cycles.
 Requested convergence on MAX density matrix=1.00D-06.
 Requested convergence on             energy=1.00D-06.
 No special actions if energy rises.
 SCF Done:  E(RHF) =  -2954.34450991     A.U. after   13 cycles
             Convg  =    0.5319D-08             -V/T =  2.0003
             S**2   =   0.0000
 ExpMin= 3.50D-02 ExpMax= 4.40D+05 ExpMxC= 1.51D+04 IAcc=3 IRadAn=         5 AccDes= 0.00D+00
 HarFok:  IExCor= 205 AccDes= 0.00D+00 IRadAn=         5 IDoV=1
 ScaDFX=  1.000000  1.000000  1.000000  1.000000
 Range of M.O.s used for correlation:    24   288
 NBasis=   288 NAE=    49 NBE=    49 NFC=    23 NFV=     0
 NROrb=    265 NOA=    26 NOB=    26 NVA=   239 NVB=   239

 **** Warning!!: The largest alpha MO coefficient is  0.14684428D+03

 Disk-based method using ON**2 memory for  6 occupieds at a time.
 Estimated scratch disk usage=   259096704 words.
 Actual    scratch disk usage=   258541184 words.
 JobTyp=1 Pass  1:  I=  24 to  29 NPSUse=  1 ParTrn=F ParDer=F DoDerP=T.
 JobTyp=1 Pass  2:  I=  30 to  34 NPSUse=  1 ParTrn=F ParDer=F DoDerP=T.
 JobTyp=1 Pass  3:  I=  35 to  39 NPSUse=  1 ParTrn=F ParDer=F DoDerP=T.
 JobTyp=1 Pass  4:  I=  40 to  44 NPSUse=  1 ParTrn=F ParDer=F DoDerP=T.
 JobTyp=1 Pass  5:  I=  45 to  49 NPSUse=  1 ParTrn=F ParDer=F DoDerP=T.
 Spin components of T(2) and E(2):
     alpha-alpha T2 =       0.7122321124D-01 E2=     -0.1898315947D+00
     alpha-beta  T2 =       0.3709728304D+00 E2=     -0.1047530945D+01
     beta-beta   T2 =       0.7122321124D-01 E2=     -0.1898315947D+00
 ANorm=    0.1230211060D+01
 E2 =    -0.1427194134D+01 EUMP2 =    -0.29557717040414D+04
          Differentiating once with respect to electric field.
                with respect to dipole field.
          Differentiating once with respect to nuclear coordinates.
          There are   1 degrees of freedom in the 1st order CPHF.
 Petite list used in FoFDir.
 MinBra= 0 MaxBra= 2 Meth= 1.
 IRaf=       0 NMat=   1 IRICut=       1 DoRegI=T DoRafI=F ISym2E= 1 JSym2E=1.
     1 vectors were produced by pass  0.
 AX will form   1 AO Fock derivatives at one time.
     1 vectors were produced by pass  1.
     1 vectors were produced by pass  2.
     1 vectors were produced by pass  3.
     1 vectors were produced by pass  4.
     1 vectors were produced by pass  5.
     1 vectors were produced by pass  6.
     1 vectors were produced by pass  7.
     1 vectors were produced by pass  8.
     1 vectors were produced by pass  9.
     1 vectors were produced by pass 10.
     1 vectors were produced by pass 11.
     1 vectors were produced by pass 12.
     1 vectors were produced by pass 13.
     1 vectors were produced by pass 14.
     1 vectors were produced by pass 15.
     1 vectors were produced by pass 16.
 Inv2:  IOpt= 1 Iter= 1 AM= 9.32D-16 Conv= 1.00D-12.
 Inverted reduced A of dimension   17 with in-core refinement.
 End of Minotr Frequency-dependent properties file   721 does not exist.
 ***** Axes restored to original set *****
 -------------------------------------------------------------------
 Center     Atomic                   Forces (Hartrees/Bohr)
 Number     Number              X              Y              Z
 -------------------------------------------------------------------
    1          6           0.000018509   -0.000109088    0.000021077
    2          6          -0.000045155    0.000074412   -0.000048284
    3          6          -0.000107391   -0.000032555    0.000102361
    4          6           0.000016030    0.000057892   -0.000028216
    5          6          -0.000010555   -0.000097262    0.000018821
    6          6          -0.000002459    0.000109123   -0.000001443
    7          1           0.000036312    0.000034011    0.000030123
    8          1           0.000058200   -0.000017703   -0.000018753
    9          1          -0.000026124   -0.000017623    0.000022317
   10          1          -0.000034816    0.000044595    0.000012924
   11          1           0.000010947   -0.000047503    0.000043870
   12          6           0.000483926    0.000084457   -0.000248943
   13          6          -0.000188494   -0.000066162    0.000031321
   14          1           0.000022311    0.000029992   -0.000001527
   15          1           0.000023863    0.000019854   -0.000081525
   16          8          -0.000274582   -0.000056749    0.000158792
   17         35           0.000019479   -0.000009692   -0.000012914
 -------------------------------------------------------------------
 Cartesian Forces:  Max     0.000483926 RMS     0.000103485

 GradGradGradGradGradGradGradGradGradGradGradGradGradGradGradGradGradGrad
 Berny optimization.
 Internal  Forces:  Max     0.000322149 RMS     0.000052837
 Search for a local minimum.
 Step number  11 out of a maximum of  88
 All quantities printed in internal units (Hartrees-Bohrs-Radians)
 Update second derivatives using D2CorX and points  1  3  2  4  5
                                                        6  7  8  9 10

                                                       11
 Trust test= 1.36D+00 RLast= 2.27D-02 DXMaxT set to 2.78D-01
     Eigenvalues ---    0.00082   0.00789   0.00943   0.01946   0.02184
     Eigenvalues ---    0.02255   0.02268   0.02278   0.02290   0.02303
     Eigenvalues ---    0.02343   0.03467   0.07419   0.07849   0.15721
     Eigenvalues ---    0.15991   0.15994   0.15997   0.16002   0.16087
     Eigenvalues ---    0.16168   0.16856   0.21782   0.22054   0.22859
     Eigenvalues ---    0.23474   0.24997   0.25512   0.27591   0.31299
     Eigenvalues ---    0.35177   0.36502   0.36573   0.36617   0.36665
     Eigenvalues ---    0.36779   0.37744   0.40367   0.43311   0.44263
     Eigenvalues ---    0.47667   0.48081   0.48198   0.54225   0.84576
     Eigenvalues --- 1000.000001000.000001000.000001000.000001000.00000
     Eigenvalues --- 1000.000001000.000001000.000001000.000001000.00000
     Eigenvalues --- 1000.000001000.000001000.000001000.000001000.00000
     Eigenvalues --- 1000.000001000.000001000.000001000.000001000.00000
     Eigenvalues --- 1000.000001000.000001000.000001000.000001000.00000
     Eigenvalues --- 1000.000001000.000001000.000001000.000001000.00000
     Eigenvalues --- 1000.000001000.000001000.00000
 RFO step:  Lambda=-3.46973975D-07.
 Quartic linear search produced a step of  0.70022.
 Iteration  1 RMS(Cart)=  0.00198221 RMS(Int)=  0.00000194
 Iteration  2 RMS(Cart)=  0.00000269 RMS(Int)=  0.00000092
 Iteration  3 RMS(Cart)=  0.00000000 RMS(Int)=  0.00000092
 Variable       Old X    -DE/DX   Delta X   Delta X   Delta X     New X
                                 (Linear)    (Quad)   (Total)
    R1        2.63758  -0.00006   0.00002  -0.00011  -0.00009   2.63749
    R2        2.64883  -0.00003   0.00001  -0.00008  -0.00007   2.64876
    R3        2.05355  -0.00004   0.00000  -0.00008  -0.00008   2.05347
    R4        2.65623  -0.00003   0.00001  -0.00007  -0.00006   2.65617
    R5        2.05247  -0.00006  -0.00001  -0.00011  -0.00012   2.05235
    R6        2.65599  -0.00004  -0.00001  -0.00002  -0.00003   2.65596
    R7        2.82610  -0.00016  -0.00024  -0.00028  -0.00053   2.82557
    R8        2.64277  -0.00006  -0.00001  -0.00012  -0.00012   2.64265
    R9        2.05148  -0.00001   0.00004  -0.00007  -0.00003   2.05145
   R10        2.64482  -0.00005   0.00003  -0.00008  -0.00005   2.64476
   R11        2.05339  -0.00004   0.00002  -0.00008  -0.00006   2.05332
   R12        2.05374  -0.00005  -0.00002  -0.00008  -0.00010   2.05365
   R13        2.87575  -0.00014  -0.00016  -0.00034  -0.00050   2.87525
   R14        2.31032   0.00032   0.00031   0.00019   0.00049   2.31081
   R15        2.06051   0.00000   0.00008  -0.00005   0.00003   2.06054
   R16        2.05778  -0.00009  -0.00002  -0.00015  -0.00017   2.05760
   R17        3.68168   0.00000  -0.00018   0.00018  -0.00001   3.68168
    A1        2.09687   0.00001   0.00007   0.00002   0.00008   2.09695
    A2        2.09172  -0.00001  -0.00002  -0.00003  -0.00005   2.09167
    A3        2.09421   0.00000   0.00002   0.00002   0.00003   2.09425
    A4        2.09732  -0.00002  -0.00011   0.00001  -0.00010   2.09722
    A5        2.11371   0.00003   0.00013   0.00006   0.00020   2.11391
    A6        2.07181   0.00000   0.00003  -0.00007  -0.00004   2.07177
    A7        2.08649   0.00002   0.00021  -0.00005   0.00016   2.08666
    A8        2.05911   0.00010   0.00011   0.00017   0.00028   2.05940
    A9        2.13530  -0.00012  -0.00020  -0.00016  -0.00035   2.13494
   A10        2.09521   0.00000  -0.00011   0.00004  -0.00007   2.09514
   A11        2.10945  -0.00003   0.00000  -0.00011  -0.00011   2.10933
   A12        2.07789   0.00003   0.00019   0.00007   0.00026   2.07815
   A13        2.09784  -0.00001   0.00006  -0.00002   0.00004   2.09787
   A14        2.08933   0.00001   0.00004   0.00005   0.00008   2.08941
   A15        2.09574   0.00000  -0.00005  -0.00002  -0.00007   2.09567
   A16        2.09160   0.00000   0.00002   0.00000   0.00002   2.09162
   A17        2.09634   0.00001   0.00008   0.00004   0.00011   2.09645
   A18        2.09492  -0.00002  -0.00004  -0.00003  -0.00007   2.09485
   A19        2.07569   0.00001  -0.00012   0.00037   0.00025   2.07594
   A20        2.12386   0.00000  -0.00008  -0.00007  -0.00015   2.12371
   A21        2.08364  -0.00001   0.00020  -0.00031  -0.00010   2.08353
   A22        1.96665   0.00002  -0.00022   0.00017  -0.00005   1.96660
   A23        1.89673   0.00001   0.00020   0.00000   0.00021   1.89694
   A24        1.91513   0.00001  -0.00001   0.00011   0.00010   1.91523
   A25        1.93457  -0.00001  -0.00014   0.00004  -0.00010   1.93447
   A26        1.87299  -0.00004  -0.00005  -0.00021  -0.00026   1.87273
   A27        1.87558   0.00000   0.00023  -0.00012   0.00011   1.87569
    D1        0.04045  -0.00002  -0.00233  -0.00015  -0.00249   0.03797
    D2       -3.12973   0.00000  -0.00015  -0.00004  -0.00019  -3.12992
    D3       -3.13068   0.00000   0.00009   0.00008   0.00017  -3.13051
    D4       -0.01767   0.00002   0.00227   0.00019   0.00246  -0.01521
    D5       -0.03268   0.00002   0.00224   0.00013   0.00237  -0.03031
    D6        3.13637  -0.00001  -0.00001  -0.00019  -0.00020   3.13618
    D7        3.13849  -0.00001  -0.00018  -0.00010  -0.00028   3.13820
    D8        0.02436  -0.00003  -0.00244  -0.00042  -0.00285   0.02151
    D9       -0.04146   0.00002   0.00237  -0.00003   0.00234  -0.03912
   D10       -3.11223   0.00002   0.00037   0.00052   0.00089  -3.11134
   D11        3.12804   0.00000   0.00024  -0.00015   0.00009   3.12814
   D12        0.05727   0.00000  -0.00176   0.00040  -0.00136   0.05592
   D13        0.03496  -0.00001  -0.00234   0.00025  -0.00210   0.03286
   D14        3.13812   0.00000   0.00012  -0.00002   0.00010   3.13822
   D15        3.10251   0.00000  -0.00024  -0.00031  -0.00055   3.10196
   D16       -0.07752   0.00001   0.00222  -0.00058   0.00164  -0.07587
   D17       -2.98530  -0.00001   0.00665  -0.00237   0.00428  -2.98103
   D18        0.15915   0.00000   0.00702  -0.00261   0.00441   0.16356
   D19        0.22922  -0.00001   0.00457  -0.00181   0.00276   0.23198
   D20       -2.90951   0.00000   0.00495  -0.00205   0.00289  -2.90662
   D21       -0.02754   0.00001   0.00228  -0.00027   0.00201  -0.02553
   D22        3.13954  -0.00001   0.00006  -0.00043  -0.00037   3.13916
   D23       -3.13139   0.00000  -0.00013  -0.00001  -0.00014  -3.13153
   D24        0.03568  -0.00002  -0.00236  -0.00017  -0.00253   0.03316
   D25        0.02623  -0.00001  -0.00222   0.00008  -0.00213   0.02409
   D26        3.14038   0.00001   0.00003   0.00040   0.00043   3.14081
   D27       -3.14094   0.00001   0.00002   0.00025   0.00026  -3.14068
   D28       -0.02679   0.00003   0.00227   0.00056   0.00283  -0.02396
   D29       -0.85229   0.00001  -0.00274   0.00072  -0.00202  -0.85431
   D30       -3.00343   0.00000  -0.00256   0.00056  -0.00200  -3.00543
   D31        1.23353  -0.00002  -0.00295   0.00064  -0.00231   1.23121
   D32        2.28651   0.00001  -0.00311   0.00096  -0.00215   2.28436
   D33        0.13538  -0.00001  -0.00293   0.00080  -0.00213   0.13324
   D34       -1.91086  -0.00002  -0.00332   0.00088  -0.00244  -1.91330
         Item               Value     Threshold  Converged?
 Maximum Force            0.000322     0.000450     YES
 RMS     Force            0.000053     0.000300     YES
 Maximum Displacement     0.009535     0.001800     NO 
 RMS     Displacement     0.001982     0.001200     NO 
 Predicted change in Energy=-5.002677D-07
 GradGradGradGradGradGradGradGradGradGradGradGradGradGradGradGradGradGrad

                          Input orientation:                          
 ---------------------------------------------------------------------
 Center     Atomic     Atomic              Coordinates (Angstroms)
 Number     Number      Type              X           Y           Z
 ---------------------------------------------------------------------
    1          6             0       -0.002728    0.076678    0.000655
    2          6             0       -0.010315    0.027612    1.395469
    3          6             0        1.200748   -0.027123    2.106807
    4          6             0        2.416287   -0.079863    1.403214
    5          6             0        2.418528   -0.037987    0.005412
    6          6             0        1.210803    0.025651   -0.698920
    7          1             0       -0.941723    0.129320   -0.543706
    8          1             0       -0.941936    0.055174    1.953002
    9          1             0        3.363972   -0.119499    1.931230
   10          1             0        3.361485   -0.076821   -0.533070
   11          1             0        1.215859    0.058811   -1.785146
   12          6             0        1.135433   -0.118152    3.597831
   13          6             0        2.418256    0.034056    4.401708
   14          1             0        3.228127   -0.590300    4.023240
   15          1             0        2.206022   -0.196877    5.444392
   16          8             0        0.080125   -0.314312    4.183628
   17         35             0        3.027543    1.882980    4.324482
 ---------------------------------------------------------------------
                    Distance matrix (angstroms):
                    1          2          3          4          5
     1  C    0.000000
     2  C    1.395698   0.000000
     3  C    2.427963   1.405586   0.000000
     4  C    2.800590   2.428993   1.405475   0.000000
     5  C    2.423974   2.799257   2.428779   1.398430   0.000000
     6  C    1.401665   2.424376   2.806241   2.425549   1.399547
     7  H    1.086652   2.153663   3.411726   3.887220   3.408931
     8  H    2.166618   1.086057   2.149773   3.405607   3.885165
     9  H    3.885907   3.419722   2.172303   1.085578   2.146924
    10  H    3.409743   3.885770   3.411775   2.154670   1.086572
    11  H    2.162027   3.408928   3.892931   3.409677   2.159139
    12  C    3.777968   2.486842   1.495227   2.541337   3.815525
    13  C    5.023171   3.864644   2.598584   3.000658   4.396886
    14  H    5.202353   4.215982   2.846076   2.790013   4.135631
    15  H    5.881129   4.621290   3.489823   4.048337   5.445448
    16  O    4.202024   2.810502   2.377280   3.639138   4.796037
    17  Br   5.580389   4.609782   3.450182   3.572141   4.766065
                    6          7          8          9         10
     6  C    0.000000
     7  H    2.160604   0.000000
     8  H    3.415823   2.497809   0.000000
     9  H    3.402189   4.972547   4.309504   0.000000
    10  H    2.159499   4.308155   4.971660   2.464671   0.000000
    11  H    1.086744   2.490242   4.316231   4.296235   2.487931
    12  C    4.299817   4.639843   2.655365   2.782795   4.692692
    13  C    5.241604   5.979603   4.157823   2.649759   5.025337
    14  H    5.171826   6.225954   4.700207   2.148631   4.587092
    15  H    6.227380   6.772889   4.707756   3.699885   6.089300
    16  O    5.023274   4.856817   2.481294   3.986841   5.750736
    17  Br   5.655509   6.521476   4.972077   3.138593   5.248633
                   11         12         13         14         15
    11  H    0.000000
    12  C    5.386485   0.000000
    13  C    6.302661   1.521519   0.000000
    14  H    6.181256   2.187068   1.090390   0.000000
    15  H    7.301509   2.135918   1.088836   1.794200   0.000000
    16  O    6.087313   1.222830   2.373979   3.164145   2.474420
    17  Br   6.628525   2.848268   1.948259   2.499619   2.500980
                   16         17
    16  O    0.000000
    17  Br   3.679023   0.000000
 Stoichiometry    C8H7BrO
 Framework group  C1[X(C8H7BrO)]
 Deg. of freedom    45
 Full point group                 C1      NOp   1
 Largest Abelian subgroup         C1      NOp   1
 Largest concise Abelian subgroup C1      NOp   1
                         Standard orientation:                         
 ---------------------------------------------------------------------
 Center     Atomic     Atomic              Coordinates (Angstroms)
 Number     Number      Type              X           Y           Z
 ---------------------------------------------------------------------
    1          6             0       -3.273405    0.322345   -0.699124
    2          6             0       -2.088836    1.035600   -0.509296
    3          6             0       -1.018538    0.453465    0.191599
    4          6             0       -1.166454   -0.832081    0.740099
    5          6             0       -2.357996   -1.539954    0.553681
    6          6             0       -3.418092   -0.960264   -0.152640
    7          1             0       -4.093803    0.773489   -1.250692
    8          1             0       -1.963817    2.034644   -0.916482
    9          1             0       -0.352590   -1.302935    1.282687
   10          1             0       -2.465752   -2.534361    0.978158
   11          1             0       -4.342540   -1.513187   -0.296468
   12          6             0        0.212989    1.275174    0.400973
   13          6             0        1.457472    0.606047    0.965376
   14          1             0        1.248175    0.011128    1.854879
   15          1             0        2.199916    1.373446    1.178540
   16          8             0        0.242331    2.467978    0.133258
   17         35             0        2.221398   -0.592801   -0.366877
 ---------------------------------------------------------------------
 Rotational constants (GHZ):      1.7833256      0.5403232      0.4543730
 Standard basis: 6-311+G(d,p) (5D, 7F)
 There are   288 symmetry adapted basis functions of A   symmetry.
 Integral buffers will be    262144 words long.
 Raffenetti 1 integral format.
 Two-electron integral symmetry is turned on.
   288 basis functions,   474 primitive gaussians,   300 cartesian basis functions
    49 alpha electrons       49 beta electrons
       nuclear repulsion energy       708.6655519688 Hartrees.
 NAtoms=   17 NActive=   17 NUniq=   17 SFac= 1.00D+00 NAtFMM=   60 Big=F
 One-electron integrals computed using PRISM.
 NBasis=   288 RedAO= T  NBF=   288
 NBsUse=   288 1.00D-06 NBFU=   288
 Initial guess read from the read-write file:
 Initial guess orbital symmetries:
       Occupied  (A) (A) (A) (A) (A) (A) (A) (A) (A) (A) (A) (A)
                 (A) (A) (A) (A) (A) (A) (A) (A) (A) (A) (A) (A)
                 (A) (A) (A) (A) (A) (A) (A) (A) (A) (A) (A) (A)
                 (A) (A) (A) (A) (A) (A) (A) (A) (A) (A) (A) (A)
                 (A)
       Virtual   (A) (A) (A) (A) (A) (A) (A) (A) (A) (A) (A) (A)
                 (A) (A) (A) (A) (A) (A) (A) (A) (A) (A) (A) (A)
                 (A) (A) (A) (A) (A) (A) (A) (A) (A) (A) (A) (A)
                 (A) (A) (A) (A) (A) (A) (A) (A) (A) (A) (A) (A)
                 (A) (A) (A) (A) (A) (A) (A) (A) (A) (A) (A) (A)
                 (A) (A) (A) (A) (A) (A) (A) (A) (A) (A) (A) (A)
                 (A) (A) (A) (A) (A) (A) (A) (A) (A) (A) (A) (A)
                 (A) (A) (A) (A) (A) (A) (A) (A) (A) (A) (A) (A)
                 (A) (A) (A) (A) (A) (A) (A) (A) (A) (A) (A) (A)
                 (A) (A) (A) (A) (A) (A) (A) (A) (A) (A) (A) (A)
                 (A) (A) (A) (A) (A) (A) (A) (A) (A) (A) (A) (A)
                 (A) (A) (A) (A) (A) (A) (A) (A) (A) (A) (A) (A)
                 (A) (A) (A) (A) (A) (A) (A) (A) (A) (A) (A) (A)
                 (A) (A) (A) (A) (A) (A) (A) (A) (A) (A) (A) (A)
                 (A) (A) (A) (A) (A) (A) (A) (A) (A) (A) (A) (A)
                 (A) (A) (A) (A) (A) (A) (A) (A) (A) (A) (A) (A)
                 (A) (A) (A) (A) (A) (A) (A) (A) (A) (A) (A) (A)
                 (A) (A) (A) (A) (A) (A) (A) (A) (A) (A) (A) (A)
                 (A) (A) (A) (A) (A) (A) (A) (A) (A) (A) (A) (A)
                 (A) (A) (A) (A) (A) (A) (A) (A) (A) (A) (A)
 Requested convergence on RMS density matrix=1.00D-08 within 128 cycles.
 Requested convergence on MAX density matrix=1.00D-06.
 Requested convergence on             energy=1.00D-06.
 No special actions if energy rises.
 SCF Done:  E(RHF) =  -2954.34450833     A.U. after   12 cycles
             Convg  =    0.5200D-08             -V/T =  2.0003
             S**2   =   0.0000
 ExpMin= 3.50D-02 ExpMax= 4.40D+05 ExpMxC= 1.51D+04 IAcc=3 IRadAn=         5 AccDes= 0.00D+00
 HarFok:  IExCor= 205 AccDes= 0.00D+00 IRadAn=         5 IDoV=1
 ScaDFX=  1.000000  1.000000  1.000000  1.000000
 Range of M.O.s used for correlation:    24   288
 NBasis=   288 NAE=    49 NBE=    49 NFC=    23 NFV=     0
 NROrb=    265 NOA=    26 NOB=    26 NVA=   239 NVB=   239

 **** Warning!!: The largest alpha MO coefficient is  0.14552895D+03

 Disk-based method using ON**2 memory for  6 occupieds at a time.
 Estimated scratch disk usage=   259096704 words.
 Actual    scratch disk usage=   258541184 words.
 JobTyp=1 Pass  1:  I=  24 to  29 NPSUse=  1 ParTrn=F ParDer=F DoDerP=T.
 JobTyp=1 Pass  2:  I=  30 to  34 NPSUse=  1 ParTrn=F ParDer=F DoDerP=T.
 JobTyp=1 Pass  3:  I=  35 to  39 NPSUse=  1 ParTrn=F ParDer=F DoDerP=T.
 JobTyp=1 Pass  4:  I=  40 to  44 NPSUse=  1 ParTrn=F ParDer=F DoDerP=T.
 JobTyp=1 Pass  5:  I=  45 to  49 NPSUse=  1 ParTrn=F ParDer=F DoDerP=T.
 Spin components of T(2) and E(2):
     alpha-alpha T2 =       0.7122310725D-01 E2=     -0.1898340817D+00
     alpha-beta  T2 =       0.3709651821D+00 E2=     -0.1047528126D+01
     beta-beta   T2 =       0.7122310725D-01 E2=     -0.1898340817D+00
 ANorm=    0.1230207867D+01
 E2 =    -0.1427196289D+01 EUMP2 =    -0.29557717046200D+04
          Differentiating once with respect to electric field.
                with respect to dipole field.
          Differentiating once with respect to nuclear coordinates.
          There are   1 degrees of freedom in the 1st order CPHF.
 Petite list used in FoFDir.
 MinBra= 0 MaxBra= 2 Meth= 1.
 IRaf=       0 NMat=   1 IRICut=       1 DoRegI=T DoRafI=F ISym2E= 1 JSym2E=1.
     1 vectors were produced by pass  0.
 AX will form   1 AO Fock derivatives at one time.
     1 vectors were produced by pass  1.
     1 vectors were produced by pass  2.
     1 vectors were produced by pass  3.
     1 vectors were produced by pass  4.
     1 vectors were produced by pass  5.
     1 vectors were produced by pass  6.
     1 vectors were produced by pass  7.
     1 vectors were produced by pass  8.
     1 vectors were produced by pass  9.
     1 vectors were produced by pass 10.
     1 vectors were produced by pass 11.
     1 vectors were produced by pass 12.
     1 vectors were produced by pass 13.
     1 vectors were produced by pass 14.
     1 vectors were produced by pass 15.
     1 vectors were produced by pass 16.
 Inv2:  IOpt= 1 Iter= 1 AM= 8.58D-16 Conv= 1.00D-12.
 Inverted reduced A of dimension   17 with in-core refinement.
 End of Minotr Frequency-dependent properties file   721 does not exist.
 ***** Axes restored to original set *****
 -------------------------------------------------------------------
 Center     Atomic                   Forces (Hartrees/Bohr)
 Number     Number              X              Y              Z
 -------------------------------------------------------------------
    1          6           0.000002112   -0.000013652    0.000010610
    2          6          -0.000011523    0.000006077   -0.000025430
    3          6          -0.000041815    0.000003161    0.000030440
    4          6          -0.000006721    0.000003893   -0.000001676
    5          6           0.000012157   -0.000014122   -0.000005093
    6          6           0.000001261    0.000015224    0.000004544
    7          1           0.000011551    0.000004493    0.000009533
    8          1           0.000014674   -0.000000042   -0.000007165
    9          1          -0.000008033    0.000001473    0.000009074
   10          1          -0.000012685    0.000006784    0.000004724
   11          1           0.000001661   -0.000008626    0.000011872
   12          6           0.000077420   -0.000003302   -0.000041343
   13          6          -0.000059688   -0.000038439    0.000007299
   14          1           0.000012806    0.000019175    0.000000946
   15          1           0.000002442    0.000010567   -0.000027008
   16          8          -0.000012155    0.000000134    0.000017292
   17         35           0.000016534    0.000007203    0.000001380
 -------------------------------------------------------------------
 Cartesian Forces:  Max     0.000077420 RMS     0.000020080

 GradGradGradGradGradGradGradGradGradGradGradGradGradGradGradGradGradGrad
 Berny optimization.
 Internal  Forces:  Max     0.000054496 RMS     0.000013872
 Search for a local minimum.
 Step number  12 out of a maximum of  88
 All quantities printed in internal units (Hartrees-Bohrs-Radians)
 Update second derivatives using D2CorX and points  1  3  2  4  5
                                                        6  7  8  9 10

                                                       11 12
 Trust test= 1.16D+00 RLast= 1.22D-02 DXMaxT set to 2.78D-01
     Eigenvalues ---    0.00079   0.00771   0.00928   0.01917   0.02182
     Eigenvalues ---    0.02253   0.02261   0.02278   0.02290   0.02300
     Eigenvalues ---    0.02333   0.03451   0.07397   0.07825   0.15856
     Eigenvalues ---    0.15911   0.15994   0.15996   0.16001   0.16019
     Eigenvalues ---    0.16157   0.16831   0.21839   0.22028   0.22492
     Eigenvalues ---    0.23471   0.24361   0.25187   0.27509   0.31304
     Eigenvalues ---    0.34867   0.36493   0.36575   0.36617   0.36671
     Eigenvalues ---    0.36764   0.37510   0.38749   0.43319   0.44119
     Eigenvalues ---    0.47650   0.48074   0.48218   0.51451   0.85061
     Eigenvalues --- 1000.000001000.000001000.000001000.000001000.00000
     Eigenvalues --- 1000.000001000.000001000.000001000.000001000.00000
     Eigenvalues --- 1000.000001000.000001000.000001000.000001000.00000
     Eigenvalues --- 1000.000001000.000001000.000001000.000001000.00000
     Eigenvalues --- 1000.000001000.000001000.000001000.000001000.00000
     Eigenvalues --- 1000.000001000.000001000.000001000.000001000.00000
     Eigenvalues --- 1000.000001000.000001000.00000
 RFO step:  Lambda=-5.94227364D-08.
 Quartic linear search produced a step of  0.16477.
 Iteration  1 RMS(Cart)=  0.00097588 RMS(Int)=  0.00000035
 Iteration  2 RMS(Cart)=  0.00000053 RMS(Int)=  0.00000007
 Variable       Old X    -DE/DX   Delta X   Delta X   Delta X     New X
                                 (Linear)    (Quad)   (Total)
    R1        2.63749  -0.00002  -0.00002  -0.00004  -0.00005   2.63743
    R2        2.64876  -0.00001  -0.00001   0.00000  -0.00001   2.64875
    R3        2.05347  -0.00001  -0.00001  -0.00003  -0.00004   2.05344
    R4        2.65617  -0.00001  -0.00001   0.00000  -0.00001   2.65617
    R5        2.05235  -0.00002  -0.00002  -0.00003  -0.00004   2.05230
    R6        2.65596  -0.00002   0.00000  -0.00001  -0.00002   2.65594
    R7        2.82557  -0.00004  -0.00009  -0.00004  -0.00013   2.82544
    R8        2.64265  -0.00001  -0.00002  -0.00001  -0.00003   2.64262
    R9        2.05145   0.00000  -0.00001  -0.00001  -0.00002   2.05143
   R10        2.64476  -0.00001  -0.00001  -0.00002  -0.00003   2.64473
   R11        2.05332  -0.00001  -0.00001  -0.00003  -0.00004   2.05329
   R12        2.05365  -0.00001  -0.00002  -0.00002  -0.00003   2.05362
   R13        2.87525  -0.00003  -0.00008  -0.00004  -0.00012   2.87514
   R14        2.31081   0.00002   0.00008  -0.00003   0.00005   2.31086
   R15        2.06054   0.00000   0.00000  -0.00002  -0.00001   2.06052
   R16        2.05760  -0.00003  -0.00003  -0.00005  -0.00008   2.05752
   R17        3.68168   0.00001   0.00000   0.00011   0.00011   3.68178
    A1        2.09695   0.00000   0.00001   0.00002   0.00003   2.09698
    A2        2.09167  -0.00001  -0.00001  -0.00002  -0.00003   2.09164
    A3        2.09425   0.00000   0.00001   0.00000   0.00001   2.09425
    A4        2.09722  -0.00001  -0.00002  -0.00001  -0.00003   2.09719
    A5        2.11391   0.00001   0.00003   0.00001   0.00004   2.11394
    A6        2.07177   0.00000  -0.00001   0.00000   0.00000   2.07176
    A7        2.08666   0.00000   0.00003  -0.00002   0.00000   2.08666
    A8        2.05940   0.00005   0.00005   0.00014   0.00018   2.05958
    A9        2.13494  -0.00005  -0.00006  -0.00013  -0.00019   2.13476
   A10        2.09514   0.00001  -0.00001   0.00005   0.00004   2.09518
   A11        2.10933  -0.00002  -0.00002  -0.00007  -0.00009   2.10924
   A12        2.07815   0.00001   0.00004   0.00002   0.00006   2.07821
   A13        2.09787  -0.00001   0.00001  -0.00005  -0.00005   2.09783
   A14        2.08941   0.00001   0.00001   0.00003   0.00005   2.08946
   A15        2.09567   0.00000  -0.00001   0.00002   0.00000   2.09567
   A16        2.09162   0.00000   0.00000   0.00002   0.00002   2.09164
   A17        2.09645   0.00000   0.00002  -0.00001   0.00001   2.09646
   A18        2.09485   0.00000  -0.00001  -0.00001  -0.00002   2.09483
   A19        2.07594   0.00001   0.00004   0.00006   0.00010   2.07604
   A20        2.12371   0.00001  -0.00002   0.00003   0.00000   2.12371
   A21        2.08353  -0.00001  -0.00002  -0.00009  -0.00011   2.08342
   A22        1.96660   0.00002  -0.00001   0.00016   0.00015   1.96675
   A23        1.89694  -0.00001   0.00003  -0.00005  -0.00002   1.89692
   A24        1.91523   0.00003   0.00002   0.00008   0.00010   1.91533
   A25        1.93447   0.00000  -0.00002   0.00008   0.00006   1.93453
   A26        1.87273  -0.00003  -0.00004  -0.00017  -0.00021   1.87252
   A27        1.87569  -0.00001   0.00002  -0.00010  -0.00009   1.87561
    D1        0.03797   0.00000  -0.00041   0.00013  -0.00028   0.03769
    D2       -3.12992   0.00000  -0.00003  -0.00004  -0.00007  -3.12998
    D3       -3.13051   0.00000   0.00003  -0.00001   0.00001  -3.13050
    D4       -0.01521   0.00000   0.00041  -0.00018   0.00023  -0.01498
    D5       -0.03031   0.00000   0.00039  -0.00015   0.00024  -0.03007
    D6        3.13618   0.00000  -0.00003  -0.00008  -0.00011   3.13607
    D7        3.13820   0.00000  -0.00005   0.00000  -0.00005   3.13815
    D8        0.02151   0.00000  -0.00047   0.00007  -0.00040   0.02111
    D9       -0.03912   0.00000   0.00039  -0.00014   0.00024  -0.03887
   D10       -3.11134   0.00001   0.00015   0.00010   0.00025  -3.11108
   D11        3.12814   0.00000   0.00002   0.00002   0.00004   3.12817
   D12        0.05592   0.00000  -0.00022   0.00027   0.00004   0.05596
   D13        0.03286   0.00000  -0.00035   0.00017  -0.00017   0.03269
   D14        3.13822   0.00000   0.00002  -0.00011  -0.00009   3.13813
   D15        3.10196   0.00000  -0.00009  -0.00007  -0.00016   3.10179
   D16       -0.07587   0.00000   0.00027  -0.00035  -0.00008  -0.07595
   D17       -2.98103   0.00000   0.00070  -0.00237  -0.00167  -2.98269
   D18        0.16356   0.00000   0.00073  -0.00222  -0.00150   0.16206
   D19        0.23198   0.00000   0.00045  -0.00212  -0.00167   0.23031
   D20       -2.90662   0.00000   0.00048  -0.00197  -0.00150  -2.90812
   D21       -0.02553   0.00000   0.00033  -0.00019   0.00014  -0.02539
   D22        3.13916   0.00000  -0.00006  -0.00010  -0.00017   3.13900
   D23       -3.13153   0.00000  -0.00002   0.00008   0.00006  -3.13147
   D24        0.03316   0.00000  -0.00042   0.00017  -0.00024   0.03291
   D25        0.02409   0.00000  -0.00035   0.00018  -0.00017   0.02392
   D26        3.14081   0.00000   0.00007   0.00011   0.00018   3.14099
   D27       -3.14068   0.00000   0.00004   0.00009   0.00013  -3.14054
   D28       -0.02396   0.00001   0.00047   0.00002   0.00048  -0.02347
   D29       -0.85431   0.00000  -0.00033   0.00118   0.00085  -0.85346
   D30       -3.00543   0.00000  -0.00033   0.00101   0.00069  -3.00474
   D31        1.23121   0.00000  -0.00038   0.00112   0.00074   1.23196
   D32        2.28436   0.00001  -0.00035   0.00103   0.00068   2.28505
   D33        0.13324   0.00000  -0.00035   0.00087   0.00052   0.13376
   D34       -1.91330   0.00000  -0.00040   0.00098   0.00058  -1.91272
         Item               Value     Threshold  Converged?
 Maximum Force            0.000054     0.000450     YES
 RMS     Force            0.000014     0.000300     YES
 Maximum Displacement     0.003793     0.001800     NO 
 RMS     Displacement     0.000976     0.001200     YES
 Predicted change in Energy=-4.220157D-08
 GradGradGradGradGradGradGradGradGradGradGradGradGradGradGradGradGradGrad

                          Input orientation:                          
 ---------------------------------------------------------------------
 Center     Atomic     Atomic              Coordinates (Angstroms)
 Number     Number      Type              X           Y           Z
 ---------------------------------------------------------------------
    1          6             0       -0.002790    0.075952    0.000524
    2          6             0       -0.010539    0.027478    1.395330
    3          6             0        1.200470   -0.026568    2.106807
    4          6             0        2.416100   -0.078920    1.403362
    5          6             0        2.418514   -0.037555    0.005561
    6          6             0        1.210840    0.025355   -0.698895
    7          1             0       -0.941731    0.128074   -0.543940
    8          1             0       -0.942207    0.054780    1.952749
    9          1             0        3.363691   -0.117938    1.931573
   10          1             0        3.361532   -0.075928   -0.532808
   11          1             0        1.215996    0.057954   -1.785120
   12          6             0        1.135316   -0.117315    3.597785
   13          6             0        2.418330    0.033432    4.401513
   14          1             0        3.227757   -0.591255    4.022661
   15          1             0        2.206038   -0.197795    5.444076
   16          8             0        0.079885   -0.312305    4.183805
   17         35             0        3.029287    1.881903    4.325244
 ---------------------------------------------------------------------
                    Distance matrix (angstroms):
                    1          2          3          4          5
     1  C    0.000000
     2  C    1.395669   0.000000
     3  C    2.427915   1.405583   0.000000
     4  C    2.800530   2.428983   1.405465   0.000000
     5  C    2.423968   2.799283   2.428783   1.398415   0.000000
     6  C    1.401658   2.424366   2.806201   2.425492   1.399533
     7  H    1.086631   2.153603   3.411656   3.887140   3.408904
     8  H    2.166595   1.086033   2.149748   3.405573   3.885166
     9  H    3.885838   3.419668   2.172230   1.085568   2.146939
    10  H    3.409717   3.885777   3.411772   2.154670   1.086552
    11  H    2.162011   3.408897   3.892876   3.409604   2.159099
    12  C    3.777952   2.486917   1.495158   2.541137   3.815368
    13  C    5.023180   3.864787   2.598550   3.000257   4.396526
    14  H    5.201845   4.215716   2.845920   2.789624   4.135040
    15  H    5.880996   4.621289   3.489678   4.047917   5.445023
    16  O    4.202073   2.810556   2.377242   3.639125   4.796082
    17  Br   5.581949   4.611272   3.450840   3.571866   4.766238
                    6          7          8          9         10
     6  C    0.000000
     7  H    2.160584   0.000000
     8  H    3.415801   2.497764   0.000000
     9  H    3.402156   4.972459   4.309413   0.000000
    10  H    2.159472   4.308110   4.971644   2.464740   0.000000
    11  H    1.086727   2.490227   4.316193   4.296201   2.487877
    12  C    4.299711   4.639851   2.655534   2.782430   4.692499
    13  C    5.241399   5.979672   4.158138   2.649004   5.024849
    14  H    5.171195   6.225424   4.700053   2.148292   4.586475
    15  H    6.227063   6.772811   4.707931   3.699218   6.088773
    16  O    5.023329   4.856872   2.481338   3.986692   5.750784
    17  Br   5.656456   6.523331   4.973920   3.137014   5.248253
                   11         12         13         14         15
    11  H    0.000000
    12  C    5.386362   0.000000
    13  C    6.302431   1.521456   0.000000
    14  H    6.180533   2.187110   1.090383   0.000000
    15  H    7.301156   2.135817   1.088793   1.794196   0.000000
    16  O    6.087357   1.222855   2.373869   3.164313   2.474252
    17  Br   6.629583   2.848367   1.948315   2.499492   2.500934
                   16         17
    16  O    0.000000
    17  Br   3.678794   0.000000
 Stoichiometry    C8H7BrO
 Framework group  C1[X(C8H7BrO)]
 Deg. of freedom    45
 Full point group                 C1      NOp   1
 Largest Abelian subgroup         C1      NOp   1
 Largest concise Abelian subgroup C1      NOp   1
                         Standard orientation:                         
 ---------------------------------------------------------------------
 Center     Atomic     Atomic              Coordinates (Angstroms)
 Number     Number      Type              X           Y           Z
 ---------------------------------------------------------------------
    1          6             0       -3.274454    0.322593   -0.697726
    2          6             0       -2.089865    1.035883   -0.508362
    3          6             0       -1.018899    0.453351    0.191175
    4          6             0       -1.166069   -0.832754    0.738537
    5          6             0       -2.357607   -1.540709    0.552521
    6          6             0       -3.418373   -0.960593   -0.152413
    7          1             0       -4.095359    0.774040   -1.248251
    8          1             0       -1.965396    2.035318   -0.914692
    9          1             0       -0.351600   -1.303865    1.279973
   10          1             0       -2.464738   -2.535601    0.975971
   11          1             0       -4.342882   -1.513492   -0.295802
   12          6             0        0.212625    1.274935    0.400565
   13          6             0        1.456913    0.606000    0.965458
   14          1             0        1.247416    0.010691    1.854644
   15          1             0        2.199032    1.373508    1.179146
   16          8             0        0.242136    2.467710    0.132625
   17         35             0        2.222023   -0.592415   -0.366586
 ---------------------------------------------------------------------
 Rotational constants (GHZ):      1.7840559      0.5401994      0.4542338
 Standard basis: 6-311+G(d,p) (5D, 7F)
 There are   288 symmetry adapted basis functions of A   symmetry.
 Integral buffers will be    262144 words long.
 Raffenetti 1 integral format.
 Two-electron integral symmetry is turned on.
   288 basis functions,   474 primitive gaussians,   300 cartesian basis functions
    49 alpha electrons       49 beta electrons
       nuclear repulsion energy       708.6513473239 Hartrees.
 NAtoms=   17 NActive=   17 NUniq=   17 SFac= 1.00D+00 NAtFMM=   60 Big=F
 One-electron integrals computed using PRISM.
 NBasis=   288 RedAO= T  NBF=   288
 NBsUse=   288 1.00D-06 NBFU=   288
 Initial guess read from the read-write file:
 Initial guess orbital symmetries:
       Occupied  (A) (A) (A) (A) (A) (A) (A) (A) (A) (A) (A) (A)
                 (A) (A) (A) (A) (A) (A) (A) (A) (A) (A) (A) (A)
                 (A) (A) (A) (A) (A) (A) (A) (A) (A) (A) (A) (A)
                 (A) (A) (A) (A) (A) (A) (A) (A) (A) (A) (A) (A)
                 (A)
       Virtual   (A) (A) (A) (A) (A) (A) (A) (A) (A) (A) (A) (A)
                 (A) (A) (A) (A) (A) (A) (A) (A) (A) (A) (A) (A)
                 (A) (A) (A) (A) (A) (A) (A) (A) (A) (A) (A) (A)
                 (A) (A) (A) (A) (A) (A) (A) (A) (A) (A) (A) (A)
                 (A) (A) (A) (A) (A) (A) (A) (A) (A) (A) (A) (A)
                 (A) (A) (A) (A) (A) (A) (A) (A) (A) (A) (A) (A)
                 (A) (A) (A) (A) (A) (A) (A) (A) (A) (A) (A) (A)
                 (A) (A) (A) (A) (A) (A) (A) (A) (A) (A) (A) (A)
                 (A) (A) (A) (A) (A) (A) (A) (A) (A) (A) (A) (A)
                 (A) (A) (A) (A) (A) (A) (A) (A) (A) (A) (A) (A)
                 (A) (A) (A) (A) (A) (A) (A) (A) (A) (A) (A) (A)
                 (A) (A) (A) (A) (A) (A) (A) (A) (A) (A) (A) (A)
                 (A) (A) (A) (A) (A) (A) (A) (A) (A) (A) (A) (A)
                 (A) (A) (A) (A) (A) (A) (A) (A) (A) (A) (A) (A)
                 (A) (A) (A) (A) (A) (A) (A) (A) (A) (A) (A) (A)
                 (A) (A) (A) (A) (A) (A) (A) (A) (A) (A) (A) (A)
                 (A) (A) (A) (A) (A) (A) (A) (A) (A) (A) (A) (A)
                 (A) (A) (A) (A) (A) (A) (A) (A) (A) (A) (A) (A)
                 (A) (A) (A) (A) (A) (A) (A) (A) (A) (A) (A) (A)
                 (A) (A) (A) (A) (A) (A) (A) (A) (A) (A) (A)
 Requested convergence on RMS density matrix=1.00D-08 within 128 cycles.
 Requested convergence on MAX density matrix=1.00D-06.
 Requested convergence on             energy=1.00D-06.
 No special actions if energy rises.
 SCF Done:  E(RHF) =  -2954.34451733     A.U. after   11 cycles
             Convg  =    0.7149D-08             -V/T =  2.0003
             S**2   =   0.0000
 ExpMin= 3.50D-02 ExpMax= 4.40D+05 ExpMxC= 1.51D+04 IAcc=3 IRadAn=         5 AccDes= 0.00D+00
 HarFok:  IExCor= 205 AccDes= 0.00D+00 IRadAn=         5 IDoV=1
 ScaDFX=  1.000000  1.000000  1.000000  1.000000
 Range of M.O.s used for correlation:    24   288
 NBasis=   288 NAE=    49 NBE=    49 NFC=    23 NFV=     0
 NROrb=    265 NOA=    26 NOB=    26 NVA=   239 NVB=   239

 **** Warning!!: The largest alpha MO coefficient is  0.14523865D+03

 Disk-based method using ON**2 memory for  6 occupieds at a time.
 Estimated scratch disk usage=   259096704 words.
 Actual    scratch disk usage=   258541184 words.
 JobTyp=1 Pass  1:  I=  24 to  29 NPSUse=  1 ParTrn=F ParDer=F DoDerP=T.
 JobTyp=1 Pass  2:  I=  30 to  34 NPSUse=  1 ParTrn=F ParDer=F DoDerP=T.
 JobTyp=1 Pass  3:  I=  35 to  39 NPSUse=  1 ParTrn=F ParDer=F DoDerP=T.
 JobTyp=1 Pass  4:  I=  40 to  44 NPSUse=  1 ParTrn=F ParDer=F DoDerP=T.
 JobTyp=1 Pass  5:  I=  45 to  49 NPSUse=  1 ParTrn=F ParDer=F DoDerP=T.
 Spin components of T(2) and E(2):
     alpha-alpha T2 =       0.7122177148D-01 E2=     -0.1898331880D+00
     alpha-beta  T2 =       0.3709581294D+00 E2=     -0.1047520952D+01
     beta-beta   T2 =       0.7122177148D-01 E2=     -0.1898331880D+00
 ANorm=    0.1230203915D+01
 E2 =    -0.1427187328D+01 EUMP2 =    -0.29557717046614D+04
          Differentiating once with respect to electric field.
                with respect to dipole field.
          Differentiating once with respect to nuclear coordinates.
          There are   1 degrees of freedom in the 1st order CPHF.
 Petite list used in FoFDir.
 MinBra= 0 MaxBra= 2 Meth= 1.
 IRaf=       0 NMat=   1 IRICut=       1 DoRegI=T DoRafI=F ISym2E= 1 JSym2E=1.
     1 vectors were produced by pass  0.
 AX will form   1 AO Fock derivatives at one time.
     1 vectors were produced by pass  1.
     1 vectors were produced by pass  2.
     1 vectors were produced by pass  3.
     1 vectors were produced by pass  4.
     1 vectors were produced by pass  5.
     1 vectors were produced by pass  6.
     1 vectors were produced by pass  7.
     1 vectors were produced by pass  8.
     1 vectors were produced by pass  9.
     1 vectors were produced by pass 10.
     1 vectors were produced by pass 11.
     1 vectors were produced by pass 12.
     1 vectors were produced by pass 13.
     1 vectors were produced by pass 14.
     1 vectors were produced by pass 15.
     1 vectors were produced by pass 16.
 Inv2:  IOpt= 1 Iter= 1 AM= 4.65D-16 Conv= 1.00D-12.
 Inverted reduced A of dimension   17 with in-core refinement.
 End of Minotr Frequency-dependent properties file   721 does not exist.
 ***** Axes restored to original set *****
 -------------------------------------------------------------------
 Center     Atomic                   Forces (Hartrees/Bohr)
 Number     Number              X              Y              Z
 -------------------------------------------------------------------
    1          6          -0.000000155    0.000003265    0.000000510
    2          6           0.000005456   -0.000004844   -0.000000158
    3          6          -0.000016017    0.000010786    0.000008718
    4          6           0.000002348   -0.000006301   -0.000002049
    5          6           0.000002795    0.000003002   -0.000000947
    6          6           0.000001117   -0.000003210   -0.000000472
    7          1           0.000000158   -0.000000214   -0.000000335
    8          1          -0.000000270    0.000001228    0.000000110
    9          1          -0.000001208    0.000002104    0.000000197
   10          1          -0.000000782   -0.000000587   -0.000000036
   11          1          -0.000000642   -0.000000053   -0.000000710
   12          6           0.000014577   -0.000008226   -0.000012820
   13          6          -0.000008941   -0.000007876   -0.000000470
   14          1           0.000001968    0.000003631    0.000001945
   15          1          -0.000002321    0.000002177   -0.000001005
   16          8          -0.000002037    0.000000894    0.000005992
   17         35           0.000003951    0.000004223    0.000001530
 -------------------------------------------------------------------
 Cartesian Forces:  Max     0.000016017 RMS     0.000005043

 GradGradGradGradGradGradGradGradGradGradGradGradGradGradGradGradGradGrad
 Berny optimization.
 Internal  Forces:  Max     0.000011720 RMS     0.000002814
 Search for a local minimum.
 Step number  13 out of a maximum of  88
 All quantities printed in internal units (Hartrees-Bohrs-Radians)
 Update second derivatives using D2CorX and points  1  3  2  4  5
                                                        6  7  8  9 10

                                                       11 12 13
 Trust test= 9.82D-01 RLast= 3.75D-03 DXMaxT set to 2.78D-01
     Eigenvalues ---    0.00082   0.00793   0.00946   0.01846   0.02159
     Eigenvalues ---    0.02250   0.02259   0.02278   0.02290   0.02300
     Eigenvalues ---    0.02329   0.03453   0.07309   0.07845   0.14903
     Eigenvalues ---    0.15879   0.15995   0.15996   0.16001   0.16041
     Eigenvalues ---    0.16160   0.16840   0.20551   0.21919   0.22159
     Eigenvalues ---    0.23330   0.23621   0.25124   0.27604   0.31342
     Eigenvalues ---    0.35014   0.36476   0.36575   0.36614   0.36677
     Eigenvalues ---    0.36756   0.37517   0.38990   0.43287   0.44178
     Eigenvalues ---    0.47803   0.48107   0.48229   0.52261   0.84789
     Eigenvalues --- 1000.000001000.000001000.000001000.000001000.00000
     Eigenvalues --- 1000.000001000.000001000.000001000.000001000.00000
     Eigenvalues --- 1000.000001000.000001000.000001000.000001000.00000
     Eigenvalues --- 1000.000001000.000001000.000001000.000001000.00000
     Eigenvalues --- 1000.000001000.000001000.000001000.000001000.00000
     Eigenvalues --- 1000.000001000.000001000.000001000.000001000.00000
     Eigenvalues --- 1000.000001000.000001000.00000
 RFO step:  Lambda= 0.00000000D+00.
 Quartic linear search produced a step of  0.05682.
 Iteration  1 RMS(Cart)=  0.00009608 RMS(Int)=  0.00000001
 Iteration  2 RMS(Cart)=  0.00000001 RMS(Int)=  0.00000000
 Variable       Old X    -DE/DX   Delta X   Delta X   Delta X     New X
                                 (Linear)    (Quad)   (Total)
    R1        2.63743   0.00000   0.00000   0.00000   0.00000   2.63743
    R2        2.64875   0.00000   0.00000   0.00000   0.00000   2.64875
    R3        2.05344   0.00000   0.00000   0.00000   0.00000   2.05343
    R4        2.65617   0.00000   0.00000  -0.00001  -0.00001   2.65616
    R5        2.05230   0.00000   0.00000   0.00000   0.00000   2.05230
    R6        2.65594   0.00000   0.00000   0.00001   0.00001   2.65595
    R7        2.82544   0.00000  -0.00001  -0.00003  -0.00004   2.82540
    R8        2.64262   0.00000   0.00000   0.00000   0.00000   2.64262
    R9        2.05143   0.00000   0.00000   0.00000   0.00000   2.05142
   R10        2.64473   0.00000   0.00000   0.00000   0.00000   2.64473
   R11        2.05329   0.00000   0.00000   0.00000   0.00000   2.05328
   R12        2.05362   0.00000   0.00000   0.00000   0.00000   2.05361
   R13        2.87514   0.00000  -0.00001  -0.00002  -0.00003   2.87511
   R14        2.31086   0.00000   0.00000   0.00002   0.00002   2.31088
   R15        2.06052   0.00000   0.00000   0.00000   0.00000   2.06052
   R16        2.05752   0.00000   0.00000   0.00000  -0.00001   2.05751
   R17        3.68178   0.00001   0.00001   0.00003   0.00003   3.68181
    A1        2.09698   0.00000   0.00000   0.00000   0.00000   2.09699
    A2        2.09164   0.00000   0.00000   0.00000   0.00000   2.09164
    A3        2.09425   0.00000   0.00000   0.00000   0.00000   2.09425
    A4        2.09719   0.00000   0.00000   0.00000   0.00000   2.09719
    A5        2.11394   0.00000   0.00000   0.00000   0.00000   2.11395
    A6        2.07176   0.00000   0.00000   0.00000   0.00000   2.07176
    A7        2.08666   0.00000   0.00000  -0.00001  -0.00001   2.08665
    A8        2.05958   0.00001   0.00001   0.00003   0.00004   2.05962
    A9        2.13476   0.00000  -0.00001  -0.00003  -0.00004   2.13472
   A10        2.09518   0.00000   0.00000   0.00001   0.00001   2.09519
   A11        2.10924   0.00000  -0.00001  -0.00001  -0.00002   2.10922
   A12        2.07821   0.00000   0.00000   0.00000   0.00000   2.07821
   A13        2.09783   0.00000   0.00000  -0.00001  -0.00001   2.09782
   A14        2.08946   0.00000   0.00000   0.00001   0.00001   2.08947
   A15        2.09567   0.00000   0.00000   0.00000   0.00000   2.09567
   A16        2.09164   0.00000   0.00000   0.00000   0.00000   2.09163
   A17        2.09646   0.00000   0.00000   0.00000   0.00000   2.09646
   A18        2.09483   0.00000   0.00000   0.00001   0.00000   2.09483
   A19        2.07604   0.00001   0.00001   0.00005   0.00006   2.07610
   A20        2.12371   0.00000   0.00000  -0.00001  -0.00001   2.12371
   A21        2.08342  -0.00001  -0.00001  -0.00005  -0.00005   2.08337
   A22        1.96675   0.00001   0.00001   0.00004   0.00005   1.96680
   A23        1.89692   0.00000   0.00000  -0.00003  -0.00003   1.89689
   A24        1.91533   0.00001   0.00001   0.00002   0.00003   1.91536
   A25        1.93453   0.00000   0.00000   0.00000   0.00001   1.93454
   A26        1.87252  -0.00001  -0.00001  -0.00003  -0.00004   1.87248
   A27        1.87561   0.00000   0.00000  -0.00002  -0.00002   1.87559
    D1        0.03769   0.00000  -0.00002   0.00012   0.00011   0.03780
    D2       -3.12998   0.00000   0.00000   0.00003   0.00003  -3.12996
    D3       -3.13050   0.00000   0.00000   0.00002   0.00002  -3.13047
    D4       -0.01498   0.00000   0.00001  -0.00007  -0.00006  -0.01504
    D5       -0.03007   0.00000   0.00001  -0.00012  -0.00011  -0.03017
    D6        3.13607   0.00000  -0.00001  -0.00004  -0.00004   3.13603
    D7        3.13815   0.00000   0.00000  -0.00002  -0.00002   3.13813
    D8        0.02111   0.00000  -0.00002   0.00007   0.00004   0.02115
    D9       -0.03887   0.00000   0.00001  -0.00011  -0.00010  -0.03897
   D10       -3.11108   0.00000   0.00001   0.00007   0.00008  -3.11100
   D11        3.12817   0.00000   0.00000  -0.00002  -0.00002   3.12815
   D12        0.05596   0.00000   0.00000   0.00016   0.00016   0.05612
   D13        0.03269   0.00000  -0.00001   0.00009   0.00008   0.03277
   D14        3.13813   0.00000  -0.00001   0.00000   0.00000   3.13813
   D15        3.10179   0.00000  -0.00001  -0.00009  -0.00010   3.10169
   D16       -0.07595   0.00000   0.00000  -0.00018  -0.00019  -0.07614
   D17       -2.98269   0.00000  -0.00009   0.00021   0.00011  -2.98258
   D18        0.16206   0.00000  -0.00008   0.00013   0.00004   0.16210
   D19        0.23031   0.00000  -0.00009   0.00039   0.00030   0.23061
   D20       -2.90812   0.00000  -0.00009   0.00031   0.00023  -2.90789
   D21       -0.02539   0.00000   0.00001  -0.00009  -0.00008  -0.02547
   D22        3.13900   0.00000  -0.00001   0.00001   0.00000   3.13899
   D23       -3.13147   0.00000   0.00000   0.00000   0.00000  -3.13147
   D24        0.03291   0.00000  -0.00001   0.00009   0.00008   0.03299
   D25        0.02392   0.00000  -0.00001   0.00010   0.00009   0.02401
   D26        3.14099   0.00000   0.00001   0.00002   0.00003   3.14102
   D27       -3.14054   0.00000   0.00001   0.00001   0.00001  -3.14053
   D28       -0.02347   0.00000   0.00003  -0.00008  -0.00005  -0.02352
   D29       -0.85346   0.00000   0.00005  -0.00021  -0.00016  -0.85362
   D30       -3.00474   0.00000   0.00004  -0.00023  -0.00019  -3.00493
   D31        1.23196   0.00000   0.00004  -0.00020  -0.00016   1.23179
   D32        2.28505   0.00000   0.00004  -0.00013  -0.00009   2.28495
   D33        0.13376   0.00000   0.00003  -0.00015  -0.00012   0.13365
   D34       -1.91272   0.00000   0.00003  -0.00012  -0.00009  -1.91282
         Item               Value     Threshold  Converged?
 Maximum Force            0.000012     0.000450     YES
 RMS     Force            0.000003     0.000300     YES
 Maximum Displacement     0.000497     0.001800     YES
 RMS     Displacement     0.000096     0.001200     YES
 Predicted change in Energy=-3.128463D-09
 Optimization completed.
    -- Stationary point found.
                           ----------------------------
                           !   Optimized Parameters   !
                           ! (Angstroms and Degrees)  !
 --------------------------                            --------------------------
 ! Name  Definition              Value          Derivative Info.                !
 --------------------------------------------------------------------------------
 ! R1    R(1,2)                  1.3957         -DE/DX =    0.0                 !
 ! R2    R(1,6)                  1.4017         -DE/DX =    0.0                 !
 ! R3    R(1,7)                  1.0866         -DE/DX =    0.0                 !
 ! R4    R(2,3)                  1.4056         -DE/DX =    0.0                 !
 ! R5    R(2,8)                  1.086          -DE/DX =    0.0                 !
 ! R6    R(3,4)                  1.4055         -DE/DX =    0.0                 !
 ! R7    R(3,12)                 1.4952         -DE/DX =    0.0                 !
 ! R8    R(4,5)                  1.3984         -DE/DX =    0.0                 !
 ! R9    R(4,9)                  1.0856         -DE/DX =    0.0                 !
 ! R10   R(5,6)                  1.3995         -DE/DX =    0.0                 !
 ! R11   R(5,10)                 1.0866         -DE/DX =    0.0                 !
 ! R12   R(6,11)                 1.0867         -DE/DX =    0.0                 !
 ! R13   R(12,13)                1.5215         -DE/DX =    0.0                 !
 ! R14   R(12,16)                1.2229         -DE/DX =    0.0                 !
 ! R15   R(13,14)                1.0904         -DE/DX =    0.0                 !
 ! R16   R(13,15)                1.0888         -DE/DX =    0.0                 !
 ! R17   R(13,17)                1.9483         -DE/DX =    0.0                 !
 ! A1    A(2,1,6)              120.1482         -DE/DX =    0.0                 !
 ! A2    A(2,1,7)              119.8423         -DE/DX =    0.0                 !
 ! A3    A(6,1,7)              119.9919         -DE/DX =    0.0                 !
 ! A4    A(1,2,3)              120.1601         -DE/DX =    0.0                 !
 ! A5    A(1,2,8)              121.1201         -DE/DX =    0.0                 !
 ! A6    A(3,2,8)              118.7033         -DE/DX =    0.0                 !
 ! A7    A(2,3,4)              119.5567         -DE/DX =    0.0                 !
 ! A8    A(2,3,12)             118.0053         -DE/DX =    0.0                 !
 ! A9    A(4,3,12)             122.3126         -DE/DX =    0.0                 !
 ! A10   A(3,4,5)              120.0449         -DE/DX =    0.0                 !
 ! A11   A(3,4,9)              120.8506         -DE/DX =    0.0                 !
 ! A12   A(5,4,9)              119.0727         -DE/DX =    0.0                 !
 ! A13   A(4,5,6)              120.1967         -DE/DX =    0.0                 !
 ! A14   A(4,5,10)             119.7172         -DE/DX =    0.0                 !
 ! A15   A(6,5,10)             120.0732         -DE/DX =    0.0                 !
 ! A16   A(1,6,5)              119.8419         -DE/DX =    0.0                 !
 ! A17   A(1,6,11)             120.1185         -DE/DX =    0.0                 !
 ! A18   A(5,6,11)             120.0246         -DE/DX =    0.0                 !
 ! A19   A(3,12,13)            118.9486         -DE/DX =    0.0                 !
 ! A20   A(3,12,16)            121.6798         -DE/DX =    0.0                 !
 ! A21   A(13,12,16)           119.3713         -DE/DX =    0.0                 !
 ! A22   A(12,13,14)           112.6864         -DE/DX =    0.0                 !
 ! A23   A(12,13,15)           108.6852         -DE/DX =    0.0                 !
 ! A24   A(12,13,17)           109.7405         -DE/DX =    0.0                 !
 ! A25   A(14,13,15)           110.8404         -DE/DX =    0.0                 !
 ! A26   A(14,13,17)           107.2873         -DE/DX =    0.0                 !
 ! A27   A(15,13,17)           107.4644         -DE/DX =    0.0                 !
 ! D1    D(6,1,2,3)              2.1593         -DE/DX =    0.0                 !
 ! D2    D(6,1,2,8)           -179.3348         -DE/DX =    0.0                 !
 ! D3    D(7,1,2,3)           -179.3642         -DE/DX =    0.0                 !
 ! D4    D(7,1,2,8)             -0.8584         -DE/DX =    0.0                 !
 ! D5    D(2,1,6,5)             -1.7229         -DE/DX =    0.0                 !
 ! D6    D(2,1,6,11)           179.6835         -DE/DX =    0.0                 !
 ! D7    D(7,1,6,5)            179.803          -DE/DX =    0.0                 !
 ! D8    D(7,1,6,11)             1.2094         -DE/DX =    0.0                 !
 ! D9    D(1,2,3,4)             -2.2273         -DE/DX =    0.0                 !
 ! D10   D(1,2,3,12)          -178.252          -DE/DX =    0.0                 !
 ! D11   D(8,2,3,4)            179.231          -DE/DX =    0.0                 !
 ! D12   D(8,2,3,12)             3.2063         -DE/DX =    0.0                 !
 ! D13   D(2,3,4,5)              1.8728         -DE/DX =    0.0                 !
 ! D14   D(2,3,4,9)            179.8014         -DE/DX =    0.0                 !
 ! D15   D(12,3,4,5)           177.7196         -DE/DX =    0.0                 !
 ! D16   D(12,3,4,9)            -4.3518         -DE/DX =    0.0                 !
 ! D17   D(2,3,12,13)         -170.8958         -DE/DX =    0.0                 !
 ! D18   D(2,3,12,16)            9.2853         -DE/DX =    0.0                 !
 ! D19   D(4,3,12,13)           13.196          -DE/DX =    0.0                 !
 ! D20   D(4,3,12,16)         -166.6229         -DE/DX =    0.0                 !
 ! D21   D(3,4,5,6)             -1.4545         -DE/DX =    0.0                 !
 ! D22   D(3,4,5,10)           179.8512         -DE/DX =    0.0                 !
 ! D23   D(9,4,5,6)           -179.4199         -DE/DX =    0.0                 !
 ! D24   D(9,4,5,10)             1.8858         -DE/DX =    0.0                 !
 ! D25   D(4,5,6,1)              1.3705         -DE/DX =    0.0                 !
 ! D26   D(4,5,6,11)           179.9655         -DE/DX =    0.0                 !
 ! D27   D(10,5,6,1)          -179.9399         -DE/DX =    0.0                 !
 ! D28   D(10,5,6,11)           -1.345          -DE/DX =    0.0                 !
 ! D29   D(3,12,13,14)         -48.8997         -DE/DX =    0.0                 !
 ! D30   D(3,12,13,15)        -172.1591         -DE/DX =    0.0                 !
 ! D31   D(3,12,13,17)          70.5858         -DE/DX =    0.0                 !
 ! D32   D(16,12,13,14)        130.9235         -DE/DX =    0.0                 !
 ! D33   D(16,12,13,15)          7.6641         -DE/DX =    0.0                 !
 ! D34   D(16,12,13,17)       -109.591          -DE/DX =    0.0                 !
 --------------------------------------------------------------------------------
 GradGradGradGradGradGradGradGradGradGradGradGradGradGradGradGradGradGrad

                          Input orientation:                          
 ---------------------------------------------------------------------
 Center     Atomic     Atomic              Coordinates (Angstroms)
 Number     Number      Type              X           Y           Z
 ---------------------------------------------------------------------
    1          6             0       -0.002790    0.075952    0.000524
    2          6             0       -0.010539    0.027478    1.395330
    3          6             0        1.200470   -0.026568    2.106807
    4          6             0        2.416100   -0.078920    1.403362
    5          6             0        2.418514   -0.037555    0.005561
    6          6             0        1.210840    0.025355   -0.698895
    7          1             0       -0.941731    0.128074   -0.543940
    8          1             0       -0.942207    0.054780    1.952749
    9          1             0        3.363691   -0.117938    1.931573
   10          1             0        3.361532   -0.075928   -0.532808
   11          1             0        1.215996    0.057954   -1.785120
   12          6             0        1.135316   -0.117315    3.597785
   13          6             0        2.418330    0.033432    4.401513
   14          1             0        3.227757   -0.591255    4.022661
   15          1             0        2.206038   -0.197795    5.444076
   16          8             0        0.079885   -0.312305    4.183805
   17         35             0        3.029287    1.881903    4.325244
 ---------------------------------------------------------------------
                    Distance matrix (angstroms):
                    1          2          3          4          5
     1  C    0.000000
     2  C    1.395669   0.000000
     3  C    2.427915   1.405583   0.000000
     4  C    2.800530   2.428983   1.405465   0.000000
     5  C    2.423968   2.799283   2.428783   1.398415   0.000000
     6  C    1.401658   2.424366   2.806201   2.425492   1.399533
     7  H    1.086631   2.153603   3.411656   3.887140   3.408904
     8  H    2.166595   1.086033   2.149748   3.405573   3.885166
     9  H    3.885838   3.419668   2.172230   1.085568   2.146939
    10  H    3.409717   3.885777   3.411772   2.154670   1.086552
    11  H    2.162011   3.408897   3.892876   3.409604   2.159099
    12  C    3.777952   2.486917   1.495158   2.541137   3.815368
    13  C    5.023180   3.864787   2.598550   3.000257   4.396526
    14  H    5.201845   4.215716   2.845920   2.789624   4.135040
    15  H    5.880996   4.621289   3.489678   4.047917   5.445023
    16  O    4.202073   2.810556   2.377242   3.639125   4.796082
    17  Br   5.581949   4.611272   3.450840   3.571866   4.766238
                    6          7          8          9         10
     6  C    0.000000
     7  H    2.160584   0.000000
     8  H    3.415801   2.497764   0.000000
     9  H    3.402156   4.972459   4.309413   0.000000
    10  H    2.159472   4.308110   4.971644   2.464740   0.000000
    11  H    1.086727   2.490227   4.316193   4.296201   2.487877
    12  C    4.299711   4.639851   2.655534   2.782430   4.692499
    13  C    5.241399   5.979672   4.158138   2.649004   5.024849
    14  H    5.171195   6.225424   4.700053   2.148292   4.586475
    15  H    6.227063   6.772811   4.707931   3.699218   6.088773
    16  O    5.023329   4.856872   2.481338   3.986692   5.750784
    17  Br   5.656456   6.523331   4.973920   3.137014   5.248253
                   11         12         13         14         15
    11  H    0.000000
    12  C    5.386362   0.000000
    13  C    6.302431   1.521456   0.000000
    14  H    6.180533   2.187110   1.090383   0.000000
    15  H    7.301156   2.135817   1.088793   1.794196   0.000000
    16  O    6.087357   1.222855   2.373869   3.164313   2.474252
    17  Br   6.629583   2.848367   1.948315   2.499492   2.500934
                   16         17
    16  O    0.000000
    17  Br   3.678794   0.000000
 Stoichiometry    C8H7BrO
 Framework group  C1[X(C8H7BrO)]
 Deg. of freedom    45
 Full point group                 C1      NOp   1
 Largest Abelian subgroup         C1      NOp   1
 Largest concise Abelian subgroup C1      NOp   1
                         Standard orientation:                         
 ---------------------------------------------------------------------
 Center     Atomic     Atomic              Coordinates (Angstroms)
 Number     Number      Type              X           Y           Z
 ---------------------------------------------------------------------
    1          6             0       -3.274454    0.322593   -0.697726
    2          6             0       -2.089865    1.035883   -0.508362
    3          6             0       -1.018899    0.453351    0.191175
    4          6             0       -1.166069   -0.832754    0.738537
    5          6             0       -2.357607   -1.540709    0.552521
    6          6             0       -3.418373   -0.960593   -0.152413
    7          1             0       -4.095359    0.774040   -1.248251
    8          1             0       -1.965396    2.035318   -0.914692
    9          1             0       -0.351600   -1.303865    1.279973
   10          1             0       -2.464738   -2.535601    0.975971
   11          1             0       -4.342882   -1.513492   -0.295802
   12          6             0        0.212625    1.274935    0.400565
   13          6             0        1.456913    0.606000    0.965458
   14          1             0        1.247416    0.010691    1.854644
   15          1             0        2.199032    1.373508    1.179146
   16          8             0        0.242136    2.467710    0.132625
   17         35             0        2.222023   -0.592415   -0.366586
 ---------------------------------------------------------------------
 Rotational constants (GHZ):      1.7840559      0.5401994      0.4542338

 **********************************************************************

            Population analysis using the SCF density.

 **********************************************************************

 Orbital symmetries:
       Occupied  (A) (A) (A) (A) (A) (A) (A) (A) (A) (A) (A) (A)
                 (A) (A) (A) (A) (A) (A) (A) (A) (A) (A) (A) (A)
                 (A) (A) (A) (A) (A) (A) (A) (A) (A) (A) (A) (A)
                 (A) (A) (A) (A) (A) (A) (A) (A) (A) (A) (A) (A)
                 (A)
       Virtual   (A) (A) (A) (A) (A) (A) (A) (A) (A) (A) (A) (A)
                 (A) (A) (A) (A) (A) (A) (A) (A) (A) (A) (A) (A)
                 (A) (A) (A) (A) (A) (A) (A) (A) (A) (A) (A) (A)
                 (A) (A) (A) (A) (A) (A) (A) (A) (A) (A) (A) (A)
                 (A) (A) (A) (A) (A) (A) (A) (A) (A) (A) (A) (A)
                 (A) (A) (A) (A) (A) (A) (A) (A) (A) (A) (A) (A)
                 (A) (A) (A) (A) (A) (A) (A) (A) (A) (A) (A) (A)
                 (A) (A) (A) (A) (A) (A) (A) (A) (A) (A) (A) (A)
                 (A) (A) (A) (A) (A) (A) (A) (A) (A) (A) (A) (A)
                 (A) (A) (A) (A) (A) (A) (A) (A) (A) (A) (A) (A)
                 (A) (A) (A) (A) (A) (A) (A) (A) (A) (A) (A) (A)
                 (A) (A) (A) (A) (A) (A) (A) (A) (A) (A) (A) (A)
                 (A) (A) (A) (A) (A) (A) (A) (A) (A) (A) (A) (A)
                 (A) (A) (A) (A) (A) (A) (A) (A) (A) (A) (A) (A)
                 (A) (A) (A) (A) (A) (A) (A) (A) (A) (A) (A) (A)
                 (A) (A) (A) (A) (A) (A) (A) (A) (A) (A) (A) (A)
                 (A) (A) (A) (A) (A) (A) (A) (A) (A) (A) (A) (A)
                 (A) (A) (A) (A) (A) (A) (A) (A) (A) (A) (A) (A)
                 (A) (A) (A) (A) (A) (A) (A) (A) (A) (A) (A) (A)
                 (A) (A) (A) (A) (A) (A) (A) (A) (A) (A) (A)
 The electronic state is 1-A.
 Alpha  occ. eigenvalues -- -490.02955 -65.16359 -58.52368 -58.52198 -58.52195
 Alpha  occ. eigenvalues --  -20.56464 -11.35982 -11.31227 -11.26736 -11.26354
 Alpha  occ. eigenvalues --  -11.26328 -11.25927 -11.25631 -11.25422  -9.84404
 Alpha  occ. eigenvalues --   -7.45792  -7.44944  -7.44929  -3.19754  -3.19355
 Alpha  occ. eigenvalues --   -3.19338  -3.18331  -3.18331  -1.40299  -1.17339
 Alpha  occ. eigenvalues --   -1.09910  -1.04550  -1.03445  -0.94733  -0.87296
 Alpha  occ. eigenvalues --   -0.84468  -0.77410  -0.72404  -0.67270  -0.66563
 Alpha  occ. eigenvalues --   -0.64467  -0.62337  -0.61035  -0.59476  -0.57474
 Alpha  occ. eigenvalues --   -0.53539  -0.51822  -0.51253  -0.49516  -0.45142
 Alpha  occ. eigenvalues --   -0.41765  -0.40990  -0.35503  -0.35240
 Alpha virt. eigenvalues --    0.05005   0.05515   0.06532   0.07188   0.07592
 Alpha virt. eigenvalues --    0.08679   0.09467   0.09687   0.10804   0.11053
 Alpha virt. eigenvalues --    0.11746   0.11823   0.12528   0.13460   0.13774
 Alpha virt. eigenvalues --    0.14775   0.15546   0.15625   0.16609   0.17679
 Alpha virt. eigenvalues --    0.18440   0.19301   0.19871   0.21070   0.21656
 Alpha virt. eigenvalues --    0.21860   0.22669   0.22931   0.23447   0.25187
 Alpha virt. eigenvalues --    0.25604   0.26372   0.27181   0.27453   0.28265
 Alpha virt. eigenvalues --    0.28558   0.29033   0.29755   0.30824   0.31292
 Alpha virt. eigenvalues --    0.32314   0.32782   0.33689   0.34721   0.35127
 Alpha virt. eigenvalues --    0.36003   0.36546   0.38397   0.40084   0.41133
 Alpha virt. eigenvalues --    0.41977   0.44191   0.45685   0.46656   0.47572
 Alpha virt. eigenvalues --    0.49199   0.51874   0.52416   0.53593   0.55539
 Alpha virt. eigenvalues --    0.58601   0.60668   0.62552   0.63368   0.64171
 Alpha virt. eigenvalues --    0.68306   0.68930   0.70677   0.71061   0.71518
 Alpha virt. eigenvalues --    0.72032   0.73556   0.75750   0.77672   0.78605
 Alpha virt. eigenvalues --    0.79909   0.80754   0.82424   0.84038   0.84980
 Alpha virt. eigenvalues --    0.87408   0.87727   0.88852   0.89102   0.89230
 Alpha virt. eigenvalues --    0.91135   0.91448   0.92200   0.93200   0.94059
 Alpha virt. eigenvalues --    0.95132   0.97574   0.99113   0.99926   1.01706
 Alpha virt. eigenvalues --    1.03364   1.05789   1.07835   1.08614   1.10648
 Alpha virt. eigenvalues --    1.12245   1.13130   1.15418   1.16052   1.18328
 Alpha virt. eigenvalues --    1.21771   1.22559   1.24551   1.27667   1.30151
 Alpha virt. eigenvalues --    1.31839   1.34721   1.36373   1.37066   1.40973
 Alpha virt. eigenvalues --    1.44157   1.45953   1.49343   1.52667   1.54716
 Alpha virt. eigenvalues --    1.66910   1.72088   1.73436   1.75343   1.76153
 Alpha virt. eigenvalues --    1.77263   1.79992   1.81534   1.82076   1.82964
 Alpha virt. eigenvalues --    1.87179   1.88392   1.89752   1.91707   1.92468
 Alpha virt. eigenvalues --    1.95029   1.98703   1.99614   2.01369   2.03476
 Alpha virt. eigenvalues --    2.04257   2.06753   2.08966   2.15886   2.16305
 Alpha virt. eigenvalues --    2.20232   2.21034   2.22294   2.23283   2.25430
 Alpha virt. eigenvalues --    2.26751   2.29154   2.30495   2.34586   2.34904
 Alpha virt. eigenvalues --    2.35677   2.39053   2.39743   2.44112   2.47921
 Alpha virt. eigenvalues --    2.54335   2.57775   2.60221   2.64537   2.71921
 Alpha virt. eigenvalues --    2.73307   2.74807   2.75871   2.82477   2.84700
 Alpha virt. eigenvalues --    2.90718   2.93544   2.96190   2.99042   3.00022
 Alpha virt. eigenvalues --    3.03496   3.04111   3.04490   3.05904   3.07143
 Alpha virt. eigenvalues --    3.09572   3.11782   3.17374   3.18226   3.20424
 Alpha virt. eigenvalues --    3.23336   3.25032   3.27342   3.28897   3.33151
 Alpha virt. eigenvalues --    3.33820   3.44951   3.46649   3.52072   3.59755
 Alpha virt. eigenvalues --    3.62352   3.73790   3.75217   3.77438   3.87313
 Alpha virt. eigenvalues --    3.90825   3.91515   3.99021   4.00795   4.14501
 Alpha virt. eigenvalues --    4.19154   4.38125   4.42101   4.50917   4.55105
 Alpha virt. eigenvalues --    4.57098   4.72112   4.72725   4.75637   4.84736
 Alpha virt. eigenvalues --    4.88979   5.10347   5.25006   5.62476   5.77170
 Alpha virt. eigenvalues --    6.29409   7.32371   8.23543   8.25328   8.35257
 Alpha virt. eigenvalues --   24.73505  24.94715  24.99193  25.08325  25.08868
 Alpha virt. eigenvalues --   25.19322  25.22613  25.31384  49.57191  51.69511
 Alpha virt. eigenvalues --  293.91765 293.93542 294.059091028.53418
          Condensed to atoms (all electrons):
              1          2          3          4          5          6
     1  C    6.653809  -0.987522  -0.315764  -0.447409   0.559989   0.230884
     2  C   -0.987522  11.941241  -1.440847  -3.719295  -0.504938   0.290988
     3  C   -0.315764  -1.440847  13.582248  -0.768591  -1.045261  -0.816983
     4  C   -0.447409  -3.719295  -0.768591  12.338789  -1.264908   0.473345
     5  C    0.559989  -0.504938  -1.045261  -1.264908   7.425007   0.184831
     6  C    0.230884   0.290988  -0.816983   0.473345   0.184831   5.365360
     7  H    0.399697  -0.037449   0.018361  -0.001922  -0.011159  -0.006534
     8  H   -0.050540   0.368143   0.019913  -0.000266  -0.000722  -0.009781
     9  H   -0.003305  -0.026072  -0.015299   0.424457  -0.032377  -0.013277
    10  H   -0.008790  -0.005451   0.006038  -0.052401   0.412503   0.007225
    11  H    0.012136  -0.040166   0.026400  -0.041049   0.011395   0.398863
    12  C    0.387987   0.176527  -6.104174   0.320714   1.177846   0.058152
    13  C   -0.192061  -0.548888   1.389372   0.084407  -0.469383  -0.014628
    14  H   -0.000121   0.030194  -0.077310  -0.010025   0.017148   0.000363
    15  H    0.000025  -0.006776   0.001560   0.008927   0.002804  -0.000131
    16  O    0.032592   0.120893  -0.006556  -0.190164  -0.027695  -0.007043
    17  Br  -0.013285   0.060490   0.113479  -0.011326  -0.075082   0.003837
              7          8          9         10         11         12
     1  C    0.399697  -0.050540  -0.003305  -0.008790   0.012136   0.387987
     2  C   -0.037449   0.368143  -0.026072  -0.005451  -0.040166   0.176527
     3  C    0.018361   0.019913  -0.015299   0.006038   0.026400  -6.104174
     4  C   -0.001922  -0.000266   0.424457  -0.052401  -0.041049   0.320714
     5  C   -0.011159  -0.000722  -0.032377   0.412503   0.011395   1.177846
     6  C   -0.006534  -0.009781  -0.013277   0.007225   0.398863   0.058152
     7  H    0.494495  -0.003885   0.000024  -0.000094  -0.004477   0.008214
     8  H   -0.003885   0.455875  -0.000011   0.000020  -0.000070   0.041887
     9  H    0.000024  -0.000011   0.500933  -0.004525  -0.000119   0.034942
    10  H   -0.000094   0.000020  -0.004525   0.497107  -0.004525   0.010082
    11  H   -0.004477  -0.000070  -0.000119  -0.004525   0.493247   0.003047
    12  C    0.008214   0.041887   0.034942   0.010082   0.003047  13.994154
    13  C   -0.000364   0.004864  -0.007065   0.000251  -0.000373  -3.760426
    14  H    0.000001  -0.000068  -0.004172   0.000021  -0.000001   0.100020
    15  H    0.000000   0.000027   0.000687  -0.000002   0.000000  -0.073169
    16  O    0.000037   0.002009  -0.000582   0.000004   0.000003   0.278323
    17  Br  -0.000084  -0.000262  -0.000458  -0.000183  -0.000048  -0.123197
             13         14         15         16         17
     1  C   -0.192061  -0.000121   0.000025   0.032592  -0.013285
     2  C   -0.548888   0.030194  -0.006776   0.120893   0.060490
     3  C    1.389372  -0.077310   0.001560  -0.006556   0.113479
     4  C    0.084407  -0.010025   0.008927  -0.190164  -0.011326
     5  C   -0.469383   0.017148   0.002804  -0.027695  -0.075082
     6  C   -0.014628   0.000363  -0.000131  -0.007043   0.003837
     7  H   -0.000364   0.000001   0.000000   0.000037  -0.000084
     8  H    0.004864  -0.000068   0.000027   0.002009  -0.000262
     9  H   -0.007065  -0.004172   0.000687  -0.000582  -0.000458
    10  H    0.000251   0.000021  -0.000002   0.000004  -0.000183
    11  H   -0.000373  -0.000001   0.000000   0.000003  -0.000048
    12  C   -3.760426   0.100020  -0.073169   0.278323  -0.123197
    13  C    8.625494   0.326200   0.460345   0.001704   0.160969
    14  H    0.326200   0.510605  -0.027747   0.005881  -0.053593
    15  H    0.460345  -0.027747   0.445337  -0.003201  -0.032802
    16  O    0.001704   0.005881  -0.003201   8.116465   0.005446
    17  Br   0.160969  -0.053593  -0.032802   0.005446  35.061306
 Mulliken atomic charges:
              1
     1  C   -0.258321
     2  C    0.328928
     3  C    1.433414
     4  C   -1.143285
     5  C   -0.359998
     6  C   -0.145472
     7  H    0.145142
     8  H    0.172866
     9  H    0.146219
    10  H    0.142719
    11  H    0.145738
    12  C   -0.530929
    13  C   -0.060417
    14  H    0.182603
    15  H    0.224115
    16  O   -0.328114
    17  Br  -0.095209
 Sum of Mulliken charges=   0.00000
 Atomic charges with hydrogens summed into heavy atoms:
              1
     1  C   -0.113179
     2  C    0.501794
     3  C    1.433414
     4  C   -0.997066
     5  C   -0.217278
     6  C    0.000265
     7  H    0.000000
     8  H    0.000000
     9  H    0.000000
    10  H    0.000000
    11  H    0.000000
    12  C   -0.530929
    13  C    0.346301
    14  H    0.000000
    15  H    0.000000
    16  O   -0.328114
    17  Br  -0.095209
 Sum of Mulliken charges=   0.00000
 Electronic spatial extent (au):  <R**2>=  2301.5739
 Charge=     0.0000 electrons
 Dipole moment (field-independent basis, Debye):
    X=    -1.8147    Y=    -2.3681    Z=     1.5806  Tot=     3.3763
 Quadrupole moment (field-independent basis, Debye-Ang):
   XX=   -65.2320   YY=   -77.4792   ZZ=   -69.9372
   XY=     2.2798   XZ=     5.3359   YZ=    -1.9594
 Traceless Quadrupole moment (field-independent basis, Debye-Ang):
   XX=     5.6508   YY=    -6.5964   ZZ=     0.9456
   XY=     2.2798   XZ=     5.3359   YZ=    -1.9594
 Octapole moment (field-independent basis, Debye-Ang**2):
  XXX=    38.5661  YYY=   -43.2205  ZZZ=    -7.4032  XYY=    14.7843
  XXY=    -6.9782  XXZ=   -15.2085  XZZ=    34.5540  YZZ=    -2.3561
  YYZ=    -2.8522  XYZ=    10.5647
 Hexadecapole moment (field-independent basis, Debye-Ang**3):
 XXXX= -1876.3723 YYYY=  -687.2023 ZZZZ=  -224.8309 XXXY=     6.1113
 XXXZ=    40.8914 YYYX=   -36.9181 YYYZ=    -9.7219 ZZZX=   -17.4177
 ZZZY=     7.4041 XXYY=  -401.1071 XXZZ=  -373.4217 YYZZ=  -133.4354
 XXYZ=    -1.8389 YYXZ=    -9.2208 ZZXY=   -21.4882
 N-N= 7.086513473239D+02 E-N=-8.463405132233D+03  KE= 2.953544799366D+03
 Final structure in terms of initial Z-matrix:
 C
 C,1,B1
 C,2,B2,1,A1
 C,3,B3,2,A2,1,D1,0
 C,4,B4,3,A3,2,D2,0
 C,5,B5,4,A4,3,D3,0
 H,1,B6,2,A5,3,D4,0
 H,2,B7,1,A6,6,D5,0
 H,4,B8,3,A7,2,D6,0
 H,5,B9,4,A8,3,D7,0
 H,6,B10,5,A9,4,D8,0
 C,3,B11,2,A10,1,D9,0
 C,12,B12,3,A11,2,D10,0
 H,13,B13,12,A12,3,D11,0
 H,13,B14,12,A13,3,D12,0
 O,12,B15,3,A14,2,D13,0
 Br,13,B16,12,A15,3,D14,0
      Variables:
 B1=1.39566936
 B2=1.40558262
 B3=1.40546495
 B4=1.39841525
 B5=1.39953271
 B6=1.08663127
 B7=1.08603302
 B8=1.08556833
 B9=1.08655218
 B10=1.08672653
 B11=1.49515754
 B12=1.52145628
 B13=1.09038269
 B14=1.08879338
 B15=1.2228552
 B16=1.94831516
 A1=120.16011182
 A2=119.55672717
 A3=120.04488524
 A4=120.19667642
 A5=119.84234937
 A6=121.12009712
 A7=120.85059996
 A8=119.71717905
 A9=120.02464415
 A10=118.00532358
 A11=118.94859734
 A12=112.68640329
 A13=108.6852267
 A14=121.67981109
 A15=109.74051403
 D1=-2.22733829
 D2=1.87277174
 D3=-1.45453389
 D4=-179.36424563
 D5=-179.33483544
 D6=179.80139005
 D7=179.85120403
 D8=179.96545909
 D9=-178.25203786
 D10=-170.89575655
 D11=-48.89965673
 D12=-172.15909036
 D13=9.285333
 D14=70.58584333
 1|1|UNPC-UNK|FOpt|RMP2-FC|6-311+G(d,p)|C8H7Br1O1|PCUSER|28-Jul-2017|0|
 |# OPT MP2/6-311+G(D,P) GEOM=CONNECTIVITY||Title Card Required||0,1|C,
 -1.8688372343,-0.5570808477,-2.7404462685|C,-1.8765860036,-0.605554869
 7,-1.3456404776|C,-0.6655772361,-0.6596009582,-0.6341636343|C,0.550052
 7152,-0.7119531226,-1.3376085848|C,0.5524665248,-0.6705874476,-2.73540
 98098|C,-0.6552074094,-0.6076774458,-3.4398654995|H,-2.8077781028,-0.5
 049594096,-3.2849101592|H,-2.8082546726,-0.5782533047,-0.7882215769|H,
 1.4976438895,-0.7509712711,-0.8093973051|H,1.4954843455,-0.7089606988,
 -3.2737782079|H,-0.6500510386,-0.5750786913,-4.5260907445|C,-0.7307315
 201,-0.7503474235,0.8568145942|C,0.5522828037,-0.599601185,1.660542793
 5|H,1.361709692,-1.224288151,1.2816909588|H,0.3399911598,-0.8308282662
 ,2.7031056543|O,-1.7861622074,-0.9453379933,1.4428347123|Br,1.16323932
 99,1.2488703869,1.5842738572||Version=x86-Win32-G03RevB.05|State=1-A|H
 F=-2954.3445173|MP2=-2955.7717047|RMSD=7.149e-009|RMSF=5.043e-006|Dipo
 le=0.5909396,-0.3648816,-0.8774272|PG=C01 [X(C8H7Br1O1)]||@


 NOTHING RESEMBLES A NEW PHENOMENON AS MUCH AS A MISTAKE.

                               -- ENRICO FERMI (?)
 Job cpu time:  0 days  7 hours 31 minutes  1.0 seconds.
 File lengths (MBytes):  RWF=   2028 Int=      0 D2E=      0 Chk=     16 Scr=      1
 Normal termination of Gaussian 03 at Fri Jul 28 23:57:38 2017.
