# Supplementary material for: Conformational preferences of α-fluoroketones may influence their reactivity
Source: Beilstein J Org Chem. 2017 Dec 29;13:2915–21. doi: 10.3762/bjoc.13.284 (PMC5753061; doi:10.3762/bjoc.13.284)
Supplement: File 2 — Details of computational conformational analysis. [file Beilstein_J_Org_Chem-13-2915-s002.zip › Computation/CH2Cl0.out]

 Entering Link 1 = C:\G03W\l1.exe PID=      5924.
  
 Copyright (c) 1988,1990,1992,1993,1995,1998,2003, Gaussian, Inc.
                  All Rights Reserved.
  
 This is the Gaussian(R) 03 program.  It is based on the
 the Gaussian(R) 98 system (copyright 1998, Gaussian, Inc.),
 the Gaussian(R) 94 system (copyright 1995, Gaussian, Inc.),
 the Gaussian 92(TM) system (copyright 1992, Gaussian, Inc.),
 the Gaussian 90(TM) system (copyright 1990, Gaussian, Inc.),
 the Gaussian 88(TM) system (copyright 1988, Gaussian, Inc.),
 the Gaussian 86(TM) system (copyright 1986, Carnegie Mellon
 University), and the Gaussian 82(TM) system (copyright 1983,
 Carnegie Mellon University). Gaussian is a federally registered
 trademark of Gaussian, Inc.
  
 This software contains proprietary and confidential information,
 including trade secrets, belonging to Gaussian, Inc.
  
 This software is provided under written license and may be
 used, copied, transmitted, or stored only in accord with that
 written license.
  
 The following legend is applicable only to US Government
 contracts under DFARS:
  
                    RESTRICTED RIGHTS LEGEND
  
 Use, duplication or disclosure by the US Government is subject
 to restrictions as set forth in subparagraph (c)(1)(ii) of the
 Rights in Technical Data and Computer Software clause at DFARS
 252.227-7013.
  
 Gaussian, Inc.
 Carnegie Office Park, Building 6, Pittsburgh, PA 15106 USA
  
 The following legend is applicable only to US Government
 contracts under FAR:
  
                    RESTRICTED RIGHTS LEGEND
  
 Use, reproduction and disclosure by the US Government is subject
 to restrictions as set forth in subparagraph (c) of the
 Commercial Computer Software - Restricted Rights clause at FAR
 52.227-19.
  
 Gaussian, Inc.
 Carnegie Office Park, Building 6, Pittsburgh, PA 15106 USA
  
  
 ---------------------------------------------------------------
 Warning -- This program may not be used in any manner that
 competes with the business of Gaussian, Inc. or will provide
 assistance to any competitor of Gaussian, Inc.  The licensee
 of this program is prohibited from giving any competitor of
 Gaussian, Inc. access to this program.  By using this program,
 the user acknowledges that Gaussian, Inc. is engaged in the
 business of creating and licensing software in the field of
 computational chemistry and represents and warrants to the
 licensee that it is not a competitor of Gaussian, Inc. and that
 it will not use this program in any manner prohibited above.
 ---------------------------------------------------------------
  

 Cite this work as:
 Gaussian 03, Revision B.05,
 M. J. Frisch, G. W. Trucks, H. B. Schlegel, G. E. Scuseria, 
 M. A. Robb, J. R. Cheeseman, J. A. Montgomery, Jr., T. Vreven, 
 K. N. Kudin, J. C. Burant, J. M. Millam, S. S. Iyengar, J. Tomasi, 
 V. Barone, B. Mennucci, M. Cossi, G. Scalmani, N. Rega, 
 G. A. Petersson, H. Nakatsuji, M. Hada, M. Ehara, K. Toyota, 
 R. Fukuda, J. Hasegawa, M. Ishida, T. Nakajima, Y. Honda, O. Kitao, 
 H. Nakai, M. Klene, X. Li, J. E. Knox, H. P. Hratchian, J. B. Cross, 
 C. Adamo, J. Jaramillo, R. Gomperts, R. E. Stratmann, O. Yazyev, 
 A. J. Austin, R. Cammi, C. Pomelli, J. W. Ochterski, P. Y. Ayala, 
 K. Morokuma, G. A. Voth, P. Salvador, J. J. Dannenberg, 
 V. G. Zakrzewski, S. Dapprich, A. D. Daniels, M. C. Strain, 
 O. Farkas, D. K. Malick, A. D. Rabuck, K. Raghavachari, 
 J. B. Foresman, J. V. Ortiz, Q. Cui, A. G. Baboul, S. Clifford, 
 J. Cioslowski, B. B. Stefanov, G. Liu, A. Liashenko, P. Piskorz, 
 I. Komaromi, R. L. Martin, D. J. Fox, T. Keith, M. A. Al-Laham, 
 C. Y. Peng, A. Nanayakkara, M. Challacombe, P. M. W. Gill, 
 B. Johnson, W. Chen, M. W. Wong, C. Gonzalez, and J. A. Pople, 
 Gaussian, Inc., Pittsburgh PA, 2003.
 
 **********************************************
 Gaussian 03:  x86-Win32-G03RevB.05  8-Nov-2003
                  03-Aug-2017 
 **********************************************
 %chk=CH2F.chk
 %mem=6MW
 %nproc=1
 Will use up to    1 processors via shared memory.
 Default route:  MaxDisk=2000MB
 ------------------------------------
 # mp2/6-311+g(d,p) geom=connectivity
 ------------------------------------
 1/38=1,57=2/1;
 2/17=6,18=5,40=1/2;
 3/5=4,6=6,7=111,11=9,16=1,25=1,30=1/1,2,3;
 4//1;
 5/5=2,38=5/2;
 8/10=2,27=262144000/1;
 9/16=-3,27=262144000/6;
 6/7=2,8=2,9=2,10=2/1;
 99/5=1,9=1/99;
 -------------------
 Title Card Required
 -------------------
 Symbolic Z-matrix:
 Charge =  0 Multiplicity = 1
 C
 C                    1    B1
 C                    2    B2       1    A1
 C                    3    B3       2    A2       1    D1       0
 C                    4    B4       3    A3       2    D2       0
 C                    5    B5       4    A4       3    D3       0
 H                    1    B6       2    A5       3    D4       0
 H                    2    B7       1    A6       6    D5       0
 H                    4    B8       3    A7       2    D6       0
 H                    5    B9       4    A8       3    D7       0
 H                    6    B10      5    A9       4    D8       0
 C                    3    B11      2    A10      1    D9       0
 C                    12   B12      3    A11      2    D10      0
 H                    13   B13      12   A12      3    D11      0
 H                    13   B14      12   A13      3    D12      0
 O                    12   B15      3    A14      2    D13      0
 Cl                   13   B16      12   A15      3    D14      0
       Variables:
  B1                    1.39563                  
  B2                    1.40549                  
  B3                    1.40538                  
  B4                    1.39834                  
  B5                    1.39954                  
  B6                    1.08663                  
  B7                    1.08606                  
  B8                    1.08552                  
  B9                    1.08655                  
  B10                   1.08672                  
  B11                   1.49407                  
  B12                   1.52397                  
  B13                   1.09111                  
  B14                   1.08884                  
  B15                   1.22264                  
  B16                   1.78485                  
  A1                  120.126                    
  A2                  119.62594                  
  A3                  120.00122                  
  A4                  120.20591                  
  A5                  119.85427                  
  A6                  121.13162                  
  A7                  120.84175                  
  A8                  119.72543                  
  A9                  120.01912                  
  A10                 118.13287                  
  A11                 118.79087                  
  A12                 111.73739                  
  A13                 108.22075                  
  A14                 121.75341                  
  A15                 110.18502                  
  D1                   -1.95879                  
  D2                    1.49697                  
  D3                   -1.06515                  
  D4                 -179.38945                  
  D5                 -179.27765                  
  D6                  179.84011                  
  D7                  179.99177                  
  D8                  179.86136                  
  D9                 -178.15067                  
  D10                -169.83857                  
  D11                  60.68427                  
  D12                 -61.16103                  
  D13                  10.81848                  
  D14                -179.35838                  
 
                          Input orientation:                          
 ---------------------------------------------------------------------
 Center     Atomic     Atomic              Coordinates (Angstroms)
 Number     Number      Type              X           Y           Z
 ---------------------------------------------------------------------
    1          6             0        0.000000    0.000000    0.000000
    2          6             0        0.000000    0.000000    1.395630
    3          6             0        1.215640    0.000000    2.101049
    4          6             0        2.429323   -0.041757    1.393714
    5          6             0        2.423695   -0.051369   -0.004586
    6          6             0        1.211443   -0.041992   -0.703913
    7          1             0       -0.942372    0.010042   -0.540918
    8          1             0       -0.929419    0.020489    1.957127
    9          1             0        3.379600   -0.039945    1.918427
   10          1             0        3.364661   -0.083566   -0.546927
   11          1             0        1.210638   -0.047227   -1.790623
   12          6             0        1.164022   -0.042519    3.593619
   13          6             0        2.448524    0.192101    4.379428
   14          1             0        2.868657    1.179451    4.181562
   15          1             0        3.160384   -0.585948    4.108378
   16          8             0        0.124541   -0.271404    4.195225
   17         17             0        2.129278    0.072391    6.131405
 ---------------------------------------------------------------------
                    Distance matrix (angstroms):
                    1          2          3          4          5
     1  C    0.000000
     2  C    1.395630   0.000000
     3  C    2.427383   1.405488   0.000000
     4  C    2.801034   2.429682   1.405379   0.000000
     5  C    2.424244   2.799561   2.428113   1.398344   0.000000
     6  C    1.401732   2.424343   2.805280   2.425545   1.399536
     7  H    1.086627   2.153691   3.411321   3.887648   3.409081
     8  H    2.166700   1.086057   2.149980   3.406238   3.885468
     9  H    3.886342   3.420031   2.172019   1.085521   2.147525
    10  H    3.409846   3.886058   3.411311   2.154690   1.086548
    11  H    2.161991   3.408823   3.891961   3.409578   2.159040
    12  C    3.777678   2.487551   1.494068   2.537828   3.812340
    13  C    5.021111   3.864611   2.597675   2.994920   4.390839
    14  H    5.206319   4.169139   2.907251   3.075136   4.385971
    15  H    5.216333   4.205992   2.855649   2.863563   4.212476
    16  O    4.205839   2.815476   2.376916   3.634999   4.793009
    17  Cl   6.491008   5.192941   4.133249   4.748555   6.144296
                    6          7          8          9         10
     6  C    0.000000
     7  H    2.160601   0.000000
     8  H    3.415894   2.498101   0.000000
     9  H    3.402584   4.972959   4.309617   0.000000
    10  H    2.159333   4.308054   4.971945   2.465785   0.000000
    11  H    1.086722   2.490079   4.316255   4.296685   2.487552
    12  C    4.297794   4.640480   2.657926   2.777600   4.689202
    13  C    5.236938   5.978388   4.160227   2.641453   5.018393
    14  H    5.301523   6.180072   4.551559   2.621024   4.919333
    15  H    5.220383   6.229267   4.660701   2.267610   4.686787
    16  O    5.023499   4.862979   2.491007   3.979044   5.746447
    17  Cl   6.897614   7.345667   5.175221   4.396033   6.793423
                   11         12         13         14         15
    11  H    0.000000
    12  C    5.384445   0.000000
    13  C    6.297552   1.523971   0.000000
    14  H    6.318288   2.178227   1.091111   0.000000
    15  H    6.236180   2.132078   1.088841   1.790836   0.000000
    16  O    6.087711   1.222636   2.376902   3.104085   3.053330
    17  Cl   7.976009   2.717587   1.784845   2.360963   2.364155
                   16         17
    16  O    0.000000
    17  Cl   2.808195   0.000000
 Stoichiometry    C8H7ClO
 Framework group  C1[X(C8H7ClO)]
 Deg. of freedom    45
 Full point group                 C1      NOp   1
 Largest Abelian subgroup         C1      NOp   1
 Largest concise Abelian subgroup C1      NOp   1
                         Standard orientation:                         
 ---------------------------------------------------------------------
 Center     Atomic     Atomic              Coordinates (Angstroms)
 Number     Number      Type              X           Y           Z
 ---------------------------------------------------------------------
    1          6             0        2.929805    1.012185    0.096829
    2          6             0        1.549319    1.216989    0.087130
    3          6             0        0.673812    0.119513    0.020552
    4          6             0        1.196615   -1.181291   -0.077810
    5          6             0        2.580702   -1.380455   -0.077407
    6          6             0        3.449554   -0.285894   -0.001678
    7          1             0        3.602497    1.863332    0.158428
    8          1             0        1.129513    2.216601    0.150843
    9          1             0        0.538626   -2.043209   -0.127859
   10          1             0        2.980039   -2.388086   -0.153531
   11          1             0        4.524665   -0.444312    0.000687
   12          6             0       -0.794408    0.391630   -0.029665
   13          6             0       -1.762858   -0.773616    0.134018
   14          1             0       -1.642698   -1.266270    1.100132
   15          1             0       -1.587697   -1.478421   -0.677242
   16          8             0       -1.234225    1.518124   -0.209693
   17         17             0       -3.447435   -0.195235    0.018487
 ---------------------------------------------------------------------
 Rotational constants (GHZ):      3.5228037      0.5532428      0.4809343
 Standard basis: 6-311+G(d,p) (5D, 7F)
 There are   270 symmetry adapted basis functions of A   symmetry.
 Integral buffers will be    262144 words long.
 Raffenetti 1 integral format.
 Two-electron integral symmetry is turned on.
   270 basis functions,   433 primitive gaussians,   280 cartesian basis functions
    40 alpha electrons       40 beta electrons
       nuclear repulsion energy       539.5454238478 Hartrees.
 NAtoms=   17 NActive=   17 NUniq=   17 SFac= 1.00D+00 NAtFMM=   60 Big=F
 One-electron integrals computed using PRISM.
 NBasis=   270 RedAO= T  NBF=   270
 NBsUse=   270 1.00D-06 NBFU=   270
 Harris functional with IExCor=  205 diagonalized for initial guess.
 ExpMin= 4.38D-02 ExpMax= 1.06D+05 ExpMxC= 3.62D+03 IAcc=2 IRadAn=         4 AccDes= 0.00D+00
 HarFok:  IExCor= 205 AccDes= 0.00D+00 IRadAn=         4 IDoV=1
 ScaDFX=  1.000000  1.000000  1.000000  1.000000
 Initial guess orbital symmetries:
       Occupied  (A) (A) (A) (A) (A) (A) (A) (A) (A) (A) (A) (A)
                 (A) (A) (A) (A) (A) (A) (A) (A) (A) (A) (A) (A)
                 (A) (A) (A) (A) (A) (A) (A) (A) (A) (A) (A) (A)
                 (A) (A) (A) (A)
       Virtual   (A) (A) (A) (A) (A) (A) (A) (A) (A) (A) (A) (A)
                 (A) (A) (A) (A) (A) (A) (A) (A) (A) (A) (A) (A)
                 (A) (A) (A) (A) (A) (A) (A) (A) (A) (A) (A) (A)
                 (A) (A) (A) (A) (A) (A) (A) (A) (A) (A) (A) (A)
                 (A) (A) (A) (A) (A) (A) (A) (A) (A) (A) (A) (A)
                 (A) (A) (A) (A) (A) (A) (A) (A) (A) (A) (A) (A)
                 (A) (A) (A) (A) (A) (A) (A) (A) (A) (A) (A) (A)
                 (A) (A) (A) (A) (A) (A) (A) (A) (A) (A) (A) (A)
                 (A) (A) (A) (A) (A) (A) (A) (A) (A) (A) (A) (A)
                 (A) (A) (A) (A) (A) (A) (A) (A) (A) (A) (A) (A)
                 (A) (A) (A) (A) (A) (A) (A) (A) (A) (A) (A) (A)
                 (A) (A) (A) (A) (A) (A) (A) (A) (A) (A) (A) (A)
                 (A) (A) (A) (A) (A) (A) (A) (A) (A) (A) (A) (A)
                 (A) (A) (A) (A) (A) (A) (A) (A) (A) (A) (A) (A)
                 (A) (A) (A) (A) (A) (A) (A) (A) (A) (A) (A) (A)
                 (A) (A) (A) (A) (A) (A) (A) (A) (A) (A) (A) (A)
                 (A) (A) (A) (A) (A) (A) (A) (A) (A) (A) (A) (A)
                 (A) (A) (A) (A) (A) (A) (A) (A) (A) (A) (A) (A)
                 (A) (A) (A) (A) (A) (A) (A) (A) (A) (A) (A) (A)
                 (A) (A)
 The electronic state of the initial guess is 1-A.
 Requested convergence on RMS density matrix=1.00D-08 within 128 cycles.
 Requested convergence on MAX density matrix=1.00D-06.
 Requested convergence on             energy=1.00D-06.
 No special actions if energy rises.
 SCF Done:  E(RHF) =  -841.479357157     A.U. after   17 cycles
             Convg  =    0.4659D-08             -V/T =  2.0007
             S**2   =   0.0000
 ExpMin= 4.38D-02 ExpMax= 1.06D+05 ExpMxC= 3.62D+03 IAcc=3 IRadAn=         5 AccDes= 0.00D+00
 HarFok:  IExCor= 205 AccDes= 0.00D+00 IRadAn=         5 IDoV=1
 ScaDFX=  1.000000  1.000000  1.000000  1.000000
 Range of M.O.s used for correlation:    15   270
 NBasis=   270 NAE=    40 NBE=    40 NFC=    14 NFV=     0
 NROrb=    256 NOA=    26 NOB=    26 NVA=   230 NVB=   230

 **** Warning!!: The largest alpha MO coefficient is  0.18969396D+03

 Disk-based method using OVN memory for  9 occupieds at a time.
 Estimated scratch disk usage=   190773890 words.
 Actual    scratch disk usage=   190427778 words.
 JobTyp=1 Pass  1:  I=   1 to   9 NPSUse=  1 ParTrn=F ParDer=F DoDerP=F.
 JobTyp=1 Pass  2:  I=  10 to  18 NPSUse=  1 ParTrn=F ParDer=F DoDerP=F.
 JobTyp=1 Pass  3:  I=  19 to  26 NPSUse=  1 ParTrn=F ParDer=F DoDerP=F.
 Spin components of T(2) and E(2):
     alpha-alpha T2 =       0.7038597229D-01 E2=     -0.1913113841D+00
     alpha-beta  T2 =       0.3676331382D+00 E2=     -0.1057224220D+01
     beta-beta   T2 =       0.7038597229D-01 E2=     -0.1913113841D+00
 ANorm=    0.1228171439D+01
 E2 =    -0.1439846988D+01 EUMP2 =    -0.84291920414533D+03

 **********************************************************************

            Population analysis using the SCF density.

 **********************************************************************

 Orbital symmetries:
       Occupied  (A) (A) (A) (A) (A) (A) (A) (A) (A) (A) (A) (A)
                 (A) (A) (A) (A) (A) (A) (A) (A) (A) (A) (A) (A)
                 (A) (A) (A) (A) (A) (A) (A) (A) (A) (A) (A) (A)
                 (A) (A) (A) (A)
       Virtual   (A) (A) (A) (A) (A) (A) (A) (A) (A) (A) (A) (A)
                 (A) (A) (A) (A) (A) (A) (A) (A) (A) (A) (A) (A)
                 (A) (A) (A) (A) (A) (A) (A) (A) (A) (A) (A) (A)
                 (A) (A) (A) (A) (A) (A) (A) (A) (A) (A) (A) (A)
                 (A) (A) (A) (A) (A) (A) (A) (A) (A) (A) (A) (A)
                 (A) (A) (A) (A) (A) (A) (A) (A) (A) (A) (A) (A)
                 (A) (A) (A) (A) (A) (A) (A) (A) (A) (A) (A) (A)
                 (A) (A) (A) (A) (A) (A) (A) (A) (A) (A) (A) (A)
                 (A) (A) (A) (A) (A) (A) (A) (A) (A) (A) (A) (A)
                 (A) (A) (A) (A) (A) (A) (A) (A) (A) (A) (A) (A)
                 (A) (A) (A) (A) (A) (A) (A) (A) (A) (A) (A) (A)
                 (A) (A) (A) (A) (A) (A) (A) (A) (A) (A) (A) (A)
                 (A) (A) (A) (A) (A) (A) (A) (A) (A) (A) (A) (A)
                 (A) (A) (A) (A) (A) (A) (A) (A) (A) (A) (A) (A)
                 (A) (A) (A) (A) (A) (A) (A) (A) (A) (A) (A) (A)
                 (A) (A) (A) (A) (A) (A) (A) (A) (A) (A) (A) (A)
                 (A) (A) (A) (A) (A) (A) (A) (A) (A) (A) (A) (A)
                 (A) (A) (A) (A) (A) (A) (A) (A) (A) (A) (A) (A)
                 (A) (A) (A) (A) (A) (A) (A) (A) (A) (A) (A) (A)
                 (A) (A)
 The electronic state is 1-A.
 Alpha  occ. eigenvalues -- -104.82581 -20.55995 -11.35671 -11.31492 -11.27314
 Alpha  occ. eigenvalues --  -11.26942 -11.26775 -11.26374 -11.26200 -11.25927
 Alpha  occ. eigenvalues --  -10.55212  -8.02044  -8.01739  -8.01734  -1.40017
 Alpha  occ. eigenvalues --   -1.17837  -1.14110  -1.06039  -1.04012  -0.96967
 Alpha  occ. eigenvalues --   -0.87236  -0.84804  -0.77252  -0.72865  -0.67968
 Alpha  occ. eigenvalues --   -0.66214  -0.65923  -0.63501  -0.61943  -0.61252
 Alpha  occ. eigenvalues --   -0.55216  -0.54641  -0.53409  -0.51782  -0.50350
 Alpha  occ. eigenvalues --   -0.44428  -0.44009  -0.43413  -0.36189  -0.35709
 Alpha virt. eigenvalues --    0.05313   0.05434   0.06600   0.07455   0.08716
 Alpha virt. eigenvalues --    0.08947   0.09410   0.09825   0.10730   0.11669
 Alpha virt. eigenvalues --    0.12018   0.12875   0.13604   0.14588   0.14959
 Alpha virt. eigenvalues --    0.15691   0.16435   0.16754   0.17241   0.18929
 Alpha virt. eigenvalues --    0.19608   0.20026   0.20442   0.21075   0.21521
 Alpha virt. eigenvalues --    0.21977   0.22331   0.22885   0.24106   0.24675
 Alpha virt. eigenvalues --    0.25402   0.26404   0.26942   0.28089   0.28745
 Alpha virt. eigenvalues --    0.29164   0.30149   0.30528   0.30557   0.31436
 Alpha virt. eigenvalues --    0.31771   0.33480   0.34222   0.35092   0.35823
 Alpha virt. eigenvalues --    0.36198   0.36963   0.38963   0.40182   0.40932
 Alpha virt. eigenvalues --    0.42368   0.44376   0.45784   0.46259   0.46971
 Alpha virt. eigenvalues --    0.49693   0.50535   0.52842   0.58018   0.59413
 Alpha virt. eigenvalues --    0.62034   0.63529   0.63937   0.65664   0.66814
 Alpha virt. eigenvalues --    0.67971   0.68932   0.70543   0.71018   0.71587
 Alpha virt. eigenvalues --    0.73223   0.74058   0.75231   0.77138   0.79540
 Alpha virt. eigenvalues --    0.80595   0.81203   0.83219   0.84464   0.85294
 Alpha virt. eigenvalues --    0.87419   0.88075   0.89310   0.90508   0.90834
 Alpha virt. eigenvalues --    0.91185   0.93575   0.95253   0.98522   0.98890
 Alpha virt. eigenvalues --    0.99360   1.01784   1.04617   1.06210   1.07479
 Alpha virt. eigenvalues --    1.09450   1.10734   1.11746   1.13708   1.15881
 Alpha virt. eigenvalues --    1.16814   1.17333   1.20889   1.21563   1.22625
 Alpha virt. eigenvalues --    1.23929   1.25724   1.28582   1.30201   1.33542
 Alpha virt. eigenvalues --    1.35310   1.36245   1.38518   1.39731   1.43523
 Alpha virt. eigenvalues --    1.44736   1.47217   1.50014   1.55184   1.60310
 Alpha virt. eigenvalues --    1.67278   1.69153   1.73602   1.74244   1.74937
 Alpha virt. eigenvalues --    1.76079   1.79466   1.80700   1.81014   1.82207
 Alpha virt. eigenvalues --    1.83605   1.88813   1.89195   1.90122   1.93321
 Alpha virt. eigenvalues --    1.95530   1.98701   2.01600   2.03229   2.04419
 Alpha virt. eigenvalues --    2.05705   2.08154   2.10066   2.13984   2.18934
 Alpha virt. eigenvalues --    2.20526   2.21095   2.22466   2.24513   2.25878
 Alpha virt. eigenvalues --    2.29552   2.30746   2.33450   2.35120   2.36080
 Alpha virt. eigenvalues --    2.38550   2.42847   2.48633   2.54655   2.59305
 Alpha virt. eigenvalues --    2.63561   2.67200   2.69753   2.72138   2.72821
 Alpha virt. eigenvalues --    2.73771   2.75562   2.81217   2.83699   2.87151
 Alpha virt. eigenvalues --    2.88193   2.93463   2.95853   2.98496   2.98871
 Alpha virt. eigenvalues --    3.01078   3.02908   3.03923   3.04308   3.06033
 Alpha virt. eigenvalues --    3.10527   3.16162   3.17224   3.19989   3.20756
 Alpha virt. eigenvalues --    3.24434   3.26235   3.26891   3.29016   3.32666
 Alpha virt. eigenvalues --    3.34041   3.46012   3.46397   3.57765   3.60600
 Alpha virt. eigenvalues --    3.70694   3.74122   3.76053   3.77394   3.88069
 Alpha virt. eigenvalues --    3.90940   3.91909   3.99988   4.02380   4.13277
 Alpha virt. eigenvalues --    4.15743   4.37367   4.41660   4.49661   4.54781
 Alpha virt. eigenvalues --    4.56872   4.74650   5.24440   5.62199   5.77814
 Alpha virt. eigenvalues --    6.28751  10.48088  24.73106  24.94037  24.98402
 Alpha virt. eigenvalues --   25.07996  25.08146  25.18790  25.22074  25.30974
 Alpha virt. eigenvalues --   26.73493  26.85044  27.37319  51.69609 219.34193
          Condensed to atoms (all electrons):
              1          2          3          4          5          6
     1  C    9.237707  -2.782915  -0.070128  -1.576581   1.506771   0.169993
     2  C   -2.782915  14.620681  -4.292847  -3.109117  -1.794587   0.330676
     3  C   -0.070128  -4.292847  21.700350   0.603312  -1.075079  -1.231055
     4  C   -1.576581  -3.109117   0.603312  15.829705  -4.560248   0.650016
     5  C    1.506771  -1.794587  -1.075079  -4.560248  11.835992  -0.060820
     6  C    0.169993   0.330676  -1.231055   0.650016  -0.060820   5.773388
     7  H    0.389612  -0.026020  -0.002076   0.003057  -0.018772   0.011100
     8  H   -0.111825   0.437797  -0.042251   0.009202  -0.011571  -0.004649
     9  H   -0.005905  -0.025490  -0.033261   0.438715  -0.045577  -0.008888
    10  H   -0.018709   0.003928   0.004074  -0.026718   0.378764   0.010076
    11  H    0.008784  -0.032766   0.025861  -0.042685   0.009350   0.399292
    12  C   -0.380185   3.042996 -12.880284  -1.608647   1.180172   0.114417
    13  C   -0.255379  -0.911239   2.148830   0.878916  -0.759767  -0.008594
    14  H   -0.008742   0.047484   0.192303  -0.109647  -0.060755   0.002509
    15  H   -0.002624  -0.023465  -0.206482   0.043497   0.028974  -0.002246
    16  O    0.161418   0.188681  -0.079314  -0.281249  -0.009293  -0.010781
    17  Cl  -0.035831   0.072588   0.019812  -0.142357  -0.131850   0.005051
              7          8          9         10         11         12
     1  C    0.389612  -0.111825  -0.005905  -0.018709   0.008784  -0.380185
     2  C   -0.026020   0.437797  -0.025490   0.003928  -0.032766   3.042996
     3  C   -0.002076  -0.042251  -0.033261   0.004074   0.025861 -12.880284
     4  C    0.003057   0.009202   0.438715  -0.026718  -0.042685  -1.608647
     5  C   -0.018772  -0.011571  -0.045577   0.378764   0.009350   1.180172
     6  C    0.011100  -0.004649  -0.008888   0.010076   0.399292   0.114417
     7  H    0.491932  -0.003760   0.000027  -0.000087  -0.004434   0.012118
     8  H   -0.003760   0.453937  -0.000006   0.000022  -0.000064   0.092704
     9  H    0.000027  -0.000006   0.502046  -0.004336  -0.000115   0.040323
    10  H   -0.000087   0.000022  -0.004336   0.495958  -0.004462   0.016689
    11  H   -0.004434  -0.000064  -0.000115  -0.004462   0.491304   0.003020
    12  C    0.012118   0.092704   0.040323   0.016689   0.003020  19.912480
    13  C   -0.000459   0.007046  -0.002207   0.000218  -0.000269  -3.819967
    14  H    0.000000   0.000030   0.000347   0.000002   0.000001  -0.190592
    15  H    0.000001  -0.000004  -0.001346   0.000024   0.000000   0.181974
    16  O    0.000020  -0.000421  -0.000882  -0.000005   0.000005   0.357634
    17  Cl   0.000028   0.000241   0.001351   0.000046   0.000002   0.129128
             13         14         15         16         17
     1  C   -0.255379  -0.008742  -0.002624   0.161418  -0.035831
     2  C   -0.911239   0.047484  -0.023465   0.188681   0.072588
     3  C    2.148830   0.192303  -0.206482  -0.079314   0.019812
     4  C    0.878916  -0.109647   0.043497  -0.281249  -0.142357
     5  C   -0.759767  -0.060755   0.028974  -0.009293  -0.131850
     6  C   -0.008594   0.002509  -0.002246  -0.010781   0.005051
     7  H   -0.000459   0.000000   0.000001   0.000020   0.000028
     8  H    0.007046   0.000030  -0.000004  -0.000421   0.000241
     9  H   -0.002207   0.000347  -0.001346  -0.000882   0.001351
    10  H    0.000218   0.000002   0.000024  -0.000005   0.000046
    11  H   -0.000269   0.000001   0.000000   0.000005   0.000002
    12  C   -3.819967  -0.190592   0.181974   0.357634   0.129128
    13  C    9.003328   0.464648   0.317689  -0.196204  -0.198851
    14  H    0.464648   0.476386  -0.031859  -0.002967   0.002935
    15  H    0.317689  -0.031859   0.534669  -0.004014  -0.028329
    16  O   -0.196204  -0.002967  -0.004014   8.188990  -0.068305
    17  Cl  -0.198851   0.002935  -0.028329  -0.068305  17.124979
 Mulliken atomic charges:
              1
     1  C   -0.225462
     2  C    0.253615
     3  C    1.218235
     4  C   -0.999170
     5  C   -0.411705
     6  C   -0.139485
     7  H    0.147712
     8  H    0.173571
     9  H    0.145206
    10  H    0.144515
    11  H    0.147176
    12  C   -0.203980
    13  C   -0.667738
    14  H    0.217918
    15  H    0.193542
    16  O   -0.243313
    17  Cl   0.249363
 Sum of Mulliken charges=   0.00000
 Atomic charges with hydrogens summed into heavy atoms:
              1
     1  C   -0.077750
     2  C    0.427186
     3  C    1.218235
     4  C   -0.853965
     5  C   -0.267190
     6  C    0.007691
     7  H    0.000000
     8  H    0.000000
     9  H    0.000000
    10  H    0.000000
    11  H    0.000000
    12  C   -0.203980
    13  C   -0.256278
    14  H    0.000000
    15  H    0.000000
    16  O   -0.243313
    17  Cl   0.249363
 Sum of Mulliken charges=   0.00000
 Electronic spatial extent (au):  <R**2>=  2140.8304
 Charge=     0.0000 electrons
 Dipole moment (field-independent basis, Debye):
    X=     4.2324    Y=    -3.1525    Z=     0.5095  Tot=     5.3020
 Quadrupole moment (field-independent basis, Debye-Ang):
   XX=   -67.1125   YY=   -63.3455   ZZ=   -68.7451
   XY=     4.5406   XZ=    -0.6717   YZ=     1.3037
 Traceless Quadrupole moment (field-independent basis, Debye-Ang):
   XX=    -0.7114   YY=     3.0555   ZZ=    -2.3441
   XY=     4.5406   XZ=    -0.6717   YZ=     1.3037
 Octapole moment (field-independent basis, Debye-Ang**2):
  XXX=    47.3692  YYY=    -5.7248  ZZZ=    -0.0192  XYY=     9.2376
  XXY=     0.3132  XXZ=     0.3205  XZZ=   -17.8124  YZZ=     0.5019
  YYZ=     0.9219  XYZ=     0.9101
 Hexadecapole moment (field-independent basis, Debye-Ang**3):
 XXXX= -2234.2529 YYYY=  -424.7296 ZZZZ=   -88.9277 XXXY=   -24.2743
 XXXZ=     4.9807 YYYX=     9.8517 YYYZ=     5.8709 ZZZX=    -1.2619
 ZZZY=    -2.8659 XXYY=  -445.4101 XXZZ=  -438.8743 YYZZ=   -94.6028
 XXYZ=     4.3235 YYXZ=    -1.4326 ZZXY=     3.1229
 N-N= 5.395454238478D+02 E-N=-3.065296779976D+03  KE= 8.409089647727D+02
 1|1|UNPC-UNK|SP|RMP2-FC|6-311+G(d,p)|C8H7Cl1O1|PCUSER|03-Aug-2017|0||#
  MP2/6-311+G(D,P) GEOM=CONNECTIVITY||Title Card Required||0,1|C|C,1,1.
 39562951|C,2,1.40548844,1,120.12599899|C,3,1.40537942,2,119.62593546,1
 ,-1.95879395,0|C,4,1.39834382,3,120.00121653,2,1.49697108,0|C,5,1.3995
 361,4,120.20590595,3,-1.06514864,0|H,1,1.08662738,2,119.8542665,3,-179
 .38944951,0|H,2,1.08605683,1,121.13162333,6,-179.27764747,0|H,4,1.0855
 2057,3,120.84174715,2,179.84011046,0|H,5,1.08654766,4,119.7254284,3,17
 9.99177357,0|H,6,1.08672227,5,120.01912439,4,179.86135709,0|C,3,1.4940
 6761,2,118.13286946,1,-178.15066587,0|C,12,1.52397081,3,118.79086535,2
 ,-169.83856503,0|H,13,1.09111093,12,111.7373862,3,60.68426524,0|H,13,1
 .08884056,12,108.22075165,3,-61.16102894,0|O,12,1.22263554,3,121.75341
 027,2,10.8184831,0|Cl,13,1.78484504,12,110.1850184,3,-179.3583779,0||V
 ersion=x86-Win32-G03RevB.05|State=1-A|HF=-841.4793572|MP2=-842.9192041
 |RMSD=4.659e-009|PG=C01 [X(C8H7Cl1O1)]||@


 FIREWORKS ENDED
 AND SPECTATORS GONE AWAY....
 AH, HOW VAST AND DARK
                     SHIKI
 Job cpu time:  0 days  0 hours  7 minutes 27.0 seconds.
 File lengths (MBytes):  RWF=   1502 Int=      0 D2E=      0 Chk=     17 Scr=      1
 Normal termination of Gaussian 03 at Thu Aug 03 17:24:14 2017.
