# Supplementary material for: Conformational preferences of α-fluoroketones may influence their reactivity
Source: Beilstein J Org Chem. 2017 Dec 29;13:2915–21. doi: 10.3762/bjoc.13.284 (PMC5753061; doi:10.3762/bjoc.13.284)
Supplement: File 2 — Details of computational conformational analysis. [file Beilstein_J_Org_Chem-13-2915-s002.zip › Computation/CH2Cl0_EtOH.out]

 Entering Link 1 = C:\G03W\l1.exe PID=      5176.
  
 Copyright (c) 1988,1990,1992,1993,1995,1998,2003, Gaussian, Inc.
                  All Rights Reserved.
  
 This is the Gaussian(R) 03 program.  It is based on the
 the Gaussian(R) 98 system (copyright 1998, Gaussian, Inc.),
 the Gaussian(R) 94 system (copyright 1995, Gaussian, Inc.),
 the Gaussian 92(TM) system (copyright 1992, Gaussian, Inc.),
 the Gaussian 90(TM) system (copyright 1990, Gaussian, Inc.),
 the Gaussian 88(TM) system (copyright 1988, Gaussian, Inc.),
 the Gaussian 86(TM) system (copyright 1986, Carnegie Mellon
 University), and the Gaussian 82(TM) system (copyright 1983,
 Carnegie Mellon University). Gaussian is a federally registered
 trademark of Gaussian, Inc.
  
 This software contains proprietary and confidential information,
 including trade secrets, belonging to Gaussian, Inc.
  
 This software is provided under written license and may be
 used, copied, transmitted, or stored only in accord with that
 written license.
  
 The following legend is applicable only to US Government
 contracts under DFARS:
  
                    RESTRICTED RIGHTS LEGEND
  
 Use, duplication or disclosure by the US Government is subject
 to restrictions as set forth in subparagraph (c)(1)(ii) of the
 Rights in Technical Data and Computer Software clause at DFARS
 252.227-7013.
  
 Gaussian, Inc.
 Carnegie Office Park, Building 6, Pittsburgh, PA 15106 USA
  
 The following legend is applicable only to US Government
 contracts under FAR:
  
                    RESTRICTED RIGHTS LEGEND
  
 Use, reproduction and disclosure by the US Government is subject
 to restrictions as set forth in subparagraph (c) of the
 Commercial Computer Software - Restricted Rights clause at FAR
 52.227-19.
  
 Gaussian, Inc.
 Carnegie Office Park, Building 6, Pittsburgh, PA 15106 USA
  
  
 ---------------------------------------------------------------
 Warning -- This program may not be used in any manner that
 competes with the business of Gaussian, Inc. or will provide
 assistance to any competitor of Gaussian, Inc.  The licensee
 of this program is prohibited from giving any competitor of
 Gaussian, Inc. access to this program.  By using this program,
 the user acknowledges that Gaussian, Inc. is engaged in the
 business of creating and licensing software in the field of
 computational chemistry and represents and warrants to the
 licensee that it is not a competitor of Gaussian, Inc. and that
 it will not use this program in any manner prohibited above.
 ---------------------------------------------------------------
  

 Cite this work as:
 Gaussian 03, Revision B.05,
 M. J. Frisch, G. W. Trucks, H. B. Schlegel, G. E. Scuseria, 
 M. A. Robb, J. R. Cheeseman, J. A. Montgomery, Jr., T. Vreven, 
 K. N. Kudin, J. C. Burant, J. M. Millam, S. S. Iyengar, J. Tomasi, 
 V. Barone, B. Mennucci, M. Cossi, G. Scalmani, N. Rega, 
 G. A. Petersson, H. Nakatsuji, M. Hada, M. Ehara, K. Toyota, 
 R. Fukuda, J. Hasegawa, M. Ishida, T. Nakajima, Y. Honda, O. Kitao, 
 H. Nakai, M. Klene, X. Li, J. E. Knox, H. P. Hratchian, J. B. Cross, 
 C. Adamo, J. Jaramillo, R. Gomperts, R. E. Stratmann, O. Yazyev, 
 A. J. Austin, R. Cammi, C. Pomelli, J. W. Ochterski, P. Y. Ayala, 
 K. Morokuma, G. A. Voth, P. Salvador, J. J. Dannenberg, 
 V. G. Zakrzewski, S. Dapprich, A. D. Daniels, M. C. Strain, 
 O. Farkas, D. K. Malick, A. D. Rabuck, K. Raghavachari, 
 J. B. Foresman, J. V. Ortiz, Q. Cui, A. G. Baboul, S. Clifford, 
 J. Cioslowski, B. B. Stefanov, G. Liu, A. Liashenko, P. Piskorz, 
 I. Komaromi, R. L. Martin, D. J. Fox, T. Keith, M. A. Al-Laham, 
 C. Y. Peng, A. Nanayakkara, M. Challacombe, P. M. W. Gill, 
 B. Johnson, W. Chen, M. W. Wong, C. Gonzalez, and J. A. Pople, 
 Gaussian, Inc., Pittsburgh PA, 2003.
 
 **********************************************
 Gaussian 03:  x86-Win32-G03RevB.05  8-Nov-2003
                  15-Oct-2017 
 **********************************************
 %chk=CH2F.chk
 %mem=6MW
 %nproc=1
 Will use up to    1 processors via shared memory.
 Default route:  MaxDisk=2000MB
 -----------------------------------------------------------
 # mp2/6-311+g(d,p) scrf=(solvent=ethanol) geom=connectivity
 -----------------------------------------------------------
 1/38=1,57=2/1;
 2/17=6,18=5,40=1/2;
 3/5=4,6=6,7=111,11=9,16=1,25=1,30=1,70=2201,72=4/1,2,3;
 4//1;
 5/5=2,38=5,53=4/2;
 8/10=2,27=262144000/1;
 9/16=-3,27=262144000/6;
 6/7=2,8=2,9=2,10=2/1;
 99/5=1,9=1/99;
 -------------------
 Title Card Required
 -------------------
 Symbolic Z-matrix:
 Charge =  0 Multiplicity = 1
 C
 C                    1    B1
 C                    2    B2       1    A1
 C                    3    B3       2    A2       1    D1       0
 C                    4    B4       3    A3       2    D2       0
 C                    5    B5       4    A4       3    D3       0
 H                    1    B6       2    A5       3    D4       0
 H                    2    B7       1    A6       6    D5       0
 H                    4    B8       3    A7       2    D6       0
 H                    5    B9       4    A8       3    D7       0
 H                    6    B10      5    A9       4    D8       0
 C                    3    B11      2    A10      1    D9       0
 C                    12   B12      3    A11      2    D10      0
 H                    13   B13      12   A12      3    D11      0
 H                    13   B14      12   A13      3    D12      0
 O                    12   B15      3    A14      2    D13      0
 Cl                   13   B16      12   A15      3    D14      0
       Variables:
  B1                    1.39563                  
  B2                    1.40549                  
  B3                    1.40538                  
  B4                    1.39834                  
  B5                    1.39954                  
  B6                    1.08663                  
  B7                    1.08606                  
  B8                    1.08552                  
  B9                    1.08655                  
  B10                   1.08672                  
  B11                   1.49407                  
  B12                   1.52397                  
  B13                   1.09111                  
  B14                   1.08884                  
  B15                   1.22264                  
  B16                   1.78485                  
  A1                  120.126                    
  A2                  119.62594                  
  A3                  120.00122                  
  A4                  120.20591                  
  A5                  119.85427                  
  A6                  121.13162                  
  A7                  120.84175                  
  A8                  119.72543                  
  A9                  120.01912                  
  A10                 118.13287                  
  A11                 118.79087                  
  A12                 111.73739                  
  A13                 108.22075                  
  A14                 121.75341                  
  A15                 110.18502                  
  D1                   -1.95879                  
  D2                    1.49697                  
  D3                   -1.06515                  
  D4                 -179.38945                  
  D5                 -179.27765                  
  D6                  179.84011                  
  D7                  179.99177                  
  D8                  179.86136                  
  D9                 -178.15067                  
  D10                -169.83857                  
  D11                  60.68427                  
  D12                 -61.16103                  
  D13                  10.81848                  
  D14                -179.35838                  
 
                          Input orientation:                          
 ---------------------------------------------------------------------
 Center     Atomic     Atomic              Coordinates (Angstroms)
 Number     Number      Type              X           Y           Z
 ---------------------------------------------------------------------
    1          6             0        0.000000    0.000000    0.000000
    2          6             0        0.000000    0.000000    1.395630
    3          6             0        1.215640    0.000000    2.101049
    4          6             0        2.429323   -0.041757    1.393714
    5          6             0        2.423695   -0.051369   -0.004586
    6          6             0        1.211443   -0.041992   -0.703913
    7          1             0       -0.942372    0.010042   -0.540918
    8          1             0       -0.929419    0.020489    1.957127
    9          1             0        3.379600   -0.039945    1.918427
   10          1             0        3.364661   -0.083566   -0.546927
   11          1             0        1.210638   -0.047227   -1.790623
   12          6             0        1.164022   -0.042519    3.593619
   13          6             0        2.448524    0.192101    4.379428
   14          1             0        2.868657    1.179451    4.181562
   15          1             0        3.160384   -0.585948    4.108378
   16          8             0        0.124541   -0.271404    4.195225
   17         17             0        2.129278    0.072391    6.131405
 ---------------------------------------------------------------------
                    Distance matrix (angstroms):
                    1          2          3          4          5
     1  C    0.000000
     2  C    1.395630   0.000000
     3  C    2.427383   1.405488   0.000000
     4  C    2.801034   2.429682   1.405379   0.000000
     5  C    2.424244   2.799561   2.428113   1.398344   0.000000
     6  C    1.401732   2.424343   2.805280   2.425545   1.399536
     7  H    1.086627   2.153691   3.411321   3.887648   3.409081
     8  H    2.166700   1.086057   2.149980   3.406238   3.885468
     9  H    3.886342   3.420031   2.172019   1.085521   2.147525
    10  H    3.409846   3.886058   3.411311   2.154690   1.086548
    11  H    2.161991   3.408823   3.891961   3.409578   2.159040
    12  C    3.777678   2.487551   1.494068   2.537828   3.812340
    13  C    5.021111   3.864611   2.597675   2.994920   4.390839
    14  H    5.206319   4.169139   2.907251   3.075136   4.385971
    15  H    5.216333   4.205992   2.855649   2.863563   4.212476
    16  O    4.205839   2.815476   2.376916   3.634999   4.793009
    17  Cl   6.491008   5.192941   4.133249   4.748555   6.144296
                    6          7          8          9         10
     6  C    0.000000
     7  H    2.160601   0.000000
     8  H    3.415894   2.498101   0.000000
     9  H    3.402584   4.972959   4.309617   0.000000
    10  H    2.159333   4.308054   4.971945   2.465785   0.000000
    11  H    1.086722   2.490079   4.316255   4.296685   2.487552
    12  C    4.297794   4.640480   2.657926   2.777600   4.689202
    13  C    5.236938   5.978388   4.160227   2.641453   5.018393
    14  H    5.301523   6.180072   4.551559   2.621024   4.919333
    15  H    5.220383   6.229267   4.660701   2.267610   4.686787
    16  O    5.023499   4.862979   2.491007   3.979044   5.746447
    17  Cl   6.897614   7.345667   5.175221   4.396033   6.793423
                   11         12         13         14         15
    11  H    0.000000
    12  C    5.384445   0.000000
    13  C    6.297552   1.523971   0.000000
    14  H    6.318288   2.178227   1.091111   0.000000
    15  H    6.236180   2.132078   1.088841   1.790836   0.000000
    16  O    6.087711   1.222636   2.376902   3.104085   3.053330
    17  Cl   7.976009   2.717587   1.784845   2.360963   2.364155
                   16         17
    16  O    0.000000
    17  Cl   2.808195   0.000000
 Stoichiometry    C8H7ClO
 Framework group  C1[X(C8H7ClO)]
 Deg. of freedom    45
 Full point group                 C1      NOp   1
 Largest Abelian subgroup         C1      NOp   1
 Largest concise Abelian subgroup C1      NOp   1
                         Standard orientation:                         
 ---------------------------------------------------------------------
 Center     Atomic     Atomic              Coordinates (Angstroms)
 Number     Number      Type              X           Y           Z
 ---------------------------------------------------------------------
    1          6             0        2.929805    1.012185    0.096829
    2          6             0        1.549319    1.216989    0.087130
    3          6             0        0.673812    0.119513    0.020552
    4          6             0        1.196615   -1.181291   -0.077810
    5          6             0        2.580702   -1.380455   -0.077407
    6          6             0        3.449554   -0.285894   -0.001678
    7          1             0        3.602497    1.863332    0.158428
    8          1             0        1.129513    2.216601    0.150843
    9          1             0        0.538626   -2.043209   -0.127859
   10          1             0        2.980039   -2.388086   -0.153531
   11          1             0        4.524665   -0.444312    0.000687
   12          6             0       -0.794408    0.391630   -0.029665
   13          6             0       -1.762858   -0.773616    0.134018
   14          1             0       -1.642698   -1.266270    1.100132
   15          1             0       -1.587697   -1.478421   -0.677242
   16          8             0       -1.234225    1.518124   -0.209693
   17         17             0       -3.447435   -0.195235    0.018487
 ---------------------------------------------------------------------
 Rotational constants (GHZ):      3.5228037      0.5532428      0.4809343
 Standard basis: 6-311+G(d,p) (5D, 7F)
 There are   270 symmetry adapted basis functions of A   symmetry.
 Integral buffers will be    262144 words long.
 Raffenetti 1 integral format.
 Two-electron integral symmetry is turned on.
   270 basis functions,   433 primitive gaussians,   280 cartesian basis functions
    40 alpha electrons       40 beta electrons
       nuclear repulsion energy       539.5454238478 Hartrees.
 NAtoms=   17 NActive=   17 NUniq=   17 SFac= 1.00D+00 NAtFMM=   60 Big=F
 ------------------------------------------------------------------------------
 United Atom Topological Model (UA0  parameters set).
  Nord Group  Hybr  Charge Alpha Radius          Bonded to
    1   CH    *     0.00   1.00  2.125   C2   [s]  C6   [s]
    2   CH    *     0.00   1.00  2.125   C1   [s]  C3   [s]
    3   C     *     0.00   1.00  1.925   C2   [s]  C4   [s]  C12  [s]
    4   CH    *     0.00   1.00  2.125   C3   [s]  C5   [s]
    5   CH    *     0.00   1.00  2.125   C4   [s]  C6   [s]
    6   CH    *     0.00   1.00  2.125   C1   [s]  C5   [s]
   12   C     *     0.00   1.00  1.925   C3   [s]  C13  [s]  O16  [d]
   13   CH2   *     0.00   1.00  2.325   C12  [s] Cl17  [s]
   16   O     *     0.00   1.00  1.750   C12  [d]
   17  Cl     *     0.00   1.00  1.973   C13  [s]
 ------------------------------------------------------------------------------
 Polarizable Continuum Model (PCM)
 =================================
 Model                : PCM.
 Atomic radii         : UA0 (Simple United Atom Topological Model).
 Polarization charges : Total charges.
 Charge compensation  : None.
 Solution method      : Matrix inversion.
 Cavity               : GePol (RMin=0.200 OFac=0.890).
                        Default sphere list used, NSphG=   10.
                        Tesserae with average area of 0.200 Ang**2.
 Solvent              : Ethanol, Eps=  24.550000.
 ------------------------------------------------------------------------------
 One-electron integrals computed using PRISM.
 NBasis=   270 RedAO= T  NBF=   270
 NBsUse=   270 1.00D-06 NBFU=   270
 Harris functional with IExCor=  205 diagonalized for initial guess.
 ExpMin= 4.38D-02 ExpMax= 1.06D+05 ExpMxC= 3.62D+03 IAcc=2 IRadAn=         4 AccDes= 0.00D+00
 HarFok:  IExCor= 205 AccDes= 0.00D+00 IRadAn=         4 IDoV=1
 ScaDFX=  1.000000  1.000000  1.000000  1.000000
 Initial guess orbital symmetries:
       Occupied  (A) (A) (A) (A) (A) (A) (A) (A) (A) (A) (A) (A)
                 (A) (A) (A) (A) (A) (A) (A) (A) (A) (A) (A) (A)
                 (A) (A) (A) (A) (A) (A) (A) (A) (A) (A) (A) (A)
                 (A) (A) (A) (A)
       Virtual   (A) (A) (A) (A) (A) (A) (A) (A) (A) (A) (A) (A)
                 (A) (A) (A) (A) (A) (A) (A) (A) (A) (A) (A) (A)
                 (A) (A) (A) (A) (A) (A) (A) (A) (A) (A) (A) (A)
                 (A) (A) (A) (A) (A) (A) (A) (A) (A) (A) (A) (A)
                 (A) (A) (A) (A) (A) (A) (A) (A) (A) (A) (A) (A)
                 (A) (A) (A) (A) (A) (A) (A) (A) (A) (A) (A) (A)
                 (A) (A) (A) (A) (A) (A) (A) (A) (A) (A) (A) (A)
                 (A) (A) (A) (A) (A) (A) (A) (A) (A) (A) (A) (A)
                 (A) (A) (A) (A) (A) (A) (A) (A) (A) (A) (A) (A)
                 (A) (A) (A) (A) (A) (A) (A) (A) (A) (A) (A) (A)
                 (A) (A) (A) (A) (A) (A) (A) (A) (A) (A) (A) (A)
                 (A) (A) (A) (A) (A) (A) (A) (A) (A) (A) (A) (A)
                 (A) (A) (A) (A) (A) (A) (A) (A) (A) (A) (A) (A)
                 (A) (A) (A) (A) (A) (A) (A) (A) (A) (A) (A) (A)
                 (A) (A) (A) (A) (A) (A) (A) (A) (A) (A) (A) (A)
                 (A) (A) (A) (A) (A) (A) (A) (A) (A) (A) (A) (A)
                 (A) (A) (A) (A) (A) (A) (A) (A) (A) (A) (A) (A)
                 (A) (A) (A) (A) (A) (A) (A) (A) (A) (A) (A) (A)
                 (A) (A) (A) (A) (A) (A) (A) (A) (A) (A) (A) (A)
                 (A) (A)
 The electronic state of the initial guess is 1-A.
 Requested convergence on RMS density matrix=1.00D-08 within 128 cycles.
 Requested convergence on MAX density matrix=1.00D-06.
 Requested convergence on             energy=1.00D-06.
 No special actions if energy rises.
 Warning! T( 595, 418)=0.57788539D+02 is big!
          T( 595, 595)=0.16533226D+02 T( 418, 418)=0.30787553D+02
 Warning! T( 418, 595)=0.13803939D+03 is big!
          T( 418, 418)=0.30787553D+02 T( 595, 595)=0.16533226D+02
 Error on total polarization charges =  0.02557
 SCF Done:  E(RHF) =  -841.497201384     A.U. after   17 cycles
             Convg  =    0.3472D-08             -V/T =  2.0007
             S**2   =   0.0000
 --------------------------------------------------------------------
 Variational PCM results
 =======================
 <psi(f)|   H    |psi(f)>                     (a.u.) =    -841.475582
 <psi(f)|H+V(f)/2|psi(f)>                     (a.u.) =    -841.497201
 Total free energy in solution:
  with all non electrostatic terms            (a.u.) =    -841.493804
 --------------------------------------------------------------------
 (Polarized solute)-Solvent               (kcal/mol) =     -13.57
 --------------------------------------------------------------------
 Cavitation energy                        (kcal/mol) =      15.66
 Dispersion energy                        (kcal/mol) =     -14.68
 Repulsion energy                         (kcal/mol) =       1.16
 Total non electrostatic                  (kcal/mol) =       2.13
 --------------------------------------------------------------------
 Partition over spheres:
 Sphere  on Atom  Surface  Charge   GEl     GCav    GDR
    1      C1      17.32  -0.034   -0.88    1.71   -1.57
    2      C2      13.61  -0.021   -0.37    1.68   -1.44
    3      C3       0.89   0.001    0.00    0.25   -0.08
    4      C4      10.80  -0.015   -0.58    1.48   -1.16
    5      C5      17.31  -0.035   -1.03    1.71   -1.59
    6      C6      17.37  -0.045   -1.09    1.72   -1.55
    7      C12      1.98  -0.015   -0.05    0.35   -0.16
    8      C13     23.65  -0.154   -1.95    2.57   -2.27
    9      O16     12.39   0.154   -3.44    1.68   -1.34
   10     Cl17     24.90   0.111   -1.39    2.51   -2.36
 Added spheres:    42.05   0.028   -2.78    0.00    0.00
 --------------------------------------------------------------------
 After PCM corrections, the SCF energy is  -841.497201384     a.u.
 --------------------------------------------------------------------
 ExpMin= 4.38D-02 ExpMax= 1.06D+05 ExpMxC= 3.62D+03 IAcc=3 IRadAn=         5 AccDes= 0.00D+00
 HarFok:  IExCor= 205 AccDes= 0.00D+00 IRadAn=         5 IDoV=1
 ScaDFX=  1.000000  1.000000  1.000000  1.000000
 Range of M.O.s used for correlation:    15   270
 NBasis=   270 NAE=    40 NBE=    40 NFC=    14 NFV=     0
 NROrb=    256 NOA=    26 NOB=    26 NVA=   230 NVB=   230

 **** Warning!!: The largest alpha MO coefficient is  0.16038580D+03

 Disk-based method using OVN memory for  9 occupieds at a time.
 Estimated scratch disk usage=   190773890 words.
 Actual    scratch disk usage=   190427778 words.
 JobTyp=1 Pass  1:  I=   1 to   9 NPSUse=  1 ParTrn=F ParDer=F DoDerP=F.
 JobTyp=1 Pass  2:  I=  10 to  18 NPSUse=  1 ParTrn=F ParDer=F DoDerP=F.
 JobTyp=1 Pass  3:  I=  19 to  26 NPSUse=  1 ParTrn=F ParDer=F DoDerP=F.
 Spin components of T(2) and E(2):
     alpha-alpha T2 =       0.6999604212D-01 E2=     -0.1907834107D+00
     alpha-beta  T2 =       0.3648245392D+00 E2=     -0.1053181029D+01
     beta-beta   T2 =       0.6999604212D-01 E2=     -0.1907834107D+00
 ANorm=    0.1226709674D+01
 E2 =    -0.1434747850D+01 EUMP2 =    -0.84293194923455D+03

 **********************************************************************

            Population analysis using the SCF density.

 **********************************************************************

 Orbital symmetries:
       Occupied  (A) (A) (A) (A) (A) (A) (A) (A) (A) (A) (A) (A)
                 (A) (A) (A) (A) (A) (A) (A) (A) (A) (A) (A) (A)
                 (A) (A) (A) (A) (A) (A) (A) (A) (A) (A) (A) (A)
                 (A) (A) (A) (A)
       Virtual   (A) (A) (A) (A) (A) (A) (A) (A) (A) (A) (A) (A)
                 (A) (A) (A) (A) (A) (A) (A) (A) (A) (A) (A) (A)
                 (A) (A) (A) (A) (A) (A) (A) (A) (A) (A) (A) (A)
                 (A) (A) (A) (A) (A) (A) (A) (A) (A) (A) (A) (A)
                 (A) (A) (A) (A) (A) (A) (A) (A) (A) (A) (A) (A)
                 (A) (A) (A) (A) (A) (A) (A) (A) (A) (A) (A) (A)
                 (A) (A) (A) (A) (A) (A) (A) (A) (A) (A) (A) (A)
                 (A) (A) (A) (A) (A) (A) (A) (A) (A) (A) (A) (A)
                 (A) (A) (A) (A) (A) (A) (A) (A) (A) (A) (A) (A)
                 (A) (A) (A) (A) (A) (A) (A) (A) (A) (A) (A) (A)
                 (A) (A) (A) (A) (A) (A) (A) (A) (A) (A) (A) (A)
                 (A) (A) (A) (A) (A) (A) (A) (A) (A) (A) (A) (A)
                 (A) (A) (A) (A) (A) (A) (A) (A) (A) (A) (A) (A)
                 (A) (A) (A) (A) (A) (A) (A) (A) (A) (A) (A) (A)
                 (A) (A) (A) (A) (A) (A) (A) (A) (A) (A) (A) (A)
                 (A) (A) (A) (A) (A) (A) (A) (A) (A) (A) (A) (A)
                 (A) (A) (A) (A) (A) (A) (A) (A) (A) (A) (A) (A)
                 (A) (A) (A) (A) (A) (A) (A) (A) (A) (A) (A) (A)
                 (A) (A) (A) (A) (A) (A) (A) (A) (A) (A) (A) (A)
                 (A) (A)
 The electronic state is 1-A.
 Alpha  occ. eigenvalues -- -104.83648 -20.56571 -11.36428 -11.31173 -11.26237
 Alpha  occ. eigenvalues --  -11.26116 -11.25580 -11.25523 -11.24770 -11.24683
 Alpha  occ. eigenvalues --  -10.56305  -8.03133  -8.02845  -8.02844  -1.40940
 Alpha  occ. eigenvalues --   -1.16960  -1.14773  -1.05344  -1.02947  -0.96950
 Alpha  occ. eigenvalues --   -0.86504  -0.83723  -0.76792  -0.72336  -0.67381
 Alpha  occ. eigenvalues --   -0.65947  -0.65678  -0.62464  -0.61764  -0.59994
 Alpha  occ. eigenvalues --   -0.55495  -0.54778  -0.52550  -0.50527  -0.50318
 Alpha  occ. eigenvalues --   -0.45530  -0.45099  -0.44124  -0.35402  -0.34887
 Alpha virt. eigenvalues --    0.05781   0.06607   0.07422   0.08240   0.09379
 Alpha virt. eigenvalues --    0.09841   0.10140   0.10410   0.11130   0.12217
 Alpha virt. eigenvalues --    0.12489   0.13003   0.13656   0.14798   0.15327
 Alpha virt. eigenvalues --    0.15880   0.16465   0.16791   0.17402   0.19078
 Alpha virt. eigenvalues --    0.19634   0.20509   0.21039   0.21254   0.21791
 Alpha virt. eigenvalues --    0.22640   0.23080   0.23156   0.24905   0.25288
 Alpha virt. eigenvalues --    0.26220   0.27189   0.27885   0.28487   0.29576
 Alpha virt. eigenvalues --    0.30159   0.30900   0.31229   0.31523   0.32536
 Alpha virt. eigenvalues --    0.33021   0.34169   0.34989   0.36172   0.36864
 Alpha virt. eigenvalues --    0.37090   0.37185   0.38754   0.39509   0.40025
 Alpha virt. eigenvalues --    0.40721   0.44335   0.46235   0.46984   0.47874
 Alpha virt. eigenvalues --    0.48926   0.51171   0.52913   0.58185   0.59283
 Alpha virt. eigenvalues --    0.60662   0.62968   0.64524   0.65821   0.67142
 Alpha virt. eigenvalues --    0.69101   0.70111   0.71538   0.71636   0.72073
 Alpha virt. eigenvalues --    0.74141   0.74847   0.75818   0.77856   0.80110
 Alpha virt. eigenvalues --    0.81276   0.82024   0.83830   0.84912   0.85766
 Alpha virt. eigenvalues --    0.88100   0.88907   0.90199   0.91621   0.91897
 Alpha virt. eigenvalues --    0.92255   0.94169   0.96311   0.99423   1.00196
 Alpha virt. eigenvalues --    1.00315   1.02466   1.05145   1.06889   1.08232
 Alpha virt. eigenvalues --    1.09931   1.11220   1.12373   1.14035   1.15560
 Alpha virt. eigenvalues --    1.15856   1.17722   1.20820   1.21747   1.22902
 Alpha virt. eigenvalues --    1.24692   1.26254   1.28613   1.31235   1.33858
 Alpha virt. eigenvalues --    1.35305   1.37260   1.38485   1.39576   1.42354
 Alpha virt. eigenvalues --    1.43129   1.46805   1.50538   1.54230   1.60715
 Alpha virt. eigenvalues --    1.67723   1.69585   1.74536   1.75419   1.75804
 Alpha virt. eigenvalues --    1.76864   1.80242   1.81459   1.82420   1.83315
 Alpha virt. eigenvalues --    1.84203   1.90061   1.90307   1.90981   1.94001
 Alpha virt. eigenvalues --    1.95846   2.00063   2.02296   2.04657   2.05234
 Alpha virt. eigenvalues --    2.06734   2.09011   2.11103   2.14641   2.19776
 Alpha virt. eigenvalues --    2.21545   2.22068   2.23823   2.25631   2.26967
 Alpha virt. eigenvalues --    2.30419   2.31597   2.34235   2.36215   2.36727
 Alpha virt. eigenvalues --    2.39043   2.43595   2.49287   2.54987   2.60378
 Alpha virt. eigenvalues --    2.64336   2.66343   2.69771   2.73204   2.74262
 Alpha virt. eigenvalues --    2.75046   2.76447   2.82171   2.84264   2.87437
 Alpha virt. eigenvalues --    2.88281   2.94808   2.97144   3.00062   3.00328
 Alpha virt. eigenvalues --    3.02106   3.04579   3.04996   3.05676   3.07424
 Alpha virt. eigenvalues --    3.10683   3.17117   3.18231   3.20774   3.21340
 Alpha virt. eigenvalues --    3.24938   3.25971   3.27931   3.29857   3.32801
 Alpha virt. eigenvalues --    3.34182   3.46427   3.46992   3.57832   3.61612
 Alpha virt. eigenvalues --    3.70878   3.73164   3.76794   3.78411   3.88981
 Alpha virt. eigenvalues --    3.91269   3.92798   4.00374   4.02868   4.13803
 Alpha virt. eigenvalues --    4.15652   4.38571   4.43063   4.49479   4.55741
 Alpha virt. eigenvalues --    4.57698   4.74905   5.25429   5.61250   5.76829
 Alpha virt. eigenvalues --    6.27744  10.46965  24.74104  24.94081  24.98053
 Alpha virt. eigenvalues --   25.09121  25.09157  25.19821  25.23234  25.32132
 Alpha virt. eigenvalues --   26.72309  26.83823  27.36313  51.69022 219.33122
          Condensed to atoms (all electrons):
              1          2          3          4          5          6
     1  C    8.607602  -2.266847   0.215128  -1.271163   1.222903   0.218882
     2  C   -2.266847  14.257886  -4.717332  -3.376906  -1.616373   0.278972
     3  C    0.215128  -4.717332  19.835791   0.851742  -0.700772  -1.230979
     4  C   -1.271163  -3.376906   0.851742  15.364059  -4.129251   0.551700
     5  C    1.222903  -1.616373  -0.700772  -4.129251  11.411184   0.043250
     6  C    0.218882   0.278972  -1.230979   0.551700   0.043250   5.781781
     7  H    0.410554  -0.035510   0.001907   0.000914  -0.013213  -0.003327
     8  H   -0.082549   0.443960  -0.040468   0.006959  -0.009788  -0.003027
     9  H   -0.005218  -0.027347  -0.052115   0.463404  -0.042428  -0.007486
    10  H   -0.011305   0.000777   0.009299  -0.045075   0.413648  -0.007565
    11  H   -0.007266  -0.023760   0.019452  -0.034261  -0.003899   0.422523
    12  C   -0.592427   3.483043 -10.993164  -1.813909   0.687643   0.126351
    13  C   -0.240725  -0.902218   1.681788   0.946184  -0.625748  -0.004624
    14  H   -0.004420   0.037820   0.146617  -0.093328  -0.043541   0.000986
    15  H   -0.005004   0.003257  -0.086952  -0.023281  -0.003813  -0.001728
    16  O    0.131519   0.130357  -0.097355  -0.235647  -0.009182  -0.011486
    17  Cl  -0.032057   0.087866  -0.003783  -0.151288  -0.132751   0.003764
              7          8          9         10         11         12
     1  C    0.410554  -0.082549  -0.005218  -0.011305  -0.007266  -0.592427
     2  C   -0.035510   0.443960  -0.027347   0.000777  -0.023760   3.483043
     3  C    0.001907  -0.040468  -0.052115   0.009299   0.019452 -10.993164
     4  C    0.000914   0.006959   0.463404  -0.045075  -0.034261  -1.813909
     5  C   -0.013213  -0.009788  -0.042428   0.413648  -0.003899   0.687643
     6  C   -0.003327  -0.003027  -0.007486  -0.007565   0.422523   0.126351
     7  H    0.446112  -0.002871   0.000015  -0.000049  -0.003193   0.011822
     8  H   -0.002871   0.433720   0.000028   0.000014  -0.000044   0.059168
     9  H    0.000015   0.000028   0.448373  -0.002947  -0.000064   0.040386
    10  H   -0.000049   0.000014  -0.002947   0.445401  -0.003206   0.012908
    11  H   -0.003193  -0.000044  -0.000064  -0.003206   0.441191   0.002337
    12  C    0.011822   0.059168   0.040386   0.012908   0.002337  17.561579
    13  C   -0.000275   0.001993  -0.005179   0.000374  -0.000235  -2.997785
    14  H    0.000000   0.000031   0.000302   0.000001   0.000001  -0.136755
    15  H    0.000001  -0.000009  -0.000970   0.000020   0.000000   0.072700
    16  O   -0.000010   0.000292  -0.000756   0.000001   0.000004   0.438330
    17  Cl   0.000026   0.000233   0.000881   0.000044   0.000001   0.110894
             13         14         15         16         17
     1  C   -0.240725  -0.004420  -0.005004   0.131519  -0.032057
     2  C   -0.902218   0.037820   0.003257   0.130357   0.087866
     3  C    1.681788   0.146617  -0.086952  -0.097355  -0.003783
     4  C    0.946184  -0.093328  -0.023281  -0.235647  -0.151288
     5  C   -0.625748  -0.043541  -0.003813  -0.009182  -0.132751
     6  C   -0.004624   0.000986  -0.001728  -0.011486   0.003764
     7  H   -0.000275   0.000000   0.000001  -0.000010   0.000026
     8  H    0.001993   0.000031  -0.000009   0.000292   0.000233
     9  H   -0.005179   0.000302  -0.000970  -0.000756   0.000881
    10  H    0.000374   0.000001   0.000020   0.000001   0.000044
    11  H   -0.000235   0.000001   0.000000   0.000004   0.000001
    12  C   -2.997785  -0.136755   0.072700   0.438330   0.110894
    13  C    8.444121   0.437243   0.385961  -0.218615  -0.201700
    14  H    0.437243   0.427489  -0.023187  -0.000855  -0.005670
    15  H    0.385961  -0.023187   0.466904  -0.001186  -0.019758
    16  O   -0.218615  -0.000855  -0.001186   8.288592  -0.060338
    17  Cl  -0.201700  -0.005670  -0.019758  -0.060338  17.218486
 Mulliken atomic charges:
              1
     1  C   -0.287606
     2  C    0.242355
     3  C    1.161195
     4  C   -1.010854
     5  C   -0.447870
     6  C   -0.157988
     7  H    0.187098
     8  H    0.192357
     9  H    0.191121
    10  H    0.187658
    11  H    0.190420
    12  C   -0.073123
    13  C   -0.700561
    14  H    0.257267
    15  H    0.237045
    16  O   -0.353664
    17  Cl   0.185151
 Sum of Mulliken charges=   0.00000
 Atomic charges with hydrogens summed into heavy atoms:
              1
     1  C   -0.100507
     2  C    0.434711
     3  C    1.161195
     4  C   -0.819733
     5  C   -0.260211
     6  C    0.032431
     7  H    0.000000
     8  H    0.000000
     9  H    0.000000
    10  H    0.000000
    11  H    0.000000
    12  C   -0.073123
    13  C   -0.206249
    14  H    0.000000
    15  H    0.000000
    16  O   -0.353664
    17  Cl   0.185151
 Sum of Mulliken charges=   0.00000
 Electronic spatial extent (au):  <R**2>=  2140.1743
 Charge=     0.0000 electrons
 Dipole moment (field-independent basis, Debye):
    X=     5.4962    Y=    -4.5345    Z=     0.6747  Tot=     7.1572
 Quadrupole moment (field-independent basis, Debye-Ang):
   XX=   -66.9531   YY=   -62.5991   ZZ=   -68.7685
   XY=     5.5633   XZ=    -0.8690   YZ=     1.5275
 Traceless Quadrupole moment (field-independent basis, Debye-Ang):
   XX=    -0.8462   YY=     3.5078   ZZ=    -2.6616
   XY=     5.5633   XZ=    -0.8690   YZ=     1.5275
 Octapole moment (field-independent basis, Debye-Ang**2):
  XXX=    71.7759  YYY=   -12.1488  ZZZ=     0.3834  XYY=    13.1794
  XXY=    -4.2399  XXZ=     0.9516  XZZ=   -17.6757  YZZ=    -0.6345
  YYZ=     1.2701  XYZ=     1.0416
 Hexadecapole moment (field-independent basis, Debye-Ang**3):
 XXXX= -2217.7921 YYYY=  -417.6625 ZZZZ=   -89.0544 XXXY=   -21.1761
 XXXZ=     4.2971 YYYX=    12.5371 YYYZ=     7.1877 ZZZX=    -1.7900
 ZZZY=    -2.7583 XXYY=  -437.7230 XXZZ=  -440.2471 YYZZ=   -94.3314
 XXYZ=     5.2162 YYXZ=    -1.9486 ZZXY=     4.0108
 N-N= 5.395454238478D+02 E-N=-3.065575488063D+03  KE= 8.409309350350D+02
 1|1|UNPC-UNK|SP|RMP2-FC|6-311+G(d,p)|C8H7Cl1O1|PCUSER|15-Oct-2017|0||#
  MP2/6-311+G(D,P) SCRF=(SOLVENT=ETHANOL) GEOM=CONNECTIVITY||Title Card
  Required||0,1|C|C,1,1.39562951|C,2,1.40548844,1,120.12599899|C,3,1.40
 537942,2,119.62593546,1,-1.95879395,0|C,4,1.39834382,3,120.00121653,2,
 1.49697108,0|C,5,1.3995361,4,120.20590595,3,-1.06514864,0|H,1,1.086627
 38,2,119.8542665,3,-179.38944951,0|H,2,1.08605683,1,121.13162333,6,-17
 9.27764747,0|H,4,1.08552057,3,120.84174715,2,179.84011046,0|H,5,1.0865
 4766,4,119.7254284,3,179.99177357,0|H,6,1.08672227,5,120.01912439,4,17
 9.86135709,0|C,3,1.49406761,2,118.13286946,1,-178.15066587,0|C,12,1.52
 397081,3,118.79086535,2,-169.83856503,0|H,13,1.09111093,12,111.7373862
 ,3,60.68426524,0|H,13,1.08884056,12,108.22075165,3,-61.16102894,0|O,12
 ,1.22263554,3,121.75341027,2,10.8184831,0|Cl,13,1.78484504,12,110.1850
 184,3,-179.3583779,0||Version=x86-Win32-G03RevB.05|State=1-A|HF=-841.4
 972014|MP2=-842.9319492|RMSD=3.472e-009|PG=C01 [X(C8H7Cl1O1)]||@


 WE HAVE LEFT UNDONE THOSE THINGS WHICH WE OUGHT TO HAVE DONE,
 AND WE HAVE DONE THOSE THINGS WHICH WE OUGHT NOT TO HAVE DONE.
                   BOOK OF COMMON PRAYER                      
 Job cpu time:  0 days  0 hours  8 minutes 13.0 seconds.
 File lengths (MBytes):  RWF=   1564 Int=      0 D2E=      0 Chk=     17 Scr=      1
 Normal termination of Gaussian 03 at Sun Oct 15 18:13:52 2017.
