# Supplementary material for: Conformational preferences of α-fluoroketones may influence their reactivity
Source: Beilstein J Org Chem. 2017 Dec 29;13:2915–21. doi: 10.3762/bjoc.13.284 (PMC5753061; doi:10.3762/bjoc.13.284)
Supplement: File 2 — Details of computational conformational analysis. [file Beilstein_J_Org_Chem-13-2915-s002.zip › Computation/CH2Cl10.out]

 Entering Link 1 = C:\G03W\l1.exe PID=      4984.
  
 Copyright (c) 1988,1990,1992,1993,1995,1998,2003, Gaussian, Inc.
                  All Rights Reserved.
  
 This is the Gaussian(R) 03 program.  It is based on the
 the Gaussian(R) 98 system (copyright 1998, Gaussian, Inc.),
 the Gaussian(R) 94 system (copyright 1995, Gaussian, Inc.),
 the Gaussian 92(TM) system (copyright 1992, Gaussian, Inc.),
 the Gaussian 90(TM) system (copyright 1990, Gaussian, Inc.),
 the Gaussian 88(TM) system (copyright 1988, Gaussian, Inc.),
 the Gaussian 86(TM) system (copyright 1986, Carnegie Mellon
 University), and the Gaussian 82(TM) system (copyright 1983,
 Carnegie Mellon University). Gaussian is a federally registered
 trademark of Gaussian, Inc.
  
 This software contains proprietary and confidential information,
 including trade secrets, belonging to Gaussian, Inc.
  
 This software is provided under written license and may be
 used, copied, transmitted, or stored only in accord with that
 written license.
  
 The following legend is applicable only to US Government
 contracts under DFARS:
  
                    RESTRICTED RIGHTS LEGEND
  
 Use, duplication or disclosure by the US Government is subject
 to restrictions as set forth in subparagraph (c)(1)(ii) of the
 Rights in Technical Data and Computer Software clause at DFARS
 252.227-7013.
  
 Gaussian, Inc.
 Carnegie Office Park, Building 6, Pittsburgh, PA 15106 USA
  
 The following legend is applicable only to US Government
 contracts under FAR:
  
                    RESTRICTED RIGHTS LEGEND
  
 Use, reproduction and disclosure by the US Government is subject
 to restrictions as set forth in subparagraph (c) of the
 Commercial Computer Software - Restricted Rights clause at FAR
 52.227-19.
  
 Gaussian, Inc.
 Carnegie Office Park, Building 6, Pittsburgh, PA 15106 USA
  
  
 ---------------------------------------------------------------
 Warning -- This program may not be used in any manner that
 competes with the business of Gaussian, Inc. or will provide
 assistance to any competitor of Gaussian, Inc.  The licensee
 of this program is prohibited from giving any competitor of
 Gaussian, Inc. access to this program.  By using this program,
 the user acknowledges that Gaussian, Inc. is engaged in the
 business of creating and licensing software in the field of
 computational chemistry and represents and warrants to the
 licensee that it is not a competitor of Gaussian, Inc. and that
 it will not use this program in any manner prohibited above.
 ---------------------------------------------------------------
  

 Cite this work as:
 Gaussian 03, Revision B.05,
 M. J. Frisch, G. W. Trucks, H. B. Schlegel, G. E. Scuseria, 
 M. A. Robb, J. R. Cheeseman, J. A. Montgomery, Jr., T. Vreven, 
 K. N. Kudin, J. C. Burant, J. M. Millam, S. S. Iyengar, J. Tomasi, 
 V. Barone, B. Mennucci, M. Cossi, G. Scalmani, N. Rega, 
 G. A. Petersson, H. Nakatsuji, M. Hada, M. Ehara, K. Toyota, 
 R. Fukuda, J. Hasegawa, M. Ishida, T. Nakajima, Y. Honda, O. Kitao, 
 H. Nakai, M. Klene, X. Li, J. E. Knox, H. P. Hratchian, J. B. Cross, 
 C. Adamo, J. Jaramillo, R. Gomperts, R. E. Stratmann, O. Yazyev, 
 A. J. Austin, R. Cammi, C. Pomelli, J. W. Ochterski, P. Y. Ayala, 
 K. Morokuma, G. A. Voth, P. Salvador, J. J. Dannenberg, 
 V. G. Zakrzewski, S. Dapprich, A. D. Daniels, M. C. Strain, 
 O. Farkas, D. K. Malick, A. D. Rabuck, K. Raghavachari, 
 J. B. Foresman, J. V. Ortiz, Q. Cui, A. G. Baboul, S. Clifford, 
 J. Cioslowski, B. B. Stefanov, G. Liu, A. Liashenko, P. Piskorz, 
 I. Komaromi, R. L. Martin, D. J. Fox, T. Keith, M. A. Al-Laham, 
 C. Y. Peng, A. Nanayakkara, M. Challacombe, P. M. W. Gill, 
 B. Johnson, W. Chen, M. W. Wong, C. Gonzalez, and J. A. Pople, 
 Gaussian, Inc., Pittsburgh PA, 2003.
 
 **********************************************
 Gaussian 03:  x86-Win32-G03RevB.05  8-Nov-2003
                  03-Aug-2017 
 **********************************************
 %chk=CH2F.chk
 %mem=6MW
 %nproc=1
 Will use up to    1 processors via shared memory.
 Default route:  MaxDisk=2000MB
 ------------------------------------
 # mp2/6-311+g(d,p) geom=connectivity
 ------------------------------------
 1/38=1,57=2/1;
 2/17=6,18=5,40=1/2;
 3/5=4,6=6,7=111,11=9,16=1,25=1,30=1/1,2,3;
 4//1;
 5/5=2,38=5/2;
 8/10=2,27=262144000/1;
 9/16=-3,27=262144000/6;
 6/7=2,8=2,9=2,10=2/1;
 99/5=1,9=1/99;
 -------------------
 Title Card Required
 -------------------
 Symbolic Z-matrix:
 Charge =  0 Multiplicity = 1
 C
 C                    1    B1
 C                    2    B2       1    A1
 C                    3    B3       2    A2       1    D1       0
 C                    4    B4       3    A3       2    D2       0
 C                    5    B5       4    A4       3    D3       0
 H                    1    B6       2    A5       3    D4       0
 H                    2    B7       1    A6       6    D5       0
 H                    4    B8       3    A7       2    D6       0
 H                    5    B9       4    A8       3    D7       0
 H                    6    B10      5    A9       4    D8       0
 C                    3    B11      2    A10      1    D9       0
 C                    12   B12      3    A11      2    D10      0
 H                    13   B13      12   A12      3    D11      0
 H                    13   B14      12   A13      3    D12      0
 O                    12   B15      3    A14      2    D13      0
 Cl                   13   B16      12   A15      3    D14      0
       Variables:
  B1                    1.39563                  
  B2                    1.40549                  
  B3                    1.40538                  
  B4                    1.39834                  
  B5                    1.39954                  
  B6                    1.08663                  
  B7                    1.08606                  
  B8                    1.08552                  
  B9                    1.08655                  
  B10                   1.08672                  
  B11                   1.49407                  
  B12                   1.52397                  
  B13                   1.09111                  
  B14                   1.08884                  
  B15                   1.22264                  
  B16                   1.78485                  
  A1                  120.126                    
  A2                  119.62594                  
  A3                  120.00122                  
  A4                  120.20591                  
  A5                  119.85427                  
  A6                  121.13162                  
  A7                  120.84175                  
  A8                  119.72543                  
  A9                  120.01912                  
  A10                 118.13287                  
  A11                 118.79087                  
  A12                 111.73739                  
  A13                 108.22075                  
  A14                 121.75341                  
  A15                 110.18502                  
  D1                   -1.95879                  
  D2                    1.49697                  
  D3                   -1.06515                  
  D4                 -179.38945                  
  D5                 -179.27765                  
  D6                  179.84011                  
  D7                  179.99177                  
  D8                  179.86136                  
  D9                 -178.15067                  
  D10                -169.83857                  
  D11                  50.68427                  
  D12                 -71.16103                  
  D13                  10.81848                  
  D14                 170.64162                  
 
                          Input orientation:                          
 ---------------------------------------------------------------------
 Center     Atomic     Atomic              Coordinates (Angstroms)
 Number     Number      Type              X           Y           Z
 ---------------------------------------------------------------------
    1          6             0        0.000000    0.000000    0.000000
    2          6             0        0.000000    0.000000    1.395630
    3          6             0        1.215640    0.000000    2.101049
    4          6             0        2.429323   -0.041757    1.393714
    5          6             0        2.423695   -0.051369   -0.004586
    6          6             0        1.211443   -0.041992   -0.703913
    7          1             0       -0.942372    0.010042   -0.540918
    8          1             0       -0.929419    0.020489    1.957127
    9          1             0        3.379600   -0.039945    1.918427
   10          1             0        3.364661   -0.083566   -0.546927
   11          1             0        1.210638   -0.047227   -1.790623
   12          6             0        1.164022   -0.042519    3.593619
   13          6             0        2.448524    0.192101    4.379428
   14          1             0        2.961145    1.098818    4.054455
   15          1             0        3.091510   -0.676742    4.248070
   16          8             0        0.124541   -0.271404    4.195225
   17         17             0        2.084459    0.360658    6.118599
 ---------------------------------------------------------------------
                    Distance matrix (angstroms):
                    1          2          3          4          5
     1  C    0.000000
     2  C    1.395630   0.000000
     3  C    2.427383   1.405488   0.000000
     4  C    2.801034   2.429682   1.405379   0.000000
     5  C    2.424244   2.799561   2.428113   1.398344   0.000000
     6  C    1.401732   2.424343   2.805280   2.425545   1.399536
     7  H    1.086627   2.153691   3.411321   3.887648   3.409081
     8  H    2.166700   1.086057   2.149980   3.406238   3.885468
     9  H    3.886342   3.420031   2.172019   1.085521   2.147525
    10  H    3.409846   3.886058   3.411311   2.154690   1.086548
    11  H    2.161991   3.408823   3.891961   3.409578   2.159040
    12  C    3.777678   2.487551   1.494068   2.537828   3.812340
    13  C    5.021111   3.864611   2.597675   2.994920   4.390839
    14  H    5.139493   4.128575   2.840771   2.943347   4.252951
    15  H    5.297312   4.260496   2.930284   2.998174   4.349960
    16  O    4.205839   2.815476   2.376916   3.634999   4.793009
    17  Cl   6.473971   5.175083   4.126213   4.754515   6.146401
                    6          7          8          9         10
     6  C    0.000000
     7  H    2.160601   0.000000
     8  H    3.415894   2.498101   0.000000
     9  H    3.402584   4.972959   4.309617   0.000000
    10  H    2.159333   4.308054   4.971945   2.465785   0.000000
    11  H    1.086722   2.490079   4.316255   4.296685   2.487552
    12  C    4.297794   4.640480   2.657926   2.777600   4.689202
    13  C    5.236938   5.978388   4.160227   2.641453   5.018393
    14  H    5.196631   6.127017   4.549513   2.456522   4.767973
    15  H    5.334763   6.299070   4.680002   2.432230   4.839262
    16  O    5.023499   4.862979   2.491007   3.979044   5.746447
    17  Cl   6.889917   7.323511   5.149468   4.413538   6.801874
                   11         12         13         14         15
    11  H    0.000000
    12  C    5.384445   0.000000
    13  C    6.297552   1.523971   0.000000
    14  H    6.208271   2.178227   1.091111   0.000000
    15  H    6.356082   2.132078   1.088841   1.790836   0.000000
    16  O    6.087711   1.222636   2.376902   3.153355   2.994995
    17  Cl   7.967793   2.717587   1.784845   2.360963   2.364155
                   16         17
    16  O    0.000000
    17  Cl   2.817827   0.000000
 Stoichiometry    C8H7ClO
 Framework group  C1[X(C8H7ClO)]
 Deg. of freedom    45
 Full point group                 C1      NOp   1
 Largest Abelian subgroup         C1      NOp   1
 Largest concise Abelian subgroup C1      NOp   1
                         Standard orientation:                         
 ---------------------------------------------------------------------
 Center     Atomic     Atomic              Coordinates (Angstroms)
 Number     Number      Type              X           Y           Z
 ---------------------------------------------------------------------
    1          6             0       -2.919473    1.016877   -0.150756
    2          6             0       -1.539337    1.216584   -0.094876
    3          6             0       -0.671249    0.116618    0.014200
    4          6             0       -1.202556   -1.181059    0.108212
    5          6             0       -2.586594   -1.375011    0.061434
    6          6             0       -3.447722   -0.278085   -0.056522
    7          1             0       -3.586066    1.869821   -0.245087
    8          1             0       -1.113423    2.213854   -0.154622
    9          1             0       -0.550298   -2.044844    0.190601
   10          1             0       -2.992519   -2.380241    0.134387
   11          1             0       -4.522737   -0.432476   -0.094867
   12          6             0        0.795425    0.383747    0.112919
   13          6             0        1.764181   -0.786852   -0.004119
   14          1             0        1.559205   -1.394291   -0.887026
   15          1             0        1.681831   -1.388590    0.899597
   16          8             0        1.233329    1.510481    0.296083
   17         17             0        3.441254   -0.188471   -0.126741
 ---------------------------------------------------------------------
 Rotational constants (GHZ):      3.4975365      0.5537480      0.4821296
 Standard basis: 6-311+G(d,p) (5D, 7F)
 There are   270 symmetry adapted basis functions of A   symmetry.
 Integral buffers will be    262144 words long.
 Raffenetti 1 integral format.
 Two-electron integral symmetry is turned on.
   270 basis functions,   433 primitive gaussians,   280 cartesian basis functions
    40 alpha electrons       40 beta electrons
       nuclear repulsion energy       539.5236776959 Hartrees.
 NAtoms=   17 NActive=   17 NUniq=   17 SFac= 1.00D+00 NAtFMM=   60 Big=F
 One-electron integrals computed using PRISM.
 NBasis=   270 RedAO= T  NBF=   270
 NBsUse=   270 1.00D-06 NBFU=   270
 Harris functional with IExCor=  205 diagonalized for initial guess.
 ExpMin= 4.38D-02 ExpMax= 1.06D+05 ExpMxC= 3.62D+03 IAcc=2 IRadAn=         4 AccDes= 0.00D+00
 HarFok:  IExCor= 205 AccDes= 0.00D+00 IRadAn=         4 IDoV=1
 ScaDFX=  1.000000  1.000000  1.000000  1.000000
 Initial guess orbital symmetries:
       Occupied  (A) (A) (A) (A) (A) (A) (A) (A) (A) (A) (A) (A)
                 (A) (A) (A) (A) (A) (A) (A) (A) (A) (A) (A) (A)
                 (A) (A) (A) (A) (A) (A) (A) (A) (A) (A) (A) (A)
                 (A) (A) (A) (A)
       Virtual   (A) (A) (A) (A) (A) (A) (A) (A) (A) (A) (A) (A)
                 (A) (A) (A) (A) (A) (A) (A) (A) (A) (A) (A) (A)
                 (A) (A) (A) (A) (A) (A) (A) (A) (A) (A) (A) (A)
                 (A) (A) (A) (A) (A) (A) (A) (A) (A) (A) (A) (A)
                 (A) (A) (A) (A) (A) (A) (A) (A) (A) (A) (A) (A)
                 (A) (A) (A) (A) (A) (A) (A) (A) (A) (A) (A) (A)
                 (A) (A) (A) (A) (A) (A) (A) (A) (A) (A) (A) (A)
                 (A) (A) (A) (A) (A) (A) (A) (A) (A) (A) (A) (A)
                 (A) (A) (A) (A) (A) (A) (A) (A) (A) (A) (A) (A)
                 (A) (A) (A) (A) (A) (A) (A) (A) (A) (A) (A) (A)
                 (A) (A) (A) (A) (A) (A) (A) (A) (A) (A) (A) (A)
                 (A) (A) (A) (A) (A) (A) (A) (A) (A) (A) (A) (A)
                 (A) (A) (A) (A) (A) (A) (A) (A) (A) (A) (A) (A)
                 (A) (A) (A) (A) (A) (A) (A) (A) (A) (A) (A) (A)
                 (A) (A) (A) (A) (A) (A) (A) (A) (A) (A) (A) (A)
                 (A) (A) (A) (A) (A) (A) (A) (A) (A) (A) (A) (A)
                 (A) (A) (A) (A) (A) (A) (A) (A) (A) (A) (A) (A)
                 (A) (A) (A) (A) (A) (A) (A) (A) (A) (A) (A) (A)
                 (A) (A) (A) (A) (A) (A) (A) (A) (A) (A) (A) (A)
                 (A) (A)
 The electronic state of the initial guess is 1-A.
 Requested convergence on RMS density matrix=1.00D-08 within 128 cycles.
 Requested convergence on MAX density matrix=1.00D-06.
 Requested convergence on             energy=1.00D-06.
 No special actions if energy rises.
 SCF Done:  E(RHF) =  -841.479525240     A.U. after   17 cycles
             Convg  =    0.5830D-08             -V/T =  2.0007
             S**2   =   0.0000
 ExpMin= 4.38D-02 ExpMax= 1.06D+05 ExpMxC= 3.62D+03 IAcc=3 IRadAn=         5 AccDes= 0.00D+00
 HarFok:  IExCor= 205 AccDes= 0.00D+00 IRadAn=         5 IDoV=1
 ScaDFX=  1.000000  1.000000  1.000000  1.000000
 Range of M.O.s used for correlation:    15   270
 NBasis=   270 NAE=    40 NBE=    40 NFC=    14 NFV=     0
 NROrb=    256 NOA=    26 NOB=    26 NVA=   230 NVB=   230

 **** Warning!!: The largest alpha MO coefficient is  0.16730297D+03

 Disk-based method using OVN memory for  9 occupieds at a time.
 Estimated scratch disk usage=   190734560 words.
 Actual    scratch disk usage=   190388448 words.
 JobTyp=1 Pass  1:  I=   1 to   9 NPSUse=  1 ParTrn=F ParDer=F DoDerP=F.
 JobTyp=1 Pass  2:  I=  10 to  18 NPSUse=  1 ParTrn=F ParDer=F DoDerP=F.
 JobTyp=1 Pass  3:  I=  19 to  26 NPSUse=  1 ParTrn=F ParDer=F DoDerP=F.
 Spin components of T(2) and E(2):
     alpha-alpha T2 =       0.7037496172D-01 E2=     -0.1912924066D+00
     alpha-beta  T2 =       0.3676326702D+00 E2=     -0.1057232917D+01
     beta-beta   T2 =       0.7037496172D-01 E2=     -0.1912924066D+00
 ANorm=    0.1228162283D+01
 E2 =    -0.1439817731D+01 EUMP2 =    -0.84291934297061D+03

 **********************************************************************

            Population analysis using the SCF density.

 **********************************************************************

 Orbital symmetries:
       Occupied  (A) (A) (A) (A) (A) (A) (A) (A) (A) (A) (A) (A)
                 (A) (A) (A) (A) (A) (A) (A) (A) (A) (A) (A) (A)
                 (A) (A) (A) (A) (A) (A) (A) (A) (A) (A) (A) (A)
                 (A) (A) (A) (A)
       Virtual   (A) (A) (A) (A) (A) (A) (A) (A) (A) (A) (A) (A)
                 (A) (A) (A) (A) (A) (A) (A) (A) (A) (A) (A) (A)
                 (A) (A) (A) (A) (A) (A) (A) (A) (A) (A) (A) (A)
                 (A) (A) (A) (A) (A) (A) (A) (A) (A) (A) (A) (A)
                 (A) (A) (A) (A) (A) (A) (A) (A) (A) (A) (A) (A)
                 (A) (A) (A) (A) (A) (A) (A) (A) (A) (A) (A) (A)
                 (A) (A) (A) (A) (A) (A) (A) (A) (A) (A) (A) (A)
                 (A) (A) (A) (A) (A) (A) (A) (A) (A) (A) (A) (A)
                 (A) (A) (A) (A) (A) (A) (A) (A) (A) (A) (A) (A)
                 (A) (A) (A) (A) (A) (A) (A) (A) (A) (A) (A) (A)
                 (A) (A) (A) (A) (A) (A) (A) (A) (A) (A) (A) (A)
                 (A) (A) (A) (A) (A) (A) (A) (A) (A) (A) (A) (A)
                 (A) (A) (A) (A) (A) (A) (A) (A) (A) (A) (A) (A)
                 (A) (A) (A) (A) (A) (A) (A) (A) (A) (A) (A) (A)
                 (A) (A) (A) (A) (A) (A) (A) (A) (A) (A) (A) (A)
                 (A) (A) (A) (A) (A) (A) (A) (A) (A) (A) (A) (A)
                 (A) (A) (A) (A) (A) (A) (A) (A) (A) (A) (A) (A)
                 (A) (A) (A) (A) (A) (A) (A) (A) (A) (A) (A) (A)
                 (A) (A) (A) (A) (A) (A) (A) (A) (A) (A) (A) (A)
                 (A) (A)
 The electronic state is 1-A.
 Alpha  occ. eigenvalues -- -104.82624 -20.56002 -11.35681 -11.31488 -11.27311
 Alpha  occ. eigenvalues --  -11.26927 -11.26767 -11.26365 -11.26197 -11.25918
 Alpha  occ. eigenvalues --  -10.55253  -8.02085  -8.01779  -8.01775  -1.40022
 Alpha  occ. eigenvalues --   -1.17829  -1.14134  -1.06027  -1.04005  -0.96968
 Alpha  occ. eigenvalues --   -0.87240  -0.84796  -0.77261  -0.72850  -0.67955
 Alpha  occ. eigenvalues --   -0.66167  -0.65923  -0.63534  -0.61920  -0.61254
 Alpha  occ. eigenvalues --   -0.55278  -0.54546  -0.53464  -0.51776  -0.50347
 Alpha  occ. eigenvalues --   -0.44659  -0.43957  -0.43316  -0.36177  -0.35701
 Alpha virt. eigenvalues --    0.05303   0.05406   0.06603   0.07434   0.08776
 Alpha virt. eigenvalues --    0.08956   0.09313   0.09944   0.10739   0.11626
 Alpha virt. eigenvalues --    0.12058   0.12796   0.13671   0.14589   0.14907
 Alpha virt. eigenvalues --    0.15667   0.16400   0.16766   0.17060   0.18980
 Alpha virt. eigenvalues --    0.19525   0.20036   0.20492   0.20997   0.21412
 Alpha virt. eigenvalues --    0.21924   0.22084   0.23007   0.24371   0.24697
 Alpha virt. eigenvalues --    0.25500   0.26424   0.27040   0.28242   0.28845
 Alpha virt. eigenvalues --    0.29530   0.30081   0.30480   0.30611   0.31014
 Alpha virt. eigenvalues --    0.31579   0.33274   0.33781   0.34833   0.35582
 Alpha virt. eigenvalues --    0.35839   0.36712   0.39174   0.40027   0.41113
 Alpha virt. eigenvalues --    0.42592   0.44398   0.45775   0.46239   0.46888
 Alpha virt. eigenvalues --    0.49899   0.50940   0.52690   0.58218   0.58779
 Alpha virt. eigenvalues --    0.62055   0.63331   0.63868   0.65529   0.67014
 Alpha virt. eigenvalues --    0.67766   0.68929   0.70572   0.71009   0.71481
 Alpha virt. eigenvalues --    0.73130   0.74343   0.75331   0.77615   0.79589
 Alpha virt. eigenvalues --    0.80539   0.80920   0.83374   0.83805   0.85515
 Alpha virt. eigenvalues --    0.87218   0.88128   0.89639   0.90483   0.90898
 Alpha virt. eigenvalues --    0.91299   0.93985   0.95384   0.98583   0.99084
 Alpha virt. eigenvalues --    0.99681   1.01657   1.04016   1.06070   1.07297
 Alpha virt. eigenvalues --    1.08858   1.10918   1.11911   1.13707   1.15861
 Alpha virt. eigenvalues --    1.17311   1.17391   1.20613   1.21622   1.22915
 Alpha virt. eigenvalues --    1.23891   1.26123   1.29159   1.30167   1.33362
 Alpha virt. eigenvalues --    1.35478   1.36108   1.38107   1.39348   1.43441
 Alpha virt. eigenvalues --    1.44917   1.47047   1.49437   1.55034   1.60167
 Alpha virt. eigenvalues --    1.66699   1.69851   1.73255   1.74455   1.74718
 Alpha virt. eigenvalues --    1.76023   1.79408   1.80507   1.81096   1.82118
 Alpha virt. eigenvalues --    1.83654   1.88928   1.89170   1.90424   1.93405
 Alpha virt. eigenvalues --    1.95653   1.98764   2.01797   2.03222   2.04640
 Alpha virt. eigenvalues --    2.05385   2.08141   2.10213   2.14081   2.19135
 Alpha virt. eigenvalues --    2.20569   2.20896   2.22450   2.24021   2.25950
 Alpha virt. eigenvalues --    2.28913   2.31070   2.33241   2.34995   2.35832
 Alpha virt. eigenvalues --    2.37750   2.43497   2.48795   2.54181   2.59354
 Alpha virt. eigenvalues --    2.63553   2.67205   2.69710   2.72152   2.72935
 Alpha virt. eigenvalues --    2.74053   2.75583   2.81333   2.83705   2.87298
 Alpha virt. eigenvalues --    2.87781   2.93202   2.95727   2.98496   2.98842
 Alpha virt. eigenvalues --    3.01101   3.02743   3.03757   3.04042   3.05863
 Alpha virt. eigenvalues --    3.10699   3.16229   3.17254   3.20325   3.21418
 Alpha virt. eigenvalues --    3.25643   3.26857   3.27655   3.28406   3.33042
 Alpha virt. eigenvalues --    3.34702   3.46025   3.46880   3.58003   3.60300
 Alpha virt. eigenvalues --    3.70396   3.74461   3.75982   3.77369   3.87975
 Alpha virt. eigenvalues --    3.90914   3.91866   3.99969   4.02467   4.12577
 Alpha virt. eigenvalues --    4.15539   4.37347   4.41682   4.50070   4.54826
 Alpha virt. eigenvalues --    4.57080   4.74905   5.24416   5.62201   5.77760
 Alpha virt. eigenvalues --    6.28793  10.48143  24.73226  24.94007  24.98459
 Alpha virt. eigenvalues --   25.08045  25.08067  25.18810  25.22071  25.30981
 Alpha virt. eigenvalues --   26.73625  26.84188  27.36750  51.69679 219.34297
          Condensed to atoms (all electrons):
              1          2          3          4          5          6
     1  C    8.825777  -2.606858  -0.420057  -1.693067   1.779576   0.162354
     2  C   -2.606858  14.549941  -2.850992  -2.853940  -2.479751   0.316593
     3  C   -0.420057  -2.850992  22.001614  -0.188843  -2.135414  -1.170315
     4  C   -1.693067  -2.853940  -0.188843  16.940575  -5.674959   0.587378
     5  C    1.779576  -2.479751  -2.135414  -5.674959  14.086684  -0.021609
     6  C    0.162354   0.316593  -1.170315   0.587378  -0.021609   5.767838
     7  H    0.388805  -0.024198  -0.002484   0.005294  -0.021218   0.012618
     8  H   -0.089411   0.410281  -0.015939   0.009301  -0.008696  -0.005104
     9  H   -0.006040  -0.022158  -0.012943   0.441220  -0.059545  -0.008923
    10  H   -0.017022   0.001450   0.005989  -0.022367   0.377575   0.008188
    11  H    0.013613  -0.037255   0.028243  -0.048846   0.017152   0.395438
    12  C    0.111181   1.570528 -13.154836  -0.711213   2.012758   0.087403
    13  C   -0.309457  -0.641087   2.298075   0.778285  -1.115704   0.001653
    14  H   -0.008059   0.053708   0.271185  -0.116107  -0.082172   0.002118
    15  H   -0.000473  -0.009126  -0.161272   0.017294   0.014229  -0.000506
    16  O    0.132536   0.229221  -0.030127  -0.304808  -0.024147  -0.008841
    17  Cl  -0.031596   0.111776   0.203822  -0.186801  -0.194373   0.008745
              7          8          9         10         11         12
     1  C    0.388805  -0.089411  -0.006040  -0.017022   0.013613   0.111181
     2  C   -0.024198   0.410281  -0.022158   0.001450  -0.037255   1.570528
     3  C   -0.002484  -0.015939  -0.012943   0.005989   0.028243 -13.154836
     4  C    0.005294   0.009301   0.441220  -0.022367  -0.048846  -0.711213
     5  C   -0.021218  -0.008696  -0.059545   0.377575   0.017152   2.012758
     6  C    0.012618  -0.005104  -0.008923   0.008188   0.395438   0.087403
     7  H    0.491935  -0.003787   0.000028  -0.000088  -0.004448   0.010152
     8  H   -0.003787   0.453383  -0.000014   0.000022  -0.000065   0.069730
     9  H    0.000028  -0.000014   0.500662  -0.004291  -0.000116   0.022016
    10  H   -0.000088   0.000022  -0.004291   0.495860  -0.004484   0.013870
    11  H   -0.004448  -0.000065  -0.000116  -0.004484   0.491348   0.002666
    12  C    0.010152   0.069730   0.022016   0.013870   0.002666  19.998773
    13  C   -0.000285   0.006400   0.003755   0.000522  -0.000350  -3.811091
    14  H    0.000000   0.000025   0.000459   0.000002   0.000001  -0.257849
    15  H    0.000000   0.000001  -0.001385   0.000012   0.000000   0.139550
    16  O    0.000031   0.000253  -0.000754  -0.000004   0.000007   0.295408
    17  Cl   0.000031  -0.000167   0.001694   0.000047  -0.000002  -0.089587
             13         14         15         16         17
     1  C   -0.309457  -0.008059  -0.000473   0.132536  -0.031596
     2  C   -0.641087   0.053708  -0.009126   0.229221   0.111776
     3  C    2.298075   0.271185  -0.161272  -0.030127   0.203822
     4  C    0.778285  -0.116107   0.017294  -0.304808  -0.186801
     5  C   -1.115704  -0.082172   0.014229  -0.024147  -0.194373
     6  C    0.001653   0.002118  -0.000506  -0.008841   0.008745
     7  H   -0.000285   0.000000   0.000000   0.000031   0.000031
     8  H    0.006400   0.000025   0.000001   0.000253  -0.000167
     9  H    0.003755   0.000459  -0.001385  -0.000754   0.001694
    10  H    0.000522   0.000002   0.000012  -0.000004   0.000047
    11  H   -0.000350   0.000001   0.000000   0.000007  -0.000002
    12  C   -3.811091  -0.257849   0.139550   0.295408  -0.089587
    13  C    9.064905   0.481610   0.340248  -0.170774  -0.224115
    14  H    0.481610   0.494374  -0.035818  -0.000102  -0.007409
    15  H    0.340248  -0.035818   0.510091  -0.007919  -0.009172
    16  O   -0.170774  -0.000102  -0.007919   8.190154  -0.054356
    17  Cl  -0.224115  -0.007409  -0.009172  -0.054356  17.182023
 Mulliken atomic charges:
              1
     1  C   -0.231801
     2  C    0.281869
     3  C    1.334295
     4  C   -0.978397
     5  C   -0.470386
     6  C   -0.135026
     7  H    0.147614
     8  H    0.173785
     9  H    0.146336
    10  H    0.144718
    11  H    0.147098
    12  C   -0.309459
    13  C   -0.702590
    14  H    0.204036
    15  H    0.204246
    16  O   -0.245779
    17  Cl   0.289440
 Sum of Mulliken charges=   0.00000
 Atomic charges with hydrogens summed into heavy atoms:
              1
     1  C   -0.084187
     2  C    0.455654
     3  C    1.334295
     4  C   -0.832061
     5  C   -0.325668
     6  C    0.012072
     7  H    0.000000
     8  H    0.000000
     9  H    0.000000
    10  H    0.000000
    11  H    0.000000
    12  C   -0.309459
    13  C   -0.294308
    14  H    0.000000
    15  H    0.000000
    16  O   -0.245779
    17  Cl   0.289440
 Sum of Mulliken charges=   0.00000
 Electronic spatial extent (au):  <R**2>=  2138.7048
 Charge=     0.0000 electrons
 Dipole moment (field-independent basis, Debye):
    X=    -4.2095    Y=    -3.1721    Z=    -0.2977  Tot=     5.2792
 Quadrupole moment (field-independent basis, Debye-Ang):
   XX=   -67.0589   YY=   -63.2715   ZZ=   -68.8482
   XY=    -4.5601   XZ=     0.1939   YZ=    -1.9114
 Traceless Quadrupole moment (field-independent basis, Debye-Ang):
   XX=    -0.6661   YY=     3.1214   ZZ=    -2.4553
   XY=    -4.5601   XZ=     0.1939   YZ=    -1.9114
 Octapole moment (field-independent basis, Debye-Ang**2):
  XXX=   -46.8501  YYY=    -5.6278  ZZZ=     1.3109  XYY=    -8.9829
  XXY=     0.1272  XXZ=    -1.4486  XZZ=    17.4719  YZZ=     0.3169
  YYZ=    -1.4073  XYZ=    -0.1314
 Hexadecapole moment (field-independent basis, Debye-Ang**3):
 XXXX= -2229.0669 YYYY=  -424.0101 ZZZZ=   -92.5611 XXXY=    24.6726
 XXXZ=     8.5176 YYYX=    -9.6836 YYYZ=    -6.5358 ZZZX=    -0.5039
 ZZZY=     2.1324 XXYY=  -444.0738 XXZZ=  -438.3951 YYZZ=   -94.9462
 XXYZ=    -7.9820 YYXZ=    -1.0624 ZZXY=    -3.4729
 N-N= 5.395236776959D+02 E-N=-3.065248877842D+03  KE= 8.409079668287D+02
 1|1|UNPC-UNK|SP|RMP2-FC|6-311+G(d,p)|C8H7Cl1O1|PCUSER|03-Aug-2017|0||#
  MP2/6-311+G(D,P) GEOM=CONNECTIVITY||Title Card Required||0,1|C|C,1,1.
 39562951|C,2,1.40548844,1,120.12599899|C,3,1.40537942,2,119.62593546,1
 ,-1.95879395,0|C,4,1.39834382,3,120.00121653,2,1.49697108,0|C,5,1.3995
 361,4,120.20590595,3,-1.06514864,0|H,1,1.08662738,2,119.8542665,3,-179
 .38944951,0|H,2,1.08605683,1,121.13162333,6,-179.27764747,0|H,4,1.0855
 2057,3,120.84174715,2,179.84011046,0|H,5,1.08654766,4,119.7254284,3,17
 9.99177357,0|H,6,1.08672227,5,120.01912439,4,179.86135709,0|C,3,1.4940
 6761,2,118.13286946,1,-178.15066587,0|C,12,1.52397081,3,118.79086535,2
 ,-169.83856503,0|H,13,1.09111093,12,111.7373862,3,50.68426524,0|H,13,1
 .08884056,12,108.22075165,3,-71.16102894,0|O,12,1.22263554,3,121.75341
 027,2,10.8184831,0|Cl,13,1.78484504,12,110.1850184,3,170.6416221,0||Ve
 rsion=x86-Win32-G03RevB.05|State=1-A|HF=-841.4795252|MP2=-842.919343|R
 MSD=5.830e-009|PG=C01 [X(C8H7Cl1O1)]||@


 QUHEN THE CAUSS IS TAKEN AWAY THE EFFECT WANISHETH.
 -- PROVERBS AND REASONS OF THE YEAR 1585
           AS REPRINTED IN PAISLEY MAGAZINE 1828.
 Job cpu time:  0 days  0 hours  7 minutes 28.0 seconds.
 File lengths (MBytes):  RWF=   1501 Int=      0 D2E=      0 Chk=     17 Scr=      1
 Normal termination of Gaussian 03 at Thu Aug 03 17:32:25 2017.
