# Supplementary material for: Conformational preferences of α-fluoroketones may influence their reactivity
Source: Beilstein J Org Chem. 2017 Dec 29;13:2915–21. doi: 10.3762/bjoc.13.284 (PMC5753061; doi:10.3762/bjoc.13.284)
Supplement: File 2 — Details of computational conformational analysis. [file Beilstein_J_Org_Chem-13-2915-s002.zip › Computation/CH2Cl10_EtOH.out]

 Entering Link 1 = C:\G03W\l1.exe PID=      3356.
  
 Copyright (c) 1988,1990,1992,1993,1995,1998,2003, Gaussian, Inc.
                  All Rights Reserved.
  
 This is the Gaussian(R) 03 program.  It is based on the
 the Gaussian(R) 98 system (copyright 1998, Gaussian, Inc.),
 the Gaussian(R) 94 system (copyright 1995, Gaussian, Inc.),
 the Gaussian 92(TM) system (copyright 1992, Gaussian, Inc.),
 the Gaussian 90(TM) system (copyright 1990, Gaussian, Inc.),
 the Gaussian 88(TM) system (copyright 1988, Gaussian, Inc.),
 the Gaussian 86(TM) system (copyright 1986, Carnegie Mellon
 University), and the Gaussian 82(TM) system (copyright 1983,
 Carnegie Mellon University). Gaussian is a federally registered
 trademark of Gaussian, Inc.
  
 This software contains proprietary and confidential information,
 including trade secrets, belonging to Gaussian, Inc.
  
 This software is provided under written license and may be
 used, copied, transmitted, or stored only in accord with that
 written license.
  
 The following legend is applicable only to US Government
 contracts under DFARS:
  
                    RESTRICTED RIGHTS LEGEND
  
 Use, duplication or disclosure by the US Government is subject
 to restrictions as set forth in subparagraph (c)(1)(ii) of the
 Rights in Technical Data and Computer Software clause at DFARS
 252.227-7013.
  
 Gaussian, Inc.
 Carnegie Office Park, Building 6, Pittsburgh, PA 15106 USA
  
 The following legend is applicable only to US Government
 contracts under FAR:
  
                    RESTRICTED RIGHTS LEGEND
  
 Use, reproduction and disclosure by the US Government is subject
 to restrictions as set forth in subparagraph (c) of the
 Commercial Computer Software - Restricted Rights clause at FAR
 52.227-19.
  
 Gaussian, Inc.
 Carnegie Office Park, Building 6, Pittsburgh, PA 15106 USA
  
  
 ---------------------------------------------------------------
 Warning -- This program may not be used in any manner that
 competes with the business of Gaussian, Inc. or will provide
 assistance to any competitor of Gaussian, Inc.  The licensee
 of this program is prohibited from giving any competitor of
 Gaussian, Inc. access to this program.  By using this program,
 the user acknowledges that Gaussian, Inc. is engaged in the
 business of creating and licensing software in the field of
 computational chemistry and represents and warrants to the
 licensee that it is not a competitor of Gaussian, Inc. and that
 it will not use this program in any manner prohibited above.
 ---------------------------------------------------------------
  

 Cite this work as:
 Gaussian 03, Revision B.05,
 M. J. Frisch, G. W. Trucks, H. B. Schlegel, G. E. Scuseria, 
 M. A. Robb, J. R. Cheeseman, J. A. Montgomery, Jr., T. Vreven, 
 K. N. Kudin, J. C. Burant, J. M. Millam, S. S. Iyengar, J. Tomasi, 
 V. Barone, B. Mennucci, M. Cossi, G. Scalmani, N. Rega, 
 G. A. Petersson, H. Nakatsuji, M. Hada, M. Ehara, K. Toyota, 
 R. Fukuda, J. Hasegawa, M. Ishida, T. Nakajima, Y. Honda, O. Kitao, 
 H. Nakai, M. Klene, X. Li, J. E. Knox, H. P. Hratchian, J. B. Cross, 
 C. Adamo, J. Jaramillo, R. Gomperts, R. E. Stratmann, O. Yazyev, 
 A. J. Austin, R. Cammi, C. Pomelli, J. W. Ochterski, P. Y. Ayala, 
 K. Morokuma, G. A. Voth, P. Salvador, J. J. Dannenberg, 
 V. G. Zakrzewski, S. Dapprich, A. D. Daniels, M. C. Strain, 
 O. Farkas, D. K. Malick, A. D. Rabuck, K. Raghavachari, 
 J. B. Foresman, J. V. Ortiz, Q. Cui, A. G. Baboul, S. Clifford, 
 J. Cioslowski, B. B. Stefanov, G. Liu, A. Liashenko, P. Piskorz, 
 I. Komaromi, R. L. Martin, D. J. Fox, T. Keith, M. A. Al-Laham, 
 C. Y. Peng, A. Nanayakkara, M. Challacombe, P. M. W. Gill, 
 B. Johnson, W. Chen, M. W. Wong, C. Gonzalez, and J. A. Pople, 
 Gaussian, Inc., Pittsburgh PA, 2003.
 
 **********************************************
 Gaussian 03:  x86-Win32-G03RevB.05  8-Nov-2003
                  15-Oct-2017 
 **********************************************
 %chk=CH2F.chk
 %mem=6MW
 %nproc=1
 Will use up to    1 processors via shared memory.
 Default route:  MaxDisk=2000MB
 -----------------------------------------------------------
 # mp2/6-311+g(d,p) scrf=(solvent=ethanol) geom=connectivity
 -----------------------------------------------------------
 1/38=1,57=2/1;
 2/17=6,18=5,40=1/2;
 3/5=4,6=6,7=111,11=9,16=1,25=1,30=1,70=2201,72=4/1,2,3;
 4//1;
 5/5=2,38=5,53=4/2;
 8/10=2,27=262144000/1;
 9/16=-3,27=262144000/6;
 6/7=2,8=2,9=2,10=2/1;
 99/5=1,9=1/99;
 -------------------
 Title Card Required
 -------------------
 Symbolic Z-matrix:
 Charge =  0 Multiplicity = 1
 C
 C                    1    B1
 C                    2    B2       1    A1
 C                    3    B3       2    A2       1    D1       0
 C                    4    B4       3    A3       2    D2       0
 C                    5    B5       4    A4       3    D3       0
 H                    1    B6       2    A5       3    D4       0
 H                    2    B7       1    A6       6    D5       0
 H                    4    B8       3    A7       2    D6       0
 H                    5    B9       4    A8       3    D7       0
 H                    6    B10      5    A9       4    D8       0
 C                    3    B11      2    A10      1    D9       0
 C                    12   B12      3    A11      2    D10      0
 H                    13   B13      12   A12      3    D11      0
 H                    13   B14      12   A13      3    D12      0
 O                    12   B15      3    A14      2    D13      0
 Cl                   13   B16      12   A15      3    D14      0
       Variables:
  B1                    1.39563                  
  B2                    1.40549                  
  B3                    1.40538                  
  B4                    1.39834                  
  B5                    1.39954                  
  B6                    1.08663                  
  B7                    1.08606                  
  B8                    1.08552                  
  B9                    1.08655                  
  B10                   1.08672                  
  B11                   1.49407                  
  B12                   1.52397                  
  B13                   1.09111                  
  B14                   1.08884                  
  B15                   1.22264                  
  B16                   1.78485                  
  A1                  120.126                    
  A2                  119.62594                  
  A3                  120.00122                  
  A4                  120.20591                  
  A5                  119.85427                  
  A6                  121.13162                  
  A7                  120.84175                  
  A8                  119.72543                  
  A9                  120.01912                  
  A10                 118.13287                  
  A11                 118.79087                  
  A12                 111.73739                  
  A13                 108.22075                  
  A14                 121.75341                  
  A15                 110.18502                  
  D1                   -1.95879                  
  D2                    1.49697                  
  D3                   -1.06515                  
  D4                 -179.38945                  
  D5                 -179.27765                  
  D6                  179.84011                  
  D7                  179.99177                  
  D8                  179.86136                  
  D9                 -178.15067                  
  D10                -169.83857                  
  D11                  50.68427                  
  D12                 -71.16103                  
  D13                  10.81848                  
  D14                 170.64162                  
 
                          Input orientation:                          
 ---------------------------------------------------------------------
 Center     Atomic     Atomic              Coordinates (Angstroms)
 Number     Number      Type              X           Y           Z
 ---------------------------------------------------------------------
    1          6             0        0.000000    0.000000    0.000000
    2          6             0        0.000000    0.000000    1.395630
    3          6             0        1.215640    0.000000    2.101049
    4          6             0        2.429323   -0.041757    1.393714
    5          6             0        2.423695   -0.051369   -0.004586
    6          6             0        1.211443   -0.041992   -0.703913
    7          1             0       -0.942372    0.010042   -0.540918
    8          1             0       -0.929419    0.020489    1.957127
    9          1             0        3.379600   -0.039945    1.918427
   10          1             0        3.364661   -0.083566   -0.546927
   11          1             0        1.210638   -0.047227   -1.790623
   12          6             0        1.164022   -0.042519    3.593619
   13          6             0        2.448524    0.192101    4.379428
   14          1             0        2.961145    1.098818    4.054455
   15          1             0        3.091510   -0.676742    4.248070
   16          8             0        0.124541   -0.271404    4.195225
   17         17             0        2.084459    0.360658    6.118599
 ---------------------------------------------------------------------
                    Distance matrix (angstroms):
                    1          2          3          4          5
     1  C    0.000000
     2  C    1.395630   0.000000
     3  C    2.427383   1.405488   0.000000
     4  C    2.801034   2.429682   1.405379   0.000000
     5  C    2.424244   2.799561   2.428113   1.398344   0.000000
     6  C    1.401732   2.424343   2.805280   2.425545   1.399536
     7  H    1.086627   2.153691   3.411321   3.887648   3.409081
     8  H    2.166700   1.086057   2.149980   3.406238   3.885468
     9  H    3.886342   3.420031   2.172019   1.085521   2.147525
    10  H    3.409846   3.886058   3.411311   2.154690   1.086548
    11  H    2.161991   3.408823   3.891961   3.409578   2.159040
    12  C    3.777678   2.487551   1.494068   2.537828   3.812340
    13  C    5.021111   3.864611   2.597675   2.994920   4.390839
    14  H    5.139493   4.128575   2.840771   2.943347   4.252951
    15  H    5.297312   4.260496   2.930284   2.998174   4.349960
    16  O    4.205839   2.815476   2.376916   3.634999   4.793009
    17  Cl   6.473971   5.175083   4.126213   4.754515   6.146401
                    6          7          8          9         10
     6  C    0.000000
     7  H    2.160601   0.000000
     8  H    3.415894   2.498101   0.000000
     9  H    3.402584   4.972959   4.309617   0.000000
    10  H    2.159333   4.308054   4.971945   2.465785   0.000000
    11  H    1.086722   2.490079   4.316255   4.296685   2.487552
    12  C    4.297794   4.640480   2.657926   2.777600   4.689202
    13  C    5.236938   5.978388   4.160227   2.641453   5.018393
    14  H    5.196631   6.127017   4.549513   2.456522   4.767973
    15  H    5.334763   6.299070   4.680002   2.432230   4.839262
    16  O    5.023499   4.862979   2.491007   3.979044   5.746447
    17  Cl   6.889917   7.323511   5.149468   4.413538   6.801874
                   11         12         13         14         15
    11  H    0.000000
    12  C    5.384445   0.000000
    13  C    6.297552   1.523971   0.000000
    14  H    6.208271   2.178227   1.091111   0.000000
    15  H    6.356082   2.132078   1.088841   1.790836   0.000000
    16  O    6.087711   1.222636   2.376902   3.153355   2.994995
    17  Cl   7.967793   2.717587   1.784845   2.360963   2.364155
                   16         17
    16  O    0.000000
    17  Cl   2.817827   0.000000
 Stoichiometry    C8H7ClO
 Framework group  C1[X(C8H7ClO)]
 Deg. of freedom    45
 Full point group                 C1      NOp   1
 Largest Abelian subgroup         C1      NOp   1
 Largest concise Abelian subgroup C1      NOp   1
                         Standard orientation:                         
 ---------------------------------------------------------------------
 Center     Atomic     Atomic              Coordinates (Angstroms)
 Number     Number      Type              X           Y           Z
 ---------------------------------------------------------------------
    1          6             0       -2.919473    1.016877   -0.150756
    2          6             0       -1.539337    1.216584   -0.094876
    3          6             0       -0.671249    0.116618    0.014200
    4          6             0       -1.202556   -1.181059    0.108212
    5          6             0       -2.586594   -1.375011    0.061434
    6          6             0       -3.447722   -0.278085   -0.056522
    7          1             0       -3.586066    1.869821   -0.245087
    8          1             0       -1.113423    2.213854   -0.154622
    9          1             0       -0.550298   -2.044844    0.190601
   10          1             0       -2.992519   -2.380241    0.134387
   11          1             0       -4.522737   -0.432476   -0.094867
   12          6             0        0.795425    0.383747    0.112919
   13          6             0        1.764181   -0.786852   -0.004119
   14          1             0        1.559205   -1.394291   -0.887026
   15          1             0        1.681831   -1.388590    0.899597
   16          8             0        1.233329    1.510481    0.296083
   17         17             0        3.441254   -0.188471   -0.126741
 ---------------------------------------------------------------------
 Rotational constants (GHZ):      3.4975365      0.5537480      0.4821296
 Standard basis: 6-311+G(d,p) (5D, 7F)
 There are   270 symmetry adapted basis functions of A   symmetry.
 Integral buffers will be    262144 words long.
 Raffenetti 1 integral format.
 Two-electron integral symmetry is turned on.
   270 basis functions,   433 primitive gaussians,   280 cartesian basis functions
    40 alpha electrons       40 beta electrons
       nuclear repulsion energy       539.5236776959 Hartrees.
 NAtoms=   17 NActive=   17 NUniq=   17 SFac= 1.00D+00 NAtFMM=   60 Big=F
 ------------------------------------------------------------------------------
 United Atom Topological Model (UA0  parameters set).
  Nord Group  Hybr  Charge Alpha Radius          Bonded to
    1   CH    *     0.00   1.00  2.125   C2   [s]  C6   [s]
    2   CH    *     0.00   1.00  2.125   C1   [s]  C3   [s]
    3   C     *     0.00   1.00  1.925   C2   [s]  C4   [s]  C12  [s]
    4   CH    *     0.00   1.00  2.125   C3   [s]  C5   [s]
    5   CH    *     0.00   1.00  2.125   C4   [s]  C6   [s]
    6   CH    *     0.00   1.00  2.125   C1   [s]  C5   [s]
   12   C     *     0.00   1.00  1.925   C3   [s]  C13  [s]  O16  [d]
   13   CH2   *     0.00   1.00  2.325   C12  [s] Cl17  [s]
   16   O     *     0.00   1.00  1.750   C12  [d]
   17  Cl     *     0.00   1.00  1.973   C13  [s]
 ------------------------------------------------------------------------------
 Polarizable Continuum Model (PCM)
 =================================
 Model                : PCM.
 Atomic radii         : UA0 (Simple United Atom Topological Model).
 Polarization charges : Total charges.
 Charge compensation  : None.
 Solution method      : Matrix inversion.
 Cavity               : GePol (RMin=0.200 OFac=0.890).
                        Default sphere list used, NSphG=   10.
                        Tesserae with average area of 0.200 Ang**2.
 Solvent              : Ethanol, Eps=  24.550000.
 ------------------------------------------------------------------------------
 One-electron integrals computed using PRISM.
 NBasis=   270 RedAO= T  NBF=   270
 NBsUse=   270 1.00D-06 NBFU=   270
 Harris functional with IExCor=  205 diagonalized for initial guess.
 ExpMin= 4.38D-02 ExpMax= 1.06D+05 ExpMxC= 3.62D+03 IAcc=2 IRadAn=         4 AccDes= 0.00D+00
 HarFok:  IExCor= 205 AccDes= 0.00D+00 IRadAn=         4 IDoV=1
 ScaDFX=  1.000000  1.000000  1.000000  1.000000
 Initial guess orbital symmetries:
       Occupied  (A) (A) (A) (A) (A) (A) (A) (A) (A) (A) (A) (A)
                 (A) (A) (A) (A) (A) (A) (A) (A) (A) (A) (A) (A)
                 (A) (A) (A) (A) (A) (A) (A) (A) (A) (A) (A) (A)
                 (A) (A) (A) (A)
       Virtual   (A) (A) (A) (A) (A) (A) (A) (A) (A) (A) (A) (A)
                 (A) (A) (A) (A) (A) (A) (A) (A) (A) (A) (A) (A)
                 (A) (A) (A) (A) (A) (A) (A) (A) (A) (A) (A) (A)
                 (A) (A) (A) (A) (A) (A) (A) (A) (A) (A) (A) (A)
                 (A) (A) (A) (A) (A) (A) (A) (A) (A) (A) (A) (A)
                 (A) (A) (A) (A) (A) (A) (A) (A) (A) (A) (A) (A)
                 (A) (A) (A) (A) (A) (A) (A) (A) (A) (A) (A) (A)
                 (A) (A) (A) (A) (A) (A) (A) (A) (A) (A) (A) (A)
                 (A) (A) (A) (A) (A) (A) (A) (A) (A) (A) (A) (A)
                 (A) (A) (A) (A) (A) (A) (A) (A) (A) (A) (A) (A)
                 (A) (A) (A) (A) (A) (A) (A) (A) (A) (A) (A) (A)
                 (A) (A) (A) (A) (A) (A) (A) (A) (A) (A) (A) (A)
                 (A) (A) (A) (A) (A) (A) (A) (A) (A) (A) (A) (A)
                 (A) (A) (A) (A) (A) (A) (A) (A) (A) (A) (A) (A)
                 (A) (A) (A) (A) (A) (A) (A) (A) (A) (A) (A) (A)
                 (A) (A) (A) (A) (A) (A) (A) (A) (A) (A) (A) (A)
                 (A) (A) (A) (A) (A) (A) (A) (A) (A) (A) (A) (A)
                 (A) (A) (A) (A) (A) (A) (A) (A) (A) (A) (A) (A)
                 (A) (A) (A) (A) (A) (A) (A) (A) (A) (A) (A) (A)
                 (A) (A)
 The electronic state of the initial guess is 1-A.
 Requested convergence on RMS density matrix=1.00D-08 within 128 cycles.
 Requested convergence on MAX density matrix=1.00D-06.
 Requested convergence on             energy=1.00D-06.
 No special actions if energy rises.
 Error on total polarization charges =  0.02553
 SCF Done:  E(RHF) =  -841.497323111     A.U. after   17 cycles
             Convg  =    0.3969D-08             -V/T =  2.0007
             S**2   =   0.0000
 --------------------------------------------------------------------
 Variational PCM results
 =======================
 <psi(f)|   H    |psi(f)>                     (a.u.) =    -841.475769
 <psi(f)|H+V(f)/2|psi(f)>                     (a.u.) =    -841.497323
 Total free energy in solution:
  with all non electrostatic terms            (a.u.) =    -841.493921
 --------------------------------------------------------------------
 (Polarized solute)-Solvent               (kcal/mol) =     -13.53
 --------------------------------------------------------------------
 Cavitation energy                        (kcal/mol) =      15.66
 Dispersion energy                        (kcal/mol) =     -14.68
 Repulsion energy                         (kcal/mol) =       1.16
 Total non electrostatic                  (kcal/mol) =       2.13
 --------------------------------------------------------------------
 Partition over spheres:
 Sphere  on Atom  Surface  Charge   GEl     GCav    GDR
    1      C1      17.32  -0.034   -0.88    1.71   -1.57
    2      C2      13.61  -0.021   -0.37    1.68   -1.44
    3      C3       0.89   0.001    0.00    0.25   -0.08
    4      C4      10.80  -0.015   -0.58    1.48   -1.16
    5      C5      17.31  -0.035   -1.03    1.71   -1.59
    6      C6      17.37  -0.045   -1.09    1.72   -1.55
    7      C12      1.59  -0.011   -0.03    0.35   -0.16
    8      C13     23.38  -0.152   -1.94    2.57   -2.26
    9      O16     12.42   0.153   -3.43    1.68   -1.34
   10     Cl17     24.94   0.110   -1.37    2.51   -2.36
 Added spheres:    42.67   0.024   -2.80    0.00    0.00
 --------------------------------------------------------------------
 After PCM corrections, the SCF energy is  -841.497323111     a.u.
 --------------------------------------------------------------------
 ExpMin= 4.38D-02 ExpMax= 1.06D+05 ExpMxC= 3.62D+03 IAcc=3 IRadAn=         5 AccDes= 0.00D+00
 HarFok:  IExCor= 205 AccDes= 0.00D+00 IRadAn=         5 IDoV=1
 ScaDFX=  1.000000  1.000000  1.000000  1.000000
 Range of M.O.s used for correlation:    15   270
 NBasis=   270 NAE=    40 NBE=    40 NFC=    14 NFV=     0
 NROrb=    256 NOA=    26 NOB=    26 NVA=   230 NVB=   230

 **** Warning!!: The largest alpha MO coefficient is  0.16085416D+03

 Disk-based method using OVN memory for  9 occupieds at a time.
 Estimated scratch disk usage=   190734560 words.
 Actual    scratch disk usage=   190388448 words.
 JobTyp=1 Pass  1:  I=   1 to   9 NPSUse=  1 ParTrn=F ParDer=F DoDerP=F.
 JobTyp=1 Pass  2:  I=  10 to  18 NPSUse=  1 ParTrn=F ParDer=F DoDerP=F.
 JobTyp=1 Pass  3:  I=  19 to  26 NPSUse=  1 ParTrn=F ParDer=F DoDerP=F.
 Spin components of T(2) and E(2):
     alpha-alpha T2 =       0.6998719977D-01 E2=     -0.1907671499D+00
     alpha-beta  T2 =       0.3648357071D+00 E2=     -0.1053205711D+01
     beta-beta   T2 =       0.6998719977D-01 E2=     -0.1907671499D+00
 ANorm=    0.1226707017D+01
 E2 =    -0.1434740011D+01 EUMP2 =    -0.84293206312276D+03

 **********************************************************************

            Population analysis using the SCF density.

 **********************************************************************

 Orbital symmetries:
       Occupied  (A) (A) (A) (A) (A) (A) (A) (A) (A) (A) (A) (A)
                 (A) (A) (A) (A) (A) (A) (A) (A) (A) (A) (A) (A)
                 (A) (A) (A) (A) (A) (A) (A) (A) (A) (A) (A) (A)
                 (A) (A) (A) (A)
       Virtual   (A) (A) (A) (A) (A) (A) (A) (A) (A) (A) (A) (A)
                 (A) (A) (A) (A) (A) (A) (A) (A) (A) (A) (A) (A)
                 (A) (A) (A) (A) (A) (A) (A) (A) (A) (A) (A) (A)
                 (A) (A) (A) (A) (A) (A) (A) (A) (A) (A) (A) (A)
                 (A) (A) (A) (A) (A) (A) (A) (A) (A) (A) (A) (A)
                 (A) (A) (A) (A) (A) (A) (A) (A) (A) (A) (A) (A)
                 (A) (A) (A) (A) (A) (A) (A) (A) (A) (A) (A) (A)
                 (A) (A) (A) (A) (A) (A) (A) (A) (A) (A) (A) (A)
                 (A) (A) (A) (A) (A) (A) (A) (A) (A) (A) (A) (A)
                 (A) (A) (A) (A) (A) (A) (A) (A) (A) (A) (A) (A)
                 (A) (A) (A) (A) (A) (A) (A) (A) (A) (A) (A) (A)
                 (A) (A) (A) (A) (A) (A) (A) (A) (A) (A) (A) (A)
                 (A) (A) (A) (A) (A) (A) (A) (A) (A) (A) (A) (A)
                 (A) (A) (A) (A) (A) (A) (A) (A) (A) (A) (A) (A)
                 (A) (A) (A) (A) (A) (A) (A) (A) (A) (A) (A) (A)
                 (A) (A) (A) (A) (A) (A) (A) (A) (A) (A) (A) (A)
                 (A) (A) (A) (A) (A) (A) (A) (A) (A) (A) (A) (A)
                 (A) (A) (A) (A) (A) (A) (A) (A) (A) (A) (A) (A)
                 (A) (A) (A) (A) (A) (A) (A) (A) (A) (A) (A) (A)
                 (A) (A)
 The electronic state is 1-A.
 Alpha  occ. eigenvalues -- -104.83683 -20.56586 -11.36439 -11.31169 -11.26229
 Alpha  occ. eigenvalues --  -11.26111 -11.25577 -11.25519 -11.24769 -11.24678
 Alpha  occ. eigenvalues --  -10.56338  -8.03166  -8.02878  -8.02877  -1.40950
 Alpha  occ. eigenvalues --   -1.16957  -1.14793  -1.05334  -1.02944  -0.96951
 Alpha  occ. eigenvalues --   -0.86511  -0.83718  -0.76803  -0.72327  -0.67359
 Alpha  occ. eigenvalues --   -0.66000  -0.65599  -0.62506  -0.61740  -0.59998
 Alpha  occ. eigenvalues --   -0.55522  -0.54761  -0.52555  -0.50529  -0.50319
 Alpha  occ. eigenvalues --   -0.45707  -0.45089  -0.44023  -0.35392  -0.34884
 Alpha virt. eigenvalues --    0.05735   0.06573   0.07437   0.08239   0.09373
 Alpha virt. eigenvalues --    0.09876   0.10126   0.10383   0.11181   0.12172
 Alpha virt. eigenvalues --    0.12493   0.13052   0.13645   0.14800   0.15285
 Alpha virt. eigenvalues --    0.15883   0.16385   0.16837   0.17168   0.18981
 Alpha virt. eigenvalues --    0.19717   0.20521   0.20934   0.21194   0.21740
 Alpha virt. eigenvalues --    0.22526   0.22977   0.23345   0.25141   0.25262
 Alpha virt. eigenvalues --    0.26185   0.27255   0.27998   0.28569   0.29605
 Alpha virt. eigenvalues --    0.30433   0.30908   0.31091   0.31556   0.31934
 Alpha virt. eigenvalues --    0.32807   0.33913   0.34565   0.35977   0.36476
 Alpha virt. eigenvalues --    0.36867   0.37279   0.38522   0.39562   0.40561
 Alpha virt. eigenvalues --    0.40863   0.44138   0.46358   0.46902   0.47856
 Alpha virt. eigenvalues --    0.49330   0.51359   0.52935   0.58300   0.58616
 Alpha virt. eigenvalues --    0.60669   0.63088   0.64005   0.65709   0.67346
 Alpha virt. eigenvalues --    0.68944   0.70160   0.71400   0.71704   0.72023
 Alpha virt. eigenvalues --    0.74069   0.75129   0.75880   0.78304   0.80150
 Alpha virt. eigenvalues --    0.81248   0.81678   0.84024   0.84415   0.85861
 Alpha virt. eigenvalues --    0.87823   0.88958   0.90589   0.91568   0.92033
 Alpha virt. eigenvalues --    0.92362   0.94608   0.96529   0.99569   1.00251
 Alpha virt. eigenvalues --    1.00456   1.02386   1.04472   1.06734   1.08158
 Alpha virt. eigenvalues --    1.09417   1.11410   1.12368   1.14117   1.15417
 Alpha virt. eigenvalues --    1.16504   1.17825   1.20822   1.21843   1.22908
 Alpha virt. eigenvalues --    1.24662   1.26552   1.29249   1.31185   1.33629
 Alpha virt. eigenvalues --    1.35488   1.36811   1.38203   1.39444   1.42186
 Alpha virt. eigenvalues --    1.43293   1.46647   1.50017   1.54075   1.60583
 Alpha virt. eigenvalues --    1.67093   1.70333   1.74353   1.75248   1.75765
 Alpha virt. eigenvalues --    1.76823   1.80227   1.81268   1.82472   1.83208
 Alpha virt. eigenvalues --    1.84252   1.90142   1.90360   1.91186   1.94148
 Alpha virt. eigenvalues --    1.95908   2.00131   2.02456   2.04670   2.05402
 Alpha virt. eigenvalues --    2.06488   2.08952   2.11187   2.14782   2.20003
 Alpha virt. eigenvalues --    2.21566   2.21839   2.23801   2.25234   2.26996
 Alpha virt. eigenvalues --    2.29702   2.31963   2.33989   2.36009   2.36604
 Alpha virt. eigenvalues --    2.38224   2.44256   2.49442   2.54539   2.60402
 Alpha virt. eigenvalues --    2.64296   2.66400   2.69760   2.73250   2.74305
 Alpha virt. eigenvalues --    2.75234   2.76519   2.82261   2.84177   2.87666
 Alpha virt. eigenvalues --    2.87911   2.94549   2.97010   3.00151   3.00257
 Alpha virt. eigenvalues --    3.02077   3.04325   3.05064   3.05337   3.07116
 Alpha virt. eigenvalues --    3.10861   3.17233   3.18257   3.21024   3.21913
 Alpha virt. eigenvalues --    3.25469   3.27437   3.28446   3.29299   3.33220
 Alpha virt. eigenvalues --    3.34906   3.46872   3.47103   3.58079   3.61290
 Alpha virt. eigenvalues --    3.70475   3.73633   3.76689   3.78394   3.88864
 Alpha virt. eigenvalues --    3.91313   3.92689   4.00338   4.02958   4.13126
 Alpha virt. eigenvalues --    4.15426   4.38545   4.43081   4.49920   4.55780
 Alpha virt. eigenvalues --    4.57876   4.75163   5.25401   5.61246   5.76769
 Alpha virt. eigenvalues --    6.27780  10.47028  24.74223  24.94065  24.98093
 Alpha virt. eigenvalues --   25.09063  25.09178  25.19836  25.23229  25.32134
 Alpha virt. eigenvalues --   26.72450  26.82975  27.35750  51.69083 219.33233
          Condensed to atoms (all electrons):
              1          2          3          4          5          6
     1  C    8.115342  -1.847512  -0.163049  -1.482663   1.446643   0.231760
     2  C   -1.847512  13.766932  -3.115898  -3.040622  -2.251178   0.228198
     3  C   -0.163049  -3.115898  20.273329   0.035175  -1.913650  -1.166206
     4  C   -1.482663  -3.040622   0.035175  16.513928  -5.304375   0.458808
     5  C    1.446643  -2.251178  -1.913650  -5.304375  13.776383   0.125506
     6  C    0.231760   0.228198  -1.166206   0.458808   0.125506   5.762911
     7  H    0.410635  -0.035034   0.002124   0.002871  -0.015133  -0.002351
     8  H   -0.063562   0.423207  -0.020340   0.007353  -0.008143  -0.002633
     9  H   -0.005166  -0.024834  -0.031327   0.464635  -0.055710  -0.007878
    10  H   -0.009774  -0.001464   0.010544  -0.042968   0.414380  -0.009171
    11  H   -0.003125  -0.027328   0.021529  -0.039820   0.002681   0.419274
    12  C   -0.140949   1.937215 -11.519513  -0.821748   1.621255   0.113546
    13  C   -0.271807  -0.626090   1.980656   0.836444  -1.034338   0.003998
    14  H   -0.003220   0.047785   0.230356  -0.104834  -0.067948   0.000961
    15  H   -0.002968   0.010973  -0.069456  -0.035561  -0.006179  -0.000286
    16  O    0.110908   0.161281  -0.043540  -0.257198  -0.022819  -0.010189
    17  Cl  -0.028242   0.129801   0.215088  -0.209745  -0.198683   0.007199
              7          8          9         10         11         12
     1  C    0.410635  -0.063562  -0.005166  -0.009774  -0.003125  -0.140949
     2  C   -0.035034   0.423207  -0.024834  -0.001464  -0.027328   1.937215
     3  C    0.002124  -0.020340  -0.031327   0.010544   0.021529 -11.519513
     4  C    0.002871   0.007353   0.464635  -0.042968  -0.039820  -0.821748
     5  C   -0.015133  -0.008143  -0.055710   0.414380   0.002681   1.621255
     6  C   -0.002351  -0.002633  -0.007878  -0.009171   0.419274   0.113546
     7  H    0.446113  -0.002889   0.000016  -0.000049  -0.003201   0.010022
     8  H   -0.002889   0.433280   0.000022   0.000014  -0.000045   0.038985
     9  H    0.000016   0.000022   0.447413  -0.002923  -0.000065   0.022692
    10  H   -0.000049   0.000014  -0.002923   0.445288  -0.003221   0.010885
    11  H   -0.003201  -0.000045  -0.000065  -0.003221   0.441218   0.002056
    12  C    0.010022   0.038985   0.022692   0.010885   0.002056  17.967586
    13  C   -0.000141   0.001499   0.001195   0.000515  -0.000304  -3.143239
    14  H    0.000000   0.000021   0.000425   0.000000   0.000001  -0.208982
    15  H    0.000000  -0.000003  -0.001009   0.000010   0.000000   0.056049
    16  O   -0.000002   0.000881  -0.000654   0.000002   0.000005   0.370248
    17  Cl   0.000028  -0.000118   0.001294   0.000045  -0.000002  -0.137183
             13         14         15         16         17
     1  C   -0.271807  -0.003220  -0.002968   0.110908  -0.028242
     2  C   -0.626090   0.047785   0.010973   0.161281   0.129801
     3  C    1.980656   0.230356  -0.069456  -0.043540   0.215088
     4  C    0.836444  -0.104834  -0.035561  -0.257198  -0.209745
     5  C   -1.034338  -0.067948  -0.006179  -0.022819  -0.198683
     6  C    0.003998   0.000961  -0.000286  -0.010189   0.007199
     7  H   -0.000141   0.000000   0.000000  -0.000002   0.000028
     8  H    0.001499   0.000021  -0.000003   0.000881  -0.000118
     9  H    0.001195   0.000425  -0.001009  -0.000654   0.001294
    10  H    0.000515   0.000000   0.000010   0.000002   0.000045
    11  H   -0.000304   0.000001   0.000000   0.000005  -0.000002
    12  C   -3.143239  -0.208982   0.056049   0.370248  -0.137183
    13  C    8.546746   0.455859   0.391894  -0.193504  -0.216286
    14  H    0.455859   0.440139  -0.025855   0.001456  -0.009548
    15  H    0.391894  -0.025855   0.446248  -0.004364  -0.007487
    16  O   -0.193504   0.001456  -0.004364   8.289336  -0.046529
    17  Cl  -0.216286  -0.009548  -0.007487  -0.046529  17.277654
 Mulliken atomic charges:
              1
     1  C   -0.293251
     2  C    0.264568
     3  C    1.274178
     4  C   -0.979680
     5  C   -0.508693
     6  C   -0.153446
     7  H    0.186991
     8  H    0.192471
     9  H    0.191873
    10  H    0.187887
    11  H    0.190349
    12  C   -0.178924
    13  C   -0.733096
    14  H    0.243384
    15  H    0.247995
    16  O   -0.355319
    17  Cl   0.222715
 Sum of Mulliken charges=   0.00000
 Atomic charges with hydrogens summed into heavy atoms:
              1
     1  C   -0.106260
     2  C    0.457039
     3  C    1.274178
     4  C   -0.787807
     5  C   -0.320806
     6  C    0.036903
     7  H    0.000000
     8  H    0.000000
     9  H    0.000000
    10  H    0.000000
    11  H    0.000000
    12  C   -0.178924
    13  C   -0.241718
    14  H    0.000000
    15  H    0.000000
    16  O   -0.355319
    17  Cl   0.222715
 Sum of Mulliken charges=   0.00000
 Electronic spatial extent (au):  <R**2>=  2138.0232
 Charge=     0.0000 electrons
 Dipole moment (field-independent basis, Debye):
    X=    -5.4650    Y=    -4.5578    Z=    -0.3977  Tot=     7.1273
 Quadrupole moment (field-independent basis, Debye-Ang):
   XX=   -66.8592   YY=   -62.5100   ZZ=   -68.8927
   XY=    -5.5870   XZ=     0.2079   YZ=    -2.2539
 Traceless Quadrupole moment (field-independent basis, Debye-Ang):
   XX=    -0.7719   YY=     3.5773   ZZ=    -2.8054
   XY=    -5.5870   XZ=     0.2079   YZ=    -2.2539
 Octapole moment (field-independent basis, Debye-Ang**2):
  XXX=   -70.9965  YYY=   -12.0388  ZZZ=     1.1770  XYY=   -12.8845
  XXY=    -4.4700  XXZ=    -1.8486  XZZ=    17.2829  YZZ=    -0.8528
  YYZ=    -1.7428  XYZ=    -0.1420
 Hexadecapole moment (field-independent basis, Debye-Ang**3):
 XXXX= -2211.7049 YYYY=  -416.8581 ZZZZ=   -92.8204 XXXY=    21.5088
 XXXZ=    10.8446 YYYX=   -12.3716 YYYZ=    -8.2808 ZZZX=    -0.5264
 ZZZY=     1.6536 XXYY=  -436.3244 XXZZ=  -439.7634 YYZZ=   -94.6821
 XXYZ=    -9.2560 YYXZ=    -1.3432 ZZXY=    -4.4236
 N-N= 5.395236776959D+02 E-N=-3.065528130929D+03  KE= 8.409299250718D+02
 1|1|UNPC-UNK|SP|RMP2-FC|6-311+G(d,p)|C8H7Cl1O1|PCUSER|15-Oct-2017|0||#
  MP2/6-311+G(D,P) SCRF=(SOLVENT=ETHANOL) GEOM=CONNECTIVITY||Title Card
  Required||0,1|C|C,1,1.39562951|C,2,1.40548844,1,120.12599899|C,3,1.40
 537942,2,119.62593546,1,-1.95879395,0|C,4,1.39834382,3,120.00121653,2,
 1.49697108,0|C,5,1.3995361,4,120.20590595,3,-1.06514864,0|H,1,1.086627
 38,2,119.8542665,3,-179.38944951,0|H,2,1.08605683,1,121.13162333,6,-17
 9.27764747,0|H,4,1.08552057,3,120.84174715,2,179.84011046,0|H,5,1.0865
 4766,4,119.7254284,3,179.99177357,0|H,6,1.08672227,5,120.01912439,4,17
 9.86135709,0|C,3,1.49406761,2,118.13286946,1,-178.15066587,0|C,12,1.52
 397081,3,118.79086535,2,-169.83856503,0|H,13,1.09111093,12,111.7373862
 ,3,50.68426524,0|H,13,1.08884056,12,108.22075165,3,-71.16102894,0|O,12
 ,1.22263554,3,121.75341027,2,10.8184831,0|Cl,13,1.78484504,12,110.1850
 184,3,170.6416221,0||Version=x86-Win32-G03RevB.05|State=1-A|HF=-841.49
 73231|MP2=-842.9320631|RMSD=3.969e-009|PG=C01 [X(C8H7Cl1O1)]||@


 WOE UNTO THEM THAT CALL EVIL GOOD, AND GOOD EVIL      
 Job cpu time:  0 days  0 hours  8 minutes  9.0 seconds.
 File lengths (MBytes):  RWF=   1566 Int=      0 D2E=      0 Chk=     17 Scr=      1
 Normal termination of Gaussian 03 at Sun Oct 15 18:22:02 2017.
