# Supplementary material for: Conformational preferences of α-fluoroketones may influence their reactivity
Source: Beilstein J Org Chem. 2017 Dec 29;13:2915–21. doi: 10.3762/bjoc.13.284 (PMC5753061; doi:10.3762/bjoc.13.284)
Supplement: File 2 — Details of computational conformational analysis. [file Beilstein_J_Org_Chem-13-2915-s002.zip › Computation/CH2Cl100.out]

 Entering Link 1 = C:\G03W\l1.exe PID=      6672.
  
 Copyright (c) 1988,1990,1992,1993,1995,1998,2003, Gaussian, Inc.
                  All Rights Reserved.
  
 This is the Gaussian(R) 03 program.  It is based on the
 the Gaussian(R) 98 system (copyright 1998, Gaussian, Inc.),
 the Gaussian(R) 94 system (copyright 1995, Gaussian, Inc.),
 the Gaussian 92(TM) system (copyright 1992, Gaussian, Inc.),
 the Gaussian 90(TM) system (copyright 1990, Gaussian, Inc.),
 the Gaussian 88(TM) system (copyright 1988, Gaussian, Inc.),
 the Gaussian 86(TM) system (copyright 1986, Carnegie Mellon
 University), and the Gaussian 82(TM) system (copyright 1983,
 Carnegie Mellon University). Gaussian is a federally registered
 trademark of Gaussian, Inc.
  
 This software contains proprietary and confidential information,
 including trade secrets, belonging to Gaussian, Inc.
  
 This software is provided under written license and may be
 used, copied, transmitted, or stored only in accord with that
 written license.
  
 The following legend is applicable only to US Government
 contracts under DFARS:
  
                    RESTRICTED RIGHTS LEGEND
  
 Use, duplication or disclosure by the US Government is subject
 to restrictions as set forth in subparagraph (c)(1)(ii) of the
 Rights in Technical Data and Computer Software clause at DFARS
 252.227-7013.
  
 Gaussian, Inc.
 Carnegie Office Park, Building 6, Pittsburgh, PA 15106 USA
  
 The following legend is applicable only to US Government
 contracts under FAR:
  
                    RESTRICTED RIGHTS LEGEND
  
 Use, reproduction and disclosure by the US Government is subject
 to restrictions as set forth in subparagraph (c) of the
 Commercial Computer Software - Restricted Rights clause at FAR
 52.227-19.
  
 Gaussian, Inc.
 Carnegie Office Park, Building 6, Pittsburgh, PA 15106 USA
  
  
 ---------------------------------------------------------------
 Warning -- This program may not be used in any manner that
 competes with the business of Gaussian, Inc. or will provide
 assistance to any competitor of Gaussian, Inc.  The licensee
 of this program is prohibited from giving any competitor of
 Gaussian, Inc. access to this program.  By using this program,
 the user acknowledges that Gaussian, Inc. is engaged in the
 business of creating and licensing software in the field of
 computational chemistry and represents and warrants to the
 licensee that it is not a competitor of Gaussian, Inc. and that
 it will not use this program in any manner prohibited above.
 ---------------------------------------------------------------
  

 Cite this work as:
 Gaussian 03, Revision B.05,
 M. J. Frisch, G. W. Trucks, H. B. Schlegel, G. E. Scuseria, 
 M. A. Robb, J. R. Cheeseman, J. A. Montgomery, Jr., T. Vreven, 
 K. N. Kudin, J. C. Burant, J. M. Millam, S. S. Iyengar, J. Tomasi, 
 V. Barone, B. Mennucci, M. Cossi, G. Scalmani, N. Rega, 
 G. A. Petersson, H. Nakatsuji, M. Hada, M. Ehara, K. Toyota, 
 R. Fukuda, J. Hasegawa, M. Ishida, T. Nakajima, Y. Honda, O. Kitao, 
 H. Nakai, M. Klene, X. Li, J. E. Knox, H. P. Hratchian, J. B. Cross, 
 C. Adamo, J. Jaramillo, R. Gomperts, R. E. Stratmann, O. Yazyev, 
 A. J. Austin, R. Cammi, C. Pomelli, J. W. Ochterski, P. Y. Ayala, 
 K. Morokuma, G. A. Voth, P. Salvador, J. J. Dannenberg, 
 V. G. Zakrzewski, S. Dapprich, A. D. Daniels, M. C. Strain, 
 O. Farkas, D. K. Malick, A. D. Rabuck, K. Raghavachari, 
 J. B. Foresman, J. V. Ortiz, Q. Cui, A. G. Baboul, S. Clifford, 
 J. Cioslowski, B. B. Stefanov, G. Liu, A. Liashenko, P. Piskorz, 
 I. Komaromi, R. L. Martin, D. J. Fox, T. Keith, M. A. Al-Laham, 
 C. Y. Peng, A. Nanayakkara, M. Challacombe, P. M. W. Gill, 
 B. Johnson, W. Chen, M. W. Wong, C. Gonzalez, and J. A. Pople, 
 Gaussian, Inc., Pittsburgh PA, 2003.
 
 **********************************************
 Gaussian 03:  x86-Win32-G03RevB.05  8-Nov-2003
                  03-Aug-2017 
 **********************************************
 %chk=CH2F.chk
 %mem=6MW
 %nproc=1
 Will use up to    1 processors via shared memory.
 Default route:  MaxDisk=2000MB
 ------------------------------------
 # mp2/6-311+g(d,p) geom=connectivity
 ------------------------------------
 1/38=1,57=2/1;
 2/17=6,18=5,40=1/2;
 3/5=4,6=6,7=111,11=9,16=1,25=1,30=1/1,2,3;
 4//1;
 5/5=2,38=5/2;
 8/10=2,27=262144000/1;
 9/16=-3,27=262144000/6;
 6/7=2,8=2,9=2,10=2/1;
 99/5=1,9=1/99;
 -------------------
 Title Card Required
 -------------------
 Symbolic Z-matrix:
 Charge =  0 Multiplicity = 1
 C
 C                    1    B1
 C                    2    B2       1    A1
 C                    3    B3       2    A2       1    D1       0
 C                    4    B4       3    A3       2    D2       0
 C                    5    B5       4    A4       3    D3       0
 H                    1    B6       2    A5       3    D4       0
 H                    2    B7       1    A6       6    D5       0
 H                    4    B8       3    A7       2    D6       0
 H                    5    B9       4    A8       3    D7       0
 H                    6    B10      5    A9       4    D8       0
 C                    3    B11      2    A10      1    D9       0
 C                    12   B12      3    A11      2    D10      0
 H                    13   B13      12   A12      3    D11      0
 H                    13   B14      12   A13      3    D12      0
 O                    12   B15      3    A14      2    D13      0
 Cl                   13   B16      12   A15      3    D14      0
       Variables:
  B1                    1.39563                  
  B2                    1.40549                  
  B3                    1.40538                  
  B4                    1.39834                  
  B5                    1.39954                  
  B6                    1.08663                  
  B7                    1.08606                  
  B8                    1.08552                  
  B9                    1.08655                  
  B10                   1.08672                  
  B11                   1.49407                  
  B12                   1.52397                  
  B13                   1.09111                  
  B14                   1.08884                  
  B15                   1.22264                  
  B16                   1.78485                  
  A1                  120.126                    
  A2                  119.62594                  
  A3                  120.00122                  
  A4                  120.20591                  
  A5                  119.85427                  
  A6                  121.13162                  
  A7                  120.84175                  
  A8                  119.72543                  
  A9                  120.01912                  
  A10                 118.13287                  
  A11                 118.79087                  
  A12                 111.73739                  
  A13                 108.22075                  
  A14                 121.75341                  
  A15                 110.18502                  
  D1                   -1.95879                  
  D2                    1.49697                  
  D3                   -1.06515                  
  D4                 -179.38945                  
  D5                 -179.27765                  
  D6                  179.84011                  
  D7                  179.99177                  
  D8                  179.86136                  
  D9                 -178.15067                  
  D10                -169.83857                  
  D11                 -39.31573                  
  D12                -161.16103                  
  D13                  10.81848                  
  D14                  80.64162                  
 
                          Input orientation:                          
 ---------------------------------------------------------------------
 Center     Atomic     Atomic              Coordinates (Angstroms)
 Number     Number      Type              X           Y           Z
 ---------------------------------------------------------------------
    1          6             0        0.000000    0.000000    0.000000
    2          6             0        0.000000    0.000000    1.395630
    3          6             0        1.215640    0.000000    2.101049
    4          6             0        2.429323   -0.041757    1.393714
    5          6             0        2.423695   -0.051369   -0.004586
    6          6             0        1.211443   -0.041992   -0.703913
    7          1             0       -0.942372    0.010042   -0.540918
    8          1             0       -0.929419    0.020489    1.957127
    9          1             0        3.379600   -0.039945    1.918427
   10          1             0        3.364661   -0.083566   -0.546927
   11          1             0        1.210638   -0.047227   -1.790623
   12          6             0        1.164022   -0.042519    3.593619
   13          6             0        2.448524    0.192101    4.379428
   14          1             0        3.306685   -0.283919    3.902472
   15          1             0        2.307703   -0.197746    5.386285
   16          8             0        0.124541   -0.271404    4.195225
   17         17             0        2.786778    1.940526    4.498868
 ---------------------------------------------------------------------
                    Distance matrix (angstroms):
                    1          2          3          4          5
     1  C    0.000000
     2  C    1.395630   0.000000
     3  C    2.427383   1.405488   0.000000
     4  C    2.801034   2.429682   1.405379   0.000000
     5  C    2.424244   2.799561   2.428113   1.398344   0.000000
     6  C    1.401732   2.424343   2.805280   2.425545   1.399536
     7  H    1.086627   2.153691   3.411321   3.887648   3.409081
     8  H    2.166700   1.086057   2.149980   3.406238   3.885468
     9  H    3.886342   3.420031   2.172019   1.085521   2.147525
    10  H    3.409846   3.886058   3.411311   2.154690   1.086548
    11  H    2.161991   3.408823   3.891961   3.409578   2.159040
    12  C    3.777678   2.487551   1.494068   2.537828   3.812340
    13  C    5.021111   3.864611   2.597675   2.994920   4.390839
    14  H    5.122896   4.159211   2.774564   2.668760   4.012338
    15  H    5.863162   4.614101   3.467634   3.997468   5.394105
    16  O    4.205839   2.815476   2.376916   3.634999   4.793009
    17  Cl   5.636629   4.600202   3.461741   3.701244   4.937669
                    6          7          8          9         10
     6  C    0.000000
     7  H    2.160601   0.000000
     8  H    3.415894   2.498101   0.000000
     9  H    3.402584   4.972959   4.309617   0.000000
    10  H    2.159333   4.308054   4.971945   2.465785   0.000000
    11  H    1.086722   2.490079   4.316255   4.296685   2.487552
    12  C    4.297794   4.640480   2.657926   2.777600   4.689202
    13  C    5.236938   5.978388   4.160227   2.641453   5.018393
    14  H    5.066296   6.155049   4.671361   2.000319   4.454285
    15  H    6.190038   6.762981   4.720774   3.633167   6.027703
    16  O    5.023499   4.862979   2.491007   3.979044   5.746447
    17  Cl   5.786276   6.559937   4.894600   3.306415   5.467261
                   11         12         13         14         15
    11  H    0.000000
    12  C    5.384445   0.000000
    13  C    6.297552   1.523971   0.000000
    14  H    6.071307   2.178227   1.091111   0.000000
    15  H    7.261833   2.132078   1.088841   1.790836   0.000000
    16  O    6.087711   1.222636   2.376902   3.195607   2.488021
    17  Cl   6.781819   2.717587   1.784845   2.360963   2.364155
                   16         17
    16  O    0.000000
    17  Cl   3.474527   0.000000
 Stoichiometry    C8H7ClO
 Framework group  C1[X(C8H7ClO)]
 Deg. of freedom    45
 Full point group                 C1      NOp   1
 Largest Abelian subgroup         C1      NOp   1
 Largest concise Abelian subgroup C1      NOp   1
                         Standard orientation:                         
 ---------------------------------------------------------------------
 Center     Atomic     Atomic              Coordinates (Angstroms)
 Number     Number      Type              X           Y           Z
 ---------------------------------------------------------------------
    1          6             0       -2.768057    0.675117   -0.564913
    2          6             0       -1.471589    1.155683   -0.375151
    3          6             0       -0.483042    0.320756    0.173547
    4          6             0       -0.817798   -0.986006    0.567761
    5          6             0       -2.120680   -1.459534    0.384364
    6          6             0       -3.100306   -0.628409   -0.170853
    7          1             0       -3.526380    1.321299   -0.998680
    8          1             0       -1.199675    2.166756   -0.663790
    9          1             0       -0.069412   -1.648436    0.991387
   10          1             0       -2.374547   -2.470634    0.690657
   11          1             0       -4.111326   -1.000272   -0.314105
   12          6             0        0.878749    0.893595    0.396298
   13          6             0        2.019226   -0.047139    0.766186
   14          1             0        1.692973   -0.825287    1.457972
   15          1             0        2.818944    0.544771    1.208529
   16          8             0        1.095704    2.093052    0.301051
   17         17             0        2.657928   -0.845706   -0.696695
 ---------------------------------------------------------------------
 Rotational constants (GHZ):      2.1756183      0.7067440      0.5898201
 Standard basis: 6-311+G(d,p) (5D, 7F)
 There are   270 symmetry adapted basis functions of A   symmetry.
 Integral buffers will be    262144 words long.
 Raffenetti 1 integral format.
 Two-electron integral symmetry is turned on.
   270 basis functions,   433 primitive gaussians,   280 cartesian basis functions
    40 alpha electrons       40 beta electrons
       nuclear repulsion energy       547.6991830891 Hartrees.
 NAtoms=   17 NActive=   17 NUniq=   17 SFac= 1.00D+00 NAtFMM=   60 Big=F
 One-electron integrals computed using PRISM.
 NBasis=   270 RedAO= T  NBF=   270
 NBsUse=   270 1.00D-06 NBFU=   270
 Harris functional with IExCor=  205 diagonalized for initial guess.
 ExpMin= 4.38D-02 ExpMax= 1.06D+05 ExpMxC= 3.62D+03 IAcc=2 IRadAn=         4 AccDes= 0.00D+00
 HarFok:  IExCor= 205 AccDes= 0.00D+00 IRadAn=         4 IDoV=1
 ScaDFX=  1.000000  1.000000  1.000000  1.000000
 Initial guess orbital symmetries:
       Occupied  (A) (A) (A) (A) (A) (A) (A) (A) (A) (A) (A) (A)
                 (A) (A) (A) (A) (A) (A) (A) (A) (A) (A) (A) (A)
                 (A) (A) (A) (A) (A) (A) (A) (A) (A) (A) (A) (A)
                 (A) (A) (A) (A)
       Virtual   (A) (A) (A) (A) (A) (A) (A) (A) (A) (A) (A) (A)
                 (A) (A) (A) (A) (A) (A) (A) (A) (A) (A) (A) (A)
                 (A) (A) (A) (A) (A) (A) (A) (A) (A) (A) (A) (A)
                 (A) (A) (A) (A) (A) (A) (A) (A) (A) (A) (A) (A)
                 (A) (A) (A) (A) (A) (A) (A) (A) (A) (A) (A) (A)
                 (A) (A) (A) (A) (A) (A) (A) (A) (A) (A) (A) (A)
                 (A) (A) (A) (A) (A) (A) (A) (A) (A) (A) (A) (A)
                 (A) (A) (A) (A) (A) (A) (A) (A) (A) (A) (A) (A)
                 (A) (A) (A) (A) (A) (A) (A) (A) (A) (A) (A) (A)
                 (A) (A) (A) (A) (A) (A) (A) (A) (A) (A) (A) (A)
                 (A) (A) (A) (A) (A) (A) (A) (A) (A) (A) (A) (A)
                 (A) (A) (A) (A) (A) (A) (A) (A) (A) (A) (A) (A)
                 (A) (A) (A) (A) (A) (A) (A) (A) (A) (A) (A) (A)
                 (A) (A) (A) (A) (A) (A) (A) (A) (A) (A) (A) (A)
                 (A) (A) (A) (A) (A) (A) (A) (A) (A) (A) (A) (A)
                 (A) (A) (A) (A) (A) (A) (A) (A) (A) (A) (A) (A)
                 (A) (A) (A) (A) (A) (A) (A) (A) (A) (A) (A) (A)
                 (A) (A) (A) (A) (A) (A) (A) (A) (A) (A) (A) (A)
                 (A) (A) (A) (A) (A) (A) (A) (A) (A) (A) (A) (A)
                 (A) (A)
 The electronic state of the initial guess is 1-A.
 Requested convergence on RMS density matrix=1.00D-08 within 128 cycles.
 Requested convergence on MAX density matrix=1.00D-06.
 Requested convergence on             energy=1.00D-06.
 No special actions if energy rises.
 SCF Done:  E(RHF) =  -841.481473662     A.U. after   17 cycles
             Convg  =    0.5999D-08             -V/T =  2.0007
             S**2   =   0.0000
 ExpMin= 4.38D-02 ExpMax= 1.06D+05 ExpMxC= 3.62D+03 IAcc=3 IRadAn=         5 AccDes= 0.00D+00
 HarFok:  IExCor= 205 AccDes= 0.00D+00 IRadAn=         5 IDoV=1
 ScaDFX=  1.000000  1.000000  1.000000  1.000000
 Range of M.O.s used for correlation:    15   270
 NBasis=   270 NAE=    40 NBE=    40 NFC=    14 NFV=     0
 NROrb=    256 NOA=    26 NOB=    26 NVA=   230 NVB=   230

 **** Warning!!: The largest alpha MO coefficient is  0.16448286D+03

 Disk-based method using OVN memory for  9 occupieds at a time.
 Estimated scratch disk usage=   192801732 words.
 Actual    scratch disk usage=   192482244 words.
 JobTyp=1 Pass  1:  I=   1 to   9 NPSUse=  1 ParTrn=F ParDer=F DoDerP=F.
 JobTyp=1 Pass  2:  I=  10 to  18 NPSUse=  1 ParTrn=F ParDer=F DoDerP=F.
 JobTyp=1 Pass  3:  I=  19 to  26 NPSUse=  1 ParTrn=F ParDer=F DoDerP=F.
 Spin components of T(2) and E(2):
     alpha-alpha T2 =       0.7044682451D-01 E2=     -0.1913688542D+00
     alpha-beta  T2 =       0.3679812452D+00 E2=     -0.1057748265D+01
     beta-beta   T2 =       0.7044682451D-01 E2=     -0.1913688542D+00
 ANorm=    0.1228362688D+01
 E2 =    -0.1440485973D+01 EUMP2 =    -0.84292195963527D+03

 **********************************************************************

            Population analysis using the SCF density.

 **********************************************************************

 Orbital symmetries:
       Occupied  (A) (A) (A) (A) (A) (A) (A) (A) (A) (A) (A) (A)
                 (A) (A) (A) (A) (A) (A) (A) (A) (A) (A) (A) (A)
                 (A) (A) (A) (A) (A) (A) (A) (A) (A) (A) (A) (A)
                 (A) (A) (A) (A)
       Virtual   (A) (A) (A) (A) (A) (A) (A) (A) (A) (A) (A) (A)
                 (A) (A) (A) (A) (A) (A) (A) (A) (A) (A) (A) (A)
                 (A) (A) (A) (A) (A) (A) (A) (A) (A) (A) (A) (A)
                 (A) (A) (A) (A) (A) (A) (A) (A) (A) (A) (A) (A)
                 (A) (A) (A) (A) (A) (A) (A) (A) (A) (A) (A) (A)
                 (A) (A) (A) (A) (A) (A) (A) (A) (A) (A) (A) (A)
                 (A) (A) (A) (A) (A) (A) (A) (A) (A) (A) (A) (A)
                 (A) (A) (A) (A) (A) (A) (A) (A) (A) (A) (A) (A)
                 (A) (A) (A) (A) (A) (A) (A) (A) (A) (A) (A) (A)
                 (A) (A) (A) (A) (A) (A) (A) (A) (A) (A) (A) (A)
                 (A) (A) (A) (A) (A) (A) (A) (A) (A) (A) (A) (A)
                 (A) (A) (A) (A) (A) (A) (A) (A) (A) (A) (A) (A)
                 (A) (A) (A) (A) (A) (A) (A) (A) (A) (A) (A) (A)
                 (A) (A) (A) (A) (A) (A) (A) (A) (A) (A) (A) (A)
                 (A) (A) (A) (A) (A) (A) (A) (A) (A) (A) (A) (A)
                 (A) (A) (A) (A) (A) (A) (A) (A) (A) (A) (A) (A)
                 (A) (A) (A) (A) (A) (A) (A) (A) (A) (A) (A) (A)
                 (A) (A) (A) (A) (A) (A) (A) (A) (A) (A) (A) (A)
                 (A) (A) (A) (A) (A) (A) (A) (A) (A) (A) (A) (A)
                 (A) (A)
 The electronic state is 1-A.
 Alpha  occ. eigenvalues -- -104.84101 -20.56463 -11.35834 -11.31413 -11.26907
 Alpha  occ. eigenvalues --  -11.26489 -11.26462 -11.26050 -11.25788 -11.25574
 Alpha  occ. eigenvalues --  -10.56738  -8.03567  -8.03266  -8.03259  -1.40287
 Alpha  occ. eigenvalues --   -1.17592  -1.15311  -1.05475  -1.03648  -0.96851
 Alpha  occ. eigenvalues --   -0.87495  -0.84592  -0.77522  -0.72745  -0.67441
 Alpha  occ. eigenvalues --   -0.66746  -0.64741  -0.62688  -0.61219  -0.59576
 Alpha  occ. eigenvalues --   -0.59278  -0.54065  -0.53107  -0.51416  -0.50183
 Alpha  occ. eigenvalues --   -0.47488  -0.45123  -0.42503  -0.35782  -0.35368
 Alpha virt. eigenvalues --    0.05165   0.05635   0.06732   0.07553   0.08218
 Alpha virt. eigenvalues --    0.08887   0.09697   0.09958   0.11440   0.11807
 Alpha virt. eigenvalues --    0.12077   0.12609   0.13709   0.14577   0.14888
 Alpha virt. eigenvalues --    0.15596   0.16159   0.16725   0.16932   0.18224
 Alpha virt. eigenvalues --    0.19069   0.20030   0.20631   0.21119   0.21773
 Alpha virt. eigenvalues --    0.22138   0.22883   0.23625   0.24916   0.25284
 Alpha virt. eigenvalues --    0.25985   0.26770   0.27372   0.27817   0.28433
 Alpha virt. eigenvalues --    0.28986   0.29749   0.30365   0.30810   0.31043
 Alpha virt. eigenvalues --    0.32710   0.33089   0.33867   0.34808   0.35405
 Alpha virt. eigenvalues --    0.36220   0.36923   0.39817   0.41049   0.41342
 Alpha virt. eigenvalues --    0.42228   0.44166   0.45740   0.46402   0.47986
 Alpha virt. eigenvalues --    0.48452   0.50716   0.53980   0.56104   0.58852
 Alpha virt. eigenvalues --    0.61256   0.62318   0.63676   0.63772   0.65940
 Alpha virt. eigenvalues --    0.68123   0.69847   0.71155   0.71416   0.71582
 Alpha virt. eigenvalues --    0.72619   0.74216   0.76111   0.78254   0.79720
 Alpha virt. eigenvalues --    0.81123   0.81361   0.83373   0.84844   0.86069
 Alpha virt. eigenvalues --    0.87647   0.88559   0.90606   0.90956   0.91201
 Alpha virt. eigenvalues --    0.91936   0.93849   0.94532   0.98596   0.99097
 Alpha virt. eigenvalues --    0.99547   1.02295   1.05324   1.06837   1.07362
 Alpha virt. eigenvalues --    1.08530   1.09686   1.11105   1.11994   1.15822
 Alpha virt. eigenvalues --    1.16620   1.17478   1.19095   1.20690   1.23258
 Alpha virt. eigenvalues --    1.24408   1.27278   1.28386   1.30374   1.32277
 Alpha virt. eigenvalues --    1.35529   1.36672   1.38724   1.41853   1.44523
 Alpha virt. eigenvalues --    1.45866   1.47355   1.49264   1.52330   1.55251
 Alpha virt. eigenvalues --    1.66670   1.73185   1.73398   1.75030   1.76299
 Alpha virt. eigenvalues --    1.77311   1.80432   1.81399   1.82535   1.83780
 Alpha virt. eigenvalues --    1.87574   1.88667   1.89818   1.90971   1.91738
 Alpha virt. eigenvalues --    1.96539   1.98416   2.01636   2.02695   2.03810
 Alpha virt. eigenvalues --    2.04431   2.07484   2.08997   2.16764   2.18672
 Alpha virt. eigenvalues --    2.20256   2.21088   2.22283   2.23461   2.25655
 Alpha virt. eigenvalues --    2.27216   2.30149   2.32611   2.35533   2.36106
 Alpha virt. eigenvalues --    2.39021   2.46444   2.47252   2.54623   2.59511
 Alpha virt. eigenvalues --    2.64412   2.67654   2.69225   2.71825   2.72765
 Alpha virt. eigenvalues --    2.73767   2.75317   2.80416   2.83301   2.85655
 Alpha virt. eigenvalues --    2.89785   2.94001   2.96117   2.98699   2.99613
 Alpha virt. eigenvalues --    3.03428   3.03661   3.04368   3.05609   3.07181
 Alpha virt. eigenvalues --    3.10444   3.14610   3.17451   3.18348   3.21092
 Alpha virt. eigenvalues --    3.22928   3.25143   3.27246   3.29561   3.33636
 Alpha virt. eigenvalues --    3.34369   3.46521   3.47992   3.59920   3.62364
 Alpha virt. eigenvalues --    3.65204   3.73705   3.75114   3.77483   3.87643
 Alpha virt. eigenvalues --    3.90874   3.91664   3.98931   4.00588   4.14887
 Alpha virt. eigenvalues --    4.20236   4.38061   4.42011   4.51931   4.55007
 Alpha virt. eigenvalues --    4.57681   4.76824   5.24936   5.62789   5.76758
 Alpha virt. eigenvalues --    6.29298  10.46184  24.72911  24.93581  24.98683
 Alpha virt. eigenvalues --   25.08196  25.08572  25.19176  25.22456  25.31310
 Alpha virt. eigenvalues --   26.77278  26.82141  27.32200  51.69279 219.32275
          Condensed to atoms (all electrons):
              1          2          3          4          5          6
     1  C    6.859077  -1.679700  -0.271445  -0.191178   0.791086   0.165179
     2  C   -1.679700  13.029427  -1.220876  -3.746148  -1.128372   0.454901
     3  C   -0.271445  -1.220876  15.156761  -1.266298  -1.471909  -0.825068
     4  C   -0.191178  -3.746148  -1.266298  12.609271  -1.348496   0.309639
     5  C    0.791086  -1.128372  -1.471909  -1.348496   8.198980   0.222977
     6  C    0.165179   0.454901  -0.825068   0.309639   0.222977   5.382203
     7  H    0.389412  -0.023624   0.013116  -0.001074  -0.014534  -0.003625
     8  H   -0.038780   0.353503   0.018135  -0.004902   0.004823  -0.012700
     9  H   -0.000381  -0.023704   0.032684   0.369882  -0.020919  -0.022784
    10  H   -0.008372  -0.005393   0.006783  -0.058986   0.414968   0.008867
    11  H    0.010247  -0.037208   0.025526  -0.040560   0.009938   0.399511
    12  C    0.489499  -0.540537  -7.818604   1.304669   1.540390   0.079902
    13  C   -0.212272   0.077422   1.675235  -0.571281  -0.676125  -0.025585
    14  H   -0.008524   0.020407  -0.032687  -0.002922   0.018135   0.005946
    15  H   -0.000392  -0.009427   0.026904   0.000504  -0.006093  -0.000133
    16  O    0.014252   0.110096   0.090263  -0.199421  -0.030449  -0.005043
    17  Cl  -0.044045  -0.023658   0.285359   0.130740  -0.091136   0.005664
              7          8          9         10         11         12
     1  C    0.389412  -0.038780  -0.000381  -0.008372   0.010247   0.489499
     2  C   -0.023624   0.353503  -0.023704  -0.005393  -0.037208  -0.540537
     3  C    0.013116   0.018135   0.032684   0.006783   0.025526  -7.818604
     4  C   -0.001074  -0.004902   0.369882  -0.058986  -0.040560   1.304669
     5  C   -0.014534   0.004823  -0.020919   0.414968   0.009938   1.540390
     6  C   -0.003625  -0.012700  -0.022784   0.008867   0.399511   0.079902
     7  H    0.493624  -0.003812   0.000026  -0.000092  -0.004464   0.008905
     8  H   -0.003812   0.455979  -0.000007   0.000021  -0.000063   0.050792
     9  H    0.000026  -0.000007   0.508594  -0.004481  -0.000113   0.031977
    10  H   -0.000092   0.000021  -0.004481   0.496687  -0.004505   0.010607
    11  H   -0.004464  -0.000063  -0.000113  -0.004505   0.492613   0.003128
    12  C    0.008905   0.050792   0.031977   0.010607   0.003128  16.021194
    13  C    0.000156   0.001799  -0.017402   0.000402  -0.000302  -4.038307
    14  H    0.000001  -0.000071  -0.000832   0.000040  -0.000001  -0.109784
    15  H    0.000000   0.000020   0.000619  -0.000003   0.000000  -0.136107
    16  O    0.000045   0.002148   0.000011   0.000008   0.000002   0.067894
    17  Cl  -0.000023  -0.000180   0.004741  -0.000024  -0.000008  -0.480866
             13         14         15         16         17
     1  C   -0.212272  -0.008524  -0.000392   0.014252  -0.044045
     2  C    0.077422   0.020407  -0.009427   0.110096  -0.023658
     3  C    1.675235  -0.032687   0.026904   0.090263   0.285359
     4  C   -0.571281  -0.002922   0.000504  -0.199421   0.130740
     5  C   -0.676125   0.018135  -0.006093  -0.030449  -0.091136
     6  C   -0.025585   0.005946  -0.000133  -0.005043   0.005664
     7  H    0.000156   0.000001   0.000000   0.000045  -0.000023
     8  H    0.001799  -0.000071   0.000020   0.002148  -0.000180
     9  H   -0.017402  -0.000832   0.000619   0.000011   0.004741
    10  H    0.000402   0.000040  -0.000003   0.000008  -0.000024
    11  H   -0.000302  -0.000001   0.000000   0.000002  -0.000008
    12  C   -4.038307  -0.109784  -0.136107   0.067894  -0.480866
    13  C    8.769316   0.473604   0.498756   0.132799   0.139205
    14  H    0.473604   0.528529  -0.034493   0.010585  -0.050520
    15  H    0.498756  -0.034493   0.470743  -0.004652  -0.031682
    16  O    0.132799   0.010585  -0.004652   8.118540   0.011373
    17  Cl   0.139205  -0.050520  -0.031682   0.011373  17.132337
 Mulliken atomic charges:
              1
     1  C   -0.263662
     2  C    0.392890
     3  C    1.576122
     4  C   -1.293439
     5  C   -0.413264
     6  C   -0.139850
     7  H    0.145961
     8  H    0.173296
     9  H    0.142090
    10  H    0.143471
    11  H    0.146259
    12  C   -0.484751
    13  C   -0.227419
    14  H    0.182588
    15  H    0.225437
    16  O   -0.318451
    17  Cl   0.012722
 Sum of Mulliken charges=   0.00000
 Atomic charges with hydrogens summed into heavy atoms:
              1
     1  C   -0.117701
     2  C    0.566185
     3  C    1.576122
     4  C   -1.151348
     5  C   -0.269793
     6  C    0.006409
     7  H    0.000000
     8  H    0.000000
     9  H    0.000000
    10  H    0.000000
    11  H    0.000000
    12  C   -0.484751
    13  C    0.180606
    14  H    0.000000
    15  H    0.000000
    16  O   -0.318451
    17  Cl   0.012722
 Sum of Mulliken charges=   0.00000
 Electronic spatial extent (au):  <R**2>=  1869.9991
 Charge=     0.0000 electrons
 Dipole moment (field-independent basis, Debye):
    X=    -2.3987    Y=    -2.3903    Z=     1.4670  Tot=     3.6904
 Quadrupole moment (field-independent basis, Debye-Ang):
   XX=   -61.1420   YY=   -69.7292   ZZ=   -66.1879
   XY=    -1.3845   XZ=     5.8534   YZ=    -4.2216
 Traceless Quadrupole moment (field-independent basis, Debye-Ang):
   XX=     4.5444   YY=    -4.0428   ZZ=    -0.5016
   XY=    -1.3845   XZ=     5.8534   YZ=    -4.2216
 Octapole moment (field-independent basis, Debye-Ang**2):
  XXX=   -17.5999  YYY=   -17.0806  ZZZ=     0.0621  XYY=   -13.5067
  XXY=    -1.3753  XXZ=    -0.8768  XZZ=    16.4223  YZZ=     0.8703
  YYZ=    -1.7133  XYZ=     4.4761
 Hexadecapole moment (field-independent basis, Debye-Ang**3):
 XXXX= -1677.4949 YYYY=  -560.8785 ZZZZ=  -199.1343 XXXY=    28.7282
 XXXZ=    52.0949 YYYX=   -19.2144 YYYZ=   -20.1510 ZZZX=    -3.5769
 ZZZY=     5.8624 XXYY=  -379.3396 XXZZ=  -330.7345 YYZZ=  -118.8281
 XXYZ=    -7.8685 YYXZ=    -3.0575 ZZXY=    -9.2041
 N-N= 5.476991830891D+02 E-N=-3.081476417306D+03  KE= 8.409181512822D+02
 1|1|UNPC-UNK|SP|RMP2-FC|6-311+G(d,p)|C8H7Cl1O1|PCUSER|03-Aug-2017|0||#
  MP2/6-311+G(D,P) GEOM=CONNECTIVITY||Title Card Required||0,1|C|C,1,1.
 39562951|C,2,1.40548844,1,120.12599899|C,3,1.40537942,2,119.62593546,1
 ,-1.95879395,0|C,4,1.39834382,3,120.00121653,2,1.49697108,0|C,5,1.3995
 361,4,120.20590595,3,-1.06514864,0|H,1,1.08662738,2,119.8542665,3,-179
 .38944951,0|H,2,1.08605683,1,121.13162333,6,-179.27764747,0|H,4,1.0855
 2057,3,120.84174715,2,179.84011046,0|H,5,1.08654766,4,119.7254284,3,17
 9.99177357,0|H,6,1.08672227,5,120.01912439,4,179.86135709,0|C,3,1.4940
 6761,2,118.13286946,1,-178.15066587,0|C,12,1.52397081,3,118.79086535,2
 ,-169.83856503,0|H,13,1.09111093,12,111.7373862,3,-39.31573476,0|H,13,
 1.08884056,12,108.22075165,3,-161.16102894,0|O,12,1.22263554,3,121.753
 41027,2,10.8184831,0|Cl,13,1.78484504,12,110.1850184,3,80.6416221,0||V
 ersion=x86-Win32-G03RevB.05|State=1-A|HF=-841.4814737|MP2=-842.9219596
 |RMSD=5.999e-009|PG=C01 [X(C8H7Cl1O1)]||@


 E PUR SI MUOVE    -- GALILEO GALILEI
 Job cpu time:  0 days  0 hours  7 minutes 33.0 seconds.
 File lengths (MBytes):  RWF=   1517 Int=      0 D2E=      0 Chk=     17 Scr=      1
 Normal termination of Gaussian 03 at Thu Aug 03 20:48:46 2017.
