# Supplementary material for: Conformational preferences of α-fluoroketones may influence their reactivity
Source: Beilstein J Org Chem. 2017 Dec 29;13:2915–21. doi: 10.3762/bjoc.13.284 (PMC5753061; doi:10.3762/bjoc.13.284)
Supplement: File 2 — Details of computational conformational analysis. [file Beilstein_J_Org_Chem-13-2915-s002.zip › Computation/CH2Cl100_EtOH.out]

 Entering Link 1 = C:\G03W\l1.exe PID=      5432.
  
 Copyright (c) 1988,1990,1992,1993,1995,1998,2003, Gaussian, Inc.
                  All Rights Reserved.
  
 This is the Gaussian(R) 03 program.  It is based on the
 the Gaussian(R) 98 system (copyright 1998, Gaussian, Inc.),
 the Gaussian(R) 94 system (copyright 1995, Gaussian, Inc.),
 the Gaussian 92(TM) system (copyright 1992, Gaussian, Inc.),
 the Gaussian 90(TM) system (copyright 1990, Gaussian, Inc.),
 the Gaussian 88(TM) system (copyright 1988, Gaussian, Inc.),
 the Gaussian 86(TM) system (copyright 1986, Carnegie Mellon
 University), and the Gaussian 82(TM) system (copyright 1983,
 Carnegie Mellon University). Gaussian is a federally registered
 trademark of Gaussian, Inc.
  
 This software contains proprietary and confidential information,
 including trade secrets, belonging to Gaussian, Inc.
  
 This software is provided under written license and may be
 used, copied, transmitted, or stored only in accord with that
 written license.
  
 The following legend is applicable only to US Government
 contracts under DFARS:
  
                    RESTRICTED RIGHTS LEGEND
  
 Use, duplication or disclosure by the US Government is subject
 to restrictions as set forth in subparagraph (c)(1)(ii) of the
 Rights in Technical Data and Computer Software clause at DFARS
 252.227-7013.
  
 Gaussian, Inc.
 Carnegie Office Park, Building 6, Pittsburgh, PA 15106 USA
  
 The following legend is applicable only to US Government
 contracts under FAR:
  
                    RESTRICTED RIGHTS LEGEND
  
 Use, reproduction and disclosure by the US Government is subject
 to restrictions as set forth in subparagraph (c) of the
 Commercial Computer Software - Restricted Rights clause at FAR
 52.227-19.
  
 Gaussian, Inc.
 Carnegie Office Park, Building 6, Pittsburgh, PA 15106 USA
  
  
 ---------------------------------------------------------------
 Warning -- This program may not be used in any manner that
 competes with the business of Gaussian, Inc. or will provide
 assistance to any competitor of Gaussian, Inc.  The licensee
 of this program is prohibited from giving any competitor of
 Gaussian, Inc. access to this program.  By using this program,
 the user acknowledges that Gaussian, Inc. is engaged in the
 business of creating and licensing software in the field of
 computational chemistry and represents and warrants to the
 licensee that it is not a competitor of Gaussian, Inc. and that
 it will not use this program in any manner prohibited above.
 ---------------------------------------------------------------
  

 Cite this work as:
 Gaussian 03, Revision B.05,
 M. J. Frisch, G. W. Trucks, H. B. Schlegel, G. E. Scuseria, 
 M. A. Robb, J. R. Cheeseman, J. A. Montgomery, Jr., T. Vreven, 
 K. N. Kudin, J. C. Burant, J. M. Millam, S. S. Iyengar, J. Tomasi, 
 V. Barone, B. Mennucci, M. Cossi, G. Scalmani, N. Rega, 
 G. A. Petersson, H. Nakatsuji, M. Hada, M. Ehara, K. Toyota, 
 R. Fukuda, J. Hasegawa, M. Ishida, T. Nakajima, Y. Honda, O. Kitao, 
 H. Nakai, M. Klene, X. Li, J. E. Knox, H. P. Hratchian, J. B. Cross, 
 C. Adamo, J. Jaramillo, R. Gomperts, R. E. Stratmann, O. Yazyev, 
 A. J. Austin, R. Cammi, C. Pomelli, J. W. Ochterski, P. Y. Ayala, 
 K. Morokuma, G. A. Voth, P. Salvador, J. J. Dannenberg, 
 V. G. Zakrzewski, S. Dapprich, A. D. Daniels, M. C. Strain, 
 O. Farkas, D. K. Malick, A. D. Rabuck, K. Raghavachari, 
 J. B. Foresman, J. V. Ortiz, Q. Cui, A. G. Baboul, S. Clifford, 
 J. Cioslowski, B. B. Stefanov, G. Liu, A. Liashenko, P. Piskorz, 
 I. Komaromi, R. L. Martin, D. J. Fox, T. Keith, M. A. Al-Laham, 
 C. Y. Peng, A. Nanayakkara, M. Challacombe, P. M. W. Gill, 
 B. Johnson, W. Chen, M. W. Wong, C. Gonzalez, and J. A. Pople, 
 Gaussian, Inc., Pittsburgh PA, 2003.
 
 **********************************************
 Gaussian 03:  x86-Win32-G03RevB.05  8-Nov-2003
                  15-Oct-2017 
 **********************************************
 %chk=CH2F.chk
 %mem=6MW
 %nproc=1
 Will use up to    1 processors via shared memory.
 Default route:  MaxDisk=2000MB
 -----------------------------------------------------------
 # mp2/6-311+g(d,p) scrf=(solvent=ethanol) geom=connectivity
 -----------------------------------------------------------
 1/38=1,57=2/1;
 2/17=6,18=5,40=1/2;
 3/5=4,6=6,7=111,11=9,16=1,25=1,30=1,70=2201,72=4/1,2,3;
 4//1;
 5/5=2,38=5,53=4/2;
 8/10=2,27=262144000/1;
 9/16=-3,27=262144000/6;
 6/7=2,8=2,9=2,10=2/1;
 99/5=1,9=1/99;
 -------------------
 Title Card Required
 -------------------
 Symbolic Z-matrix:
 Charge =  0 Multiplicity = 1
 C
 C                    1    B1
 C                    2    B2       1    A1
 C                    3    B3       2    A2       1    D1       0
 C                    4    B4       3    A3       2    D2       0
 C                    5    B5       4    A4       3    D3       0
 H                    1    B6       2    A5       3    D4       0
 H                    2    B7       1    A6       6    D5       0
 H                    4    B8       3    A7       2    D6       0
 H                    5    B9       4    A8       3    D7       0
 H                    6    B10      5    A9       4    D8       0
 C                    3    B11      2    A10      1    D9       0
 C                    12   B12      3    A11      2    D10      0
 H                    13   B13      12   A12      3    D11      0
 H                    13   B14      12   A13      3    D12      0
 O                    12   B15      3    A14      2    D13      0
 Cl                   13   B16      12   A15      3    D14      0
       Variables:
  B1                    1.39563                  
  B2                    1.40549                  
  B3                    1.40538                  
  B4                    1.39834                  
  B5                    1.39954                  
  B6                    1.08663                  
  B7                    1.08606                  
  B8                    1.08552                  
  B9                    1.08655                  
  B10                   1.08672                  
  B11                   1.49407                  
  B12                   1.52397                  
  B13                   1.09111                  
  B14                   1.08884                  
  B15                   1.22264                  
  B16                   1.78485                  
  A1                  120.126                    
  A2                  119.62594                  
  A3                  120.00122                  
  A4                  120.20591                  
  A5                  119.85427                  
  A6                  121.13162                  
  A7                  120.84175                  
  A8                  119.72543                  
  A9                  120.01912                  
  A10                 118.13287                  
  A11                 118.79087                  
  A12                 111.73739                  
  A13                 108.22075                  
  A14                 121.75341                  
  A15                 110.18502                  
  D1                   -1.95879                  
  D2                    1.49697                  
  D3                   -1.06515                  
  D4                 -179.38945                  
  D5                 -179.27765                  
  D6                  179.84011                  
  D7                  179.99177                  
  D8                  179.86136                  
  D9                 -178.15067                  
  D10                -169.83857                  
  D11                 -39.31573                  
  D12                -161.16103                  
  D13                  10.81848                  
  D14                  80.64162                  
 
                          Input orientation:                          
 ---------------------------------------------------------------------
 Center     Atomic     Atomic              Coordinates (Angstroms)
 Number     Number      Type              X           Y           Z
 ---------------------------------------------------------------------
    1          6             0        0.000000    0.000000    0.000000
    2          6             0        0.000000    0.000000    1.395630
    3          6             0        1.215640    0.000000    2.101049
    4          6             0        2.429323   -0.041757    1.393714
    5          6             0        2.423695   -0.051369   -0.004586
    6          6             0        1.211443   -0.041992   -0.703913
    7          1             0       -0.942372    0.010042   -0.540918
    8          1             0       -0.929419    0.020489    1.957127
    9          1             0        3.379600   -0.039945    1.918427
   10          1             0        3.364661   -0.083566   -0.546927
   11          1             0        1.210638   -0.047227   -1.790623
   12          6             0        1.164022   -0.042519    3.593619
   13          6             0        2.448524    0.192101    4.379428
   14          1             0        3.306685   -0.283919    3.902472
   15          1             0        2.307703   -0.197746    5.386285
   16          8             0        0.124541   -0.271404    4.195225
   17         17             0        2.786778    1.940526    4.498868
 ---------------------------------------------------------------------
                    Distance matrix (angstroms):
                    1          2          3          4          5
     1  C    0.000000
     2  C    1.395630   0.000000
     3  C    2.427383   1.405488   0.000000
     4  C    2.801034   2.429682   1.405379   0.000000
     5  C    2.424244   2.799561   2.428113   1.398344   0.000000
     6  C    1.401732   2.424343   2.805280   2.425545   1.399536
     7  H    1.086627   2.153691   3.411321   3.887648   3.409081
     8  H    2.166700   1.086057   2.149980   3.406238   3.885468
     9  H    3.886342   3.420031   2.172019   1.085521   2.147525
    10  H    3.409846   3.886058   3.411311   2.154690   1.086548
    11  H    2.161991   3.408823   3.891961   3.409578   2.159040
    12  C    3.777678   2.487551   1.494068   2.537828   3.812340
    13  C    5.021111   3.864611   2.597675   2.994920   4.390839
    14  H    5.122896   4.159211   2.774564   2.668760   4.012338
    15  H    5.863162   4.614101   3.467634   3.997468   5.394105
    16  O    4.205839   2.815476   2.376916   3.634999   4.793009
    17  Cl   5.636629   4.600202   3.461741   3.701244   4.937669
                    6          7          8          9         10
     6  C    0.000000
     7  H    2.160601   0.000000
     8  H    3.415894   2.498101   0.000000
     9  H    3.402584   4.972959   4.309617   0.000000
    10  H    2.159333   4.308054   4.971945   2.465785   0.000000
    11  H    1.086722   2.490079   4.316255   4.296685   2.487552
    12  C    4.297794   4.640480   2.657926   2.777600   4.689202
    13  C    5.236938   5.978388   4.160227   2.641453   5.018393
    14  H    5.066296   6.155049   4.671361   2.000319   4.454285
    15  H    6.190038   6.762981   4.720774   3.633167   6.027703
    16  O    5.023499   4.862979   2.491007   3.979044   5.746447
    17  Cl   5.786276   6.559937   4.894600   3.306415   5.467261
                   11         12         13         14         15
    11  H    0.000000
    12  C    5.384445   0.000000
    13  C    6.297552   1.523971   0.000000
    14  H    6.071307   2.178227   1.091111   0.000000
    15  H    7.261833   2.132078   1.088841   1.790836   0.000000
    16  O    6.087711   1.222636   2.376902   3.195607   2.488021
    17  Cl   6.781819   2.717587   1.784845   2.360963   2.364155
                   16         17
    16  O    0.000000
    17  Cl   3.474527   0.000000
 Stoichiometry    C8H7ClO
 Framework group  C1[X(C8H7ClO)]
 Deg. of freedom    45
 Full point group                 C1      NOp   1
 Largest Abelian subgroup         C1      NOp   1
 Largest concise Abelian subgroup C1      NOp   1
                         Standard orientation:                         
 ---------------------------------------------------------------------
 Center     Atomic     Atomic              Coordinates (Angstroms)
 Number     Number      Type              X           Y           Z
 ---------------------------------------------------------------------
    1          6             0       -2.768057    0.675117   -0.564913
    2          6             0       -1.471589    1.155683   -0.375151
    3          6             0       -0.483042    0.320756    0.173547
    4          6             0       -0.817798   -0.986006    0.567761
    5          6             0       -2.120680   -1.459534    0.384364
    6          6             0       -3.100306   -0.628409   -0.170853
    7          1             0       -3.526380    1.321299   -0.998680
    8          1             0       -1.199675    2.166756   -0.663790
    9          1             0       -0.069412   -1.648436    0.991387
   10          1             0       -2.374547   -2.470634    0.690657
   11          1             0       -4.111326   -1.000272   -0.314105
   12          6             0        0.878749    0.893595    0.396298
   13          6             0        2.019226   -0.047139    0.766186
   14          1             0        1.692973   -0.825287    1.457972
   15          1             0        2.818944    0.544771    1.208529
   16          8             0        1.095704    2.093052    0.301051
   17         17             0        2.657928   -0.845706   -0.696695
 ---------------------------------------------------------------------
 Rotational constants (GHZ):      2.1756183      0.7067440      0.5898201
 Standard basis: 6-311+G(d,p) (5D, 7F)
 There are   270 symmetry adapted basis functions of A   symmetry.
 Integral buffers will be    262144 words long.
 Raffenetti 1 integral format.
 Two-electron integral symmetry is turned on.
   270 basis functions,   433 primitive gaussians,   280 cartesian basis functions
    40 alpha electrons       40 beta electrons
       nuclear repulsion energy       547.6991830891 Hartrees.
 NAtoms=   17 NActive=   17 NUniq=   17 SFac= 1.00D+00 NAtFMM=   60 Big=F
 ------------------------------------------------------------------------------
 United Atom Topological Model (UA0  parameters set).
  Nord Group  Hybr  Charge Alpha Radius          Bonded to
    1   CH    *     0.00   1.00  2.125   C2   [s]  C6   [s]
    2   CH    *     0.00   1.00  2.125   C1   [s]  C3   [s]
    3   C     *     0.00   1.00  1.925   C2   [s]  C4   [s]  C12  [s]
    4   CH    *     0.00   1.00  2.125   C3   [s]  C5   [s]
    5   CH    *     0.00   1.00  2.125   C4   [s]  C6   [s]
    6   CH    *     0.00   1.00  2.125   C1   [s]  C5   [s]
   12   C     *     0.00   1.00  1.925   C3   [s]  C13  [s]  O16  [d]
   13   CH2   *     0.00   1.00  2.325   C12  [s] Cl17  [s]
   16   O     *     0.00   1.00  1.750   C12  [d]
   17  Cl     *     0.00   1.00  1.973   C13  [s]
 ------------------------------------------------------------------------------
 Polarizable Continuum Model (PCM)
 =================================
 Model                : PCM.
 Atomic radii         : UA0 (Simple United Atom Topological Model).
 Polarization charges : Total charges.
 Charge compensation  : None.
 Solution method      : Matrix inversion.
 Cavity               : GePol (RMin=0.200 OFac=0.890).
                        Default sphere list used, NSphG=   10.
                        Tesserae with average area of 0.200 Ang**2.
 Solvent              : Ethanol, Eps=  24.550000.
 ------------------------------------------------------------------------------
 One-electron integrals computed using PRISM.
 NBasis=   270 RedAO= T  NBF=   270
 NBsUse=   270 1.00D-06 NBFU=   270
 Harris functional with IExCor=  205 diagonalized for initial guess.
 ExpMin= 4.38D-02 ExpMax= 1.06D+05 ExpMxC= 3.62D+03 IAcc=2 IRadAn=         4 AccDes= 0.00D+00
 HarFok:  IExCor= 205 AccDes= 0.00D+00 IRadAn=         4 IDoV=1
 ScaDFX=  1.000000  1.000000  1.000000  1.000000
 Initial guess orbital symmetries:
       Occupied  (A) (A) (A) (A) (A) (A) (A) (A) (A) (A) (A) (A)
                 (A) (A) (A) (A) (A) (A) (A) (A) (A) (A) (A) (A)
                 (A) (A) (A) (A) (A) (A) (A) (A) (A) (A) (A) (A)
                 (A) (A) (A) (A)
       Virtual   (A) (A) (A) (A) (A) (A) (A) (A) (A) (A) (A) (A)
                 (A) (A) (A) (A) (A) (A) (A) (A) (A) (A) (A) (A)
                 (A) (A) (A) (A) (A) (A) (A) (A) (A) (A) (A) (A)
                 (A) (A) (A) (A) (A) (A) (A) (A) (A) (A) (A) (A)
                 (A) (A) (A) (A) (A) (A) (A) (A) (A) (A) (A) (A)
                 (A) (A) (A) (A) (A) (A) (A) (A) (A) (A) (A) (A)
                 (A) (A) (A) (A) (A) (A) (A) (A) (A) (A) (A) (A)
                 (A) (A) (A) (A) (A) (A) (A) (A) (A) (A) (A) (A)
                 (A) (A) (A) (A) (A) (A) (A) (A) (A) (A) (A) (A)
                 (A) (A) (A) (A) (A) (A) (A) (A) (A) (A) (A) (A)
                 (A) (A) (A) (A) (A) (A) (A) (A) (A) (A) (A) (A)
                 (A) (A) (A) (A) (A) (A) (A) (A) (A) (A) (A) (A)
                 (A) (A) (A) (A) (A) (A) (A) (A) (A) (A) (A) (A)
                 (A) (A) (A) (A) (A) (A) (A) (A) (A) (A) (A) (A)
                 (A) (A) (A) (A) (A) (A) (A) (A) (A) (A) (A) (A)
                 (A) (A) (A) (A) (A) (A) (A) (A) (A) (A) (A) (A)
                 (A) (A) (A) (A) (A) (A) (A) (A) (A) (A) (A) (A)
                 (A) (A) (A) (A) (A) (A) (A) (A) (A) (A) (A) (A)
                 (A) (A) (A) (A) (A) (A) (A) (A) (A) (A) (A) (A)
                 (A) (A)
 The electronic state of the initial guess is 1-A.
 Requested convergence on RMS density matrix=1.00D-08 within 128 cycles.
 Requested convergence on MAX density matrix=1.00D-06.
 Requested convergence on             energy=1.00D-06.
 No special actions if energy rises.
 Error on total polarization charges =  0.02447
 SCF Done:  E(RHF) =  -841.496523911     A.U. after   17 cycles
             Convg  =    0.2721D-08             -V/T =  2.0007
             S**2   =   0.0000
 --------------------------------------------------------------------
 Variational PCM results
 =======================
 <psi(f)|   H    |psi(f)>                     (a.u.) =    -841.478778
 <psi(f)|H+V(f)/2|psi(f)>                     (a.u.) =    -841.496524
 Total free energy in solution:
  with all non electrostatic terms            (a.u.) =    -841.492599
 --------------------------------------------------------------------
 (Polarized solute)-Solvent               (kcal/mol) =     -11.14
 --------------------------------------------------------------------
 Cavitation energy                        (kcal/mol) =      15.75
 Dispersion energy                        (kcal/mol) =     -14.42
 Repulsion energy                         (kcal/mol) =       1.14
 Total non electrostatic                  (kcal/mol) =       2.46
 --------------------------------------------------------------------
 Partition over spheres:
 Sphere  on Atom  Surface  Charge   GEl     GCav    GDR
    1      C1      17.32  -0.033   -0.86    1.71   -1.58
    2      C2      13.42  -0.022   -0.39    1.68   -1.43
    3      C3       0.39   0.000    0.00    0.25   -0.04
    4      C4       9.73  -0.017   -0.55    1.47   -1.05
    5      C5      17.31  -0.034   -0.98    1.71   -1.61
    6      C6      17.37  -0.045   -1.05    1.72   -1.56
    7      C12      1.06  -0.008   -0.02    0.35   -0.10
    8      C13     23.64  -0.134   -1.37    2.49   -2.06
    9      O16     14.65   0.177   -3.51    1.76   -1.44
   10     Cl17     25.24   0.084   -0.68    2.60   -2.42
 Added spheres:    42.34   0.006   -1.73    0.00    0.00
 --------------------------------------------------------------------
 After PCM corrections, the SCF energy is  -841.496523911     a.u.
 --------------------------------------------------------------------
 ExpMin= 4.38D-02 ExpMax= 1.06D+05 ExpMxC= 3.62D+03 IAcc=3 IRadAn=         5 AccDes= 0.00D+00
 HarFok:  IExCor= 205 AccDes= 0.00D+00 IRadAn=         5 IDoV=1
 ScaDFX=  1.000000  1.000000  1.000000  1.000000
 Range of M.O.s used for correlation:    15   270
 NBasis=   270 NAE=    40 NBE=    40 NFC=    14 NFV=     0
 NROrb=    256 NOA=    26 NOB=    26 NVA=   230 NVB=   230

 **** Warning!!: The largest alpha MO coefficient is  0.15420899D+03

 Disk-based method using OVN memory for  9 occupieds at a time.
 Estimated scratch disk usage=   192801732 words.
 Actual    scratch disk usage=   192482244 words.
 JobTyp=1 Pass  1:  I=   1 to   9 NPSUse=  1 ParTrn=F ParDer=F DoDerP=F.
 JobTyp=1 Pass  2:  I=  10 to  18 NPSUse=  1 ParTrn=F ParDer=F DoDerP=F.
 JobTyp=1 Pass  3:  I=  19 to  26 NPSUse=  1 ParTrn=F ParDer=F DoDerP=F.
 Spin components of T(2) and E(2):
     alpha-alpha T2 =       0.7012967886D-01 E2=     -0.1909482003D+00
     alpha-beta  T2 =       0.3656435440D+00 E2=     -0.1054391934D+01
     beta-beta   T2 =       0.7012967886D-01 E2=     -0.1909482003D+00
 ANorm=    0.1227152355D+01
 E2 =    -0.1436288334D+01 EUMP2 =    -0.84293281224544D+03

 **********************************************************************

            Population analysis using the SCF density.

 **********************************************************************

 Orbital symmetries:
       Occupied  (A) (A) (A) (A) (A) (A) (A) (A) (A) (A) (A) (A)
                 (A) (A) (A) (A) (A) (A) (A) (A) (A) (A) (A) (A)
                 (A) (A) (A) (A) (A) (A) (A) (A) (A) (A) (A) (A)
                 (A) (A) (A) (A)
       Virtual   (A) (A) (A) (A) (A) (A) (A) (A) (A) (A) (A) (A)
                 (A) (A) (A) (A) (A) (A) (A) (A) (A) (A) (A) (A)
                 (A) (A) (A) (A) (A) (A) (A) (A) (A) (A) (A) (A)
                 (A) (A) (A) (A) (A) (A) (A) (A) (A) (A) (A) (A)
                 (A) (A) (A) (A) (A) (A) (A) (A) (A) (A) (A) (A)
                 (A) (A) (A) (A) (A) (A) (A) (A) (A) (A) (A) (A)
                 (A) (A) (A) (A) (A) (A) (A) (A) (A) (A) (A) (A)
                 (A) (A) (A) (A) (A) (A) (A) (A) (A) (A) (A) (A)
                 (A) (A) (A) (A) (A) (A) (A) (A) (A) (A) (A) (A)
                 (A) (A) (A) (A) (A) (A) (A) (A) (A) (A) (A) (A)
                 (A) (A) (A) (A) (A) (A) (A) (A) (A) (A) (A) (A)
                 (A) (A) (A) (A) (A) (A) (A) (A) (A) (A) (A) (A)
                 (A) (A) (A) (A) (A) (A) (A) (A) (A) (A) (A) (A)
                 (A) (A) (A) (A) (A) (A) (A) (A) (A) (A) (A) (A)
                 (A) (A) (A) (A) (A) (A) (A) (A) (A) (A) (A) (A)
                 (A) (A) (A) (A) (A) (A) (A) (A) (A) (A) (A) (A)
                 (A) (A) (A) (A) (A) (A) (A) (A) (A) (A) (A) (A)
                 (A) (A) (A) (A) (A) (A) (A) (A) (A) (A) (A) (A)
                 (A) (A) (A) (A) (A) (A) (A) (A) (A) (A) (A) (A)
                 (A) (A)
 The electronic state is 1-A.
 Alpha  occ. eigenvalues -- -104.84592 -20.57134 -11.36568 -11.31037 -11.26138
 Alpha  occ. eigenvalues --  -11.26002 -11.25539 -11.25524 -11.24714 -11.24643
 Alpha  occ. eigenvalues --  -10.57238  -8.04065  -8.03775  -8.03767  -1.41216
 Alpha  occ. eigenvalues --   -1.17134  -1.15470  -1.05012  -1.02912  -0.96816
 Alpha  occ. eigenvalues --   -0.87008  -0.83805  -0.77156  -0.72401  -0.66937
 Alpha  occ. eigenvalues --   -0.66830  -0.64012  -0.62559  -0.60491  -0.59623
 Alpha  occ. eigenvalues --   -0.58955  -0.54106  -0.52509  -0.50477  -0.50309
 Alpha  occ. eigenvalues --   -0.48121  -0.45563  -0.43055  -0.35355  -0.34848
 Alpha virt. eigenvalues --    0.05144   0.06562   0.07711   0.08169   0.08498
 Alpha virt. eigenvalues --    0.09761   0.10069   0.10264   0.11700   0.12030
 Alpha virt. eigenvalues --    0.12531   0.12733   0.13630   0.14836   0.15082
 Alpha virt. eigenvalues --    0.15934   0.16264   0.16812   0.17278   0.18202
 Alpha virt. eigenvalues --    0.19279   0.20454   0.20870   0.21621   0.22090
 Alpha virt. eigenvalues --    0.22489   0.23343   0.23792   0.25183   0.25599
 Alpha virt. eigenvalues --    0.26660   0.27446   0.27844   0.28445   0.28814
 Alpha virt. eigenvalues --    0.29488   0.30271   0.30772   0.31629   0.32041
 Alpha virt. eigenvalues --    0.33307   0.33402   0.34715   0.35066   0.36521
 Alpha virt. eigenvalues --    0.36590   0.37544   0.38891   0.40296   0.40647
 Alpha virt. eigenvalues --    0.42211   0.43877   0.46231   0.47243   0.48263
 Alpha virt. eigenvalues --    0.48378   0.51219   0.53704   0.56008   0.58610
 Alpha virt. eigenvalues --    0.61577   0.61979   0.63440   0.64131   0.66270
 Alpha virt. eigenvalues --    0.68966   0.70645   0.71611   0.72153   0.72432
 Alpha virt. eigenvalues --    0.73210   0.74693   0.76546   0.78422   0.79869
 Alpha virt. eigenvalues --    0.81449   0.81750   0.83720   0.85262   0.86220
 Alpha virt. eigenvalues --    0.88123   0.89098   0.91365   0.91733   0.92165
 Alpha virt. eigenvalues --    0.92511   0.94346   0.95358   0.99297   1.00066
 Alpha virt. eigenvalues --    1.00360   1.02591   1.05562   1.07257   1.07731
 Alpha virt. eigenvalues --    1.08863   1.10031   1.11233   1.12316   1.15701
 Alpha virt. eigenvalues --    1.16654   1.17457   1.19238   1.20956   1.23692
 Alpha virt. eigenvalues --    1.24824   1.27414   1.28585   1.31059   1.32393
 Alpha virt. eigenvalues --    1.35935   1.37246   1.38766   1.40938   1.43063
 Alpha virt. eigenvalues --    1.45357   1.47073   1.48940   1.52246   1.55406
 Alpha virt. eigenvalues --    1.66998   1.73856   1.74016   1.75823   1.76911
 Alpha virt. eigenvalues --    1.77786   1.81006   1.82472   1.83272   1.84299
 Alpha virt. eigenvalues --    1.87860   1.89385   1.90715   1.91856   1.92479
 Alpha virt. eigenvalues --    1.96536   1.99312   2.02391   2.03332   2.04639
 Alpha virt. eigenvalues --    2.05243   2.07978   2.10028   2.17519   2.19148
 Alpha virt. eigenvalues --    2.20922   2.21782   2.23123   2.24352   2.26493
 Alpha virt. eigenvalues --    2.27694   2.31012   2.33264   2.36295   2.36883
 Alpha virt. eigenvalues --    2.39332   2.46929   2.47645   2.54829   2.60327
 Alpha virt. eigenvalues --    2.65018   2.67502   2.68811   2.72811   2.74081
 Alpha virt. eigenvalues --    2.74590   2.76223   2.80552   2.83981   2.86305
 Alpha virt. eigenvalues --    2.90464   2.95000   2.97052   3.00135   3.00932
 Alpha virt. eigenvalues --    3.04337   3.04898   3.05378   3.06362   3.08061
 Alpha virt. eigenvalues --    3.10690   3.15322   3.18175   3.19024   3.21109
 Alpha virt. eigenvalues --    3.22944   3.25054   3.27955   3.30176   3.33633
 Alpha virt. eigenvalues --    3.34407   3.47086   3.47943   3.60098   3.62678
 Alpha virt. eigenvalues --    3.65325   3.72720   3.75657   3.78234   3.87945
 Alpha virt. eigenvalues --    3.91113   3.92408   3.99006   4.01165   4.14738
 Alpha virt. eigenvalues --    4.20573   4.38975   4.43098   4.51870   4.55640
 Alpha virt. eigenvalues --    4.58022   4.76923   5.25591   5.61806   5.75772
 Alpha virt. eigenvalues --    6.28271  10.45675  24.73616  24.93514  24.98491
 Alpha virt. eigenvalues --   25.08930  25.09340  25.19890  25.23288  25.32146
 Alpha virt. eigenvalues --   26.76724  26.81593  27.31749  51.68599 219.31782
          Condensed to atoms (all electrons):
              1          2          3          4          5          6
     1  C    6.640377  -1.287590  -0.261806  -0.194772   0.648030   0.232979
     2  C   -1.287590  12.360202  -1.268446  -3.704862  -0.942079   0.324952
     3  C   -0.261806  -1.268446  14.440900  -1.001081  -1.353400  -0.784957
     4  C   -0.194772  -3.704862  -1.001081  12.292606  -1.257699   0.256695
     5  C    0.648030  -0.942079  -1.353400  -1.257699   8.039219   0.273939
     6  C    0.232979   0.324952  -0.784957   0.256695   0.273939   5.406964
     7  H    0.409162  -0.032267   0.015592  -0.001020  -0.010873  -0.015822
     8  H   -0.014073   0.374168  -0.002138  -0.008546   0.005194  -0.008786
     9  H   -0.004017  -0.014562   0.011600   0.417651  -0.045775  -0.015710
    10  H   -0.001630  -0.008177   0.009800  -0.075273   0.447185  -0.006899
    11  H   -0.006661  -0.026322   0.019505  -0.032291  -0.004141   0.422258
    12  C    0.395892  -0.155229  -7.117835   0.999698   1.265122   0.086073
    13  C   -0.187154  -0.009118   1.380628  -0.342951  -0.529626  -0.012169
    14  H   -0.008117   0.006508  -0.047910   0.024205   0.018387   0.006192
    15  H    0.001043  -0.004936   0.024881  -0.005278  -0.005372  -0.000470
    16  O    0.008841   0.053854   0.086641  -0.154898  -0.026242  -0.005823
    17  Cl  -0.040241  -0.042243   0.300542   0.134163  -0.089417   0.004695
              7          8          9         10         11         12
     1  C    0.409162  -0.014073  -0.004017  -0.001630  -0.006661   0.395892
     2  C   -0.032267   0.374168  -0.014562  -0.008177  -0.026322  -0.155229
     3  C    0.015592  -0.002138   0.011600   0.009800   0.019505  -7.117835
     4  C   -0.001020  -0.008546   0.417651  -0.075273  -0.032291   0.999698
     5  C   -0.010873   0.005194  -0.045775   0.447185  -0.004141   1.265122
     6  C   -0.015822  -0.008786  -0.015710  -0.006899   0.422258   0.086073
     7  H    0.446316  -0.002902   0.000014  -0.000051  -0.003209   0.008117
     8  H   -0.002902   0.433235   0.000029   0.000013  -0.000039   0.030531
     9  H    0.000014   0.000029   0.453709  -0.002972  -0.000064   0.012998
    10  H   -0.000051   0.000013  -0.002972   0.445306  -0.003213   0.008313
    11  H   -0.003209  -0.000039  -0.000064  -0.003213   0.441407   0.002671
    12  C    0.008117   0.030531   0.012998   0.008313   0.002671  14.854718
    13  C    0.000340  -0.003432  -0.003457   0.000313  -0.000275  -3.421129
    14  H    0.000001  -0.000053  -0.000462   0.000027  -0.000001  -0.121107
    15  H    0.000000   0.000023   0.000527  -0.000002   0.000000  -0.114778
    16  O    0.000015   0.002732   0.000039   0.000011   0.000000   0.103239
    17  Cl  -0.000022  -0.000024   0.002854  -0.000011  -0.000007  -0.467395
             13         14         15         16         17
     1  C   -0.187154  -0.008117   0.001043   0.008841  -0.040241
     2  C   -0.009118   0.006508  -0.004936   0.053854  -0.042243
     3  C    1.380628  -0.047910   0.024881   0.086641   0.300542
     4  C   -0.342951   0.024205  -0.005278  -0.154898   0.134163
     5  C   -0.529626   0.018387  -0.005372  -0.026242  -0.089417
     6  C   -0.012169   0.006192  -0.000470  -0.005823   0.004695
     7  H    0.000340   0.000001   0.000000   0.000015  -0.000022
     8  H   -0.003432  -0.000053   0.000023   0.002732  -0.000024
     9  H   -0.003457  -0.000462   0.000527   0.000039   0.002854
    10  H    0.000313   0.000027  -0.000002   0.000011  -0.000011
    11  H   -0.000275  -0.000001   0.000000   0.000000  -0.000007
    12  C   -3.421129  -0.121107  -0.114778   0.103239  -0.467395
    13  C    8.244464   0.499859   0.471270   0.120433   0.065650
    14  H    0.499859   0.455528  -0.026874   0.008269  -0.046052
    15  H    0.471270  -0.026874   0.443404  -0.002610  -0.027173
    16  O    0.120433   0.008269  -0.002610   8.207684   0.008152
    17  Cl   0.065650  -0.046052  -0.027173   0.008152  17.216968
 Mulliken atomic charges:
              1
     1  C   -0.330263
     2  C    0.376147
     3  C    1.547485
     4  C   -1.346346
     5  C   -0.432452
     6  C   -0.164112
     7  H    0.186611
     8  H    0.194069
     9  H    0.187598
    10  H    0.187261
    11  H    0.190383
    12  C   -0.369901
    13  C   -0.273646
    14  H    0.231600
    15  H    0.246345
    16  O   -0.410337
    17  Cl  -0.020441
 Sum of Mulliken charges=   0.00000
 Atomic charges with hydrogens summed into heavy atoms:
              1
     1  C   -0.143652
     2  C    0.570216
     3  C    1.547485
     4  C   -1.158748
     5  C   -0.245191
     6  C    0.026271
     7  H    0.000000
     8  H    0.000000
     9  H    0.000000
    10  H    0.000000
    11  H    0.000000
    12  C   -0.369901
    13  C    0.204300
    14  H    0.000000
    15  H    0.000000
    16  O   -0.410337
    17  Cl  -0.020441
 Sum of Mulliken charges=   0.00000
 Electronic spatial extent (au):  <R**2>=  1868.5548
 Charge=     0.0000 electrons
 Dipole moment (field-independent basis, Debye):
    X=    -3.1489    Y=    -3.3864    Z=     1.9852  Tot=     5.0324
 Quadrupole moment (field-independent basis, Debye-Ang):
   XX=   -59.1492   YY=   -70.2051   ZZ=   -65.7622
   XY=    -1.5433   XZ=     6.9550   YZ=    -5.0656
 Traceless Quadrupole moment (field-independent basis, Debye-Ang):
   XX=     5.8896   YY=    -5.1663   ZZ=    -0.7233
   XY=    -1.5433   XZ=     6.9550   YZ=    -5.0656
 Octapole moment (field-independent basis, Debye-Ang**2):
  XXX=   -30.1340  YYY=   -23.8189  ZZZ=     1.9417  XYY=   -17.7823
  XXY=    -4.1966  XXZ=     0.3587  XZZ=    16.2945  YZZ=     0.0542
  YYZ=    -1.0968  XYZ=     4.6524
 Hexadecapole moment (field-independent basis, Debye-Ang**3):
 XXXX= -1634.8367 YYYY=  -565.9702 ZZZZ=  -197.3483 XXXY=    34.2122
 XXXZ=    64.4526 YYYX=   -20.7696 YYYZ=   -24.8674 ZZZX=    -0.2885
 ZZZY=     4.0187 XXYY=  -374.6355 XXZZ=  -328.3082 YYZZ=  -118.1496
 XXYZ=   -11.3421 YYXZ=    -2.6101 ZZXY=    -9.4340
 N-N= 5.476991830891D+02 E-N=-3.081761193138D+03  KE= 8.409396415811D+02
 1|1|UNPC-UNK|SP|RMP2-FC|6-311+G(d,p)|C8H7Cl1O1|PCUSER|15-Oct-2017|0||#
  MP2/6-311+G(D,P) SCRF=(SOLVENT=ETHANOL) GEOM=CONNECTIVITY||Title Card
  Required||0,1|C|C,1,1.39562951|C,2,1.40548844,1,120.12599899|C,3,1.40
 537942,2,119.62593546,1,-1.95879395,0|C,4,1.39834382,3,120.00121653,2,
 1.49697108,0|C,5,1.3995361,4,120.20590595,3,-1.06514864,0|H,1,1.086627
 38,2,119.8542665,3,-179.38944951,0|H,2,1.08605683,1,121.13162333,6,-17
 9.27764747,0|H,4,1.08552057,3,120.84174715,2,179.84011046,0|H,5,1.0865
 4766,4,119.7254284,3,179.99177357,0|H,6,1.08672227,5,120.01912439,4,17
 9.86135709,0|C,3,1.49406761,2,118.13286946,1,-178.15066587,0|C,12,1.52
 397081,3,118.79086535,2,-169.83856503,0|H,13,1.09111093,12,111.7373862
 ,3,-39.31573476,0|H,13,1.08884056,12,108.22075165,3,-161.16102894,0|O,
 12,1.22263554,3,121.75341027,2,10.8184831,0|Cl,13,1.78484504,12,110.18
 50184,3,80.6416221,0||Version=x86-Win32-G03RevB.05|State=1-A|HF=-841.4
 965239|MP2=-842.9328122|RMSD=2.721e-009|PG=C01 [X(C8H7Cl1O1)]||@


 Happiness is a conscious choice, not an automatic response.
 -- Mildred Barthel
 Job cpu time:  0 days  0 hours  8 minutes 17.0 seconds.
 File lengths (MBytes):  RWF=   1580 Int=      0 D2E=      0 Chk=     17 Scr=      1
 Normal termination of Gaussian 03 at Sun Oct 15 16:18:19 2017.
