# Supplementary material for: Conformational preferences of α-fluoroketones may influence their reactivity
Source: Beilstein J Org Chem. 2017 Dec 29;13:2915–21. doi: 10.3762/bjoc.13.284 (PMC5753061; doi:10.3762/bjoc.13.284)
Supplement: File 2 — Details of computational conformational analysis. [file Beilstein_J_Org_Chem-13-2915-s002.zip › Computation/CH2Cl110.out]

 Entering Link 1 = C:\G03W\l1.exe PID=      3764.
  
 Copyright (c) 1988,1990,1992,1993,1995,1998,2003, Gaussian, Inc.
                  All Rights Reserved.
  
 This is the Gaussian(R) 03 program.  It is based on the
 the Gaussian(R) 98 system (copyright 1998, Gaussian, Inc.),
 the Gaussian(R) 94 system (copyright 1995, Gaussian, Inc.),
 the Gaussian 92(TM) system (copyright 1992, Gaussian, Inc.),
 the Gaussian 90(TM) system (copyright 1990, Gaussian, Inc.),
 the Gaussian 88(TM) system (copyright 1988, Gaussian, Inc.),
 the Gaussian 86(TM) system (copyright 1986, Carnegie Mellon
 University), and the Gaussian 82(TM) system (copyright 1983,
 Carnegie Mellon University). Gaussian is a federally registered
 trademark of Gaussian, Inc.
  
 This software contains proprietary and confidential information,
 including trade secrets, belonging to Gaussian, Inc.
  
 This software is provided under written license and may be
 used, copied, transmitted, or stored only in accord with that
 written license.
  
 The following legend is applicable only to US Government
 contracts under DFARS:
  
                    RESTRICTED RIGHTS LEGEND
  
 Use, duplication or disclosure by the US Government is subject
 to restrictions as set forth in subparagraph (c)(1)(ii) of the
 Rights in Technical Data and Computer Software clause at DFARS
 252.227-7013.
  
 Gaussian, Inc.
 Carnegie Office Park, Building 6, Pittsburgh, PA 15106 USA
  
 The following legend is applicable only to US Government
 contracts under FAR:
  
                    RESTRICTED RIGHTS LEGEND
  
 Use, reproduction and disclosure by the US Government is subject
 to restrictions as set forth in subparagraph (c) of the
 Commercial Computer Software - Restricted Rights clause at FAR
 52.227-19.
  
 Gaussian, Inc.
 Carnegie Office Park, Building 6, Pittsburgh, PA 15106 USA
  
  
 ---------------------------------------------------------------
 Warning -- This program may not be used in any manner that
 competes with the business of Gaussian, Inc. or will provide
 assistance to any competitor of Gaussian, Inc.  The licensee
 of this program is prohibited from giving any competitor of
 Gaussian, Inc. access to this program.  By using this program,
 the user acknowledges that Gaussian, Inc. is engaged in the
 business of creating and licensing software in the field of
 computational chemistry and represents and warrants to the
 licensee that it is not a competitor of Gaussian, Inc. and that
 it will not use this program in any manner prohibited above.
 ---------------------------------------------------------------
  

 Cite this work as:
 Gaussian 03, Revision B.05,
 M. J. Frisch, G. W. Trucks, H. B. Schlegel, G. E. Scuseria, 
 M. A. Robb, J. R. Cheeseman, J. A. Montgomery, Jr., T. Vreven, 
 K. N. Kudin, J. C. Burant, J. M. Millam, S. S. Iyengar, J. Tomasi, 
 V. Barone, B. Mennucci, M. Cossi, G. Scalmani, N. Rega, 
 G. A. Petersson, H. Nakatsuji, M. Hada, M. Ehara, K. Toyota, 
 R. Fukuda, J. Hasegawa, M. Ishida, T. Nakajima, Y. Honda, O. Kitao, 
 H. Nakai, M. Klene, X. Li, J. E. Knox, H. P. Hratchian, J. B. Cross, 
 C. Adamo, J. Jaramillo, R. Gomperts, R. E. Stratmann, O. Yazyev, 
 A. J. Austin, R. Cammi, C. Pomelli, J. W. Ochterski, P. Y. Ayala, 
 K. Morokuma, G. A. Voth, P. Salvador, J. J. Dannenberg, 
 V. G. Zakrzewski, S. Dapprich, A. D. Daniels, M. C. Strain, 
 O. Farkas, D. K. Malick, A. D. Rabuck, K. Raghavachari, 
 J. B. Foresman, J. V. Ortiz, Q. Cui, A. G. Baboul, S. Clifford, 
 J. Cioslowski, B. B. Stefanov, G. Liu, A. Liashenko, P. Piskorz, 
 I. Komaromi, R. L. Martin, D. J. Fox, T. Keith, M. A. Al-Laham, 
 C. Y. Peng, A. Nanayakkara, M. Challacombe, P. M. W. Gill, 
 B. Johnson, W. Chen, M. W. Wong, C. Gonzalez, and J. A. Pople, 
 Gaussian, Inc., Pittsburgh PA, 2003.
 
 **********************************************
 Gaussian 03:  x86-Win32-G03RevB.05  8-Nov-2003
                  03-Aug-2017 
 **********************************************
 %chk=CH2F.chk
 %mem=6MW
 %nproc=1
 Will use up to    1 processors via shared memory.
 Default route:  MaxDisk=2000MB
 ------------------------------------
 # mp2/6-311+g(d,p) geom=connectivity
 ------------------------------------
 1/38=1,57=2/1;
 2/17=6,18=5,40=1/2;
 3/5=4,6=6,7=111,11=9,16=1,25=1,30=1/1,2,3;
 4//1;
 5/5=2,38=5/2;
 8/10=2,27=262144000/1;
 9/16=-3,27=262144000/6;
 6/7=2,8=2,9=2,10=2/1;
 99/5=1,9=1/99;
 -------------------
 Title Card Required
 -------------------
 Symbolic Z-matrix:
 Charge =  0 Multiplicity = 1
 C
 C                    1    B1
 C                    2    B2       1    A1
 C                    3    B3       2    A2       1    D1       0
 C                    4    B4       3    A3       2    D2       0
 C                    5    B5       4    A4       3    D3       0
 H                    1    B6       2    A5       3    D4       0
 H                    2    B7       1    A6       6    D5       0
 H                    4    B8       3    A7       2    D6       0
 H                    5    B9       4    A8       3    D7       0
 H                    6    B10      5    A9       4    D8       0
 C                    3    B11      2    A10      1    D9       0
 C                    12   B12      3    A11      2    D10      0
 H                    13   B13      12   A12      3    D11      0
 H                    13   B14      12   A13      3    D12      0
 O                    12   B15      3    A14      2    D13      0
 Cl                   13   B16      12   A15      3    D14      0
       Variables:
  B1                    1.39563                  
  B2                    1.40549                  
  B3                    1.40538                  
  B4                    1.39834                  
  B5                    1.39954                  
  B6                    1.08663                  
  B7                    1.08606                  
  B8                    1.08552                  
  B9                    1.08655                  
  B10                   1.08672                  
  B11                   1.49407                  
  B12                   1.52397                  
  B13                   1.09111                  
  B14                   1.08884                  
  B15                   1.22264                  
  B16                   1.78485                  
  A1                  120.126                    
  A2                  119.62594                  
  A3                  120.00122                  
  A4                  120.20591                  
  A5                  119.85427                  
  A6                  121.13162                  
  A7                  120.84175                  
  A8                  119.72543                  
  A9                  120.01912                  
  A10                 118.13287                  
  A11                 118.79087                  
  A12                 111.73739                  
  A13                 108.22075                  
  A14                 121.75341                  
  A15                 110.18502                  
  D1                   -1.95879                  
  D2                    1.49697                  
  D3                   -1.06515                  
  D4                 -179.38945                  
  D5                 -179.27765                  
  D6                  179.84011                  
  D7                  179.99177                  
  D8                  179.86136                  
  D9                 -178.15067                  
  D10                -169.83857                  
  D11                 -49.31573                  
  D12                -171.16103                  
  D13                  10.81848                  
  D14                  70.64162                  
 
                          Input orientation:                          
 ---------------------------------------------------------------------
 Center     Atomic     Atomic              Coordinates (Angstroms)
 Number     Number      Type              X           Y           Z
 ---------------------------------------------------------------------
    1          6             0        0.000000    0.000000    0.000000
    2          6             0        0.000000    0.000000    1.395630
    3          6             0        1.215640    0.000000    2.101049
    4          6             0        2.429323   -0.041757    1.393714
    5          6             0        2.423695   -0.051369   -0.004586
    6          6             0        1.211443   -0.041992   -0.703913
    7          1             0       -0.942372    0.010042   -0.540918
    8          1             0       -0.929419    0.020489    1.957127
    9          1             0        3.379600   -0.039945    1.918427
   10          1             0        3.364661   -0.083566   -0.546927
   11          1             0        1.210638   -0.047227   -1.790623
   12          6             0        1.164022   -0.042519    3.593619
   13          6             0        2.448524    0.192101    4.379428
   14          1             0        3.268951   -0.422389    4.005497
   15          1             0        2.252379   -0.031052    5.426950
   16          8             0        0.124541   -0.271404    4.195225
   17         17             0        2.942884    1.902599    4.255018
 ---------------------------------------------------------------------
                    Distance matrix (angstroms):
                    1          2          3          4          5
     1  C    0.000000
     2  C    1.395630   0.000000
     3  C    2.427383   1.405488   0.000000
     4  C    2.801034   2.429682   1.405379   0.000000
     5  C    2.424244   2.799561   2.428113   1.398344   0.000000
     6  C    1.401732   2.424343   2.805280   2.425545   1.399536
     7  H    1.086627   2.153691   3.411321   3.887648   3.409081
     8  H    2.166700   1.086057   2.149980   3.406238   3.885468
     9  H    3.886342   3.420031   2.172019   1.085521   2.147525
    10  H    3.409846   3.886058   3.411311   2.154690   1.086548
    11  H    2.161991   3.408823   3.891961   3.409578   2.159040
    12  C    3.777678   2.487551   1.494068   2.537828   3.812340
    13  C    5.021111   3.864611   2.597675   2.994920   4.390839
    14  H    5.187336   4.204267   2.832211   2.769705   4.114958
    15  H    5.875880   4.617978   3.483879   4.037130   5.434275
    16  O    4.205839   2.815476   2.376916   3.634999   4.793009
    17  Cl   5.512315   4.522891   3.353033   3.497331   4.715058
                    6          7          8          9         10
     6  C    0.000000
     7  H    2.160601   0.000000
     8  H    3.415894   2.498101   0.000000
     9  H    3.402584   4.972959   4.309617   0.000000
    10  H    2.159333   4.308054   4.971945   2.465785   0.000000
    11  H    1.086722   2.490079   4.316255   4.296685   2.487552
    12  C    4.297794   4.640480   2.657926   2.777600   4.689202
    13  C    5.236938   5.978388   4.160227   2.641453   5.018393
    14  H    5.153308   6.212256   4.692363   2.124704   4.566018
    15  H    6.218613   6.769311   4.708096   3.685165   6.076770
    16  O    5.023499   4.862979   2.491007   3.979044   5.746447
    17  Cl   5.600921   6.455849   4.880304   3.069829   5.213580
                   11         12         13         14         15
    11  H    0.000000
    12  C    5.384445   0.000000
    13  C    6.297552   1.523971   0.000000
    14  H    6.162175   2.178227   1.091111   0.000000
    15  H    7.292382   2.132078   1.088841   1.790836   0.000000
    16  O    6.087711   1.222636   2.376902   3.153745   2.470346
    17  Cl   6.584243   2.717587   1.784845   2.360963   2.364155
                   16         17
    16  O    0.000000
    17  Cl   3.559904   0.000000
 Stoichiometry    C8H7ClO
 Framework group  C1[X(C8H7ClO)]
 Deg. of freedom    45
 Full point group                 C1      NOp   1
 Largest Abelian subgroup         C1      NOp   1
 Largest concise Abelian subgroup C1      NOp   1
                         Standard orientation:                         
 ---------------------------------------------------------------------
 Center     Atomic     Atomic              Coordinates (Angstroms)
 Number     Number      Type              X           Y           Z
 ---------------------------------------------------------------------
    1          6             0       -2.754330    0.637606   -0.548286
    2          6             0       -1.467981    1.154526   -0.387406
    3          6             0       -0.450203    0.355556    0.161387
    4          6             0       -0.745295   -0.951624    0.584815
    5          6             0       -2.038142   -1.461553    0.430267
    6          6             0       -3.047002   -0.666280   -0.125109
    7          1             0       -3.535415    1.255958   -0.982228
    8          1             0       -1.226517    2.166561   -0.698853
    9          1             0        0.026125   -1.586661    1.009072
   10          1             0       -2.261302   -2.472821    0.759085
   11          1             0       -4.050135   -1.066405   -0.245894
   12          6             0        0.899556    0.966991    0.352534
   13          6             0        2.069257    0.062757    0.722191
   14          1             0        1.823390   -0.594915    1.557380
   15          1             0        2.921225    0.693131    0.971897
   16          8             0        1.084116    2.169569    0.231782
   17         17             0        2.519679   -0.961133   -0.668651
 ---------------------------------------------------------------------
 Rotational constants (GHZ):      2.0818852      0.7441173      0.6038171
 Standard basis: 6-311+G(d,p) (5D, 7F)
 There are   270 symmetry adapted basis functions of A   symmetry.
 Integral buffers will be    262144 words long.
 Raffenetti 1 integral format.
 Two-electron integral symmetry is turned on.
   270 basis functions,   433 primitive gaussians,   280 cartesian basis functions
    40 alpha electrons       40 beta electrons
       nuclear repulsion energy       550.0291471995 Hartrees.
 NAtoms=   17 NActive=   17 NUniq=   17 SFac= 1.00D+00 NAtFMM=   60 Big=F
 One-electron integrals computed using PRISM.
 NBasis=   270 RedAO= T  NBF=   270
 NBsUse=   270 1.00D-06 NBFU=   270
 Harris functional with IExCor=  205 diagonalized for initial guess.
 ExpMin= 4.38D-02 ExpMax= 1.06D+05 ExpMxC= 3.62D+03 IAcc=2 IRadAn=         4 AccDes= 0.00D+00
 HarFok:  IExCor= 205 AccDes= 0.00D+00 IRadAn=         4 IDoV=1
 ScaDFX=  1.000000  1.000000  1.000000  1.000000
 Initial guess orbital symmetries:
       Occupied  (A) (A) (A) (A) (A) (A) (A) (A) (A) (A) (A) (A)
                 (A) (A) (A) (A) (A) (A) (A) (A) (A) (A) (A) (A)
                 (A) (A) (A) (A) (A) (A) (A) (A) (A) (A) (A) (A)
                 (A) (A) (A) (A)
       Virtual   (A) (A) (A) (A) (A) (A) (A) (A) (A) (A) (A) (A)
                 (A) (A) (A) (A) (A) (A) (A) (A) (A) (A) (A) (A)
                 (A) (A) (A) (A) (A) (A) (A) (A) (A) (A) (A) (A)
                 (A) (A) (A) (A) (A) (A) (A) (A) (A) (A) (A) (A)
                 (A) (A) (A) (A) (A) (A) (A) (A) (A) (A) (A) (A)
                 (A) (A) (A) (A) (A) (A) (A) (A) (A) (A) (A) (A)
                 (A) (A) (A) (A) (A) (A) (A) (A) (A) (A) (A) (A)
                 (A) (A) (A) (A) (A) (A) (A) (A) (A) (A) (A) (A)
                 (A) (A) (A) (A) (A) (A) (A) (A) (A) (A) (A) (A)
                 (A) (A) (A) (A) (A) (A) (A) (A) (A) (A) (A) (A)
                 (A) (A) (A) (A) (A) (A) (A) (A) (A) (A) (A) (A)
                 (A) (A) (A) (A) (A) (A) (A) (A) (A) (A) (A) (A)
                 (A) (A) (A) (A) (A) (A) (A) (A) (A) (A) (A) (A)
                 (A) (A) (A) (A) (A) (A) (A) (A) (A) (A) (A) (A)
                 (A) (A) (A) (A) (A) (A) (A) (A) (A) (A) (A) (A)
                 (A) (A) (A) (A) (A) (A) (A) (A) (A) (A) (A) (A)
                 (A) (A) (A) (A) (A) (A) (A) (A) (A) (A) (A) (A)
                 (A) (A) (A) (A) (A) (A) (A) (A) (A) (A) (A) (A)
                 (A) (A) (A) (A) (A) (A) (A) (A) (A) (A) (A) (A)
                 (A) (A)
 The electronic state of the initial guess is 1-A.
 Requested convergence on RMS density matrix=1.00D-08 within 128 cycles.
 Requested convergence on MAX density matrix=1.00D-06.
 Requested convergence on             energy=1.00D-06.
 No special actions if energy rises.
 SCF Done:  E(RHF) =  -841.482297661     A.U. after   17 cycles
             Convg  =    0.7377D-08             -V/T =  2.0007
             S**2   =   0.0000
 ExpMin= 4.38D-02 ExpMax= 1.06D+05 ExpMxC= 3.62D+03 IAcc=3 IRadAn=         5 AccDes= 0.00D+00
 HarFok:  IExCor= 205 AccDes= 0.00D+00 IRadAn=         5 IDoV=1
 ScaDFX=  1.000000  1.000000  1.000000  1.000000
 Range of M.O.s used for correlation:    15   270
 NBasis=   270 NAE=    40 NBE=    40 NFC=    14 NFV=     0
 NROrb=    256 NOA=    26 NOB=    26 NVA=   230 NVB=   230

 **** Warning!!: The largest alpha MO coefficient is  0.15903215D+03

 Disk-based method using OVN memory for  9 occupieds at a time.
 Estimated scratch disk usage=   192995058 words.
 Actual    scratch disk usage=   192703218 words.
 JobTyp=1 Pass  1:  I=   1 to   9 NPSUse=  1 ParTrn=F ParDer=F DoDerP=F.
 JobTyp=1 Pass  2:  I=  10 to  18 NPSUse=  1 ParTrn=F ParDer=F DoDerP=F.
 JobTyp=1 Pass  3:  I=  19 to  26 NPSUse=  1 ParTrn=F ParDer=F DoDerP=F.
 Spin components of T(2) and E(2):
     alpha-alpha T2 =       0.7044713784D-01 E2=     -0.1913943075D+00
     alpha-beta  T2 =       0.3679234011D+00 E2=     -0.1057718018D+01
     beta-beta   T2 =       0.7044713784D-01 E2=     -0.1913943075D+00
 ANorm=    0.1228339398D+01
 E2 =    -0.1440506633D+01 EUMP2 =    -0.84292280429401D+03

 **********************************************************************

            Population analysis using the SCF density.

 **********************************************************************

 Orbital symmetries:
       Occupied  (A) (A) (A) (A) (A) (A) (A) (A) (A) (A) (A) (A)
                 (A) (A) (A) (A) (A) (A) (A) (A) (A) (A) (A) (A)
                 (A) (A) (A) (A) (A) (A) (A) (A) (A) (A) (A) (A)
                 (A) (A) (A) (A)
       Virtual   (A) (A) (A) (A) (A) (A) (A) (A) (A) (A) (A) (A)
                 (A) (A) (A) (A) (A) (A) (A) (A) (A) (A) (A) (A)
                 (A) (A) (A) (A) (A) (A) (A) (A) (A) (A) (A) (A)
                 (A) (A) (A) (A) (A) (A) (A) (A) (A) (A) (A) (A)
                 (A) (A) (A) (A) (A) (A) (A) (A) (A) (A) (A) (A)
                 (A) (A) (A) (A) (A) (A) (A) (A) (A) (A) (A) (A)
                 (A) (A) (A) (A) (A) (A) (A) (A) (A) (A) (A) (A)
                 (A) (A) (A) (A) (A) (A) (A) (A) (A) (A) (A) (A)
                 (A) (A) (A) (A) (A) (A) (A) (A) (A) (A) (A) (A)
                 (A) (A) (A) (A) (A) (A) (A) (A) (A) (A) (A) (A)
                 (A) (A) (A) (A) (A) (A) (A) (A) (A) (A) (A) (A)
                 (A) (A) (A) (A) (A) (A) (A) (A) (A) (A) (A) (A)
                 (A) (A) (A) (A) (A) (A) (A) (A) (A) (A) (A) (A)
                 (A) (A) (A) (A) (A) (A) (A) (A) (A) (A) (A) (A)
                 (A) (A) (A) (A) (A) (A) (A) (A) (A) (A) (A) (A)
                 (A) (A) (A) (A) (A) (A) (A) (A) (A) (A) (A) (A)
                 (A) (A) (A) (A) (A) (A) (A) (A) (A) (A) (A) (A)
                 (A) (A) (A) (A) (A) (A) (A) (A) (A) (A) (A) (A)
                 (A) (A) (A) (A) (A) (A) (A) (A) (A) (A) (A) (A)
                 (A) (A)
 The electronic state is 1-A.
 Alpha  occ. eigenvalues -- -104.84124 -20.56545 -11.35870 -11.31487 -11.26773
 Alpha  occ. eigenvalues --  -11.26375 -11.26362 -11.25970 -11.25668 -11.25465
 Alpha  occ. eigenvalues --  -10.56774  -8.03602  -8.03302  -8.03297  -1.40351
 Alpha  occ. eigenvalues --   -1.17541  -1.15398  -1.05329  -1.03533  -0.96866
 Alpha  occ. eigenvalues --   -0.87463  -0.84527  -0.77519  -0.72535  -0.67418
 Alpha  occ. eigenvalues --   -0.66756  -0.64716  -0.62693  -0.61186  -0.59890
 Alpha  occ. eigenvalues --   -0.58851  -0.54113  -0.53034  -0.51307  -0.50166
 Alpha  occ. eigenvalues --   -0.47581  -0.45239  -0.42587  -0.35631  -0.35279
 Alpha virt. eigenvalues --    0.05247   0.05771   0.06833   0.07567   0.08310
 Alpha virt. eigenvalues --    0.08865   0.09774   0.09992   0.11378   0.11881
 Alpha virt. eigenvalues --    0.12115   0.12478   0.13706   0.14603   0.14894
 Alpha virt. eigenvalues --    0.15651   0.16199   0.16664   0.17167   0.18012
 Alpha virt. eigenvalues --    0.19240   0.19890   0.20592   0.21208   0.21807
 Alpha virt. eigenvalues --    0.22155   0.22967   0.23781   0.24699   0.25506
 Alpha virt. eigenvalues --    0.26177   0.26786   0.27416   0.27866   0.28548
 Alpha virt. eigenvalues --    0.28795   0.29697   0.30209   0.30981   0.31228
 Alpha virt. eigenvalues --    0.32738   0.33021   0.33778   0.34812   0.35377
 Alpha virt. eigenvalues --    0.36096   0.36521   0.39813   0.40981   0.41343
 Alpha virt. eigenvalues --    0.41824   0.44092   0.45705   0.46449   0.47558
 Alpha virt. eigenvalues --    0.49181   0.50835   0.53841   0.55940   0.59127
 Alpha virt. eigenvalues --    0.61106   0.62226   0.63556   0.64857   0.66244
 Alpha virt. eigenvalues --    0.68314   0.69939   0.71270   0.71577   0.71981
 Alpha virt. eigenvalues --    0.72765   0.74286   0.76022   0.78242   0.79895
 Alpha virt. eigenvalues --    0.80910   0.81572   0.83815   0.85200   0.86102
 Alpha virt. eigenvalues --    0.87796   0.88846   0.90653   0.90813   0.91294
 Alpha virt. eigenvalues --    0.91946   0.93973   0.94643   0.98803   0.99172
 Alpha virt. eigenvalues --    0.99567   1.02559   1.05395   1.06900   1.07410
 Alpha virt. eigenvalues --    1.08351   1.09892   1.10954   1.12676   1.14950
 Alpha virt. eigenvalues --    1.16777   1.18122   1.19248   1.21098   1.23612
 Alpha virt. eigenvalues --    1.24108   1.27595   1.28921   1.30780   1.32437
 Alpha virt. eigenvalues --    1.35461   1.36856   1.38955   1.40815   1.44466
 Alpha virt. eigenvalues --    1.44684   1.47518   1.49416   1.52319   1.55089
 Alpha virt. eigenvalues --    1.67161   1.72322   1.73566   1.75305   1.76431
 Alpha virt. eigenvalues --    1.77410   1.79974   1.81514   1.82507   1.83853
 Alpha virt. eigenvalues --    1.87250   1.89216   1.90151   1.91868   1.92651
 Alpha virt. eigenvalues --    1.97583   1.98779   2.01218   2.03020   2.03633
 Alpha virt. eigenvalues --    2.04221   2.06974   2.09207   2.17170   2.17696
 Alpha virt. eigenvalues --    2.20383   2.21124   2.22424   2.23556   2.25717
 Alpha virt. eigenvalues --    2.27729   2.30330   2.31762   2.35647   2.36602
 Alpha virt. eigenvalues --    2.39439   2.45849   2.47361   2.54638   2.59555
 Alpha virt. eigenvalues --    2.64387   2.68507   2.69192   2.72109   2.72905
 Alpha virt. eigenvalues --    2.73878   2.75471   2.80075   2.82838   2.86128
 Alpha virt. eigenvalues --    2.91735   2.93737   2.96293   2.99192   2.99973
 Alpha virt. eigenvalues --    3.03532   3.03884   3.04344   3.05707   3.08563
 Alpha virt. eigenvalues --    3.10298   3.14250   3.17312   3.18378   3.21116
 Alpha virt. eigenvalues --    3.23401   3.25290   3.27273   3.29562   3.33836
 Alpha virt. eigenvalues --    3.33865   3.46660   3.47554   3.59934   3.62651
 Alpha virt. eigenvalues --    3.65162   3.73824   3.75286   3.77490   3.87562
 Alpha virt. eigenvalues --    3.90899   3.91560   3.99066   4.00759   4.14736
 Alpha virt. eigenvalues --    4.20316   4.38126   4.42114   4.51826   4.55162
 Alpha virt. eigenvalues --    4.57472   4.76611   5.24975   5.62509   5.76726
 Alpha virt. eigenvalues --    6.28994  10.46585  24.73159  24.93718  24.98498
 Alpha virt. eigenvalues --   25.08294  25.08818  25.19292  25.22565  25.31421
 Alpha virt. eigenvalues --   26.78537  26.83903  27.34664  51.69126 219.32827
          Condensed to atoms (all electrons):
              1          2          3          4          5          6
     1  C    7.003091  -1.861580  -0.257092  -0.043016   0.695023   0.226582
     2  C   -1.861580  13.768103  -1.478236  -4.265284  -0.974307   0.439514
     3  C   -0.257092  -1.478236  14.741366  -1.311417  -1.279821  -0.858399
     4  C   -0.043016  -4.265284  -1.311417  12.779700  -1.115994   0.198838
     5  C    0.695023  -0.974307  -1.279821  -1.115994   7.847839   0.281947
     6  C    0.226582   0.439514  -0.858399   0.198838   0.281947   5.396633
     7  H    0.391014  -0.024866   0.013612  -0.000839  -0.014495  -0.003795
     8  H   -0.037303   0.365869   0.012311  -0.009384   0.002357  -0.010764
     9  H   -0.003203  -0.017866   0.016557   0.366057  -0.008539  -0.016563
    10  H   -0.008572  -0.004792   0.007990  -0.056448   0.413684   0.006492
    11  H    0.010746  -0.038258   0.027025  -0.040476   0.011364   0.397178
    12  C    0.501847  -0.614318  -7.047162   1.526594   1.348755   0.090141
    13  C   -0.287013   0.154394   1.616302  -0.669892  -0.702013  -0.019856
    14  H   -0.009138   0.015447  -0.103238   0.039841   0.024901   0.007697
    15  H   -0.000330  -0.006659   0.034587  -0.010928  -0.003755  -0.000453
    16  O    0.005971   0.121523   0.055260  -0.194205  -0.024382  -0.004500
    17  Cl  -0.060814  -0.024283   0.219695   0.117457  -0.100469   0.007124
              7          8          9         10         11         12
     1  C    0.391014  -0.037303  -0.003203  -0.008572   0.010746   0.501847
     2  C   -0.024866   0.365869  -0.017866  -0.004792  -0.038258  -0.614318
     3  C    0.013612   0.012311   0.016557   0.007990   0.027025  -7.047162
     4  C   -0.000839  -0.009384   0.366057  -0.056448  -0.040476   1.526594
     5  C   -0.014495   0.002357  -0.008539   0.413684   0.011364   1.348755
     6  C   -0.003795  -0.010764  -0.016563   0.006492   0.397178   0.090141
     7  H    0.494219  -0.003818   0.000027  -0.000093  -0.004470   0.008001
     8  H   -0.003818   0.456624  -0.000024   0.000022  -0.000067   0.049109
     9  H    0.000027  -0.000024   0.503684  -0.004399  -0.000114   0.035573
    10  H   -0.000093   0.000022  -0.004399   0.496886  -0.004519   0.010557
    11  H   -0.004470  -0.000067  -0.000114  -0.004519   0.493095   0.002975
    12  C    0.008001   0.049109   0.035573   0.010557   0.002975  15.545608
    13  C    0.000069   0.001049  -0.022849   0.000050  -0.000340  -4.469389
    14  H    0.000001  -0.000070  -0.000818   0.000023  -0.000001  -0.048200
    15  H    0.000000   0.000032   0.000582  -0.000002   0.000000  -0.127224
    16  O    0.000046   0.001751   0.000141   0.000003   0.000003   0.081751
    17  Cl  -0.000015  -0.000229   0.004087  -0.000005  -0.000006  -0.293708
             13         14         15         16         17
     1  C   -0.287013  -0.009138  -0.000330   0.005971  -0.060814
     2  C    0.154394   0.015447  -0.006659   0.121523  -0.024283
     3  C    1.616302  -0.103238   0.034587   0.055260   0.219695
     4  C   -0.669892   0.039841  -0.010928  -0.194205   0.117457
     5  C   -0.702013   0.024901  -0.003755  -0.024382  -0.100469
     6  C   -0.019856   0.007697  -0.000453  -0.004500   0.007124
     7  H    0.000069   0.000001   0.000000   0.000046  -0.000015
     8  H    0.001049  -0.000070   0.000032   0.001751  -0.000229
     9  H   -0.022849  -0.000818   0.000582   0.000141   0.004087
    10  H    0.000050   0.000023  -0.000002   0.000003  -0.000005
    11  H   -0.000340  -0.000001   0.000000   0.000003  -0.000006
    12  C   -4.469389  -0.048200  -0.127224   0.081751  -0.293708
    13  C    9.463723   0.453268   0.486203   0.122804   0.072512
    14  H    0.453268   0.510550  -0.032295   0.008947  -0.061570
    15  H    0.486203  -0.032295   0.465211  -0.003018  -0.029188
    16  O    0.122804   0.008947  -0.003018   8.137221   0.016041
    17  Cl   0.072512  -0.061570  -0.029188   0.016041  17.104102
 Mulliken atomic charges:
              1
     1  C   -0.266214
     2  C    0.445599
     3  C    1.590662
     4  C   -1.310604
     5  C   -0.402094
     6  C   -0.137816
     7  H    0.145404
     8  H    0.172534
     9  H    0.147668
    10  H    0.143124
    11  H    0.145865
    12  C   -0.600911
    13  C   -0.199022
    14  H    0.194655
    15  H    0.227238
    16  O   -0.325358
    17  Cl   0.029271
 Sum of Mulliken charges=   0.00000
 Atomic charges with hydrogens summed into heavy atoms:
              1
     1  C   -0.120809
     2  C    0.618133
     3  C    1.590662
     4  C   -1.162936
     5  C   -0.258971
     6  C    0.008048
     7  H    0.000000
     8  H    0.000000
     9  H    0.000000
    10  H    0.000000
    11  H    0.000000
    12  C   -0.600911
    13  C    0.222871
    14  H    0.000000
    15  H    0.000000
    16  O   -0.325358
    17  Cl   0.029271
 Sum of Mulliken charges=   0.00000
 Electronic spatial extent (au):  <R**2>=  1829.7022
 Charge=     0.0000 electrons
 Dipole moment (field-independent basis, Debye):
    X=    -2.0856    Y=    -2.2334    Z=     1.4937  Tot=     3.4013
 Quadrupole moment (field-independent basis, Debye-Ang):
   XX=   -60.3033   YY=   -70.4246   ZZ=   -66.2291
   XY=    -0.8273   XZ=     5.8171   YZ=    -3.9231
 Traceless Quadrupole moment (field-independent basis, Debye-Ang):
   XX=     5.3490   YY=    -4.7723   ZZ=    -0.5768
   XY=    -0.8273   XZ=     5.8171   YZ=    -3.9231
 Octapole moment (field-independent basis, Debye-Ang**2):
  XXX=   -13.6460  YYY=   -19.3681  ZZZ=     0.0091  XYY=   -13.7303
  XXY=     0.0766  XXZ=    -0.1238  XZZ=    15.4696  YZZ=     0.6461
  YYZ=    -1.7466  XYZ=     4.8764
 Hexadecapole moment (field-independent basis, Debye-Ang**3):
 XXXX= -1595.4441 YYYY=  -596.5207 ZZZZ=  -192.7528 XXXY=    33.5278
 XXXZ=    51.4826 YYYX=   -22.0930 YYYZ=   -17.7342 ZZZX=    -1.6031
 ZZZY=     5.2791 XXYY=  -371.7011 XXZZ=  -320.2582 YYZZ=  -121.2221
 XXYZ=    -8.4433 YYXZ=    -3.6767 ZZXY=    -9.3476
 N-N= 5.500291471995D+02 E-N=-3.086162720858D+03  KE= 8.409222311251D+02
 1|1|UNPC-UNK|SP|RMP2-FC|6-311+G(d,p)|C8H7Cl1O1|PCUSER|03-Aug-2017|0||#
  MP2/6-311+G(D,P) GEOM=CONNECTIVITY||Title Card Required||0,1|C|C,1,1.
 39562951|C,2,1.40548844,1,120.12599899|C,3,1.40537942,2,119.62593546,1
 ,-1.95879395,0|C,4,1.39834382,3,120.00121653,2,1.49697108,0|C,5,1.3995
 361,4,120.20590595,3,-1.06514864,0|H,1,1.08662738,2,119.8542665,3,-179
 .38944951,0|H,2,1.08605683,1,121.13162333,6,-179.27764747,0|H,4,1.0855
 2057,3,120.84174715,2,179.84011046,0|H,5,1.08654766,4,119.7254284,3,17
 9.99177357,0|H,6,1.08672227,5,120.01912439,4,179.86135709,0|C,3,1.4940
 6761,2,118.13286946,1,-178.15066587,0|C,12,1.52397081,3,118.79086535,2
 ,-169.83856503,0|H,13,1.09111093,12,111.7373862,3,-49.31573476,0|H,13,
 1.08884056,12,108.22075165,3,-171.16102894,0|O,12,1.22263554,3,121.753
 41027,2,10.8184831,0|Cl,13,1.78484504,12,110.1850184,3,70.6416221,0||V
 ersion=x86-Win32-G03RevB.05|State=1-A|HF=-841.4822977|MP2=-842.9228043
 |RMSD=7.377e-009|PG=C01 [X(C8H7Cl1O1)]||@


 BE NOT THE FIRST BY WHOM THE NEW ARE TRIED,
 NOR YET THE THE LAST TO LAY THE OLD ASIDE.

                          -- ALEXANDER POPE
 Job cpu time:  0 days  0 hours  7 minutes 35.0 seconds.
 File lengths (MBytes):  RWF=   1519 Int=      0 D2E=      0 Chk=     17 Scr=      1
 Normal termination of Gaussian 03 at Thu Aug 03 20:56:21 2017.
