# Supplementary material for: Conformational preferences of α-fluoroketones may influence their reactivity
Source: Beilstein J Org Chem. 2017 Dec 29;13:2915–21. doi: 10.3762/bjoc.13.284 (PMC5753061; doi:10.3762/bjoc.13.284)
Supplement: File 2 — Details of computational conformational analysis. [file Beilstein_J_Org_Chem-13-2915-s002.zip › Computation/CH2Cl110_EtOH.out]

 Entering Link 1 = C:\G03W\l1.exe PID=      1408.
  
 Copyright (c) 1988,1990,1992,1993,1995,1998,2003, Gaussian, Inc.
                  All Rights Reserved.
  
 This is the Gaussian(R) 03 program.  It is based on the
 the Gaussian(R) 98 system (copyright 1998, Gaussian, Inc.),
 the Gaussian(R) 94 system (copyright 1995, Gaussian, Inc.),
 the Gaussian 92(TM) system (copyright 1992, Gaussian, Inc.),
 the Gaussian 90(TM) system (copyright 1990, Gaussian, Inc.),
 the Gaussian 88(TM) system (copyright 1988, Gaussian, Inc.),
 the Gaussian 86(TM) system (copyright 1986, Carnegie Mellon
 University), and the Gaussian 82(TM) system (copyright 1983,
 Carnegie Mellon University). Gaussian is a federally registered
 trademark of Gaussian, Inc.
  
 This software contains proprietary and confidential information,
 including trade secrets, belonging to Gaussian, Inc.
  
 This software is provided under written license and may be
 used, copied, transmitted, or stored only in accord with that
 written license.
  
 The following legend is applicable only to US Government
 contracts under DFARS:
  
                    RESTRICTED RIGHTS LEGEND
  
 Use, duplication or disclosure by the US Government is subject
 to restrictions as set forth in subparagraph (c)(1)(ii) of the
 Rights in Technical Data and Computer Software clause at DFARS
 252.227-7013.
  
 Gaussian, Inc.
 Carnegie Office Park, Building 6, Pittsburgh, PA 15106 USA
  
 The following legend is applicable only to US Government
 contracts under FAR:
  
                    RESTRICTED RIGHTS LEGEND
  
 Use, reproduction and disclosure by the US Government is subject
 to restrictions as set forth in subparagraph (c) of the
 Commercial Computer Software - Restricted Rights clause at FAR
 52.227-19.
  
 Gaussian, Inc.
 Carnegie Office Park, Building 6, Pittsburgh, PA 15106 USA
  
  
 ---------------------------------------------------------------
 Warning -- This program may not be used in any manner that
 competes with the business of Gaussian, Inc. or will provide
 assistance to any competitor of Gaussian, Inc.  The licensee
 of this program is prohibited from giving any competitor of
 Gaussian, Inc. access to this program.  By using this program,
 the user acknowledges that Gaussian, Inc. is engaged in the
 business of creating and licensing software in the field of
 computational chemistry and represents and warrants to the
 licensee that it is not a competitor of Gaussian, Inc. and that
 it will not use this program in any manner prohibited above.
 ---------------------------------------------------------------
  

 Cite this work as:
 Gaussian 03, Revision B.05,
 M. J. Frisch, G. W. Trucks, H. B. Schlegel, G. E. Scuseria, 
 M. A. Robb, J. R. Cheeseman, J. A. Montgomery, Jr., T. Vreven, 
 K. N. Kudin, J. C. Burant, J. M. Millam, S. S. Iyengar, J. Tomasi, 
 V. Barone, B. Mennucci, M. Cossi, G. Scalmani, N. Rega, 
 G. A. Petersson, H. Nakatsuji, M. Hada, M. Ehara, K. Toyota, 
 R. Fukuda, J. Hasegawa, M. Ishida, T. Nakajima, Y. Honda, O. Kitao, 
 H. Nakai, M. Klene, X. Li, J. E. Knox, H. P. Hratchian, J. B. Cross, 
 C. Adamo, J. Jaramillo, R. Gomperts, R. E. Stratmann, O. Yazyev, 
 A. J. Austin, R. Cammi, C. Pomelli, J. W. Ochterski, P. Y. Ayala, 
 K. Morokuma, G. A. Voth, P. Salvador, J. J. Dannenberg, 
 V. G. Zakrzewski, S. Dapprich, A. D. Daniels, M. C. Strain, 
 O. Farkas, D. K. Malick, A. D. Rabuck, K. Raghavachari, 
 J. B. Foresman, J. V. Ortiz, Q. Cui, A. G. Baboul, S. Clifford, 
 J. Cioslowski, B. B. Stefanov, G. Liu, A. Liashenko, P. Piskorz, 
 I. Komaromi, R. L. Martin, D. J. Fox, T. Keith, M. A. Al-Laham, 
 C. Y. Peng, A. Nanayakkara, M. Challacombe, P. M. W. Gill, 
 B. Johnson, W. Chen, M. W. Wong, C. Gonzalez, and J. A. Pople, 
 Gaussian, Inc., Pittsburgh PA, 2003.
 
 **********************************************
 Gaussian 03:  x86-Win32-G03RevB.05  8-Nov-2003
                  15-Oct-2017 
 **********************************************
 %chk=CH2F.chk
 %mem=6MW
 %nproc=1
 Will use up to    1 processors via shared memory.
 Default route:  MaxDisk=2000MB
 -----------------------------------------------------------
 # mp2/6-311+g(d,p) scrf=(solvent=ethanol) geom=connectivity
 -----------------------------------------------------------
 1/38=1,57=2/1;
 2/17=6,18=5,40=1/2;
 3/5=4,6=6,7=111,11=9,16=1,25=1,30=1,70=2201,72=4/1,2,3;
 4//1;
 5/5=2,38=5,53=4/2;
 8/10=2,27=262144000/1;
 9/16=-3,27=262144000/6;
 6/7=2,8=2,9=2,10=2/1;
 99/5=1,9=1/99;
 -------------------
 Title Card Required
 -------------------
 Symbolic Z-matrix:
 Charge =  0 Multiplicity = 1
 C
 C                    1    B1
 C                    2    B2       1    A1
 C                    3    B3       2    A2       1    D1       0
 C                    4    B4       3    A3       2    D2       0
 C                    5    B5       4    A4       3    D3       0
 H                    1    B6       2    A5       3    D4       0
 H                    2    B7       1    A6       6    D5       0
 H                    4    B8       3    A7       2    D6       0
 H                    5    B9       4    A8       3    D7       0
 H                    6    B10      5    A9       4    D8       0
 C                    3    B11      2    A10      1    D9       0
 C                    12   B12      3    A11      2    D10      0
 H                    13   B13      12   A12      3    D11      0
 H                    13   B14      12   A13      3    D12      0
 O                    12   B15      3    A14      2    D13      0
 Cl                   13   B16      12   A15      3    D14      0
       Variables:
  B1                    1.39563                  
  B2                    1.40549                  
  B3                    1.40538                  
  B4                    1.39834                  
  B5                    1.39954                  
  B6                    1.08663                  
  B7                    1.08606                  
  B8                    1.08552                  
  B9                    1.08655                  
  B10                   1.08672                  
  B11                   1.49407                  
  B12                   1.52397                  
  B13                   1.09111                  
  B14                   1.08884                  
  B15                   1.22264                  
  B16                   1.78485                  
  A1                  120.126                    
  A2                  119.62594                  
  A3                  120.00122                  
  A4                  120.20591                  
  A5                  119.85427                  
  A6                  121.13162                  
  A7                  120.84175                  
  A8                  119.72543                  
  A9                  120.01912                  
  A10                 118.13287                  
  A11                 118.79087                  
  A12                 111.73739                  
  A13                 108.22075                  
  A14                 121.75341                  
  A15                 110.18502                  
  D1                   -1.95879                  
  D2                    1.49697                  
  D3                   -1.06515                  
  D4                 -179.38945                  
  D5                 -179.27765                  
  D6                  179.84011                  
  D7                  179.99177                  
  D8                  179.86136                  
  D9                 -178.15067                  
  D10                -169.83857                  
  D11                 -49.31573                  
  D12                -171.16103                  
  D13                  10.81848                  
  D14                  70.64162                  
 
                          Input orientation:                          
 ---------------------------------------------------------------------
 Center     Atomic     Atomic              Coordinates (Angstroms)
 Number     Number      Type              X           Y           Z
 ---------------------------------------------------------------------
    1          6             0        0.000000    0.000000    0.000000
    2          6             0        0.000000    0.000000    1.395630
    3          6             0        1.215640    0.000000    2.101049
    4          6             0        2.429323   -0.041757    1.393714
    5          6             0        2.423695   -0.051369   -0.004586
    6          6             0        1.211443   -0.041992   -0.703913
    7          1             0       -0.942372    0.010042   -0.540918
    8          1             0       -0.929419    0.020489    1.957127
    9          1             0        3.379600   -0.039945    1.918427
   10          1             0        3.364661   -0.083566   -0.546927
   11          1             0        1.210638   -0.047227   -1.790623
   12          6             0        1.164022   -0.042519    3.593619
   13          6             0        2.448524    0.192101    4.379428
   14          1             0        3.268951   -0.422389    4.005497
   15          1             0        2.252379   -0.031052    5.426950
   16          8             0        0.124541   -0.271404    4.195225
   17         17             0        2.942884    1.902599    4.255018
 ---------------------------------------------------------------------
                    Distance matrix (angstroms):
                    1          2          3          4          5
     1  C    0.000000
     2  C    1.395630   0.000000
     3  C    2.427383   1.405488   0.000000
     4  C    2.801034   2.429682   1.405379   0.000000
     5  C    2.424244   2.799561   2.428113   1.398344   0.000000
     6  C    1.401732   2.424343   2.805280   2.425545   1.399536
     7  H    1.086627   2.153691   3.411321   3.887648   3.409081
     8  H    2.166700   1.086057   2.149980   3.406238   3.885468
     9  H    3.886342   3.420031   2.172019   1.085521   2.147525
    10  H    3.409846   3.886058   3.411311   2.154690   1.086548
    11  H    2.161991   3.408823   3.891961   3.409578   2.159040
    12  C    3.777678   2.487551   1.494068   2.537828   3.812340
    13  C    5.021111   3.864611   2.597675   2.994920   4.390839
    14  H    5.187336   4.204267   2.832211   2.769705   4.114958
    15  H    5.875880   4.617978   3.483879   4.037130   5.434275
    16  O    4.205839   2.815476   2.376916   3.634999   4.793009
    17  Cl   5.512315   4.522891   3.353033   3.497331   4.715058
                    6          7          8          9         10
     6  C    0.000000
     7  H    2.160601   0.000000
     8  H    3.415894   2.498101   0.000000
     9  H    3.402584   4.972959   4.309617   0.000000
    10  H    2.159333   4.308054   4.971945   2.465785   0.000000
    11  H    1.086722   2.490079   4.316255   4.296685   2.487552
    12  C    4.297794   4.640480   2.657926   2.777600   4.689202
    13  C    5.236938   5.978388   4.160227   2.641453   5.018393
    14  H    5.153308   6.212256   4.692363   2.124704   4.566018
    15  H    6.218613   6.769311   4.708096   3.685165   6.076770
    16  O    5.023499   4.862979   2.491007   3.979044   5.746447
    17  Cl   5.600921   6.455849   4.880304   3.069829   5.213580
                   11         12         13         14         15
    11  H    0.000000
    12  C    5.384445   0.000000
    13  C    6.297552   1.523971   0.000000
    14  H    6.162175   2.178227   1.091111   0.000000
    15  H    7.292382   2.132078   1.088841   1.790836   0.000000
    16  O    6.087711   1.222636   2.376902   3.153745   2.470346
    17  Cl   6.584243   2.717587   1.784845   2.360963   2.364155
                   16         17
    16  O    0.000000
    17  Cl   3.559904   0.000000
 Stoichiometry    C8H7ClO
 Framework group  C1[X(C8H7ClO)]
 Deg. of freedom    45
 Full point group                 C1      NOp   1
 Largest Abelian subgroup         C1      NOp   1
 Largest concise Abelian subgroup C1      NOp   1
                         Standard orientation:                         
 ---------------------------------------------------------------------
 Center     Atomic     Atomic              Coordinates (Angstroms)
 Number     Number      Type              X           Y           Z
 ---------------------------------------------------------------------
    1          6             0       -2.754330    0.637606   -0.548286
    2          6             0       -1.467981    1.154526   -0.387406
    3          6             0       -0.450203    0.355556    0.161387
    4          6             0       -0.745295   -0.951624    0.584815
    5          6             0       -2.038142   -1.461553    0.430267
    6          6             0       -3.047002   -0.666280   -0.125109
    7          1             0       -3.535415    1.255958   -0.982228
    8          1             0       -1.226517    2.166561   -0.698853
    9          1             0        0.026125   -1.586661    1.009072
   10          1             0       -2.261302   -2.472821    0.759085
   11          1             0       -4.050135   -1.066405   -0.245894
   12          6             0        0.899556    0.966991    0.352534
   13          6             0        2.069257    0.062757    0.722191
   14          1             0        1.823390   -0.594915    1.557380
   15          1             0        2.921225    0.693131    0.971897
   16          8             0        1.084116    2.169569    0.231782
   17         17             0        2.519679   -0.961133   -0.668651
 ---------------------------------------------------------------------
 Rotational constants (GHZ):      2.0818852      0.7441173      0.6038171
 Standard basis: 6-311+G(d,p) (5D, 7F)
 There are   270 symmetry adapted basis functions of A   symmetry.
 Integral buffers will be    262144 words long.
 Raffenetti 1 integral format.
 Two-electron integral symmetry is turned on.
   270 basis functions,   433 primitive gaussians,   280 cartesian basis functions
    40 alpha electrons       40 beta electrons
       nuclear repulsion energy       550.0291471995 Hartrees.
 NAtoms=   17 NActive=   17 NUniq=   17 SFac= 1.00D+00 NAtFMM=   60 Big=F
 ------------------------------------------------------------------------------
 United Atom Topological Model (UA0  parameters set).
  Nord Group  Hybr  Charge Alpha Radius          Bonded to
    1   CH    *     0.00   1.00  2.125   C2   [s]  C6   [s]
    2   CH    *     0.00   1.00  2.125   C1   [s]  C3   [s]
    3   C     *     0.00   1.00  1.925   C2   [s]  C4   [s]  C12  [s]
    4   CH    *     0.00   1.00  2.125   C3   [s]  C5   [s]
    5   CH    *     0.00   1.00  2.125   C4   [s]  C6   [s]
    6   CH    *     0.00   1.00  2.125   C1   [s]  C5   [s]
   12   C     *     0.00   1.00  1.925   C3   [s]  C13  [s]  O16  [d]
   13   CH2   *     0.00   1.00  2.325   C12  [s] Cl17  [s]
   16   O     *     0.00   1.00  1.750   C12  [d]
   17  Cl     *     0.00   1.00  1.973   C13  [s]
 ------------------------------------------------------------------------------
 Polarizable Continuum Model (PCM)
 =================================
 Model                : PCM.
 Atomic radii         : UA0 (Simple United Atom Topological Model).
 Polarization charges : Total charges.
 Charge compensation  : None.
 Solution method      : Matrix inversion.
 Cavity               : GePol (RMin=0.200 OFac=0.890).
                        Default sphere list used, NSphG=   10.
                        Tesserae with average area of 0.200 Ang**2.
 Solvent              : Ethanol, Eps=  24.550000.
 ------------------------------------------------------------------------------
 One-electron integrals computed using PRISM.
 NBasis=   270 RedAO= T  NBF=   270
 NBsUse=   270 1.00D-06 NBFU=   270
 Harris functional with IExCor=  205 diagonalized for initial guess.
 ExpMin= 4.38D-02 ExpMax= 1.06D+05 ExpMxC= 3.62D+03 IAcc=2 IRadAn=         4 AccDes= 0.00D+00
 HarFok:  IExCor= 205 AccDes= 0.00D+00 IRadAn=         4 IDoV=1
 ScaDFX=  1.000000  1.000000  1.000000  1.000000
 Initial guess orbital symmetries:
       Occupied  (A) (A) (A) (A) (A) (A) (A) (A) (A) (A) (A) (A)
                 (A) (A) (A) (A) (A) (A) (A) (A) (A) (A) (A) (A)
                 (A) (A) (A) (A) (A) (A) (A) (A) (A) (A) (A) (A)
                 (A) (A) (A) (A)
       Virtual   (A) (A) (A) (A) (A) (A) (A) (A) (A) (A) (A) (A)
                 (A) (A) (A) (A) (A) (A) (A) (A) (A) (A) (A) (A)
                 (A) (A) (A) (A) (A) (A) (A) (A) (A) (A) (A) (A)
                 (A) (A) (A) (A) (A) (A) (A) (A) (A) (A) (A) (A)
                 (A) (A) (A) (A) (A) (A) (A) (A) (A) (A) (A) (A)
                 (A) (A) (A) (A) (A) (A) (A) (A) (A) (A) (A) (A)
                 (A) (A) (A) (A) (A) (A) (A) (A) (A) (A) (A) (A)
                 (A) (A) (A) (A) (A) (A) (A) (A) (A) (A) (A) (A)
                 (A) (A) (A) (A) (A) (A) (A) (A) (A) (A) (A) (A)
                 (A) (A) (A) (A) (A) (A) (A) (A) (A) (A) (A) (A)
                 (A) (A) (A) (A) (A) (A) (A) (A) (A) (A) (A) (A)
                 (A) (A) (A) (A) (A) (A) (A) (A) (A) (A) (A) (A)
                 (A) (A) (A) (A) (A) (A) (A) (A) (A) (A) (A) (A)
                 (A) (A) (A) (A) (A) (A) (A) (A) (A) (A) (A) (A)
                 (A) (A) (A) (A) (A) (A) (A) (A) (A) (A) (A) (A)
                 (A) (A) (A) (A) (A) (A) (A) (A) (A) (A) (A) (A)
                 (A) (A) (A) (A) (A) (A) (A) (A) (A) (A) (A) (A)
                 (A) (A) (A) (A) (A) (A) (A) (A) (A) (A) (A) (A)
                 (A) (A) (A) (A) (A) (A) (A) (A) (A) (A) (A) (A)
                 (A) (A)
 The electronic state of the initial guess is 1-A.
 Requested convergence on RMS density matrix=1.00D-08 within 128 cycles.
 Requested convergence on MAX density matrix=1.00D-06.
 Requested convergence on             energy=1.00D-06.
 No special actions if energy rises.
 Warning! T( 908, 727)=0.12813564D+02 is big!
          T( 908, 908)=0.16510175D+02 T( 727, 727)=0.81616356D+01
 Error on total polarization charges =  0.02431
 SCF Done:  E(RHF) =  -841.497022851     A.U. after   16 cycles
             Convg  =    0.9124D-08             -V/T =  2.0007
             S**2   =   0.0000
 --------------------------------------------------------------------
 Variational PCM results
 =======================
 <psi(f)|   H    |psi(f)>                     (a.u.) =    -841.479762
 <psi(f)|H+V(f)/2|psi(f)>                     (a.u.) =    -841.497023
 Total free energy in solution:
  with all non electrostatic terms            (a.u.) =    -841.493165
 --------------------------------------------------------------------
 (Polarized solute)-Solvent               (kcal/mol) =     -10.83
 --------------------------------------------------------------------
 Cavitation energy                        (kcal/mol) =      15.68
 Dispersion energy                        (kcal/mol) =     -14.39
 Repulsion energy                         (kcal/mol) =       1.13
 Total non electrostatic                  (kcal/mol) =       2.42
 --------------------------------------------------------------------
 Partition over spheres:
 Sphere  on Atom  Surface  Charge   GEl     GCav    GDR
    1      C1      17.32  -0.032   -0.85    1.71   -1.58
    2      C2      13.59  -0.021   -0.39    1.68   -1.43
    3      C3       0.39   0.001    0.00    0.25   -0.04
    4      C4       9.20  -0.016   -0.50    1.43   -1.00
    5      C5      17.31  -0.033   -0.96    1.71   -1.62
    6      C6      17.37  -0.044   -1.03    1.72   -1.56
    7      C12      1.28  -0.009   -0.01    0.35   -0.11
    8      C13     24.69  -0.142   -1.44    2.54   -2.12
    9      O16     14.65   0.177   -3.42    1.76   -1.45
   10     Cl17     24.33   0.082   -0.61    2.54   -2.36
 Added spheres:    41.69   0.014   -1.62    0.00    0.00
 --------------------------------------------------------------------
 After PCM corrections, the SCF energy is  -841.497022851     a.u.
 --------------------------------------------------------------------
 ExpMin= 4.38D-02 ExpMax= 1.06D+05 ExpMxC= 3.62D+03 IAcc=3 IRadAn=         5 AccDes= 0.00D+00
 HarFok:  IExCor= 205 AccDes= 0.00D+00 IRadAn=         5 IDoV=1
 ScaDFX=  1.000000  1.000000  1.000000  1.000000
 Range of M.O.s used for correlation:    15   270
 NBasis=   270 NAE=    40 NBE=    40 NFC=    14 NFV=     0
 NROrb=    256 NOA=    26 NOB=    26 NVA=   230 NVB=   230

 **** Warning!!: The largest alpha MO coefficient is  0.15577722D+03

 Disk-based method using OVN memory for  9 occupieds at a time.
 Estimated scratch disk usage=   192995058 words.
 Actual    scratch disk usage=   192703218 words.
 JobTyp=1 Pass  1:  I=   1 to   9 NPSUse=  1 ParTrn=F ParDer=F DoDerP=F.
 JobTyp=1 Pass  2:  I=  10 to  18 NPSUse=  1 ParTrn=F ParDer=F DoDerP=F.
 JobTyp=1 Pass  3:  I=  19 to  26 NPSUse=  1 ParTrn=F ParDer=F DoDerP=F.
 Spin components of T(2) and E(2):
     alpha-alpha T2 =       0.7013663707D-01 E2=     -0.1909840903D+00
     alpha-beta  T2 =       0.3656318982D+00 E2=     -0.1054439120D+01
     beta-beta   T2 =       0.7013663707D-01 E2=     -0.1909840903D+00
 ANorm=    0.1227153280D+01
 E2 =    -0.1436407300D+01 EUMP2 =    -0.84293343015080D+03

 **********************************************************************

            Population analysis using the SCF density.

 **********************************************************************

 Orbital symmetries:
       Occupied  (A) (A) (A) (A) (A) (A) (A) (A) (A) (A) (A) (A)
                 (A) (A) (A) (A) (A) (A) (A) (A) (A) (A) (A) (A)
                 (A) (A) (A) (A) (A) (A) (A) (A) (A) (A) (A) (A)
                 (A) (A) (A) (A)
       Virtual   (A) (A) (A) (A) (A) (A) (A) (A) (A) (A) (A) (A)
                 (A) (A) (A) (A) (A) (A) (A) (A) (A) (A) (A) (A)
                 (A) (A) (A) (A) (A) (A) (A) (A) (A) (A) (A) (A)
                 (A) (A) (A) (A) (A) (A) (A) (A) (A) (A) (A) (A)
                 (A) (A) (A) (A) (A) (A) (A) (A) (A) (A) (A) (A)
                 (A) (A) (A) (A) (A) (A) (A) (A) (A) (A) (A) (A)
                 (A) (A) (A) (A) (A) (A) (A) (A) (A) (A) (A) (A)
                 (A) (A) (A) (A) (A) (A) (A) (A) (A) (A) (A) (A)
                 (A) (A) (A) (A) (A) (A) (A) (A) (A) (A) (A) (A)
                 (A) (A) (A) (A) (A) (A) (A) (A) (A) (A) (A) (A)
                 (A) (A) (A) (A) (A) (A) (A) (A) (A) (A) (A) (A)
                 (A) (A) (A) (A) (A) (A) (A) (A) (A) (A) (A) (A)
                 (A) (A) (A) (A) (A) (A) (A) (A) (A) (A) (A) (A)
                 (A) (A) (A) (A) (A) (A) (A) (A) (A) (A) (A) (A)
                 (A) (A) (A) (A) (A) (A) (A) (A) (A) (A) (A) (A)
                 (A) (A) (A) (A) (A) (A) (A) (A) (A) (A) (A) (A)
                 (A) (A) (A) (A) (A) (A) (A) (A) (A) (A) (A) (A)
                 (A) (A) (A) (A) (A) (A) (A) (A) (A) (A) (A) (A)
                 (A) (A) (A) (A) (A) (A) (A) (A) (A) (A) (A) (A)
                 (A) (A)
 The electronic state is 1-A.
 Alpha  occ. eigenvalues -- -104.84496 -20.57175 -11.36569 -11.31058 -11.26072
 Alpha  occ. eigenvalues --  -11.25934 -11.25500 -11.25477 -11.24668 -11.24594
 Alpha  occ. eigenvalues --  -10.57154  -8.03981  -8.03692  -8.03685  -1.41231
 Alpha  occ. eigenvalues --   -1.17146  -1.15441  -1.04900  -1.02857  -0.96796
 Alpha  occ. eigenvalues --   -0.87005  -0.83792  -0.77162  -0.72208  -0.66946
 Alpha  occ. eigenvalues --   -0.66828  -0.64082  -0.62501  -0.60586  -0.59524
 Alpha  occ. eigenvalues --   -0.58780  -0.54176  -0.52465  -0.50414  -0.50306
 Alpha  occ. eigenvalues --   -0.48110  -0.45552  -0.43080  -0.35269  -0.34804
 Alpha virt. eigenvalues --    0.05275   0.06587   0.07715   0.08135   0.08599
 Alpha virt. eigenvalues --    0.09687   0.10134   0.10320   0.11664   0.12100
 Alpha virt. eigenvalues --    0.12522   0.12703   0.13598   0.14916   0.15055
 Alpha virt. eigenvalues --    0.15984   0.16407   0.16836   0.17381   0.18063
 Alpha virt. eigenvalues --    0.19390   0.20177   0.20785   0.21614   0.22262
 Alpha virt. eigenvalues --    0.22537   0.23318   0.23933   0.25100   0.25809
 Alpha virt. eigenvalues --    0.26672   0.27474   0.28003   0.28225   0.28797
 Alpha virt. eigenvalues --    0.29336   0.30192   0.30852   0.31666   0.32238
 Alpha virt. eigenvalues --    0.33186   0.33449   0.34764   0.34853   0.36347
 Alpha virt. eigenvalues --    0.36514   0.37256   0.38991   0.40111   0.40600
 Alpha virt. eigenvalues --    0.42025   0.43718   0.46121   0.47137   0.48005
 Alpha virt. eigenvalues --    0.48990   0.51376   0.53625   0.55929   0.58954
 Alpha virt. eigenvalues --    0.61270   0.61935   0.63848   0.65041   0.66605
 Alpha virt. eigenvalues --    0.69071   0.70649   0.71771   0.72262   0.72727
 Alpha virt. eigenvalues --    0.73302   0.74707   0.76422   0.78365   0.80059
 Alpha virt. eigenvalues --    0.81183   0.81918   0.84089   0.85603   0.86231
 Alpha virt. eigenvalues --    0.88227   0.89359   0.91289   0.91615   0.92130
 Alpha virt. eigenvalues --    0.92665   0.94504   0.95492   0.99468   1.00097
 Alpha virt. eigenvalues --    1.00330   1.02860   1.05631   1.07312   1.07713
 Alpha virt. eigenvalues --    1.08605   1.10321   1.11214   1.12748   1.14868
 Alpha virt. eigenvalues --    1.16884   1.18092   1.19401   1.21454   1.24008
 Alpha virt. eigenvalues --    1.24492   1.27810   1.29031   1.31423   1.32509
 Alpha virt. eigenvalues --    1.36023   1.37415   1.38884   1.40181   1.43056
 Alpha virt. eigenvalues --    1.43917   1.47319   1.49209   1.52042   1.55395
 Alpha virt. eigenvalues --    1.67433   1.73008   1.74125   1.76019   1.76953
 Alpha virt. eigenvalues --    1.77900   1.80610   1.82538   1.83221   1.84369
 Alpha virt. eigenvalues --    1.87604   1.89920   1.90976   1.92577   1.93413
 Alpha virt. eigenvalues --    1.97744   1.99533   2.02041   2.03523   2.04350
 Alpha virt. eigenvalues --    2.05108   2.07378   2.10238   2.17952   2.18119
 Alpha virt. eigenvalues --    2.21024   2.21763   2.23245   2.24444   2.26481
 Alpha virt. eigenvalues --    2.28144   2.31099   2.32404   2.36453   2.37161
 Alpha virt. eigenvalues --    2.39818   2.46351   2.47772   2.54864   2.60305
 Alpha virt. eigenvalues --    2.64926   2.68516   2.68927   2.73027   2.74122
 Alpha virt. eigenvalues --    2.74535   2.76318   2.80481   2.83509   2.86824
 Alpha virt. eigenvalues --    2.92466   2.94727   2.97245   3.00479   3.01213
 Alpha virt. eigenvalues --    3.04226   3.05143   3.05397   3.06378   3.09449
 Alpha virt. eigenvalues --    3.10407   3.14945   3.18007   3.19004   3.21183
 Alpha virt. eigenvalues --    3.23291   3.25206   3.27915   3.30116   3.33837
 Alpha virt. eigenvalues --    3.33934   3.47163   3.47538   3.60188   3.62879
 Alpha virt. eigenvalues --    3.65330   3.72876   3.75789   3.78169   3.87835
 Alpha virt. eigenvalues --    3.91088   3.92290   3.99179   4.01278   4.14601
 Alpha virt. eigenvalues --    4.20662   4.38976   4.43144   4.51731   4.55733
 Alpha virt. eigenvalues --    4.57835   4.76699   5.25573   5.61574   5.75789
 Alpha virt. eigenvalues --    6.28012  10.46196  24.73815  24.93710  24.98328
 Alpha virt. eigenvalues --   25.08982  25.09520  25.19954  25.23337  25.32198
 Alpha virt. eigenvalues --   26.78110  26.83477  27.34328  51.68486 219.32453
          Condensed to atoms (all electrons):
              1          2          3          4          5          6
     1  C    6.782689  -1.463516  -0.269465  -0.069275   0.562799   0.288250
     2  C   -1.463516  13.199666  -1.382961  -4.317774  -0.847165   0.312301
     3  C   -0.269465  -1.382961  14.130213  -1.188211  -1.244473  -0.833779
     4  C   -0.069275  -4.317774  -1.188211  12.674822  -1.043005   0.154235
     5  C    0.562799  -0.847165  -1.244473  -1.043005   7.795986   0.337613
     6  C    0.288250   0.312301  -0.833779   0.154235   0.337613   5.430218
     7  H    0.411187  -0.033923   0.016119  -0.000989  -0.010471  -0.016255
     8  H   -0.013792   0.386375  -0.008852  -0.012126   0.002655  -0.006899
     9  H   -0.005926  -0.010934  -0.003185   0.409198  -0.027450  -0.010565
    10  H   -0.002031  -0.007583   0.010954  -0.070372   0.443928  -0.009498
    11  H   -0.006901  -0.026737   0.020382  -0.031406  -0.004086   0.421201
    12  C    0.441471  -0.392556  -6.381299   1.314280   1.127586   0.087965
    13  C   -0.261847   0.125458   1.373640  -0.456868  -0.583646   0.000925
    14  H   -0.008090   0.002545  -0.099237   0.052947   0.026155   0.007054
    15  H    0.000812  -0.000891   0.032600  -0.015962  -0.003834  -0.000603
    16  O    0.002279   0.066772   0.061338  -0.156173  -0.019564  -0.005751
    17  Cl  -0.056397  -0.038356   0.221691   0.119925  -0.096139   0.006181
              7          8          9         10         11         12
     1  C    0.411187  -0.013792  -0.005926  -0.002031  -0.006901   0.441471
     2  C   -0.033923   0.386375  -0.010934  -0.007583  -0.026737  -0.392556
     3  C    0.016119  -0.008852  -0.003185   0.010954   0.020382  -6.381299
     4  C   -0.000989  -0.012126   0.409198  -0.070372  -0.031406   1.314280
     5  C   -0.010471   0.002655  -0.027450   0.443928  -0.004086   1.127586
     6  C   -0.016255  -0.006899  -0.010565  -0.009498   0.421201   0.087965
     7  H    0.446797  -0.002890   0.000015  -0.000053  -0.003208   0.007284
     8  H   -0.002890   0.433549   0.000008   0.000014  -0.000043   0.030714
     9  H    0.000015   0.000008   0.453159  -0.003018  -0.000069   0.016536
    10  H   -0.000053   0.000014  -0.003018   0.445818  -0.003217   0.008343
    11  H   -0.003208  -0.000043  -0.000069  -0.003217   0.441840   0.002580
    12  C    0.007284   0.030714   0.016536   0.008343   0.002580  14.397249
    13  C    0.000277  -0.004480  -0.011257  -0.000007  -0.000299  -3.851375
    14  H    0.000000  -0.000049  -0.000395   0.000011   0.000000  -0.072773
    15  H    0.000000   0.000034   0.000456  -0.000001   0.000000  -0.111483
    16  O    0.000015   0.002425   0.000254   0.000005   0.000001   0.111679
    17  Cl  -0.000015  -0.000099   0.002713  -0.000014  -0.000008  -0.269686
             13         14         15         16         17
     1  C   -0.261847  -0.008090   0.000812   0.002279  -0.056397
     2  C    0.125458   0.002545  -0.000891   0.066772  -0.038356
     3  C    1.373640  -0.099237   0.032600   0.061338   0.221691
     4  C   -0.456868   0.052947  -0.015962  -0.156173   0.119925
     5  C   -0.583646   0.026155  -0.003834  -0.019564  -0.096139
     6  C    0.000925   0.007054  -0.000603  -0.005751   0.006181
     7  H    0.000277   0.000000   0.000000   0.000015  -0.000015
     8  H   -0.004480  -0.000049   0.000034   0.002425  -0.000099
     9  H   -0.011257  -0.000395   0.000456   0.000254   0.002713
    10  H   -0.000007   0.000011  -0.000001   0.000005  -0.000014
    11  H   -0.000299   0.000000   0.000000   0.000001  -0.000008
    12  C   -3.851375  -0.072773  -0.111483   0.111679  -0.269686
    13  C    8.862994   0.480496   0.466586   0.110847  -0.000898
    14  H    0.480496   0.440887  -0.025396   0.007040  -0.054642
    15  H    0.466586  -0.025396   0.440179  -0.001519  -0.027298
    16  O    0.110847   0.007040  -0.001519   8.223525   0.013480
    17  Cl  -0.000898  -0.054642  -0.027298   0.013480  17.181159
 Mulliken atomic charges:
              1
     1  C   -0.332246
     2  C    0.429279
     3  C    1.544525
     4  C   -1.363247
     5  C   -0.416888
     6  C   -0.162593
     7  H    0.186109
     8  H    0.193456
     9  H    0.190460
    10  H    0.186723
    11  H    0.189971
    12  C   -0.466517
    13  C   -0.250548
    14  H    0.243447
    15  H    0.246320
    16  O   -0.416654
    17  Cl  -0.001596
 Sum of Mulliken charges=   0.00000
 Atomic charges with hydrogens summed into heavy atoms:
              1
     1  C   -0.146137
     2  C    0.622736
     3  C    1.544525
     4  C   -1.172788
     5  C   -0.230165
     6  C    0.027379
     7  H    0.000000
     8  H    0.000000
     9  H    0.000000
    10  H    0.000000
    11  H    0.000000
    12  C   -0.466517
    13  C    0.239218
    14  H    0.000000
    15  H    0.000000
    16  O   -0.416654
    17  Cl  -0.001596
 Sum of Mulliken charges=   0.00000
 Electronic spatial extent (au):  <R**2>=  1828.3028
 Charge=     0.0000 electrons
 Dipole moment (field-independent basis, Debye):
    X=    -2.7475    Y=    -3.1569    Z=     2.0208  Tot=     4.6474
 Quadrupole moment (field-independent basis, Debye-Ang):
   XX=   -58.1875   YY=   -71.0908   ZZ=   -65.7965
   XY=    -0.8874   XZ=     6.8941   YZ=    -4.7079
 Traceless Quadrupole moment (field-independent basis, Debye-Ang):
   XX=     6.8375   YY=    -6.0659   ZZ=    -0.7716
   XY=    -0.8874   XZ=     6.8941   YZ=    -4.7079
 Octapole moment (field-independent basis, Debye-Ang**2):
  XXX=   -24.8889  YYY=   -26.1304  ZZZ=     1.9146  XYY=   -18.0213
  XXY=    -2.4013  XXZ=     1.1780  XZZ=    15.4465  YZZ=    -0.0657
  YYZ=    -1.0485  XYZ=     5.1275
 Hexadecapole moment (field-independent basis, Debye-Ang**3):
 XXXX= -1552.1468 YYYY=  -603.6174 ZZZZ=  -190.8669 XXXY=    39.5903
 XXXZ=    62.9324 YYYX=   -23.6352 YYYZ=   -22.1144 ZZZX=     1.6287
 ZZZY=     3.5143 XXYY=  -367.4914 XXZZ=  -317.6922 YYZZ=  -120.6672
 XXYZ=   -11.8392 YYXZ=    -3.2053 ZZXY=    -9.4253
 N-N= 5.500291471995D+02 E-N=-3.086434591986D+03  KE= 8.409426442563D+02
 1|1|UNPC-UNK|SP|RMP2-FC|6-311+G(d,p)|C8H7Cl1O1|PCUSER|15-Oct-2017|0||#
  MP2/6-311+G(D,P) SCRF=(SOLVENT=ETHANOL) GEOM=CONNECTIVITY||Title Card
  Required||0,1|C|C,1,1.39562951|C,2,1.40548844,1,120.12599899|C,3,1.40
 537942,2,119.62593546,1,-1.95879395,0|C,4,1.39834382,3,120.00121653,2,
 1.49697108,0|C,5,1.3995361,4,120.20590595,3,-1.06514864,0|H,1,1.086627
 38,2,119.8542665,3,-179.38944951,0|H,2,1.08605683,1,121.13162333,6,-17
 9.27764747,0|H,4,1.08552057,3,120.84174715,2,179.84011046,0|H,5,1.0865
 4766,4,119.7254284,3,179.99177357,0|H,6,1.08672227,5,120.01912439,4,17
 9.86135709,0|C,3,1.49406761,2,118.13286946,1,-178.15066587,0|C,12,1.52
 397081,3,118.79086535,2,-169.83856503,0|H,13,1.09111093,12,111.7373862
 ,3,-49.31573476,0|H,13,1.08884056,12,108.22075165,3,-171.16102894,0|O,
 12,1.22263554,3,121.75341027,2,10.8184831,0|Cl,13,1.78484504,12,110.18
 50184,3,70.6416221,0||Version=x86-Win32-G03RevB.05|State=1-A|HF=-841.4
 970229|MP2=-842.9334302|RMSD=9.124e-009|PG=C01 [X(C8H7Cl1O1)]||@


 A politician is a person who can make waves and then
 make you think he's the only one who can save the ship.
 -- Ivern Ball
 Job cpu time:  0 days  0 hours  8 minutes  3.0 seconds.
 File lengths (MBytes):  RWF=   1580 Int=      0 D2E=      0 Chk=     17 Scr=      1
 Normal termination of Gaussian 03 at Sun Oct 15 16:26:22 2017.
