# Supplementary material for: Conformational preferences of α-fluoroketones may influence their reactivity
Source: Beilstein J Org Chem. 2017 Dec 29;13:2915–21. doi: 10.3762/bjoc.13.284 (PMC5753061; doi:10.3762/bjoc.13.284)
Supplement: File 2 — Details of computational conformational analysis. [file Beilstein_J_Org_Chem-13-2915-s002.zip › Computation/CH2Cl120.out]

 Entering Link 1 = C:\G03W\l1.exe PID=      7444.
  
 Copyright (c) 1988,1990,1992,1993,1995,1998,2003, Gaussian, Inc.
                  All Rights Reserved.
  
 This is the Gaussian(R) 03 program.  It is based on the
 the Gaussian(R) 98 system (copyright 1998, Gaussian, Inc.),
 the Gaussian(R) 94 system (copyright 1995, Gaussian, Inc.),
 the Gaussian 92(TM) system (copyright 1992, Gaussian, Inc.),
 the Gaussian 90(TM) system (copyright 1990, Gaussian, Inc.),
 the Gaussian 88(TM) system (copyright 1988, Gaussian, Inc.),
 the Gaussian 86(TM) system (copyright 1986, Carnegie Mellon
 University), and the Gaussian 82(TM) system (copyright 1983,
 Carnegie Mellon University). Gaussian is a federally registered
 trademark of Gaussian, Inc.
  
 This software contains proprietary and confidential information,
 including trade secrets, belonging to Gaussian, Inc.
  
 This software is provided under written license and may be
 used, copied, transmitted, or stored only in accord with that
 written license.
  
 The following legend is applicable only to US Government
 contracts under DFARS:
  
                    RESTRICTED RIGHTS LEGEND
  
 Use, duplication or disclosure by the US Government is subject
 to restrictions as set forth in subparagraph (c)(1)(ii) of the
 Rights in Technical Data and Computer Software clause at DFARS
 252.227-7013.
  
 Gaussian, Inc.
 Carnegie Office Park, Building 6, Pittsburgh, PA 15106 USA
  
 The following legend is applicable only to US Government
 contracts under FAR:
  
                    RESTRICTED RIGHTS LEGEND
  
 Use, reproduction and disclosure by the US Government is subject
 to restrictions as set forth in subparagraph (c) of the
 Commercial Computer Software - Restricted Rights clause at FAR
 52.227-19.
  
 Gaussian, Inc.
 Carnegie Office Park, Building 6, Pittsburgh, PA 15106 USA
  
  
 ---------------------------------------------------------------
 Warning -- This program may not be used in any manner that
 competes with the business of Gaussian, Inc. or will provide
 assistance to any competitor of Gaussian, Inc.  The licensee
 of this program is prohibited from giving any competitor of
 Gaussian, Inc. access to this program.  By using this program,
 the user acknowledges that Gaussian, Inc. is engaged in the
 business of creating and licensing software in the field of
 computational chemistry and represents and warrants to the
 licensee that it is not a competitor of Gaussian, Inc. and that
 it will not use this program in any manner prohibited above.
 ---------------------------------------------------------------
  

 Cite this work as:
 Gaussian 03, Revision B.05,
 M. J. Frisch, G. W. Trucks, H. B. Schlegel, G. E. Scuseria, 
 M. A. Robb, J. R. Cheeseman, J. A. Montgomery, Jr., T. Vreven, 
 K. N. Kudin, J. C. Burant, J. M. Millam, S. S. Iyengar, J. Tomasi, 
 V. Barone, B. Mennucci, M. Cossi, G. Scalmani, N. Rega, 
 G. A. Petersson, H. Nakatsuji, M. Hada, M. Ehara, K. Toyota, 
 R. Fukuda, J. Hasegawa, M. Ishida, T. Nakajima, Y. Honda, O. Kitao, 
 H. Nakai, M. Klene, X. Li, J. E. Knox, H. P. Hratchian, J. B. Cross, 
 C. Adamo, J. Jaramillo, R. Gomperts, R. E. Stratmann, O. Yazyev, 
 A. J. Austin, R. Cammi, C. Pomelli, J. W. Ochterski, P. Y. Ayala, 
 K. Morokuma, G. A. Voth, P. Salvador, J. J. Dannenberg, 
 V. G. Zakrzewski, S. Dapprich, A. D. Daniels, M. C. Strain, 
 O. Farkas, D. K. Malick, A. D. Rabuck, K. Raghavachari, 
 J. B. Foresman, J. V. Ortiz, Q. Cui, A. G. Baboul, S. Clifford, 
 J. Cioslowski, B. B. Stefanov, G. Liu, A. Liashenko, P. Piskorz, 
 I. Komaromi, R. L. Martin, D. J. Fox, T. Keith, M. A. Al-Laham, 
 C. Y. Peng, A. Nanayakkara, M. Challacombe, P. M. W. Gill, 
 B. Johnson, W. Chen, M. W. Wong, C. Gonzalez, and J. A. Pople, 
 Gaussian, Inc., Pittsburgh PA, 2003.
 
 **********************************************
 Gaussian 03:  x86-Win32-G03RevB.05  8-Nov-2003
                  03-Aug-2017 
 **********************************************
 %chk=CH2F.chk
 %mem=6MW
 %nproc=1
 Will use up to    1 processors via shared memory.
 Default route:  MaxDisk=2000MB
 ------------------------------------
 # mp2/6-311+g(d,p) geom=connectivity
 ------------------------------------
 1/38=1,57=2/1;
 2/17=6,18=5,40=1/2;
 3/5=4,6=6,7=111,11=9,16=1,25=1,30=1/1,2,3;
 4//1;
 5/5=2,38=5/2;
 8/10=2,27=262144000/1;
 9/16=-3,27=262144000/6;
 6/7=2,8=2,9=2,10=2/1;
 99/5=1,9=1/99;
 -------------------
 Title Card Required
 -------------------
 Symbolic Z-matrix:
 Charge =  0 Multiplicity = 1
 C
 C                    1    B1
 C                    2    B2       1    A1
 C                    3    B3       2    A2       1    D1       0
 C                    4    B4       3    A3       2    D2       0
 C                    5    B5       4    A4       3    D3       0
 H                    1    B6       2    A5       3    D4       0
 H                    2    B7       1    A6       6    D5       0
 H                    4    B8       3    A7       2    D6       0
 H                    5    B9       4    A8       3    D7       0
 H                    6    B10      5    A9       4    D8       0
 C                    3    B11      2    A10      1    D9       0
 C                    12   B12      3    A11      2    D10      0
 H                    13   B13      12   A12      3    D11      0
 H                    13   B14      12   A13      3    D12      0
 O                    12   B15      3    A14      2    D13      0
 Cl                   13   B16      12   A15      3    D14      0
       Variables:
  B1                    1.39563                  
  B2                    1.40549                  
  B3                    1.40538                  
  B4                    1.39834                  
  B5                    1.39954                  
  B6                    1.08663                  
  B7                    1.08606                  
  B8                    1.08552                  
  B9                    1.08655                  
  B10                   1.08672                  
  B11                   1.49407                  
  B12                   1.52397                  
  B13                   1.09111                  
  B14                   1.08884                  
  B15                   1.22264                  
  B16                   1.78485                  
  A1                  120.126                    
  A2                  119.62594                  
  A3                  120.00122                  
  A4                  120.20591                  
  A5                  119.85427                  
  A6                  121.13162                  
  A7                  120.84175                  
  A8                  119.72543                  
  A9                  120.01912                  
  A10                 118.13287                  
  A11                 118.79087                  
  A12                 111.73739                  
  A13                 108.22075                  
  A14                 121.75341                  
  A15                 110.18502                  
  D1                   -1.95879                  
  D2                    1.49697                  
  D3                   -1.06515                  
  D4                 -179.38945                  
  D5                 -179.27765                  
  D6                  179.84011                  
  D7                  179.99177                  
  D8                  179.86136                  
  D9                 -178.15067                  
  D10                -169.83857                  
  D11                 -59.31573                  
  D12                 178.83897                  
  D13                  10.81848                  
  D14                  60.64162                  
 
                          Input orientation:                          
 ---------------------------------------------------------------------
 Center     Atomic     Atomic              Coordinates (Angstroms)
 Number     Number      Type              X           Y           Z
 ---------------------------------------------------------------------
    1          6             0        0.000000    0.000000    0.000000
    2          6             0        0.000000    0.000000    1.395630
    3          6             0        1.215640    0.000000    2.101049
    4          6             0        2.429323   -0.041757    1.393714
    5          6             0        2.423695   -0.051369   -0.004586
    6          6             0        1.211443   -0.041992   -0.703913
    7          1             0       -0.942372    0.010042   -0.540918
    8          1             0       -0.929419    0.020489    1.957127
    9          1             0        3.379600   -0.039945    1.918427
   10          1             0        3.364661   -0.083566   -0.546927
   11          1             0        1.210638   -0.047227   -1.790623
   12          6             0        1.164022   -0.042519    3.593619
   13          6             0        2.448524    0.192101    4.379428
   14          1             0        3.216637   -0.540298    4.126214
   15          1             0        2.211733    0.144014    5.441120
   16          8             0        0.124541   -0.271404    4.195225
   17         17             0        3.099741    1.815580    4.024596
 ---------------------------------------------------------------------
                    Distance matrix (angstroms):
                    1          2          3          4          5
     1  C    0.000000
     2  C    1.395630   0.000000
     3  C    2.427383   1.405488   0.000000
     4  C    2.801034   2.429682   1.405379   0.000000
     5  C    2.424244   2.799561   2.428113   1.398344   0.000000
     6  C    1.401732   2.424343   2.805280   2.425545   1.399536
     7  H    1.086627   2.153691   3.411321   3.887648   3.409081
     8  H    2.166700   1.086057   2.149980   3.406238   3.885468
     9  H    3.886342   3.420031   2.172019   1.085521   2.147525
    10  H    3.409846   3.886058   3.411311   2.154690   1.086548
    11  H    2.161991   3.408823   3.891961   3.409578   2.159040
    12  C    3.777678   2.487551   1.494068   2.537828   3.812340
    13  C    5.021111   3.864611   2.597675   2.994920   4.390839
    14  H    5.259688   4.253795   2.897793   2.887034   4.234539
    15  H    5.875227   4.612862   3.488412   4.057506   5.453331
    16  O    4.205839   2.815476   2.376916   3.634999   4.793009
    17  Cl   5.394636   4.451538   3.247491   3.289484   4.491864
                    6          7          8          9         10
     6  C    0.000000
     7  H    2.160601   0.000000
     8  H    3.415894   2.498101   0.000000
     9  H    3.402584   4.972959   4.309617   0.000000
    10  H    2.159333   4.308054   4.971945   2.465785   0.000000
    11  H    1.086722   2.490079   4.316255   4.296685   2.487552
    12  C    4.297794   4.640480   2.657926   2.777600   4.689202
    13  C    5.236938   5.978388   4.160227   2.641453   5.018393
    14  H    5.253498   6.275537   4.712664   2.269633   4.697740
    15  H    6.228693   6.763957   4.692580   3.715794   6.102274
    16  O    5.023499   4.862979   2.491007   3.979044   5.746447
    17  Cl   5.419875   6.359447   4.871438   2.820858   4.957394
                   11         12         13         14         15
    11  H    0.000000
    12  C    5.384445   0.000000
    13  C    6.297552   1.523971   0.000000
    14  H    6.267066   2.178227   1.091111   0.000000
    15  H    7.303210   2.132078   1.088841   1.790836   0.000000
    16  O    6.087711   1.222636   2.376902   3.104533   2.466009
    17  Cl   6.391833   2.717587   1.784845   2.360963   2.364155
                   16         17
    16  O    0.000000
    17  Cl   3.638190   0.000000
 Stoichiometry    C8H7ClO
 Framework group  C1[X(C8H7ClO)]
 Deg. of freedom    45
 Full point group                 C1      NOp   1
 Largest Abelian subgroup         C1      NOp   1
 Largest concise Abelian subgroup C1      NOp   1
                         Standard orientation:                         
 ---------------------------------------------------------------------
 Center     Atomic     Atomic              Coordinates (Angstroms)
 Number     Number      Type              X           Y           Z
 ---------------------------------------------------------------------
    1          6             0       -2.742061    0.616468   -0.514003
    2          6             0       -1.464209    1.161830   -0.381882
    3          6             0       -0.417549    0.386641    0.146307
    4          6             0       -0.674677   -0.925700    0.578439
    5          6             0       -1.959041   -1.464200    0.452775
    6          6             0       -2.996848   -0.692526   -0.082180
    7          1             0       -3.545701    1.216539   -0.932139
    8          1             0       -1.251791    2.178183   -0.700352
    9          1             0        0.119460   -1.542686    0.987131
   10          1             0       -2.152807   -2.479345    0.788216
   11          1             0       -3.993321   -1.114820   -0.180545
   12          6             0        0.922260    1.027954    0.307143
   13          6             0        2.119226    0.150437    0.653155
   14          1             0        1.972049   -0.380822    1.594763
   15          1             0        3.002190    0.785209    0.708042
   16          8             0        1.077723    2.234003    0.180197
   17         17             0        2.382679   -1.064688   -0.627366
 ---------------------------------------------------------------------
 Rotational constants (GHZ):      2.0084192      0.7843959      0.6162030
 Standard basis: 6-311+G(d,p) (5D, 7F)
 There are   270 symmetry adapted basis functions of A   symmetry.
 Integral buffers will be    262144 words long.
 Raffenetti 1 integral format.
 Two-electron integral symmetry is turned on.
   270 basis functions,   433 primitive gaussians,   280 cartesian basis functions
    40 alpha electrons       40 beta electrons
       nuclear repulsion energy       552.6727587402 Hartrees.
 NAtoms=   17 NActive=   17 NUniq=   17 SFac= 1.00D+00 NAtFMM=   60 Big=F
 One-electron integrals computed using PRISM.
 NBasis=   270 RedAO= T  NBF=   270
 NBsUse=   270 1.00D-06 NBFU=   270
 Harris functional with IExCor=  205 diagonalized for initial guess.
 ExpMin= 4.38D-02 ExpMax= 1.06D+05 ExpMxC= 3.62D+03 IAcc=2 IRadAn=         4 AccDes= 0.00D+00
 HarFok:  IExCor= 205 AccDes= 0.00D+00 IRadAn=         4 IDoV=1
 ScaDFX=  1.000000  1.000000  1.000000  1.000000
 Initial guess orbital symmetries:
       Occupied  (A) (A) (A) (A) (A) (A) (A) (A) (A) (A) (A) (A)
                 (A) (A) (A) (A) (A) (A) (A) (A) (A) (A) (A) (A)
                 (A) (A) (A) (A) (A) (A) (A) (A) (A) (A) (A) (A)
                 (A) (A) (A) (A)
       Virtual   (A) (A) (A) (A) (A) (A) (A) (A) (A) (A) (A) (A)
                 (A) (A) (A) (A) (A) (A) (A) (A) (A) (A) (A) (A)
                 (A) (A) (A) (A) (A) (A) (A) (A) (A) (A) (A) (A)
                 (A) (A) (A) (A) (A) (A) (A) (A) (A) (A) (A) (A)
                 (A) (A) (A) (A) (A) (A) (A) (A) (A) (A) (A) (A)
                 (A) (A) (A) (A) (A) (A) (A) (A) (A) (A) (A) (A)
                 (A) (A) (A) (A) (A) (A) (A) (A) (A) (A) (A) (A)
                 (A) (A) (A) (A) (A) (A) (A) (A) (A) (A) (A) (A)
                 (A) (A) (A) (A) (A) (A) (A) (A) (A) (A) (A) (A)
                 (A) (A) (A) (A) (A) (A) (A) (A) (A) (A) (A) (A)
                 (A) (A) (A) (A) (A) (A) (A) (A) (A) (A) (A) (A)
                 (A) (A) (A) (A) (A) (A) (A) (A) (A) (A) (A) (A)
                 (A) (A) (A) (A) (A) (A) (A) (A) (A) (A) (A) (A)
                 (A) (A) (A) (A) (A) (A) (A) (A) (A) (A) (A) (A)
                 (A) (A) (A) (A) (A) (A) (A) (A) (A) (A) (A) (A)
                 (A) (A) (A) (A) (A) (A) (A) (A) (A) (A) (A) (A)
                 (A) (A) (A) (A) (A) (A) (A) (A) (A) (A) (A) (A)
                 (A) (A) (A) (A) (A) (A) (A) (A) (A) (A) (A) (A)
                 (A) (A) (A) (A) (A) (A) (A) (A) (A) (A) (A) (A)
                 (A) (A)
 The electronic state of the initial guess is 1-A.
 Requested convergence on RMS density matrix=1.00D-08 within 128 cycles.
 Requested convergence on MAX density matrix=1.00D-06.
 Requested convergence on             energy=1.00D-06.
 No special actions if energy rises.
 SCF Done:  E(RHF) =  -841.481758135     A.U. after   17 cycles
             Convg  =    0.8793D-08             -V/T =  2.0007
             S**2   =   0.0000
 ExpMin= 4.38D-02 ExpMax= 1.06D+05 ExpMxC= 3.62D+03 IAcc=3 IRadAn=         5 AccDes= 0.00D+00
 HarFok:  IExCor= 205 AccDes= 0.00D+00 IRadAn=         5 IDoV=1
 ScaDFX=  1.000000  1.000000  1.000000  1.000000
 Range of M.O.s used for correlation:    15   270
 NBasis=   270 NAE=    40 NBE=    40 NFC=    14 NFV=     0
 NROrb=    256 NOA=    26 NOB=    26 NVA=   230 NVB=   230

 **** Warning!!: The largest alpha MO coefficient is  0.16269908D+03

 Disk-based method using OVN memory for  9 occupieds at a time.
 Estimated scratch disk usage=   193015714 words.
 Actual    scratch disk usage=   192719778 words.
 JobTyp=1 Pass  1:  I=   1 to   9 NPSUse=  1 ParTrn=F ParDer=F DoDerP=F.
 JobTyp=1 Pass  2:  I=  10 to  18 NPSUse=  1 ParTrn=F ParDer=F DoDerP=F.
 JobTyp=1 Pass  3:  I=  19 to  26 NPSUse=  1 ParTrn=F ParDer=F DoDerP=F.
 Spin components of T(2) and E(2):
     alpha-alpha T2 =       0.7047992401D-01 E2=     -0.1914972882D+00
     alpha-beta  T2 =       0.3679080939D+00 E2=     -0.1057834676D+01
     beta-beta   T2 =       0.7047992401D-01 E2=     -0.1914972882D+00
 ANorm=    0.1228359858D+01
 E2 =    -0.1440829253D+01 EUMP2 =    -0.84292258738757D+03

 **********************************************************************

            Population analysis using the SCF density.

 **********************************************************************

 Orbital symmetries:
       Occupied  (A) (A) (A) (A) (A) (A) (A) (A) (A) (A) (A) (A)
                 (A) (A) (A) (A) (A) (A) (A) (A) (A) (A) (A) (A)
                 (A) (A) (A) (A) (A) (A) (A) (A) (A) (A) (A) (A)
                 (A) (A) (A) (A)
       Virtual   (A) (A) (A) (A) (A) (A) (A) (A) (A) (A) (A) (A)
                 (A) (A) (A) (A) (A) (A) (A) (A) (A) (A) (A) (A)
                 (A) (A) (A) (A) (A) (A) (A) (A) (A) (A) (A) (A)
                 (A) (A) (A) (A) (A) (A) (A) (A) (A) (A) (A) (A)
                 (A) (A) (A) (A) (A) (A) (A) (A) (A) (A) (A) (A)
                 (A) (A) (A) (A) (A) (A) (A) (A) (A) (A) (A) (A)
                 (A) (A) (A) (A) (A) (A) (A) (A) (A) (A) (A) (A)
                 (A) (A) (A) (A) (A) (A) (A) (A) (A) (A) (A) (A)
                 (A) (A) (A) (A) (A) (A) (A) (A) (A) (A) (A) (A)
                 (A) (A) (A) (A) (A) (A) (A) (A) (A) (A) (A) (A)
                 (A) (A) (A) (A) (A) (A) (A) (A) (A) (A) (A) (A)
                 (A) (A) (A) (A) (A) (A) (A) (A) (A) (A) (A) (A)
                 (A) (A) (A) (A) (A) (A) (A) (A) (A) (A) (A) (A)
                 (A) (A) (A) (A) (A) (A) (A) (A) (A) (A) (A) (A)
                 (A) (A) (A) (A) (A) (A) (A) (A) (A) (A) (A) (A)
                 (A) (A) (A) (A) (A) (A) (A) (A) (A) (A) (A) (A)
                 (A) (A) (A) (A) (A) (A) (A) (A) (A) (A) (A) (A)
                 (A) (A) (A) (A) (A) (A) (A) (A) (A) (A) (A) (A)
                 (A) (A) (A) (A) (A) (A) (A) (A) (A) (A) (A) (A)
                 (A) (A)
 The electronic state is 1-A.
 Alpha  occ. eigenvalues -- -104.84086 -20.56587 -11.35909 -11.31570 -11.26612
 Alpha  occ. eigenvalues --  -11.26263 -11.26247 -11.25893 -11.25527 -11.25345
 Alpha  occ. eigenvalues --  -10.56757  -8.03584  -8.03286  -8.03283  -1.40392
 Alpha  occ. eigenvalues --   -1.17515  -1.15460  -1.05171  -1.03407  -0.96904
 Alpha  occ. eigenvalues --   -0.87417  -0.84469  -0.77504  -0.72311  -0.67388
 Alpha  occ. eigenvalues --   -0.66756  -0.64789  -0.62707  -0.61210  -0.60104
 Alpha  occ. eigenvalues --   -0.58339  -0.54218  -0.52980  -0.51204  -0.50142
 Alpha  occ. eigenvalues --   -0.47633  -0.45274  -0.42662  -0.35458  -0.35178
 Alpha virt. eigenvalues --    0.05309   0.05912   0.06949   0.07592   0.08424
 Alpha virt. eigenvalues --    0.08854   0.09858   0.10023   0.11330   0.11917
 Alpha virt. eigenvalues --    0.12163   0.12391   0.13609   0.14614   0.14953
 Alpha virt. eigenvalues --    0.15768   0.16206   0.16665   0.17269   0.17915
 Alpha virt. eigenvalues --    0.19491   0.19842   0.20611   0.21301   0.21803
 Alpha virt. eigenvalues --    0.22205   0.23011   0.24006   0.24425   0.25617
 Alpha virt. eigenvalues --    0.26136   0.26859   0.27228   0.28075   0.28577
 Alpha virt. eigenvalues --    0.28845   0.29348   0.30444   0.31048   0.31666
 Alpha virt. eigenvalues --    0.32583   0.32964   0.33994   0.34765   0.35327
 Alpha virt. eigenvalues --    0.36045   0.36437   0.39876   0.41073   0.41322
 Alpha virt. eigenvalues --    0.41562   0.43876   0.45694   0.46415   0.47265
 Alpha virt. eigenvalues --    0.49679   0.50916   0.53630   0.56186   0.59191
 Alpha virt. eigenvalues --    0.60676   0.62120   0.64032   0.65769   0.66715
 Alpha virt. eigenvalues --    0.68437   0.69830   0.71360   0.71624   0.72245
 Alpha virt. eigenvalues --    0.73050   0.74391   0.76072   0.78022   0.80042
 Alpha virt. eigenvalues --    0.80830   0.81632   0.84067   0.85249   0.86021
 Alpha virt. eigenvalues --    0.87883   0.89058   0.90139   0.90696   0.91360
 Alpha virt. eigenvalues --    0.92388   0.94030   0.94831   0.98680   0.99282
 Alpha virt. eigenvalues --    0.99580   1.02417   1.05336   1.06989   1.07282
 Alpha virt. eigenvalues --    1.08737   1.09873   1.10968   1.13446   1.14570
 Alpha virt. eigenvalues --    1.17195   1.18078   1.20260   1.21805   1.23684
 Alpha virt. eigenvalues --    1.24319   1.27801   1.29288   1.31010   1.32115
 Alpha virt. eigenvalues --    1.35045   1.37026   1.39187   1.40181   1.43609
 Alpha virt. eigenvalues --    1.44395   1.47730   1.49620   1.52453   1.55213
 Alpha virt. eigenvalues --    1.67172   1.71542   1.73408   1.75277   1.76655
 Alpha virt. eigenvalues --    1.77192   1.79877   1.81652   1.82504   1.83744
 Alpha virt. eigenvalues --    1.86715   1.89372   1.90919   1.92085   1.94105
 Alpha virt. eigenvalues --    1.98438   1.99390   2.00567   2.03038   2.03850
 Alpha virt. eigenvalues --    2.04120   2.06255   2.09424   2.16756   2.18188
 Alpha virt. eigenvalues --    2.20579   2.21201   2.22562   2.23459   2.25558
 Alpha virt. eigenvalues --    2.28206   2.30337   2.31433   2.35781   2.36893
 Alpha virt. eigenvalues --    2.40048   2.45153   2.47673   2.54696   2.59688
 Alpha virt. eigenvalues --    2.64440   2.68990   2.69492   2.72569   2.73473
 Alpha virt. eigenvalues --    2.74117   2.75767   2.79032   2.82852   2.86239
 Alpha virt. eigenvalues --    2.91145   2.94190   2.96672   2.99337   3.00484
 Alpha virt. eigenvalues --    3.03248   3.03903   3.04611   3.05760   3.09383
 Alpha virt. eigenvalues --    3.11703   3.15707   3.17955   3.18551   3.21376
 Alpha virt. eigenvalues --    3.24014   3.25474   3.27353   3.29430   3.33662
 Alpha virt. eigenvalues --    3.34767   3.46811   3.47216   3.60165   3.62631
 Alpha virt. eigenvalues --    3.65090   3.74057   3.75377   3.77612   3.87580
 Alpha virt. eigenvalues --    3.90920   3.91527   3.99203   4.01110   4.14686
 Alpha virt. eigenvalues --    4.19729   4.38199   4.42232   4.51563   4.55321
 Alpha virt. eigenvalues --    4.57426   4.76443   5.25054   5.62242   5.76730
 Alpha virt. eigenvalues --    6.28683  10.46837  24.73491  24.93725  24.98312
 Alpha virt. eigenvalues --   25.08399  25.09045  25.19419  25.22693  25.31543
 Alpha virt. eigenvalues --   26.79622  26.87015  27.35581  51.69052 219.33235
          Condensed to atoms (all electrons):
              1          2          3          4          5          6
     1  C    7.199270  -2.198595  -0.114794   0.151790   0.608088   0.255531
     2  C   -2.198595  14.864777  -1.964692  -4.766610  -0.949513   0.518390
     3  C   -0.114794  -1.964692  15.064373  -1.372593  -1.366799  -0.991152
     4  C    0.151790  -4.766610  -1.372593  12.836915  -0.732893   0.029230
     5  C    0.608088  -0.949513  -1.366799  -0.732893   7.648066   0.361903
     6  C    0.255531   0.518390  -0.991152   0.029230   0.361903   5.489779
     7  H    0.392313  -0.024512   0.013745  -0.001693  -0.013950  -0.004720
     8  H   -0.036372   0.375248   0.010102  -0.013455  -0.000265  -0.009171
     9  H   -0.004184  -0.018310  -0.017955   0.375424   0.009418  -0.010567
    10  H   -0.010068  -0.002662   0.011253  -0.051143   0.408544   0.003190
    11  H    0.012879  -0.040536   0.028865  -0.041514   0.013264   0.394472
    12  C    0.449557  -0.646641  -6.830948   1.872081   1.308513   0.110923
    13  C   -0.349142   0.243570   1.924436  -0.953405  -0.784604  -0.031520
    14  H   -0.008408   0.012383  -0.135045   0.064295   0.024860   0.007679
    15  H   -0.000105  -0.001001   0.040694  -0.023661  -0.001730  -0.000632
    16  O    0.003887   0.118651   0.006738  -0.179149  -0.016710  -0.005022
    17  Cl  -0.071933  -0.028930   0.195576   0.073704  -0.112200   0.006933
              7          8          9         10         11         12
     1  C    0.392313  -0.036372  -0.004184  -0.010068   0.012879   0.449557
     2  C   -0.024512   0.375248  -0.018310  -0.002662  -0.040536  -0.646641
     3  C    0.013745   0.010102  -0.017955   0.011253   0.028865  -6.830948
     4  C   -0.001693  -0.013455   0.375424  -0.051143  -0.041514   1.872081
     5  C   -0.013950  -0.000265   0.009418   0.408544   0.013264   1.308513
     6  C   -0.004720  -0.009171  -0.010567   0.003190   0.394472   0.110923
     7  H    0.494834  -0.003820   0.000029  -0.000095  -0.004479   0.007408
     8  H   -0.003820   0.457354  -0.000033   0.000022  -0.000069   0.046322
     9  H    0.000029  -0.000033   0.497632  -0.004293  -0.000117   0.046073
    10  H   -0.000095   0.000022  -0.004293   0.497141  -0.004534   0.009973
    11  H   -0.004479  -0.000069  -0.000117  -0.004534   0.493682   0.003073
    12  C    0.007408   0.046322   0.046073   0.009973   0.003073  15.552915
    13  C    0.000035   0.001018  -0.027030  -0.000061  -0.000397  -5.142841
    14  H    0.000000  -0.000066  -0.000340   0.000006   0.000000  -0.006516
    15  H    0.000000   0.000038   0.000470  -0.000001   0.000000  -0.114965
    16  O    0.000044   0.001578   0.000183  -0.000001   0.000005   0.114550
    17  Cl  -0.000004  -0.000229   0.000291   0.000070  -0.000003  -0.131558
             13         14         15         16         17
     1  C   -0.349142  -0.008408  -0.000105   0.003887  -0.071933
     2  C    0.243570   0.012383  -0.001001   0.118651  -0.028930
     3  C    1.924436  -0.135045   0.040694   0.006738   0.195576
     4  C   -0.953405   0.064295  -0.023661  -0.179149   0.073704
     5  C   -0.784604   0.024860  -0.001730  -0.016710  -0.112200
     6  C   -0.031520   0.007679  -0.000632  -0.005022   0.006933
     7  H    0.000035   0.000000   0.000000   0.000044  -0.000004
     8  H    0.001018  -0.000066   0.000038   0.001578  -0.000229
     9  H   -0.027030  -0.000340   0.000470   0.000183   0.000291
    10  H   -0.000061   0.000006  -0.000001  -0.000001   0.000070
    11  H   -0.000397   0.000000   0.000000   0.000005  -0.000003
    12  C   -5.142841  -0.006516  -0.114965   0.114550  -0.131558
    13  C   10.272449   0.428684   0.473457   0.109403   0.021017
    14  H    0.428684   0.492971  -0.029378   0.007084  -0.067992
    15  H    0.473457  -0.029378   0.459020  -0.001788  -0.027535
    16  O    0.109403   0.007084  -0.001788   8.153327   0.017771
    17  Cl   0.021017  -0.067992  -0.027535   0.017771  17.087325
 Mulliken atomic charges:
              1
     1  C   -0.279713
     2  C    0.508983
     3  C    1.498196
     4  C   -1.267324
     5  C   -0.403992
     6  C   -0.125247
     7  H    0.144867
     8  H    0.171799
     9  H    0.153308
    10  H    0.142660
    11  H    0.145409
    12  C   -0.647920
    13  C   -0.185070
    14  H    0.209782
    15  H    0.227116
    16  O   -0.330551
    17  Cl   0.037698
 Sum of Mulliken charges=   0.00000
 Atomic charges with hydrogens summed into heavy atoms:
              1
     1  C   -0.134847
     2  C    0.680783
     3  C    1.498196
     4  C   -1.114017
     5  C   -0.261333
     6  C    0.020163
     7  H    0.000000
     8  H    0.000000
     9  H    0.000000
    10  H    0.000000
    11  H    0.000000
    12  C   -0.647920
    13  C    0.251828
    14  H    0.000000
    15  H    0.000000
    16  O   -0.330551
    17  Cl   0.037698
 Sum of Mulliken charges=   0.00000
 Electronic spatial extent (au):  <R**2>=  1791.6640
 Charge=     0.0000 electrons
 Dipole moment (field-independent basis, Debye):
    X=    -1.7818    Y=    -2.1051    Z=     1.4446  Tot=     3.1134
 Quadrupole moment (field-independent basis, Debye-Ang):
   XX=   -59.4911   YY=   -70.9551   ZZ=   -66.4686
   XY=    -0.3917   XZ=     5.5921   YZ=    -3.6634
 Traceless Quadrupole moment (field-independent basis, Debye-Ang):
   XX=     6.1472   YY=    -5.3168   ZZ=    -0.8303
   XY=    -0.3917   XZ=     5.5921   YZ=    -3.6634
 Octapole moment (field-independent basis, Debye-Ang**2):
  XXX=    -9.9547  YYY=   -21.7573  ZZZ=     0.2203  XYY=   -14.2628
  XXY=     1.6384  XXZ=     0.3636  XZZ=    14.7789  YZZ=     0.6752
  YYZ=    -1.9140  XYZ=     4.6618
 Hexadecapole moment (field-independent basis, Debye-Ang**3):
 XXXX= -1519.0820 YYYY=  -631.1622 ZZZZ=  -181.1905 XXXY=    37.0310
 XXXZ=    48.3665 YYYX=   -25.0844 YYYZ=   -15.3829 ZZZX=     0.7959
 ZZZY=     4.9258 XXYY=  -366.2492 XXZZ=  -310.0269 YYZZ=  -124.3140
 XXYZ=   -10.0428 YYXZ=    -3.9795 ZZXY=    -8.6213
 N-N= 5.526727587402D+02 E-N=-3.091492675936D+03  KE= 8.409345303568D+02
 1|1|UNPC-UNK|SP|RMP2-FC|6-311+G(d,p)|C8H7Cl1O1|PCUSER|03-Aug-2017|0||#
  MP2/6-311+G(D,P) GEOM=CONNECTIVITY||Title Card Required||0,1|C|C,1,1.
 39562951|C,2,1.40548844,1,120.12599899|C,3,1.40537942,2,119.62593546,1
 ,-1.95879395,0|C,4,1.39834382,3,120.00121653,2,1.49697108,0|C,5,1.3995
 361,4,120.20590595,3,-1.06514864,0|H,1,1.08662738,2,119.8542665,3,-179
 .38944951,0|H,2,1.08605683,1,121.13162333,6,-179.27764747,0|H,4,1.0855
 2057,3,120.84174715,2,179.84011046,0|H,5,1.08654766,4,119.7254284,3,17
 9.99177357,0|H,6,1.08672227,5,120.01912439,4,179.86135709,0|C,3,1.4940
 6761,2,118.13286946,1,-178.15066587,0|C,12,1.52397081,3,118.79086535,2
 ,-169.83856503,0|H,13,1.09111093,12,111.7373862,3,-59.31573476,0|H,13,
 1.08884056,12,108.22075165,3,178.83897106,0|O,12,1.22263554,3,121.7534
 1027,2,10.8184831,0|Cl,13,1.78484504,12,110.1850184,3,60.6416221,0||Ve
 rsion=x86-Win32-G03RevB.05|State=1-A|HF=-841.4817581|MP2=-842.9225874|
 RMSD=8.793e-009|PG=C01 [X(C8H7Cl1O1)]||@


 FOR THE NATURE OF THE CHEMICAL BOND
 IS THE PROBLEM AT THE HEART OF ALL CHEMISTRY.

                     -- BRYCE CRAWFORD, JR., 1953
 Job cpu time:  0 days  0 hours  7 minutes 32.0 seconds.
 File lengths (MBytes):  RWF=   1519 Int=      0 D2E=      0 Chk=     17 Scr=      1
 Normal termination of Gaussian 03 at Thu Aug 03 21:03:54 2017.
