# Supplementary material for: Conformational preferences of α-fluoroketones may influence their reactivity
Source: Beilstein J Org Chem. 2017 Dec 29;13:2915–21. doi: 10.3762/bjoc.13.284 (PMC5753061; doi:10.3762/bjoc.13.284)
Supplement: File 2 — Details of computational conformational analysis. [file Beilstein_J_Org_Chem-13-2915-s002.zip › Computation/CH2Cl120_EtOH.out]

 Entering Link 1 = C:\G03W\l1.exe PID=      2172.
  
 Copyright (c) 1988,1990,1992,1993,1995,1998,2003, Gaussian, Inc.
                  All Rights Reserved.
  
 This is the Gaussian(R) 03 program.  It is based on the
 the Gaussian(R) 98 system (copyright 1998, Gaussian, Inc.),
 the Gaussian(R) 94 system (copyright 1995, Gaussian, Inc.),
 the Gaussian 92(TM) system (copyright 1992, Gaussian, Inc.),
 the Gaussian 90(TM) system (copyright 1990, Gaussian, Inc.),
 the Gaussian 88(TM) system (copyright 1988, Gaussian, Inc.),
 the Gaussian 86(TM) system (copyright 1986, Carnegie Mellon
 University), and the Gaussian 82(TM) system (copyright 1983,
 Carnegie Mellon University). Gaussian is a federally registered
 trademark of Gaussian, Inc.
  
 This software contains proprietary and confidential information,
 including trade secrets, belonging to Gaussian, Inc.
  
 This software is provided under written license and may be
 used, copied, transmitted, or stored only in accord with that
 written license.
  
 The following legend is applicable only to US Government
 contracts under DFARS:
  
                    RESTRICTED RIGHTS LEGEND
  
 Use, duplication or disclosure by the US Government is subject
 to restrictions as set forth in subparagraph (c)(1)(ii) of the
 Rights in Technical Data and Computer Software clause at DFARS
 252.227-7013.
  
 Gaussian, Inc.
 Carnegie Office Park, Building 6, Pittsburgh, PA 15106 USA
  
 The following legend is applicable only to US Government
 contracts under FAR:
  
                    RESTRICTED RIGHTS LEGEND
  
 Use, reproduction and disclosure by the US Government is subject
 to restrictions as set forth in subparagraph (c) of the
 Commercial Computer Software - Restricted Rights clause at FAR
 52.227-19.
  
 Gaussian, Inc.
 Carnegie Office Park, Building 6, Pittsburgh, PA 15106 USA
  
  
 ---------------------------------------------------------------
 Warning -- This program may not be used in any manner that
 competes with the business of Gaussian, Inc. or will provide
 assistance to any competitor of Gaussian, Inc.  The licensee
 of this program is prohibited from giving any competitor of
 Gaussian, Inc. access to this program.  By using this program,
 the user acknowledges that Gaussian, Inc. is engaged in the
 business of creating and licensing software in the field of
 computational chemistry and represents and warrants to the
 licensee that it is not a competitor of Gaussian, Inc. and that
 it will not use this program in any manner prohibited above.
 ---------------------------------------------------------------
  

 Cite this work as:
 Gaussian 03, Revision B.05,
 M. J. Frisch, G. W. Trucks, H. B. Schlegel, G. E. Scuseria, 
 M. A. Robb, J. R. Cheeseman, J. A. Montgomery, Jr., T. Vreven, 
 K. N. Kudin, J. C. Burant, J. M. Millam, S. S. Iyengar, J. Tomasi, 
 V. Barone, B. Mennucci, M. Cossi, G. Scalmani, N. Rega, 
 G. A. Petersson, H. Nakatsuji, M. Hada, M. Ehara, K. Toyota, 
 R. Fukuda, J. Hasegawa, M. Ishida, T. Nakajima, Y. Honda, O. Kitao, 
 H. Nakai, M. Klene, X. Li, J. E. Knox, H. P. Hratchian, J. B. Cross, 
 C. Adamo, J. Jaramillo, R. Gomperts, R. E. Stratmann, O. Yazyev, 
 A. J. Austin, R. Cammi, C. Pomelli, J. W. Ochterski, P. Y. Ayala, 
 K. Morokuma, G. A. Voth, P. Salvador, J. J. Dannenberg, 
 V. G. Zakrzewski, S. Dapprich, A. D. Daniels, M. C. Strain, 
 O. Farkas, D. K. Malick, A. D. Rabuck, K. Raghavachari, 
 J. B. Foresman, J. V. Ortiz, Q. Cui, A. G. Baboul, S. Clifford, 
 J. Cioslowski, B. B. Stefanov, G. Liu, A. Liashenko, P. Piskorz, 
 I. Komaromi, R. L. Martin, D. J. Fox, T. Keith, M. A. Al-Laham, 
 C. Y. Peng, A. Nanayakkara, M. Challacombe, P. M. W. Gill, 
 B. Johnson, W. Chen, M. W. Wong, C. Gonzalez, and J. A. Pople, 
 Gaussian, Inc., Pittsburgh PA, 2003.
 
 **********************************************
 Gaussian 03:  x86-Win32-G03RevB.05  8-Nov-2003
                  15-Oct-2017 
 **********************************************
 %chk=CH2F.chk
 %mem=6MW
 %nproc=1
 Will use up to    1 processors via shared memory.
 Default route:  MaxDisk=2000MB
 -----------------------------------------------------------
 # mp2/6-311+g(d,p) scrf=(solvent=ethanol) geom=connectivity
 -----------------------------------------------------------
 1/38=1,57=2/1;
 2/17=6,18=5,40=1/2;
 3/5=4,6=6,7=111,11=9,16=1,25=1,30=1,70=2201,72=4/1,2,3;
 4//1;
 5/5=2,38=5,53=4/2;
 8/10=2,27=262144000/1;
 9/16=-3,27=262144000/6;
 6/7=2,8=2,9=2,10=2/1;
 99/5=1,9=1/99;
 -------------------
 Title Card Required
 -------------------
 Symbolic Z-matrix:
 Charge =  0 Multiplicity = 1
 C
 C                    1    B1
 C                    2    B2       1    A1
 C                    3    B3       2    A2       1    D1       0
 C                    4    B4       3    A3       2    D2       0
 C                    5    B5       4    A4       3    D3       0
 H                    1    B6       2    A5       3    D4       0
 H                    2    B7       1    A6       6    D5       0
 H                    4    B8       3    A7       2    D6       0
 H                    5    B9       4    A8       3    D7       0
 H                    6    B10      5    A9       4    D8       0
 C                    3    B11      2    A10      1    D9       0
 C                    12   B12      3    A11      2    D10      0
 H                    13   B13      12   A12      3    D11      0
 H                    13   B14      12   A13      3    D12      0
 O                    12   B15      3    A14      2    D13      0
 Cl                   13   B16      12   A15      3    D14      0
       Variables:
  B1                    1.39563                  
  B2                    1.40549                  
  B3                    1.40538                  
  B4                    1.39834                  
  B5                    1.39954                  
  B6                    1.08663                  
  B7                    1.08606                  
  B8                    1.08552                  
  B9                    1.08655                  
  B10                   1.08672                  
  B11                   1.49407                  
  B12                   1.52397                  
  B13                   1.09111                  
  B14                   1.08884                  
  B15                   1.22264                  
  B16                   1.78485                  
  A1                  120.126                    
  A2                  119.62594                  
  A3                  120.00122                  
  A4                  120.20591                  
  A5                  119.85427                  
  A6                  121.13162                  
  A7                  120.84175                  
  A8                  119.72543                  
  A9                  120.01912                  
  A10                 118.13287                  
  A11                 118.79087                  
  A12                 111.73739                  
  A13                 108.22075                  
  A14                 121.75341                  
  A15                 110.18502                  
  D1                   -1.95879                  
  D2                    1.49697                  
  D3                   -1.06515                  
  D4                 -179.38945                  
  D5                 -179.27765                  
  D6                  179.84011                  
  D7                  179.99177                  
  D8                  179.86136                  
  D9                 -178.15067                  
  D10                -169.83857                  
  D11                 -59.31573                  
  D12                 178.83897                  
  D13                  10.81848                  
  D14                  60.64162                  
 
                          Input orientation:                          
 ---------------------------------------------------------------------
 Center     Atomic     Atomic              Coordinates (Angstroms)
 Number     Number      Type              X           Y           Z
 ---------------------------------------------------------------------
    1          6             0        0.000000    0.000000    0.000000
    2          6             0        0.000000    0.000000    1.395630
    3          6             0        1.215640    0.000000    2.101049
    4          6             0        2.429323   -0.041757    1.393714
    5          6             0        2.423695   -0.051369   -0.004586
    6          6             0        1.211443   -0.041992   -0.703913
    7          1             0       -0.942372    0.010042   -0.540918
    8          1             0       -0.929419    0.020489    1.957127
    9          1             0        3.379600   -0.039945    1.918427
   10          1             0        3.364661   -0.083566   -0.546927
   11          1             0        1.210638   -0.047227   -1.790623
   12          6             0        1.164022   -0.042519    3.593619
   13          6             0        2.448524    0.192101    4.379428
   14          1             0        3.216637   -0.540298    4.126214
   15          1             0        2.211733    0.144014    5.441120
   16          8             0        0.124541   -0.271404    4.195225
   17         17             0        3.099741    1.815580    4.024596
 ---------------------------------------------------------------------
                    Distance matrix (angstroms):
                    1          2          3          4          5
     1  C    0.000000
     2  C    1.395630   0.000000
     3  C    2.427383   1.405488   0.000000
     4  C    2.801034   2.429682   1.405379   0.000000
     5  C    2.424244   2.799561   2.428113   1.398344   0.000000
     6  C    1.401732   2.424343   2.805280   2.425545   1.399536
     7  H    1.086627   2.153691   3.411321   3.887648   3.409081
     8  H    2.166700   1.086057   2.149980   3.406238   3.885468
     9  H    3.886342   3.420031   2.172019   1.085521   2.147525
    10  H    3.409846   3.886058   3.411311   2.154690   1.086548
    11  H    2.161991   3.408823   3.891961   3.409578   2.159040
    12  C    3.777678   2.487551   1.494068   2.537828   3.812340
    13  C    5.021111   3.864611   2.597675   2.994920   4.390839
    14  H    5.259688   4.253795   2.897793   2.887034   4.234539
    15  H    5.875227   4.612862   3.488412   4.057506   5.453331
    16  O    4.205839   2.815476   2.376916   3.634999   4.793009
    17  Cl   5.394636   4.451538   3.247491   3.289484   4.491864
                    6          7          8          9         10
     6  C    0.000000
     7  H    2.160601   0.000000
     8  H    3.415894   2.498101   0.000000
     9  H    3.402584   4.972959   4.309617   0.000000
    10  H    2.159333   4.308054   4.971945   2.465785   0.000000
    11  H    1.086722   2.490079   4.316255   4.296685   2.487552
    12  C    4.297794   4.640480   2.657926   2.777600   4.689202
    13  C    5.236938   5.978388   4.160227   2.641453   5.018393
    14  H    5.253498   6.275537   4.712664   2.269633   4.697740
    15  H    6.228693   6.763957   4.692580   3.715794   6.102274
    16  O    5.023499   4.862979   2.491007   3.979044   5.746447
    17  Cl   5.419875   6.359447   4.871438   2.820858   4.957394
                   11         12         13         14         15
    11  H    0.000000
    12  C    5.384445   0.000000
    13  C    6.297552   1.523971   0.000000
    14  H    6.267066   2.178227   1.091111   0.000000
    15  H    7.303210   2.132078   1.088841   1.790836   0.000000
    16  O    6.087711   1.222636   2.376902   3.104533   2.466009
    17  Cl   6.391833   2.717587   1.784845   2.360963   2.364155
                   16         17
    16  O    0.000000
    17  Cl   3.638190   0.000000
 Stoichiometry    C8H7ClO
 Framework group  C1[X(C8H7ClO)]
 Deg. of freedom    45
 Full point group                 C1      NOp   1
 Largest Abelian subgroup         C1      NOp   1
 Largest concise Abelian subgroup C1      NOp   1
                         Standard orientation:                         
 ---------------------------------------------------------------------
 Center     Atomic     Atomic              Coordinates (Angstroms)
 Number     Number      Type              X           Y           Z
 ---------------------------------------------------------------------
    1          6             0       -2.742061    0.616468   -0.514003
    2          6             0       -1.464209    1.161830   -0.381882
    3          6             0       -0.417549    0.386641    0.146307
    4          6             0       -0.674677   -0.925700    0.578439
    5          6             0       -1.959041   -1.464200    0.452775
    6          6             0       -2.996848   -0.692526   -0.082180
    7          1             0       -3.545701    1.216539   -0.932139
    8          1             0       -1.251791    2.178183   -0.700352
    9          1             0        0.119460   -1.542686    0.987131
   10          1             0       -2.152807   -2.479345    0.788216
   11          1             0       -3.993321   -1.114820   -0.180545
   12          6             0        0.922260    1.027954    0.307143
   13          6             0        2.119226    0.150437    0.653155
   14          1             0        1.972049   -0.380822    1.594763
   15          1             0        3.002190    0.785209    0.708042
   16          8             0        1.077723    2.234003    0.180197
   17         17             0        2.382679   -1.064688   -0.627366
 ---------------------------------------------------------------------
 Rotational constants (GHZ):      2.0084192      0.7843959      0.6162030
 Standard basis: 6-311+G(d,p) (5D, 7F)
 There are   270 symmetry adapted basis functions of A   symmetry.
 Integral buffers will be    262144 words long.
 Raffenetti 1 integral format.
 Two-electron integral symmetry is turned on.
   270 basis functions,   433 primitive gaussians,   280 cartesian basis functions
    40 alpha electrons       40 beta electrons
       nuclear repulsion energy       552.6727587402 Hartrees.
 NAtoms=   17 NActive=   17 NUniq=   17 SFac= 1.00D+00 NAtFMM=   60 Big=F
 ------------------------------------------------------------------------------
 United Atom Topological Model (UA0  parameters set).
  Nord Group  Hybr  Charge Alpha Radius          Bonded to
    1   CH    *     0.00   1.00  2.125   C2   [s]  C6   [s]
    2   CH    *     0.00   1.00  2.125   C1   [s]  C3   [s]
    3   C     *     0.00   1.00  1.925   C2   [s]  C4   [s]  C12  [s]
    4   CH    *     0.00   1.00  2.125   C3   [s]  C5   [s]
    5   CH    *     0.00   1.00  2.125   C4   [s]  C6   [s]
    6   CH    *     0.00   1.00  2.125   C1   [s]  C5   [s]
   12   C     *     0.00   1.00  1.925   C3   [s]  C13  [s]  O16  [d]
   13   CH2   *     0.00   1.00  2.325   C12  [s] Cl17  [s]
   16   O     *     0.00   1.00  1.750   C12  [d]
   17  Cl     *     0.00   1.00  1.973   C13  [s]
 ------------------------------------------------------------------------------
 Polarizable Continuum Model (PCM)
 =================================
 Model                : PCM.
 Atomic radii         : UA0 (Simple United Atom Topological Model).
 Polarization charges : Total charges.
 Charge compensation  : None.
 Solution method      : Matrix inversion.
 Cavity               : GePol (RMin=0.200 OFac=0.890).
                        Default sphere list used, NSphG=   10.
                        Tesserae with average area of 0.200 Ang**2.
 Solvent              : Ethanol, Eps=  24.550000.
 ------------------------------------------------------------------------------
 One-electron integrals computed using PRISM.
 NBasis=   270 RedAO= T  NBF=   270
 NBsUse=   270 1.00D-06 NBFU=   270
 Harris functional with IExCor=  205 diagonalized for initial guess.
 ExpMin= 4.38D-02 ExpMax= 1.06D+05 ExpMxC= 3.62D+03 IAcc=2 IRadAn=         4 AccDes= 0.00D+00
 HarFok:  IExCor= 205 AccDes= 0.00D+00 IRadAn=         4 IDoV=1
 ScaDFX=  1.000000  1.000000  1.000000  1.000000
 Initial guess orbital symmetries:
       Occupied  (A) (A) (A) (A) (A) (A) (A) (A) (A) (A) (A) (A)
                 (A) (A) (A) (A) (A) (A) (A) (A) (A) (A) (A) (A)
                 (A) (A) (A) (A) (A) (A) (A) (A) (A) (A) (A) (A)
                 (A) (A) (A) (A)
       Virtual   (A) (A) (A) (A) (A) (A) (A) (A) (A) (A) (A) (A)
                 (A) (A) (A) (A) (A) (A) (A) (A) (A) (A) (A) (A)
                 (A) (A) (A) (A) (A) (A) (A) (A) (A) (A) (A) (A)
                 (A) (A) (A) (A) (A) (A) (A) (A) (A) (A) (A) (A)
                 (A) (A) (A) (A) (A) (A) (A) (A) (A) (A) (A) (A)
                 (A) (A) (A) (A) (A) (A) (A) (A) (A) (A) (A) (A)
                 (A) (A) (A) (A) (A) (A) (A) (A) (A) (A) (A) (A)
                 (A) (A) (A) (A) (A) (A) (A) (A) (A) (A) (A) (A)
                 (A) (A) (A) (A) (A) (A) (A) (A) (A) (A) (A) (A)
                 (A) (A) (A) (A) (A) (A) (A) (A) (A) (A) (A) (A)
                 (A) (A) (A) (A) (A) (A) (A) (A) (A) (A) (A) (A)
                 (A) (A) (A) (A) (A) (A) (A) (A) (A) (A) (A) (A)
                 (A) (A) (A) (A) (A) (A) (A) (A) (A) (A) (A) (A)
                 (A) (A) (A) (A) (A) (A) (A) (A) (A) (A) (A) (A)
                 (A) (A) (A) (A) (A) (A) (A) (A) (A) (A) (A) (A)
                 (A) (A) (A) (A) (A) (A) (A) (A) (A) (A) (A) (A)
                 (A) (A) (A) (A) (A) (A) (A) (A) (A) (A) (A) (A)
                 (A) (A) (A) (A) (A) (A) (A) (A) (A) (A) (A) (A)
                 (A) (A) (A) (A) (A) (A) (A) (A) (A) (A) (A) (A)
                 (A) (A)
 The electronic state of the initial guess is 1-A.
 Requested convergence on RMS density matrix=1.00D-08 within 128 cycles.
 Requested convergence on MAX density matrix=1.00D-06.
 Requested convergence on             energy=1.00D-06.
 No special actions if energy rises.
 Error on total polarization charges =  0.02409
 SCF Done:  E(RHF) =  -841.496186700     A.U. after   16 cycles
             Convg  =    0.8662D-08             -V/T =  2.0006
             S**2   =   0.0000
 --------------------------------------------------------------------
 Variational PCM results
 =======================
 <psi(f)|   H    |psi(f)>                     (a.u.) =    -841.479365
 <psi(f)|H+V(f)/2|psi(f)>                     (a.u.) =    -841.496187
 Total free energy in solution:
  with all non electrostatic terms            (a.u.) =    -841.492450
 --------------------------------------------------------------------
 (Polarized solute)-Solvent               (kcal/mol) =     -10.56
 --------------------------------------------------------------------
 Cavitation energy                        (kcal/mol) =      15.59
 Dispersion energy                        (kcal/mol) =     -14.37
 Repulsion energy                         (kcal/mol) =       1.12
 Total non electrostatic                  (kcal/mol) =       2.34
 --------------------------------------------------------------------
 Partition over spheres:
 Sphere  on Atom  Surface  Charge   GEl     GCav    GDR
    1      C1      17.32  -0.031   -0.84    1.71   -1.58
    2      C2      13.61  -0.020   -0.39    1.68   -1.43
    3      C3       0.39   0.001    0.00    0.24   -0.04
    4      C4       8.61  -0.014   -0.44    1.38   -0.93
    5      C5      17.31  -0.032   -0.94    1.71   -1.63
    6      C6      17.37  -0.043   -1.02    1.72   -1.56
    7      C12      1.45  -0.010   -0.01    0.35   -0.13
    8      C13     25.62  -0.150   -1.52    2.59   -2.21
    9      O16     14.65   0.177   -3.36    1.76   -1.44
   10     Cl17     23.33   0.079   -0.54    2.45   -2.30
 Added spheres:    41.40   0.021   -1.49    0.00    0.00
 --------------------------------------------------------------------
 After PCM corrections, the SCF energy is  -841.496186700     a.u.
 --------------------------------------------------------------------
 ExpMin= 4.38D-02 ExpMax= 1.06D+05 ExpMxC= 3.62D+03 IAcc=3 IRadAn=         5 AccDes= 0.00D+00
 HarFok:  IExCor= 205 AccDes= 0.00D+00 IRadAn=         5 IDoV=1
 ScaDFX=  1.000000  1.000000  1.000000  1.000000
 Range of M.O.s used for correlation:    15   270
 NBasis=   270 NAE=    40 NBE=    40 NFC=    14 NFV=     0
 NROrb=    256 NOA=    26 NOB=    26 NVA=   230 NVB=   230

 **** Warning!!: The largest alpha MO coefficient is  0.14569343D+03

 Disk-based method using OVN memory for  9 occupieds at a time.
 Estimated scratch disk usage=   193015714 words.
 Actual    scratch disk usage=   192719778 words.
 JobTyp=1 Pass  1:  I=   1 to   9 NPSUse=  1 ParTrn=F ParDer=F DoDerP=F.
 JobTyp=1 Pass  2:  I=  10 to  18 NPSUse=  1 ParTrn=F ParDer=F DoDerP=F.
 JobTyp=1 Pass  3:  I=  19 to  26 NPSUse=  1 ParTrn=F ParDer=F DoDerP=F.
 Spin components of T(2) and E(2):
     alpha-alpha T2 =       0.7017273623D-01 E2=     -0.1910921541D+00
     alpha-beta  T2 =       0.3656495837D+00 E2=     -0.1054614042D+01
     beta-beta   T2 =       0.7017273623D-01 E2=     -0.1910921541D+00
 ANorm=    0.1227189902D+01
 E2 =    -0.1436798350D+01 EUMP2 =    -0.84293298504985D+03

 **********************************************************************

            Population analysis using the SCF density.

 **********************************************************************

 Orbital symmetries:
       Occupied  (A) (A) (A) (A) (A) (A) (A) (A) (A) (A) (A) (A)
                 (A) (A) (A) (A) (A) (A) (A) (A) (A) (A) (A) (A)
                 (A) (A) (A) (A) (A) (A) (A) (A) (A) (A) (A) (A)
                 (A) (A) (A) (A)
       Virtual   (A) (A) (A) (A) (A) (A) (A) (A) (A) (A) (A) (A)
                 (A) (A) (A) (A) (A) (A) (A) (A) (A) (A) (A) (A)
                 (A) (A) (A) (A) (A) (A) (A) (A) (A) (A) (A) (A)
                 (A) (A) (A) (A) (A) (A) (A) (A) (A) (A) (A) (A)
                 (A) (A) (A) (A) (A) (A) (A) (A) (A) (A) (A) (A)
                 (A) (A) (A) (A) (A) (A) (A) (A) (A) (A) (A) (A)
                 (A) (A) (A) (A) (A) (A) (A) (A) (A) (A) (A) (A)
                 (A) (A) (A) (A) (A) (A) (A) (A) (A) (A) (A) (A)
                 (A) (A) (A) (A) (A) (A) (A) (A) (A) (A) (A) (A)
                 (A) (A) (A) (A) (A) (A) (A) (A) (A) (A) (A) (A)
                 (A) (A) (A) (A) (A) (A) (A) (A) (A) (A) (A) (A)
                 (A) (A) (A) (A) (A) (A) (A) (A) (A) (A) (A) (A)
                 (A) (A) (A) (A) (A) (A) (A) (A) (A) (A) (A) (A)
                 (A) (A) (A) (A) (A) (A) (A) (A) (A) (A) (A) (A)
                 (A) (A) (A) (A) (A) (A) (A) (A) (A) (A) (A) (A)
                 (A) (A) (A) (A) (A) (A) (A) (A) (A) (A) (A) (A)
                 (A) (A) (A) (A) (A) (A) (A) (A) (A) (A) (A) (A)
                 (A) (A) (A) (A) (A) (A) (A) (A) (A) (A) (A) (A)
                 (A) (A) (A) (A) (A) (A) (A) (A) (A) (A) (A) (A)
                 (A) (A)
 The electronic state is 1-A.
 Alpha  occ. eigenvalues -- -104.84343 -20.57187 -11.36584 -11.31091 -11.25989
 Alpha  occ. eigenvalues --  -11.25855 -11.25466 -11.25434 -11.24603 -11.24534
 Alpha  occ. eigenvalues --  -10.57022  -8.03847  -8.03559  -8.03554  -1.41236
 Alpha  occ. eigenvalues --   -1.17181  -1.15397  -1.04781  -1.02794  -0.96800
 Alpha  occ. eigenvalues --   -0.86990  -0.83791  -0.77162  -0.72006  -0.66988
 Alpha  occ. eigenvalues --   -0.66784  -0.64265  -0.62443  -0.60728  -0.59568
 Alpha  occ. eigenvalues --   -0.58316  -0.54301  -0.52438  -0.50371  -0.50310
 Alpha  occ. eigenvalues --   -0.48063  -0.45458  -0.43101  -0.35172  -0.34742
 Alpha virt. eigenvalues --    0.05379   0.06635   0.07733   0.08130   0.08730
 Alpha virt. eigenvalues --    0.09617   0.10203   0.10373   0.11640   0.12147
 Alpha virt. eigenvalues --    0.12527   0.12686   0.13507   0.14980   0.15094
 Alpha virt. eigenvalues --    0.16074   0.16514   0.16782   0.17465   0.18039
 Alpha virt. eigenvalues --    0.19632   0.19995   0.20797   0.21592   0.22386
 Alpha virt. eigenvalues --    0.22626   0.23235   0.24135   0.24906   0.26019
 Alpha virt. eigenvalues --    0.26349   0.27574   0.27915   0.28196   0.28799
 Alpha virt. eigenvalues --    0.29370   0.29978   0.31154   0.31735   0.32500
 Alpha virt. eigenvalues --    0.33196   0.33374   0.34696   0.34870   0.36184
 Alpha virt. eigenvalues --    0.36422   0.37341   0.39048   0.39849   0.40670
 Alpha virt. eigenvalues --    0.42074   0.43452   0.46038   0.46905   0.47871
 Alpha virt. eigenvalues --    0.49483   0.51446   0.53535   0.56239   0.59147
 Alpha virt. eigenvalues --    0.60823   0.61971   0.64269   0.66077   0.67027
 Alpha virt. eigenvalues --    0.69129   0.70480   0.71873   0.72279   0.73026
 Alpha virt. eigenvalues --    0.73457   0.74704   0.76393   0.78113   0.80195
 Alpha virt. eigenvalues --    0.81038   0.81927   0.84276   0.85535   0.86283
 Alpha virt. eigenvalues --    0.88287   0.89477   0.90738   0.91493   0.92185
 Alpha virt. eigenvalues --    0.93081   0.94567   0.95647   0.99343   1.00156
 Alpha virt. eigenvalues --    1.00270   1.02712   1.05567   1.07367   1.07544
 Alpha virt. eigenvalues --    1.09006   1.10436   1.11130   1.13478   1.14548
 Alpha virt. eigenvalues --    1.17245   1.18083   1.20578   1.22149   1.23825
 Alpha virt. eigenvalues --    1.24743   1.28100   1.29352   1.31514   1.32276
 Alpha virt. eigenvalues --    1.35608   1.37604   1.39273   1.39589   1.42740
 Alpha virt. eigenvalues --    1.42997   1.47560   1.49492   1.52052   1.55576
 Alpha virt. eigenvalues --    1.67428   1.72194   1.73939   1.75954   1.77059
 Alpha virt. eigenvalues --    1.77705   1.80538   1.82604   1.83145   1.84254
 Alpha virt. eigenvalues --    1.87126   1.90065   1.91703   1.92826   1.94677
 Alpha virt. eigenvalues --    1.98812   1.99911   2.01422   2.03719   2.04320
 Alpha virt. eigenvalues --    2.05053   2.06493   2.10436   2.17421   2.18710
 Alpha virt. eigenvalues --    2.21181   2.21785   2.23336   2.24377   2.26227
 Alpha virt. eigenvalues --    2.28556   2.30965   2.32102   2.36548   2.37350
 Alpha virt. eigenvalues --    2.40473   2.45686   2.48081   2.54950   2.60374
 Alpha virt. eigenvalues --    2.64935   2.68884   2.69660   2.73426   2.74526
 Alpha virt. eigenvalues --    2.74754   2.76514   2.79481   2.83543   2.86975
 Alpha virt. eigenvalues --    2.91942   2.95096   2.97696   3.00507   3.01647
 Alpha virt. eigenvalues --    3.03780   3.05131   3.05591   3.06362   3.09917
 Alpha virt. eigenvalues --    3.12073   3.16344   3.18635   3.19124   3.21493
 Alpha virt. eigenvalues --    3.23749   3.25334   3.27992   3.29929   3.33637
 Alpha virt. eigenvalues --    3.34956   3.47213   3.47269   3.60451   3.62815
 Alpha virt. eigenvalues --    3.65286   3.73133   3.75847   3.78214   3.87824
 Alpha virt. eigenvalues --    3.91066   3.92242   3.99327   4.01566   4.14562
 Alpha virt. eigenvalues --    4.20082   4.38982   4.43200   4.51432   4.55826
 Alpha virt. eigenvalues --    4.57805   4.76513   5.25593   5.61343   5.75828
 Alpha virt. eigenvalues --    6.27734  10.46566  24.74096  24.93781  24.98144
 Alpha virt. eigenvalues --   25.09034  25.09682  25.20024  25.23401  25.32258
 Alpha virt. eigenvalues --   26.79313  26.86713  27.35354  51.68442 219.32976
          Condensed to atoms (all electrons):
              1          2          3          4          5          6
     1  C    7.022005  -1.857300  -0.136107   0.086986   0.529249   0.291974
     2  C   -1.857300  14.495159  -1.773743  -4.866423  -0.946157   0.427358
     3  C   -0.136107  -1.773743  14.534076  -1.302300  -1.419689  -0.964349
     4  C    0.086986  -4.866423  -1.302300  12.914489  -0.742169  -0.009344
     5  C    0.529249  -0.946157  -1.419689  -0.742169   7.794744   0.401086
     6  C    0.291974   0.427358  -0.964349  -0.009344   0.401086   5.527788
     7  H    0.412894  -0.033824   0.016136  -0.002094  -0.009578  -0.017326
     8  H   -0.013523   0.394738  -0.011440  -0.014697  -0.000132  -0.005266
     9  H   -0.005812  -0.015281  -0.039591   0.411040   0.000445  -0.006374
    10  H   -0.003714  -0.005391   0.014290  -0.062556   0.436535  -0.012946
    11  H   -0.005526  -0.028362   0.021477  -0.031438  -0.003623   0.419847
    12  C    0.433307  -0.603887  -6.233270   1.705280   1.184930   0.089498
    13  C   -0.337460   0.289382   1.745488  -0.747510  -0.721193   0.002055
    14  H   -0.006962   0.000245  -0.122863   0.067002   0.028293   0.006499
    15  H    0.000713   0.005160   0.039433  -0.026482  -0.002660  -0.000596
    16  O    0.001685   0.066251   0.019233  -0.149405  -0.010270  -0.006925
    17  Cl  -0.067280  -0.041884   0.168927   0.089412  -0.103438   0.007141
              7          8          9         10         11         12
     1  C    0.412894  -0.013523  -0.005812  -0.003714  -0.005526   0.433307
     2  C   -0.033824   0.394738  -0.015281  -0.005391  -0.028362  -0.603887
     3  C    0.016136  -0.011440  -0.039591   0.014290   0.021477  -6.233270
     4  C   -0.002094  -0.014697   0.411040  -0.062556  -0.031438   1.705280
     5  C   -0.009578  -0.000132   0.000445   0.436535  -0.003623   1.184930
     6  C   -0.017326  -0.005266  -0.006374  -0.012946   0.419847   0.089498
     7  H    0.447318  -0.002875   0.000017  -0.000055  -0.003211   0.006731
     8  H   -0.002875   0.433667  -0.000006   0.000015  -0.000045   0.028888
     9  H    0.000017  -0.000006   0.452620  -0.003054  -0.000073   0.033752
    10  H   -0.000055   0.000015  -0.003054   0.446419  -0.003226   0.007668
    11  H   -0.003211  -0.000045  -0.000073  -0.003226   0.442380   0.002648
    12  C    0.006731   0.028888   0.033752   0.007668   0.002648  14.535898
    13  C    0.000250  -0.004603  -0.021193  -0.000051  -0.000330  -4.606087
    14  H    0.000000  -0.000046   0.000447  -0.000004   0.000000  -0.033196
    15  H    0.000000   0.000038   0.000316   0.000000   0.000000  -0.107287
    16  O    0.000014   0.002273   0.000386   0.000000   0.000002   0.143202
    17  Cl  -0.000005  -0.000161  -0.000353   0.000019  -0.000010  -0.085756
             13         14         15         16         17
     1  C   -0.337460  -0.006962   0.000713   0.001685  -0.067280
     2  C    0.289382   0.000245   0.005160   0.066251  -0.041884
     3  C    1.745488  -0.122863   0.039433   0.019233   0.168927
     4  C   -0.747510   0.067002  -0.026482  -0.149405   0.089412
     5  C   -0.721193   0.028293  -0.002660  -0.010270  -0.103438
     6  C    0.002055   0.006499  -0.000596  -0.006925   0.007141
     7  H    0.000250   0.000000   0.000000   0.000014  -0.000005
     8  H   -0.004603  -0.000046   0.000038   0.002273  -0.000161
     9  H   -0.021193   0.000447   0.000316   0.000386  -0.000353
    10  H   -0.000051  -0.000004   0.000000   0.000000   0.000019
    11  H   -0.000330   0.000000   0.000000   0.000002  -0.000010
    12  C   -4.606087  -0.033196  -0.107287   0.143202  -0.085756
    13  C    9.696088   0.451920   0.464243   0.093594  -0.061474
    14  H    0.451920   0.427608  -0.023723   0.005770  -0.058781
    15  H    0.464243  -0.023723   0.435634  -0.001067  -0.029065
    16  O    0.093594   0.005770  -0.001067   8.239777   0.016834
    17  Cl  -0.061474  -0.058781  -0.029065   0.016834  17.156101
 Mulliken atomic charges:
              1
     1  C   -0.345129
     2  C    0.493960
     3  C    1.444293
     4  C   -1.319791
     5  C   -0.416373
     6  C   -0.150121
     7  H    0.185608
     8  H    0.193178
     9  H    0.192715
    10  H    0.186050
    11  H    0.189492
    12  C   -0.502320
    13  C   -0.243118
    14  H    0.257792
    15  H    0.245345
    16  O   -0.421354
    17  Cl   0.009772
 Sum of Mulliken charges=   0.00000
 Atomic charges with hydrogens summed into heavy atoms:
              1
     1  C   -0.159520
     2  C    0.687138
     3  C    1.444293
     4  C   -1.127075
     5  C   -0.230323
     6  C    0.039370
     7  H    0.000000
     8  H    0.000000
     9  H    0.000000
    10  H    0.000000
    11  H    0.000000
    12  C   -0.502320
    13  C    0.260019
    14  H    0.000000
    15  H    0.000000
    16  O   -0.421354
    17  Cl   0.009772
 Sum of Mulliken charges=   0.00000
 Electronic spatial extent (au):  <R**2>=  1790.3122
 Charge=     0.0000 electrons
 Dipole moment (field-independent basis, Debye):
    X=    -2.3648    Y=    -2.9683    Z=     1.9535  Tot=     4.2684
 Quadrupole moment (field-independent basis, Debye-Ang):
   XX=   -57.2545   YY=   -71.7679   ZZ=   -66.0741
   XY=    -0.3842   XZ=     6.6268   YZ=    -4.3853
 Traceless Quadrupole moment (field-independent basis, Debye-Ang):
   XX=     7.7777   YY=    -6.7358   ZZ=    -1.0419
   XY=    -0.3842   XZ=     6.6268   YZ=    -4.3853
 Octapole moment (field-independent basis, Debye-Ang**2):
  XXX=   -20.0385  YYY=   -28.5830  ZZZ=     2.0456  XYY=   -18.5829
  XXY=    -0.5330  XXZ=     1.6905  XZZ=    14.8638  YZZ=     0.0781
  YYZ=    -1.1988  XYZ=     4.9585
 Hexadecapole moment (field-independent basis, Debye-Ang**3):
 XXXX= -1475.0779 YYYY=  -639.8590 ZZZZ=  -179.4209 XXXY=    43.3247
 XXXZ=    58.8825 YYYX=   -26.7218 YYYZ=   -19.4770 ZZZX=     3.9084
 ZZZY=     3.3485 XXYY=  -362.4074 XXZZ=  -307.4436 YYZZ=  -123.9803
 XXYZ=   -13.3094 YYXZ=    -3.4997 ZZXY=    -8.5656
 N-N= 5.526727587402D+02 E-N=-3.091751170525D+03  KE= 8.409537819530D+02
 1|1|UNPC-UNK|SP|RMP2-FC|6-311+G(d,p)|C8H7Cl1O1|PCUSER|15-Oct-2017|0||#
  MP2/6-311+G(D,P) SCRF=(SOLVENT=ETHANOL) GEOM=CONNECTIVITY||Title Card
  Required||0,1|C|C,1,1.39562951|C,2,1.40548844,1,120.12599899|C,3,1.40
 537942,2,119.62593546,1,-1.95879395,0|C,4,1.39834382,3,120.00121653,2,
 1.49697108,0|C,5,1.3995361,4,120.20590595,3,-1.06514864,0|H,1,1.086627
 38,2,119.8542665,3,-179.38944951,0|H,2,1.08605683,1,121.13162333,6,-17
 9.27764747,0|H,4,1.08552057,3,120.84174715,2,179.84011046,0|H,5,1.0865
 4766,4,119.7254284,3,179.99177357,0|H,6,1.08672227,5,120.01912439,4,17
 9.86135709,0|C,3,1.49406761,2,118.13286946,1,-178.15066587,0|C,12,1.52
 397081,3,118.79086535,2,-169.83856503,0|H,13,1.09111093,12,111.7373862
 ,3,-59.31573476,0|H,13,1.08884056,12,108.22075165,3,178.83897106,0|O,1
 2,1.22263554,3,121.75341027,2,10.8184831,0|Cl,13,1.78484504,12,110.185
 0184,3,60.6416221,0||Version=x86-Win32-G03RevB.05|State=1-A|HF=-841.49
 61867|MP2=-842.932985|RMSD=8.662e-009|PG=C01 [X(C8H7Cl1O1)]||@


 Statistics are no substitute for judgment.
                            -- Henry Clay
 Job cpu time:  0 days  0 hours  8 minutes 10.0 seconds.
 File lengths (MBytes):  RWF=   1581 Int=      0 D2E=      0 Chk=     17 Scr=      1
 Normal termination of Gaussian 03 at Sun Oct 15 16:34:34 2017.
