# Supplementary material for: Conformational preferences of α-fluoroketones may influence their reactivity
Source: Beilstein J Org Chem. 2017 Dec 29;13:2915–21. doi: 10.3762/bjoc.13.284 (PMC5753061; doi:10.3762/bjoc.13.284)
Supplement: File 2 — Details of computational conformational analysis. [file Beilstein_J_Org_Chem-13-2915-s002.zip › Computation/CH2Cl130.out]

 Entering Link 1 = C:\G03W\l1.exe PID=      5264.
  
 Copyright (c) 1988,1990,1992,1993,1995,1998,2003, Gaussian, Inc.
                  All Rights Reserved.
  
 This is the Gaussian(R) 03 program.  It is based on the
 the Gaussian(R) 98 system (copyright 1998, Gaussian, Inc.),
 the Gaussian(R) 94 system (copyright 1995, Gaussian, Inc.),
 the Gaussian 92(TM) system (copyright 1992, Gaussian, Inc.),
 the Gaussian 90(TM) system (copyright 1990, Gaussian, Inc.),
 the Gaussian 88(TM) system (copyright 1988, Gaussian, Inc.),
 the Gaussian 86(TM) system (copyright 1986, Carnegie Mellon
 University), and the Gaussian 82(TM) system (copyright 1983,
 Carnegie Mellon University). Gaussian is a federally registered
 trademark of Gaussian, Inc.
  
 This software contains proprietary and confidential information,
 including trade secrets, belonging to Gaussian, Inc.
  
 This software is provided under written license and may be
 used, copied, transmitted, or stored only in accord with that
 written license.
  
 The following legend is applicable only to US Government
 contracts under DFARS:
  
                    RESTRICTED RIGHTS LEGEND
  
 Use, duplication or disclosure by the US Government is subject
 to restrictions as set forth in subparagraph (c)(1)(ii) of the
 Rights in Technical Data and Computer Software clause at DFARS
 252.227-7013.
  
 Gaussian, Inc.
 Carnegie Office Park, Building 6, Pittsburgh, PA 15106 USA
  
 The following legend is applicable only to US Government
 contracts under FAR:
  
                    RESTRICTED RIGHTS LEGEND
  
 Use, reproduction and disclosure by the US Government is subject
 to restrictions as set forth in subparagraph (c) of the
 Commercial Computer Software - Restricted Rights clause at FAR
 52.227-19.
  
 Gaussian, Inc.
 Carnegie Office Park, Building 6, Pittsburgh, PA 15106 USA
  
  
 ---------------------------------------------------------------
 Warning -- This program may not be used in any manner that
 competes with the business of Gaussian, Inc. or will provide
 assistance to any competitor of Gaussian, Inc.  The licensee
 of this program is prohibited from giving any competitor of
 Gaussian, Inc. access to this program.  By using this program,
 the user acknowledges that Gaussian, Inc. is engaged in the
 business of creating and licensing software in the field of
 computational chemistry and represents and warrants to the
 licensee that it is not a competitor of Gaussian, Inc. and that
 it will not use this program in any manner prohibited above.
 ---------------------------------------------------------------
  

 Cite this work as:
 Gaussian 03, Revision B.05,
 M. J. Frisch, G. W. Trucks, H. B. Schlegel, G. E. Scuseria, 
 M. A. Robb, J. R. Cheeseman, J. A. Montgomery, Jr., T. Vreven, 
 K. N. Kudin, J. C. Burant, J. M. Millam, S. S. Iyengar, J. Tomasi, 
 V. Barone, B. Mennucci, M. Cossi, G. Scalmani, N. Rega, 
 G. A. Petersson, H. Nakatsuji, M. Hada, M. Ehara, K. Toyota, 
 R. Fukuda, J. Hasegawa, M. Ishida, T. Nakajima, Y. Honda, O. Kitao, 
 H. Nakai, M. Klene, X. Li, J. E. Knox, H. P. Hratchian, J. B. Cross, 
 C. Adamo, J. Jaramillo, R. Gomperts, R. E. Stratmann, O. Yazyev, 
 A. J. Austin, R. Cammi, C. Pomelli, J. W. Ochterski, P. Y. Ayala, 
 K. Morokuma, G. A. Voth, P. Salvador, J. J. Dannenberg, 
 V. G. Zakrzewski, S. Dapprich, A. D. Daniels, M. C. Strain, 
 O. Farkas, D. K. Malick, A. D. Rabuck, K. Raghavachari, 
 J. B. Foresman, J. V. Ortiz, Q. Cui, A. G. Baboul, S. Clifford, 
 J. Cioslowski, B. B. Stefanov, G. Liu, A. Liashenko, P. Piskorz, 
 I. Komaromi, R. L. Martin, D. J. Fox, T. Keith, M. A. Al-Laham, 
 C. Y. Peng, A. Nanayakkara, M. Challacombe, P. M. W. Gill, 
 B. Johnson, W. Chen, M. W. Wong, C. Gonzalez, and J. A. Pople, 
 Gaussian, Inc., Pittsburgh PA, 2003.
 
 **********************************************
 Gaussian 03:  x86-Win32-G03RevB.05  8-Nov-2003
                  03-Aug-2017 
 **********************************************
 %chk=CH2F.chk
 %mem=6MW
 %nproc=1
 Will use up to    1 processors via shared memory.
 Default route:  MaxDisk=2000MB
 ------------------------------------
 # mp2/6-311+g(d,p) geom=connectivity
 ------------------------------------
 1/38=1,57=2/1;
 2/17=6,18=5,40=1/2;
 3/5=4,6=6,7=111,11=9,16=1,25=1,30=1/1,2,3;
 4//1;
 5/5=2,38=5/2;
 8/10=2,27=262144000/1;
 9/16=-3,27=262144000/6;
 6/7=2,8=2,9=2,10=2/1;
 99/5=1,9=1/99;
 -------------------
 Title Card Required
 -------------------
 Symbolic Z-matrix:
 Charge =  0 Multiplicity = 1
 C
 C                    1    B1
 C                    2    B2       1    A1
 C                    3    B3       2    A2       1    D1       0
 C                    4    B4       3    A3       2    D2       0
 C                    5    B5       4    A4       3    D3       0
 H                    1    B6       2    A5       3    D4       0
 H                    2    B7       1    A6       6    D5       0
 H                    4    B8       3    A7       2    D6       0
 H                    5    B9       4    A8       3    D7       0
 H                    6    B10      5    A9       4    D8       0
 C                    3    B11      2    A10      1    D9       0
 C                    12   B12      3    A11      2    D10      0
 H                    13   B13      12   A12      3    D11      0
 H                    13   B14      12   A13      3    D12      0
 O                    12   B15      3    A14      2    D13      0
 Cl                   13   B16      12   A15      3    D14      0
       Variables:
  B1                    1.39563                  
  B2                    1.40549                  
  B3                    1.40538                  
  B4                    1.39834                  
  B5                    1.39954                  
  B6                    1.08663                  
  B7                    1.08606                  
  B8                    1.08552                  
  B9                    1.08655                  
  B10                   1.08672                  
  B11                   1.49407                  
  B12                   1.52397                  
  B13                   1.09111                  
  B14                   1.08884                  
  B15                   1.22264                  
  B16                   1.78485                  
  A1                  120.126                    
  A2                  119.62594                  
  A3                  120.00122                  
  A4                  120.20591                  
  A5                  119.85427                  
  A6                  121.13162                  
  A7                  120.84175                  
  A8                  119.72543                  
  A9                  120.01912                  
  A10                 118.13287                  
  A11                 118.79087                  
  A12                 111.73739                  
  A13                 108.22075                  
  A14                 121.75341                  
  A15                 110.18502                  
  D1                   -1.95879                  
  D2                    1.49697                  
  D3                   -1.06515                  
  D4                 -179.38945                  
  D5                 -179.27765                  
  D6                  179.84011                  
  D7                  179.99177                  
  D8                  179.86136                  
  D9                 -178.15067                  
  D10                -169.83857                  
  D11                 -69.31573                  
  D12                 168.83897                  
  D13                  10.81848                  
  D14                  50.64162                  
 
                          Input orientation:                          
 ---------------------------------------------------------------------
 Center     Atomic     Atomic              Coordinates (Angstroms)
 Number     Number      Type              X           Y           Z
 ---------------------------------------------------------------------
    1          6             0        0.000000    0.000000    0.000000
    2          6             0        0.000000    0.000000    1.395630
    3          6             0        1.215640    0.000000    2.101049
    4          6             0        2.429323   -0.041757    1.393714
    5          6             0        2.423695   -0.051369   -0.004586
    6          6             0        1.211443   -0.041992   -0.703913
    7          1             0       -0.942372    0.010042   -0.540918
    8          1             0       -0.929419    0.020489    1.957127
    9          1             0        3.379600   -0.039945    1.918427
   10          1             0        3.364661   -0.083566   -0.546927
   11          1             0        1.210638   -0.047227   -1.790623
   12          6             0        1.164022   -0.042519    3.593619
   13          6             0        2.448524    0.192101    4.379428
   14          1             0        3.151334   -0.634062    4.260957
   15          1             0        2.187001    0.322134    5.428366
   16          8             0        0.124541   -0.271404    4.195225
   17         17             0        3.252584    1.682113    3.814605
 ---------------------------------------------------------------------
                    Distance matrix (angstroms):
                    1          2          3          4          5
     1  C    0.000000
     2  C    1.395630   0.000000
     3  C    2.427383   1.405488   0.000000
     4  C    2.801034   2.429682   1.405379   0.000000
     5  C    2.424244   2.799561   2.428113   1.398344   0.000000
     6  C    1.401732   2.424343   2.805280   2.425545   1.399536
     7  H    1.086627   2.153691   3.411321   3.887648   3.409081
     8  H    2.166700   1.086057   2.149980   3.406238   3.885468
     9  H    3.886342   3.420031   2.172019   1.085521   2.147525
    10  H    3.409846   3.886058   3.411311   2.154690   1.086548
    11  H    2.161991   3.408823   3.891961   3.409578   2.159040
    12  C    3.777678   2.487551   1.494068   2.537828   3.812340
    13  C    5.021111   3.864611   2.597675   2.994920   4.390839
    14  H    5.337480   4.306163   2.968863   3.015495   4.366216
    15  H    5.861220   4.598881   3.481142   4.058270   5.450917
    16  O    4.205839   2.815476   2.376916   3.634999   4.793009
    17  Cl   5.287723   4.388650   3.148796   3.083862   4.275306
                    6          7          8          9         10
     6  C    0.000000
     7  H    2.160601   0.000000
     8  H    3.415894   2.498101   0.000000
     9  H    3.402584   4.972959   4.309617   0.000000
    10  H    2.159333   4.308054   4.971945   2.465785   0.000000
    11  H    1.086722   2.490079   4.316255   4.296685   2.487552
    12  C    4.297794   4.640480   2.657926   2.777600   4.689202
    13  C    5.236938   5.978388   4.160227   2.641453   5.018393
    14  H    5.363176   6.342815   4.731660   2.427452   4.843996
    15  H    6.220060   6.747054   4.674672   3.724656   6.103736
    16  O    5.023499   4.862979   2.491007   3.979044   5.746447
    17  Cl   5.249362   6.274078   4.868302   2.564587   4.706713
                   11         12         13         14         15
    11  H    0.000000
    12  C    5.384445   0.000000
    13  C    6.297552   1.523971   0.000000
    14  H    6.382185   2.178227   1.091111   0.000000
    15  H    7.294073   2.132078   1.088841   1.790836   0.000000
    16  O    6.087711   1.222636   2.376902   3.049150   2.475211
    17  Cl   6.211179   2.717587   1.784845   2.360963   2.364155
                   16         17
    16  O    0.000000
    17  Cl   3.707526   0.000000
 Stoichiometry    C8H7ClO
 Framework group  C1[X(C8H7ClO)]
 Deg. of freedom    45
 Full point group                 C1      NOp   1
 Largest Abelian subgroup         C1      NOp   1
 Largest concise Abelian subgroup C1      NOp   1
                         Standard orientation:                         
 ---------------------------------------------------------------------
 Center     Atomic     Atomic              Coordinates (Angstroms)
 Number     Number      Type              X           Y           Z
 ---------------------------------------------------------------------
    1          6             0       -2.731203    0.610256   -0.466958
    2          6             0       -1.460012    1.176591   -0.361511
    3          6             0       -0.386304    0.413631    0.128836
    4          6             0       -0.608895   -0.908368    0.550576
    5          6             0       -1.886543   -1.468039    0.451844
    6          6             0       -2.951521   -0.708351   -0.045546
    7          1             0       -3.556030    1.201094   -0.855970
    8          1             0       -1.273917    2.200458   -0.672289
    9          1             0        0.206479   -1.516168    0.930181
   10          1             0       -2.053565   -2.490578    0.779110
   11          1             0       -3.942728   -1.147059   -0.123073
   12          6             0        0.945900    1.076638    0.262596
   13          6             0        2.166784    0.216323    0.565560
   14          1             0        2.133757   -0.189944    1.577676
   15          1             0        3.056885    0.828595    0.429849
   16          8             0        1.076845    2.286753    0.147214
   17         17             0        2.252066   -1.154854   -0.573858
 ---------------------------------------------------------------------
 Rotational constants (GHZ):      1.9534055      0.8259925      0.6266391
 Standard basis: 6-311+G(d,p) (5D, 7F)
 There are   270 symmetry adapted basis functions of A   symmetry.
 Integral buffers will be    262144 words long.
 Raffenetti 1 integral format.
 Two-electron integral symmetry is turned on.
   270 basis functions,   433 primitive gaussians,   280 cartesian basis functions
    40 alpha electrons       40 beta electrons
       nuclear repulsion energy       555.5802704530 Hartrees.
 NAtoms=   17 NActive=   17 NUniq=   17 SFac= 1.00D+00 NAtFMM=   60 Big=F
 One-electron integrals computed using PRISM.
 NBasis=   270 RedAO= T  NBF=   270
 NBsUse=   270 1.00D-06 NBFU=   270
 Harris functional with IExCor=  205 diagonalized for initial guess.
 ExpMin= 4.38D-02 ExpMax= 1.06D+05 ExpMxC= 3.62D+03 IAcc=2 IRadAn=         4 AccDes= 0.00D+00
 HarFok:  IExCor= 205 AccDes= 0.00D+00 IRadAn=         4 IDoV=1
 ScaDFX=  1.000000  1.000000  1.000000  1.000000
 Initial guess orbital symmetries:
       Occupied  (A) (A) (A) (A) (A) (A) (A) (A) (A) (A) (A) (A)
                 (A) (A) (A) (A) (A) (A) (A) (A) (A) (A) (A) (A)
                 (A) (A) (A) (A) (A) (A) (A) (A) (A) (A) (A) (A)
                 (A) (A) (A) (A)
       Virtual   (A) (A) (A) (A) (A) (A) (A) (A) (A) (A) (A) (A)
                 (A) (A) (A) (A) (A) (A) (A) (A) (A) (A) (A) (A)
                 (A) (A) (A) (A) (A) (A) (A) (A) (A) (A) (A) (A)
                 (A) (A) (A) (A) (A) (A) (A) (A) (A) (A) (A) (A)
                 (A) (A) (A) (A) (A) (A) (A) (A) (A) (A) (A) (A)
                 (A) (A) (A) (A) (A) (A) (A) (A) (A) (A) (A) (A)
                 (A) (A) (A) (A) (A) (A) (A) (A) (A) (A) (A) (A)
                 (A) (A) (A) (A) (A) (A) (A) (A) (A) (A) (A) (A)
                 (A) (A) (A) (A) (A) (A) (A) (A) (A) (A) (A) (A)
                 (A) (A) (A) (A) (A) (A) (A) (A) (A) (A) (A) (A)
                 (A) (A) (A) (A) (A) (A) (A) (A) (A) (A) (A) (A)
                 (A) (A) (A) (A) (A) (A) (A) (A) (A) (A) (A) (A)
                 (A) (A) (A) (A) (A) (A) (A) (A) (A) (A) (A) (A)
                 (A) (A) (A) (A) (A) (A) (A) (A) (A) (A) (A) (A)
                 (A) (A) (A) (A) (A) (A) (A) (A) (A) (A) (A) (A)
                 (A) (A) (A) (A) (A) (A) (A) (A) (A) (A) (A) (A)
                 (A) (A) (A) (A) (A) (A) (A) (A) (A) (A) (A) (A)
                 (A) (A) (A) (A) (A) (A) (A) (A) (A) (A) (A) (A)
                 (A) (A) (A) (A) (A) (A) (A) (A) (A) (A) (A) (A)
                 (A) (A)
 The electronic state of the initial guess is 1-A.
 Requested convergence on RMS density matrix=1.00D-08 within 128 cycles.
 Requested convergence on MAX density matrix=1.00D-06.
 Requested convergence on             energy=1.00D-06.
 No special actions if energy rises.
 SCF Done:  E(RHF) =  -841.478728764     A.U. after   17 cycles
             Convg  =    0.9570D-08             -V/T =  2.0006
             S**2   =   0.0000
 ExpMin= 4.38D-02 ExpMax= 1.06D+05 ExpMxC= 3.62D+03 IAcc=3 IRadAn=         5 AccDes= 0.00D+00
 HarFok:  IExCor= 205 AccDes= 0.00D+00 IRadAn=         5 IDoV=1
 ScaDFX=  1.000000  1.000000  1.000000  1.000000
 Range of M.O.s used for correlation:    15   270
 NBasis=   270 NAE=    40 NBE=    40 NFC=    14 NFV=     0
 NROrb=    256 NOA=    26 NOB=    26 NVA=   230 NVB=   230

 **** Warning!!: The largest alpha MO coefficient is  0.15654709D+03

 Disk-based method using OVN memory for  9 occupieds at a time.
 Estimated scratch disk usage=   193572966 words.
 Actual    scratch disk usage=   193204326 words.
 JobTyp=1 Pass  1:  I=   1 to   9 NPSUse=  1 ParTrn=F ParDer=F DoDerP=F.
 JobTyp=1 Pass  2:  I=  10 to  18 NPSUse=  1 ParTrn=F ParDer=F DoDerP=F.
 JobTyp=1 Pass  3:  I=  19 to  26 NPSUse=  1 ParTrn=F ParDer=F DoDerP=F.
 Spin components of T(2) and E(2):
     alpha-alpha T2 =       0.7058472010D-01 E2=     -0.1917480979D+00
     alpha-beta  T2 =       0.3680530329D+00 E2=     -0.1058295045D+01
     beta-beta   T2 =       0.7058472010D-01 E2=     -0.1917480979D+00
 ANorm=    0.1228504161D+01
 E2 =    -0.1441791241D+01 EUMP2 =    -0.84292052000453D+03

 **********************************************************************

            Population analysis using the SCF density.

 **********************************************************************

 Orbital symmetries:
       Occupied  (A) (A) (A) (A) (A) (A) (A) (A) (A) (A) (A) (A)
                 (A) (A) (A) (A) (A) (A) (A) (A) (A) (A) (A) (A)
                 (A) (A) (A) (A) (A) (A) (A) (A) (A) (A) (A) (A)
                 (A) (A) (A) (A)
       Virtual   (A) (A) (A) (A) (A) (A) (A) (A) (A) (A) (A) (A)
                 (A) (A) (A) (A) (A) (A) (A) (A) (A) (A) (A) (A)
                 (A) (A) (A) (A) (A) (A) (A) (A) (A) (A) (A) (A)
                 (A) (A) (A) (A) (A) (A) (A) (A) (A) (A) (A) (A)
                 (A) (A) (A) (A) (A) (A) (A) (A) (A) (A) (A) (A)
                 (A) (A) (A) (A) (A) (A) (A) (A) (A) (A) (A) (A)
                 (A) (A) (A) (A) (A) (A) (A) (A) (A) (A) (A) (A)
                 (A) (A) (A) (A) (A) (A) (A) (A) (A) (A) (A) (A)
                 (A) (A) (A) (A) (A) (A) (A) (A) (A) (A) (A) (A)
                 (A) (A) (A) (A) (A) (A) (A) (A) (A) (A) (A) (A)
                 (A) (A) (A) (A) (A) (A) (A) (A) (A) (A) (A) (A)
                 (A) (A) (A) (A) (A) (A) (A) (A) (A) (A) (A) (A)
                 (A) (A) (A) (A) (A) (A) (A) (A) (A) (A) (A) (A)
                 (A) (A) (A) (A) (A) (A) (A) (A) (A) (A) (A) (A)
                 (A) (A) (A) (A) (A) (A) (A) (A) (A) (A) (A) (A)
                 (A) (A) (A) (A) (A) (A) (A) (A) (A) (A) (A) (A)
                 (A) (A) (A) (A) (A) (A) (A) (A) (A) (A) (A) (A)
                 (A) (A) (A) (A) (A) (A) (A) (A) (A) (A) (A) (A)
                 (A) (A) (A) (A) (A) (A) (A) (A) (A) (A) (A) (A)
                 (A) (A)
 The electronic state is 1-A.
 Alpha  occ. eigenvalues -- -104.83991 -20.56579 -11.35948 -11.31667 -11.26397
 Alpha  occ. eigenvalues --  -11.26168 -11.26103 -11.25821 -11.25355 -11.25211
 Alpha  occ. eigenvalues --  -10.56698  -8.03521  -8.03226  -8.03224  -1.40403
 Alpha  occ. eigenvalues --   -1.17535  -1.15501  -1.05003  -1.03268  -0.96983
 Alpha  occ. eigenvalues --   -0.87350  -0.84425  -0.77480  -0.72078  -0.67371
 Alpha  occ. eigenvalues --   -0.66726  -0.65004  -0.62709  -0.61260  -0.60172
 Alpha  occ. eigenvalues --   -0.57829  -0.54404  -0.52938  -0.51130  -0.50124
 Alpha  occ. eigenvalues --   -0.47658  -0.45166  -0.42702  -0.35278  -0.35043
 Alpha virt. eigenvalues --    0.05355   0.06035   0.07066   0.07616   0.08542
 Alpha virt. eigenvalues --    0.08869   0.09922   0.10058   0.11304   0.11892
 Alpha virt. eigenvalues --    0.12219   0.12393   0.13432   0.14630   0.14998
 Alpha virt. eigenvalues --    0.15906   0.16268   0.16719   0.17279   0.17979
 Alpha virt. eigenvalues --    0.19735   0.19848   0.20709   0.21348   0.21815
 Alpha virt. eigenvalues --    0.22350   0.23035   0.23862   0.24596   0.25705
 Alpha virt. eigenvalues --    0.25760   0.27083   0.27164   0.28092   0.28696
 Alpha virt. eigenvalues --    0.28852   0.29332   0.30700   0.31180   0.32013
 Alpha virt. eigenvalues --    0.32349   0.32947   0.34100   0.34724   0.35276
 Alpha virt. eigenvalues --    0.36142   0.36626   0.39963   0.40890   0.41145
 Alpha virt. eigenvalues --    0.41633   0.43586   0.45727   0.46295   0.47142
 Alpha virt. eigenvalues --    0.49800   0.50938   0.53415   0.56682   0.59019
 Alpha virt. eigenvalues --    0.60386   0.62251   0.64724   0.65979   0.66929
 Alpha virt. eigenvalues --    0.68431   0.69693   0.71445   0.71461   0.72316
 Alpha virt. eigenvalues --    0.73423   0.74824   0.76368   0.77610   0.80041
 Alpha virt. eigenvalues --    0.80666   0.81816   0.84168   0.85089   0.86160
 Alpha virt. eigenvalues --    0.87732   0.89292   0.89440   0.90815   0.91449
 Alpha virt. eigenvalues --    0.92339   0.94036   0.95071   0.98135   0.99394
 Alpha virt. eigenvalues --    0.99553   1.02298   1.05238   1.06410   1.07070
 Alpha virt. eigenvalues --    1.09011   1.10052   1.11442   1.13759   1.14700
 Alpha virt. eigenvalues --    1.17769   1.18823   1.20570   1.22312   1.23669
 Alpha virt. eigenvalues --    1.25553   1.27578   1.29279   1.31214   1.31808
 Alpha virt. eigenvalues --    1.34600   1.37234   1.39401   1.40651   1.43313
 Alpha virt. eigenvalues --    1.44246   1.47943   1.50254   1.52746   1.55841
 Alpha virt. eigenvalues --    1.66715   1.71397   1.73492   1.75208   1.76701
 Alpha virt. eigenvalues --    1.76991   1.79430   1.81816   1.82386   1.83791
 Alpha virt. eigenvalues --    1.86427   1.89353   1.91168   1.92188   1.95229
 Alpha virt. eigenvalues --    1.98836   1.99873   2.00049   2.02417   2.03808
 Alpha virt. eigenvalues --    2.04546   2.05611   2.09467   2.16532   2.19189
 Alpha virt. eigenvalues --    2.20845   2.21442   2.22626   2.23406   2.25546
 Alpha virt. eigenvalues --    2.28880   2.30343   2.31354   2.35910   2.37140
 Alpha virt. eigenvalues --    2.40612   2.44358   2.48051   2.54501   2.60004
 Alpha virt. eigenvalues --    2.64685   2.68750   2.70245   2.72949   2.74253
 Alpha virt. eigenvalues --    2.74682   2.76000   2.78500   2.82760   2.86242
 Alpha virt. eigenvalues --    2.90517   2.94363   2.96995   2.99463   3.00499
 Alpha virt. eigenvalues --    3.02714   3.03929   3.04657   3.05885   3.08409
 Alpha virt. eigenvalues --    3.12101   3.16137   3.18673   3.19007   3.22307
 Alpha virt. eigenvalues --    3.24486   3.25570   3.27484   3.29484   3.33610
 Alpha virt. eigenvalues --    3.34523   3.46742   3.47132   3.60482   3.62283
 Alpha virt. eigenvalues --    3.65657   3.74250   3.75505   3.77902   3.87913
 Alpha virt. eigenvalues --    3.91048   3.91636   3.99200   4.01525   4.14714
 Alpha virt. eigenvalues --    4.18698   4.38377   4.42356   4.51095   4.55514
 Alpha virt. eigenvalues --    4.57552   4.76271   5.25222   5.62072   5.76687
 Alpha virt. eigenvalues --    6.28402  10.46819  24.73792  24.93504  24.98198
 Alpha virt. eigenvalues --   25.08522  25.09199  25.19550  25.22857  25.31707
 Alpha virt. eigenvalues --   26.80107  26.91841  27.33212  51.69000 219.33255
          Condensed to atoms (all electrons):
              1          2          3          4          5          6
     1  C    7.367162  -2.493507   0.077998   0.266197   0.578389   0.253459
     2  C   -2.493507  15.802758  -2.543948  -5.017953  -1.051134   0.633251
     3  C    0.077998  -2.543948  15.940839  -1.531865  -1.589061  -1.186467
     4  C    0.266197  -5.017953  -1.531865  12.849705  -0.383693  -0.098523
     5  C    0.578389  -1.051134  -1.589061  -0.383693   7.672551   0.422009
     6  C    0.253459   0.633251  -1.186467  -0.098523   0.422009   5.611670
     7  H    0.393245  -0.022637   0.013065  -0.003580  -0.012966  -0.005877
     8  H   -0.036101   0.380386   0.010225  -0.016485  -0.002038  -0.008446
     9  H   -0.001470  -0.024766  -0.055613   0.392750   0.028886  -0.008834
    10  H   -0.011539  -0.000753   0.015577  -0.046410   0.403274  -0.000453
    11  H    0.014728  -0.041889   0.029579  -0.042325   0.013756   0.393354
    12  C    0.348633  -0.508121  -6.918336   2.144057   1.320827   0.143953
    13  C   -0.374776   0.203629   2.250188  -1.189789  -0.850249  -0.054679
    14  H   -0.007147   0.011660  -0.126015   0.062057   0.019859   0.006365
    15  H   -0.000009   0.008650   0.044139  -0.036999  -0.000512  -0.000574
    16  O    0.005475   0.109300  -0.020690  -0.159826  -0.012812  -0.005301
    17  Cl  -0.085374  -0.011910   0.251373  -0.023514  -0.133709   0.010122
              7          8          9         10         11         12
     1  C    0.393245  -0.036101  -0.001470  -0.011539   0.014728   0.348633
     2  C   -0.022637   0.380386  -0.024766  -0.000753  -0.041889  -0.508121
     3  C    0.013065   0.010225  -0.055613   0.015577   0.029579  -6.918336
     4  C   -0.003580  -0.016485   0.392750  -0.046410  -0.042325   2.144057
     5  C   -0.012966  -0.002038   0.028886   0.403274   0.013756   1.320827
     6  C   -0.005877  -0.008446  -0.008834  -0.000453   0.393354   0.143953
     7  H    0.495453  -0.003835   0.000031  -0.000098  -0.004504   0.007267
     8  H   -0.003835   0.458235  -0.000042   0.000023  -0.000069   0.044315
     9  H    0.000031  -0.000042   0.492907  -0.004197  -0.000124   0.065112
    10  H   -0.000098   0.000023  -0.004197   0.497517  -0.004551   0.009295
    11  H   -0.004504  -0.000069  -0.000124  -0.004551   0.494477   0.003099
    12  C    0.007267   0.044315   0.065112   0.009295   0.003099  15.478666
    13  C    0.000035   0.001355  -0.035338   0.000019  -0.000393  -5.445751
    14  H    0.000000  -0.000058   0.000560  -0.000005   0.000000   0.000430
    15  H    0.000000   0.000034   0.000304   0.000000   0.000000  -0.101791
    16  O    0.000045   0.001591   0.000003   0.000000   0.000006   0.132105
    17  Cl   0.000011  -0.000184  -0.008776   0.000256  -0.000007  -0.094776
             13         14         15         16         17
     1  C   -0.374776  -0.007147  -0.000009   0.005475  -0.085374
     2  C    0.203629   0.011660   0.008650   0.109300  -0.011910
     3  C    2.250188  -0.126015   0.044139  -0.020690   0.251373
     4  C   -1.189789   0.062057  -0.036999  -0.159826  -0.023514
     5  C   -0.850249   0.019859  -0.000512  -0.012812  -0.133709
     6  C   -0.054679   0.006365  -0.000574  -0.005301   0.010122
     7  H    0.000035   0.000000   0.000000   0.000045   0.000011
     8  H    0.001355  -0.000058   0.000034   0.001591  -0.000184
     9  H   -0.035338   0.000560   0.000304   0.000003  -0.008776
    10  H    0.000019  -0.000005   0.000000   0.000000   0.000256
    11  H   -0.000393   0.000000   0.000000   0.000006  -0.000007
    12  C   -5.445751   0.000430  -0.101791   0.132105  -0.094776
    13  C   10.686053   0.422310   0.458460   0.100208   0.042674
    14  H    0.422310   0.478567  -0.026397   0.005012  -0.070401
    15  H    0.458460  -0.026397   0.454473  -0.000551  -0.026647
    16  O    0.100208   0.005012  -0.000551   8.162142   0.017013
    17  Cl   0.042674  -0.070401  -0.026647   0.017013  17.087181
 Mulliken atomic charges:
              1
     1  C   -0.295365
     2  C    0.566983
     3  C    1.339011
     4  C   -1.163803
     5  C   -0.423378
     6  C   -0.105027
     7  H    0.144343
     8  H    0.171092
     9  H    0.158607
    10  H    0.142044
    11  H    0.144863
    12  C   -0.628984
    13  C   -0.213956
    14  H    0.223204
    15  H    0.227419
    16  O   -0.333719
    17  Cl   0.046667
 Sum of Mulliken charges=   0.00000
 Atomic charges with hydrogens summed into heavy atoms:
              1
     1  C   -0.151022
     2  C    0.738075
     3  C    1.339011
     4  C   -1.005197
     5  C   -0.281334
     6  C    0.039836
     7  H    0.000000
     8  H    0.000000
     9  H    0.000000
    10  H    0.000000
    11  H    0.000000
    12  C   -0.628984
    13  C    0.236667
    14  H    0.000000
    15  H    0.000000
    16  O   -0.333719
    17  Cl   0.046667
 Sum of Mulliken charges=   0.00000
 Electronic spatial extent (au):  <R**2>=  1757.0400
 Charge=     0.0000 electrons
 Dipole moment (field-independent basis, Debye):
    X=    -1.4922    Y=    -2.0124    Z=     1.3233  Tot=     2.8333
 Quadrupole moment (field-independent basis, Debye-Ang):
   XX=   -58.7396   YY=   -71.3564   ZZ=   -66.8373
   XY=    -0.0949   XZ=     5.1849   YZ=    -3.4518
 Traceless Quadrupole moment (field-independent basis, Debye-Ang):
   XX=     6.9048   YY=    -5.7119   ZZ=    -1.1929
   XY=    -0.0949   XZ=     5.1849   YZ=    -3.4518
 Octapole moment (field-independent basis, Debye-Ang**2):
  XXX=    -6.6003  YYY=   -24.1314  ZZZ=     0.5273  XYY=   -15.1192
  XXY=     3.1029  XXZ=     0.5844  XZZ=    14.4650  YZZ=     0.9816
  YYZ=    -2.1198  XYZ=     3.9948
 Hexadecapole moment (field-independent basis, Debye-Ang**3):
 XXXX= -1451.4008 YYYY=  -663.3091 ZZZZ=  -166.1597 XXXY=    38.7763
 XXXZ=    43.1904 YYYX=   -28.0310 YYYZ=   -13.5470 ZZZX=     3.0577
 ZZZY=     4.8454 XXYY=  -363.0891 XXZZ=  -299.7752 YYZZ=  -127.7670
 XXYZ=   -11.9257 YYXZ=    -3.8728 ZZXY=    -7.0783
 N-N= 5.555802704530D+02 E-N=-3.097370458745D+03  KE= 8.409614846009D+02
 1|1|UNPC-UNK|SP|RMP2-FC|6-311+G(d,p)|C8H7Cl1O1|PCUSER|03-Aug-2017|0||#
  MP2/6-311+G(D,P) GEOM=CONNECTIVITY||Title Card Required||0,1|C|C,1,1.
 39562951|C,2,1.40548844,1,120.12599899|C,3,1.40537942,2,119.62593546,1
 ,-1.95879395,0|C,4,1.39834382,3,120.00121653,2,1.49697108,0|C,5,1.3995
 361,4,120.20590595,3,-1.06514864,0|H,1,1.08662738,2,119.8542665,3,-179
 .38944951,0|H,2,1.08605683,1,121.13162333,6,-179.27764747,0|H,4,1.0855
 2057,3,120.84174715,2,179.84011046,0|H,5,1.08654766,4,119.7254284,3,17
 9.99177357,0|H,6,1.08672227,5,120.01912439,4,179.86135709,0|C,3,1.4940
 6761,2,118.13286946,1,-178.15066587,0|C,12,1.52397081,3,118.79086535,2
 ,-169.83856503,0|H,13,1.09111093,12,111.7373862,3,-69.31573476,0|H,13,
 1.08884056,12,108.22075165,3,168.83897106,0|O,12,1.22263554,3,121.7534
 1027,2,10.8184831,0|Cl,13,1.78484504,12,110.1850184,3,50.6416221,0||Ve
 rsion=x86-Win32-G03RevB.05|State=1-A|HF=-841.4787288|MP2=-842.92052|RM
 SD=9.570e-009|PG=C01 [X(C8H7Cl1O1)]||@


 WE MIGHT AS WELL ATTEMPT TO INTRODUCE A NEW PLANET 
 INTO THE SOLAR SYSTEM, OR TO ANNIHILATE ONE ALREADYIN EXISTENCE, 
 AS TO CREATE OR DESTROY A PARTICLE OF HYDROGEN.
 ALL THE CHANGES WE CAN PRODUCE CONSIST IN SEPARATING PARTICLES
 THAT ARE IN A STATE OF ... COMBINATION, AND JOINING 
 THOSE THAT WERE PREVIOUSLY AT A DISTANCE.

                                    -- JOHN DALTON, 1810
 Job cpu time:  0 days  0 hours  7 minutes 36.0 seconds.
 File lengths (MBytes):  RWF=   1523 Int=      0 D2E=      0 Chk=     17 Scr=      1
 Normal termination of Gaussian 03 at Thu Aug 03 21:11:31 2017.
