# Supplementary material for: Conformational preferences of α-fluoroketones may influence their reactivity
Source: Beilstein J Org Chem. 2017 Dec 29;13:2915–21. doi: 10.3762/bjoc.13.284 (PMC5753061; doi:10.3762/bjoc.13.284)
Supplement: File 2 — Details of computational conformational analysis. [file Beilstein_J_Org_Chem-13-2915-s002.zip › Computation/CH2Cl130_EtOH.out]

 Entering Link 1 = C:\G03W\l1.exe PID=      2660.
  
 Copyright (c) 1988,1990,1992,1993,1995,1998,2003, Gaussian, Inc.
                  All Rights Reserved.
  
 This is the Gaussian(R) 03 program.  It is based on the
 the Gaussian(R) 98 system (copyright 1998, Gaussian, Inc.),
 the Gaussian(R) 94 system (copyright 1995, Gaussian, Inc.),
 the Gaussian 92(TM) system (copyright 1992, Gaussian, Inc.),
 the Gaussian 90(TM) system (copyright 1990, Gaussian, Inc.),
 the Gaussian 88(TM) system (copyright 1988, Gaussian, Inc.),
 the Gaussian 86(TM) system (copyright 1986, Carnegie Mellon
 University), and the Gaussian 82(TM) system (copyright 1983,
 Carnegie Mellon University). Gaussian is a federally registered
 trademark of Gaussian, Inc.
  
 This software contains proprietary and confidential information,
 including trade secrets, belonging to Gaussian, Inc.
  
 This software is provided under written license and may be
 used, copied, transmitted, or stored only in accord with that
 written license.
  
 The following legend is applicable only to US Government
 contracts under DFARS:
  
                    RESTRICTED RIGHTS LEGEND
  
 Use, duplication or disclosure by the US Government is subject
 to restrictions as set forth in subparagraph (c)(1)(ii) of the
 Rights in Technical Data and Computer Software clause at DFARS
 252.227-7013.
  
 Gaussian, Inc.
 Carnegie Office Park, Building 6, Pittsburgh, PA 15106 USA
  
 The following legend is applicable only to US Government
 contracts under FAR:
  
                    RESTRICTED RIGHTS LEGEND
  
 Use, reproduction and disclosure by the US Government is subject
 to restrictions as set forth in subparagraph (c) of the
 Commercial Computer Software - Restricted Rights clause at FAR
 52.227-19.
  
 Gaussian, Inc.
 Carnegie Office Park, Building 6, Pittsburgh, PA 15106 USA
  
  
 ---------------------------------------------------------------
 Warning -- This program may not be used in any manner that
 competes with the business of Gaussian, Inc. or will provide
 assistance to any competitor of Gaussian, Inc.  The licensee
 of this program is prohibited from giving any competitor of
 Gaussian, Inc. access to this program.  By using this program,
 the user acknowledges that Gaussian, Inc. is engaged in the
 business of creating and licensing software in the field of
 computational chemistry and represents and warrants to the
 licensee that it is not a competitor of Gaussian, Inc. and that
 it will not use this program in any manner prohibited above.
 ---------------------------------------------------------------
  

 Cite this work as:
 Gaussian 03, Revision B.05,
 M. J. Frisch, G. W. Trucks, H. B. Schlegel, G. E. Scuseria, 
 M. A. Robb, J. R. Cheeseman, J. A. Montgomery, Jr., T. Vreven, 
 K. N. Kudin, J. C. Burant, J. M. Millam, S. S. Iyengar, J. Tomasi, 
 V. Barone, B. Mennucci, M. Cossi, G. Scalmani, N. Rega, 
 G. A. Petersson, H. Nakatsuji, M. Hada, M. Ehara, K. Toyota, 
 R. Fukuda, J. Hasegawa, M. Ishida, T. Nakajima, Y. Honda, O. Kitao, 
 H. Nakai, M. Klene, X. Li, J. E. Knox, H. P. Hratchian, J. B. Cross, 
 C. Adamo, J. Jaramillo, R. Gomperts, R. E. Stratmann, O. Yazyev, 
 A. J. Austin, R. Cammi, C. Pomelli, J. W. Ochterski, P. Y. Ayala, 
 K. Morokuma, G. A. Voth, P. Salvador, J. J. Dannenberg, 
 V. G. Zakrzewski, S. Dapprich, A. D. Daniels, M. C. Strain, 
 O. Farkas, D. K. Malick, A. D. Rabuck, K. Raghavachari, 
 J. B. Foresman, J. V. Ortiz, Q. Cui, A. G. Baboul, S. Clifford, 
 J. Cioslowski, B. B. Stefanov, G. Liu, A. Liashenko, P. Piskorz, 
 I. Komaromi, R. L. Martin, D. J. Fox, T. Keith, M. A. Al-Laham, 
 C. Y. Peng, A. Nanayakkara, M. Challacombe, P. M. W. Gill, 
 B. Johnson, W. Chen, M. W. Wong, C. Gonzalez, and J. A. Pople, 
 Gaussian, Inc., Pittsburgh PA, 2003.
 
 **********************************************
 Gaussian 03:  x86-Win32-G03RevB.05  8-Nov-2003
                  15-Oct-2017 
 **********************************************
 %chk=CH2F.chk
 %mem=6MW
 %nproc=1
 Will use up to    1 processors via shared memory.
 Default route:  MaxDisk=2000MB
 -----------------------------------------------------------
 # mp2/6-311+g(d,p) scrf=(solvent=ethanol) geom=connectivity
 -----------------------------------------------------------
 1/38=1,57=2/1;
 2/17=6,18=5,40=1/2;
 3/5=4,6=6,7=111,11=9,16=1,25=1,30=1,70=2201,72=4/1,2,3;
 4//1;
 5/5=2,38=5,53=4/2;
 8/10=2,27=262144000/1;
 9/16=-3,27=262144000/6;
 6/7=2,8=2,9=2,10=2/1;
 99/5=1,9=1/99;
 -------------------
 Title Card Required
 -------------------
 Symbolic Z-matrix:
 Charge =  0 Multiplicity = 1
 C
 C                    1    B1
 C                    2    B2       1    A1
 C                    3    B3       2    A2       1    D1       0
 C                    4    B4       3    A3       2    D2       0
 C                    5    B5       4    A4       3    D3       0
 H                    1    B6       2    A5       3    D4       0
 H                    2    B7       1    A6       6    D5       0
 H                    4    B8       3    A7       2    D6       0
 H                    5    B9       4    A8       3    D7       0
 H                    6    B10      5    A9       4    D8       0
 C                    3    B11      2    A10      1    D9       0
 C                    12   B12      3    A11      2    D10      0
 H                    13   B13      12   A12      3    D11      0
 H                    13   B14      12   A13      3    D12      0
 O                    12   B15      3    A14      2    D13      0
 Cl                   13   B16      12   A15      3    D14      0
       Variables:
  B1                    1.39563                  
  B2                    1.40549                  
  B3                    1.40538                  
  B4                    1.39834                  
  B5                    1.39954                  
  B6                    1.08663                  
  B7                    1.08606                  
  B8                    1.08552                  
  B9                    1.08655                  
  B10                   1.08672                  
  B11                   1.49407                  
  B12                   1.52397                  
  B13                   1.09111                  
  B14                   1.08884                  
  B15                   1.22264                  
  B16                   1.78485                  
  A1                  120.126                    
  A2                  119.62594                  
  A3                  120.00122                  
  A4                  120.20591                  
  A5                  119.85427                  
  A6                  121.13162                  
  A7                  120.84175                  
  A8                  119.72543                  
  A9                  120.01912                  
  A10                 118.13287                  
  A11                 118.79087                  
  A12                 111.73739                  
  A13                 108.22075                  
  A14                 121.75341                  
  A15                 110.18502                  
  D1                   -1.95879                  
  D2                    1.49697                  
  D3                   -1.06515                  
  D4                 -179.38945                  
  D5                 -179.27765                  
  D6                  179.84011                  
  D7                  179.99177                  
  D8                  179.86136                  
  D9                 -178.15067                  
  D10                -169.83857                  
  D11                 -69.31573                  
  D12                 168.83897                  
  D13                  10.81848                  
  D14                  50.64162                  
 
                          Input orientation:                          
 ---------------------------------------------------------------------
 Center     Atomic     Atomic              Coordinates (Angstroms)
 Number     Number      Type              X           Y           Z
 ---------------------------------------------------------------------
    1          6             0        0.000000    0.000000    0.000000
    2          6             0        0.000000    0.000000    1.395630
    3          6             0        1.215640    0.000000    2.101049
    4          6             0        2.429323   -0.041757    1.393714
    5          6             0        2.423695   -0.051369   -0.004586
    6          6             0        1.211443   -0.041992   -0.703913
    7          1             0       -0.942372    0.010042   -0.540918
    8          1             0       -0.929419    0.020489    1.957127
    9          1             0        3.379600   -0.039945    1.918427
   10          1             0        3.364661   -0.083566   -0.546927
   11          1             0        1.210638   -0.047227   -1.790623
   12          6             0        1.164022   -0.042519    3.593619
   13          6             0        2.448524    0.192101    4.379428
   14          1             0        3.151334   -0.634062    4.260957
   15          1             0        2.187001    0.322134    5.428366
   16          8             0        0.124541   -0.271404    4.195225
   17         17             0        3.252584    1.682113    3.814605
 ---------------------------------------------------------------------
                    Distance matrix (angstroms):
                    1          2          3          4          5
     1  C    0.000000
     2  C    1.395630   0.000000
     3  C    2.427383   1.405488   0.000000
     4  C    2.801034   2.429682   1.405379   0.000000
     5  C    2.424244   2.799561   2.428113   1.398344   0.000000
     6  C    1.401732   2.424343   2.805280   2.425545   1.399536
     7  H    1.086627   2.153691   3.411321   3.887648   3.409081
     8  H    2.166700   1.086057   2.149980   3.406238   3.885468
     9  H    3.886342   3.420031   2.172019   1.085521   2.147525
    10  H    3.409846   3.886058   3.411311   2.154690   1.086548
    11  H    2.161991   3.408823   3.891961   3.409578   2.159040
    12  C    3.777678   2.487551   1.494068   2.537828   3.812340
    13  C    5.021111   3.864611   2.597675   2.994920   4.390839
    14  H    5.337480   4.306163   2.968863   3.015495   4.366216
    15  H    5.861220   4.598881   3.481142   4.058270   5.450917
    16  O    4.205839   2.815476   2.376916   3.634999   4.793009
    17  Cl   5.287723   4.388650   3.148796   3.083862   4.275306
                    6          7          8          9         10
     6  C    0.000000
     7  H    2.160601   0.000000
     8  H    3.415894   2.498101   0.000000
     9  H    3.402584   4.972959   4.309617   0.000000
    10  H    2.159333   4.308054   4.971945   2.465785   0.000000
    11  H    1.086722   2.490079   4.316255   4.296685   2.487552
    12  C    4.297794   4.640480   2.657926   2.777600   4.689202
    13  C    5.236938   5.978388   4.160227   2.641453   5.018393
    14  H    5.363176   6.342815   4.731660   2.427452   4.843996
    15  H    6.220060   6.747054   4.674672   3.724656   6.103736
    16  O    5.023499   4.862979   2.491007   3.979044   5.746447
    17  Cl   5.249362   6.274078   4.868302   2.564587   4.706713
                   11         12         13         14         15
    11  H    0.000000
    12  C    5.384445   0.000000
    13  C    6.297552   1.523971   0.000000
    14  H    6.382185   2.178227   1.091111   0.000000
    15  H    7.294073   2.132078   1.088841   1.790836   0.000000
    16  O    6.087711   1.222636   2.376902   3.049150   2.475211
    17  Cl   6.211179   2.717587   1.784845   2.360963   2.364155
                   16         17
    16  O    0.000000
    17  Cl   3.707526   0.000000
 Stoichiometry    C8H7ClO
 Framework group  C1[X(C8H7ClO)]
 Deg. of freedom    45
 Full point group                 C1      NOp   1
 Largest Abelian subgroup         C1      NOp   1
 Largest concise Abelian subgroup C1      NOp   1
                         Standard orientation:                         
 ---------------------------------------------------------------------
 Center     Atomic     Atomic              Coordinates (Angstroms)
 Number     Number      Type              X           Y           Z
 ---------------------------------------------------------------------
    1          6             0       -2.731203    0.610256   -0.466958
    2          6             0       -1.460012    1.176591   -0.361511
    3          6             0       -0.386304    0.413631    0.128836
    4          6             0       -0.608895   -0.908368    0.550576
    5          6             0       -1.886543   -1.468039    0.451844
    6          6             0       -2.951521   -0.708351   -0.045546
    7          1             0       -3.556030    1.201094   -0.855970
    8          1             0       -1.273917    2.200458   -0.672289
    9          1             0        0.206479   -1.516168    0.930181
   10          1             0       -2.053565   -2.490578    0.779110
   11          1             0       -3.942728   -1.147059   -0.123073
   12          6             0        0.945900    1.076638    0.262596
   13          6             0        2.166784    0.216323    0.565560
   14          1             0        2.133757   -0.189944    1.577676
   15          1             0        3.056885    0.828595    0.429849
   16          8             0        1.076845    2.286753    0.147214
   17         17             0        2.252066   -1.154854   -0.573858
 ---------------------------------------------------------------------
 Rotational constants (GHZ):      1.9534055      0.8259925      0.6266391
 Standard basis: 6-311+G(d,p) (5D, 7F)
 There are   270 symmetry adapted basis functions of A   symmetry.
 Integral buffers will be    262144 words long.
 Raffenetti 1 integral format.
 Two-electron integral symmetry is turned on.
   270 basis functions,   433 primitive gaussians,   280 cartesian basis functions
    40 alpha electrons       40 beta electrons
       nuclear repulsion energy       555.5802704530 Hartrees.
 NAtoms=   17 NActive=   17 NUniq=   17 SFac= 1.00D+00 NAtFMM=   60 Big=F
 ------------------------------------------------------------------------------
 United Atom Topological Model (UA0  parameters set).
  Nord Group  Hybr  Charge Alpha Radius          Bonded to
    1   CH    *     0.00   1.00  2.125   C2   [s]  C6   [s]
    2   CH    *     0.00   1.00  2.125   C1   [s]  C3   [s]
    3   C     *     0.00   1.00  1.925   C2   [s]  C4   [s]  C12  [s]
    4   CH    *     0.00   1.00  2.125   C3   [s]  C5   [s]
    5   CH    *     0.00   1.00  2.125   C4   [s]  C6   [s]
    6   CH    *     0.00   1.00  2.125   C1   [s]  C5   [s]
   12   C     *     0.00   1.00  1.925   C3   [s]  C13  [s]  O16  [d]
   13   CH2   *     0.00   1.00  2.325   C12  [s] Cl17  [s]
   16   O     *     0.00   1.00  1.750   C12  [d]
   17  Cl     *     0.00   1.00  1.973   C13  [s]
 ------------------------------------------------------------------------------
 Polarizable Continuum Model (PCM)
 =================================
 Model                : PCM.
 Atomic radii         : UA0 (Simple United Atom Topological Model).
 Polarization charges : Total charges.
 Charge compensation  : None.
 Solution method      : Matrix inversion.
 Cavity               : GePol (RMin=0.200 OFac=0.890).
                        Default sphere list used, NSphG=   10.
                        Tesserae with average area of 0.200 Ang**2.
 Solvent              : Ethanol, Eps=  24.550000.
 ------------------------------------------------------------------------------
 One-electron integrals computed using PRISM.
 NBasis=   270 RedAO= T  NBF=   270
 NBsUse=   270 1.00D-06 NBFU=   270
 Harris functional with IExCor=  205 diagonalized for initial guess.
 ExpMin= 4.38D-02 ExpMax= 1.06D+05 ExpMxC= 3.62D+03 IAcc=2 IRadAn=         4 AccDes= 0.00D+00
 HarFok:  IExCor= 205 AccDes= 0.00D+00 IRadAn=         4 IDoV=1
 ScaDFX=  1.000000  1.000000  1.000000  1.000000
 Initial guess orbital symmetries:
       Occupied  (A) (A) (A) (A) (A) (A) (A) (A) (A) (A) (A) (A)
                 (A) (A) (A) (A) (A) (A) (A) (A) (A) (A) (A) (A)
                 (A) (A) (A) (A) (A) (A) (A) (A) (A) (A) (A) (A)
                 (A) (A) (A) (A)
       Virtual   (A) (A) (A) (A) (A) (A) (A) (A) (A) (A) (A) (A)
                 (A) (A) (A) (A) (A) (A) (A) (A) (A) (A) (A) (A)
                 (A) (A) (A) (A) (A) (A) (A) (A) (A) (A) (A) (A)
                 (A) (A) (A) (A) (A) (A) (A) (A) (A) (A) (A) (A)
                 (A) (A) (A) (A) (A) (A) (A) (A) (A) (A) (A) (A)
                 (A) (A) (A) (A) (A) (A) (A) (A) (A) (A) (A) (A)
                 (A) (A) (A) (A) (A) (A) (A) (A) (A) (A) (A) (A)
                 (A) (A) (A) (A) (A) (A) (A) (A) (A) (A) (A) (A)
                 (A) (A) (A) (A) (A) (A) (A) (A) (A) (A) (A) (A)
                 (A) (A) (A) (A) (A) (A) (A) (A) (A) (A) (A) (A)
                 (A) (A) (A) (A) (A) (A) (A) (A) (A) (A) (A) (A)
                 (A) (A) (A) (A) (A) (A) (A) (A) (A) (A) (A) (A)
                 (A) (A) (A) (A) (A) (A) (A) (A) (A) (A) (A) (A)
                 (A) (A) (A) (A) (A) (A) (A) (A) (A) (A) (A) (A)
                 (A) (A) (A) (A) (A) (A) (A) (A) (A) (A) (A) (A)
                 (A) (A) (A) (A) (A) (A) (A) (A) (A) (A) (A) (A)
                 (A) (A) (A) (A) (A) (A) (A) (A) (A) (A) (A) (A)
                 (A) (A) (A) (A) (A) (A) (A) (A) (A) (A) (A) (A)
                 (A) (A) (A) (A) (A) (A) (A) (A) (A) (A) (A) (A)
                 (A) (A)
 The electronic state of the initial guess is 1-A.
 Requested convergence on RMS density matrix=1.00D-08 within 128 cycles.
 Requested convergence on MAX density matrix=1.00D-06.
 Requested convergence on             energy=1.00D-06.
 No special actions if energy rises.
 Error on total polarization charges =  0.02393
 SCF Done:  E(RHF) =  -841.492901933     A.U. after   16 cycles
             Convg  =    0.9370D-08             -V/T =  2.0006
             S**2   =   0.0000
 --------------------------------------------------------------------
 Variational PCM results
 =======================
 <psi(f)|   H    |psi(f)>                     (a.u.) =    -841.476457
 <psi(f)|H+V(f)/2|psi(f)>                     (a.u.) =    -841.492902
 Total free energy in solution:
  with all non electrostatic terms            (a.u.) =    -841.489306
 --------------------------------------------------------------------
 (Polarized solute)-Solvent               (kcal/mol) =     -10.32
 --------------------------------------------------------------------
 Cavitation energy                        (kcal/mol) =      15.49
 Dispersion energy                        (kcal/mol) =     -14.35
 Repulsion energy                         (kcal/mol) =       1.11
 Total non electrostatic                  (kcal/mol) =       2.26
 --------------------------------------------------------------------
 Partition over spheres:
 Sphere  on Atom  Surface  Charge   GEl     GCav    GDR
    1      C1      17.32  -0.030   -0.83    1.71   -1.58
    2      C2      13.61  -0.020   -0.39    1.68   -1.44
    3      C3       0.39   0.001    0.00    0.24   -0.04
    4      C4       7.91  -0.010   -0.36    1.31   -0.87
    5      C5      17.31  -0.031   -0.91    1.71   -1.64
    6      C6      17.37  -0.043   -1.00    1.72   -1.56
    7      C12      1.53  -0.011   -0.02    0.35   -0.15
    8      C13     26.54  -0.158   -1.60    2.65   -2.29
    9      O16     14.65   0.177   -3.33    1.76   -1.43
   10     Cl17     22.28   0.076   -0.49    2.35   -2.24
 Added spheres:    41.29   0.026   -1.37    0.00    0.00
 --------------------------------------------------------------------
 After PCM corrections, the SCF energy is  -841.492901933     a.u.
 --------------------------------------------------------------------
 ExpMin= 4.38D-02 ExpMax= 1.06D+05 ExpMxC= 3.62D+03 IAcc=3 IRadAn=         5 AccDes= 0.00D+00
 HarFok:  IExCor= 205 AccDes= 0.00D+00 IRadAn=         5 IDoV=1
 ScaDFX=  1.000000  1.000000  1.000000  1.000000
 Range of M.O.s used for correlation:    15   270
 NBasis=   270 NAE=    40 NBE=    40 NFC=    14 NFV=     0
 NROrb=    256 NOA=    26 NOB=    26 NVA=   230 NVB=   230

 **** Warning!!: The largest alpha MO coefficient is  0.13746460D+03

 Disk-based method using OVN memory for  9 occupieds at a time.
 Estimated scratch disk usage=   193572966 words.
 Actual    scratch disk usage=   193204326 words.
 JobTyp=1 Pass  1:  I=   1 to   9 NPSUse=  1 ParTrn=F ParDer=F DoDerP=F.
 JobTyp=1 Pass  2:  I=  10 to  18 NPSUse=  1 ParTrn=F ParDer=F DoDerP=F.
 JobTyp=1 Pass  3:  I=  19 to  26 NPSUse=  1 ParTrn=F ParDer=F DoDerP=F.
 Spin components of T(2) and E(2):
     alpha-alpha T2 =       0.7027707746D-01 E2=     -0.1913415758D+00
     alpha-beta  T2 =       0.3658137943D+00 E2=     -0.1055111713D+01
     beta-beta   T2 =       0.7027707746D-01 E2=     -0.1913415758D+00
 ANorm=    0.1227341822D+01
 E2 =    -0.1437794865D+01 EUMP2 =    -0.84293069679829D+03

 **********************************************************************

            Population analysis using the SCF density.

 **********************************************************************

 Orbital symmetries:
       Occupied  (A) (A) (A) (A) (A) (A) (A) (A) (A) (A) (A) (A)
                 (A) (A) (A) (A) (A) (A) (A) (A) (A) (A) (A) (A)
                 (A) (A) (A) (A) (A) (A) (A) (A) (A) (A) (A) (A)
                 (A) (A) (A) (A)
       Virtual   (A) (A) (A) (A) (A) (A) (A) (A) (A) (A) (A) (A)
                 (A) (A) (A) (A) (A) (A) (A) (A) (A) (A) (A) (A)
                 (A) (A) (A) (A) (A) (A) (A) (A) (A) (A) (A) (A)
                 (A) (A) (A) (A) (A) (A) (A) (A) (A) (A) (A) (A)
                 (A) (A) (A) (A) (A) (A) (A) (A) (A) (A) (A) (A)
                 (A) (A) (A) (A) (A) (A) (A) (A) (A) (A) (A) (A)
                 (A) (A) (A) (A) (A) (A) (A) (A) (A) (A) (A) (A)
                 (A) (A) (A) (A) (A) (A) (A) (A) (A) (A) (A) (A)
                 (A) (A) (A) (A) (A) (A) (A) (A) (A) (A) (A) (A)
                 (A) (A) (A) (A) (A) (A) (A) (A) (A) (A) (A) (A)
                 (A) (A) (A) (A) (A) (A) (A) (A) (A) (A) (A) (A)
                 (A) (A) (A) (A) (A) (A) (A) (A) (A) (A) (A) (A)
                 (A) (A) (A) (A) (A) (A) (A) (A) (A) (A) (A) (A)
                 (A) (A) (A) (A) (A) (A) (A) (A) (A) (A) (A) (A)
                 (A) (A) (A) (A) (A) (A) (A) (A) (A) (A) (A) (A)
                 (A) (A) (A) (A) (A) (A) (A) (A) (A) (A) (A) (A)
                 (A) (A) (A) (A) (A) (A) (A) (A) (A) (A) (A) (A)
                 (A) (A) (A) (A) (A) (A) (A) (A) (A) (A) (A) (A)
                 (A) (A) (A) (A) (A) (A) (A) (A) (A) (A) (A) (A)
                 (A) (A)
 The electronic state is 1-A.
 Alpha  occ. eigenvalues -- -104.84126 -20.57154 -11.36602 -11.31130 -11.25866
 Alpha  occ. eigenvalues --  -11.25748 -11.25438 -11.25395 -11.24507 -11.24459
 Alpha  occ. eigenvalues --  -10.56839  -8.03662  -8.03375  -8.03371  -1.41218
 Alpha  occ. eigenvalues --   -1.17252  -1.15336  -1.04651  -1.02717  -0.96838
 Alpha  occ. eigenvalues --   -0.86951  -0.83806  -0.77156  -0.71791  -0.67053
 Alpha  occ. eigenvalues --   -0.66697  -0.64571  -0.62379  -0.60857  -0.59592
 Alpha  occ. eigenvalues --   -0.57790  -0.54487  -0.52426  -0.50383  -0.50316
 Alpha  occ. eigenvalues --   -0.47983  -0.45214  -0.43084  -0.35075  -0.34640
 Alpha virt. eigenvalues --    0.05449   0.06693   0.07763   0.08137   0.08894
 Alpha virt. eigenvalues --    0.09556   0.10258   0.10427   0.11627   0.12160
 Alpha virt. eigenvalues --    0.12548   0.12699   0.13368   0.15023   0.15157
 Alpha virt. eigenvalues --    0.16187   0.16611   0.16775   0.17520   0.18132
 Alpha virt. eigenvalues --    0.19820   0.20021   0.20919   0.21543   0.22436
 Alpha virt. eigenvalues --    0.22794   0.23185   0.24090   0.25016   0.25858
 Alpha virt. eigenvalues --    0.26207   0.27715   0.27769   0.28280   0.28927
 Alpha virt. eigenvalues --    0.29350   0.29967   0.31419   0.31801   0.32723
 Alpha virt. eigenvalues --    0.33022   0.33394   0.34756   0.34896   0.36093
 Alpha virt. eigenvalues --    0.36353   0.37571   0.38969   0.39745   0.40705
 Alpha virt. eigenvalues --    0.41894   0.43294   0.45969   0.46730   0.47776
 Alpha virt. eigenvalues --    0.49620   0.51434   0.53448   0.56777   0.59149
 Alpha virt. eigenvalues --    0.60553   0.62167   0.64937   0.66292   0.67226
 Alpha virt. eigenvalues --    0.69108   0.70307   0.71894   0.72193   0.72985
 Alpha virt. eigenvalues --    0.73844   0.74979   0.76622   0.77684   0.80150
 Alpha virt. eigenvalues --    0.80865   0.82040   0.84320   0.85374   0.86478
 Alpha virt. eigenvalues --    0.88162   0.89627   0.89966   0.91551   0.92235
 Alpha virt. eigenvalues --    0.93063   0.94560   0.95784   0.98806   1.00164
 Alpha virt. eigenvalues --    1.00215   1.02610   1.05491   1.06592   1.07397
 Alpha virt. eigenvalues --    1.09387   1.10579   1.11586   1.13917   1.14701
 Alpha virt. eigenvalues --    1.17828   1.18868   1.20987   1.22658   1.23766
 Alpha virt. eigenvalues --    1.25829   1.27804   1.29475   1.31496   1.32098
 Alpha virt. eigenvalues --    1.35018   1.37771   1.39508   1.40226   1.42598
 Alpha virt. eigenvalues --    1.42798   1.47846   1.50002   1.52429   1.56190
 Alpha virt. eigenvalues --    1.67001   1.71888   1.74111   1.75855   1.77027
 Alpha virt. eigenvalues --    1.77507   1.80067   1.82692   1.82930   1.84321
 Alpha virt. eigenvalues --    1.86874   1.89975   1.91955   1.92957   1.95656
 Alpha virt. eigenvalues --    1.99360   2.00100   2.00913   2.03189   2.04326
 Alpha virt. eigenvalues --    2.05421   2.05780   2.10435   2.17237   2.19633
 Alpha virt. eigenvalues --    2.21377   2.21957   2.23342   2.24329   2.26161
 Alpha virt. eigenvalues --    2.29176   2.30923   2.31998   2.36604   2.37568
 Alpha virt. eigenvalues --    2.41081   2.44910   2.48441   2.54771   2.60638
 Alpha virt. eigenvalues --    2.65147   2.68785   2.70596   2.73798   2.75006
 Alpha virt. eigenvalues --    2.75367   2.76824   2.78759   2.83521   2.87015
 Alpha virt. eigenvalues --    2.91291   2.95203   2.97967   3.00523   3.01600
 Alpha virt. eigenvalues --    3.03193   3.05160   3.05562   3.06405   3.09060
 Alpha virt. eigenvalues --    3.12356   3.16728   3.19199   3.19589   3.22449
 Alpha virt. eigenvalues --    3.24257   3.25346   3.28100   3.29902   3.33574
 Alpha virt. eigenvalues --    3.34792   3.46777   3.47514   3.60702   3.62491
 Alpha virt. eigenvalues --    3.65882   3.73354   3.75931   3.78438   3.88121
 Alpha virt. eigenvalues --    3.91187   3.92310   3.99297   4.01926   4.14607
 Alpha virt. eigenvalues --    4.19066   4.39095   4.43262   4.50934   4.55943
 Alpha virt. eigenvalues --    4.57952   4.76324   5.25702   5.61202   5.75812
 Alpha virt. eigenvalues --    6.27477  10.46674  24.74344  24.93645  24.98014
 Alpha virt. eigenvalues --   25.09099  25.09777  25.20098  25.23499  25.32361
 Alpha virt. eigenvalues --   26.79926  26.91669  27.33104  51.68415 219.33119
          Condensed to atoms (all electrons):
              1          2          3          4          5          6
     1  C    7.233522  -2.208488   0.026745   0.189527   0.548549   0.276200
     2  C   -2.208488  15.657075  -2.249259  -5.173304  -1.185179   0.575537
     3  C    0.026745  -2.249259  15.542499  -1.445761  -1.795694  -1.138653
     4  C    0.189527  -5.173304  -1.445761  12.991981  -0.432446  -0.170825
     5  C    0.548549  -1.185179  -1.795694  -0.432446   8.028449   0.463553
     6  C    0.276200   0.575537  -1.138653  -0.170825   0.463553   5.646252
     7  H    0.414088  -0.032085   0.015216  -0.004072  -0.008433  -0.018396
     8  H   -0.013458   0.398310  -0.010540  -0.016519  -0.002014  -0.004583
     9  H   -0.002429  -0.026565  -0.085330   0.423774   0.031214  -0.005676
    10  H   -0.005367  -0.003288   0.019055  -0.056045   0.429390  -0.016740
    11  H   -0.004299  -0.029283   0.021683  -0.031370  -0.004093   0.419605
    12  C    0.367231  -0.644904  -6.501752   2.084448   1.311865   0.108965
    13  C   -0.379328   0.318070   2.205576  -1.047769  -0.844284  -0.014774
    14  H   -0.005649   0.000245  -0.117602   0.061489   0.025456   0.005175
    15  H    0.000598   0.014637   0.046452  -0.038515  -0.002271  -0.000432
    16  O    0.003621   0.060337  -0.010989  -0.135477  -0.004804  -0.007543
    17  Cl  -0.080870  -0.026734   0.193633   0.014420  -0.122788   0.012440
              7          8          9         10         11         12
     1  C    0.414088  -0.013458  -0.002429  -0.005367  -0.004299   0.367231
     2  C   -0.032085   0.398310  -0.026565  -0.003288  -0.029283  -0.644904
     3  C    0.015216  -0.010540  -0.085330   0.019055   0.021683  -6.501752
     4  C   -0.004072  -0.016519   0.423774  -0.056045  -0.031370   2.084448
     5  C   -0.008433  -0.002014   0.031214   0.429390  -0.004093   1.311865
     6  C   -0.018396  -0.004583  -0.005676  -0.016740   0.419605   0.108965
     7  H    0.447926  -0.002881   0.000020  -0.000058  -0.003230   0.006575
     8  H   -0.002881   0.434182  -0.000018   0.000015  -0.000046   0.026765
     9  H    0.000020  -0.000018   0.453637  -0.003099  -0.000081   0.062680
    10  H   -0.000058   0.000015  -0.003099   0.447220  -0.003238   0.006770
    11  H   -0.003230  -0.000046  -0.000081  -0.003238   0.443126   0.002641
    12  C    0.006575   0.026765   0.062680   0.006770   0.002641  14.735893
    13  C    0.000245  -0.004022  -0.035423   0.000105  -0.000310  -5.100530
    14  H    0.000000  -0.000040   0.001593  -0.000012   0.000000  -0.017665
    15  H    0.000000   0.000033   0.000133   0.000001   0.000000  -0.104785
    16  O    0.000015   0.002265   0.000238   0.000000   0.000003   0.166404
    17  Cl   0.000009  -0.000177  -0.009427   0.000151  -0.000016  -0.030373
             13         14         15         16         17
     1  C   -0.379328  -0.005649   0.000598   0.003621  -0.080870
     2  C    0.318070   0.000245   0.014637   0.060337  -0.026734
     3  C    2.205576  -0.117602   0.046452  -0.010989   0.193633
     4  C   -1.047769   0.061489  -0.038515  -0.135477   0.014420
     5  C   -0.844284   0.025456  -0.002271  -0.004804  -0.122788
     6  C   -0.014774   0.005175  -0.000432  -0.007543   0.012440
     7  H    0.000245   0.000000   0.000000   0.000015   0.000009
     8  H   -0.004022  -0.000040   0.000033   0.002265  -0.000177
     9  H   -0.035423   0.001593   0.000133   0.000238  -0.009427
    10  H    0.000105  -0.000012   0.000001   0.000000   0.000151
    11  H   -0.000310   0.000000   0.000000   0.000003  -0.000016
    12  C   -5.100530  -0.017665  -0.104785   0.166404  -0.030373
    13  C   10.247298   0.436860   0.459867   0.079006  -0.043391
    14  H    0.436860   0.418172  -0.022019   0.004298  -0.060129
    15  H    0.459867  -0.022019   0.431697  -0.000391  -0.030779
    16  O    0.079006   0.004298  -0.000391   8.249980   0.017447
    17  Cl  -0.043391  -0.060129  -0.030779   0.017447  17.146242
 Mulliken atomic charges:
              1
     1  C   -0.360193
     2  C    0.554878
     3  C    1.284724
     4  C   -1.213536
     5  C   -0.436469
     6  C   -0.130103
     7  H    0.185059
     8  H    0.192727
     9  H    0.194758
    10  H    0.185139
    11  H    0.188908
    12  C   -0.480227
    13  C   -0.277196
    14  H    0.269828
    15  H    0.245773
    16  O   -0.424411
    17  Cl   0.020342
 Sum of Mulliken charges=   0.00000
 Atomic charges with hydrogens summed into heavy atoms:
              1
     1  C   -0.175133
     2  C    0.747605
     3  C    1.284724
     4  C   -1.018779
     5  C   -0.251330
     6  C    0.058804
     7  H    0.000000
     8  H    0.000000
     9  H    0.000000
    10  H    0.000000
    11  H    0.000000
    12  C   -0.480227
    13  C    0.238405
    14  H    0.000000
    15  H    0.000000
    16  O   -0.424411
    17  Cl   0.020342
 Sum of Mulliken charges=   0.00000
 Electronic spatial extent (au):  <R**2>=  1755.7455
 Charge=     0.0000 electrons
 Dipole moment (field-independent basis, Debye):
    X=    -2.0061    Y=    -2.8331    Z=     1.7893  Tot=     3.9054
 Quadrupole moment (field-independent basis, Debye-Ang):
   XX=   -56.3931   YY=   -72.2799   ZZ=   -66.5193
   XY=    -0.0426   XZ=     6.1542   YZ=    -4.1165
 Traceless Quadrupole moment (field-independent basis, Debye-Ang):
   XX=     8.6710   YY=    -7.2158   ZZ=    -1.4552
   XY=    -0.0426   XZ=     6.1542   YZ=    -4.1165
 Octapole moment (field-independent basis, Debye-Ang**2):
  XXX=   -15.6547  YYY=   -31.0855  ZZZ=     2.1711  XYY=   -19.4743
  XXY=     1.2134  XXZ=     1.8845  XZZ=    14.6464  YZZ=     0.4922
  YYZ=    -1.4444  XYZ=     4.2974
 Hexadecapole moment (field-independent basis, Debye-Ang**3):
 XXXX= -1406.6367 YYYY=  -673.2974 ZZZZ=  -164.7303 XXXY=    45.0956
 XXXZ=    52.7343 YYYX=   -29.8593 YYYZ=   -17.4287 ZZZX=     5.9609
 ZZZY=     3.5094 XXYY=  -359.5375 XXZZ=  -297.3000 YYZZ=  -127.7027
 XXYZ=   -15.0201 YYXZ=    -3.4044 ZZXY=    -6.9014
 N-N= 5.555802704530D+02 E-N=-3.097613491105D+03  KE= 8.409793679623D+02
 1|1|UNPC-UNK|SP|RMP2-FC|6-311+G(d,p)|C8H7Cl1O1|PCUSER|15-Oct-2017|0||#
  MP2/6-311+G(D,P) SCRF=(SOLVENT=ETHANOL) GEOM=CONNECTIVITY||Title Card
  Required||0,1|C|C,1,1.39562951|C,2,1.40548844,1,120.12599899|C,3,1.40
 537942,2,119.62593546,1,-1.95879395,0|C,4,1.39834382,3,120.00121653,2,
 1.49697108,0|C,5,1.3995361,4,120.20590595,3,-1.06514864,0|H,1,1.086627
 38,2,119.8542665,3,-179.38944951,0|H,2,1.08605683,1,121.13162333,6,-17
 9.27764747,0|H,4,1.08552057,3,120.84174715,2,179.84011046,0|H,5,1.0865
 4766,4,119.7254284,3,179.99177357,0|H,6,1.08672227,5,120.01912439,4,17
 9.86135709,0|C,3,1.49406761,2,118.13286946,1,-178.15066587,0|C,12,1.52
 397081,3,118.79086535,2,-169.83856503,0|H,13,1.09111093,12,111.7373862
 ,3,-69.31573476,0|H,13,1.08884056,12,108.22075165,3,168.83897106,0|O,1
 2,1.22263554,3,121.75341027,2,10.8184831,0|Cl,13,1.78484504,12,110.185
 0184,3,50.6416221,0||Version=x86-Win32-G03RevB.05|State=1-A|HF=-841.49
 29019|MP2=-842.9306968|RMSD=9.370e-009|PG=C01 [X(C8H7Cl1O1)]||@


 The juvenile sea squirt wanders through the sea searching
 for a suitable rock or hunk of coral to cling to and make
 its home for life.  For this task it has a rudimentary
 nervous system.  When it finds its spot and takes root, it
 doesn't need its brain any more so it eats it.
 It's rather like getting tenure.

                               -- source unknown
 Job cpu time:  0 days  0 hours  8 minutes  5.0 seconds.
 File lengths (MBytes):  RWF=   1582 Int=      0 D2E=      0 Chk=     17 Scr=      1
 Normal termination of Gaussian 03 at Sun Oct 15 16:42:39 2017.
