# Supplementary material for: Conformational preferences of α-fluoroketones may influence their reactivity
Source: Beilstein J Org Chem. 2017 Dec 29;13:2915–21. doi: 10.3762/bjoc.13.284 (PMC5753061; doi:10.3762/bjoc.13.284)
Supplement: File 2 — Details of computational conformational analysis. [file Beilstein_J_Org_Chem-13-2915-s002.zip › Computation/CH2Cl140.out]

 Entering Link 1 = C:\G03W\l1.exe PID=      1432.
  
 Copyright (c) 1988,1990,1992,1993,1995,1998,2003, Gaussian, Inc.
                  All Rights Reserved.
  
 This is the Gaussian(R) 03 program.  It is based on the
 the Gaussian(R) 98 system (copyright 1998, Gaussian, Inc.),
 the Gaussian(R) 94 system (copyright 1995, Gaussian, Inc.),
 the Gaussian 92(TM) system (copyright 1992, Gaussian, Inc.),
 the Gaussian 90(TM) system (copyright 1990, Gaussian, Inc.),
 the Gaussian 88(TM) system (copyright 1988, Gaussian, Inc.),
 the Gaussian 86(TM) system (copyright 1986, Carnegie Mellon
 University), and the Gaussian 82(TM) system (copyright 1983,
 Carnegie Mellon University). Gaussian is a federally registered
 trademark of Gaussian, Inc.
  
 This software contains proprietary and confidential information,
 including trade secrets, belonging to Gaussian, Inc.
  
 This software is provided under written license and may be
 used, copied, transmitted, or stored only in accord with that
 written license.
  
 The following legend is applicable only to US Government
 contracts under DFARS:
  
                    RESTRICTED RIGHTS LEGEND
  
 Use, duplication or disclosure by the US Government is subject
 to restrictions as set forth in subparagraph (c)(1)(ii) of the
 Rights in Technical Data and Computer Software clause at DFARS
 252.227-7013.
  
 Gaussian, Inc.
 Carnegie Office Park, Building 6, Pittsburgh, PA 15106 USA
  
 The following legend is applicable only to US Government
 contracts under FAR:
  
                    RESTRICTED RIGHTS LEGEND
  
 Use, reproduction and disclosure by the US Government is subject
 to restrictions as set forth in subparagraph (c) of the
 Commercial Computer Software - Restricted Rights clause at FAR
 52.227-19.
  
 Gaussian, Inc.
 Carnegie Office Park, Building 6, Pittsburgh, PA 15106 USA
  
  
 ---------------------------------------------------------------
 Warning -- This program may not be used in any manner that
 competes with the business of Gaussian, Inc. or will provide
 assistance to any competitor of Gaussian, Inc.  The licensee
 of this program is prohibited from giving any competitor of
 Gaussian, Inc. access to this program.  By using this program,
 the user acknowledges that Gaussian, Inc. is engaged in the
 business of creating and licensing software in the field of
 computational chemistry and represents and warrants to the
 licensee that it is not a competitor of Gaussian, Inc. and that
 it will not use this program in any manner prohibited above.
 ---------------------------------------------------------------
  

 Cite this work as:
 Gaussian 03, Revision B.05,
 M. J. Frisch, G. W. Trucks, H. B. Schlegel, G. E. Scuseria, 
 M. A. Robb, J. R. Cheeseman, J. A. Montgomery, Jr., T. Vreven, 
 K. N. Kudin, J. C. Burant, J. M. Millam, S. S. Iyengar, J. Tomasi, 
 V. Barone, B. Mennucci, M. Cossi, G. Scalmani, N. Rega, 
 G. A. Petersson, H. Nakatsuji, M. Hada, M. Ehara, K. Toyota, 
 R. Fukuda, J. Hasegawa, M. Ishida, T. Nakajima, Y. Honda, O. Kitao, 
 H. Nakai, M. Klene, X. Li, J. E. Knox, H. P. Hratchian, J. B. Cross, 
 C. Adamo, J. Jaramillo, R. Gomperts, R. E. Stratmann, O. Yazyev, 
 A. J. Austin, R. Cammi, C. Pomelli, J. W. Ochterski, P. Y. Ayala, 
 K. Morokuma, G. A. Voth, P. Salvador, J. J. Dannenberg, 
 V. G. Zakrzewski, S. Dapprich, A. D. Daniels, M. C. Strain, 
 O. Farkas, D. K. Malick, A. D. Rabuck, K. Raghavachari, 
 J. B. Foresman, J. V. Ortiz, Q. Cui, A. G. Baboul, S. Clifford, 
 J. Cioslowski, B. B. Stefanov, G. Liu, A. Liashenko, P. Piskorz, 
 I. Komaromi, R. L. Martin, D. J. Fox, T. Keith, M. A. Al-Laham, 
 C. Y. Peng, A. Nanayakkara, M. Challacombe, P. M. W. Gill, 
 B. Johnson, W. Chen, M. W. Wong, C. Gonzalez, and J. A. Pople, 
 Gaussian, Inc., Pittsburgh PA, 2003.
 
 **********************************************
 Gaussian 03:  x86-Win32-G03RevB.05  8-Nov-2003
                  03-Aug-2017 
 **********************************************
 %chk=CH2F.chk
 %mem=6MW
 %nproc=1
 Will use up to    1 processors via shared memory.
 Default route:  MaxDisk=2000MB
 ------------------------------------
 # mp2/6-311+g(d,p) geom=connectivity
 ------------------------------------
 1/38=1,57=2/1;
 2/17=6,18=5,40=1/2;
 3/5=4,6=6,7=111,11=9,16=1,25=1,30=1/1,2,3;
 4//1;
 5/5=2,38=5/2;
 8/10=2,27=262144000/1;
 9/16=-3,27=262144000/6;
 6/7=2,8=2,9=2,10=2/1;
 99/5=1,9=1/99;
 -------------------
 Title Card Required
 -------------------
 Symbolic Z-matrix:
 Charge =  0 Multiplicity = 1
 C
 C                    1    B1
 C                    2    B2       1    A1
 C                    3    B3       2    A2       1    D1       0
 C                    4    B4       3    A3       2    D2       0
 C                    5    B5       4    A4       3    D3       0
 H                    1    B6       2    A5       3    D4       0
 H                    2    B7       1    A6       6    D5       0
 H                    4    B8       3    A7       2    D6       0
 H                    5    B9       4    A8       3    D7       0
 H                    6    B10      5    A9       4    D8       0
 C                    3    B11      2    A10      1    D9       0
 C                    12   B12      3    A11      2    D10      0
 H                    13   B13      12   A12      3    D11      0
 H                    13   B14      12   A13      3    D12      0
 O                    12   B15      3    A14      2    D13      0
 Cl                   13   B16      12   A15      3    D14      0
       Variables:
  B1                    1.39563                  
  B2                    1.40549                  
  B3                    1.40538                  
  B4                    1.39834                  
  B5                    1.39954                  
  B6                    1.08663                  
  B7                    1.08606                  
  B8                    1.08552                  
  B9                    1.08655                  
  B10                   1.08672                  
  B11                   1.49407                  
  B12                   1.52397                  
  B13                   1.09111                  
  B14                   1.08884                  
  B15                   1.22264                  
  B16                   1.78485                  
  A1                  120.126                    
  A2                  119.62594                  
  A3                  120.00122                  
  A4                  120.20591                  
  A5                  119.85427                  
  A6                  121.13162                  
  A7                  120.84175                  
  A8                  119.72543                  
  A9                  120.01912                  
  A10                 118.13287                  
  A11                 118.79087                  
  A12                 111.73739                  
  A13                 108.22075                  
  A14                 121.75341                  
  A15                 110.18502                  
  D1                   -1.95879                  
  D2                    1.49697                  
  D3                   -1.06515                  
  D4                 -179.38945                  
  D5                 -179.27765                  
  D6                  179.84011                  
  D7                  179.99177                  
  D8                  179.86136                  
  D9                 -178.15067                  
  D10                -169.83857                  
  D11                 -79.31573                  
  D12                 158.83897                  
  D13                  10.81848                  
  D14                  40.64162                  
 
                          Input orientation:                          
 ---------------------------------------------------------------------
 Center     Atomic     Atomic              Coordinates (Angstroms)
 Number     Number      Type              X           Y           Z
 ---------------------------------------------------------------------
    1          6             0        0.000000    0.000000    0.000000
    2          6             0        0.000000    0.000000    1.395630
    3          6             0        1.215640    0.000000    2.101049
    4          6             0        2.429323   -0.041757    1.393714
    5          6             0        2.423695   -0.051369   -0.004586
    6          6             0        1.211443   -0.041992   -0.703913
    7          1             0       -0.942372    0.010042   -0.540918
    8          1             0       -0.929419    0.020489    1.957127
    9          1             0        3.379600   -0.039945    1.918427
   10          1             0        3.364661   -0.083566   -0.546927
   11          1             0        1.210638   -0.047227   -1.790623
   12          6             0        1.164022   -0.042519    3.593619
   13          6             0        2.448524    0.192101    4.379428
   14          1             0        3.075024   -0.700834    4.405629
   15          1             0        2.178935    0.497896    5.389074
   16          8             0        0.124541   -0.271404    4.195225
   17         17             0        3.396768    1.506254    3.631425
 ---------------------------------------------------------------------
                    Distance matrix (angstroms):
                    1          2          3          4          5
     1  C    0.000000
     2  C    1.395630   0.000000
     3  C    2.427383   1.405488   0.000000
     4  C    2.801034   2.429682   1.405379   0.000000
     5  C    2.424244   2.799561   2.428113   1.398344   0.000000
     6  C    1.401732   2.424343   2.805280   2.425545   1.399536
     7  H    1.086627   2.153691   3.411321   3.887648   3.409081
     8  H    2.166700   1.086057   2.149980   3.406238   3.885468
     9  H    3.886342   3.420031   2.172019   1.085521   2.147525
    10  H    3.409846   3.886058   3.411311   2.154690   1.086548
    11  H    2.161991   3.408823   3.891961   3.409578   2.159040
    12  C    3.777678   2.487551   1.494068   2.537828   3.812340
    13  C    5.021111   3.864611   2.597675   2.994920   4.390839
    14  H    5.418165   4.359707   3.042954   3.150072   4.505112
    15  H    5.834190   4.576380   3.462217   4.039408   5.427077
    16  O    4.205839   2.815476   2.376916   3.634999   4.793009
    17  Cl   5.195583   4.336544   3.060746   2.887844   4.073529
                    6          7          8          9         10
     6  C    0.000000
     7  H    2.160601   0.000000
     8  H    3.415894   2.498101   0.000000
     9  H    3.402584   4.972959   4.309617   0.000000
    10  H    2.159333   4.308054   4.971945   2.465785   0.000000
    11  H    1.086722   2.490079   4.316255   4.296685   2.487552
    12  C    4.297794   4.640480   2.657926   2.777600   4.689202
    13  C    5.236938   5.978388   4.160227   2.641453   5.018393
    14  H    5.478543   6.411954   4.748793   2.591470   4.999272
    15  H    6.192900   6.719030   4.654894   3.711638   6.081130
    16  O    5.023499   4.862979   2.491007   3.979044   5.746447
    17  Cl   5.095867   6.202841   4.871002   2.307680   4.470702
                   11         12         13         14         15
    11  H    0.000000
    12  C    5.384445   0.000000
    13  C    6.297552   1.523971   0.000000
    14  H    6.503590   2.178227   1.091111   0.000000
    15  H    7.265177   2.132078   1.088841   1.790836   0.000000
    16  O    6.087711   1.222636   2.376902   2.988985   2.497525
    17  Cl   6.049055   2.717587   1.784845   2.360963   2.364155
                   16         17
    16  O    0.000000
    17  Cl   3.766352   0.000000
 Stoichiometry    C8H7ClO
 Framework group  C1[X(C8H7ClO)]
 Deg. of freedom    45
 Full point group                 C1      NOp   1
 Largest Abelian subgroup         C1      NOp   1
 Largest concise Abelian subgroup C1      NOp   1
                         Standard orientation:                         
 ---------------------------------------------------------------------
 Center     Atomic     Atomic              Coordinates (Angstroms)
 Number     Number      Type              X           Y           Z
 ---------------------------------------------------------------------
    1          6             0       -2.721931    0.615476   -0.411844
    2          6             0       -1.455602    1.196414   -0.329979
    3          6             0       -0.357880    0.436403    0.109099
    4          6             0       -0.550574   -0.898502    0.504051
    5          6             0       -1.823242   -1.473033    0.429254
    6          6             0       -2.912407   -0.716000   -0.017202
    7          1             0       -3.565636    1.204349   -0.761344
    8          1             0       -1.292194    2.230076   -0.620428
    9          1             0        0.283621   -1.504230    0.844006
   10          1             0       -1.967110   -2.505511    0.735647
   11          1             0       -3.899719   -1.166212   -0.076273
   12          6             0        0.969024    1.114116    0.219865
   13          6             0        2.209490    0.263418    0.464905
   14          1             0        2.302129   -0.023346    1.513575
   15          1             0        3.081294    0.833331    0.147522
   16          8             0        1.080751    2.328385    0.130958
   17         17             0        2.133549   -1.230899   -0.508193
 ---------------------------------------------------------------------
 Rotational constants (GHZ):      1.9145279      0.8667860      0.6348976
 Standard basis: 6-311+G(d,p) (5D, 7F)
 There are   270 symmetry adapted basis functions of A   symmetry.
 Integral buffers will be    262144 words long.
 Raffenetti 1 integral format.
 Two-electron integral symmetry is turned on.
   270 basis functions,   433 primitive gaussians,   280 cartesian basis functions
    40 alpha electrons       40 beta electrons
       nuclear repulsion energy       558.6578773723 Hartrees.
 NAtoms=   17 NActive=   17 NUniq=   17 SFac= 1.00D+00 NAtFMM=   60 Big=F
 One-electron integrals computed using PRISM.
 NBasis=   270 RedAO= T  NBF=   270
 NBsUse=   270 1.00D-06 NBFU=   270
 Harris functional with IExCor=  205 diagonalized for initial guess.
 ExpMin= 4.38D-02 ExpMax= 1.06D+05 ExpMxC= 3.62D+03 IAcc=2 IRadAn=         4 AccDes= 0.00D+00
 HarFok:  IExCor= 205 AccDes= 0.00D+00 IRadAn=         4 IDoV=1
 ScaDFX=  1.000000  1.000000  1.000000  1.000000
 Initial guess orbital symmetries:
       Occupied  (A) (A) (A) (A) (A) (A) (A) (A) (A) (A) (A) (A)
                 (A) (A) (A) (A) (A) (A) (A) (A) (A) (A) (A) (A)
                 (A) (A) (A) (A) (A) (A) (A) (A) (A) (A) (A) (A)
                 (A) (A) (A) (A)
       Virtual   (A) (A) (A) (A) (A) (A) (A) (A) (A) (A) (A) (A)
                 (A) (A) (A) (A) (A) (A) (A) (A) (A) (A) (A) (A)
                 (A) (A) (A) (A) (A) (A) (A) (A) (A) (A) (A) (A)
                 (A) (A) (A) (A) (A) (A) (A) (A) (A) (A) (A) (A)
                 (A) (A) (A) (A) (A) (A) (A) (A) (A) (A) (A) (A)
                 (A) (A) (A) (A) (A) (A) (A) (A) (A) (A) (A) (A)
                 (A) (A) (A) (A) (A) (A) (A) (A) (A) (A) (A) (A)
                 (A) (A) (A) (A) (A) (A) (A) (A) (A) (A) (A) (A)
                 (A) (A) (A) (A) (A) (A) (A) (A) (A) (A) (A) (A)
                 (A) (A) (A) (A) (A) (A) (A) (A) (A) (A) (A) (A)
                 (A) (A) (A) (A) (A) (A) (A) (A) (A) (A) (A) (A)
                 (A) (A) (A) (A) (A) (A) (A) (A) (A) (A) (A) (A)
                 (A) (A) (A) (A) (A) (A) (A) (A) (A) (A) (A) (A)
                 (A) (A) (A) (A) (A) (A) (A) (A) (A) (A) (A) (A)
                 (A) (A) (A) (A) (A) (A) (A) (A) (A) (A) (A) (A)
                 (A) (A) (A) (A) (A) (A) (A) (A) (A) (A) (A) (A)
                 (A) (A) (A) (A) (A) (A) (A) (A) (A) (A) (A) (A)
                 (A) (A) (A) (A) (A) (A) (A) (A) (A) (A) (A) (A)
                 (A) (A) (A) (A) (A) (A) (A) (A) (A) (A) (A) (A)
                 (A) (A)
 The electronic state of the initial guess is 1-A.
 Requested convergence on RMS density matrix=1.00D-08 within 128 cycles.
 Requested convergence on MAX density matrix=1.00D-06.
 Requested convergence on             energy=1.00D-06.
 No special actions if energy rises.
 SCF Done:  E(RHF) =  -841.471314989     A.U. after   17 cycles
             Convg  =    0.8632D-08             -V/T =  2.0005
             S**2   =   0.0000
 ExpMin= 4.38D-02 ExpMax= 1.06D+05 ExpMxC= 3.62D+03 IAcc=3 IRadAn=         5 AccDes= 0.00D+00
 HarFok:  IExCor= 205 AccDes= 0.00D+00 IRadAn=         5 IDoV=1
 ScaDFX=  1.000000  1.000000  1.000000  1.000000
 Range of M.O.s used for correlation:    15   270
 NBasis=   270 NAE=    40 NBE=    40 NFC=    14 NFV=     0
 NROrb=    256 NOA=    26 NOB=    26 NVA=   230 NVB=   230

 **** Warning!!: The largest alpha MO coefficient is  0.14186110D+03

 Disk-based method using OVN memory for  9 occupieds at a time.
 Estimated scratch disk usage=   194054712 words.
 Actual    scratch disk usage=   193682488 words.
 JobTyp=1 Pass  1:  I=   1 to   9 NPSUse=  1 ParTrn=F ParDer=F DoDerP=F.
 JobTyp=1 Pass  2:  I=  10 to  18 NPSUse=  1 ParTrn=F ParDer=F DoDerP=F.
 JobTyp=1 Pass  3:  I=  19 to  26 NPSUse=  1 ParTrn=F ParDer=F DoDerP=F.
 Spin components of T(2) and E(2):
     alpha-alpha T2 =       0.7077386851D-01 E2=     -0.1921853181D+00
     alpha-beta  T2 =       0.3683751341D+00 E2=     -0.1059167832D+01
     beta-beta   T2 =       0.7077386851D-01 E2=     -0.1921853181D+00
 ANorm=    0.1228789189D+01
 E2 =    -0.1443538468D+01 EUMP2 =    -0.84291485345718D+03

 **********************************************************************

            Population analysis using the SCF density.

 **********************************************************************

 Orbital symmetries:
       Occupied  (A) (A) (A) (A) (A) (A) (A) (A) (A) (A) (A) (A)
                 (A) (A) (A) (A) (A) (A) (A) (A) (A) (A) (A) (A)
                 (A) (A) (A) (A) (A) (A) (A) (A) (A) (A) (A) (A)
                 (A) (A) (A) (A)
       Virtual   (A) (A) (A) (A) (A) (A) (A) (A) (A) (A) (A) (A)
                 (A) (A) (A) (A) (A) (A) (A) (A) (A) (A) (A) (A)
                 (A) (A) (A) (A) (A) (A) (A) (A) (A) (A) (A) (A)
                 (A) (A) (A) (A) (A) (A) (A) (A) (A) (A) (A) (A)
                 (A) (A) (A) (A) (A) (A) (A) (A) (A) (A) (A) (A)
                 (A) (A) (A) (A) (A) (A) (A) (A) (A) (A) (A) (A)
                 (A) (A) (A) (A) (A) (A) (A) (A) (A) (A) (A) (A)
                 (A) (A) (A) (A) (A) (A) (A) (A) (A) (A) (A) (A)
                 (A) (A) (A) (A) (A) (A) (A) (A) (A) (A) (A) (A)
                 (A) (A) (A) (A) (A) (A) (A) (A) (A) (A) (A) (A)
                 (A) (A) (A) (A) (A) (A) (A) (A) (A) (A) (A) (A)
                 (A) (A) (A) (A) (A) (A) (A) (A) (A) (A) (A) (A)
                 (A) (A) (A) (A) (A) (A) (A) (A) (A) (A) (A) (A)
                 (A) (A) (A) (A) (A) (A) (A) (A) (A) (A) (A) (A)
                 (A) (A) (A) (A) (A) (A) (A) (A) (A) (A) (A) (A)
                 (A) (A) (A) (A) (A) (A) (A) (A) (A) (A) (A) (A)
                 (A) (A) (A) (A) (A) (A) (A) (A) (A) (A) (A) (A)
                 (A) (A) (A) (A) (A) (A) (A) (A) (A) (A) (A) (A)
                 (A) (A) (A) (A) (A) (A) (A) (A) (A) (A) (A) (A)
                 (A) (A)
 The electronic state is 1-A.
 Alpha  occ. eigenvalues -- -104.83855 -20.56518 -11.35981 -11.31788 -11.26085
 Alpha  occ. eigenvalues --  -11.26071 -11.25931 -11.25745 -11.25139 -11.25057
 Alpha  occ. eigenvalues --  -10.56619  -8.03435  -8.03152  -8.03140  -1.40379
 Alpha  occ. eigenvalues --   -1.17639  -1.15526  -1.04820  -1.03110  -0.97141
 Alpha  occ. eigenvalues --   -0.87254  -0.84400  -0.77458  -0.71830  -0.67408
 Alpha  occ. eigenvalues --   -0.66647  -0.65385  -0.62677  -0.61280  -0.60171
 Alpha  occ. eigenvalues --   -0.57385  -0.54671  -0.52902  -0.51122  -0.50134
 Alpha  occ. eigenvalues --   -0.47633  -0.44859  -0.42641  -0.35130  -0.34824
 Alpha virt. eigenvalues --    0.05392   0.06129   0.07169   0.07629   0.08632
 Alpha virt. eigenvalues --    0.08944   0.09946   0.10099   0.11302   0.11829
 Alpha virt. eigenvalues --    0.12276   0.12485   0.13201   0.14651   0.14997
 Alpha virt. eigenvalues --    0.16021   0.16394   0.16785   0.17324   0.18155
 Alpha virt. eigenvalues --    0.19748   0.19995   0.20857   0.21330   0.21876
 Alpha virt. eigenvalues --    0.22510   0.23057   0.23589   0.24946   0.25455
 Alpha virt. eigenvalues --    0.25824   0.27099   0.27409   0.27899   0.28609
 Alpha virt. eigenvalues --    0.28910   0.29740   0.30923   0.31224   0.32075
 Alpha virt. eigenvalues --    0.32355   0.32811   0.34099   0.34710   0.35437
 Alpha virt. eigenvalues --    0.36209   0.37031   0.39955   0.40179   0.41262
 Alpha virt. eigenvalues --    0.41491   0.43581   0.45786   0.46260   0.47109
 Alpha virt. eigenvalues --    0.49556   0.51005   0.53282   0.57139   0.58720
 Alpha virt. eigenvalues --    0.60310   0.62460   0.64885   0.65072   0.66700
 Alpha virt. eigenvalues --    0.68429   0.69890   0.71355   0.71621   0.72348
 Alpha virt. eigenvalues --    0.74131   0.75330   0.76702   0.77515   0.79882
 Alpha virt. eigenvalues --    0.80829   0.82330   0.83994   0.85099   0.86481
 Alpha virt. eigenvalues --    0.87306   0.88823   0.89799   0.90949   0.91514
 Alpha virt. eigenvalues --    0.91994   0.94164   0.95325   0.98038   0.99429
 Alpha virt. eigenvalues --    0.99525   1.02517   1.04410   1.05582   1.07023
 Alpha virt. eigenvalues --    1.09098   1.09996   1.12519   1.13385   1.15405
 Alpha virt. eigenvalues --    1.17855   1.18828   1.20591   1.21994   1.24196
 Alpha virt. eigenvalues --    1.24810   1.28414   1.29378   1.30808   1.32250
 Alpha virt. eigenvalues --    1.35624   1.37333   1.39888   1.41167   1.43651
 Alpha virt. eigenvalues --    1.44505   1.48225   1.51005   1.53352   1.57144
 Alpha virt. eigenvalues --    1.66022   1.70725   1.74314   1.75127   1.76625
 Alpha virt. eigenvalues --    1.76939   1.78703   1.81937   1.82194   1.84235
 Alpha virt. eigenvalues --    1.86405   1.89313   1.91172   1.92145   1.95940
 Alpha virt. eigenvalues --    1.98294   1.99174   2.00340   2.01949   2.03583
 Alpha virt. eigenvalues --    2.04957   2.05677   2.09485   2.16555   2.20104
 Alpha virt. eigenvalues --    2.21105   2.21774   2.22721   2.23616   2.25929
 Alpha virt. eigenvalues --    2.29589   2.30683   2.31176   2.35809   2.37589
 Alpha virt. eigenvalues --    2.40763   2.43567   2.48486   2.53840   2.60302
 Alpha virt. eigenvalues --    2.64807   2.68517   2.69296   2.72899   2.73925
 Alpha virt. eigenvalues --    2.74971   2.77525   2.79452   2.82674   2.86367
 Alpha virt. eigenvalues --    2.90252   2.94220   2.96919   2.99461   3.00320
 Alpha virt. eigenvalues --    3.02293   3.04003   3.04728   3.05956   3.07521
 Alpha virt. eigenvalues --    3.12553   3.15684   3.18810   3.19320   3.22656
 Alpha virt. eigenvalues --    3.24012   3.25677   3.27559   3.30013   3.32614
 Alpha virt. eigenvalues --    3.33760   3.46538   3.47395   3.60728   3.61936
 Alpha virt. eigenvalues --    3.67135   3.74254   3.75731   3.78303   3.88571
 Alpha virt. eigenvalues --    3.91349   3.91950   3.99136   4.01947   4.14749
 Alpha virt. eigenvalues --    4.17617   4.38707   4.42488   4.50545   4.55767
 Alpha virt. eigenvalues --    4.57953   4.76050   5.25473   5.62033   5.76631
 Alpha virt. eigenvalues --    6.28184  10.47586  24.73931  24.93218  24.98233
 Alpha virt. eigenvalues --   25.08679  25.09284  25.19695  25.23046  25.31928
 Alpha virt. eigenvalues --   26.80249  26.95997  27.31105  51.69005 219.34013
          Condensed to atoms (all electrons):
              1          2          3          4          5          6
     1  C    7.465266  -2.603341   0.269121   0.225683   0.598459   0.242037
     2  C   -2.603341  16.321637  -3.167202  -4.997375  -1.173244   0.729800
     3  C    0.269121  -3.167202  16.678169  -1.612043  -1.649672  -1.363862
     4  C    0.225683  -4.997375  -1.612043  12.848937  -0.240774  -0.135793
     5  C    0.598459  -1.173244  -1.649672  -0.240774   7.799039   0.413915
     6  C    0.242037   0.729800  -1.363862  -0.135793   0.413915   5.709036
     7  H    0.394136  -0.020779   0.011500  -0.005502  -0.011961  -0.006417
     8  H   -0.038793   0.385039   0.009529  -0.017841  -0.003035  -0.008226
     9  H    0.005528  -0.032973  -0.082434   0.414343   0.042324  -0.013222
    10  H   -0.012227  -0.000220   0.019065  -0.043427   0.399885  -0.003233
    11  H    0.014532  -0.040306   0.029110  -0.042635   0.012259   0.394020
    12  C    0.193562  -0.122953  -6.768699   2.007617   1.249949   0.174393
    13  C   -0.346756  -0.031997   2.201412  -1.070933  -0.824190  -0.071114
    14  H   -0.005861   0.011177  -0.094360   0.042790   0.013625   0.004565
    15  H   -0.000441   0.020935   0.043011  -0.049637   0.000057  -0.000274
    16  O    0.011547   0.093424  -0.021156  -0.140226  -0.012537  -0.005633
    17  Cl  -0.105822   0.027228   0.325525  -0.146658  -0.158045   0.023572
              7          8          9         10         11         12
     1  C    0.394136  -0.038793   0.005528  -0.012227   0.014532   0.193562
     2  C   -0.020779   0.385039  -0.032973  -0.000220  -0.040306  -0.122953
     3  C    0.011500   0.009529  -0.082434   0.019065   0.029110  -6.768699
     4  C   -0.005502  -0.017841   0.414343  -0.043427  -0.042635   2.007617
     5  C   -0.011961  -0.003035   0.042324   0.399885   0.012259   1.249949
     6  C   -0.006417  -0.008226  -0.013222  -0.003233   0.394020   0.174393
     7  H    0.496107  -0.003869   0.000036  -0.000103  -0.004542   0.007532
     8  H   -0.003869   0.459238  -0.000057   0.000024  -0.000068   0.043861
     9  H    0.000036  -0.000057   0.493497  -0.004236  -0.000137   0.092619
    10  H   -0.000103   0.000024  -0.004236   0.498239  -0.004556   0.008930
    11  H   -0.004542  -0.000068  -0.000137  -0.004556   0.495514   0.002908
    12  C    0.007532   0.043861   0.092619   0.008930   0.002908  14.766307
    13  C    0.000005   0.002248  -0.051290   0.000213  -0.000290  -4.993286
    14  H    0.000000  -0.000048   0.001139  -0.000008   0.000000  -0.017902
    15  H    0.000000   0.000027   0.000098   0.000001   0.000000  -0.092156
    16  O    0.000048   0.001665  -0.000472   0.000003   0.000007   0.144469
    17  Cl   0.000025  -0.000101  -0.029404   0.000544  -0.000006  -0.150836
             13         14         15         16         17
     1  C   -0.346756  -0.005861  -0.000441   0.011547  -0.105822
     2  C   -0.031997   0.011177   0.020935   0.093424   0.027228
     3  C    2.201412  -0.094360   0.043011  -0.021156   0.325525
     4  C   -1.070933   0.042790  -0.049637  -0.140226  -0.146658
     5  C   -0.824190   0.013625   0.000057  -0.012537  -0.158045
     6  C   -0.071114   0.004565  -0.000274  -0.005633   0.023572
     7  H    0.000005   0.000000   0.000000   0.000048   0.000025
     8  H    0.002248  -0.000048   0.000027   0.001665  -0.000101
     9  H   -0.051290   0.001139   0.000098  -0.000472  -0.029404
    10  H    0.000213  -0.000008   0.000001   0.000003   0.000544
    11  H   -0.000290   0.000000   0.000000   0.000007  -0.000006
    12  C   -4.993286  -0.017902  -0.092156   0.144469  -0.150836
    13  C   10.430468   0.430492   0.444955   0.080435   0.105674
    14  H    0.430492   0.468786  -0.023888   0.003081  -0.068149
    15  H    0.444955  -0.023888   0.453449   0.000620  -0.026655
    16  O    0.080435   0.003081   0.000620   8.165239   0.015530
    17  Cl   0.105674  -0.068149  -0.026655   0.015530  17.119124
 Mulliken atomic charges:
              1
     1  C   -0.306630
     2  C    0.601150
     3  C    1.172986
     4  C   -1.036525
     5  C   -0.456056
     6  C   -0.083564
     7  H    0.143784
     8  H    0.170406
     9  H    0.164641
    10  H    0.141106
    11  H    0.144191
    12  C   -0.546317
    13  C   -0.306044
    14  H    0.234562
    15  H    0.229898
    16  O   -0.336043
    17  Cl   0.068454
 Sum of Mulliken charges=   0.00000
 Atomic charges with hydrogens summed into heavy atoms:
              1
     1  C   -0.162846
     2  C    0.771556
     3  C    1.172986
     4  C   -0.871884
     5  C   -0.314951
     6  C    0.060627
     7  H    0.000000
     8  H    0.000000
     9  H    0.000000
    10  H    0.000000
    11  H    0.000000
    12  C   -0.546317
    13  C    0.158417
    14  H    0.000000
    15  H    0.000000
    16  O   -0.336043
    17  Cl   0.068454
 Sum of Mulliken charges=   0.00000
 Electronic spatial extent (au):  <R**2>=  1726.8787
 Charge=     0.0000 electrons
 Dipole moment (field-independent basis, Debye):
    X=    -1.2155    Y=    -1.9575    Z=     1.1365  Tot=     2.5692
 Quadrupole moment (field-independent basis, Debye-Ang):
   XX=   -58.0875   YY=   -71.6597   ZZ=   -67.2603
   XY=     0.0637   XZ=     4.6068   YZ=    -3.2740
 Traceless Quadrupole moment (field-independent basis, Debye-Ang):
   XX=     7.5816   YY=    -5.9905   ZZ=    -1.5911
   XY=     0.0637   XZ=     4.6068   YZ=    -3.2740
 Octapole moment (field-independent basis, Debye-Ang**2):
  XXX=    -3.6213  YYY=   -26.3587  ZZZ=     0.7854  XYY=   -16.1901
  XXY=     4.3364  XXZ=     0.5893  XZZ=    14.5403  YZZ=     1.5006
  YYZ=    -2.2846  XYZ=     3.0627
 Hexadecapole moment (field-independent basis, Debye-Ang**3):
 XXXX= -1394.7982 YYYY=  -691.7860 ZZZZ=  -149.3575 XXXY=    38.8173
 XXXZ=    36.7388 YYYX=   -30.8290 YYYZ=   -12.3696 ZZZX=     4.6252
 ZZZY=     4.8433 XXYY=  -361.9351 XXZZ=  -289.6554 YYZZ=  -131.2938
 XXYZ=   -13.3603 YYXZ=    -3.3976 ZZXY=    -4.9780
 N-N= 5.586578773723D+02 E-N=-3.103611541149D+03  KE= 8.410120084131D+02
 1|1|UNPC-UNK|SP|RMP2-FC|6-311+G(d,p)|C8H7Cl1O1|PCUSER|03-Aug-2017|0||#
  MP2/6-311+G(D,P) GEOM=CONNECTIVITY||Title Card Required||0,1|C|C,1,1.
 39562951|C,2,1.40548844,1,120.12599899|C,3,1.40537942,2,119.62593546,1
 ,-1.95879395,0|C,4,1.39834382,3,120.00121653,2,1.49697108,0|C,5,1.3995
 361,4,120.20590595,3,-1.06514864,0|H,1,1.08662738,2,119.8542665,3,-179
 .38944951,0|H,2,1.08605683,1,121.13162333,6,-179.27764747,0|H,4,1.0855
 2057,3,120.84174715,2,179.84011046,0|H,5,1.08654766,4,119.7254284,3,17
 9.99177357,0|H,6,1.08672227,5,120.01912439,4,179.86135709,0|C,3,1.4940
 6761,2,118.13286946,1,-178.15066587,0|C,12,1.52397081,3,118.79086535,2
 ,-169.83856503,0|H,13,1.09111093,12,111.7373862,3,-79.31573476,0|H,13,
 1.08884056,12,108.22075165,3,158.83897106,0|O,12,1.22263554,3,121.7534
 1027,2,10.8184831,0|Cl,13,1.78484504,12,110.1850184,3,40.6416221,0||Ve
 rsion=x86-Win32-G03RevB.05|State=1-A|HF=-841.471315|MP2=-842.9148535|R
 MSD=8.632e-009|PG=C01 [X(C8H7Cl1O1)]||@


 ABSOLUTISM, OBSOLETISM -- IF IT WORKS, IT'S OUT OF DATE

                          -- STAFFORD BEER
 Job cpu time:  0 days  0 hours  7 minutes 37.0 seconds.
 File lengths (MBytes):  RWF=   1526 Int=      0 D2E=      0 Chk=     17 Scr=      1
 Normal termination of Gaussian 03 at Thu Aug 03 21:19:09 2017.
