# Supplementary material for: Conformational preferences of α-fluoroketones may influence their reactivity
Source: Beilstein J Org Chem. 2017 Dec 29;13:2915–21. doi: 10.3762/bjoc.13.284 (PMC5753061; doi:10.3762/bjoc.13.284)
Supplement: File 2 — Details of computational conformational analysis. [file Beilstein_J_Org_Chem-13-2915-s002.zip › Computation/CH2Cl140_EtOH.out]

 Entering Link 1 = C:\G03W\l1.exe PID=      1112.
  
 Copyright (c) 1988,1990,1992,1993,1995,1998,2003, Gaussian, Inc.
                  All Rights Reserved.
  
 This is the Gaussian(R) 03 program.  It is based on the
 the Gaussian(R) 98 system (copyright 1998, Gaussian, Inc.),
 the Gaussian(R) 94 system (copyright 1995, Gaussian, Inc.),
 the Gaussian 92(TM) system (copyright 1992, Gaussian, Inc.),
 the Gaussian 90(TM) system (copyright 1990, Gaussian, Inc.),
 the Gaussian 88(TM) system (copyright 1988, Gaussian, Inc.),
 the Gaussian 86(TM) system (copyright 1986, Carnegie Mellon
 University), and the Gaussian 82(TM) system (copyright 1983,
 Carnegie Mellon University). Gaussian is a federally registered
 trademark of Gaussian, Inc.
  
 This software contains proprietary and confidential information,
 including trade secrets, belonging to Gaussian, Inc.
  
 This software is provided under written license and may be
 used, copied, transmitted, or stored only in accord with that
 written license.
  
 The following legend is applicable only to US Government
 contracts under DFARS:
  
                    RESTRICTED RIGHTS LEGEND
  
 Use, duplication or disclosure by the US Government is subject
 to restrictions as set forth in subparagraph (c)(1)(ii) of the
 Rights in Technical Data and Computer Software clause at DFARS
 252.227-7013.
  
 Gaussian, Inc.
 Carnegie Office Park, Building 6, Pittsburgh, PA 15106 USA
  
 The following legend is applicable only to US Government
 contracts under FAR:
  
                    RESTRICTED RIGHTS LEGEND
  
 Use, reproduction and disclosure by the US Government is subject
 to restrictions as set forth in subparagraph (c) of the
 Commercial Computer Software - Restricted Rights clause at FAR
 52.227-19.
  
 Gaussian, Inc.
 Carnegie Office Park, Building 6, Pittsburgh, PA 15106 USA
  
  
 ---------------------------------------------------------------
 Warning -- This program may not be used in any manner that
 competes with the business of Gaussian, Inc. or will provide
 assistance to any competitor of Gaussian, Inc.  The licensee
 of this program is prohibited from giving any competitor of
 Gaussian, Inc. access to this program.  By using this program,
 the user acknowledges that Gaussian, Inc. is engaged in the
 business of creating and licensing software in the field of
 computational chemistry and represents and warrants to the
 licensee that it is not a competitor of Gaussian, Inc. and that
 it will not use this program in any manner prohibited above.
 ---------------------------------------------------------------
  

 Cite this work as:
 Gaussian 03, Revision B.05,
 M. J. Frisch, G. W. Trucks, H. B. Schlegel, G. E. Scuseria, 
 M. A. Robb, J. R. Cheeseman, J. A. Montgomery, Jr., T. Vreven, 
 K. N. Kudin, J. C. Burant, J. M. Millam, S. S. Iyengar, J. Tomasi, 
 V. Barone, B. Mennucci, M. Cossi, G. Scalmani, N. Rega, 
 G. A. Petersson, H. Nakatsuji, M. Hada, M. Ehara, K. Toyota, 
 R. Fukuda, J. Hasegawa, M. Ishida, T. Nakajima, Y. Honda, O. Kitao, 
 H. Nakai, M. Klene, X. Li, J. E. Knox, H. P. Hratchian, J. B. Cross, 
 C. Adamo, J. Jaramillo, R. Gomperts, R. E. Stratmann, O. Yazyev, 
 A. J. Austin, R. Cammi, C. Pomelli, J. W. Ochterski, P. Y. Ayala, 
 K. Morokuma, G. A. Voth, P. Salvador, J. J. Dannenberg, 
 V. G. Zakrzewski, S. Dapprich, A. D. Daniels, M. C. Strain, 
 O. Farkas, D. K. Malick, A. D. Rabuck, K. Raghavachari, 
 J. B. Foresman, J. V. Ortiz, Q. Cui, A. G. Baboul, S. Clifford, 
 J. Cioslowski, B. B. Stefanov, G. Liu, A. Liashenko, P. Piskorz, 
 I. Komaromi, R. L. Martin, D. J. Fox, T. Keith, M. A. Al-Laham, 
 C. Y. Peng, A. Nanayakkara, M. Challacombe, P. M. W. Gill, 
 B. Johnson, W. Chen, M. W. Wong, C. Gonzalez, and J. A. Pople, 
 Gaussian, Inc., Pittsburgh PA, 2003.
 
 **********************************************
 Gaussian 03:  x86-Win32-G03RevB.05  8-Nov-2003
                  15-Oct-2017 
 **********************************************
 %chk=CH2F.chk
 %mem=6MW
 %nproc=1
 Will use up to    1 processors via shared memory.
 Default route:  MaxDisk=2000MB
 -----------------------------------------------------------
 # mp2/6-311+g(d,p) scrf=(solvent=ethanol) geom=connectivity
 -----------------------------------------------------------
 1/38=1,57=2/1;
 2/17=6,18=5,40=1/2;
 3/5=4,6=6,7=111,11=9,16=1,25=1,30=1,70=2201,72=4/1,2,3;
 4//1;
 5/5=2,38=5,53=4/2;
 8/10=2,27=262144000/1;
 9/16=-3,27=262144000/6;
 6/7=2,8=2,9=2,10=2/1;
 99/5=1,9=1/99;
 -------------------
 Title Card Required
 -------------------
 Symbolic Z-matrix:
 Charge =  0 Multiplicity = 1
 C
 C                    1    B1
 C                    2    B2       1    A1
 C                    3    B3       2    A2       1    D1       0
 C                    4    B4       3    A3       2    D2       0
 C                    5    B5       4    A4       3    D3       0
 H                    1    B6       2    A5       3    D4       0
 H                    2    B7       1    A6       6    D5       0
 H                    4    B8       3    A7       2    D6       0
 H                    5    B9       4    A8       3    D7       0
 H                    6    B10      5    A9       4    D8       0
 C                    3    B11      2    A10      1    D9       0
 C                    12   B12      3    A11      2    D10      0
 H                    13   B13      12   A12      3    D11      0
 H                    13   B14      12   A13      3    D12      0
 O                    12   B15      3    A14      2    D13      0
 Cl                   13   B16      12   A15      3    D14      0
       Variables:
  B1                    1.39563                  
  B2                    1.40549                  
  B3                    1.40538                  
  B4                    1.39834                  
  B5                    1.39954                  
  B6                    1.08663                  
  B7                    1.08606                  
  B8                    1.08552                  
  B9                    1.08655                  
  B10                   1.08672                  
  B11                   1.49407                  
  B12                   1.52397                  
  B13                   1.09111                  
  B14                   1.08884                  
  B15                   1.22264                  
  B16                   1.78485                  
  A1                  120.126                    
  A2                  119.62594                  
  A3                  120.00122                  
  A4                  120.20591                  
  A5                  119.85427                  
  A6                  121.13162                  
  A7                  120.84175                  
  A8                  119.72543                  
  A9                  120.01912                  
  A10                 118.13287                  
  A11                 118.79087                  
  A12                 111.73739                  
  A13                 108.22075                  
  A14                 121.75341                  
  A15                 110.18502                  
  D1                   -1.95879                  
  D2                    1.49697                  
  D3                   -1.06515                  
  D4                 -179.38945                  
  D5                 -179.27765                  
  D6                  179.84011                  
  D7                  179.99177                  
  D8                  179.86136                  
  D9                 -178.15067                  
  D10                -169.83857                  
  D11                 -79.31573                  
  D12                 158.83897                  
  D13                  10.81848                  
  D14                  40.64162                  
 
                          Input orientation:                          
 ---------------------------------------------------------------------
 Center     Atomic     Atomic              Coordinates (Angstroms)
 Number     Number      Type              X           Y           Z
 ---------------------------------------------------------------------
    1          6             0        0.000000    0.000000    0.000000
    2          6             0        0.000000    0.000000    1.395630
    3          6             0        1.215640    0.000000    2.101049
    4          6             0        2.429323   -0.041757    1.393714
    5          6             0        2.423695   -0.051369   -0.004586
    6          6             0        1.211443   -0.041992   -0.703913
    7          1             0       -0.942372    0.010042   -0.540918
    8          1             0       -0.929419    0.020489    1.957127
    9          1             0        3.379600   -0.039945    1.918427
   10          1             0        3.364661   -0.083566   -0.546927
   11          1             0        1.210638   -0.047227   -1.790623
   12          6             0        1.164022   -0.042519    3.593619
   13          6             0        2.448524    0.192101    4.379428
   14          1             0        3.075024   -0.700834    4.405629
   15          1             0        2.178935    0.497896    5.389074
   16          8             0        0.124541   -0.271404    4.195225
   17         17             0        3.396768    1.506254    3.631425
 ---------------------------------------------------------------------
                    Distance matrix (angstroms):
                    1          2          3          4          5
     1  C    0.000000
     2  C    1.395630   0.000000
     3  C    2.427383   1.405488   0.000000
     4  C    2.801034   2.429682   1.405379   0.000000
     5  C    2.424244   2.799561   2.428113   1.398344   0.000000
     6  C    1.401732   2.424343   2.805280   2.425545   1.399536
     7  H    1.086627   2.153691   3.411321   3.887648   3.409081
     8  H    2.166700   1.086057   2.149980   3.406238   3.885468
     9  H    3.886342   3.420031   2.172019   1.085521   2.147525
    10  H    3.409846   3.886058   3.411311   2.154690   1.086548
    11  H    2.161991   3.408823   3.891961   3.409578   2.159040
    12  C    3.777678   2.487551   1.494068   2.537828   3.812340
    13  C    5.021111   3.864611   2.597675   2.994920   4.390839
    14  H    5.418165   4.359707   3.042954   3.150072   4.505112
    15  H    5.834190   4.576380   3.462217   4.039408   5.427077
    16  O    4.205839   2.815476   2.376916   3.634999   4.793009
    17  Cl   5.195583   4.336544   3.060746   2.887844   4.073529
                    6          7          8          9         10
     6  C    0.000000
     7  H    2.160601   0.000000
     8  H    3.415894   2.498101   0.000000
     9  H    3.402584   4.972959   4.309617   0.000000
    10  H    2.159333   4.308054   4.971945   2.465785   0.000000
    11  H    1.086722   2.490079   4.316255   4.296685   2.487552
    12  C    4.297794   4.640480   2.657926   2.777600   4.689202
    13  C    5.236938   5.978388   4.160227   2.641453   5.018393
    14  H    5.478543   6.411954   4.748793   2.591470   4.999272
    15  H    6.192900   6.719030   4.654894   3.711638   6.081130
    16  O    5.023499   4.862979   2.491007   3.979044   5.746447
    17  Cl   5.095867   6.202841   4.871002   2.307680   4.470702
                   11         12         13         14         15
    11  H    0.000000
    12  C    5.384445   0.000000
    13  C    6.297552   1.523971   0.000000
    14  H    6.503590   2.178227   1.091111   0.000000
    15  H    7.265177   2.132078   1.088841   1.790836   0.000000
    16  O    6.087711   1.222636   2.376902   2.988985   2.497525
    17  Cl   6.049055   2.717587   1.784845   2.360963   2.364155
                   16         17
    16  O    0.000000
    17  Cl   3.766352   0.000000
 Stoichiometry    C8H7ClO
 Framework group  C1[X(C8H7ClO)]
 Deg. of freedom    45
 Full point group                 C1      NOp   1
 Largest Abelian subgroup         C1      NOp   1
 Largest concise Abelian subgroup C1      NOp   1
                         Standard orientation:                         
 ---------------------------------------------------------------------
 Center     Atomic     Atomic              Coordinates (Angstroms)
 Number     Number      Type              X           Y           Z
 ---------------------------------------------------------------------
    1          6             0       -2.721931    0.615476   -0.411844
    2          6             0       -1.455602    1.196414   -0.329979
    3          6             0       -0.357880    0.436403    0.109099
    4          6             0       -0.550574   -0.898502    0.504051
    5          6             0       -1.823242   -1.473033    0.429254
    6          6             0       -2.912407   -0.716000   -0.017202
    7          1             0       -3.565636    1.204349   -0.761344
    8          1             0       -1.292194    2.230076   -0.620428
    9          1             0        0.283621   -1.504230    0.844006
   10          1             0       -1.967110   -2.505511    0.735647
   11          1             0       -3.899719   -1.166212   -0.076273
   12          6             0        0.969024    1.114116    0.219865
   13          6             0        2.209490    0.263418    0.464905
   14          1             0        2.302129   -0.023346    1.513575
   15          1             0        3.081294    0.833331    0.147522
   16          8             0        1.080751    2.328385    0.130958
   17         17             0        2.133549   -1.230899   -0.508193
 ---------------------------------------------------------------------
 Rotational constants (GHZ):      1.9145279      0.8667860      0.6348976
 Standard basis: 6-311+G(d,p) (5D, 7F)
 There are   270 symmetry adapted basis functions of A   symmetry.
 Integral buffers will be    262144 words long.
 Raffenetti 1 integral format.
 Two-electron integral symmetry is turned on.
   270 basis functions,   433 primitive gaussians,   280 cartesian basis functions
    40 alpha electrons       40 beta electrons
       nuclear repulsion energy       558.6578773723 Hartrees.
 NAtoms=   17 NActive=   17 NUniq=   17 SFac= 1.00D+00 NAtFMM=   60 Big=F
 ------------------------------------------------------------------------------
 United Atom Topological Model (UA0  parameters set).
  Nord Group  Hybr  Charge Alpha Radius          Bonded to
    1   CH    *     0.00   1.00  2.125   C2   [s]  C6   [s]
    2   CH    *     0.00   1.00  2.125   C1   [s]  C3   [s]
    3   C     *     0.00   1.00  1.925   C2   [s]  C4   [s]  C12  [s]
    4   CH    *     0.00   1.00  2.125   C3   [s]  C5   [s]
    5   CH    *     0.00   1.00  2.125   C4   [s]  C6   [s]
    6   CH    *     0.00   1.00  2.125   C1   [s]  C5   [s]
   12   C     *     0.00   1.00  1.925   C3   [s]  C13  [s]  O16  [d]
   13   CH2   *     0.00   1.00  2.325   C12  [s] Cl17  [s]
   16   O     *     0.00   1.00  1.750   C12  [d]
   17  Cl     *     0.00   1.00  1.973   C13  [s]
 ------------------------------------------------------------------------------
 Polarizable Continuum Model (PCM)
 =================================
 Model                : PCM.
 Atomic radii         : UA0 (Simple United Atom Topological Model).
 Polarization charges : Total charges.
 Charge compensation  : None.
 Solution method      : Matrix inversion.
 Cavity               : GePol (RMin=0.200 OFac=0.890).
                        Default sphere list used, NSphG=   10.
                        Tesserae with average area of 0.200 Ang**2.
 Solvent              : Ethanol, Eps=  24.550000.
 ------------------------------------------------------------------------------
 One-electron integrals computed using PRISM.
 NBasis=   270 RedAO= T  NBF=   270
 NBsUse=   270 1.00D-06 NBFU=   270
 Harris functional with IExCor=  205 diagonalized for initial guess.
 ExpMin= 4.38D-02 ExpMax= 1.06D+05 ExpMxC= 3.62D+03 IAcc=2 IRadAn=         4 AccDes= 0.00D+00
 HarFok:  IExCor= 205 AccDes= 0.00D+00 IRadAn=         4 IDoV=1
 ScaDFX=  1.000000  1.000000  1.000000  1.000000
 Initial guess orbital symmetries:
       Occupied  (A) (A) (A) (A) (A) (A) (A) (A) (A) (A) (A) (A)
                 (A) (A) (A) (A) (A) (A) (A) (A) (A) (A) (A) (A)
                 (A) (A) (A) (A) (A) (A) (A) (A) (A) (A) (A) (A)
                 (A) (A) (A) (A)
       Virtual   (A) (A) (A) (A) (A) (A) (A) (A) (A) (A) (A) (A)
                 (A) (A) (A) (A) (A) (A) (A) (A) (A) (A) (A) (A)
                 (A) (A) (A) (A) (A) (A) (A) (A) (A) (A) (A) (A)
                 (A) (A) (A) (A) (A) (A) (A) (A) (A) (A) (A) (A)
                 (A) (A) (A) (A) (A) (A) (A) (A) (A) (A) (A) (A)
                 (A) (A) (A) (A) (A) (A) (A) (A) (A) (A) (A) (A)
                 (A) (A) (A) (A) (A) (A) (A) (A) (A) (A) (A) (A)
                 (A) (A) (A) (A) (A) (A) (A) (A) (A) (A) (A) (A)
                 (A) (A) (A) (A) (A) (A) (A) (A) (A) (A) (A) (A)
                 (A) (A) (A) (A) (A) (A) (A) (A) (A) (A) (A) (A)
                 (A) (A) (A) (A) (A) (A) (A) (A) (A) (A) (A) (A)
                 (A) (A) (A) (A) (A) (A) (A) (A) (A) (A) (A) (A)
                 (A) (A) (A) (A) (A) (A) (A) (A) (A) (A) (A) (A)
                 (A) (A) (A) (A) (A) (A) (A) (A) (A) (A) (A) (A)
                 (A) (A) (A) (A) (A) (A) (A) (A) (A) (A) (A) (A)
                 (A) (A) (A) (A) (A) (A) (A) (A) (A) (A) (A) (A)
                 (A) (A) (A) (A) (A) (A) (A) (A) (A) (A) (A) (A)
                 (A) (A) (A) (A) (A) (A) (A) (A) (A) (A) (A) (A)
                 (A) (A) (A) (A) (A) (A) (A) (A) (A) (A) (A) (A)
                 (A) (A)
 The electronic state of the initial guess is 1-A.
 Requested convergence on RMS density matrix=1.00D-08 within 128 cycles.
 Requested convergence on MAX density matrix=1.00D-06.
 Requested convergence on             energy=1.00D-06.
 No special actions if energy rises.
 Error on total polarization charges =  0.02378
 SCF Done:  E(RHF) =  -841.485284510     A.U. after   17 cycles
             Convg  =    0.2383D-08             -V/T =  2.0005
             S**2   =   0.0000
 --------------------------------------------------------------------
 Variational PCM results
 =======================
 <psi(f)|   H    |psi(f)>                     (a.u.) =    -841.469149
 <psi(f)|H+V(f)/2|psi(f)>                     (a.u.) =    -841.485285
 Total free energy in solution:
  with all non electrostatic terms            (a.u.) =    -841.481848
 --------------------------------------------------------------------
 (Polarized solute)-Solvent               (kcal/mol) =     -10.13
 --------------------------------------------------------------------
 Cavitation energy                        (kcal/mol) =      15.39
 Dispersion energy                        (kcal/mol) =     -14.34
 Repulsion energy                         (kcal/mol) =       1.10
 Total non electrostatic                  (kcal/mol) =       2.16
 --------------------------------------------------------------------
 Partition over spheres:
 Sphere  on Atom  Surface  Charge   GEl     GCav    GDR
    1      C1      17.32  -0.029   -0.82    1.71   -1.58
    2      C2      13.61  -0.019   -0.39    1.68   -1.45
    3      C3       0.39   0.001    0.00    0.24   -0.05
    4      C4       7.22  -0.006   -0.26    1.25   -0.81
    5      C5      17.31  -0.029   -0.89    1.71   -1.65
    6      C6      17.37  -0.042   -0.98    1.72   -1.57
    7      C12      1.59  -0.012   -0.02    0.35   -0.16
    8      C13     27.44  -0.166   -1.68    2.71   -2.38
    9      O16     14.65   0.179   -3.34    1.76   -1.42
   10     Cl17     21.23   0.073   -0.45    2.25   -2.17
 Added spheres:    41.12   0.027   -1.29    0.00    0.00
 --------------------------------------------------------------------
 After PCM corrections, the SCF energy is  -841.485284510     a.u.
 --------------------------------------------------------------------
 ExpMin= 4.38D-02 ExpMax= 1.06D+05 ExpMxC= 3.62D+03 IAcc=3 IRadAn=         5 AccDes= 0.00D+00
 HarFok:  IExCor= 205 AccDes= 0.00D+00 IRadAn=         5 IDoV=1
 ScaDFX=  1.000000  1.000000  1.000000  1.000000
 Range of M.O.s used for correlation:    15   270
 NBasis=   270 NAE=    40 NBE=    40 NFC=    14 NFV=     0
 NROrb=    256 NOA=    26 NOB=    26 NVA=   230 NVB=   230

 **** Warning!!: The largest alpha MO coefficient is  0.15760583D+03

 Disk-based method using OVN memory for  9 occupieds at a time.
 Estimated scratch disk usage=   194054712 words.
 Actual    scratch disk usage=   193682488 words.
 JobTyp=1 Pass  1:  I=   1 to   9 NPSUse=  1 ParTrn=F ParDer=F DoDerP=F.
 JobTyp=1 Pass  2:  I=  10 to  18 NPSUse=  1 ParTrn=F ParDer=F DoDerP=F.
 JobTyp=1 Pass  3:  I=  19 to  26 NPSUse=  1 ParTrn=F ParDer=F DoDerP=F.
 Spin components of T(2) and E(2):
     alpha-alpha T2 =       0.7046328028D-01 E2=     -0.1917722164D+00
     alpha-beta  T2 =       0.3661475240D+00 E2=     -0.1056007941D+01
     beta-beta   T2 =       0.7046328028D-01 E2=     -0.1917722164D+00
 ANorm=    0.1227629457D+01
 E2 =    -0.1439552373D+01 EUMP2 =    -0.84292483688283D+03

 **********************************************************************

            Population analysis using the SCF density.

 **********************************************************************

 Orbital symmetries:
       Occupied  (A) (A) (A) (A) (A) (A) (A) (A) (A) (A) (A) (A)
                 (A) (A) (A) (A) (A) (A) (A) (A) (A) (A) (A) (A)
                 (A) (A) (A) (A) (A) (A) (A) (A) (A) (A) (A) (A)
                 (A) (A) (A) (A)
       Virtual   (A) (A) (A) (A) (A) (A) (A) (A) (A) (A) (A) (A)
                 (A) (A) (A) (A) (A) (A) (A) (A) (A) (A) (A) (A)
                 (A) (A) (A) (A) (A) (A) (A) (A) (A) (A) (A) (A)
                 (A) (A) (A) (A) (A) (A) (A) (A) (A) (A) (A) (A)
                 (A) (A) (A) (A) (A) (A) (A) (A) (A) (A) (A) (A)
                 (A) (A) (A) (A) (A) (A) (A) (A) (A) (A) (A) (A)
                 (A) (A) (A) (A) (A) (A) (A) (A) (A) (A) (A) (A)
                 (A) (A) (A) (A) (A) (A) (A) (A) (A) (A) (A) (A)
                 (A) (A) (A) (A) (A) (A) (A) (A) (A) (A) (A) (A)
                 (A) (A) (A) (A) (A) (A) (A) (A) (A) (A) (A) (A)
                 (A) (A) (A) (A) (A) (A) (A) (A) (A) (A) (A) (A)
                 (A) (A) (A) (A) (A) (A) (A) (A) (A) (A) (A) (A)
                 (A) (A) (A) (A) (A) (A) (A) (A) (A) (A) (A) (A)
                 (A) (A) (A) (A) (A) (A) (A) (A) (A) (A) (A) (A)
                 (A) (A) (A) (A) (A) (A) (A) (A) (A) (A) (A) (A)
                 (A) (A) (A) (A) (A) (A) (A) (A) (A) (A) (A) (A)
                 (A) (A) (A) (A) (A) (A) (A) (A) (A) (A) (A) (A)
                 (A) (A) (A) (A) (A) (A) (A) (A) (A) (A) (A) (A)
                 (A) (A) (A) (A) (A) (A) (A) (A) (A) (A) (A) (A)
                 (A) (A)
 The electronic state is 1-A.
 Alpha  occ. eigenvalues -- -104.83862 -20.57076 -11.36619 -11.31186 -11.25706
 Alpha  occ. eigenvalues --  -11.25558 -11.25411 -11.25357 -11.24372 -11.24363
 Alpha  occ. eigenvalues --  -10.56631  -8.03446  -8.03169  -8.03158  -1.41175
 Alpha  occ. eigenvalues --   -1.17389  -1.15275  -1.04508  -1.02620  -0.96944
 Alpha  occ. eigenvalues --   -0.86881  -0.83843  -0.77154  -0.71563  -0.67140
 Alpha  occ. eigenvalues --   -0.66595  -0.64998  -0.62311  -0.60936  -0.59612
 Alpha  occ. eigenvalues --   -0.57294  -0.54744  -0.52432  -0.50478  -0.50343
 Alpha  occ. eigenvalues --   -0.47851  -0.44791  -0.42944  -0.34992  -0.34473
 Alpha virt. eigenvalues --    0.05488   0.06744   0.07802   0.08149   0.09078
 Alpha virt. eigenvalues --    0.09504   0.10292   0.10477   0.11626   0.12145
 Alpha virt. eigenvalues --    0.12585   0.12727   0.13209   0.15034   0.15206
 Alpha virt. eigenvalues --    0.16290   0.16664   0.16890   0.17596   0.18291
 Alpha virt. eigenvalues --    0.19787   0.20278   0.21106   0.21460   0.22478
 Alpha virt. eigenvalues --    0.22922   0.23188   0.23876   0.25281   0.25608
 Alpha virt. eigenvalues --    0.26347   0.27675   0.27869   0.28280   0.29035
 Alpha virt. eigenvalues --    0.29147   0.30275   0.31634   0.31788   0.32717
 Alpha virt. eigenvalues --    0.32866   0.33412   0.34844   0.34995   0.36196
 Alpha virt. eigenvalues --    0.36334   0.37787   0.38767   0.39760   0.40625
 Alpha virt. eigenvalues --    0.41267   0.43497   0.45933   0.46711   0.47626
 Alpha virt. eigenvalues --    0.49422   0.51446   0.53431   0.57251   0.59050
 Alpha virt. eigenvalues --    0.60456   0.62377   0.65118   0.65351   0.67117
 Alpha virt. eigenvalues --    0.69061   0.70476   0.71875   0.72265   0.72839
 Alpha virt. eigenvalues --    0.74525   0.75446   0.76883   0.77583   0.79985
 Alpha virt. eigenvalues --    0.81036   0.82464   0.84123   0.85380   0.86843
 Alpha virt. eigenvalues --    0.87757   0.89149   0.90206   0.91642   0.92258
 Alpha virt. eigenvalues --    0.92730   0.94676   0.95930   0.98670   0.99951
 Alpha virt. eigenvalues --    1.00269   1.02870   1.04748   1.05689   1.07297
 Alpha virt. eigenvalues --    1.09439   1.10427   1.12665   1.13689   1.15532
 Alpha virt. eigenvalues --    1.18046   1.18907   1.20823   1.22334   1.24289
 Alpha virt. eigenvalues --    1.25209   1.28458   1.29579   1.31130   1.32553
 Alpha virt. eigenvalues --    1.35923   1.37821   1.39750   1.40956   1.42619
 Alpha virt. eigenvalues --    1.43610   1.48210   1.50500   1.53287   1.57457
 Alpha virt. eigenvalues --    1.66331   1.71138   1.74957   1.75719   1.76919
 Alpha virt. eigenvalues --    1.77427   1.79323   1.82608   1.82804   1.84802
 Alpha virt. eigenvalues --    1.86847   1.89867   1.91959   1.92847   1.96245
 Alpha virt. eigenvalues --    1.98803   1.99634   2.00788   2.02790   2.04132
 Alpha virt. eigenvalues --    2.05685   2.06051   2.10378   2.17269   2.20488
 Alpha virt. eigenvalues --    2.21551   2.22186   2.23406   2.24472   2.26548
 Alpha virt. eigenvalues --    2.29842   2.31237   2.31795   2.36422   2.38012
 Alpha virt. eigenvalues --    2.41289   2.44105   2.48832   2.54115   2.60879
 Alpha virt. eigenvalues --    2.65207   2.68688   2.69690   2.73736   2.74577
 Alpha virt. eigenvalues --    2.75696   2.78187   2.79779   2.83510   2.87180
 Alpha virt. eigenvalues --    2.91046   2.95043   2.97709   3.00425   3.01319
 Alpha virt. eigenvalues --    3.02849   3.05185   3.05583   3.06391   3.08251
 Alpha virt. eigenvalues --    3.12711   3.16283   3.19361   3.19802   3.22831
 Alpha virt. eigenvalues --    3.23908   3.25391   3.28012   3.30317   3.32823
 Alpha virt. eigenvalues --    3.33745   3.46561   3.47736   3.60774   3.62262
 Alpha virt. eigenvalues --    3.67376   3.73389   3.76104   3.78784   3.88728
 Alpha virt. eigenvalues --    3.91521   3.92532   3.99203   4.02278   4.14692
 Alpha virt. eigenvalues --    4.17989   4.39355   4.43329   4.50370   4.56119
 Alpha virt. eigenvalues --    4.58358   4.76077   5.25893   5.61183   5.75772
 Alpha virt. eigenvalues --    6.27275  10.47572  24.74424  24.93455  24.98027
 Alpha virt. eigenvalues --   25.09192  25.09803  25.20182  25.23620  25.32519
 Alpha virt. eigenvalues --   26.80206  26.95953  27.31129  51.68437 219.34005
          Condensed to atoms (all electrons):
              1          2          3          4          5          6
     1  C    7.375204  -2.379302   0.185342   0.160683   0.607204   0.257003
     2  C   -2.379302  16.430653  -2.807905  -5.213512  -1.438361   0.705174
     3  C    0.185342  -2.807905  16.467438  -1.511225  -2.017154  -1.311942
     4  C    0.160683  -5.213512  -1.511225  12.962060  -0.252734  -0.254554
     5  C    0.607204  -1.438361  -2.017154  -0.252734   8.309122   0.466543
     6  C    0.257003   0.705174  -1.311942  -0.254554   0.466543   5.753320
     7  H    0.415045  -0.030111   0.013494  -0.006011  -0.007396  -0.018916
     8  H   -0.015708   0.401298  -0.009846  -0.017236  -0.003153  -0.004402
     9  H    0.005179  -0.040316  -0.121526   0.445037   0.054471  -0.010628
    10  H   -0.006341  -0.002332   0.023294  -0.052444   0.424870  -0.019694
    11  H   -0.004772  -0.027753   0.020966  -0.030985  -0.006015   0.420672
    12  C    0.236049  -0.403640  -6.539868   2.105813   1.322761   0.136406
    13  C   -0.366734   0.125264   2.288041  -1.030852  -0.850319  -0.033435
    14  H   -0.004576   0.000713  -0.095155   0.043756   0.020424   0.003693
    15  H    0.000075   0.026637   0.050742  -0.051079  -0.002480  -0.000095
    16  O    0.008459   0.049137  -0.019430  -0.118363  -0.004018  -0.007781
    17  Cl  -0.101896   0.011118   0.257979  -0.096148  -0.150246   0.027890
              7          8          9         10         11         12
     1  C    0.415045  -0.015708   0.005179  -0.006341  -0.004772   0.236049
     2  C   -0.030111   0.401298  -0.040316  -0.002332  -0.027753  -0.403640
     3  C    0.013494  -0.009846  -0.121526   0.023294   0.020966  -6.539868
     4  C   -0.006011  -0.017236   0.445037  -0.052444  -0.030985   2.105813
     5  C   -0.007396  -0.003153   0.054471   0.424870  -0.006015   1.322761
     6  C   -0.018916  -0.004402  -0.010628  -0.019694   0.420672   0.136406
     7  H    0.448642  -0.002909   0.000023  -0.000062  -0.003257   0.006798
     8  H   -0.002909   0.435012  -0.000035   0.000017  -0.000045   0.025447
     9  H    0.000023  -0.000035   0.460333  -0.003290  -0.000092   0.097805
    10  H   -0.000062   0.000017  -0.003290   0.448405  -0.003240   0.006192
    11  H   -0.003257  -0.000045  -0.000092  -0.003240   0.444091   0.002461
    12  C    0.006798   0.025447   0.097805   0.006192   0.002461  14.282137
    13  C    0.000210  -0.002772  -0.054511   0.000363  -0.000213  -4.840319
    14  H    0.000000  -0.000033   0.002179  -0.000013   0.000000  -0.024045
    15  H    0.000000   0.000025  -0.000090   0.000001   0.000000  -0.105560
    16  O    0.000019   0.002354  -0.000284   0.000003   0.000004   0.185732
    17  Cl   0.000021  -0.000133  -0.031733   0.000401  -0.000016  -0.090972
             13         14         15         16         17
     1  C   -0.366734  -0.004576   0.000075   0.008459  -0.101896
     2  C    0.125264   0.000713   0.026637   0.049137   0.011118
     3  C    2.288041  -0.095155   0.050742  -0.019430   0.257979
     4  C   -1.030852   0.043756  -0.051079  -0.118363  -0.096148
     5  C   -0.850319   0.020424  -0.002480  -0.004018  -0.150246
     6  C   -0.033435   0.003693  -0.000095  -0.007781   0.027890
     7  H    0.000210   0.000000   0.000000   0.000019   0.000021
     8  H   -0.002772  -0.000033   0.000025   0.002354  -0.000133
     9  H   -0.054511   0.002179  -0.000090  -0.000284  -0.031733
    10  H    0.000363  -0.000013   0.000001   0.000003   0.000401
    11  H   -0.000213   0.000000   0.000000   0.000004  -0.000016
    12  C   -4.840319  -0.024045  -0.105560   0.185732  -0.090972
    13  C   10.151699   0.436494   0.454488   0.056473   0.036329
    14  H    0.436494   0.413334  -0.020451   0.002824  -0.058338
    15  H    0.454488  -0.020451   0.430447   0.000619  -0.032190
    16  O    0.056473   0.002824   0.000619   8.254431   0.016763
    17  Cl   0.036329  -0.058338  -0.032190   0.016763  17.169096
 Mulliken atomic charges:
              1
     1  C   -0.370915
     2  C    0.593238
     3  C    1.126754
     4  C   -1.082204
     5  C   -0.473519
     6  C   -0.109254
     7  H    0.184410
     8  H    0.192119
     9  H    0.197476
    10  H    0.183869
    11  H    0.188194
    12  C   -0.403199
    13  C   -0.370205
    14  H    0.279196
    15  H    0.248910
    16  O   -0.426943
    17  Cl   0.042074
 Sum of Mulliken charges=   0.00000
 Atomic charges with hydrogens summed into heavy atoms:
              1
     1  C   -0.186504
     2  C    0.785357
     3  C    1.126754
     4  C   -0.884728
     5  C   -0.289650
     6  C    0.078939
     7  H    0.000000
     8  H    0.000000
     9  H    0.000000
    10  H    0.000000
    11  H    0.000000
    12  C   -0.403199
    13  C    0.157900
    14  H    0.000000
    15  H    0.000000
    16  O   -0.426943
    17  Cl   0.042074
 Sum of Mulliken charges=   0.00000
 Electronic spatial extent (au):  <R**2>=  1725.6476
 Charge=     0.0000 electrons
 Dipole moment (field-independent basis, Debye):
    X=    -1.6710    Y=    -2.7538    Z=     1.5372  Tot=     3.5691
 Quadrupole moment (field-independent basis, Debye-Ang):
   XX=   -55.6507   YY=   -72.6601   ZZ=   -67.0409
   XY=     0.1408   XZ=     5.4820   YZ=    -3.8894
 Traceless Quadrupole moment (field-independent basis, Debye-Ang):
   XX=     9.4665   YY=    -7.5429   ZZ=    -1.9236
   XY=     0.1408   XZ=     5.4820   YZ=    -3.8894
 Octapole moment (field-independent basis, Debye-Ang**2):
  XXX=   -11.7642  YYY=   -33.4941  ZZZ=     2.1666  XYY=   -20.5855
  XXY=     2.6872  XXZ=     1.7896  XZZ=    14.7985  YZZ=     1.0997
  YYZ=    -1.7036  XYZ=     3.3312
 Hexadecapole moment (field-independent basis, Debye-Ang**3):
 XXXX= -1349.2931 YYYY=  -702.7537 ZZZZ=  -148.4155 XXXY=    45.0170
 XXXZ=    45.2089 YYYX=   -32.9191 YYYZ=   -16.0874 ZZZX=     7.2129
 ZZZY=     3.7471 XXYY=  -358.6158 XXZZ=  -287.3857 YYZZ=  -131.5067
 XXYZ=   -16.2501 YYXZ=    -2.9669 ZZXY=    -4.6977
 N-N= 5.586578773723D+02 E-N=-3.103836664976D+03  KE= 8.410281415209D+02
 1|1|UNPC-UNK|SP|RMP2-FC|6-311+G(d,p)|C8H7Cl1O1|PCUSER|15-Oct-2017|0||#
  MP2/6-311+G(D,P) SCRF=(SOLVENT=ETHANOL) GEOM=CONNECTIVITY||Title Card
  Required||0,1|C|C,1,1.39562951|C,2,1.40548844,1,120.12599899|C,3,1.40
 537942,2,119.62593546,1,-1.95879395,0|C,4,1.39834382,3,120.00121653,2,
 1.49697108,0|C,5,1.3995361,4,120.20590595,3,-1.06514864,0|H,1,1.086627
 38,2,119.8542665,3,-179.38944951,0|H,2,1.08605683,1,121.13162333,6,-17
 9.27764747,0|H,4,1.08552057,3,120.84174715,2,179.84011046,0|H,5,1.0865
 4766,4,119.7254284,3,179.99177357,0|H,6,1.08672227,5,120.01912439,4,17
 9.86135709,0|C,3,1.49406761,2,118.13286946,1,-178.15066587,0|C,12,1.52
 397081,3,118.79086535,2,-169.83856503,0|H,13,1.09111093,12,111.7373862
 ,3,-79.31573476,0|H,13,1.08884056,12,108.22075165,3,158.83897106,0|O,1
 2,1.22263554,3,121.75341027,2,10.8184831,0|Cl,13,1.78484504,12,110.185
 0184,3,40.6416221,0||Version=x86-Win32-G03RevB.05|State=1-A|HF=-841.48
 52845|MP2=-842.9248369|RMSD=2.383e-009|PG=C01 [X(C8H7Cl1O1)]||@


 In the beginning the Universe was created.
 This has made a lot of people very angry
 and been widely regarded as a bad move.
                               -D.Adams
 Job cpu time:  0 days  0 hours  8 minutes 26.0 seconds.
 File lengths (MBytes):  RWF=   1585 Int=      0 D2E=      0 Chk=     17 Scr=      1
 Normal termination of Gaussian 03 at Sun Oct 15 16:51:05 2017.
