# Supplementary material for: Conformational preferences of α-fluoroketones may influence their reactivity
Source: Beilstein J Org Chem. 2017 Dec 29;13:2915–21. doi: 10.3762/bjoc.13.284 (PMC5753061; doi:10.3762/bjoc.13.284)
Supplement: File 2 — Details of computational conformational analysis. [file Beilstein_J_Org_Chem-13-2915-s002.zip › Computation/CH2Cl150.out]

 Entering Link 1 = C:\G03W\l1.exe PID=      6452.
  
 Copyright (c) 1988,1990,1992,1993,1995,1998,2003, Gaussian, Inc.
                  All Rights Reserved.
  
 This is the Gaussian(R) 03 program.  It is based on the
 the Gaussian(R) 98 system (copyright 1998, Gaussian, Inc.),
 the Gaussian(R) 94 system (copyright 1995, Gaussian, Inc.),
 the Gaussian 92(TM) system (copyright 1992, Gaussian, Inc.),
 the Gaussian 90(TM) system (copyright 1990, Gaussian, Inc.),
 the Gaussian 88(TM) system (copyright 1988, Gaussian, Inc.),
 the Gaussian 86(TM) system (copyright 1986, Carnegie Mellon
 University), and the Gaussian 82(TM) system (copyright 1983,
 Carnegie Mellon University). Gaussian is a federally registered
 trademark of Gaussian, Inc.
  
 This software contains proprietary and confidential information,
 including trade secrets, belonging to Gaussian, Inc.
  
 This software is provided under written license and may be
 used, copied, transmitted, or stored only in accord with that
 written license.
  
 The following legend is applicable only to US Government
 contracts under DFARS:
  
                    RESTRICTED RIGHTS LEGEND
  
 Use, duplication or disclosure by the US Government is subject
 to restrictions as set forth in subparagraph (c)(1)(ii) of the
 Rights in Technical Data and Computer Software clause at DFARS
 252.227-7013.
  
 Gaussian, Inc.
 Carnegie Office Park, Building 6, Pittsburgh, PA 15106 USA
  
 The following legend is applicable only to US Government
 contracts under FAR:
  
                    RESTRICTED RIGHTS LEGEND
  
 Use, reproduction and disclosure by the US Government is subject
 to restrictions as set forth in subparagraph (c) of the
 Commercial Computer Software - Restricted Rights clause at FAR
 52.227-19.
  
 Gaussian, Inc.
 Carnegie Office Park, Building 6, Pittsburgh, PA 15106 USA
  
  
 ---------------------------------------------------------------
 Warning -- This program may not be used in any manner that
 competes with the business of Gaussian, Inc. or will provide
 assistance to any competitor of Gaussian, Inc.  The licensee
 of this program is prohibited from giving any competitor of
 Gaussian, Inc. access to this program.  By using this program,
 the user acknowledges that Gaussian, Inc. is engaged in the
 business of creating and licensing software in the field of
 computational chemistry and represents and warrants to the
 licensee that it is not a competitor of Gaussian, Inc. and that
 it will not use this program in any manner prohibited above.
 ---------------------------------------------------------------
  

 Cite this work as:
 Gaussian 03, Revision B.05,
 M. J. Frisch, G. W. Trucks, H. B. Schlegel, G. E. Scuseria, 
 M. A. Robb, J. R. Cheeseman, J. A. Montgomery, Jr., T. Vreven, 
 K. N. Kudin, J. C. Burant, J. M. Millam, S. S. Iyengar, J. Tomasi, 
 V. Barone, B. Mennucci, M. Cossi, G. Scalmani, N. Rega, 
 G. A. Petersson, H. Nakatsuji, M. Hada, M. Ehara, K. Toyota, 
 R. Fukuda, J. Hasegawa, M. Ishida, T. Nakajima, Y. Honda, O. Kitao, 
 H. Nakai, M. Klene, X. Li, J. E. Knox, H. P. Hratchian, J. B. Cross, 
 C. Adamo, J. Jaramillo, R. Gomperts, R. E. Stratmann, O. Yazyev, 
 A. J. Austin, R. Cammi, C. Pomelli, J. W. Ochterski, P. Y. Ayala, 
 K. Morokuma, G. A. Voth, P. Salvador, J. J. Dannenberg, 
 V. G. Zakrzewski, S. Dapprich, A. D. Daniels, M. C. Strain, 
 O. Farkas, D. K. Malick, A. D. Rabuck, K. Raghavachari, 
 J. B. Foresman, J. V. Ortiz, Q. Cui, A. G. Baboul, S. Clifford, 
 J. Cioslowski, B. B. Stefanov, G. Liu, A. Liashenko, P. Piskorz, 
 I. Komaromi, R. L. Martin, D. J. Fox, T. Keith, M. A. Al-Laham, 
 C. Y. Peng, A. Nanayakkara, M. Challacombe, P. M. W. Gill, 
 B. Johnson, W. Chen, M. W. Wong, C. Gonzalez, and J. A. Pople, 
 Gaussian, Inc., Pittsburgh PA, 2003.
 
 **********************************************
 Gaussian 03:  x86-Win32-G03RevB.05  8-Nov-2003
                  03-Aug-2017 
 **********************************************
 %chk=CH2F.chk
 %mem=6MW
 %nproc=1
 Will use up to    1 processors via shared memory.
 Default route:  MaxDisk=2000MB
 ------------------------------------
 # mp2/6-311+g(d,p) geom=connectivity
 ------------------------------------
 1/38=1,57=2/1;
 2/17=6,18=5,40=1/2;
 3/5=4,6=6,7=111,11=9,16=1,25=1,30=1/1,2,3;
 4//1;
 5/5=2,38=5/2;
 8/10=2,27=262144000/1;
 9/16=-3,27=262144000/6;
 6/7=2,8=2,9=2,10=2/1;
 99/5=1,9=1/99;
 -------------------
 Title Card Required
 -------------------
 Symbolic Z-matrix:
 Charge =  0 Multiplicity = 1
 C
 C                    1    B1
 C                    2    B2       1    A1
 C                    3    B3       2    A2       1    D1       0
 C                    4    B4       3    A3       2    D2       0
 C                    5    B5       4    A4       3    D3       0
 H                    1    B6       2    A5       3    D4       0
 H                    2    B7       1    A6       6    D5       0
 H                    4    B8       3    A7       2    D6       0
 H                    5    B9       4    A8       3    D7       0
 H                    6    B10      5    A9       4    D8       0
 C                    3    B11      2    A10      1    D9       0
 C                    12   B12      3    A11      2    D10      0
 H                    13   B13      12   A12      3    D11      0
 H                    13   B14      12   A13      3    D12      0
 O                    12   B15      3    A14      2    D13      0
 Cl                   13   B16      12   A15      3    D14      0
       Variables:
  B1                    1.39563                  
  B2                    1.40549                  
  B3                    1.40538                  
  B4                    1.39834                  
  B5                    1.39954                  
  B6                    1.08663                  
  B7                    1.08606                  
  B8                    1.08552                  
  B9                    1.08655                  
  B10                   1.08672                  
  B11                   1.49407                  
  B12                   1.52397                  
  B13                   1.09111                  
  B14                   1.08884                  
  B15                   1.22264                  
  B16                   1.78485                  
  A1                  120.126                    
  A2                  119.62594                  
  A3                  120.00122                  
  A4                  120.20591                  
  A5                  119.85427                  
  A6                  121.13162                  
  A7                  120.84175                  
  A8                  119.72543                  
  A9                  120.01912                  
  A10                 118.13287                  
  A11                 118.79087                  
  A12                 111.73739                  
  A13                 108.22075                  
  A14                 121.75341                  
  A15                 110.18502                  
  D1                   -1.95879                  
  D2                    1.49697                  
  D3                   -1.06515                  
  D4                 -179.38945                  
  D5                 -179.27765                  
  D6                  179.84011                  
  D7                  179.99177                  
  D8                  179.86136                  
  D9                 -178.15067                  
  D10                -169.83857                  
  D11                 -89.31573                  
  D12                 148.83897                  
  D13                  10.81848                  
  D14                  30.64162                  
 
                          Input orientation:                          
 ---------------------------------------------------------------------
 Center     Atomic     Atomic              Coordinates (Angstroms)
 Number     Number      Type              X           Y           Z
 ---------------------------------------------------------------------
    1          6             0        0.000000    0.000000    0.000000
    2          6             0        0.000000    0.000000    1.395630
    3          6             0        1.215640    0.000000    2.101049
    4          6             0        2.429323   -0.041757    1.393714
    5          6             0        2.423695   -0.051369   -0.004586
    6          6             0        1.211443   -0.041992   -0.703913
    7          1             0       -0.942372    0.010042   -0.540918
    8          1             0       -0.929419    0.020489    1.957127
    9          1             0        3.379600   -0.039945    1.918427
   10          1             0        3.364661   -0.083566   -0.546927
   11          1             0        1.210638   -0.047227   -1.790623
   12          6             0        1.164022   -0.042519    3.593619
   13          6             0        2.448524    0.192101    4.379428
   14          1             0        2.990028   -0.738584    4.555837
   15          1             0        2.187779    0.665959    5.324438
   16          8             0        0.124541   -0.271404    4.195225
   17         17             0        3.527912    1.293346    3.480621
 ---------------------------------------------------------------------
                    Distance matrix (angstroms):
                    1          2          3          4          5
     1  C    0.000000
     2  C    1.395630   0.000000
     3  C    2.427383   1.405488   0.000000
     4  C    2.801034   2.429682   1.405379   0.000000
     5  C    2.424244   2.799561   2.428113   1.398344   0.000000
     6  C    1.401732   2.424343   2.805280   2.425545   1.399536
     7  H    1.086627   2.153691   3.411321   3.887648   3.409081
     8  H    2.166700   1.086057   2.149980   3.406238   3.885468
     9  H    3.886342   3.420031   2.172019   1.085521   2.147525
    10  H    3.409846   3.886058   3.411311   2.154690   1.086548
    11  H    2.161991   3.408823   3.891961   3.409578   2.159040
    12  C    3.777678   2.487551   1.494068   2.537828   3.812340
    13  C    5.021111   3.864611   2.597675   2.994920   4.390839
    14  H    5.499221   4.412787   3.117683   3.286181   4.646553
    15  H    5.794784   4.545923   3.432025   4.001225   5.382259
    16  O    4.205839   2.815476   2.376916   3.634999   4.793009
    17  Cl   5.121878   4.297220   2.987066   2.710089   3.895411
                    6          7          8          9         10
     6  C    0.000000
     7  H    2.160601   0.000000
     8  H    3.415894   2.498101   0.000000
     9  H    3.402584   4.972959   4.309617   0.000000
    10  H    2.159333   4.308054   4.971945   2.465785   0.000000
    11  H    1.086722   2.490079   4.316255   4.296685   2.487552
    12  C    4.297794   4.640480   2.657926   2.777600   4.689202
    13  C    5.236938   5.978388   4.160227   2.641453   5.018393
    14  H    5.595854   6.480828   4.763565   2.756047   5.158256
    15  H    6.147800   6.680605   4.633825   3.676907   6.034879
    16  O    5.023499   4.862979   2.491007   3.979044   5.746447
    17  Cl   4.965832   6.148422   4.879447   2.059153   4.259540
                   11         12         13         14         15
    11  H    0.000000
    12  C    5.384445   0.000000
    13  C    6.297552   1.523971   0.000000
    14  H    6.627350   2.178227   1.091111   0.000000
    15  H    7.217169   2.132078   1.088841   1.790836   0.000000
    16  O    6.087711   1.222636   2.376902   2.925631   2.531941
    17  Cl   5.912098   2.717587   1.784845   2.360963   2.364155
                   16         17
    16  O    0.000000
    17  Cl   3.813402   0.000000
 Stoichiometry    C8H7ClO
 Framework group  C1[X(C8H7ClO)]
 Deg. of freedom    45
 Full point group                 C1      NOp   1
 Largest Abelian subgroup         C1      NOp   1
 Largest concise Abelian subgroup C1      NOp   1
                         Standard orientation:                         
 ---------------------------------------------------------------------
 Center     Atomic     Atomic              Coordinates (Angstroms)
 Number     Number      Type              X           Y           Z
 ---------------------------------------------------------------------
    1          6             0       -2.714812    0.627453   -0.352490
    2          6             0       -1.451863    1.218155   -0.290756
    3          6             0       -0.333822    0.454900    0.087164
    4          6             0       -0.501654   -0.894546    0.442015
    5          6             0       -1.770772   -1.479149    0.387761
    6          6             0       -2.880469   -0.718533    0.002098
    7          1             0       -3.574561    1.219225   -0.654809
    8          1             0       -1.307224    2.262698   -0.550619
    9          1             0        0.348439   -1.502934    0.734522
   10          1             0       -1.895385   -2.522852    0.662974
   11          1             0       -3.865019   -1.176520   -0.041188
   12          6             0        0.989709    1.141952    0.179174
   13          6             0        2.245057    0.296113    0.355655
   14          1             0        2.470062    0.121756    1.408980
   15          1             0        3.072849    0.809811   -0.130604
   16          8             0        1.087474    2.359616    0.128455
   17         17             0        2.033106   -1.292129   -0.430625
 ---------------------------------------------------------------------
 Rotational constants (GHZ):      1.8891585      0.9041994      0.6408810
 Standard basis: 6-311+G(d,p) (5D, 7F)
 There are   270 symmetry adapted basis functions of A   symmetry.
 Integral buffers will be    262144 words long.
 Raffenetti 1 integral format.
 Two-electron integral symmetry is turned on.
   270 basis functions,   433 primitive gaussians,   280 cartesian basis functions
    40 alpha electrons       40 beta electrons
       nuclear repulsion energy       561.7517160193 Hartrees.
 NAtoms=   17 NActive=   17 NUniq=   17 SFac= 1.00D+00 NAtFMM=   60 Big=F
 One-electron integrals computed using PRISM.
 NBasis=   270 RedAO= T  NBF=   270
 NBsUse=   270 1.00D-06 NBFU=   270
 Harris functional with IExCor=  205 diagonalized for initial guess.
 ExpMin= 4.38D-02 ExpMax= 1.06D+05 ExpMxC= 3.62D+03 IAcc=2 IRadAn=         4 AccDes= 0.00D+00
 HarFok:  IExCor= 205 AccDes= 0.00D+00 IRadAn=         4 IDoV=1
 ScaDFX=  1.000000  1.000000  1.000000  1.000000
 Initial guess orbital symmetries:
       Occupied  (A) (A) (A) (A) (A) (A) (A) (A) (A) (A) (A) (A)
                 (A) (A) (A) (A) (A) (A) (A) (A) (A) (A) (A) (A)
                 (A) (A) (A) (A) (A) (A) (A) (A) (A) (A) (A) (A)
                 (A) (A) (A) (A)
       Virtual   (A) (A) (A) (A) (A) (A) (A) (A) (A) (A) (A) (A)
                 (A) (A) (A) (A) (A) (A) (A) (A) (A) (A) (A) (A)
                 (A) (A) (A) (A) (A) (A) (A) (A) (A) (A) (A) (A)
                 (A) (A) (A) (A) (A) (A) (A) (A) (A) (A) (A) (A)
                 (A) (A) (A) (A) (A) (A) (A) (A) (A) (A) (A) (A)
                 (A) (A) (A) (A) (A) (A) (A) (A) (A) (A) (A) (A)
                 (A) (A) (A) (A) (A) (A) (A) (A) (A) (A) (A) (A)
                 (A) (A) (A) (A) (A) (A) (A) (A) (A) (A) (A) (A)
                 (A) (A) (A) (A) (A) (A) (A) (A) (A) (A) (A) (A)
                 (A) (A) (A) (A) (A) (A) (A) (A) (A) (A) (A) (A)
                 (A) (A) (A) (A) (A) (A) (A) (A) (A) (A) (A) (A)
                 (A) (A) (A) (A) (A) (A) (A) (A) (A) (A) (A) (A)
                 (A) (A) (A) (A) (A) (A) (A) (A) (A) (A) (A) (A)
                 (A) (A) (A) (A) (A) (A) (A) (A) (A) (A) (A) (A)
                 (A) (A) (A) (A) (A) (A) (A) (A) (A) (A) (A) (A)
                 (A) (A) (A) (A) (A) (A) (A) (A) (A) (A) (A) (A)
                 (A) (A) (A) (A) (A) (A) (A) (A) (A) (A) (A) (A)
                 (A) (A) (A) (A) (A) (A) (A) (A) (A) (A) (A) (A)
                 (A) (A) (A) (A) (A) (A) (A) (A) (A) (A) (A) (A)
                 (A) (A)
 The electronic state of the initial guess is 1-A.
 Requested convergence on RMS density matrix=1.00D-08 within 128 cycles.
 Requested convergence on MAX density matrix=1.00D-06.
 Requested convergence on             energy=1.00D-06.
 No special actions if energy rises.
 SCF Done:  E(RHF) =  -841.456660840     A.U. after   17 cycles
             Convg  =    0.5801D-08             -V/T =  2.0004
             S**2   =   0.0000
 ExpMin= 4.38D-02 ExpMax= 1.06D+05 ExpMxC= 3.62D+03 IAcc=3 IRadAn=         5 AccDes= 0.00D+00
 HarFok:  IExCor= 205 AccDes= 0.00D+00 IRadAn=         5 IDoV=1
 ScaDFX=  1.000000  1.000000  1.000000  1.000000
 Range of M.O.s used for correlation:    15   270
 NBasis=   270 NAE=    40 NBE=    40 NFC=    14 NFV=     0
 NROrb=    256 NOA=    26 NOB=    26 NVA=   230 NVB=   230

 **** Warning!!: The largest alpha MO coefficient is  0.15999922D+03

 Disk-based method using OVN memory for  9 occupieds at a time.
 Estimated scratch disk usage=   194639364 words.
 Actual    scratch disk usage=   194337284 words.
 JobTyp=1 Pass  1:  I=   1 to   9 NPSUse=  1 ParTrn=F ParDer=F DoDerP=F.
 JobTyp=1 Pass  2:  I=  10 to  18 NPSUse=  1 ParTrn=F ParDer=F DoDerP=F.
 JobTyp=1 Pass  3:  I=  19 to  26 NPSUse=  1 ParTrn=F ParDer=F DoDerP=F.
 Spin components of T(2) and E(2):
     alpha-alpha T2 =       0.7105725627D-01 E2=     -0.1928406879D+00
     alpha-beta  T2 =       0.3688918752D+00 E2=     -0.1060513084D+01
     beta-beta   T2 =       0.7105725627D-01 E2=     -0.1928406879D+00
 ANorm=    0.1229229998D+01
 E2 =    -0.1446194460D+01 EUMP2 =    -0.84290285530039D+03

 **********************************************************************

            Population analysis using the SCF density.

 **********************************************************************

 Orbital symmetries:
       Occupied  (A) (A) (A) (A) (A) (A) (A) (A) (A) (A) (A) (A)
                 (A) (A) (A) (A) (A) (A) (A) (A) (A) (A) (A) (A)
                 (A) (A) (A) (A) (A) (A) (A) (A) (A) (A) (A) (A)
                 (A) (A) (A) (A)
       Virtual   (A) (A) (A) (A) (A) (A) (A) (A) (A) (A) (A) (A)
                 (A) (A) (A) (A) (A) (A) (A) (A) (A) (A) (A) (A)
                 (A) (A) (A) (A) (A) (A) (A) (A) (A) (A) (A) (A)
                 (A) (A) (A) (A) (A) (A) (A) (A) (A) (A) (A) (A)
                 (A) (A) (A) (A) (A) (A) (A) (A) (A) (A) (A) (A)
                 (A) (A) (A) (A) (A) (A) (A) (A) (A) (A) (A) (A)
                 (A) (A) (A) (A) (A) (A) (A) (A) (A) (A) (A) (A)
                 (A) (A) (A) (A) (A) (A) (A) (A) (A) (A) (A) (A)
                 (A) (A) (A) (A) (A) (A) (A) (A) (A) (A) (A) (A)
                 (A) (A) (A) (A) (A) (A) (A) (A) (A) (A) (A) (A)
                 (A) (A) (A) (A) (A) (A) (A) (A) (A) (A) (A) (A)
                 (A) (A) (A) (A) (A) (A) (A) (A) (A) (A) (A) (A)
                 (A) (A) (A) (A) (A) (A) (A) (A) (A) (A) (A) (A)
                 (A) (A) (A) (A) (A) (A) (A) (A) (A) (A) (A) (A)
                 (A) (A) (A) (A) (A) (A) (A) (A) (A) (A) (A) (A)
                 (A) (A) (A) (A) (A) (A) (A) (A) (A) (A) (A) (A)
                 (A) (A) (A) (A) (A) (A) (A) (A) (A) (A) (A) (A)
                 (A) (A) (A) (A) (A) (A) (A) (A) (A) (A) (A) (A)
                 (A) (A) (A) (A) (A) (A) (A) (A) (A) (A) (A) (A)
                 (A) (A)
 The electronic state is 1-A.
 Alpha  occ. eigenvalues -- -104.83722 -20.56410 -11.36005 -11.31962 -11.25959
 Alpha  occ. eigenvalues --  -11.25789 -11.25656 -11.25519 -11.24878 -11.24861
 Alpha  occ. eigenvalues --  -10.56578  -8.03379  -8.03118  -8.03088  -1.40324
 Alpha  occ. eigenvalues --   -1.17892  -1.15536  -1.04621  -1.02921  -0.97442
 Alpha  occ. eigenvalues --   -0.87119  -0.84395  -0.77453  -0.71568  -0.67556
 Alpha  occ. eigenvalues --   -0.66536  -0.65903  -0.62606  -0.61247  -0.60198
 Alpha  occ. eigenvalues --   -0.57145  -0.54919  -0.52877  -0.51192  -0.50187
 Alpha  occ. eigenvalues --   -0.47493  -0.44465  -0.42246  -0.35008  -0.34513
 Alpha virt. eigenvalues --    0.05440   0.06191   0.07238   0.07625   0.08679
 Alpha virt. eigenvalues --    0.09078   0.09927   0.10157   0.11332   0.11770
 Alpha virt. eigenvalues --    0.12318   0.12634   0.12979   0.14671   0.14954
 Alpha virt. eigenvalues --    0.16088   0.16495   0.16901   0.17444   0.18391
 Alpha virt. eigenvalues --    0.19561   0.20200   0.21027   0.21271   0.21946
 Alpha virt. eigenvalues --    0.22490   0.23079   0.23519   0.25052   0.25509
 Alpha virt. eigenvalues --    0.26051   0.27059   0.27515   0.27817   0.28380
 Alpha virt. eigenvalues --    0.29148   0.30209   0.31005   0.31098   0.32091
 Alpha virt. eigenvalues --    0.32521   0.32575   0.34126   0.34884   0.35617
 Alpha virt. eigenvalues --    0.36214   0.37193   0.39263   0.39722   0.41217
 Alpha virt. eigenvalues --    0.41566   0.43957   0.45917   0.46335   0.47155
 Alpha virt. eigenvalues --    0.49067   0.51159   0.53218   0.57304   0.58345
 Alpha virt. eigenvalues --    0.60434   0.61762   0.63730   0.64446   0.66699
 Alpha virt. eigenvalues --    0.68544   0.70100   0.71554   0.72076   0.72499
 Alpha virt. eigenvalues --    0.74512   0.75947   0.76993   0.77816   0.79783
 Alpha virt. eigenvalues --    0.81229   0.82917   0.83572   0.85157   0.86474
 Alpha virt. eigenvalues --    0.87052   0.88482   0.90380   0.90858   0.91533
 Alpha virt. eigenvalues --    0.91942   0.94345   0.95543   0.98335   0.99196
 Alpha virt. eigenvalues --    0.99819   1.02450   1.03693   1.05403   1.06992
 Alpha virt. eigenvalues --    1.08688   1.10019   1.11931   1.13960   1.16003
 Alpha virt. eigenvalues --    1.16509   1.18885   1.21019   1.21924   1.24268
 Alpha virt. eigenvalues --    1.25215   1.28414   1.28645   1.30232   1.32861
 Alpha virt. eigenvalues --    1.36452   1.37837   1.40551   1.42177   1.43960
 Alpha virt. eigenvalues --    1.45556   1.48909   1.51370   1.53968   1.58717
 Alpha virt. eigenvalues --    1.65430   1.69267   1.74651   1.75143   1.76819
 Alpha virt. eigenvalues --    1.76962   1.78327   1.82052   1.82394   1.84211
 Alpha virt. eigenvalues --    1.86623   1.89257   1.91052   1.92242   1.95835
 Alpha virt. eigenvalues --    1.97543   1.98278   2.00281   2.02134   2.03324
 Alpha virt. eigenvalues --    2.05249   2.06339   2.09907   2.16446   2.20808
 Alpha virt. eigenvalues --    2.21298   2.21817   2.22657   2.23689   2.26101
 Alpha virt. eigenvalues --    2.29890   2.30821   2.31599   2.35598   2.38448
 Alpha virt. eigenvalues --    2.40030   2.43022   2.48916   2.53395   2.60366
 Alpha virt. eigenvalues --    2.64376   2.67648   2.70077   2.72612   2.74017
 Alpha virt. eigenvalues --    2.75875   2.79515   2.81708   2.83013   2.86330
 Alpha virt. eigenvalues --    2.89363   2.94626   2.97067   2.99377   3.00265
 Alpha virt. eigenvalues --    3.02195   3.04135   3.05058   3.06045   3.07800
 Alpha virt. eigenvalues --    3.13323   3.15316   3.19566   3.19611   3.22648
 Alpha virt. eigenvalues --    3.23857   3.25844   3.27580   3.30996   3.31671
 Alpha virt. eigenvalues --    3.34163   3.46689   3.47728   3.60758   3.61892
 Alpha virt. eigenvalues --    3.68241   3.74014   3.76017   3.78735   3.89263
 Alpha virt. eigenvalues --    3.91680   3.92475   3.99343   4.02339   4.14625
 Alpha virt. eigenvalues --    4.16833   4.38960   4.42645   4.50184   4.55935
 Alpha virt. eigenvalues --    4.58453   4.75796   5.25733   5.62097   5.76645
 Alpha virt. eigenvalues --    6.28068  10.49725  24.74038  24.93011  24.98437
 Alpha virt. eigenvalues --   25.08864  25.09475  25.19912  25.23281  25.32181
 Alpha virt. eigenvalues --   26.81107  27.01851  27.32432  51.69166 219.36559
          Condensed to atoms (all electrons):
              1          2          3          4          5          6
     1  C    7.399737  -2.411958   0.343900   0.113577   0.609473   0.258142
     2  C   -2.411958  16.437007  -3.679472  -4.970861  -1.216958   0.763129
     3  C    0.343900  -3.679472  16.973797  -1.578112  -1.431629  -1.477753
     4  C    0.113577  -4.970861  -1.578112  13.092342  -0.359222  -0.095740
     5  C    0.609473  -1.216958  -1.431629  -0.359222   7.924482   0.338612
     6  C    0.258142   0.763129  -1.477753  -0.095740   0.338612   5.770820
     7  H    0.395502  -0.020918   0.009577  -0.006325  -0.011323  -0.005684
     8  H   -0.046164   0.391932   0.005633  -0.018356  -0.003205  -0.008505
     9  H    0.014137  -0.030911  -0.076898   0.432806   0.036053  -0.021976
    10  H   -0.012489  -0.000820   0.021224  -0.041212   0.397072  -0.004390
    11  H    0.013491  -0.036190   0.028457  -0.044276   0.009637   0.395452
    12  C    0.012880   0.375809  -6.371220   1.547852   1.067404   0.197961
    13  C   -0.272359  -0.363965   1.854523  -0.691612  -0.709736  -0.085868
    14  H   -0.004304   0.008285  -0.064844   0.024120   0.009094   0.002810
    15  H   -0.001478   0.032586   0.034950  -0.059269   0.000562   0.000178
    16  O    0.023201   0.072403   0.000895  -0.129426  -0.012818  -0.006952
    17  Cl  -0.126283   0.066817   0.362773  -0.272613  -0.177666   0.044837
              7          8          9         10         11         12
     1  C    0.395502  -0.046164   0.014137  -0.012489   0.013491   0.012880
     2  C   -0.020918   0.391932  -0.030911  -0.000820  -0.036190   0.375809
     3  C    0.009577   0.005633  -0.076898   0.021224   0.028457  -6.371220
     4  C   -0.006325  -0.018356   0.432806  -0.041212  -0.044276   1.547852
     5  C   -0.011323  -0.003205   0.036053   0.397072   0.009637   1.067404
     6  C   -0.005684  -0.008505  -0.021976  -0.004390   0.395452   0.197961
     7  H    0.496848  -0.003906   0.000041  -0.000109  -0.004572   0.007758
     8  H   -0.003906   0.460237  -0.000083   0.000026  -0.000068   0.047330
     9  H    0.000041  -0.000083   0.504597  -0.004637  -0.000151   0.113154
    10  H   -0.000109   0.000026  -0.004637   0.499838  -0.004538   0.008929
    11  H   -0.004572  -0.000068  -0.000151  -0.004538   0.496722   0.002808
    12  C    0.007758   0.047330   0.113154   0.008929   0.002808  13.693131
    13  C   -0.000052   0.003506  -0.067056   0.000598  -0.000192  -4.103784
    14  H    0.000000  -0.000038   0.000684  -0.000007   0.000000  -0.031658
    15  H    0.000000   0.000025  -0.000107   0.000001   0.000000  -0.085203
    16  O    0.000051   0.001727  -0.001123   0.000007   0.000008   0.158459
    17  Cl   0.000020   0.000135  -0.069786   0.000881   0.000038  -0.231830
             13         14         15         16         17
     1  C   -0.272359  -0.004304  -0.001478   0.023201  -0.126283
     2  C   -0.363965   0.008285   0.032586   0.072403   0.066817
     3  C    1.854523  -0.064844   0.034950   0.000895   0.362773
     4  C   -0.691612   0.024120  -0.059269  -0.129426  -0.272613
     5  C   -0.709736   0.009094   0.000562  -0.012818  -0.177666
     6  C   -0.085868   0.002810   0.000178  -0.006952   0.044837
     7  H   -0.000052   0.000000   0.000000   0.000051   0.000020
     8  H    0.003506  -0.000038   0.000025   0.001727   0.000135
     9  H   -0.067056   0.000684  -0.000107  -0.001123  -0.069786
    10  H    0.000598  -0.000007   0.000001   0.000007   0.000881
    11  H   -0.000192   0.000000   0.000000   0.000008   0.000038
    12  C   -4.103784  -0.031658  -0.085203   0.158459  -0.231830
    13  C    9.791654   0.430973   0.436201   0.049772   0.170173
    14  H    0.430973   0.463502  -0.022021   0.001166  -0.060107
    15  H    0.436201  -0.022021   0.455978   0.001260  -0.027029
    16  O    0.049772   0.001166   0.001260   8.167181   0.013264
    17  Cl   0.170173  -0.060107  -0.027029   0.013264  17.198274
 Mulliken atomic charges:
              1
     1  C   -0.309007
     2  C    0.584084
     3  C    1.044199
     4  C   -0.943673
     5  C   -0.469833
     6  C   -0.065073
     7  H    0.143093
     8  H    0.169774
     9  H    0.171256
    10  H    0.139626
    11  H    0.143374
    12  C   -0.409780
    13  C   -0.442775
    14  H    0.242345
    15  H    0.233364
    16  O   -0.339075
    17  Cl   0.108102
 Sum of Mulliken charges=   0.00000
 Atomic charges with hydrogens summed into heavy atoms:
              1
     1  C   -0.165914
     2  C    0.753859
     3  C    1.044199
     4  C   -0.772417
     5  C   -0.330207
     6  C    0.078301
     7  H    0.000000
     8  H    0.000000
     9  H    0.000000
    10  H    0.000000
    11  H    0.000000
    12  C   -0.409780
    13  C    0.032933
    14  H    0.000000
    15  H    0.000000
    16  O   -0.339075
    17  Cl   0.108102
 Sum of Mulliken charges=   0.00000
 Electronic spatial extent (au):  <R**2>=  1702.0804
 Charge=     0.0000 electrons
 Dipole moment (field-independent basis, Debye):
    X=    -0.9378    Y=    -1.9358    Z=     0.8908  Tot=     2.3282
 Quadrupole moment (field-independent basis, Debye-Ang):
   XX=   -57.5580   YY=   -71.8918   ZZ=   -67.6634
   XY=     0.0976   XZ=     3.8726   YZ=    -3.1022
 Traceless Quadrupole moment (field-independent basis, Debye-Ang):
   XX=     8.1464   YY=    -6.1874   ZZ=    -1.9590
   XY=     0.0976   XZ=     3.8726   YZ=    -3.1022
 Octapole moment (field-independent basis, Debye-Ang**2):
  XXX=    -0.9577  YYY=   -28.3199  ZZZ=     0.8995  XYY=   -17.2746
  XXY=     5.3072  XXZ=     0.4476  XZZ=    14.9490  YZZ=     2.1073
  YYZ=    -2.3655  XYZ=     2.0386
 Hexadecapole moment (field-independent basis, Debye-Ang**3):
 XXXX= -1350.7656 YYYY=  -715.7477 ZZZZ=  -132.3395 XXXY=    37.6232
 XXXZ=    29.9183 YYYX=   -33.4415 YYYZ=   -11.7994 ZZZX=     5.1024
 ZZZY=     4.7106 XXYY=  -362.2821 XXZZ=  -280.2116 YYZZ=  -134.6650
 XXYZ=   -13.8260 YYXZ=    -2.7139 ZZXY=    -2.7086
 N-N= 5.617517160193D+02 E-N=-3.109907988922D+03  KE= 8.410969423177D+02
 1|1|UNPC-UNK|SP|RMP2-FC|6-311+G(d,p)|C8H7Cl1O1|PCUSER|03-Aug-2017|0||#
  MP2/6-311+G(D,P) GEOM=CONNECTIVITY||Title Card Required||0,1|C|C,1,1.
 39562951|C,2,1.40548844,1,120.12599899|C,3,1.40537942,2,119.62593546,1
 ,-1.95879395,0|C,4,1.39834382,3,120.00121653,2,1.49697108,0|C,5,1.3995
 361,4,120.20590595,3,-1.06514864,0|H,1,1.08662738,2,119.8542665,3,-179
 .38944951,0|H,2,1.08605683,1,121.13162333,6,-179.27764747,0|H,4,1.0855
 2057,3,120.84174715,2,179.84011046,0|H,5,1.08654766,4,119.7254284,3,17
 9.99177357,0|H,6,1.08672227,5,120.01912439,4,179.86135709,0|C,3,1.4940
 6761,2,118.13286946,1,-178.15066587,0|C,12,1.52397081,3,118.79086535,2
 ,-169.83856503,0|H,13,1.09111093,12,111.7373862,3,-89.31573476,0|H,13,
 1.08884056,12,108.22075165,3,148.83897106,0|O,12,1.22263554,3,121.7534
 1027,2,10.8184831,0|Cl,13,1.78484504,12,110.1850184,3,30.6416221,0||Ve
 rsion=x86-Win32-G03RevB.05|State=1-A|HF=-841.4566608|MP2=-842.9028553|
 RMSD=5.801e-009|PG=C01 [X(C8H7Cl1O1)]||@


 THE MOST SERIOUS THREAT TO THE SURVIVAL OF MANKIND IS NOT NOW
 IGNORANCE IN THE TRADITIONAL SENSE,
 BUT A MORALLY NEUTRAL, AN INSENSITIVE OR INHIBITED HUMAN INTELLIGENCE.

                     -- MARGO JEFFERSON IN NEWSWEEK, SEPTEMBER 2, 1974
 Job cpu time:  0 days  0 hours  7 minutes 38.0 seconds.
 File lengths (MBytes):  RWF=   1531 Int=      0 D2E=      0 Chk=     17 Scr=      1
 Normal termination of Gaussian 03 at Thu Aug 03 21:26:47 2017.
