# Supplementary material for: Conformational preferences of α-fluoroketones may influence their reactivity
Source: Beilstein J Org Chem. 2017 Dec 29;13:2915–21. doi: 10.3762/bjoc.13.284 (PMC5753061; doi:10.3762/bjoc.13.284)
Supplement: File 2 — Details of computational conformational analysis. [file Beilstein_J_Org_Chem-13-2915-s002.zip › Computation/CH2Cl150_EtOH.out]

 Entering Link 1 = C:\G03W\l1.exe PID=      1760.
  
 Copyright (c) 1988,1990,1992,1993,1995,1998,2003, Gaussian, Inc.
                  All Rights Reserved.
  
 This is the Gaussian(R) 03 program.  It is based on the
 the Gaussian(R) 98 system (copyright 1998, Gaussian, Inc.),
 the Gaussian(R) 94 system (copyright 1995, Gaussian, Inc.),
 the Gaussian 92(TM) system (copyright 1992, Gaussian, Inc.),
 the Gaussian 90(TM) system (copyright 1990, Gaussian, Inc.),
 the Gaussian 88(TM) system (copyright 1988, Gaussian, Inc.),
 the Gaussian 86(TM) system (copyright 1986, Carnegie Mellon
 University), and the Gaussian 82(TM) system (copyright 1983,
 Carnegie Mellon University). Gaussian is a federally registered
 trademark of Gaussian, Inc.
  
 This software contains proprietary and confidential information,
 including trade secrets, belonging to Gaussian, Inc.
  
 This software is provided under written license and may be
 used, copied, transmitted, or stored only in accord with that
 written license.
  
 The following legend is applicable only to US Government
 contracts under DFARS:
  
                    RESTRICTED RIGHTS LEGEND
  
 Use, duplication or disclosure by the US Government is subject
 to restrictions as set forth in subparagraph (c)(1)(ii) of the
 Rights in Technical Data and Computer Software clause at DFARS
 252.227-7013.
  
 Gaussian, Inc.
 Carnegie Office Park, Building 6, Pittsburgh, PA 15106 USA
  
 The following legend is applicable only to US Government
 contracts under FAR:
  
                    RESTRICTED RIGHTS LEGEND
  
 Use, reproduction and disclosure by the US Government is subject
 to restrictions as set forth in subparagraph (c) of the
 Commercial Computer Software - Restricted Rights clause at FAR
 52.227-19.
  
 Gaussian, Inc.
 Carnegie Office Park, Building 6, Pittsburgh, PA 15106 USA
  
  
 ---------------------------------------------------------------
 Warning -- This program may not be used in any manner that
 competes with the business of Gaussian, Inc. or will provide
 assistance to any competitor of Gaussian, Inc.  The licensee
 of this program is prohibited from giving any competitor of
 Gaussian, Inc. access to this program.  By using this program,
 the user acknowledges that Gaussian, Inc. is engaged in the
 business of creating and licensing software in the field of
 computational chemistry and represents and warrants to the
 licensee that it is not a competitor of Gaussian, Inc. and that
 it will not use this program in any manner prohibited above.
 ---------------------------------------------------------------
  

 Cite this work as:
 Gaussian 03, Revision B.05,
 M. J. Frisch, G. W. Trucks, H. B. Schlegel, G. E. Scuseria, 
 M. A. Robb, J. R. Cheeseman, J. A. Montgomery, Jr., T. Vreven, 
 K. N. Kudin, J. C. Burant, J. M. Millam, S. S. Iyengar, J. Tomasi, 
 V. Barone, B. Mennucci, M. Cossi, G. Scalmani, N. Rega, 
 G. A. Petersson, H. Nakatsuji, M. Hada, M. Ehara, K. Toyota, 
 R. Fukuda, J. Hasegawa, M. Ishida, T. Nakajima, Y. Honda, O. Kitao, 
 H. Nakai, M. Klene, X. Li, J. E. Knox, H. P. Hratchian, J. B. Cross, 
 C. Adamo, J. Jaramillo, R. Gomperts, R. E. Stratmann, O. Yazyev, 
 A. J. Austin, R. Cammi, C. Pomelli, J. W. Ochterski, P. Y. Ayala, 
 K. Morokuma, G. A. Voth, P. Salvador, J. J. Dannenberg, 
 V. G. Zakrzewski, S. Dapprich, A. D. Daniels, M. C. Strain, 
 O. Farkas, D. K. Malick, A. D. Rabuck, K. Raghavachari, 
 J. B. Foresman, J. V. Ortiz, Q. Cui, A. G. Baboul, S. Clifford, 
 J. Cioslowski, B. B. Stefanov, G. Liu, A. Liashenko, P. Piskorz, 
 I. Komaromi, R. L. Martin, D. J. Fox, T. Keith, M. A. Al-Laham, 
 C. Y. Peng, A. Nanayakkara, M. Challacombe, P. M. W. Gill, 
 B. Johnson, W. Chen, M. W. Wong, C. Gonzalez, and J. A. Pople, 
 Gaussian, Inc., Pittsburgh PA, 2003.
 
 **********************************************
 Gaussian 03:  x86-Win32-G03RevB.05  8-Nov-2003
                  15-Oct-2017 
 **********************************************
 %chk=CH2F.chk
 %mem=6MW
 %nproc=1
 Will use up to    1 processors via shared memory.
 Default route:  MaxDisk=2000MB
 -----------------------------------------------------------
 # mp2/6-311+g(d,p) scrf=(solvent=ethanol) geom=connectivity
 -----------------------------------------------------------
 1/38=1,57=2/1;
 2/17=6,18=5,40=1/2;
 3/5=4,6=6,7=111,11=9,16=1,25=1,30=1,70=2201,72=4/1,2,3;
 4//1;
 5/5=2,38=5,53=4/2;
 8/10=2,27=262144000/1;
 9/16=-3,27=262144000/6;
 6/7=2,8=2,9=2,10=2/1;
 99/5=1,9=1/99;
 -------------------
 Title Card Required
 -------------------
 Symbolic Z-matrix:
 Charge =  0 Multiplicity = 1
 C
 C                    1    B1
 C                    2    B2       1    A1
 C                    3    B3       2    A2       1    D1       0
 C                    4    B4       3    A3       2    D2       0
 C                    5    B5       4    A4       3    D3       0
 H                    1    B6       2    A5       3    D4       0
 H                    2    B7       1    A6       6    D5       0
 H                    4    B8       3    A7       2    D6       0
 H                    5    B9       4    A8       3    D7       0
 H                    6    B10      5    A9       4    D8       0
 C                    3    B11      2    A10      1    D9       0
 C                    12   B12      3    A11      2    D10      0
 H                    13   B13      12   A12      3    D11      0
 H                    13   B14      12   A13      3    D12      0
 O                    12   B15      3    A14      2    D13      0
 Cl                   13   B16      12   A15      3    D14      0
       Variables:
  B1                    1.39563                  
  B2                    1.40549                  
  B3                    1.40538                  
  B4                    1.39834                  
  B5                    1.39954                  
  B6                    1.08663                  
  B7                    1.08606                  
  B8                    1.08552                  
  B9                    1.08655                  
  B10                   1.08672                  
  B11                   1.49407                  
  B12                   1.52397                  
  B13                   1.09111                  
  B14                   1.08884                  
  B15                   1.22264                  
  B16                   1.78485                  
  A1                  120.126                    
  A2                  119.62594                  
  A3                  120.00122                  
  A4                  120.20591                  
  A5                  119.85427                  
  A6                  121.13162                  
  A7                  120.84175                  
  A8                  119.72543                  
  A9                  120.01912                  
  A10                 118.13287                  
  A11                 118.79087                  
  A12                 111.73739                  
  A13                 108.22075                  
  A14                 121.75341                  
  A15                 110.18502                  
  D1                   -1.95879                  
  D2                    1.49697                  
  D3                   -1.06515                  
  D4                 -179.38945                  
  D5                 -179.27765                  
  D6                  179.84011                  
  D7                  179.99177                  
  D8                  179.86136                  
  D9                 -178.15067                  
  D10                -169.83857                  
  D11                 -89.31573                  
  D12                 148.83897                  
  D13                  10.81848                  
  D14                  30.64162                  
 
                          Input orientation:                          
 ---------------------------------------------------------------------
 Center     Atomic     Atomic              Coordinates (Angstroms)
 Number     Number      Type              X           Y           Z
 ---------------------------------------------------------------------
    1          6             0        0.000000    0.000000    0.000000
    2          6             0        0.000000    0.000000    1.395630
    3          6             0        1.215640    0.000000    2.101049
    4          6             0        2.429323   -0.041757    1.393714
    5          6             0        2.423695   -0.051369   -0.004586
    6          6             0        1.211443   -0.041992   -0.703913
    7          1             0       -0.942372    0.010042   -0.540918
    8          1             0       -0.929419    0.020489    1.957127
    9          1             0        3.379600   -0.039945    1.918427
   10          1             0        3.364661   -0.083566   -0.546927
   11          1             0        1.210638   -0.047227   -1.790623
   12          6             0        1.164022   -0.042519    3.593619
   13          6             0        2.448524    0.192101    4.379428
   14          1             0        2.990028   -0.738584    4.555837
   15          1             0        2.187779    0.665959    5.324438
   16          8             0        0.124541   -0.271404    4.195225
   17         17             0        3.527912    1.293346    3.480621
 ---------------------------------------------------------------------
                    Distance matrix (angstroms):
                    1          2          3          4          5
     1  C    0.000000
     2  C    1.395630   0.000000
     3  C    2.427383   1.405488   0.000000
     4  C    2.801034   2.429682   1.405379   0.000000
     5  C    2.424244   2.799561   2.428113   1.398344   0.000000
     6  C    1.401732   2.424343   2.805280   2.425545   1.399536
     7  H    1.086627   2.153691   3.411321   3.887648   3.409081
     8  H    2.166700   1.086057   2.149980   3.406238   3.885468
     9  H    3.886342   3.420031   2.172019   1.085521   2.147525
    10  H    3.409846   3.886058   3.411311   2.154690   1.086548
    11  H    2.161991   3.408823   3.891961   3.409578   2.159040
    12  C    3.777678   2.487551   1.494068   2.537828   3.812340
    13  C    5.021111   3.864611   2.597675   2.994920   4.390839
    14  H    5.499221   4.412787   3.117683   3.286181   4.646553
    15  H    5.794784   4.545923   3.432025   4.001225   5.382259
    16  O    4.205839   2.815476   2.376916   3.634999   4.793009
    17  Cl   5.121878   4.297220   2.987066   2.710089   3.895411
                    6          7          8          9         10
     6  C    0.000000
     7  H    2.160601   0.000000
     8  H    3.415894   2.498101   0.000000
     9  H    3.402584   4.972959   4.309617   0.000000
    10  H    2.159333   4.308054   4.971945   2.465785   0.000000
    11  H    1.086722   2.490079   4.316255   4.296685   2.487552
    12  C    4.297794   4.640480   2.657926   2.777600   4.689202
    13  C    5.236938   5.978388   4.160227   2.641453   5.018393
    14  H    5.595854   6.480828   4.763565   2.756047   5.158256
    15  H    6.147800   6.680605   4.633825   3.676907   6.034879
    16  O    5.023499   4.862979   2.491007   3.979044   5.746447
    17  Cl   4.965832   6.148422   4.879447   2.059153   4.259540
                   11         12         13         14         15
    11  H    0.000000
    12  C    5.384445   0.000000
    13  C    6.297552   1.523971   0.000000
    14  H    6.627350   2.178227   1.091111   0.000000
    15  H    7.217169   2.132078   1.088841   1.790836   0.000000
    16  O    6.087711   1.222636   2.376902   2.925631   2.531941
    17  Cl   5.912098   2.717587   1.784845   2.360963   2.364155
                   16         17
    16  O    0.000000
    17  Cl   3.813402   0.000000
 Stoichiometry    C8H7ClO
 Framework group  C1[X(C8H7ClO)]
 Deg. of freedom    45
 Full point group                 C1      NOp   1
 Largest Abelian subgroup         C1      NOp   1
 Largest concise Abelian subgroup C1      NOp   1
                         Standard orientation:                         
 ---------------------------------------------------------------------
 Center     Atomic     Atomic              Coordinates (Angstroms)
 Number     Number      Type              X           Y           Z
 ---------------------------------------------------------------------
    1          6             0       -2.714812    0.627453   -0.352490
    2          6             0       -1.451863    1.218155   -0.290756
    3          6             0       -0.333822    0.454900    0.087164
    4          6             0       -0.501654   -0.894546    0.442015
    5          6             0       -1.770772   -1.479149    0.387761
    6          6             0       -2.880469   -0.718533    0.002098
    7          1             0       -3.574561    1.219225   -0.654809
    8          1             0       -1.307224    2.262698   -0.550619
    9          1             0        0.348439   -1.502934    0.734522
   10          1             0       -1.895385   -2.522852    0.662974
   11          1             0       -3.865019   -1.176520   -0.041188
   12          6             0        0.989709    1.141952    0.179174
   13          6             0        2.245057    0.296113    0.355655
   14          1             0        2.470062    0.121756    1.408980
   15          1             0        3.072849    0.809811   -0.130604
   16          8             0        1.087474    2.359616    0.128455
   17         17             0        2.033106   -1.292129   -0.430625
 ---------------------------------------------------------------------
 Rotational constants (GHZ):      1.8891585      0.9041994      0.6408810
 Standard basis: 6-311+G(d,p) (5D, 7F)
 There are   270 symmetry adapted basis functions of A   symmetry.
 Integral buffers will be    262144 words long.
 Raffenetti 1 integral format.
 Two-electron integral symmetry is turned on.
   270 basis functions,   433 primitive gaussians,   280 cartesian basis functions
    40 alpha electrons       40 beta electrons
       nuclear repulsion energy       561.7517160193 Hartrees.
 NAtoms=   17 NActive=   17 NUniq=   17 SFac= 1.00D+00 NAtFMM=   60 Big=F
 ------------------------------------------------------------------------------
 United Atom Topological Model (UA0  parameters set).
  Nord Group  Hybr  Charge Alpha Radius          Bonded to
    1   CH    *     0.00   1.00  2.125   C2   [s]  C6   [s]
    2   CH    *     0.00   1.00  2.125   C1   [s]  C3   [s]
    3   C     *     0.00   1.00  1.925   C2   [s]  C4   [s]  C12  [s]
    4   CH    *     0.00   1.00  2.125   C3   [s]  C5   [s]
    5   CH    *     0.00   1.00  2.125   C4   [s]  C6   [s]
    6   CH    *     0.00   1.00  2.125   C1   [s]  C5   [s]
   12   C     *     0.00   1.00  1.925   C3   [s]  C13  [s]  O16  [d]
   13   CH2   *     0.00   1.00  2.325   C12  [s] Cl17  [s]
   16   O     *     0.00   1.00  1.750   C12  [d]
   17  Cl     *     0.00   1.00  1.973   C13  [s]
 ------------------------------------------------------------------------------
 Polarizable Continuum Model (PCM)
 =================================
 Model                : PCM.
 Atomic radii         : UA0 (Simple United Atom Topological Model).
 Polarization charges : Total charges.
 Charge compensation  : None.
 Solution method      : Matrix inversion.
 Cavity               : GePol (RMin=0.200 OFac=0.890).
                        Default sphere list used, NSphG=   10.
                        Tesserae with average area of 0.200 Ang**2.
 Solvent              : Ethanol, Eps=  24.550000.
 ------------------------------------------------------------------------------
 One-electron integrals computed using PRISM.
 NBasis=   270 RedAO= T  NBF=   270
 NBsUse=   270 1.00D-06 NBFU=   270
 Harris functional with IExCor=  205 diagonalized for initial guess.
 ExpMin= 4.38D-02 ExpMax= 1.06D+05 ExpMxC= 3.62D+03 IAcc=2 IRadAn=         4 AccDes= 0.00D+00
 HarFok:  IExCor= 205 AccDes= 0.00D+00 IRadAn=         4 IDoV=1
 ScaDFX=  1.000000  1.000000  1.000000  1.000000
 Initial guess orbital symmetries:
       Occupied  (A) (A) (A) (A) (A) (A) (A) (A) (A) (A) (A) (A)
                 (A) (A) (A) (A) (A) (A) (A) (A) (A) (A) (A) (A)
                 (A) (A) (A) (A) (A) (A) (A) (A) (A) (A) (A) (A)
                 (A) (A) (A) (A)
       Virtual   (A) (A) (A) (A) (A) (A) (A) (A) (A) (A) (A) (A)
                 (A) (A) (A) (A) (A) (A) (A) (A) (A) (A) (A) (A)
                 (A) (A) (A) (A) (A) (A) (A) (A) (A) (A) (A) (A)
                 (A) (A) (A) (A) (A) (A) (A) (A) (A) (A) (A) (A)
                 (A) (A) (A) (A) (A) (A) (A) (A) (A) (A) (A) (A)
                 (A) (A) (A) (A) (A) (A) (A) (A) (A) (A) (A) (A)
                 (A) (A) (A) (A) (A) (A) (A) (A) (A) (A) (A) (A)
                 (A) (A) (A) (A) (A) (A) (A) (A) (A) (A) (A) (A)
                 (A) (A) (A) (A) (A) (A) (A) (A) (A) (A) (A) (A)
                 (A) (A) (A) (A) (A) (A) (A) (A) (A) (A) (A) (A)
                 (A) (A) (A) (A) (A) (A) (A) (A) (A) (A) (A) (A)
                 (A) (A) (A) (A) (A) (A) (A) (A) (A) (A) (A) (A)
                 (A) (A) (A) (A) (A) (A) (A) (A) (A) (A) (A) (A)
                 (A) (A) (A) (A) (A) (A) (A) (A) (A) (A) (A) (A)
                 (A) (A) (A) (A) (A) (A) (A) (A) (A) (A) (A) (A)
                 (A) (A) (A) (A) (A) (A) (A) (A) (A) (A) (A) (A)
                 (A) (A) (A) (A) (A) (A) (A) (A) (A) (A) (A) (A)
                 (A) (A) (A) (A) (A) (A) (A) (A) (A) (A) (A) (A)
                 (A) (A) (A) (A) (A) (A) (A) (A) (A) (A) (A) (A)
                 (A) (A)
 The electronic state of the initial guess is 1-A.
 Requested convergence on RMS density matrix=1.00D-08 within 128 cycles.
 Requested convergence on MAX density matrix=1.00D-06.
 Requested convergence on             energy=1.00D-06.
 No special actions if energy rises.
 Error on total polarization charges =  0.02373
 SCF Done:  E(RHF) =  -841.470554891     A.U. after   17 cycles
             Convg  =    0.2523D-08             -V/T =  2.0004
             S**2   =   0.0000
 --------------------------------------------------------------------
 Variational PCM results
 =======================
 <psi(f)|   H    |psi(f)>                     (a.u.) =    -841.454579
 <psi(f)|H+V(f)/2|psi(f)>                     (a.u.) =    -841.470555
 Total free energy in solution:
  with all non electrostatic terms            (a.u.) =    -841.467278
 --------------------------------------------------------------------
 (Polarized solute)-Solvent               (kcal/mol) =     -10.03
 --------------------------------------------------------------------
 Cavitation energy                        (kcal/mol) =      15.29
 Dispersion energy                        (kcal/mol) =     -14.33
 Repulsion energy                         (kcal/mol) =       1.09
 Total non electrostatic                  (kcal/mol) =       2.06
 --------------------------------------------------------------------
 Partition over spheres:
 Sphere  on Atom  Surface  Charge   GEl     GCav    GDR
    1      C1      17.32  -0.027   -0.80    1.71   -1.58
    2      C2      13.61  -0.018   -0.39    1.68   -1.45
    3      C3       0.59   0.001   -0.01    0.25   -0.06
    4      C4       6.72   0.001   -0.17    1.19   -0.76
    5      C5      17.31  -0.026   -0.86    1.71   -1.66
    6      C6      17.37  -0.041   -0.96    1.72   -1.57
    7      C12      1.59  -0.012   -0.03    0.35   -0.16
    8      C13     28.27  -0.174   -1.76    2.76   -2.46
    9      O16     14.65   0.180   -3.37    1.76   -1.42
   10     Cl17     20.18   0.068   -0.43    2.15   -2.11
 Added spheres:    40.76   0.025   -1.25    0.00    0.00
 --------------------------------------------------------------------
 After PCM corrections, the SCF energy is  -841.470554891     a.u.
 --------------------------------------------------------------------
 ExpMin= 4.38D-02 ExpMax= 1.06D+05 ExpMxC= 3.62D+03 IAcc=3 IRadAn=         5 AccDes= 0.00D+00
 HarFok:  IExCor= 205 AccDes= 0.00D+00 IRadAn=         5 IDoV=1
 ScaDFX=  1.000000  1.000000  1.000000  1.000000
 Range of M.O.s used for correlation:    15   270
 NBasis=   270 NAE=    40 NBE=    40 NFC=    14 NFV=     0
 NROrb=    256 NOA=    26 NOB=    26 NVA=   230 NVB=   230

 **** Warning!!: The largest alpha MO coefficient is  0.19475208D+03

 Disk-based method using OVN memory for  9 occupieds at a time.
 Estimated scratch disk usage=   194639364 words.
 Actual    scratch disk usage=   194337284 words.
 JobTyp=1 Pass  1:  I=   1 to   9 NPSUse=  1 ParTrn=F ParDer=F DoDerP=F.
 JobTyp=1 Pass  2:  I=  10 to  18 NPSUse=  1 ParTrn=F ParDer=F DoDerP=F.
 JobTyp=1 Pass  3:  I=  19 to  26 NPSUse=  1 ParTrn=F ParDer=F DoDerP=F.
 Spin components of T(2) and E(2):
     alpha-alpha T2 =       0.7074214129D-01 E2=     -0.1924177820D+00
     alpha-beta  T2 =       0.3666668584D+00 E2=     -0.1057360327D+01
     beta-beta   T2 =       0.7074214129D-01 E2=     -0.1924177820D+00
 ANorm=    0.1228068052D+01
 E2 =    -0.1442195891D+01 EUMP2 =    -0.84291275078168D+03

 **********************************************************************

            Population analysis using the SCF density.

 **********************************************************************

 Orbital symmetries:
       Occupied  (A) (A) (A) (A) (A) (A) (A) (A) (A) (A) (A) (A)
                 (A) (A) (A) (A) (A) (A) (A) (A) (A) (A) (A) (A)
                 (A) (A) (A) (A) (A) (A) (A) (A) (A) (A) (A) (A)
                 (A) (A) (A) (A)
       Virtual   (A) (A) (A) (A) (A) (A) (A) (A) (A) (A) (A) (A)
                 (A) (A) (A) (A) (A) (A) (A) (A) (A) (A) (A) (A)
                 (A) (A) (A) (A) (A) (A) (A) (A) (A) (A) (A) (A)
                 (A) (A) (A) (A) (A) (A) (A) (A) (A) (A) (A) (A)
                 (A) (A) (A) (A) (A) (A) (A) (A) (A) (A) (A) (A)
                 (A) (A) (A) (A) (A) (A) (A) (A) (A) (A) (A) (A)
                 (A) (A) (A) (A) (A) (A) (A) (A) (A) (A) (A) (A)
                 (A) (A) (A) (A) (A) (A) (A) (A) (A) (A) (A) (A)
                 (A) (A) (A) (A) (A) (A) (A) (A) (A) (A) (A) (A)
                 (A) (A) (A) (A) (A) (A) (A) (A) (A) (A) (A) (A)
                 (A) (A) (A) (A) (A) (A) (A) (A) (A) (A) (A) (A)
                 (A) (A) (A) (A) (A) (A) (A) (A) (A) (A) (A) (A)
                 (A) (A) (A) (A) (A) (A) (A) (A) (A) (A) (A) (A)
                 (A) (A) (A) (A) (A) (A) (A) (A) (A) (A) (A) (A)
                 (A) (A) (A) (A) (A) (A) (A) (A) (A) (A) (A) (A)
                 (A) (A) (A) (A) (A) (A) (A) (A) (A) (A) (A) (A)
                 (A) (A) (A) (A) (A) (A) (A) (A) (A) (A) (A) (A)
                 (A) (A) (A) (A) (A) (A) (A) (A) (A) (A) (A) (A)
                 (A) (A) (A) (A) (A) (A) (A) (A) (A) (A) (A) (A)
                 (A) (A)
 The electronic state is 1-A.
 Alpha  occ. eigenvalues -- -104.83594 -20.56959 -11.36629 -11.31277 -11.25558
 Alpha  occ. eigenvalues --  -11.25375 -11.25306 -11.25136 -11.24256 -11.24168
 Alpha  occ. eigenvalues --  -10.56452  -8.03252  -8.02997  -8.02967  -1.41107
 Alpha  occ. eigenvalues --   -1.17643  -1.15227  -1.04351  -1.02495  -0.97176
 Alpha  occ. eigenvalues --   -0.86770  -0.83905  -0.77175  -0.71317  -0.67284
 Alpha  occ. eigenvalues --   -0.66542  -0.65488  -0.62244  -0.60958  -0.59684
 Alpha  occ. eigenvalues --   -0.56941  -0.55017  -0.52464  -0.50634  -0.50400
 Alpha  occ. eigenvalues --   -0.47611  -0.44394  -0.42375  -0.34923  -0.34233
 Alpha virt. eigenvalues --    0.05515   0.06776   0.07842   0.08164   0.09258
 Alpha virt. eigenvalues --    0.09484   0.10308   0.10528   0.11659   0.12130
 Alpha virt. eigenvalues --    0.12620   0.12718   0.13124   0.15024   0.15223
 Alpha virt. eigenvalues --    0.16352   0.16688   0.17101   0.17697   0.18472
 Alpha virt. eigenvalues --    0.19706   0.20511   0.21315   0.21373   0.22538
 Alpha virt. eigenvalues --    0.22810   0.23244   0.23774   0.25241   0.25864
 Alpha virt. eigenvalues --    0.26574   0.27506   0.27912   0.28404   0.28646
 Alpha virt. eigenvalues --    0.29370   0.30650   0.31500   0.31894   0.32485
 Alpha virt. eigenvalues --    0.32900   0.33444   0.34832   0.35258   0.36285
 Alpha virt. eigenvalues --    0.36477   0.37769   0.38479   0.39863   0.40009
 Alpha virt. eigenvalues --    0.40982   0.43830   0.46054   0.46715   0.47500
 Alpha virt. eigenvalues --    0.49056   0.51531   0.53436   0.57420   0.58878
 Alpha virt. eigenvalues --    0.60538   0.61806   0.63863   0.64814   0.67212
 Alpha virt. eigenvalues --    0.69104   0.70650   0.72009   0.72583   0.72971
 Alpha virt. eigenvalues --    0.74883   0.76049   0.77117   0.77866   0.79914
 Alpha virt. eigenvalues --    0.81424   0.82961   0.83697   0.85390   0.87137
 Alpha virt. eigenvalues --    0.87283   0.88731   0.90981   0.91506   0.92194
 Alpha virt. eigenvalues --    0.92567   0.94855   0.96071   0.98879   0.99620
 Alpha virt. eigenvalues --    1.00449   1.02907   1.04009   1.05556   1.07201
 Alpha virt. eigenvalues --    1.08962   1.10459   1.11978   1.14295   1.16089
 Alpha virt. eigenvalues --    1.16795   1.19114   1.21223   1.22231   1.24550
 Alpha virt. eigenvalues --    1.25426   1.28543   1.28797   1.30644   1.33112
 Alpha virt. eigenvalues --    1.36725   1.38213   1.39936   1.42395   1.42764
 Alpha virt. eigenvalues --    1.44949   1.48912   1.50846   1.54002   1.59029
 Alpha virt. eigenvalues --    1.65751   1.69697   1.75233   1.75626   1.77066
 Alpha virt. eigenvalues --    1.77496   1.78925   1.82707   1.82937   1.84871
 Alpha virt. eigenvalues --    1.86995   1.89757   1.91780   1.92853   1.95955
 Alpha virt. eigenvalues --    1.98106   1.98692   2.00794   2.02902   2.03885
 Alpha virt. eigenvalues --    2.05971   2.06797   2.10698   2.17135   2.21116
 Alpha virt. eigenvalues --    2.21692   2.22176   2.23290   2.24487   2.26672
 Alpha virt. eigenvalues --    2.30128   2.31332   2.32182   2.36167   2.38854
 Alpha virt. eigenvalues --    2.40604   2.43529   2.49186   2.53725   2.60879
 Alpha virt. eigenvalues --    2.64711   2.67994   2.70501   2.73339   2.74854
 Alpha virt. eigenvalues --    2.76448   2.79999   2.82220   2.83874   2.87236
 Alpha virt. eigenvalues --    2.90262   2.95367   2.97795   3.00149   3.01131
 Alpha virt. eigenvalues --    3.02905   3.05217   3.05828   3.06425   3.08513
 Alpha virt. eigenvalues --    3.13445   3.15910   3.19970   3.20089   3.22897
 Alpha virt. eigenvalues --    3.23732   3.25503   3.27893   3.31267   3.31853
 Alpha virt. eigenvalues --    3.34144   3.46721   3.48008   3.60671   3.62290
 Alpha virt. eigenvalues --    3.68514   3.73166   3.76335   3.79164   3.89383
 Alpha virt. eigenvalues --    3.91899   3.92905   3.99373   4.02600   4.14741
 Alpha virt. eigenvalues --    4.17119   4.39533   4.43417   4.50016   4.56236
 Alpha virt. eigenvalues --    4.58815   4.75790   5.26091   5.61257   5.75792
 Alpha virt. eigenvalues --    6.27167  10.49850  24.74468  24.93353  24.98218
 Alpha virt. eigenvalues --   25.09306  25.09939  25.20336  25.23785  25.32704
 Alpha virt. eigenvalues --   26.81211  27.01945  27.32600  51.68608 219.36685
          Condensed to atoms (all electrons):
              1          2          3          4          5          6
     1  C    7.365356  -2.267565   0.265921   0.044632   0.656215   0.259601
     2  C   -2.267565  16.797658  -3.395997  -5.191618  -1.583262   0.777733
     3  C    0.265921  -3.395997  16.868409  -1.422674  -1.871042  -1.451241
     4  C    0.044632  -5.191618  -1.422674  13.050075  -0.276701  -0.244541
     5  C    0.656215  -1.583262  -1.871042  -0.276701   8.474774   0.398874
     6  C    0.259601   0.777733  -1.451241  -0.244541   0.398874   5.834258
     7  H    0.416275  -0.029816   0.011620  -0.006982  -0.006712  -0.018472
     8  H   -0.022076   0.406978  -0.012211  -0.017282  -0.003731  -0.004536
     9  H    0.015153  -0.044108  -0.120169   0.465296   0.055048  -0.020517
    10  H   -0.006934  -0.002447   0.026098  -0.050722   0.422119  -0.021146
    11  H   -0.005777  -0.024178   0.020166  -0.031859  -0.008757   0.422250
    12  C    0.064171   0.064303  -6.166810   1.730014   1.143283   0.168989
    13  C   -0.301675  -0.213550   1.962255  -0.696331  -0.734702  -0.054910
    14  H   -0.003391  -0.000772  -0.074492   0.027929   0.015922   0.002331
    15  H   -0.001024   0.038061   0.047646  -0.060661  -0.002728   0.000374
    16  O    0.017715   0.032703  -0.006670  -0.108002  -0.004913  -0.008812
    17  Cl  -0.124127   0.055345   0.302735  -0.222461  -0.177254   0.051501
              7          8          9         10         11         12
     1  C    0.416275  -0.022076   0.015153  -0.006934  -0.005777   0.064171
     2  C   -0.029816   0.406978  -0.044108  -0.002447  -0.024178   0.064303
     3  C    0.011620  -0.012211  -0.120169   0.026098   0.020166  -6.166810
     4  C   -0.006982  -0.017282   0.465296  -0.050722  -0.031859   1.730014
     5  C   -0.006712  -0.003731   0.055048   0.422119  -0.008757   1.143283
     6  C   -0.018472  -0.004536  -0.020517  -0.021146   0.422250   0.168989
     7  H    0.449522  -0.002937   0.000028  -0.000068  -0.003276   0.007077
     8  H   -0.002937   0.435832  -0.000060   0.000019  -0.000045   0.027228
     9  H    0.000028  -0.000060   0.477241  -0.003817  -0.000105   0.121777
    10  H   -0.000068   0.000019  -0.003817   0.450397  -0.003224   0.006130
    11  H   -0.003276  -0.000045  -0.000105  -0.003224   0.445295   0.002357
    12  C    0.007077   0.027228   0.121777   0.006130   0.002357  13.246058
    13  C    0.000152  -0.001270  -0.070835   0.000772  -0.000132  -4.010166
    14  H    0.000000  -0.000026   0.001611  -0.000010   0.000000  -0.027758
    15  H    0.000000   0.000020  -0.000333   0.000002   0.000000  -0.106725
    16  O    0.000022   0.002446  -0.001032   0.000009   0.000005   0.207090
    17  Cl   0.000016   0.000069  -0.076294   0.000747   0.000023  -0.197280
             13         14         15         16         17
     1  C   -0.301675  -0.003391  -0.001024   0.017715  -0.124127
     2  C   -0.213550  -0.000772   0.038061   0.032703   0.055345
     3  C    1.962255  -0.074492   0.047646  -0.006670   0.302735
     4  C   -0.696331   0.027929  -0.060661  -0.108002  -0.222461
     5  C   -0.734702   0.015922  -0.002728  -0.004913  -0.177254
     6  C   -0.054910   0.002331   0.000374  -0.008812   0.051501
     7  H    0.000152   0.000000   0.000000   0.000022   0.000016
     8  H   -0.001270  -0.000026   0.000020   0.002446   0.000069
     9  H   -0.070835   0.001611  -0.000333  -0.001032  -0.076294
    10  H    0.000772  -0.000010   0.000002   0.000009   0.000747
    11  H   -0.000132   0.000000   0.000000   0.000005   0.000023
    12  C   -4.010166  -0.027758  -0.106725   0.207090  -0.197280
    13  C    9.586685   0.430720   0.450617   0.024830   0.130727
    14  H    0.430720   0.412863  -0.019085   0.001225  -0.051490
    15  H    0.450617  -0.019085   0.431548   0.001363  -0.032906
    16  O    0.024830   0.001225   0.001363   8.257600   0.015014
    17  Cl   0.130727  -0.051490  -0.032906   0.015014  17.244191
 Mulliken atomic charges:
              1
     1  C   -0.372470
     2  C    0.580532
     3  C    1.016456
     4  C   -0.988110
     5  C   -0.496434
     6  C   -0.091736
     7  H    0.183550
     8  H    0.191581
     9  H    0.201116
    10  H    0.182076
    11  H    0.187256
    12  C   -0.279740
    13  C   -0.503186
    14  H    0.284425
    15  H    0.253832
    16  O   -0.430592
    17  Cl   0.081445
 Sum of Mulliken charges=   0.00000
 Atomic charges with hydrogens summed into heavy atoms:
              1
     1  C   -0.188920
     2  C    0.772113
     3  C    1.016456
     4  C   -0.786995
     5  C   -0.314358
     6  C    0.095521
     7  H    0.000000
     8  H    0.000000
     9  H    0.000000
    10  H    0.000000
    11  H    0.000000
    12  C   -0.279740
    13  C    0.035071
    14  H    0.000000
    15  H    0.000000
    16  O   -0.430592
    17  Cl   0.081445
 Sum of Mulliken charges=   0.00000
 Electronic spatial extent (au):  <R**2>=  1700.9142
 Charge=     0.0000 electrons
 Dipole moment (field-independent basis, Debye):
    X=    -1.3404    Y=    -2.7224    Z=     1.2076  Tot=     3.2659
 Quadrupole moment (field-independent basis, Debye-Ang):
   XX=   -55.0583   YY=   -72.9419   ZZ=   -67.5444
   XY=     0.1821   XZ=     4.6202   YZ=    -3.6736
 Traceless Quadrupole moment (field-independent basis, Debye-Ang):
   XX=    10.1233   YY=    -7.7604   ZZ=    -2.3629
   XY=     0.1821   XZ=     4.6202   YZ=    -3.6736
 Octapole moment (field-independent basis, Debye-Ang**2):
  XXX=    -8.2525  YYY=   -35.6726  ZZZ=     1.9659  XYY=   -21.7039
  XXY=     3.8600  XXZ=     1.4555  XZZ=    15.2762  YZZ=     1.7678
  YYZ=    -1.9311  XYZ=     2.2400
 Hexadecapole moment (field-independent basis, Debye-Ang**3):
 XXXX= -1304.6216 YYYY=  -727.4195 ZZZZ=  -131.9090 XXXY=    43.6158
 XXXZ=    37.1440 YYYX=   -35.8514 YYYZ=   -15.3694 ZZZX=     7.2617
 ZZZY=     3.8155 XXYY=  -359.1637 XXZZ=  -278.1938 YYZZ=  -135.1363
 XXYZ=   -16.4668 YYXZ=    -2.3583 ZZXY=    -2.3558
 N-N= 5.617517160193D+02 E-N=-3.110114149111D+03  KE= 8.411109305056D+02
 1|1|UNPC-UNK|SP|RMP2-FC|6-311+G(d,p)|C8H7Cl1O1|PCUSER|15-Oct-2017|0||#
  MP2/6-311+G(D,P) SCRF=(SOLVENT=ETHANOL) GEOM=CONNECTIVITY||Title Card
  Required||0,1|C|C,1,1.39562951|C,2,1.40548844,1,120.12599899|C,3,1.40
 537942,2,119.62593546,1,-1.95879395,0|C,4,1.39834382,3,120.00121653,2,
 1.49697108,0|C,5,1.3995361,4,120.20590595,3,-1.06514864,0|H,1,1.086627
 38,2,119.8542665,3,-179.38944951,0|H,2,1.08605683,1,121.13162333,6,-17
 9.27764747,0|H,4,1.08552057,3,120.84174715,2,179.84011046,0|H,5,1.0865
 4766,4,119.7254284,3,179.99177357,0|H,6,1.08672227,5,120.01912439,4,17
 9.86135709,0|C,3,1.49406761,2,118.13286946,1,-178.15066587,0|C,12,1.52
 397081,3,118.79086535,2,-169.83856503,0|H,13,1.09111093,12,111.7373862
 ,3,-89.31573476,0|H,13,1.08884056,12,108.22075165,3,148.83897106,0|O,1
 2,1.22263554,3,121.75341027,2,10.8184831,0|Cl,13,1.78484504,12,110.185
 0184,3,30.6416221,0||Version=x86-Win32-G03RevB.05|State=1-A|HF=-841.47
 05549|MP2=-842.9127508|RMSD=2.523e-009|PG=C01 [X(C8H7Cl1O1)]||@


 When I told the people of Northern Ireland that I was
 an atheist, a woman in the audience stood up and said,
 "Yes, but is it the God of the Catholics or the God
 of the Protestants in whom you don't believe?"
                               -- Quentin Crisp
 Job cpu time:  0 days  0 hours  8 minutes 40.0 seconds.
 File lengths (MBytes):  RWF=   1590 Int=      0 D2E=      0 Chk=     17 Scr=      1
 Normal termination of Gaussian 03 at Sun Oct 15 16:59:45 2017.
