# Supplementary material for: Conformational preferences of α-fluoroketones may influence their reactivity
Source: Beilstein J Org Chem. 2017 Dec 29;13:2915–21. doi: 10.3762/bjoc.13.284 (PMC5753061; doi:10.3762/bjoc.13.284)
Supplement: File 2 — Details of computational conformational analysis. [file Beilstein_J_Org_Chem-13-2915-s002.zip › Computation/CH2Cl160_EtOH.out]

 Entering Link 1 = C:\G03W\l1.exe PID=      5860.
  
 Copyright (c) 1988,1990,1992,1993,1995,1998,2003, Gaussian, Inc.
                  All Rights Reserved.
  
 This is the Gaussian(R) 03 program.  It is based on the
 the Gaussian(R) 98 system (copyright 1998, Gaussian, Inc.),
 the Gaussian(R) 94 system (copyright 1995, Gaussian, Inc.),
 the Gaussian 92(TM) system (copyright 1992, Gaussian, Inc.),
 the Gaussian 90(TM) system (copyright 1990, Gaussian, Inc.),
 the Gaussian 88(TM) system (copyright 1988, Gaussian, Inc.),
 the Gaussian 86(TM) system (copyright 1986, Carnegie Mellon
 University), and the Gaussian 82(TM) system (copyright 1983,
 Carnegie Mellon University). Gaussian is a federally registered
 trademark of Gaussian, Inc.
  
 This software contains proprietary and confidential information,
 including trade secrets, belonging to Gaussian, Inc.
  
 This software is provided under written license and may be
 used, copied, transmitted, or stored only in accord with that
 written license.
  
 The following legend is applicable only to US Government
 contracts under DFARS:
  
                    RESTRICTED RIGHTS LEGEND
  
 Use, duplication or disclosure by the US Government is subject
 to restrictions as set forth in subparagraph (c)(1)(ii) of the
 Rights in Technical Data and Computer Software clause at DFARS
 252.227-7013.
  
 Gaussian, Inc.
 Carnegie Office Park, Building 6, Pittsburgh, PA 15106 USA
  
 The following legend is applicable only to US Government
 contracts under FAR:
  
                    RESTRICTED RIGHTS LEGEND
  
 Use, reproduction and disclosure by the US Government is subject
 to restrictions as set forth in subparagraph (c) of the
 Commercial Computer Software - Restricted Rights clause at FAR
 52.227-19.
  
 Gaussian, Inc.
 Carnegie Office Park, Building 6, Pittsburgh, PA 15106 USA
  
  
 ---------------------------------------------------------------
 Warning -- This program may not be used in any manner that
 competes with the business of Gaussian, Inc. or will provide
 assistance to any competitor of Gaussian, Inc.  The licensee
 of this program is prohibited from giving any competitor of
 Gaussian, Inc. access to this program.  By using this program,
 the user acknowledges that Gaussian, Inc. is engaged in the
 business of creating and licensing software in the field of
 computational chemistry and represents and warrants to the
 licensee that it is not a competitor of Gaussian, Inc. and that
 it will not use this program in any manner prohibited above.
 ---------------------------------------------------------------
  

 Cite this work as:
 Gaussian 03, Revision B.05,
 M. J. Frisch, G. W. Trucks, H. B. Schlegel, G. E. Scuseria, 
 M. A. Robb, J. R. Cheeseman, J. A. Montgomery, Jr., T. Vreven, 
 K. N. Kudin, J. C. Burant, J. M. Millam, S. S. Iyengar, J. Tomasi, 
 V. Barone, B. Mennucci, M. Cossi, G. Scalmani, N. Rega, 
 G. A. Petersson, H. Nakatsuji, M. Hada, M. Ehara, K. Toyota, 
 R. Fukuda, J. Hasegawa, M. Ishida, T. Nakajima, Y. Honda, O. Kitao, 
 H. Nakai, M. Klene, X. Li, J. E. Knox, H. P. Hratchian, J. B. Cross, 
 C. Adamo, J. Jaramillo, R. Gomperts, R. E. Stratmann, O. Yazyev, 
 A. J. Austin, R. Cammi, C. Pomelli, J. W. Ochterski, P. Y. Ayala, 
 K. Morokuma, G. A. Voth, P. Salvador, J. J. Dannenberg, 
 V. G. Zakrzewski, S. Dapprich, A. D. Daniels, M. C. Strain, 
 O. Farkas, D. K. Malick, A. D. Rabuck, K. Raghavachari, 
 J. B. Foresman, J. V. Ortiz, Q. Cui, A. G. Baboul, S. Clifford, 
 J. Cioslowski, B. B. Stefanov, G. Liu, A. Liashenko, P. Piskorz, 
 I. Komaromi, R. L. Martin, D. J. Fox, T. Keith, M. A. Al-Laham, 
 C. Y. Peng, A. Nanayakkara, M. Challacombe, P. M. W. Gill, 
 B. Johnson, W. Chen, M. W. Wong, C. Gonzalez, and J. A. Pople, 
 Gaussian, Inc., Pittsburgh PA, 2003.
 
 **********************************************
 Gaussian 03:  x86-Win32-G03RevB.05  8-Nov-2003
                  15-Oct-2017 
 **********************************************
 %chk=CH2F.chk
 %mem=6MW
 %nproc=1
 Will use up to    1 processors via shared memory.
 Default route:  MaxDisk=2000MB
 ------------------------------------
 # mp2/6-311+g(d,p) geom=connectivity
 ------------------------------------
 1/38=1,57=2/1;
 2/17=6,18=5,40=1/2;
 3/5=4,6=6,7=111,11=9,16=1,25=1,30=1/1,2,3;
 4//1;
 5/5=2,38=5/2;
 8/10=2,27=262144000/1;
 9/16=-3,27=262144000/6;
 6/7=2,8=2,9=2,10=2/1;
 99/5=1,9=1/99;
 -------------------
 Title Card Required
 -------------------
 Symbolic Z-matrix:
 Charge =  0 Multiplicity = 1
 C
 C                    1    B1
 C                    2    B2       1    A1
 C                    3    B3       2    A2       1    D1       0
 C                    4    B4       3    A3       2    D2       0
 C                    5    B5       4    A4       3    D3       0
 H                    1    B6       2    A5       3    D4       0
 H                    2    B7       1    A6       6    D5       0
 H                    4    B8       3    A7       2    D6       0
 H                    5    B9       4    A8       3    D7       0
 H                    6    B10      5    A9       4    D8       0
 C                    3    B11      2    A10      1    D9       0
 C                    12   B12      3    A11      2    D10      0
 H                    13   B13      12   A12      3    D11      0
 H                    13   B14      12   A13      3    D12      0
 O                    12   B15      3    A14      2    D13      0
 Cl                   13   B16      12   A15      3    D14      0
       Variables:
  B1                    1.39563                  
  B2                    1.40549                  
  B3                    1.40538                  
  B4                    1.39834                  
  B5                    1.39954                  
  B6                    1.08663                  
  B7                    1.08606                  
  B8                    1.08552                  
  B9                    1.08655                  
  B10                   1.08672                  
  B11                   1.49407                  
  B12                   1.52397                  
  B13                   1.09111                  
  B14                   1.08884                  
  B15                   1.22264                  
  B16                   1.78485                  
  A1                  120.126                    
  A2                  119.62594                  
  A3                  120.00122                  
  A4                  120.20591                  
  A5                  119.85427                  
  A6                  121.13162                  
  A7                  120.84175                  
  A8                  119.72543                  
  A9                  120.01912                  
  A10                 118.13287                  
  A11                 118.79087                  
  A12                 111.73739                  
  A13                 108.22075                  
  A14                 121.75341                  
  A15                 110.18502                  
  D1                   -1.95879                  
  D2                    1.49697                  
  D3                   -1.06515                  
  D4                 -179.38945                  
  D5                 -179.27765                  
  D6                  179.84011                  
  D7                  179.99177                  
  D8                  179.86136                  
  D9                 -178.15067                  
  D10                -169.83857                  
  D11                 -99.31573                  
  D12                 138.83897                  
  D13                  10.81848                  
  D14                  20.64162                  
 
                          Input orientation:                          
 ---------------------------------------------------------------------
 Center     Atomic     Atomic              Coordinates (Angstroms)
 Number     Number      Type              X           Y           Z
 ---------------------------------------------------------------------
    1          6             0        0.000000    0.000000    0.000000
    2          6             0        0.000000    0.000000    1.395630
    3          6             0        1.215640    0.000000    2.101049
    4          6             0        2.429323   -0.041757    1.393714
    5          6             0        2.423695   -0.051369   -0.004586
    6          6             0        1.211443   -0.041992   -0.703913
    7          1             0       -0.942372    0.010042   -0.540918
    8          1             0       -0.929419    0.020489    1.957127
    9          1             0        3.379600   -0.039945    1.918427
   10          1             0        3.364661   -0.083566   -0.546927
   11          1             0        1.210638   -0.047227   -1.790623
   12          6             0        1.164022   -0.042519    3.593619
   13          6             0        2.448524    0.192101    4.379428
   14          1             0        2.898928   -0.746166    4.707016
   15          1             0        2.213265    0.821217    5.236423
   16          8             0        0.124541   -0.271404    4.195225
   17         17             0        3.642032    1.049858    3.366776
 ---------------------------------------------------------------------
                    Distance matrix (angstroms):
                    1          2          3          4          5
     1  C    0.000000
     2  C    1.395630   0.000000
     3  C    2.427383   1.405488   0.000000
     4  C    2.801034   2.429682   1.405379   0.000000
     5  C    2.424244   2.799561   2.428113   1.398344   0.000000
     6  C    1.401732   2.424343   2.805280   2.425545   1.399536
     7  H    1.086627   2.153691   3.411321   3.887648   3.409081
     8  H    2.166700   1.086057   2.149980   3.406238   3.885468
     9  H    3.886342   3.420031   2.172019   1.085521   2.147525
    10  H    3.409846   3.886058   3.411311   2.154690   1.086548
    11  H    2.161991   3.408823   3.891961   3.409578   2.159040
    12  C    3.777678   2.487551   1.494068   2.537828   3.812340
    13  C    5.021111   3.864611   2.597675   2.994920   4.390839
    14  H    5.578221   4.463836   3.190813   3.419751   4.786208
    15  H    5.743959   4.508285   3.391198   3.944340   5.317317
    16  O    4.205839   2.815476   2.376916   3.634999   4.793009
    17  Cl   5.069693   4.272238   2.931151   2.560325   3.750084
                    6          7          8          9         10
     6  C    0.000000
     7  H    2.160601   0.000000
     8  H    3.415894   2.498101   0.000000
     9  H    3.402584   4.972959   4.309617   0.000000
    10  H    2.159333   4.308054   4.971945   2.465785   0.000000
    11  H    1.086722   2.490079   4.316255   4.296685   2.487552
    12  C    4.297794   4.640480   2.657926   2.777600   4.689202
    13  C    5.236938   5.978388   4.160227   2.641453   5.018393
    14  H    5.711534   6.547385   4.775551   2.916509   5.316001
    15  H    6.085751   6.632776   4.612094   3.620916   5.965859
    16  O    5.023499   4.862979   2.491007   3.979044   5.746447
    17  Cl   4.865225   6.112942   4.893351   1.831463   4.083951
                   11         12         13         14         15
    11  H    0.000000
    12  C    5.384445   0.000000
    13  C    6.297552   1.523971   0.000000
    14  H    6.749678   2.178227   1.091111   0.000000
    15  H    7.151141   2.132078   1.088841   1.790836   0.000000
    16  O    6.087711   1.222636   2.376902   2.860865   2.576952
    17  Cl   5.806379   2.717587   1.784845   2.360963   2.364155
                   16         17
    16  O    0.000000
    17  Cl   3.847701   0.000000
 Stoichiometry    C8H7ClO
 Framework group  C1[X(C8H7ClO)]
 Deg. of freedom    45
 Full point group                 C1      NOp   1
 Largest Abelian subgroup         C1      NOp   1
 Largest concise Abelian subgroup C1      NOp   1
                         Standard orientation:                         
 ---------------------------------------------------------------------
 Center     Atomic     Atomic              Coordinates (Angstroms)
 Number     Number      Type              X           Y           Z
 ---------------------------------------------------------------------
    1          6             0       -2.710823    0.641014   -0.291588
    2          6             0       -1.450325    1.238432   -0.246669
    3          6             0       -0.315681    0.469063    0.063253
    4          6             0       -0.463211   -0.894968    0.367793
    5          6             0       -1.729668   -1.486645    0.330793
    6          6             0       -2.856209   -0.719532    0.012761
    7          1             0       -3.583753    1.237961   -0.541403
    8          1             0       -1.320925    2.293775   -0.468086
    9          1             0        0.399854   -1.508192    0.607442
   10          1             0       -1.838557   -2.541619    0.566925
   11          1             0       -3.838706   -1.182954   -0.017322
   12          6             0        1.005740    1.161981    0.140389
   13          6             0        2.271557    0.319361    0.241315
   14          1             0        2.630256    0.250511    1.269477
   15          1             0        3.030761    0.767580   -0.397655
   16          8             0        1.094024    2.381419    0.136439
   17         17             0        1.956506   -1.337685   -0.342304
 ---------------------------------------------------------------------
 Rotational constants (GHZ):      1.8746002      0.9354143      0.6446139
 Standard basis: 6-311+G(d,p) (5D, 7F)
 There are   270 symmetry adapted basis functions of A   symmetry.
 Integral buffers will be    262144 words long.
 Raffenetti 1 integral format.
 Two-electron integral symmetry is turned on.
   270 basis functions,   433 primitive gaussians,   280 cartesian basis functions
    40 alpha electrons       40 beta electrons
       nuclear repulsion energy       564.6309954863 Hartrees.
 NAtoms=   17 NActive=   17 NUniq=   17 SFac= 1.00D+00 NAtFMM=   60 Big=F
 One-electron integrals computed using PRISM.
 NBasis=   270 RedAO= T  NBF=   270
 NBsUse=   270 1.00D-06 NBFU=   270
 Harris functional with IExCor=  205 diagonalized for initial guess.
 ExpMin= 4.38D-02 ExpMax= 1.06D+05 ExpMxC= 3.62D+03 IAcc=2 IRadAn=         4 AccDes= 0.00D+00
 HarFok:  IExCor= 205 AccDes= 0.00D+00 IRadAn=         4 IDoV=1
 ScaDFX=  1.000000  1.000000  1.000000  1.000000
 Initial guess orbital symmetries:
       Occupied  (A) (A) (A) (A) (A) (A) (A) (A) (A) (A) (A) (A)
                 (A) (A) (A) (A) (A) (A) (A) (A) (A) (A) (A) (A)
                 (A) (A) (A) (A) (A) (A) (A) (A) (A) (A) (A) (A)
                 (A) (A) (A) (A)
       Virtual   (A) (A) (A) (A) (A) (A) (A) (A) (A) (A) (A) (A)
                 (A) (A) (A) (A) (A) (A) (A) (A) (A) (A) (A) (A)
                 (A) (A) (A) (A) (A) (A) (A) (A) (A) (A) (A) (A)
                 (A) (A) (A) (A) (A) (A) (A) (A) (A) (A) (A) (A)
                 (A) (A) (A) (A) (A) (A) (A) (A) (A) (A) (A) (A)
                 (A) (A) (A) (A) (A) (A) (A) (A) (A) (A) (A) (A)
                 (A) (A) (A) (A) (A) (A) (A) (A) (A) (A) (A) (A)
                 (A) (A) (A) (A) (A) (A) (A) (A) (A) (A) (A) (A)
                 (A) (A) (A) (A) (A) (A) (A) (A) (A) (A) (A) (A)
                 (A) (A) (A) (A) (A) (A) (A) (A) (A) (A) (A) (A)
                 (A) (A) (A) (A) (A) (A) (A) (A) (A) (A) (A) (A)
                 (A) (A) (A) (A) (A) (A) (A) (A) (A) (A) (A) (A)
                 (A) (A) (A) (A) (A) (A) (A) (A) (A) (A) (A) (A)
                 (A) (A) (A) (A) (A) (A) (A) (A) (A) (A) (A) (A)
                 (A) (A) (A) (A) (A) (A) (A) (A) (A) (A) (A) (A)
                 (A) (A) (A) (A) (A) (A) (A) (A) (A) (A) (A) (A)
                 (A) (A) (A) (A) (A) (A) (A) (A) (A) (A) (A) (A)
                 (A) (A) (A) (A) (A) (A) (A) (A) (A) (A) (A) (A)
                 (A) (A) (A) (A) (A) (A) (A) (A) (A) (A) (A) (A)
                 (A) (A)
 The electronic state of the initial guess is 1-A.
 Requested convergence on RMS density matrix=1.00D-08 within 128 cycles.
 Requested convergence on MAX density matrix=1.00D-06.
 Requested convergence on             energy=1.00D-06.
 No special actions if energy rises.
 SCF Done:  E(RHF) =  -841.432049871     A.U. after   17 cycles
             Convg  =    0.4798D-08             -V/T =  2.0002
             S**2   =   0.0000
 ExpMin= 4.38D-02 ExpMax= 1.06D+05 ExpMxC= 3.62D+03 IAcc=3 IRadAn=         5 AccDes= 0.00D+00
 HarFok:  IExCor= 205 AccDes= 0.00D+00 IRadAn=         5 IDoV=1
 ScaDFX=  1.000000  1.000000  1.000000  1.000000
 Range of M.O.s used for correlation:    15   270
 NBasis=   270 NAE=    40 NBE=    40 NFC=    14 NFV=     0
 NROrb=    256 NOA=    26 NOB=    26 NVA=   230 NVB=   230

 **** Warning!!: The largest alpha MO coefficient is  0.15671475D+03

 Disk-based method using OVN memory for  9 occupieds at a time.
 Estimated scratch disk usage=   194832178 words.
 Actual    scratch disk usage=   194436402 words.
 JobTyp=1 Pass  1:  I=   1 to   9 NPSUse=  1 ParTrn=F ParDer=F DoDerP=F.
 JobTyp=1 Pass  2:  I=  10 to  18 NPSUse=  1 ParTrn=F ParDer=F DoDerP=F.
 JobTyp=1 Pass  3:  I=  19 to  26 NPSUse=  1 ParTrn=F ParDer=F DoDerP=F.
 Spin components of T(2) and E(2):
     alpha-alpha T2 =       0.7144495017D-01 E2=     -0.1937310848D+00
     alpha-beta  T2 =       0.3696357398D+00 E2=     -0.1062381158D+01
     beta-beta   T2 =       0.7144495017D-01 E2=     -0.1937310848D+00
 ANorm=    0.1229847812D+01
 E2 =    -0.1449843328D+01 EUMP2 =    -0.84288189319895D+03

 **********************************************************************

            Population analysis using the SCF density.

 **********************************************************************

 Orbital symmetries:
       Occupied  (A) (A) (A) (A) (A) (A) (A) (A) (A) (A) (A) (A)
                 (A) (A) (A) (A) (A) (A) (A) (A) (A) (A) (A) (A)
                 (A) (A) (A) (A) (A) (A) (A) (A) (A) (A) (A) (A)
                 (A) (A) (A) (A)
       Virtual   (A) (A) (A) (A) (A) (A) (A) (A) (A) (A) (A) (A)
                 (A) (A) (A) (A) (A) (A) (A) (A) (A) (A) (A) (A)
                 (A) (A) (A) (A) (A) (A) (A) (A) (A) (A) (A) (A)
                 (A) (A) (A) (A) (A) (A) (A) (A) (A) (A) (A) (A)
                 (A) (A) (A) (A) (A) (A) (A) (A) (A) (A) (A) (A)
                 (A) (A) (A) (A) (A) (A) (A) (A) (A) (A) (A) (A)
                 (A) (A) (A) (A) (A) (A) (A) (A) (A) (A) (A) (A)
                 (A) (A) (A) (A) (A) (A) (A) (A) (A) (A) (A) (A)
                 (A) (A) (A) (A) (A) (A) (A) (A) (A) (A) (A) (A)
                 (A) (A) (A) (A) (A) (A) (A) (A) (A) (A) (A) (A)
                 (A) (A) (A) (A) (A) (A) (A) (A) (A) (A) (A) (A)
                 (A) (A) (A) (A) (A) (A) (A) (A) (A) (A) (A) (A)
                 (A) (A) (A) (A) (A) (A) (A) (A) (A) (A) (A) (A)
                 (A) (A) (A) (A) (A) (A) (A) (A) (A) (A) (A) (A)
                 (A) (A) (A) (A) (A) (A) (A) (A) (A) (A) (A) (A)
                 (A) (A) (A) (A) (A) (A) (A) (A) (A) (A) (A) (A)
                 (A) (A) (A) (A) (A) (A) (A) (A) (A) (A) (A) (A)
                 (A) (A) (A) (A) (A) (A) (A) (A) (A) (A) (A) (A)
                 (A) (A) (A) (A) (A) (A) (A) (A) (A) (A) (A) (A)
                 (A) (A)
 The electronic state is 1-A.
 Alpha  occ. eigenvalues -- -104.83668 -20.56278 -11.36022 -11.32225 -11.25806
 Alpha  occ. eigenvalues --  -11.25614 -11.25492 -11.24719 -11.24669 -11.24504
 Alpha  occ. eigenvalues --  -10.56665  -8.03439  -8.03217  -8.03153  -1.40253
 Alpha  occ. eigenvalues --   -1.18402  -1.15510  -1.04410  -1.02702  -0.97961
 Alpha  occ. eigenvalues --   -0.86948  -0.84404  -0.77490  -0.71309  -0.67916
 Alpha  occ. eigenvalues --   -0.66532  -0.66363  -0.62520  -0.61163  -0.60354
 Alpha  occ. eigenvalues --   -0.57236  -0.54944  -0.52890  -0.51267  -0.50269
 Alpha  occ. eigenvalues --   -0.47243  -0.44331  -0.41115  -0.34876  -0.34151
 Alpha virt. eigenvalues --    0.05527   0.06230   0.07254   0.07605   0.08713
 Alpha virt. eigenvalues --    0.09221   0.09874   0.10253   0.11387   0.11733
 Alpha virt. eigenvalues --    0.12337   0.12811   0.12824   0.14706   0.14911
 Alpha virt. eigenvalues --    0.16093   0.16558   0.17058   0.17578   0.18581
 Alpha virt. eigenvalues --    0.19335   0.20384   0.21125   0.21296   0.21911
 Alpha virt. eigenvalues --    0.22325   0.23095   0.23673   0.25101   0.25743
 Alpha virt. eigenvalues --    0.26324   0.26752   0.27637   0.28020   0.28149
 Alpha virt. eigenvalues --    0.29414   0.30304   0.30886   0.31296   0.32192
 Alpha virt. eigenvalues --    0.32441   0.32793   0.33962   0.35252   0.35648
 Alpha virt. eigenvalues --    0.36120   0.36817   0.38845   0.39543   0.41207
 Alpha virt. eigenvalues --    0.41948   0.44224   0.46141   0.46386   0.47237
 Alpha virt. eigenvalues --    0.48578   0.51196   0.53115   0.57079   0.57913
 Alpha virt. eigenvalues --    0.59686   0.60939   0.63025   0.64251   0.66909
 Alpha virt. eigenvalues --    0.68738   0.70329   0.71742   0.72456   0.73016
 Alpha virt. eigenvalues --    0.74407   0.76271   0.77116   0.77916   0.79959
 Alpha virt. eigenvalues --    0.81694   0.83020   0.83489   0.85110   0.86080
 Alpha virt. eigenvalues --    0.86728   0.88145   0.90662   0.91103   0.91567
 Alpha virt. eigenvalues --    0.92170   0.94593   0.95959   0.98604   0.99181
 Alpha virt. eigenvalues --    1.00463   1.01897   1.03819   1.05186   1.07637
 Alpha virt. eigenvalues --    1.08020   1.10583   1.11736   1.14860   1.15448
 Alpha virt. eigenvalues --    1.17613   1.19133   1.20075   1.21938   1.23680
 Alpha virt. eigenvalues --    1.26253   1.27327   1.28111   1.30198   1.33283
 Alpha virt. eigenvalues --    1.36081   1.38442   1.40694   1.43184   1.44308
 Alpha virt. eigenvalues --    1.46725   1.49867   1.52095   1.54008   1.60311
 Alpha virt. eigenvalues --    1.65103   1.67312   1.74849   1.75192   1.77090
 Alpha virt. eigenvalues --    1.77444   1.78463   1.82290   1.82559   1.83310
 Alpha virt. eigenvalues --    1.87160   1.89459   1.91146   1.92548   1.95268
 Alpha virt. eigenvalues --    1.97020   1.98559   2.00108   2.02570   2.02909
 Alpha virt. eigenvalues --    2.05898   2.07205   2.11008   2.16617   2.21124
 Alpha virt. eigenvalues --    2.21579   2.21698   2.22422   2.23784   2.26041
 Alpha virt. eigenvalues --    2.30107   2.30593   2.32449   2.36046   2.39217
 Alpha virt. eigenvalues --    2.40347   2.42578   2.49323   2.53636   2.60619
 Alpha virt. eigenvalues --    2.64126   2.67905   2.72117   2.73199   2.74145
 Alpha virt. eigenvalues --    2.76253   2.80422   2.83096   2.84610   2.86025
 Alpha virt. eigenvalues --    2.88108   2.95453   2.97794   2.99456   3.00866
 Alpha virt. eigenvalues --    3.02787   3.04436   3.05381   3.06060   3.08658
 Alpha virt. eigenvalues --    3.13940   3.14513   3.19713   3.20055   3.22544
 Alpha virt. eigenvalues --    3.24500   3.25986   3.27635   3.31195   3.32797
 Alpha virt. eigenvalues --    3.35424   3.46996   3.48168   3.60794   3.62039
 Alpha virt. eigenvalues --    3.68302   3.73693   3.76328   3.79058   3.89769
 Alpha virt. eigenvalues --    3.92015   3.92953   3.99782   4.02752   4.14065
 Alpha virt. eigenvalues --    4.16502   4.39012   4.42841   4.50128   4.56009
 Alpha virt. eigenvalues --    4.58785   4.75633   5.25967   5.62182   5.76741
 Alpha virt. eigenvalues --    6.28044  10.51529  24.74299  24.92758  24.98728
 Alpha virt. eigenvalues --   25.09063  25.09913  25.20226  25.23635  25.32478
 Alpha virt. eigenvalues --   26.82351  27.16219  27.34215  51.69491 219.39226
          Condensed to atoms (all electrons):
              1          2          3          4          5          6
     1  C    7.214126  -2.031454   0.217731   0.081300   0.602137   0.315249
     2  C   -2.031454  16.194581  -3.971356  -5.080327  -1.130166   0.703960
     3  C    0.217731  -3.971356  16.656428  -1.335698  -1.030936  -1.475374
     4  C    0.081300  -5.080327  -1.335698  14.050449  -0.969082  -0.035600
     5  C    0.602137  -1.130166  -1.030936  -0.969082   8.237531   0.247826
     6  C    0.315249   0.703960  -1.475374  -0.035600   0.247826   5.783932
     7  H    0.396730  -0.022339   0.007533  -0.006080  -0.011215  -0.003774
     8  H   -0.056818   0.399280  -0.000656  -0.019277  -0.002843  -0.009335
     9  H    0.019591  -0.008508  -0.044066   0.438616   0.017054  -0.028380
    10  H   -0.013260  -0.001095   0.023208  -0.037851   0.390530  -0.003638
    11  H    0.015330  -0.033356   0.029042  -0.048573   0.008060   0.395294
    12  C   -0.144401   0.967934  -5.859761   0.797394   0.858454   0.207428
    13  C   -0.215172  -0.689524   1.379285  -0.188842  -0.602629  -0.097506
    14  H   -0.002311   0.007238  -0.032991   0.001503   0.004288   0.001324
    15  H   -0.002819   0.041391   0.015061  -0.065743   0.002142   0.000646
    16  O    0.034707   0.055050   0.032670  -0.133540  -0.012561  -0.008733
    17  Cl  -0.142353   0.122980   0.417152  -0.504748  -0.204246   0.065907
              7          8          9         10         11         12
     1  C    0.396730  -0.056818   0.019591  -0.013260   0.015330  -0.144401
     2  C   -0.022339   0.399280  -0.008508  -0.001095  -0.033356   0.967934
     3  C    0.007533  -0.000656  -0.044066   0.023208   0.029042  -5.859761
     4  C   -0.006080  -0.019277   0.438616  -0.037851  -0.048573   0.797394
     5  C   -0.011215  -0.002843   0.017054   0.390530   0.008060   0.858454
     6  C   -0.003774  -0.009335  -0.028380  -0.003638   0.395294   0.207428
     7  H    0.497753  -0.003928   0.000045  -0.000115  -0.004589   0.007819
     8  H   -0.003928   0.461157  -0.000117   0.000029  -0.000070   0.056174
     9  H    0.000045  -0.000117   0.527848  -0.005606  -0.000167   0.117923
    10  H   -0.000115   0.000029  -0.005606   0.502846  -0.004507   0.009223
    11  H   -0.004589  -0.000070  -0.000167  -0.004507   0.498144   0.003084
    12  C    0.007819   0.056174   0.117923   0.009223   0.003084  12.775110
    13  C   -0.000106   0.004897  -0.079037   0.001289  -0.000237  -3.311295
    14  H    0.000000  -0.000028  -0.000455  -0.000005   0.000000  -0.034221
    15  H    0.000000   0.000029  -0.000163   0.000001   0.000000  -0.070799
    16  O    0.000052   0.001702  -0.001689   0.000012   0.000009   0.166967
    17  Cl   0.000001   0.000537  -0.130049   0.001463   0.000162  -0.324210
             13         14         15         16         17
     1  C   -0.215172  -0.002311  -0.002819   0.034707  -0.142353
     2  C   -0.689524   0.007238   0.041391   0.055050   0.122980
     3  C    1.379285  -0.032991   0.015061   0.032670   0.417152
     4  C   -0.188842   0.001503  -0.065743  -0.133540  -0.504748
     5  C   -0.602629   0.004288   0.002142  -0.012561  -0.204246
     6  C   -0.097506   0.001324   0.000646  -0.008733   0.065907
     7  H   -0.000106   0.000000   0.000000   0.000052   0.000001
     8  H    0.004897  -0.000028   0.000029   0.001702   0.000537
     9  H   -0.079037  -0.000455  -0.000163  -0.001689  -0.130049
    10  H    0.001289  -0.000005   0.000001   0.000012   0.001463
    11  H   -0.000237   0.000000   0.000000   0.000009   0.000162
    12  C   -3.311295  -0.034221  -0.070799   0.166967  -0.324210
    13  C    9.310108   0.418808   0.426939   0.025494   0.222784
    14  H    0.418808   0.459390  -0.020708  -0.000997  -0.046631
    15  H    0.426939  -0.020708   0.460693   0.001353  -0.024447
    16  O    0.025494  -0.000997   0.001353   8.171409   0.011638
    17  Cl   0.222784  -0.046631  -0.024447   0.011638  17.365803
 Mulliken atomic charges:
              1
     1  C   -0.288312
     2  C    0.475710
     3  C    0.972729
     4  C   -0.943902
     5  C   -0.404344
     6  C   -0.059225
     7  H    0.142215
     8  H    0.169266
     9  H    0.177159
    10  H    0.137476
    11  H    0.142375
    12  C   -0.222822
    13  C   -0.605256
    14  H    0.245795
    15  H    0.236424
    16  O   -0.343544
    17  Cl   0.168256
 Sum of Mulliken charges=   0.00000
 Atomic charges with hydrogens summed into heavy atoms:
              1
     1  C   -0.146097
     2  C    0.644976
     3  C    0.972729
     4  C   -0.766743
     5  C   -0.266868
     6  C    0.083150
     7  H    0.000000
     8  H    0.000000
     9  H    0.000000
    10  H    0.000000
    11  H    0.000000
    12  C   -0.222822
    13  C   -0.123037
    14  H    0.000000
    15  H    0.000000
    16  O   -0.343544
    17  Cl   0.168256
 Sum of Mulliken charges=   0.00000
 Electronic spatial extent (au):  <R**2>=  1683.3745
 Charge=     0.0000 electrons
 Dipole moment (field-independent basis, Debye):
    X=    -0.6414    Y=    -1.9345    Z=     0.5918  Tot=     2.1223
 Quadrupole moment (field-independent basis, Debye-Ang):
   XX=   -57.1554   YY=   -72.0755   ZZ=   -67.9839
   XY=     0.0366   XZ=     2.9915   YZ=    -2.9026
 Traceless Quadrupole moment (field-independent basis, Debye-Ang):
   XX=     8.5828   YY=    -6.3372   ZZ=    -2.2457
   XY=     0.0366   XZ=     2.9915   YZ=    -2.9026
 Octapole moment (field-independent basis, Debye-Ang**2):
  XXX=     1.4841  YYY=   -29.9036  ZZZ=     0.8224  XYY=   -18.1350
  XXY=     6.0896  XXZ=     0.1906  XZZ=    15.5870  YZZ=     2.6492
  YYZ=    -2.3666  XYZ=     1.0740
 Hexadecapole moment (field-independent basis, Debye-Ang**3):
 XXXX= -1319.8648 YYYY=  -734.7123 ZZZZ=  -116.5520 XXXY=    35.9371
 XXXZ=    23.3869 YYYX=   -35.8351 YYYZ=   -11.6425 ZZZX=     4.3473
 ZZZY=     4.3433 XXYY=  -363.5404 XXZZ=  -272.2394 YYZZ=  -137.6343
 XXYZ=   -13.0864 YYXZ=    -2.0642 ZZXY=    -0.6871
 N-N= 5.646309954863D+02 E-N=-3.115788633050D+03  KE= 8.412231592304D+02
 1|1|UNPC-UNK|SP|RMP2-FC|6-311+G(d,p)|C8H7Cl1O1|PCUSER|15-Oct-2017|0||#
  MP2/6-311+G(D,P) GEOM=CONNECTIVITY||Title Card Required||0,1|C|C,1,1.
 39562951|C,2,1.40548844,1,120.12599899|C,3,1.40537942,2,119.62593546,1
 ,-1.95879395,0|C,4,1.39834382,3,120.00121653,2,1.49697108,0|C,5,1.3995
 361,4,120.20590595,3,-1.06514864,0|H,1,1.08662738,2,119.8542665,3,-179
 .38944951,0|H,2,1.08605683,1,121.13162333,6,-179.27764747,0|H,4,1.0855
 2057,3,120.84174715,2,179.84011046,0|H,5,1.08654766,4,119.7254284,3,17
 9.99177357,0|H,6,1.08672227,5,120.01912439,4,179.86135709,0|C,3,1.4940
 6761,2,118.13286946,1,-178.15066587,0|C,12,1.52397081,3,118.79086535,2
 ,-169.83856503,0|H,13,1.09111093,12,111.7373862,3,-99.31573476,0|H,13,
 1.08884056,12,108.22075165,3,138.83897106,0|O,12,1.22263554,3,121.7534
 1027,2,10.8184831,0|Cl,13,1.78484504,12,110.1850184,3,20.6416221,0||Ve
 rsion=x86-Win32-G03RevB.05|State=1-A|HF=-841.4320499|MP2=-842.8818932|
 RMSD=4.798e-009|PG=C01 [X(C8H7Cl1O1)]||@


 My opinions may have changed, but not the fact that I am right.
                       -- Ashleigh Brilliant
 Job cpu time:  0 days  0 hours  7 minutes 51.0 seconds.
 File lengths (MBytes):  RWF=   1532 Int=      0 D2E=      0 Chk=     17 Scr=      1
 Normal termination of Gaussian 03 at Sun Oct 15 17:07:36 2017.
