# Supplementary material for: Conformational preferences of α-fluoroketones may influence their reactivity
Source: Beilstein J Org Chem. 2017 Dec 29;13:2915–21. doi: 10.3762/bjoc.13.284 (PMC5753061; doi:10.3762/bjoc.13.284)
Supplement: File 2 — Details of computational conformational analysis. [file Beilstein_J_Org_Chem-13-2915-s002.zip › Computation/CH2Cl170.out]

 Entering Link 1 = C:\G03W\l1.exe PID=      6612.
  
 Copyright (c) 1988,1990,1992,1993,1995,1998,2003, Gaussian, Inc.
                  All Rights Reserved.
  
 This is the Gaussian(R) 03 program.  It is based on the
 the Gaussian(R) 98 system (copyright 1998, Gaussian, Inc.),
 the Gaussian(R) 94 system (copyright 1995, Gaussian, Inc.),
 the Gaussian 92(TM) system (copyright 1992, Gaussian, Inc.),
 the Gaussian 90(TM) system (copyright 1990, Gaussian, Inc.),
 the Gaussian 88(TM) system (copyright 1988, Gaussian, Inc.),
 the Gaussian 86(TM) system (copyright 1986, Carnegie Mellon
 University), and the Gaussian 82(TM) system (copyright 1983,
 Carnegie Mellon University). Gaussian is a federally registered
 trademark of Gaussian, Inc.
  
 This software contains proprietary and confidential information,
 including trade secrets, belonging to Gaussian, Inc.
  
 This software is provided under written license and may be
 used, copied, transmitted, or stored only in accord with that
 written license.
  
 The following legend is applicable only to US Government
 contracts under DFARS:
  
                    RESTRICTED RIGHTS LEGEND
  
 Use, duplication or disclosure by the US Government is subject
 to restrictions as set forth in subparagraph (c)(1)(ii) of the
 Rights in Technical Data and Computer Software clause at DFARS
 252.227-7013.
  
 Gaussian, Inc.
 Carnegie Office Park, Building 6, Pittsburgh, PA 15106 USA
  
 The following legend is applicable only to US Government
 contracts under FAR:
  
                    RESTRICTED RIGHTS LEGEND
  
 Use, reproduction and disclosure by the US Government is subject
 to restrictions as set forth in subparagraph (c) of the
 Commercial Computer Software - Restricted Rights clause at FAR
 52.227-19.
  
 Gaussian, Inc.
 Carnegie Office Park, Building 6, Pittsburgh, PA 15106 USA
  
  
 ---------------------------------------------------------------
 Warning -- This program may not be used in any manner that
 competes with the business of Gaussian, Inc. or will provide
 assistance to any competitor of Gaussian, Inc.  The licensee
 of this program is prohibited from giving any competitor of
 Gaussian, Inc. access to this program.  By using this program,
 the user acknowledges that Gaussian, Inc. is engaged in the
 business of creating and licensing software in the field of
 computational chemistry and represents and warrants to the
 licensee that it is not a competitor of Gaussian, Inc. and that
 it will not use this program in any manner prohibited above.
 ---------------------------------------------------------------
  

 Cite this work as:
 Gaussian 03, Revision B.05,
 M. J. Frisch, G. W. Trucks, H. B. Schlegel, G. E. Scuseria, 
 M. A. Robb, J. R. Cheeseman, J. A. Montgomery, Jr., T. Vreven, 
 K. N. Kudin, J. C. Burant, J. M. Millam, S. S. Iyengar, J. Tomasi, 
 V. Barone, B. Mennucci, M. Cossi, G. Scalmani, N. Rega, 
 G. A. Petersson, H. Nakatsuji, M. Hada, M. Ehara, K. Toyota, 
 R. Fukuda, J. Hasegawa, M. Ishida, T. Nakajima, Y. Honda, O. Kitao, 
 H. Nakai, M. Klene, X. Li, J. E. Knox, H. P. Hratchian, J. B. Cross, 
 C. Adamo, J. Jaramillo, R. Gomperts, R. E. Stratmann, O. Yazyev, 
 A. J. Austin, R. Cammi, C. Pomelli, J. W. Ochterski, P. Y. Ayala, 
 K. Morokuma, G. A. Voth, P. Salvador, J. J. Dannenberg, 
 V. G. Zakrzewski, S. Dapprich, A. D. Daniels, M. C. Strain, 
 O. Farkas, D. K. Malick, A. D. Rabuck, K. Raghavachari, 
 J. B. Foresman, J. V. Ortiz, Q. Cui, A. G. Baboul, S. Clifford, 
 J. Cioslowski, B. B. Stefanov, G. Liu, A. Liashenko, P. Piskorz, 
 I. Komaromi, R. L. Martin, D. J. Fox, T. Keith, M. A. Al-Laham, 
 C. Y. Peng, A. Nanayakkara, M. Challacombe, P. M. W. Gill, 
 B. Johnson, W. Chen, M. W. Wong, C. Gonzalez, and J. A. Pople, 
 Gaussian, Inc., Pittsburgh PA, 2003.
 
 **********************************************
 Gaussian 03:  x86-Win32-G03RevB.05  8-Nov-2003
                  03-Aug-2017 
 **********************************************
 %chk=CH2F.chk
 %mem=6MW
 %nproc=1
 Will use up to    1 processors via shared memory.
 Default route:  MaxDisk=2000MB
 ------------------------------------
 # mp2/6-311+g(d,p) geom=connectivity
 ------------------------------------
 1/38=1,57=2/1;
 2/17=6,18=5,40=1/2;
 3/5=4,6=6,7=111,11=9,16=1,25=1,30=1/1,2,3;
 4//1;
 5/5=2,38=5/2;
 8/10=2,27=262144000/1;
 9/16=-3,27=262144000/6;
 6/7=2,8=2,9=2,10=2/1;
 99/5=1,9=1/99;
 -------------------
 Title Card Required
 -------------------
 Symbolic Z-matrix:
 Charge =  0 Multiplicity = 1
 C
 C                    1    B1
 C                    2    B2       1    A1
 C                    3    B3       2    A2       1    D1       0
 C                    4    B4       3    A3       2    D2       0
 C                    5    B5       4    A4       3    D3       0
 H                    1    B6       2    A5       3    D4       0
 H                    2    B7       1    A6       6    D5       0
 H                    4    B8       3    A7       2    D6       0
 H                    5    B9       4    A8       3    D7       0
 H                    6    B10      5    A9       4    D8       0
 C                    3    B11      2    A10      1    D9       0
 C                    12   B12      3    A11      2    D10      0
 H                    13   B13      12   A12      3    D11      0
 H                    13   B14      12   A13      3    D12      0
 O                    12   B15      3    A14      2    D13      0
 Cl                   13   B16      12   A15      3    D14      0
       Variables:
  B1                    1.39563                  
  B2                    1.40549                  
  B3                    1.40538                  
  B4                    1.39834                  
  B5                    1.39954                  
  B6                    1.08663                  
  B7                    1.08606                  
  B8                    1.08552                  
  B9                    1.08655                  
  B10                   1.08672                  
  B11                   1.49407                  
  B12                   1.52397                  
  B13                   1.09111                  
  B14                   1.08884                  
  B15                   1.22264                  
  B16                   1.78485                  
  A1                  120.126                    
  A2                  119.62594                  
  A3                  120.00122                  
  A4                  120.20591                  
  A5                  119.85427                  
  A6                  121.13162                  
  A7                  120.84175                  
  A8                  119.72543                  
  A9                  120.01912                  
  A10                 118.13287                  
  A11                 118.79087                  
  A12                 111.73739                  
  A13                 108.22075                  
  A14                 121.75341                  
  A15                 110.18502                  
  D1                   -1.95879                  
  D2                    1.49697                  
  D3                   -1.06515                  
  D4                 -179.38945                  
  D5                 -179.27765                  
  D6                  179.84011                  
  D7                  179.99177                  
  D8                  179.86136                  
  D9                 -178.15067                  
  D10                -169.83857                  
  D11                -109.31573                  
  D12                 128.83897                  
  D13                  10.81848                  
  D14                  10.64162                  
 
                          Input orientation:                          
 ---------------------------------------------------------------------
 Center     Atomic     Atomic              Coordinates (Angstroms)
 Number     Number      Type              X           Y           Z
 ---------------------------------------------------------------------
    1          6             0        0.000000    0.000000    0.000000
    2          6             0        0.000000    0.000000    1.395630
    3          6             0        1.215640    0.000000    2.101049
    4          6             0        2.429323   -0.041757    1.393714
    5          6             0        2.423695   -0.051369   -0.004586
    6          6             0        1.211443   -0.041992   -0.703913
    7          1             0       -0.942372    0.010042   -0.540918
    8          1             0       -0.929419    0.020489    1.957127
    9          1             0        3.379600   -0.039945    1.918427
   10          1             0        3.364661   -0.083566   -0.546927
   11          1             0        1.210638   -0.047227   -1.790623
   12          6             0        1.164022   -0.042519    3.593619
   13          6             0        2.448524    0.192101    4.379428
   14          1             0        2.804491   -0.723348    4.854573
   15          1             0        2.254618    0.958952    5.127702
   16          8             0        0.124541   -0.271404    4.195225
   17         17             0        3.735661    0.783188    3.293349
 ---------------------------------------------------------------------
                    Distance matrix (angstroms):
                    1          2          3          4          5
     1  C    0.000000
     2  C    1.395630   0.000000
     3  C    2.427383   1.405488   0.000000
     4  C    2.801034   2.429682   1.405379   0.000000
     5  C    2.424244   2.799561   2.428113   1.398344   0.000000
     6  C    1.401732   2.424343   2.805280   2.425545   1.399536
     7  H    1.086627   2.153691   3.411321   3.887648   3.409081
     8  H    2.166700   1.086057   2.149980   3.406238   3.885468
     9  H    3.886342   3.420031   2.172019   1.085521   2.147525
    10  H    3.409846   3.886058   3.411311   2.154690   1.086548
    11  H    2.161991   3.408823   3.891961   3.409578   2.159040
    12  C    3.777678   2.487551   1.494068   2.537828   3.812340
    13  C    5.021111   3.864611   2.597675   2.994920   4.390839
    14  H    5.652900   4.511395   3.260302   3.547233   4.920161
    15  H    5.682976   4.464443   3.340613   3.869704   5.233518
    16  O    4.205839   2.815476   2.376916   3.634999   4.793009
    17  Cl   5.041299   4.262615   2.895767   2.448606   3.646110
                    6          7          8          9         10
     6  C    0.000000
     7  H    2.160601   0.000000
     8  H    3.415894   2.498101   0.000000
     9  H    3.402584   4.972959   4.309617   0.000000
    10  H    2.159333   4.308054   4.971945   2.465785   0.000000
    11  H    1.086722   2.490079   4.316255   4.296685   2.487552
    12  C    4.297794   4.640480   2.657926   2.777600   4.689202
    13  C    5.236938   5.978388   4.160227   2.641453   5.018393
    14  H    5.822269   6.609703   4.784409   3.068997   5.468026
    15  H    6.008148   6.576810   4.590354   3.544407   5.875410
    16  O    5.023499   4.862979   2.491007   3.979044   5.746447
    17  Cl   4.799031   6.097816   4.912247   1.641566   3.954317
                   11         12         13         14         15
    11  H    0.000000
    12  C    5.384445   0.000000
    13  C    6.297552   1.523971   0.000000
    14  H    6.867032   2.178227   1.091111   0.000000
    15  H    7.068628   2.132078   1.088841   1.790836   0.000000
    16  O    6.087711   1.222636   2.376902   2.796627   2.630688
    17  Cl   5.736907   2.717587   1.784845   2.360963   2.364155
                   16         17
    16  O    0.000000
    17  Cl   3.868556   0.000000
 Stoichiometry    C8H7ClO
 Framework group  C1[X(C8H7ClO)]
 Deg. of freedom    45
 Full point group                 C1      NOp   1
 Largest Abelian subgroup         C1      NOp   1
 Largest concise Abelian subgroup C1      NOp   1
                         Standard orientation:                         
 ---------------------------------------------------------------------
 Center     Atomic     Atomic              Coordinates (Angstroms)
 Number     Number      Type              X           Y           Z
 ---------------------------------------------------------------------
    1          6             0       -2.711138    0.651296   -0.230664
    2          6             0       -1.452797    1.254129   -0.199788
    3          6             0       -0.304820    0.478825    0.037801
    4          6             0       -0.435562   -0.898483    0.284824
    5          6             0       -1.699627   -1.495977    0.262310
    6          6             0       -2.839761   -0.722509    0.016256
    7          1             0       -3.594724    1.253317   -0.424584
    8          1             0       -1.335928    2.319201   -0.377223
    9          1             0        0.437911   -1.516369    0.468177
   10          1             0       -1.795514   -2.561213    0.453784
   11          1             0       -3.820425   -1.190376   -0.002787
   12          6             0        1.014998    1.175994    0.103189
   13          6             0        2.287574    0.337793    0.124515
   14          1             0        2.775690    0.368972    1.099857
   15          1             0        2.956137    0.714163   -0.648106
   16          8             0        1.097108    2.394906    0.151663
   17         17             0        1.908635   -1.366668   -0.245475
 ---------------------------------------------------------------------
 Rotational constants (GHZ):      1.8684185      0.9577271      0.6462059
 Standard basis: 6-311+G(d,p) (5D, 7F)
 There are   270 symmetry adapted basis functions of A   symmetry.
 Integral buffers will be    262144 words long.
 Raffenetti 1 integral format.
 Two-electron integral symmetry is turned on.
   270 basis functions,   433 primitive gaussians,   280 cartesian basis functions
    40 alpha electrons       40 beta electrons
       nuclear repulsion energy       566.9783450527 Hartrees.
 NAtoms=   17 NActive=   17 NUniq=   17 SFac= 1.00D+00 NAtFMM=   60 Big=F
 One-electron integrals computed using PRISM.
 NBasis=   270 RedAO= T  NBF=   270
 NBsUse=   270 1.00D-06 NBFU=   270
 Harris functional with IExCor=  205 diagonalized for initial guess.
 ExpMin= 4.38D-02 ExpMax= 1.06D+05 ExpMxC= 3.62D+03 IAcc=2 IRadAn=         4 AccDes= 0.00D+00
 HarFok:  IExCor= 205 AccDes= 0.00D+00 IRadAn=         4 IDoV=1
 ScaDFX=  1.000000  1.000000  1.000000  1.000000
 Initial guess orbital symmetries:
       Occupied  (A) (A) (A) (A) (A) (A) (A) (A) (A) (A) (A) (A)
                 (A) (A) (A) (A) (A) (A) (A) (A) (A) (A) (A) (A)
                 (A) (A) (A) (A) (A) (A) (A) (A) (A) (A) (A) (A)
                 (A) (A) (A) (A)
       Virtual   (A) (A) (A) (A) (A) (A) (A) (A) (A) (A) (A) (A)
                 (A) (A) (A) (A) (A) (A) (A) (A) (A) (A) (A) (A)
                 (A) (A) (A) (A) (A) (A) (A) (A) (A) (A) (A) (A)
                 (A) (A) (A) (A) (A) (A) (A) (A) (A) (A) (A) (A)
                 (A) (A) (A) (A) (A) (A) (A) (A) (A) (A) (A) (A)
                 (A) (A) (A) (A) (A) (A) (A) (A) (A) (A) (A) (A)
                 (A) (A) (A) (A) (A) (A) (A) (A) (A) (A) (A) (A)
                 (A) (A) (A) (A) (A) (A) (A) (A) (A) (A) (A) (A)
                 (A) (A) (A) (A) (A) (A) (A) (A) (A) (A) (A) (A)
                 (A) (A) (A) (A) (A) (A) (A) (A) (A) (A) (A) (A)
                 (A) (A) (A) (A) (A) (A) (A) (A) (A) (A) (A) (A)
                 (A) (A) (A) (A) (A) (A) (A) (A) (A) (A) (A) (A)
                 (A) (A) (A) (A) (A) (A) (A) (A) (A) (A) (A) (A)
                 (A) (A) (A) (A) (A) (A) (A) (A) (A) (A) (A) (A)
                 (A) (A) (A) (A) (A) (A) (A) (A) (A) (A) (A) (A)
                 (A) (A) (A) (A) (A) (A) (A) (A) (A) (A) (A) (A)
                 (A) (A) (A) (A) (A) (A) (A) (A) (A) (A) (A) (A)
                 (A) (A) (A) (A) (A) (A) (A) (A) (A) (A) (A) (A)
                 (A) (A) (A) (A) (A) (A) (A) (A) (A) (A) (A) (A)
                 (A) (A)
 The electronic state of the initial guess is 1-A.
 Requested convergence on RMS density matrix=1.00D-08 within 128 cycles.
 Requested convergence on MAX density matrix=1.00D-06.
 Requested convergence on             energy=1.00D-06.
 No special actions if energy rises.
 SCF Done:  E(RHF) =  -841.398633049     A.U. after   17 cycles
             Convg  =    0.8597D-08             -V/T =  2.0000
             S**2   =   0.0000
 ExpMin= 4.38D-02 ExpMax= 1.06D+05 ExpMxC= 3.62D+03 IAcc=3 IRadAn=         5 AccDes= 0.00D+00
 HarFok:  IExCor= 205 AccDes= 0.00D+00 IRadAn=         5 IDoV=1
 ScaDFX=  1.000000  1.000000  1.000000  1.000000
 Range of M.O.s used for correlation:    15   270
 NBasis=   270 NAE=    40 NBE=    40 NFC=    14 NFV=     0
 NROrb=    256 NOA=    26 NOB=    26 NVA=   230 NVB=   230

 **** Warning!!: The largest alpha MO coefficient is  0.16127720D+03

 Disk-based method using OVN memory for  9 occupieds at a time.
 Estimated scratch disk usage=   194926248 words.
 Actual    scratch disk usage=   194576040 words.
 JobTyp=1 Pass  1:  I=   1 to   9 NPSUse=  1 ParTrn=F ParDer=F DoDerP=F.
 JobTyp=1 Pass  2:  I=  10 to  18 NPSUse=  1 ParTrn=F ParDer=F DoDerP=F.
 JobTyp=1 Pass  3:  I=  19 to  26 NPSUse=  1 ParTrn=F ParDer=F DoDerP=F.
 Spin components of T(2) and E(2):
     alpha-alpha T2 =       0.7187176398D-01 E2=     -0.1947251016D+00
     alpha-beta  T2 =       0.3704377733D+00 E2=     -0.1064462419D+01
     beta-beta   T2 =       0.7187176398D-01 E2=     -0.1947251016D+00
 ANorm=    0.1230520744D+01
 E2 =    -0.1453912623D+01 EUMP2 =    -0.84285254567169D+03

 **********************************************************************

            Population analysis using the SCF density.

 **********************************************************************

 Orbital symmetries:
       Occupied  (A) (A) (A) (A) (A) (A) (A) (A) (A) (A) (A) (A)
                 (A) (A) (A) (A) (A) (A) (A) (A) (A) (A) (A) (A)
                 (A) (A) (A) (A) (A) (A) (A) (A) (A) (A) (A) (A)
                 (A) (A) (A) (A)
       Virtual   (A) (A) (A) (A) (A) (A) (A) (A) (A) (A) (A) (A)
                 (A) (A) (A) (A) (A) (A) (A) (A) (A) (A) (A) (A)
                 (A) (A) (A) (A) (A) (A) (A) (A) (A) (A) (A) (A)
                 (A) (A) (A) (A) (A) (A) (A) (A) (A) (A) (A) (A)
                 (A) (A) (A) (A) (A) (A) (A) (A) (A) (A) (A) (A)
                 (A) (A) (A) (A) (A) (A) (A) (A) (A) (A) (A) (A)
                 (A) (A) (A) (A) (A) (A) (A) (A) (A) (A) (A) (A)
                 (A) (A) (A) (A) (A) (A) (A) (A) (A) (A) (A) (A)
                 (A) (A) (A) (A) (A) (A) (A) (A) (A) (A) (A) (A)
                 (A) (A) (A) (A) (A) (A) (A) (A) (A) (A) (A) (A)
                 (A) (A) (A) (A) (A) (A) (A) (A) (A) (A) (A) (A)
                 (A) (A) (A) (A) (A) (A) (A) (A) (A) (A) (A) (A)
                 (A) (A) (A) (A) (A) (A) (A) (A) (A) (A) (A) (A)
                 (A) (A) (A) (A) (A) (A) (A) (A) (A) (A) (A) (A)
                 (A) (A) (A) (A) (A) (A) (A) (A) (A) (A) (A) (A)
                 (A) (A) (A) (A) (A) (A) (A) (A) (A) (A) (A) (A)
                 (A) (A) (A) (A) (A) (A) (A) (A) (A) (A) (A) (A)
                 (A) (A) (A) (A) (A) (A) (A) (A) (A) (A) (A) (A)
                 (A) (A) (A) (A) (A) (A) (A) (A) (A) (A) (A) (A)
                 (A) (A)
 The electronic state is 1-A.
 Alpha  occ. eigenvalues -- -104.83771 -20.56158 -11.36036 -11.32577 -11.25612
 Alpha  occ. eigenvalues --  -11.25457 -11.25299 -11.24461 -11.24151 -11.23598
 Alpha  occ. eigenvalues --  -10.56940  -8.03682  -8.03509  -8.03396  -1.40190
 Alpha  occ. eigenvalues --   -1.19228  -1.15423  -1.04214  -1.02499  -0.98678
 Alpha  occ. eigenvalues --   -0.86768  -0.84429  -0.77591  -0.71116  -0.68497
 Alpha  occ. eigenvalues --   -0.66891  -0.66413  -0.62477  -0.61056  -0.60623
 Alpha  occ. eigenvalues --   -0.57445  -0.54764  -0.52986  -0.51261  -0.50332
 Alpha  occ. eigenvalues --   -0.46998  -0.44465  -0.39373  -0.34729  -0.33817
 Alpha virt. eigenvalues --    0.05664   0.06249   0.07214   0.07570   0.08729
 Alpha virt. eigenvalues --    0.09366   0.09809   0.10373   0.11368   0.11775
 Alpha virt. eigenvalues --    0.12346   0.12673   0.13017   0.14773   0.14927
 Alpha virt. eigenvalues --    0.16029   0.16647   0.17131   0.17582   0.18661
 Alpha virt. eigenvalues --    0.19100   0.20649   0.21034   0.21355   0.21792
 Alpha virt. eigenvalues --    0.22315   0.23129   0.23882   0.25234   0.25963
 Alpha virt. eigenvalues --    0.26490   0.26579   0.27726   0.28148   0.28262
 Alpha virt. eigenvalues --    0.29634   0.30109   0.30705   0.31676   0.31976
 Alpha virt. eigenvalues --    0.32481   0.33264   0.33844   0.35497   0.35749
 Alpha virt. eigenvalues --    0.35902   0.36406   0.39016   0.39885   0.41242
 Alpha virt. eigenvalues --    0.42468   0.44326   0.46229   0.46457   0.47372
 Alpha virt. eigenvalues --    0.48338   0.51021   0.52972   0.56429   0.57375
 Alpha virt. eigenvalues --    0.58975   0.60827   0.62668   0.64048   0.67153
 Alpha virt. eigenvalues --    0.69029   0.70423   0.71892   0.72561   0.73200
 Alpha virt. eigenvalues --    0.74696   0.76247   0.76812   0.78414   0.80252
 Alpha virt. eigenvalues --    0.81944   0.82816   0.83829   0.84890   0.85550
 Alpha virt. eigenvalues --    0.86362   0.88200   0.90943   0.91069   0.91736
 Alpha virt. eigenvalues --    0.92576   0.94918   0.96586   0.98989   0.99544
 Alpha virt. eigenvalues --    1.01092   1.01966   1.04217   1.05514   1.07723
 Alpha virt. eigenvalues --    1.09004   1.11751   1.12488   1.14943   1.15606
 Alpha virt. eigenvalues --    1.17071   1.19262   1.19902   1.21347   1.23959
 Alpha virt. eigenvalues --    1.26071   1.26852   1.29177   1.30314   1.33800
 Alpha virt. eigenvalues --    1.35933   1.38465   1.40610   1.42668   1.44652
 Alpha virt. eigenvalues --    1.47135   1.50053   1.53673   1.54652   1.61959
 Alpha virt. eigenvalues --    1.64499   1.65516   1.74787   1.75627   1.77211
 Alpha virt. eigenvalues --    1.77812   1.79114   1.80990   1.82543   1.83701
 Alpha virt. eigenvalues --    1.87602   1.89697   1.91541   1.93122   1.95469
 Alpha virt. eigenvalues --    1.96744   1.99259   1.99909   2.02490   2.02917
 Alpha virt. eigenvalues --    2.06664   2.08261   2.12212   2.17422   2.21044
 Alpha virt. eigenvalues --    2.21722   2.22143   2.22771   2.24048   2.26669
 Alpha virt. eigenvalues --    2.30294   2.30661   2.33480   2.36706   2.38753
 Alpha virt. eigenvalues --    2.41105   2.43564   2.49627   2.54432   2.60709
 Alpha virt. eigenvalues --    2.63852   2.69125   2.72289   2.74036   2.75691
 Alpha virt. eigenvalues --    2.77088   2.80195   2.83237   2.84400   2.85310
 Alpha virt. eigenvalues --    2.87629   2.95652   2.98191   2.99744   3.01181
 Alpha virt. eigenvalues --    3.03634   3.05070   3.05776   3.06125   3.08908
 Alpha virt. eigenvalues --    3.13333   3.14436   3.19661   3.20327   3.22581
 Alpha virt. eigenvalues --    3.25054   3.26119   3.27963   3.31089   3.33921
 Alpha virt. eigenvalues --    3.38570   3.47456   3.48707   3.61080   3.62246
 Alpha virt. eigenvalues --    3.68313   3.73438   3.76748   3.79352   3.90399
 Alpha virt. eigenvalues --    3.92370   3.93427   4.00160   4.03390   4.13038
 Alpha virt. eigenvalues --    4.16614   4.39239   4.43060   4.50328   4.56235
 Alpha virt. eigenvalues --    4.59268   4.75706   5.26238   5.62239   5.76848
 Alpha virt. eigenvalues --    6.28076  10.52390  24.74679  24.92466  24.98966
 Alpha virt. eigenvalues --   25.09327  25.10441  25.20582  25.24069  25.32824
 Alpha virt. eigenvalues --   26.82172  27.25976  27.40137  51.69832 219.40703
          Condensed to atoms (all electrons):
              1          2          3          4          5          6
     1  C    7.134884  -1.616622   0.010802  -0.095771   0.700363   0.362564
     2  C   -1.616622  15.512440  -4.008037  -4.845703  -1.154861   0.585282
     3  C    0.010802  -4.008037  16.260687  -1.160721  -0.628964  -1.456633
     4  C   -0.095771  -4.845703  -1.160721  16.409851  -2.676373   0.182234
     5  C    0.700363  -1.154861  -0.628964  -2.676373   9.522693   0.109001
     6  C    0.362564   0.585282  -1.456633   0.182234   0.109001   5.792788
     7  H    0.397656  -0.023812   0.005215  -0.005536  -0.011573  -0.001266
     8  H   -0.066935   0.403060  -0.005303  -0.021686  -0.002993  -0.010285
     9  H    0.022539   0.023447  -0.026298   0.422113   0.030601  -0.027539
    10  H   -0.014842  -0.000649   0.026478  -0.029852   0.376723  -0.002665
    11  H    0.020456  -0.034450   0.031727  -0.052305   0.007923   0.391307
    12  C   -0.280797   1.586611  -5.500771  -0.378075   0.863064   0.177440
    13  C   -0.224745  -0.999477   0.945018   0.464693  -0.617468  -0.092773
    14  H   -0.000731   0.013493   0.008575  -0.033744  -0.002823   0.000593
    15  H   -0.003462   0.043758  -0.022731  -0.070603   0.006393   0.000690
    16  O    0.040623   0.039929   0.050929  -0.141545  -0.010738  -0.010060
    17  Cl  -0.149845   0.196236   0.503421  -0.924232  -0.259892   0.076718
              7          8          9         10         11         12
     1  C    0.397656  -0.066935   0.022539  -0.014842   0.020456  -0.280797
     2  C   -0.023812   0.403060   0.023447  -0.000649  -0.034450   1.586611
     3  C    0.005215  -0.005303  -0.026298   0.026478   0.031727  -5.500771
     4  C   -0.005536  -0.021686   0.422113  -0.029852  -0.052305  -0.378075
     5  C   -0.011573  -0.002993   0.030601   0.376723   0.007923   0.863064
     6  C   -0.001266  -0.010285  -0.027539  -0.002665   0.391307   0.177440
     7  H    0.498833  -0.003951   0.000049  -0.000119  -0.004617   0.008049
     8  H   -0.003951   0.462125  -0.000164   0.000033  -0.000072   0.067802
     9  H    0.000049  -0.000164   0.555883  -0.007051  -0.000194   0.120143
    10  H   -0.000119   0.000033  -0.007051   0.506979  -0.004462   0.009982
    11  H   -0.004617  -0.000072  -0.000194  -0.004462   0.499943   0.003597
    12  C    0.008049   0.067802   0.120143   0.009982   0.003597  12.565916
    13  C   -0.000207   0.006914  -0.096042   0.002164  -0.000413  -3.020685
    14  H    0.000000  -0.000021  -0.001484  -0.000003   0.000000  -0.035160
    15  H    0.000000   0.000029   0.000117   0.000000   0.000000  -0.020595
    16  O    0.000054   0.001524  -0.001918   0.000016   0.000008   0.178339
    17  Cl  -0.000005   0.000979  -0.199223   0.002661   0.000383  -0.330397
             13         14         15         16         17
     1  C   -0.224745  -0.000731  -0.003462   0.040623  -0.149845
     2  C   -0.999477   0.013493   0.043758   0.039929   0.196236
     3  C    0.945018   0.008575  -0.022731   0.050929   0.503421
     4  C    0.464693  -0.033744  -0.070603  -0.141545  -0.924232
     5  C   -0.617468  -0.002823   0.006393  -0.010738  -0.259892
     6  C   -0.092773   0.000593   0.000690  -0.010060   0.076718
     7  H   -0.000207   0.000000   0.000000   0.000054  -0.000005
     8  H    0.006914  -0.000021   0.000029   0.001524   0.000979
     9  H   -0.096042  -0.001484   0.000117  -0.001918  -0.199223
    10  H    0.002164  -0.000003   0.000000   0.000016   0.002661
    11  H   -0.000413   0.000000   0.000000   0.000008   0.000383
    12  C   -3.020685  -0.035160  -0.020595   0.178339  -0.330397
    13  C    9.430642   0.397131   0.394454   0.015055   0.171819
    14  H    0.397131   0.454489  -0.019439  -0.003021  -0.025237
    15  H    0.394454  -0.019439   0.465925   0.000973  -0.014324
    16  O    0.015055  -0.003021   0.000973   8.176377   0.011902
    17  Cl   0.171819  -0.025237  -0.014324   0.011902  17.695821
 Mulliken atomic charges:
              1
     1  C   -0.236137
     2  C    0.279357
     3  C    0.966605
     4  C   -1.042744
     5  C   -0.251077
     6  C   -0.077398
     7  H    0.141231
     8  H    0.168944
     9  H    0.185022
    10  H    0.134607
    11  H    0.141168
    12  C   -0.014462
    13  C   -0.776081
    14  H    0.247382
    15  H    0.238815
    16  O   -0.348446
    17  Cl   0.243215
 Sum of Mulliken charges=   0.00000
 Atomic charges with hydrogens summed into heavy atoms:
              1
     1  C   -0.094907
     2  C    0.448301
     3  C    0.966605
     4  C   -0.857721
     5  C   -0.116470
     6  C    0.063770
     7  H    0.000000
     8  H    0.000000
     9  H    0.000000
    10  H    0.000000
    11  H    0.000000
    12  C   -0.014462
    13  C   -0.289884
    14  H    0.000000
    15  H    0.000000
    16  O   -0.348446
    17  Cl   0.243215
 Sum of Mulliken charges=   0.00000
 Electronic spatial extent (au):  <R**2>=  1671.3031
 Charge=     0.0000 electrons
 Dipole moment (field-independent basis, Debye):
    X=    -0.3377    Y=    -1.9363    Z=     0.2483  Tot=     1.9811
 Quadrupole moment (field-independent basis, Debye-Ang):
   XX=   -56.8753   YY=   -72.2053   ZZ=   -68.1934
   XY=    -0.0713   XZ=     1.9634   YZ=    -2.6569
 Traceless Quadrupole moment (field-independent basis, Debye-Ang):
   XX=     8.8827   YY=    -6.4473   ZZ=    -2.4354
   XY=    -0.0713   XZ=     1.9634   YZ=    -2.6569
 Octapole moment (field-independent basis, Debye-Ang**2):
  XXX=     3.6433  YYY=   -31.0249  ZZZ=     0.5613  XYY=   -18.5807
  XXY=     6.7973  XXZ=    -0.2330  XZZ=    16.2920  YZZ=     3.0049
  YYZ=    -2.3259  XYZ=     0.2866
 Hexadecapole moment (field-independent basis, Debye-Ang**3):
 XXXX= -1301.7399 YYYY=  -748.3234 ZZZZ=  -103.3590 XXXY=    34.4795
 XXXZ=    17.2142 YYYX=   -37.8872 YYYZ=   -11.6357 ZZZX=     2.5061
 ZZZY=     3.7200 XXYY=  -365.0561 XXZZ=  -266.5966 YYZZ=  -139.9283
 XXYZ=   -11.1692 YYXZ=    -1.7024 ZZXY=     0.7578
 N-N= 5.669783450527D+02 E-N=-3.120592939044D+03  KE= 8.413771946709D+02
 1|1|UNPC-UNK|SP|RMP2-FC|6-311+G(d,p)|C8H7Cl1O1|PCUSER|03-Aug-2017|0||#
  MP2/6-311+G(D,P) GEOM=CONNECTIVITY||Title Card Required||0,1|C|C,1,1.
 39562951|C,2,1.40548844,1,120.12599899|C,3,1.40537942,2,119.62593546,1
 ,-1.95879395,0|C,4,1.39834382,3,120.00121653,2,1.49697108,0|C,5,1.3995
 361,4,120.20590595,3,-1.06514864,0|H,1,1.08662738,2,119.8542665,3,-179
 .38944951,0|H,2,1.08605683,1,121.13162333,6,-179.27764747,0|H,4,1.0855
 2057,3,120.84174715,2,179.84011046,0|H,5,1.08654766,4,119.7254284,3,17
 9.99177357,0|H,6,1.08672227,5,120.01912439,4,179.86135709,0|C,3,1.4940
 6761,2,118.13286946,1,-178.15066587,0|C,12,1.52397081,3,118.79086535,2
 ,-169.83856503,0|H,13,1.09111093,12,111.7373862,3,-109.31573476,0|H,13
 ,1.08884056,12,108.22075165,3,128.83897106,0|O,12,1.22263554,3,121.753
 41027,2,10.8184831,0|Cl,13,1.78484504,12,110.1850184,3,10.6416221,0||V
 ersion=x86-Win32-G03RevB.05|State=1-A|HF=-841.398633|MP2=-842.8525457|
 RMSD=8.597e-009|PG=C01 [X(C8H7Cl1O1)]||@


 FROM AN ANONYMOUS WRITER, ON PERSPECTIVE:

 MAN, DESPITE HIS ARTISTIC PRETENSIONS, HIS SOPHISTICATION AND MANY 
 ACCOMPLISHMENTS, OWES THE FACT OF HIS EXISTENCE TO A SIX-INCH LAYER OF 
 TOPSOIL AND THE FACT THAT IT RAINS.
 Job cpu time:  0 days  0 hours  7 minutes 43.0 seconds.
 File lengths (MBytes):  RWF=   1533 Int=      0 D2E=      0 Chk=     17 Scr=      1
 Normal termination of Gaussian 03 at Thu Aug 03 21:42:13 2017.
