# Supplementary material for: Conformational preferences of α-fluoroketones may influence their reactivity
Source: Beilstein J Org Chem. 2017 Dec 29;13:2915–21. doi: 10.3762/bjoc.13.284 (PMC5753061; doi:10.3762/bjoc.13.284)
Supplement: File 2 — Details of computational conformational analysis. [file Beilstein_J_Org_Chem-13-2915-s002.zip › Computation/CH2CL180.LOG]

 Entering Link 1 = C:\G03W\l1.exe PID=      7696.
  
 Copyright (c) 1988,1990,1992,1993,1995,1998,2003, Gaussian, Inc.
                  All Rights Reserved.
  
 This is the Gaussian(R) 03 program.  It is based on the
 the Gaussian(R) 98 system (copyright 1998, Gaussian, Inc.),
 the Gaussian(R) 94 system (copyright 1995, Gaussian, Inc.),
 the Gaussian 92(TM) system (copyright 1992, Gaussian, Inc.),
 the Gaussian 90(TM) system (copyright 1990, Gaussian, Inc.),
 the Gaussian 88(TM) system (copyright 1988, Gaussian, Inc.),
 the Gaussian 86(TM) system (copyright 1986, Carnegie Mellon
 University), and the Gaussian 82(TM) system (copyright 1983,
 Carnegie Mellon University). Gaussian is a federally registered
 trademark of Gaussian, Inc.
  
 This software contains proprietary and confidential information,
 including trade secrets, belonging to Gaussian, Inc.
  
 This software is provided under written license and may be
 used, copied, transmitted, or stored only in accord with that
 written license.
  
 The following legend is applicable only to US Government
 contracts under DFARS:
  
                    RESTRICTED RIGHTS LEGEND
  
 Use, duplication or disclosure by the US Government is subject
 to restrictions as set forth in subparagraph (c)(1)(ii) of the
 Rights in Technical Data and Computer Software clause at DFARS
 252.227-7013.
  
 Gaussian, Inc.
 Carnegie Office Park, Building 6, Pittsburgh, PA 15106 USA
  
 The following legend is applicable only to US Government
 contracts under FAR:
  
                    RESTRICTED RIGHTS LEGEND
  
 Use, reproduction and disclosure by the US Government is subject
 to restrictions as set forth in subparagraph (c) of the
 Commercial Computer Software - Restricted Rights clause at FAR
 52.227-19.
  
 Gaussian, Inc.
 Carnegie Office Park, Building 6, Pittsburgh, PA 15106 USA
  
  
 ---------------------------------------------------------------
 Warning -- This program may not be used in any manner that
 competes with the business of Gaussian, Inc. or will provide
 assistance to any competitor of Gaussian, Inc.  The licensee
 of this program is prohibited from giving any competitor of
 Gaussian, Inc. access to this program.  By using this program,
 the user acknowledges that Gaussian, Inc. is engaged in the
 business of creating and licensing software in the field of
 computational chemistry and represents and warrants to the
 licensee that it is not a competitor of Gaussian, Inc. and that
 it will not use this program in any manner prohibited above.
 ---------------------------------------------------------------
  

 Cite this work as:
 Gaussian 03, Revision B.05,
 M. J. Frisch, G. W. Trucks, H. B. Schlegel, G. E. Scuseria, 
 M. A. Robb, J. R. Cheeseman, J. A. Montgomery, Jr., T. Vreven, 
 K. N. Kudin, J. C. Burant, J. M. Millam, S. S. Iyengar, J. Tomasi, 
 V. Barone, B. Mennucci, M. Cossi, G. Scalmani, N. Rega, 
 G. A. Petersson, H. Nakatsuji, M. Hada, M. Ehara, K. Toyota, 
 R. Fukuda, J. Hasegawa, M. Ishida, T. Nakajima, Y. Honda, O. Kitao, 
 H. Nakai, M. Klene, X. Li, J. E. Knox, H. P. Hratchian, J. B. Cross, 
 C. Adamo, J. Jaramillo, R. Gomperts, R. E. Stratmann, O. Yazyev, 
 A. J. Austin, R. Cammi, C. Pomelli, J. W. Ochterski, P. Y. Ayala, 
 K. Morokuma, G. A. Voth, P. Salvador, J. J. Dannenberg, 
 V. G. Zakrzewski, S. Dapprich, A. D. Daniels, M. C. Strain, 
 O. Farkas, D. K. Malick, A. D. Rabuck, K. Raghavachari, 
 J. B. Foresman, J. V. Ortiz, Q. Cui, A. G. Baboul, S. Clifford, 
 J. Cioslowski, B. B. Stefanov, G. Liu, A. Liashenko, P. Piskorz, 
 I. Komaromi, R. L. Martin, D. J. Fox, T. Keith, M. A. Al-Laham, 
 C. Y. Peng, A. Nanayakkara, M. Challacombe, P. M. W. Gill, 
 B. Johnson, W. Chen, M. W. Wong, C. Gonzalez, and J. A. Pople, 
 Gaussian, Inc., Pittsburgh PA, 2003.
 
 **********************************************
 Gaussian 03:  x86-Win32-G03RevB.05  8-Nov-2003
                  03-Aug-2017 
 **********************************************
 %chk=CH2F.chk
 %mem=6MW
 %nproc=1
 Will use up to    1 processors via shared memory.
 Default route:  MaxDisk=2000MB
 ------------------------------------
 # mp2/6-311+g(d,p) geom=connectivity
 ------------------------------------
 1/38=1,57=2/1;
 2/17=6,18=5,40=1/2;
 3/5=4,6=6,7=111,11=9,16=1,25=1,30=1/1,2,3;
 4//1;
 5/5=2,38=5/2;
 8/10=2,27=262144000/1;
 9/16=-3,27=262144000/6;
 6/7=2,8=2,9=2,10=2/1;
 99/5=1,9=1/99;
 -------------------
 Title Card Required
 -------------------
 Symbolic Z-matrix:
 Charge =  0 Multiplicity = 1
 C
 C                    1    B1
 C                    2    B2       1    A1
 C                    3    B3       2    A2       1    D1       0
 C                    4    B4       3    A3       2    D2       0
 C                    5    B5       4    A4       3    D3       0
 H                    1    B6       2    A5       3    D4       0
 H                    2    B7       1    A6       6    D5       0
 H                    4    B8       3    A7       2    D6       0
 H                    5    B9       4    A8       3    D7       0
 H                    6    B10      5    A9       4    D8       0
 C                    3    B11      2    A10      1    D9       0
 C                    12   B12      3    A11      2    D10      0
 H                    13   B13      12   A12      3    D11      0
 H                    13   B14      12   A13      3    D12      0
 O                    12   B15      3    A14      2    D13      0
 Cl                   13   B16      12   A15      3    D14      0
       Variables:
  B1                    1.39563                  
  B2                    1.40549                  
  B3                    1.40538                  
  B4                    1.39834                  
  B5                    1.39954                  
  B6                    1.08663                  
  B7                    1.08606                  
  B8                    1.08552                  
  B9                    1.08655                  
  B10                   1.08672                  
  B11                   1.49407                  
  B12                   1.52397                  
  B13                   1.09111                  
  B14                   1.08884                  
  B15                   1.22264                  
  B16                   1.78485                  
  A1                  120.126                    
  A2                  119.62594                  
  A3                  120.00122                  
  A4                  120.20591                  
  A5                  119.85427                  
  A6                  121.13162                  
  A7                  120.84175                  
  A8                  119.72543                  
  A9                  120.01912                  
  A10                 118.13287                  
  A11                 118.79087                  
  A12                 111.73739                  
  A13                 108.22075                  
  A14                 121.75341                  
  A15                 110.18502                  
  D1                   -1.95879                  
  D2                    1.49697                  
  D3                   -1.06515                  
  D4                 -179.38945                  
  D5                 -179.27765                  
  D6                  179.84011                  
  D7                  179.99177                  
  D8                  179.86136                  
  D9                 -178.15067                  
  D10                -169.83857                  
  D11                -119.31573                  
  D12                 118.83897                  
  D13                  10.81848                  
  D14                   0.64162                  
 
                          Input orientation:                          
 ---------------------------------------------------------------------
 Center     Atomic     Atomic              Coordinates (Angstroms)
 Number     Number      Type              X           Y           Z
 ---------------------------------------------------------------------
    1          6             0        0.000000    0.000000    0.000000
    2          6             0        0.000000    0.000000    1.395630
    3          6             0        1.215640    0.000000    2.101049
    4          6             0        2.429323   -0.041757    1.393714
    5          6             0        2.423695   -0.051369   -0.004586
    6          6             0        1.211443   -0.041992   -0.703913
    7          1             0       -0.942372    0.010042   -0.540918
    8          1             0       -0.929419    0.020489    1.957127
    9          1             0        3.379600   -0.039945    1.918427
   10          1             0        3.364661   -0.083566   -0.546927
   11          1             0        1.210638   -0.047227   -1.790623
   12          6             0        1.164022   -0.042519    3.593619
   13          6             0        2.448524    0.192101    4.379428
   14          1             0        2.709587   -0.670825    4.994023
   15          1             0        2.310582    1.074979    5.001579
   16          8             0        0.124541   -0.271404    4.195225
   17         17             0        3.805952    0.501440    3.262571
 ---------------------------------------------------------------------
                    Distance matrix (angstroms):
                    1          2          3          4          5
     1  C    0.000000
     2  C    1.395630   0.000000
     3  C    2.427383   1.405488   0.000000
     4  C    2.801034   2.429682   1.405379   0.000000
     5  C    2.424244   2.799561   2.428113   1.398344   0.000000
     6  C    1.401732   2.424343   2.805280   2.425545   1.399536
     7  H    1.086627   2.153691   3.411321   3.887648   3.409081
     8  H    2.166700   1.086057   2.149980   3.406238   3.885468
     9  H    3.886342   3.420031   2.172019   1.085521   2.147525
    10  H    3.409846   3.886058   3.411311   2.154690   1.086548
    11  H    2.161991   3.408823   3.891961   3.409578   2.159040
    12  C    3.777678   2.487551   1.494068   2.537828   3.812340
    13  C    5.021111   3.864611   2.597675   2.994920   4.390839
    14  H    5.721200   4.554152   3.324332   3.665583   5.044953
    15  H    5.613392   4.415568   3.281395   3.778610   5.132557
    16  O    4.205839   2.815476   2.376916   3.634999   4.793009
    17  Cl   5.037964   4.268745   2.882758   2.383862   3.590341
                    6          7          8          9         10
     6  C    0.000000
     7  H    2.160601   0.000000
     8  H    3.415894   2.498101   0.000000
     9  H    3.402584   4.972959   4.309617   0.000000
    10  H    2.159333   4.308054   4.971945   2.465785   0.000000
    11  H    1.086722   2.490079   4.316255   4.296685   2.487552
    12  C    4.297794   4.640480   2.657926   2.777600   4.689202
    13  C    5.236938   5.978388   4.160227   2.641453   5.018393
    14  H    5.925061   6.666030   4.789887   3.210330   5.610358
    15  H    5.916788   6.514222   4.569272   3.448432   5.765347
    16  O    5.023499   4.862979   2.491007   3.979044   5.746447
    17  Cl   4.770722   6.103654   4.935508   1.510495   3.879335
                   11         12         13         14         15
    11  H    0.000000
    12  C    5.384445   0.000000
    13  C    6.297552   1.523971   0.000000
    14  H    6.976184   2.178227   1.091111   0.000000
    15  H    6.971602   2.132078   1.088841   1.790836   0.000000
    16  O    6.087711   1.222636   2.376902   2.734973   2.691046
    17  Cl   5.707141   2.717587   1.784845   2.360963   2.364155
                   16         17
    16  O    0.000000
    17  Cl   3.875554   0.000000
 Stoichiometry    C8H7ClO
 Framework group  C1[X(C8H7ClO)]
 Deg. of freedom    45
 Full point group                 C1      NOp   1
 Largest Abelian subgroup         C1      NOp   1
 Largest concise Abelian subgroup C1      NOp   1
                         Standard orientation:                         
 ---------------------------------------------------------------------
 Center     Atomic     Atomic              Coordinates (Angstroms)
 Number     Number      Type              X           Y           Z
 ---------------------------------------------------------------------
    1          6             0       -2.716710    0.654742   -0.170258
    2          6             0       -1.460718    1.262948   -0.151523
    3          6             0       -0.302158    0.484114    0.011433
    4          6             0       -0.418644   -0.904135    0.196597
    5          6             0       -1.680108   -1.507440    0.186650
    6          6             0       -2.831097   -0.729990    0.014901
    7          1             0       -3.608826    1.259999   -0.306465
    8          1             0       -1.354437    2.335929   -0.281658
    9          1             0        0.463088   -1.524796    0.321825
   10          1             0       -1.764958   -2.581127    0.330112
   11          1             0       -3.809775   -1.202286    0.005404
   12          6             0        1.015988    1.185276    0.067127
   13          6             0        2.292284    0.354641    0.007136
   14          1             0        2.900026    0.482263    0.904290
   15          1             0        2.851929    0.653816   -0.877661
   16          8             0        1.094234    2.400977    0.170990
   17         17             0        1.892709   -1.378385   -0.143303
 ---------------------------------------------------------------------
 Rotational constants (GHZ):      1.8688294      0.9689878      0.6457989
 Standard basis: 6-311+G(d,p) (5D, 7F)
 There are   270 symmetry adapted basis functions of A   symmetry.
 Integral buffers will be    262144 words long.
 Raffenetti 1 integral format.
 Two-electron integral symmetry is turned on.
   270 basis functions,   433 primitive gaussians,   280 cartesian basis functions
    40 alpha electrons       40 beta electrons
       nuclear repulsion energy       568.4104088840 Hartrees.
 NAtoms=   17 NActive=   17 NUniq=   17 SFac= 1.00D+00 NAtFMM=   60 Big=F
 One-electron integrals computed using PRISM.
 NBasis=   270 RedAO= T  NBF=   270
 NBsUse=   270 1.00D-06 NBFU=   270
 Harris functional with IExCor=  205 diagonalized for initial guess.
 ExpMin= 4.38D-02 ExpMax= 1.06D+05 ExpMxC= 3.62D+03 IAcc=2 IRadAn=         4 AccDes= 0.00D+00
 HarFok:  IExCor= 205 AccDes= 0.00D+00 IRadAn=         4 IDoV=1
 ScaDFX=  1.000000  1.000000  1.000000  1.000000
 Initial guess orbital symmetries:
       Occupied  (A) (A) (A) (A) (A) (A) (A) (A) (A) (A) (A) (A)
                 (A) (A) (A) (A) (A) (A) (A) (A) (A) (A) (A) (A)
                 (A) (A) (A) (A) (A) (A) (A) (A) (A) (A) (A) (A)
                 (A) (A) (A) (A)
       Virtual   (A) (A) (A) (A) (A) (A) (A) (A) (A) (A) (A) (A)
                 (A) (A) (A) (A) (A) (A) (A) (A) (A) (A) (A) (A)
                 (A) (A) (A) (A) (A) (A) (A) (A) (A) (A) (A) (A)
                 (A) (A) (A) (A) (A) (A) (A) (A) (A) (A) (A) (A)
                 (A) (A) (A) (A) (A) (A) (A) (A) (A) (A) (A) (A)
                 (A) (A) (A) (A) (A) (A) (A) (A) (A) (A) (A) (A)
                 (A) (A) (A) (A) (A) (A) (A) (A) (A) (A) (A) (A)
                 (A) (A) (A) (A) (A) (A) (A) (A) (A) (A) (A) (A)
                 (A) (A) (A) (A) (A) (A) (A) (A) (A) (A) (A) (A)
                 (A) (A) (A) (A) (A) (A) (A) (A) (A) (A) (A) (A)
                 (A) (A) (A) (A) (A) (A) (A) (A) (A) (A) (A) (A)
                 (A) (A) (A) (A) (A) (A) (A) (A) (A) (A) (A) (A)
                 (A) (A) (A) (A) (A) (A) (A) (A) (A) (A) (A) (A)
                 (A) (A) (A) (A) (A) (A) (A) (A) (A) (A) (A) (A)
                 (A) (A) (A) (A) (A) (A) (A) (A) (A) (A) (A) (A)
                 (A) (A) (A) (A) (A) (A) (A) (A) (A) (A) (A) (A)
                 (A) (A) (A) (A) (A) (A) (A) (A) (A) (A) (A) (A)
                 (A) (A) (A) (A) (A) (A) (A) (A) (A) (A) (A) (A)
                 (A) (A) (A) (A) (A) (A) (A) (A) (A) (A) (A) (A)
                 (A) (A)
 The electronic state of the initial guess is 1-A.
 Requested convergence on RMS density matrix=1.00D-08 within 128 cycles.
 Requested convergence on MAX density matrix=1.00D-06.
 Requested convergence on             energy=1.00D-06.
 No special actions if energy rises.
 SCF Done:  E(RHF) =  -841.366226275     A.U. after   18 cycles
             Convg  =    0.3623D-08             -V/T =  1.9998
             S**2   =   0.0000
 ExpMin= 4.38D-02 ExpMax= 1.06D+05 ExpMxC= 3.62D+03 IAcc=3 IRadAn=         5 AccDes= 0.00D+00
 HarFok:  IExCor= 205 AccDes= 0.00D+00 IRadAn=         5 IDoV=1
 ScaDFX=  1.000000  1.000000  1.000000  1.000000
 Range of M.O.s used for correlation:    15   270
 NBasis=   270 NAE=    40 NBE=    40 NFC=    14 NFV=     0
 NROrb=    256 NOA=    26 NOB=    26 NVA=   230 NVB=   230

 **** Warning!!: The largest alpha MO coefficient is  0.16090030D+03

 Disk-based method using OVN memory for  9 occupieds at a time.
 Estimated scratch disk usage=   194944878 words.
 Actual    scratch disk usage=   194594670 words.
 JobTyp=1 Pass  1:  I=   1 to   9 NPSUse=  1 ParTrn=F ParDer=F DoDerP=F.
 JobTyp=1 Pass  2:  I=  10 to  18 NPSUse=  1 ParTrn=F ParDer=F DoDerP=F.
 JobTyp=1 Pass  3:  I=  19 to  26 NPSUse=  1 ParTrn=F ParDer=F DoDerP=F.
 Spin components of T(2) and E(2):
     alpha-alpha T2 =       0.7218888037D-01 E2=     -0.1955010720D+00
     alpha-beta  T2 =       0.3709934055D+00 E2=     -0.1066087182D+01
     beta-beta   T2 =       0.7218888037D-01 E2=     -0.1955010720D+00
 ANorm=    0.1231004129D+01
 E2 =    -0.1457089326D+01 EUMP2 =    -0.84282331560070D+03

 **********************************************************************

            Population analysis using the SCF density.

 **********************************************************************

 Orbital symmetries:
       Occupied  (A) (A) (A) (A) (A) (A) (A) (A) (A) (A) (A) (A)
                 (A) (A) (A) (A) (A) (A) (A) (A) (A) (A) (A) (A)
                 (A) (A) (A) (A) (A) (A) (A) (A) (A) (A) (A) (A)
                 (A) (A) (A) (A)
       Virtual   (A) (A) (A) (A) (A) (A) (A) (A) (A) (A) (A) (A)
                 (A) (A) (A) (A) (A) (A) (A) (A) (A) (A) (A) (A)
                 (A) (A) (A) (A) (A) (A) (A) (A) (A) (A) (A) (A)
                 (A) (A) (A) (A) (A) (A) (A) (A) (A) (A) (A) (A)
                 (A) (A) (A) (A) (A) (A) (A) (A) (A) (A) (A) (A)
                 (A) (A) (A) (A) (A) (A) (A) (A) (A) (A) (A) (A)
                 (A) (A) (A) (A) (A) (A) (A) (A) (A) (A) (A) (A)
                 (A) (A) (A) (A) (A) (A) (A) (A) (A) (A) (A) (A)
                 (A) (A) (A) (A) (A) (A) (A) (A) (A) (A) (A) (A)
                 (A) (A) (A) (A) (A) (A) (A) (A) (A) (A) (A) (A)
                 (A) (A) (A) (A) (A) (A) (A) (A) (A) (A) (A) (A)
                 (A) (A) (A) (A) (A) (A) (A) (A) (A) (A) (A) (A)
                 (A) (A) (A) (A) (A) (A) (A) (A) (A) (A) (A) (A)
                 (A) (A) (A) (A) (A) (A) (A) (A) (A) (A) (A) (A)
                 (A) (A) (A) (A) (A) (A) (A) (A) (A) (A) (A) (A)
                 (A) (A) (A) (A) (A) (A) (A) (A) (A) (A) (A) (A)
                 (A) (A) (A) (A) (A) (A) (A) (A) (A) (A) (A) (A)
                 (A) (A) (A) (A) (A) (A) (A) (A) (A) (A) (A) (A)
                 (A) (A) (A) (A) (A) (A) (A) (A) (A) (A) (A) (A)
                 (A) (A)
 The electronic state is 1-A.
 Alpha  occ. eigenvalues -- -104.83964 -20.56093 -11.36052 -11.32918 -11.25427
 Alpha  occ. eigenvalues --  -11.25324 -11.25162 -11.24312 -11.23842 -11.22547
 Alpha  occ. eigenvalues --  -10.57291  -8.04013  -8.03874  -8.03715  -1.40160
 Alpha  occ. eigenvalues --   -1.20136  -1.15314  -1.04093  -1.02399  -0.99338
 Alpha  occ. eigenvalues --   -0.86635  -0.84465  -0.77732  -0.71081  -0.68966
 Alpha  occ. eigenvalues --   -0.67165  -0.66484  -0.62497  -0.60984  -0.60793
 Alpha  occ. eigenvalues --   -0.57586  -0.54540  -0.53169  -0.51196  -0.50325
 Alpha  occ. eigenvalues --   -0.46879  -0.44618  -0.37694  -0.34621  -0.33654
 Alpha virt. eigenvalues --    0.05807   0.06237   0.07124   0.07524   0.08703
 Alpha virt. eigenvalues --    0.09526   0.09767   0.10437   0.11253   0.11878
 Alpha virt. eigenvalues --    0.12328   0.12536   0.13248   0.14856   0.14992
 Alpha virt. eigenvalues --    0.15951   0.16776   0.17087   0.17441   0.18598
 Alpha virt. eigenvalues --    0.18828   0.20666   0.21103   0.21315   0.21960
 Alpha virt. eigenvalues --    0.22383   0.23194   0.24058   0.25323   0.25987
 Alpha virt. eigenvalues --    0.26379   0.26905   0.27633   0.28392   0.28591
 Alpha virt. eigenvalues --    0.29761   0.30154   0.30342   0.31492   0.32114
 Alpha virt. eigenvalues --    0.32566   0.33217   0.34397   0.35393   0.35850
 Alpha virt. eigenvalues --    0.36083   0.36724   0.39008   0.40710   0.41247
 Alpha virt. eigenvalues --    0.43004   0.44313   0.46449   0.46591   0.47791
 Alpha virt. eigenvalues --    0.48610   0.50902   0.52953   0.55458   0.57552
 Alpha virt. eigenvalues --    0.58834   0.60266   0.62146   0.64059   0.67489
 Alpha virt. eigenvalues --    0.69300   0.70238   0.71871   0.72469   0.73226
 Alpha virt. eigenvalues --    0.75512   0.76465   0.76743   0.78984   0.80583
 Alpha virt. eigenvalues --    0.81558   0.82943   0.83850   0.84393   0.85064
 Alpha virt. eigenvalues --    0.86329   0.88531   0.90506   0.91387   0.91965
 Alpha virt. eigenvalues --    0.93089   0.95144   0.97102   0.99719   1.00167
 Alpha virt. eigenvalues --    1.01629   1.02659   1.04995   1.06164   1.07560
 Alpha virt. eigenvalues --    1.09725   1.11711   1.12644   1.15240   1.16013
 Alpha virt. eigenvalues --    1.17057   1.19146   1.20591   1.21822   1.24252
 Alpha virt. eigenvalues --    1.25591   1.26915   1.30637   1.31570   1.34889
 Alpha virt. eigenvalues --    1.36106   1.37770   1.40051   1.41739   1.44859
 Alpha virt. eigenvalues --    1.46884   1.50033   1.54048   1.56391   1.62375
 Alpha virt. eigenvalues --    1.63588   1.65668   1.74707   1.76104   1.77190
 Alpha virt. eigenvalues --    1.78247   1.79201   1.80907   1.82689   1.83927
 Alpha virt. eigenvalues --    1.87793   1.89836   1.91945   1.93458   1.95451
 Alpha virt. eigenvalues --    1.96891   1.99404   2.00667   2.02484   2.03114
 Alpha virt. eigenvalues --    2.06899   2.08883   2.12976   2.17956   2.20741
 Alpha virt. eigenvalues --    2.21985   2.22305   2.23675   2.24349   2.27642
 Alpha virt. eigenvalues --    2.30382   2.31254   2.34691   2.37431   2.38436
 Alpha virt. eigenvalues --    2.39656   2.45897   2.49888   2.55381   2.60139
 Alpha virt. eigenvalues --    2.63880   2.70797   2.72386   2.74096   2.75870
 Alpha virt. eigenvalues --    2.78837   2.79998   2.82611   2.83799   2.84975
 Alpha virt. eigenvalues --    2.87776   2.95772   2.98575   3.00000   3.01076
 Alpha virt. eigenvalues --    3.03709   3.04794   3.05607   3.06743   3.08717
 Alpha virt. eigenvalues --    3.12623   3.15012   3.19666   3.20504   3.22785
 Alpha virt. eigenvalues --    3.25483   3.26199   3.28360   3.31110   3.34293
 Alpha virt. eigenvalues --    3.41789   3.47991   3.49478   3.61403   3.62539
 Alpha virt. eigenvalues --    3.69182   3.73304   3.77340   3.79727   3.91442
 Alpha virt. eigenvalues --    3.92684   3.93992   4.00431   4.04008   4.12105
 Alpha virt. eigenvalues --    4.17141   4.39962   4.43248   4.50678   4.56710
 Alpha virt. eigenvalues --    4.60167   4.75940   5.26578   5.62241   5.76861
 Alpha virt. eigenvalues --    6.28145  10.54400  24.75101  24.92301  24.99030
 Alpha virt. eigenvalues --   25.09555  25.10983  25.20901  25.24473  25.33145
 Alpha virt. eigenvalues --   26.80196  27.28782  27.46943  51.70022 219.43008
          Condensed to atoms (all electrons):
              1          2          3          4          5          6
     1  C    7.215680  -1.386546  -0.157356  -0.616941   1.125162   0.289510
     2  C   -1.386546  15.563374  -3.984519  -3.901602  -2.219249   0.696859
     3  C   -0.157356  -3.984519  16.806261  -1.637246  -0.366718  -1.621278
     4  C   -0.616941  -3.901602  -1.637246  19.873028  -5.461503   0.787258
     5  C    1.125162  -2.219249  -0.366718  -5.461503  12.862924  -0.329441
     6  C    0.289510   0.696859  -1.621278   0.787258  -0.329441   5.895294
     7  H    0.398075  -0.024433   0.002013  -0.004106  -0.013076   0.002000
     8  H   -0.071537   0.401573  -0.005698  -0.024591  -0.004612  -0.010244
     9  H    0.027248   0.038639  -0.064224   0.394660   0.116412  -0.020736
    10  H   -0.017173  -0.000085   0.032780  -0.010667   0.351651  -0.004420
    11  H    0.021974  -0.036008   0.033599  -0.044788   0.001520   0.387273
    12  C   -0.256351   1.634165  -5.481264  -1.550040   1.272608   0.047147
    13  C   -0.288044  -1.311632   0.629176   1.076269  -0.608475  -0.073123
    14  H   -0.000079   0.026946   0.061307  -0.075664  -0.013775   0.000781
    15  H   -0.002146   0.042175  -0.055607  -0.084214   0.008839  -0.000150
    16  O    0.040673   0.017767   0.053385  -0.151613  -0.006187  -0.011604
    17  Cl  -0.142633   0.348969   0.771411  -1.418284  -0.604062   0.068483
              7          8          9         10         11         12
     1  C    0.398075  -0.071537   0.027248  -0.017173   0.021974  -0.256351
     2  C   -0.024433   0.401573   0.038639  -0.000085  -0.036008   1.634165
     3  C    0.002013  -0.005698  -0.064224   0.032780   0.033599  -5.481264
     4  C   -0.004106  -0.024591   0.394660  -0.010667  -0.044788  -1.550040
     5  C   -0.013076  -0.004612   0.116412   0.351651   0.001520   1.272608
     6  C    0.002000  -0.010244  -0.020736  -0.004420   0.387273   0.047147
     7  H    0.499772  -0.003982   0.000051  -0.000121  -0.004652   0.008327
     8  H   -0.003982   0.462969  -0.000222   0.000036  -0.000072   0.075377
     9  H    0.000051  -0.000222   0.579288  -0.008709  -0.000237   0.129732
    10  H   -0.000121   0.000036  -0.008709   0.511189  -0.004388   0.010822
    11  H   -0.004652  -0.000072  -0.000237  -0.004388   0.501740   0.003921
    12  C    0.008327   0.075377   0.129732   0.010822   0.003921  13.159142
    13  C   -0.000341   0.009391  -0.119887   0.002976  -0.000593  -3.131763
    14  H    0.000000  -0.000013  -0.001930  -0.000002   0.000000  -0.046630
    15  H    0.000000   0.000014   0.000649  -0.000001   0.000000   0.059060
    16  O    0.000056   0.001265  -0.001759   0.000016   0.000005   0.202029
    17  Cl   0.000014   0.001327  -0.267785   0.004585   0.000672  -0.266188
             13         14         15         16         17
     1  C   -0.288044  -0.000079  -0.002146   0.040673  -0.142633
     2  C   -1.311632   0.026946   0.042175   0.017767   0.348969
     3  C    0.629176   0.061307  -0.055607   0.053385   0.771411
     4  C    1.076269  -0.075664  -0.084214  -0.151613  -1.418284
     5  C   -0.608475  -0.013775   0.008839  -0.006187  -0.604062
     6  C   -0.073123   0.000781  -0.000150  -0.011604   0.068483
     7  H   -0.000341   0.000000   0.000000   0.000056   0.000014
     8  H    0.009391  -0.000013   0.000014   0.001265   0.001327
     9  H   -0.119887  -0.001930   0.000649  -0.001759  -0.267785
    10  H    0.002976  -0.000002  -0.000001   0.000016   0.004585
    11  H   -0.000593   0.000000   0.000000   0.000005   0.000672
    12  C   -3.131763  -0.046630   0.059060   0.202029  -0.266188
    13  C    9.987354   0.369601   0.342190   0.021650  -0.023597
    14  H    0.369601   0.452091  -0.018859  -0.004378   0.004129
    15  H    0.342190  -0.018859   0.467908  -0.000104   0.001075
    16  O    0.021650  -0.004378  -0.000104   8.178952   0.012774
    17  Cl  -0.023597   0.004129   0.001075   0.012774  18.202843
 Mulliken atomic charges:
              1
     1  C   -0.179516
     2  C    0.093607
     3  C    0.983980
     4  C   -1.149957
     5  C   -0.112018
     6  C   -0.103609
     7  H    0.140404
     8  H    0.169018
     9  H    0.198810
    10  H    0.131510
    11  H    0.140035
    12  C    0.129908
    13  C   -0.881151
    14  H    0.246473
    15  H    0.239171
    16  O   -0.352929
    17  Cl   0.306264
 Sum of Mulliken charges=   0.00000
 Atomic charges with hydrogens summed into heavy atoms:
              1
     1  C   -0.039112
     2  C    0.262625
     3  C    0.983980
     4  C   -0.951147
     5  C    0.019492
     6  C    0.036426
     7  H    0.000000
     8  H    0.000000
     9  H    0.000000
    10  H    0.000000
    11  H    0.000000
    12  C    0.129908
    13  C   -0.395507
    14  H    0.000000
    15  H    0.000000
    16  O   -0.352929
    17  Cl   0.306264
 Sum of Mulliken charges=   0.00000
 Electronic spatial extent (au):  <R**2>=  1666.2279
 Charge=     0.0000 electrons
 Dipole moment (field-independent basis, Debye):
    X=    -0.1019    Y=    -1.9247    Z=    -0.1186  Tot=     1.9311
 Quadrupole moment (field-independent basis, Debye-Ang):
   XX=   -56.7404   YY=   -72.2302   ZZ=   -68.3116
   XY=    -0.1507   XZ=     0.8102   YZ=    -2.3808
 Traceless Quadrupole moment (field-independent basis, Debye-Ang):
   XX=     9.0203   YY=    -6.4694   ZZ=    -2.5509
   XY=    -0.1507   XZ=     0.8102   YZ=    -2.3808
 Octapole moment (field-independent basis, Debye-Ang**2):
  XXX=     5.0773  YYY=   -31.6461  ZZZ=     0.1906  XYY=   -18.5785
  XXY=     7.4983  XXZ=    -0.8604  XZZ=    16.8413  YZZ=     3.1547
  YYZ=    -2.2740  XYZ=    -0.2924
 Hexadecapole moment (field-independent basis, Debye-Ang**3):
 XXXX= -1295.4704 YYYY=  -755.9888 ZZZZ=   -93.9225 XXXY=    33.7832
 XXXZ=    11.0834 YYYX=   -39.3192 YYYZ=   -11.5422 ZZZX=     0.0322
 ZZZY=     2.8325 XXYY=  -366.1868 XXZZ=  -264.0990 YYZZ=  -141.3590
 XXYZ=    -8.3850 YYXZ=    -1.7397 ZZXY=     1.5179
 N-N= 5.684104088840D+02 E-N=-3.123527421224D+03  KE= 8.415153274793D+02
 1|1|UNPC-UNK|SP|RMP2-FC|6-311+G(d,p)|C8H7Cl1O1|PCUSER|03-Aug-2017|0||#
  MP2/6-311+G(D,P) GEOM=CONNECTIVITY||Title Card Required||0,1|C|C,1,1.
 39562951|C,2,1.40548844,1,120.12599899|C,3,1.40537942,2,119.62593546,1
 ,-1.95879395,0|C,4,1.39834382,3,120.00121653,2,1.49697108,0|C,5,1.3995
 361,4,120.20590595,3,-1.06514864,0|H,1,1.08662738,2,119.8542665,3,-179
 .38944951,0|H,2,1.08605683,1,121.13162333,6,-179.27764747,0|H,4,1.0855
 2057,3,120.84174715,2,179.84011046,0|H,5,1.08654766,4,119.7254284,3,17
 9.99177357,0|H,6,1.08672227,5,120.01912439,4,179.86135709,0|C,3,1.4940
 6761,2,118.13286946,1,-178.15066587,0|C,12,1.52397081,3,118.79086535,2
 ,-169.83856503,0|H,13,1.09111093,12,111.7373862,3,-119.31573476,0|H,13
 ,1.08884056,12,108.22075165,3,118.83897106,0|O,12,1.22263554,3,121.753
 41027,2,10.8184831,0|Cl,13,1.78484504,12,110.1850184,3,0.6416221,0||Ve
 rsion=x86-Win32-G03RevB.05|State=1-A|HF=-841.3662263|MP2=-842.8233156|
 RMSD=3.623e-009|PG=C01 [X(C8H7Cl1O1)]||@


 My opinions may have changed, but not the fact that I am right.
                       -- Ashleigh Brilliant
 Job cpu time:  0 days  0 hours  8 minutes  6.0 seconds.
 File lengths (MBytes):  RWF=   1533 Int=      0 D2E=      0 Chk=     17 Scr=      1
 Normal termination of Gaussian 03 at Thu Aug 03 17:08:53 2017.
