# Supplementary material for: Conformational preferences of α-fluoroketones may influence their reactivity
Source: Beilstein J Org Chem. 2017 Dec 29;13:2915–21. doi: 10.3762/bjoc.13.284 (PMC5753061; doi:10.3762/bjoc.13.284)
Supplement: File 2 — Details of computational conformational analysis. [file Beilstein_J_Org_Chem-13-2915-s002.zip › Computation/CH2Cl20.out]

 Entering Link 1 = C:\G03W\l1.exe PID=      5516.
  
 Copyright (c) 1988,1990,1992,1993,1995,1998,2003, Gaussian, Inc.
                  All Rights Reserved.
  
 This is the Gaussian(R) 03 program.  It is based on the
 the Gaussian(R) 98 system (copyright 1998, Gaussian, Inc.),
 the Gaussian(R) 94 system (copyright 1995, Gaussian, Inc.),
 the Gaussian 92(TM) system (copyright 1992, Gaussian, Inc.),
 the Gaussian 90(TM) system (copyright 1990, Gaussian, Inc.),
 the Gaussian 88(TM) system (copyright 1988, Gaussian, Inc.),
 the Gaussian 86(TM) system (copyright 1986, Carnegie Mellon
 University), and the Gaussian 82(TM) system (copyright 1983,
 Carnegie Mellon University). Gaussian is a federally registered
 trademark of Gaussian, Inc.
  
 This software contains proprietary and confidential information,
 including trade secrets, belonging to Gaussian, Inc.
  
 This software is provided under written license and may be
 used, copied, transmitted, or stored only in accord with that
 written license.
  
 The following legend is applicable only to US Government
 contracts under DFARS:
  
                    RESTRICTED RIGHTS LEGEND
  
 Use, duplication or disclosure by the US Government is subject
 to restrictions as set forth in subparagraph (c)(1)(ii) of the
 Rights in Technical Data and Computer Software clause at DFARS
 252.227-7013.
  
 Gaussian, Inc.
 Carnegie Office Park, Building 6, Pittsburgh, PA 15106 USA
  
 The following legend is applicable only to US Government
 contracts under FAR:
  
                    RESTRICTED RIGHTS LEGEND
  
 Use, reproduction and disclosure by the US Government is subject
 to restrictions as set forth in subparagraph (c) of the
 Commercial Computer Software - Restricted Rights clause at FAR
 52.227-19.
  
 Gaussian, Inc.
 Carnegie Office Park, Building 6, Pittsburgh, PA 15106 USA
  
  
 ---------------------------------------------------------------
 Warning -- This program may not be used in any manner that
 competes with the business of Gaussian, Inc. or will provide
 assistance to any competitor of Gaussian, Inc.  The licensee
 of this program is prohibited from giving any competitor of
 Gaussian, Inc. access to this program.  By using this program,
 the user acknowledges that Gaussian, Inc. is engaged in the
 business of creating and licensing software in the field of
 computational chemistry and represents and warrants to the
 licensee that it is not a competitor of Gaussian, Inc. and that
 it will not use this program in any manner prohibited above.
 ---------------------------------------------------------------
  

 Cite this work as:
 Gaussian 03, Revision B.05,
 M. J. Frisch, G. W. Trucks, H. B. Schlegel, G. E. Scuseria, 
 M. A. Robb, J. R. Cheeseman, J. A. Montgomery, Jr., T. Vreven, 
 K. N. Kudin, J. C. Burant, J. M. Millam, S. S. Iyengar, J. Tomasi, 
 V. Barone, B. Mennucci, M. Cossi, G. Scalmani, N. Rega, 
 G. A. Petersson, H. Nakatsuji, M. Hada, M. Ehara, K. Toyota, 
 R. Fukuda, J. Hasegawa, M. Ishida, T. Nakajima, Y. Honda, O. Kitao, 
 H. Nakai, M. Klene, X. Li, J. E. Knox, H. P. Hratchian, J. B. Cross, 
 C. Adamo, J. Jaramillo, R. Gomperts, R. E. Stratmann, O. Yazyev, 
 A. J. Austin, R. Cammi, C. Pomelli, J. W. Ochterski, P. Y. Ayala, 
 K. Morokuma, G. A. Voth, P. Salvador, J. J. Dannenberg, 
 V. G. Zakrzewski, S. Dapprich, A. D. Daniels, M. C. Strain, 
 O. Farkas, D. K. Malick, A. D. Rabuck, K. Raghavachari, 
 J. B. Foresman, J. V. Ortiz, Q. Cui, A. G. Baboul, S. Clifford, 
 J. Cioslowski, B. B. Stefanov, G. Liu, A. Liashenko, P. Piskorz, 
 I. Komaromi, R. L. Martin, D. J. Fox, T. Keith, M. A. Al-Laham, 
 C. Y. Peng, A. Nanayakkara, M. Challacombe, P. M. W. Gill, 
 B. Johnson, W. Chen, M. W. Wong, C. Gonzalez, and J. A. Pople, 
 Gaussian, Inc., Pittsburgh PA, 2003.
 
 **********************************************
 Gaussian 03:  x86-Win32-G03RevB.05  8-Nov-2003
                  03-Aug-2017 
 **********************************************
 %chk=CH2F.chk
 %mem=6MW
 %nproc=1
 Will use up to    1 processors via shared memory.
 Default route:  MaxDisk=2000MB
 ------------------------------------
 # mp2/6-311+g(d,p) geom=connectivity
 ------------------------------------
 1/38=1,57=2/1;
 2/17=6,18=5,40=1/2;
 3/5=4,6=6,7=111,11=9,16=1,25=1,30=1/1,2,3;
 4//1;
 5/5=2,38=5/2;
 8/10=2,27=262144000/1;
 9/16=-3,27=262144000/6;
 6/7=2,8=2,9=2,10=2/1;
 99/5=1,9=1/99;
 -------------------
 Title Card Required
 -------------------
 Symbolic Z-matrix:
 Charge =  0 Multiplicity = 1
 C
 C                    1    B1
 C                    2    B2       1    A1
 C                    3    B3       2    A2       1    D1       0
 C                    4    B4       3    A3       2    D2       0
 C                    5    B5       4    A4       3    D3       0
 H                    1    B6       2    A5       3    D4       0
 H                    2    B7       1    A6       6    D5       0
 H                    4    B8       3    A7       2    D6       0
 H                    5    B9       4    A8       3    D7       0
 H                    6    B10      5    A9       4    D8       0
 C                    3    B11      2    A10      1    D9       0
 C                    12   B12      3    A11      2    D10      0
 H                    13   B13      12   A12      3    D11      0
 H                    13   B14      12   A13      3    D12      0
 O                    12   B15      3    A14      2    D13      0
 Cl                   13   B16      12   A15      3    D14      0
       Variables:
  B1                    1.39563                  
  B2                    1.40549                  
  B3                    1.40538                  
  B4                    1.39834                  
  B5                    1.39954                  
  B6                    1.08663                  
  B7                    1.08606                  
  B8                    1.08552                  
  B9                    1.08655                  
  B10                   1.08672                  
  B11                   1.49407                  
  B12                   1.52397                  
  B13                   1.09111                  
  B14                   1.08884                  
  B15                   1.22264                  
  B16                   1.78485                  
  A1                  120.126                    
  A2                  119.62594                  
  A3                  120.00122                  
  A4                  120.20591                  
  A5                  119.85427                  
  A6                  121.13162                  
  A7                  120.84175                  
  A8                  119.72543                  
  A9                  120.01912                  
  A10                 118.13287                  
  A11                 118.79087                  
  A12                 111.73739                  
  A13                 108.22075                  
  A14                 121.75341                  
  A15                 110.18502                  
  D1                   -1.95879                  
  D2                    1.49697                  
  D3                   -1.06515                  
  D4                 -179.38945                  
  D5                 -179.27765                  
  D6                  179.84011                  
  D7                  179.99177                  
  D8                  179.86136                  
  D9                 -178.15067                  
  D10                -169.83857                  
  D11                  40.68427                  
  D12                 -81.16103                  
  D13                  10.81848                  
  D14                 160.64162                  
 
                          Input orientation:                          
 ---------------------------------------------------------------------
 Center     Atomic     Atomic              Coordinates (Angstroms)
 Number     Number      Type              X           Y           Z
 ---------------------------------------------------------------------
    1          6             0        0.000000    0.000000    0.000000
    2          6             0        0.000000    0.000000    1.395630
    3          6             0        1.215640    0.000000    2.101049
    4          6             0        2.429323   -0.041757    1.393714
    5          6             0        2.423695   -0.051369   -0.004586
    6          6             0        1.211443   -0.041992   -0.703913
    7          1             0       -0.942372    0.010042   -0.540918
    8          1             0       -0.929419    0.020489    1.957127
    9          1             0        3.379600   -0.039945    1.918427
   10          1             0        3.364661   -0.083566   -0.546927
   11          1             0        1.210638   -0.047227   -1.790623
   12          6             0        1.164022   -0.042519    3.593619
   13          6             0        2.448524    0.192101    4.379428
   14          1             0        3.048405    0.992525    3.943553
   15          1             0        3.011818   -0.739543    4.397087
   16          8             0        0.124541   -0.271404    4.195225
   17         17             0        2.066474    0.646684    6.062598
 ---------------------------------------------------------------------
                    Distance matrix (angstroms):
                    1          2          3          4          5
     1  C    0.000000
     2  C    1.395630   0.000000
     3  C    2.427383   1.405488   0.000000
     4  C    2.801034   2.429682   1.405379   0.000000
     5  C    2.424244   2.799561   2.428113   1.398344   0.000000
     6  C    1.401732   2.424343   2.805280   2.425545   1.399536
     7  H    1.086627   2.153691   3.411321   3.887648   3.409081
     8  H    2.166700   1.086057   2.149980   3.406238   3.885468
     9  H    3.886342   3.420031   2.172019   1.085521   2.147525
    10  H    3.409846   3.886058   3.411311   2.154690   1.086548
    11  H    2.161991   3.408823   3.891961   3.409578   2.159040
    12  C    3.777678   2.487551   1.494068   2.537828   3.812340
    13  C    5.021111   3.864611   2.597675   2.994920   4.390839
    14  H    5.082272   4.095094   2.781898   2.820405   4.131317
    15  H    5.380739   4.315869   3.007486   3.137907   4.493796
    16  O    4.205839   2.815476   2.376916   3.634999   4.793009
    17  Cl   6.437672   5.144814   4.103169   4.733296   6.117647
                    6          7          8          9         10
     6  C    0.000000
     7  H    2.160601   0.000000
     8  H    3.415894   2.498101   0.000000
     9  H    3.402584   4.972959   4.309617   0.000000
    10  H    2.159333   4.308054   4.971945   2.465785   0.000000
    11  H    1.086722   2.490079   4.316255   4.296685   2.487552
    12  C    4.297794   4.640480   2.657926   2.777600   4.689202
    13  C    5.236938   5.978388   4.160227   2.641453   5.018393
    14  H    5.103293   6.082932   4.551245   2.297133   4.628433
    15  H    5.454185   6.370353   4.697276   2.601626   4.999808
    16  O    5.023499   4.862979   2.491007   3.979044   5.746447
    17  Cl   6.855001   7.284566   5.120780   4.401127   6.775277
                   11         12         13         14         15
    11  H    0.000000
    12  C    5.384445   0.000000
    13  C    6.297552   1.523971   0.000000
    14  H    6.110584   2.178227   1.091111   0.000000
    15  H    6.481613   2.132078   1.088841   1.790836   0.000000
    16  O    6.087711   1.222636   2.376902   3.195284   2.931940
    17  Cl   7.930135   2.717587   1.784845   2.360963   2.364155
                   16         17
    16  O    0.000000
    17  Cl   2.846239   0.000000
 Stoichiometry    C8H7ClO
 Framework group  C1[X(C8H7ClO)]
 Deg. of freedom    45
 Full point group                 C1      NOp   1
 Largest Abelian subgroup         C1      NOp   1
 Largest concise Abelian subgroup C1      NOp   1
                         Standard orientation:                         
 ---------------------------------------------------------------------
 Center     Atomic     Atomic              Coordinates (Angstroms)
 Number     Number      Type              X           Y           Z
 ---------------------------------------------------------------------
    1          6             0       -2.906410    1.013663   -0.204707
    2          6             0       -1.529216    1.215695   -0.103206
    3          6             0       -0.664557    0.118143    0.048920
    4          6             0       -1.197760   -1.178991    0.139640
    5          6             0       -2.579174   -1.375166    0.047032
    6          6             0       -3.436566   -0.280749   -0.113691
    7          1             0       -3.570009    1.864629   -0.332186
    8          1             0       -1.102291    2.212715   -0.159818
    9          1             0       -0.548062   -2.040955    0.254814
   10          1             0       -2.986575   -2.379967    0.117630
   11          1             0       -4.509471   -0.436891   -0.187588
   12          6             0        0.797578    0.388200    0.195450
   13          6             0        1.770769   -0.782508    0.125945
   14          1             0        1.490888   -1.495042   -0.651541
   15          1             0        1.788249   -1.268991    1.099907
   16          8             0        1.227928    1.517536    0.380479
   17         17             0        3.416815   -0.194441   -0.235137
 ---------------------------------------------------------------------
 Rotational constants (GHZ):      3.4134328      0.5570534      0.4861061
 Standard basis: 6-311+G(d,p) (5D, 7F)
 There are   270 symmetry adapted basis functions of A   symmetry.
 Integral buffers will be    262144 words long.
 Raffenetti 1 integral format.
 Two-electron integral symmetry is turned on.
   270 basis functions,   433 primitive gaussians,   280 cartesian basis functions
    40 alpha electrons       40 beta electrons
       nuclear repulsion energy       539.6145228703 Hartrees.
 NAtoms=   17 NActive=   17 NUniq=   17 SFac= 1.00D+00 NAtFMM=   60 Big=F
 One-electron integrals computed using PRISM.
 NBasis=   270 RedAO= T  NBF=   270
 NBsUse=   270 1.00D-06 NBFU=   270
 Harris functional with IExCor=  205 diagonalized for initial guess.
 ExpMin= 4.38D-02 ExpMax= 1.06D+05 ExpMxC= 3.62D+03 IAcc=2 IRadAn=         4 AccDes= 0.00D+00
 HarFok:  IExCor= 205 AccDes= 0.00D+00 IRadAn=         4 IDoV=1
 ScaDFX=  1.000000  1.000000  1.000000  1.000000
 Initial guess orbital symmetries:
       Occupied  (A) (A) (A) (A) (A) (A) (A) (A) (A) (A) (A) (A)
                 (A) (A) (A) (A) (A) (A) (A) (A) (A) (A) (A) (A)
                 (A) (A) (A) (A) (A) (A) (A) (A) (A) (A) (A) (A)
                 (A) (A) (A) (A)
       Virtual   (A) (A) (A) (A) (A) (A) (A) (A) (A) (A) (A) (A)
                 (A) (A) (A) (A) (A) (A) (A) (A) (A) (A) (A) (A)
                 (A) (A) (A) (A) (A) (A) (A) (A) (A) (A) (A) (A)
                 (A) (A) (A) (A) (A) (A) (A) (A) (A) (A) (A) (A)
                 (A) (A) (A) (A) (A) (A) (A) (A) (A) (A) (A) (A)
                 (A) (A) (A) (A) (A) (A) (A) (A) (A) (A) (A) (A)
                 (A) (A) (A) (A) (A) (A) (A) (A) (A) (A) (A) (A)
                 (A) (A) (A) (A) (A) (A) (A) (A) (A) (A) (A) (A)
                 (A) (A) (A) (A) (A) (A) (A) (A) (A) (A) (A) (A)
                 (A) (A) (A) (A) (A) (A) (A) (A) (A) (A) (A) (A)
                 (A) (A) (A) (A) (A) (A) (A) (A) (A) (A) (A) (A)
                 (A) (A) (A) (A) (A) (A) (A) (A) (A) (A) (A) (A)
                 (A) (A) (A) (A) (A) (A) (A) (A) (A) (A) (A) (A)
                 (A) (A) (A) (A) (A) (A) (A) (A) (A) (A) (A) (A)
                 (A) (A) (A) (A) (A) (A) (A) (A) (A) (A) (A) (A)
                 (A) (A) (A) (A) (A) (A) (A) (A) (A) (A) (A) (A)
                 (A) (A) (A) (A) (A) (A) (A) (A) (A) (A) (A) (A)
                 (A) (A) (A) (A) (A) (A) (A) (A) (A) (A) (A) (A)
                 (A) (A) (A) (A) (A) (A) (A) (A) (A) (A) (A) (A)
                 (A) (A)
 The electronic state of the initial guess is 1-A.
 Requested convergence on RMS density matrix=1.00D-08 within 128 cycles.
 Requested convergence on MAX density matrix=1.00D-06.
 Requested convergence on             energy=1.00D-06.
 No special actions if energy rises.
 SCF Done:  E(RHF) =  -841.479303130     A.U. after   17 cycles
             Convg  =    0.5839D-08             -V/T =  2.0007
             S**2   =   0.0000
 ExpMin= 4.38D-02 ExpMax= 1.06D+05 ExpMxC= 3.62D+03 IAcc=3 IRadAn=         5 AccDes= 0.00D+00
 HarFok:  IExCor= 205 AccDes= 0.00D+00 IRadAn=         5 IDoV=1
 ScaDFX=  1.000000  1.000000  1.000000  1.000000
 Range of M.O.s used for correlation:    15   270
 NBasis=   270 NAE=    40 NBE=    40 NFC=    14 NFV=     0
 NROrb=    256 NOA=    26 NOB=    26 NVA=   230 NVB=   230

 **** Warning!!: The largest alpha MO coefficient is  0.19239216D+03

 Disk-based method using OVN memory for  9 occupieds at a time.
 Estimated scratch disk usage=   190924236 words.
 Actual    scratch disk usage=   190458828 words.
 JobTyp=1 Pass  1:  I=   1 to   9 NPSUse=  1 ParTrn=F ParDer=F DoDerP=F.
 JobTyp=1 Pass  2:  I=  10 to  18 NPSUse=  1 ParTrn=F ParDer=F DoDerP=F.
 JobTyp=1 Pass  3:  I=  19 to  26 NPSUse=  1 ParTrn=F ParDer=F DoDerP=F.
 Spin components of T(2) and E(2):
     alpha-alpha T2 =       0.7038074506D-01 E2=     -0.1912971535D+00
     alpha-beta  T2 =       0.3676872912D+00 E2=     -0.1057320066D+01
     beta-beta   T2 =       0.7038074506D-01 E2=     -0.1912971535D+00
 ANorm=    0.1228189229D+01
 E2 =    -0.1439914373D+01 EUMP2 =    -0.84291921750296D+03

 **********************************************************************

            Population analysis using the SCF density.

 **********************************************************************

 Orbital symmetries:
       Occupied  (A) (A) (A) (A) (A) (A) (A) (A) (A) (A) (A) (A)
                 (A) (A) (A) (A) (A) (A) (A) (A) (A) (A) (A) (A)
                 (A) (A) (A) (A) (A) (A) (A) (A) (A) (A) (A) (A)
                 (A) (A) (A) (A)
       Virtual   (A) (A) (A) (A) (A) (A) (A) (A) (A) (A) (A) (A)
                 (A) (A) (A) (A) (A) (A) (A) (A) (A) (A) (A) (A)
                 (A) (A) (A) (A) (A) (A) (A) (A) (A) (A) (A) (A)
                 (A) (A) (A) (A) (A) (A) (A) (A) (A) (A) (A) (A)
                 (A) (A) (A) (A) (A) (A) (A) (A) (A) (A) (A) (A)
                 (A) (A) (A) (A) (A) (A) (A) (A) (A) (A) (A) (A)
                 (A) (A) (A) (A) (A) (A) (A) (A) (A) (A) (A) (A)
                 (A) (A) (A) (A) (A) (A) (A) (A) (A) (A) (A) (A)
                 (A) (A) (A) (A) (A) (A) (A) (A) (A) (A) (A) (A)
                 (A) (A) (A) (A) (A) (A) (A) (A) (A) (A) (A) (A)
                 (A) (A) (A) (A) (A) (A) (A) (A) (A) (A) (A) (A)
                 (A) (A) (A) (A) (A) (A) (A) (A) (A) (A) (A) (A)
                 (A) (A) (A) (A) (A) (A) (A) (A) (A) (A) (A) (A)
                 (A) (A) (A) (A) (A) (A) (A) (A) (A) (A) (A) (A)
                 (A) (A) (A) (A) (A) (A) (A) (A) (A) (A) (A) (A)
                 (A) (A) (A) (A) (A) (A) (A) (A) (A) (A) (A) (A)
                 (A) (A) (A) (A) (A) (A) (A) (A) (A) (A) (A) (A)
                 (A) (A) (A) (A) (A) (A) (A) (A) (A) (A) (A) (A)
                 (A) (A) (A) (A) (A) (A) (A) (A) (A) (A) (A) (A)
                 (A) (A)
 The electronic state is 1-A.
 Alpha  occ. eigenvalues -- -104.82720 -20.56001 -11.35694 -11.31467 -11.27308
 Alpha  occ. eigenvalues --  -11.26909 -11.26767 -11.26359 -11.26190 -11.25911
 Alpha  occ. eigenvalues --  -10.55350  -8.02181  -8.01876  -8.01870  -1.40016
 Alpha  occ. eigenvalues --   -1.17825  -1.14197  -1.06013  -1.04001  -0.96962
 Alpha  occ. eigenvalues --   -0.87266  -0.84793  -0.77283  -0.72873  -0.67911
 Alpha  occ. eigenvalues --   -0.66311  -0.65708  -0.63506  -0.61874  -0.61255
 Alpha  occ. eigenvalues --   -0.55513  -0.54377  -0.53541  -0.51771  -0.50337
 Alpha  occ. eigenvalues --   -0.45015  -0.43949  -0.43118  -0.36171  -0.35692
 Alpha virt. eigenvalues --    0.05283   0.05346   0.06638   0.07488   0.08666
 Alpha virt. eigenvalues --    0.09038   0.09307   0.09966   0.10856   0.11615
 Alpha virt. eigenvalues --    0.12025   0.12750   0.13699   0.14579   0.14824
 Alpha virt. eigenvalues --    0.15626   0.16397   0.16766   0.16884   0.19005
 Alpha virt. eigenvalues --    0.19534   0.20137   0.20492   0.20755   0.21239
 Alpha virt. eigenvalues --    0.21927   0.22197   0.23398   0.24456   0.24842
 Alpha virt. eigenvalues --    0.25495   0.26437   0.27024   0.28293   0.29164
 Alpha virt. eigenvalues --    0.29628   0.29726   0.30050   0.30718   0.30850
 Alpha virt. eigenvalues --    0.31611   0.33153   0.33204   0.34730   0.35405
 Alpha virt. eigenvalues --    0.35740   0.36656   0.38596   0.39767   0.41255
 Alpha virt. eigenvalues --    0.42724   0.44314   0.45652   0.46084   0.46817
 Alpha virt. eigenvalues --    0.49557   0.50850   0.52605   0.57849   0.58596
 Alpha virt. eigenvalues --    0.62266   0.63292   0.64154   0.65179   0.67087
 Alpha virt. eigenvalues --    0.67724   0.69035   0.70553   0.71015   0.71354
 Alpha virt. eigenvalues --    0.73090   0.74504   0.75276   0.77626   0.79430
 Alpha virt. eigenvalues --    0.80249   0.80893   0.83394   0.84348   0.85736
 Alpha virt. eigenvalues --    0.87187   0.88217   0.89405   0.90422   0.90862
 Alpha virt. eigenvalues --    0.91368   0.93956   0.95318   0.98523   0.99064
 Alpha virt. eigenvalues --    1.00011   1.01198   1.03668   1.05829   1.07203
 Alpha virt. eigenvalues --    1.08383   1.11102   1.12044   1.13659   1.14994
 Alpha virt. eigenvalues --    1.17316   1.17720   1.19986   1.21567   1.22370
 Alpha virt. eigenvalues --    1.23808   1.26426   1.29386   1.30180   1.32990
 Alpha virt. eigenvalues --    1.35389   1.35934   1.38447   1.39526   1.43512
 Alpha virt. eigenvalues --    1.45014   1.46074   1.49344   1.54792   1.59921
 Alpha virt. eigenvalues --    1.65501   1.70812   1.73378   1.74442   1.74715
 Alpha virt. eigenvalues --    1.76064   1.79318   1.80532   1.81279   1.82011
 Alpha virt. eigenvalues --    1.84168   1.89027   1.89266   1.91618   1.93545
 Alpha virt. eigenvalues --    1.95869   1.98664   2.01700   2.03061   2.04446
 Alpha virt. eigenvalues --    2.05503   2.08541   2.10603   2.12580   2.19611
 Alpha virt. eigenvalues --    2.20672   2.20766   2.22414   2.23539   2.25956
 Alpha virt. eigenvalues --    2.28186   2.31572   2.33133   2.34999   2.35786
 Alpha virt. eigenvalues --    2.37908   2.43447   2.48790   2.53180   2.59431
 Alpha virt. eigenvalues --    2.63632   2.67347   2.69531   2.72107   2.73144
 Alpha virt. eigenvalues --    2.73499   2.75540   2.81995   2.83863   2.86748
 Alpha virt. eigenvalues --    2.87832   2.93090   2.95721   2.98613   2.98851
 Alpha virt. eigenvalues --    3.01291   3.02966   3.03786   3.04064   3.06272
 Alpha virt. eigenvalues --    3.10904   3.16024   3.17245   3.19860   3.21678
 Alpha virt. eigenvalues --    3.24704   3.26094   3.26973   3.28530   3.33136
 Alpha virt. eigenvalues --    3.34030   3.45938   3.46377   3.57812   3.60294
 Alpha virt. eigenvalues --    3.69604   3.74835   3.75910   3.77419   3.87997
 Alpha virt. eigenvalues --    3.90914   3.91754   3.99593   4.02296   4.12284
 Alpha virt. eigenvalues --    4.15581   4.37355   4.41688   4.50555   4.54754
 Alpha virt. eigenvalues --    4.57365   4.75474   5.24443   5.62199   5.77633
 Alpha virt. eigenvalues --    6.28830  10.47404  24.73164  24.93764  24.98580
 Alpha virt. eigenvalues --   25.07952  25.08071  25.18814  25.22074  25.30981
 Alpha virt. eigenvalues --   26.74677  26.83437  27.33910  51.69856 219.33466
          Condensed to atoms (all electrons):
              1          2          3          4          5          6
     1  C    8.458854  -2.606133  -0.684080  -1.272546   1.619828   0.236279
     2  C   -2.606133  14.728332  -1.881451  -3.354958  -2.399780   0.244420
     3  C   -0.684080  -1.881451  20.467826  -0.869897  -2.604469  -1.147245
     4  C   -1.272546  -3.354958  -0.869897  16.323711  -4.659084   0.398977
     5  C    1.619828  -2.399780  -2.604469  -4.659084  13.443132   0.151930
     6  C    0.236279   0.244420  -1.147245   0.398977   0.151930   5.710908
     7  H    0.389582  -0.023913  -0.000131   0.004627  -0.020690   0.011332
     8  H   -0.075459   0.392644   0.002961   0.008054  -0.006429  -0.006053
     9  H   -0.004641  -0.024676   0.000984   0.429772  -0.051451  -0.011368
    10  H   -0.015984   0.000395   0.007316  -0.021412   0.376974   0.008884
    11  H    0.015218  -0.037856   0.029032  -0.051996   0.019319   0.394624
    12  C    0.451396   0.685959 -11.274607   0.081771   2.105657   0.145348
    13  C   -0.334452  -0.499009   2.007611   0.552760  -1.115727  -0.011027
    14  H   -0.005796   0.037238   0.248827  -0.096772  -0.071758  -0.001779
    15  H    0.002096   0.008973  -0.035855  -0.022568  -0.007987   0.000434
    16  O    0.103648   0.264665  -0.036465  -0.317602  -0.035562  -0.007491
    17  Cl  -0.021061   0.087645   0.342387  -0.163258  -0.179181   0.007654
              7          8          9         10         11         12
     1  C    0.389582  -0.075459  -0.004641  -0.015984   0.015218   0.451396
     2  C   -0.023913   0.392644  -0.024676   0.000395  -0.037856   0.685959
     3  C   -0.000131   0.002961   0.000984   0.007316   0.029032 -11.274607
     4  C    0.004627   0.008054   0.429772  -0.021412  -0.051996   0.081771
     5  C   -0.020690  -0.006429  -0.051451   0.376974   0.019319   2.105657
     6  C    0.011332  -0.006053  -0.011368   0.008884   0.394624   0.145348
     7  H    0.491862  -0.003786   0.000028  -0.000089  -0.004444   0.008092
     8  H   -0.003786   0.452871  -0.000020   0.000021  -0.000066   0.053888
     9  H    0.000028  -0.000020   0.500534  -0.004291  -0.000119   0.013646
    10  H   -0.000089   0.000021  -0.004291   0.495862  -0.004491   0.011099
    11  H   -0.004444  -0.000066  -0.000119  -0.004491   0.491324   0.002728
    12  C    0.008092   0.053888   0.013646   0.011099   0.002728  17.608439
    13  C   -0.000144   0.006920   0.005564   0.000954  -0.000371  -3.269622
    14  H   -0.000001   0.000031   0.000678  -0.000002   0.000002  -0.232006
    15  H    0.000000  -0.000001  -0.001253   0.000004   0.000000   0.006252
    16  O    0.000052   0.000653  -0.000561  -0.000001   0.000008   0.295789
    17  Cl   0.000025  -0.000369   0.001197   0.000039  -0.000003  -0.292208
             13         14         15         16         17
     1  C   -0.334452  -0.005796   0.002096   0.103648  -0.021061
     2  C   -0.499009   0.037238   0.008973   0.264665   0.087645
     3  C    2.007611   0.248827  -0.035855  -0.036465   0.342387
     4  C    0.552760  -0.096772  -0.022568  -0.317602  -0.163258
     5  C   -1.115727  -0.071758  -0.007987  -0.035562  -0.179181
     6  C   -0.011027  -0.001779   0.000434  -0.007491   0.007654
     7  H   -0.000144  -0.000001   0.000000   0.000052   0.000025
     8  H    0.006920   0.000031  -0.000001   0.000653  -0.000369
     9  H    0.005564   0.000678  -0.001253  -0.000561   0.001197
    10  H    0.000954  -0.000002   0.000004  -0.000001   0.000039
    11  H   -0.000371   0.000002   0.000000   0.000008  -0.000003
    12  C   -3.269622  -0.232006   0.006252   0.295789  -0.292208
    13  C    8.697285   0.475218   0.390349  -0.164467  -0.067179
    14  H    0.475218   0.519626  -0.034788   0.003249  -0.034821
    15  H    0.390349  -0.034788   0.483097  -0.008608  -0.000274
    16  O   -0.164467   0.003249  -0.008608   8.195532  -0.044180
    17  Cl  -0.067179  -0.034821  -0.000274  -0.044180  17.099035
 Mulliken atomic charges:
              1
     1  C   -0.256750
     2  C    0.377505
     3  C    1.427256
     4  C   -0.969579
     5  C   -0.564724
     6  C   -0.125826
     7  H    0.147597
     8  H    0.174141
     9  H    0.145977
    10  H    0.144721
    11  H    0.147091
    12  C   -0.401620
    13  C   -0.674663
    14  H    0.192854
    15  H    0.220128
    16  O   -0.248660
    17  Cl   0.264553
 Sum of Mulliken charges=   0.00000
 Atomic charges with hydrogens summed into heavy atoms:
              1
     1  C   -0.109153
     2  C    0.551645
     3  C    1.427256
     4  C   -0.823602
     5  C   -0.420003
     6  C    0.021265
     7  H    0.000000
     8  H    0.000000
     9  H    0.000000
    10  H    0.000000
    11  H    0.000000
    12  C   -0.401620
    13  C   -0.261681
    14  H    0.000000
    15  H    0.000000
    16  O   -0.248660
    17  Cl   0.264553
 Sum of Mulliken charges=   0.00000
 Electronic spatial extent (au):  <R**2>=  2129.3779
 Charge=     0.0000 electrons
 Dipole moment (field-independent basis, Debye):
    X=    -4.1505    Y=    -3.1796    Z=    -0.0917  Tot=     5.2293
 Quadrupole moment (field-independent basis, Debye-Ang):
   XX=   -66.8182   YY=   -63.3678   ZZ=   -68.8649
   XY=    -4.5546   XZ=     1.0437   YZ=    -2.5227
 Traceless Quadrupole moment (field-independent basis, Debye-Ang):
   XX=    -0.4679   YY=     2.9825   ZZ=    -2.5146
   XY=    -4.5546   XZ=     1.0437   YZ=    -2.5227
 Octapole moment (field-independent basis, Debye-Ang**2):
  XXX=   -45.6103  YYY=    -5.8030  ZZZ=     2.4688  XYY=    -9.0680
  XXY=    -0.3399  XXZ=    -2.5479  XZZ=    17.4010  YZZ=     0.2889
  YYZ=    -1.9175  XYZ=    -1.1362
 Hexadecapole moment (field-independent basis, Debye-Ang**3):
 XXXX= -2209.6556 YYYY=  -424.5186 ZZZZ=  -100.6151 XXXY=    23.5691
 XXXZ=    12.2180 YYYX=    -9.6558 YYYZ=    -7.2848 ZZZX=     0.0013
 ZZZY=     1.3632 XXYY=  -441.1327 XXZZ=  -433.5962 YYZZ=   -96.7372
 XXYZ=   -11.4675 YYXZ=    -0.7937 ZZXY=    -3.7787
 N-N= 5.396145228703D+02 E-N=-3.065419131600D+03  KE= 8.409091090551D+02
 1|1|UNPC-UNK|SP|RMP2-FC|6-311+G(d,p)|C8H7Cl1O1|PCUSER|03-Aug-2017|0||#
  MP2/6-311+G(D,P) GEOM=CONNECTIVITY||Title Card Required||0,1|C|C,1,1.
 39562951|C,2,1.40548844,1,120.12599899|C,3,1.40537942,2,119.62593546,1
 ,-1.95879395,0|C,4,1.39834382,3,120.00121653,2,1.49697108,0|C,5,1.3995
 361,4,120.20590595,3,-1.06514864,0|H,1,1.08662738,2,119.8542665,3,-179
 .38944951,0|H,2,1.08605683,1,121.13162333,6,-179.27764747,0|H,4,1.0855
 2057,3,120.84174715,2,179.84011046,0|H,5,1.08654766,4,119.7254284,3,17
 9.99177357,0|H,6,1.08672227,5,120.01912439,4,179.86135709,0|C,3,1.4940
 6761,2,118.13286946,1,-178.15066587,0|C,12,1.52397081,3,118.79086535,2
 ,-169.83856503,0|H,13,1.09111093,12,111.7373862,3,40.68426524,0|H,13,1
 .08884056,12,108.22075165,3,-81.16102894,0|O,12,1.22263554,3,121.75341
 027,2,10.8184831,0|Cl,13,1.78484504,12,110.1850184,3,160.6416221,0||Ve
 rsion=x86-Win32-G03RevB.05|State=1-A|HF=-841.4793031|MP2=-842.9192175|
 RMSD=5.839e-009|PG=C01 [X(C8H7Cl1O1)]||@


 KNIGHT- SIRE, I'VE JUST RETURNED FROM THE FRONT
 KING-   HOW GOES THE BATTLE                    
 KNIGHT- THE SITUATION IS QUITE FLUID           
 KING-   WHAT DOES *THAT* MEAN                  
 KNIGHT- WE'RE UP THE CREEK                     
                THE WIZARD OF ID                
 Job cpu time:  0 days  0 hours  7 minutes 28.0 seconds.
 File lengths (MBytes):  RWF=   1502 Int=      0 D2E=      0 Chk=     17 Scr=      1
 Normal termination of Gaussian 03 at Thu Aug 03 17:40:07 2017.
