# Supplementary material for: Conformational preferences of α-fluoroketones may influence their reactivity
Source: Beilstein J Org Chem. 2017 Dec 29;13:2915–21. doi: 10.3762/bjoc.13.284 (PMC5753061; doi:10.3762/bjoc.13.284)
Supplement: File 2 — Details of computational conformational analysis. [file Beilstein_J_Org_Chem-13-2915-s002.zip › Computation/CH2Cl20_EtOH.out]

 Entering Link 1 = C:\G03W\l1.exe PID=      6088.
  
 Copyright (c) 1988,1990,1992,1993,1995,1998,2003, Gaussian, Inc.
                  All Rights Reserved.
  
 This is the Gaussian(R) 03 program.  It is based on the
 the Gaussian(R) 98 system (copyright 1998, Gaussian, Inc.),
 the Gaussian(R) 94 system (copyright 1995, Gaussian, Inc.),
 the Gaussian 92(TM) system (copyright 1992, Gaussian, Inc.),
 the Gaussian 90(TM) system (copyright 1990, Gaussian, Inc.),
 the Gaussian 88(TM) system (copyright 1988, Gaussian, Inc.),
 the Gaussian 86(TM) system (copyright 1986, Carnegie Mellon
 University), and the Gaussian 82(TM) system (copyright 1983,
 Carnegie Mellon University). Gaussian is a federally registered
 trademark of Gaussian, Inc.
  
 This software contains proprietary and confidential information,
 including trade secrets, belonging to Gaussian, Inc.
  
 This software is provided under written license and may be
 used, copied, transmitted, or stored only in accord with that
 written license.
  
 The following legend is applicable only to US Government
 contracts under DFARS:
  
                    RESTRICTED RIGHTS LEGEND
  
 Use, duplication or disclosure by the US Government is subject
 to restrictions as set forth in subparagraph (c)(1)(ii) of the
 Rights in Technical Data and Computer Software clause at DFARS
 252.227-7013.
  
 Gaussian, Inc.
 Carnegie Office Park, Building 6, Pittsburgh, PA 15106 USA
  
 The following legend is applicable only to US Government
 contracts under FAR:
  
                    RESTRICTED RIGHTS LEGEND
  
 Use, reproduction and disclosure by the US Government is subject
 to restrictions as set forth in subparagraph (c) of the
 Commercial Computer Software - Restricted Rights clause at FAR
 52.227-19.
  
 Gaussian, Inc.
 Carnegie Office Park, Building 6, Pittsburgh, PA 15106 USA
  
  
 ---------------------------------------------------------------
 Warning -- This program may not be used in any manner that
 competes with the business of Gaussian, Inc. or will provide
 assistance to any competitor of Gaussian, Inc.  The licensee
 of this program is prohibited from giving any competitor of
 Gaussian, Inc. access to this program.  By using this program,
 the user acknowledges that Gaussian, Inc. is engaged in the
 business of creating and licensing software in the field of
 computational chemistry and represents and warrants to the
 licensee that it is not a competitor of Gaussian, Inc. and that
 it will not use this program in any manner prohibited above.
 ---------------------------------------------------------------
  

 Cite this work as:
 Gaussian 03, Revision B.05,
 M. J. Frisch, G. W. Trucks, H. B. Schlegel, G. E. Scuseria, 
 M. A. Robb, J. R. Cheeseman, J. A. Montgomery, Jr., T. Vreven, 
 K. N. Kudin, J. C. Burant, J. M. Millam, S. S. Iyengar, J. Tomasi, 
 V. Barone, B. Mennucci, M. Cossi, G. Scalmani, N. Rega, 
 G. A. Petersson, H. Nakatsuji, M. Hada, M. Ehara, K. Toyota, 
 R. Fukuda, J. Hasegawa, M. Ishida, T. Nakajima, Y. Honda, O. Kitao, 
 H. Nakai, M. Klene, X. Li, J. E. Knox, H. P. Hratchian, J. B. Cross, 
 C. Adamo, J. Jaramillo, R. Gomperts, R. E. Stratmann, O. Yazyev, 
 A. J. Austin, R. Cammi, C. Pomelli, J. W. Ochterski, P. Y. Ayala, 
 K. Morokuma, G. A. Voth, P. Salvador, J. J. Dannenberg, 
 V. G. Zakrzewski, S. Dapprich, A. D. Daniels, M. C. Strain, 
 O. Farkas, D. K. Malick, A. D. Rabuck, K. Raghavachari, 
 J. B. Foresman, J. V. Ortiz, Q. Cui, A. G. Baboul, S. Clifford, 
 J. Cioslowski, B. B. Stefanov, G. Liu, A. Liashenko, P. Piskorz, 
 I. Komaromi, R. L. Martin, D. J. Fox, T. Keith, M. A. Al-Laham, 
 C. Y. Peng, A. Nanayakkara, M. Challacombe, P. M. W. Gill, 
 B. Johnson, W. Chen, M. W. Wong, C. Gonzalez, and J. A. Pople, 
 Gaussian, Inc., Pittsburgh PA, 2003.
 
 **********************************************
 Gaussian 03:  x86-Win32-G03RevB.05  8-Nov-2003
                  15-Oct-2017 
 **********************************************
 %chk=CH2F.chk
 %mem=6MW
 %nproc=1
 Will use up to    1 processors via shared memory.
 Default route:  MaxDisk=2000MB
 -----------------------------------------------------------
 # mp2/6-311+g(d,p) scrf=(solvent=ethanol) geom=connectivity
 -----------------------------------------------------------
 1/38=1,57=2/1;
 2/17=6,18=5,40=1/2;
 3/5=4,6=6,7=111,11=9,16=1,25=1,30=1,70=2201,72=4/1,2,3;
 4//1;
 5/5=2,38=5,53=4/2;
 8/10=2,27=262144000/1;
 9/16=-3,27=262144000/6;
 6/7=2,8=2,9=2,10=2/1;
 99/5=1,9=1/99;
 -------------------
 Title Card Required
 -------------------
 Symbolic Z-matrix:
 Charge =  0 Multiplicity = 1
 C
 C                    1    B1
 C                    2    B2       1    A1
 C                    3    B3       2    A2       1    D1       0
 C                    4    B4       3    A3       2    D2       0
 C                    5    B5       4    A4       3    D3       0
 H                    1    B6       2    A5       3    D4       0
 H                    2    B7       1    A6       6    D5       0
 H                    4    B8       3    A7       2    D6       0
 H                    5    B9       4    A8       3    D7       0
 H                    6    B10      5    A9       4    D8       0
 C                    3    B11      2    A10      1    D9       0
 C                    12   B12      3    A11      2    D10      0
 H                    13   B13      12   A12      3    D11      0
 H                    13   B14      12   A13      3    D12      0
 O                    12   B15      3    A14      2    D13      0
 Cl                   13   B16      12   A15      3    D14      0
       Variables:
  B1                    1.39563                  
  B2                    1.40549                  
  B3                    1.40538                  
  B4                    1.39834                  
  B5                    1.39954                  
  B6                    1.08663                  
  B7                    1.08606                  
  B8                    1.08552                  
  B9                    1.08655                  
  B10                   1.08672                  
  B11                   1.49407                  
  B12                   1.52397                  
  B13                   1.09111                  
  B14                   1.08884                  
  B15                   1.22264                  
  B16                   1.78485                  
  A1                  120.126                    
  A2                  119.62594                  
  A3                  120.00122                  
  A4                  120.20591                  
  A5                  119.85427                  
  A6                  121.13162                  
  A7                  120.84175                  
  A8                  119.72543                  
  A9                  120.01912                  
  A10                 118.13287                  
  A11                 118.79087                  
  A12                 111.73739                  
  A13                 108.22075                  
  A14                 121.75341                  
  A15                 110.18502                  
  D1                   -1.95879                  
  D2                    1.49697                  
  D3                   -1.06515                  
  D4                 -179.38945                  
  D5                 -179.27765                  
  D6                  179.84011                  
  D7                  179.99177                  
  D8                  179.86136                  
  D9                 -178.15067                  
  D10                -169.83857                  
  D11                  40.68427                  
  D12                 -81.16103                  
  D13                  10.81848                  
  D14                 160.64162                  
 
                          Input orientation:                          
 ---------------------------------------------------------------------
 Center     Atomic     Atomic              Coordinates (Angstroms)
 Number     Number      Type              X           Y           Z
 ---------------------------------------------------------------------
    1          6             0        0.000000    0.000000    0.000000
    2          6             0        0.000000    0.000000    1.395630
    3          6             0        1.215640    0.000000    2.101049
    4          6             0        2.429323   -0.041757    1.393714
    5          6             0        2.423695   -0.051369   -0.004586
    6          6             0        1.211443   -0.041992   -0.703913
    7          1             0       -0.942372    0.010042   -0.540918
    8          1             0       -0.929419    0.020489    1.957127
    9          1             0        3.379600   -0.039945    1.918427
   10          1             0        3.364661   -0.083566   -0.546927
   11          1             0        1.210638   -0.047227   -1.790623
   12          6             0        1.164022   -0.042519    3.593619
   13          6             0        2.448524    0.192101    4.379428
   14          1             0        3.048405    0.992525    3.943553
   15          1             0        3.011818   -0.739543    4.397087
   16          8             0        0.124541   -0.271404    4.195225
   17         17             0        2.066474    0.646684    6.062598
 ---------------------------------------------------------------------
                    Distance matrix (angstroms):
                    1          2          3          4          5
     1  C    0.000000
     2  C    1.395630   0.000000
     3  C    2.427383   1.405488   0.000000
     4  C    2.801034   2.429682   1.405379   0.000000
     5  C    2.424244   2.799561   2.428113   1.398344   0.000000
     6  C    1.401732   2.424343   2.805280   2.425545   1.399536
     7  H    1.086627   2.153691   3.411321   3.887648   3.409081
     8  H    2.166700   1.086057   2.149980   3.406238   3.885468
     9  H    3.886342   3.420031   2.172019   1.085521   2.147525
    10  H    3.409846   3.886058   3.411311   2.154690   1.086548
    11  H    2.161991   3.408823   3.891961   3.409578   2.159040
    12  C    3.777678   2.487551   1.494068   2.537828   3.812340
    13  C    5.021111   3.864611   2.597675   2.994920   4.390839
    14  H    5.082272   4.095094   2.781898   2.820405   4.131317
    15  H    5.380739   4.315869   3.007486   3.137907   4.493796
    16  O    4.205839   2.815476   2.376916   3.634999   4.793009
    17  Cl   6.437672   5.144814   4.103169   4.733296   6.117647
                    6          7          8          9         10
     6  C    0.000000
     7  H    2.160601   0.000000
     8  H    3.415894   2.498101   0.000000
     9  H    3.402584   4.972959   4.309617   0.000000
    10  H    2.159333   4.308054   4.971945   2.465785   0.000000
    11  H    1.086722   2.490079   4.316255   4.296685   2.487552
    12  C    4.297794   4.640480   2.657926   2.777600   4.689202
    13  C    5.236938   5.978388   4.160227   2.641453   5.018393
    14  H    5.103293   6.082932   4.551245   2.297133   4.628433
    15  H    5.454185   6.370353   4.697276   2.601626   4.999808
    16  O    5.023499   4.862979   2.491007   3.979044   5.746447
    17  Cl   6.855001   7.284566   5.120780   4.401127   6.775277
                   11         12         13         14         15
    11  H    0.000000
    12  C    5.384445   0.000000
    13  C    6.297552   1.523971   0.000000
    14  H    6.110584   2.178227   1.091111   0.000000
    15  H    6.481613   2.132078   1.088841   1.790836   0.000000
    16  O    6.087711   1.222636   2.376902   3.195284   2.931940
    17  Cl   7.930135   2.717587   1.784845   2.360963   2.364155
                   16         17
    16  O    0.000000
    17  Cl   2.846239   0.000000
 Stoichiometry    C8H7ClO
 Framework group  C1[X(C8H7ClO)]
 Deg. of freedom    45
 Full point group                 C1      NOp   1
 Largest Abelian subgroup         C1      NOp   1
 Largest concise Abelian subgroup C1      NOp   1
                         Standard orientation:                         
 ---------------------------------------------------------------------
 Center     Atomic     Atomic              Coordinates (Angstroms)
 Number     Number      Type              X           Y           Z
 ---------------------------------------------------------------------
    1          6             0       -2.906410    1.013663   -0.204707
    2          6             0       -1.529216    1.215695   -0.103206
    3          6             0       -0.664557    0.118143    0.048920
    4          6             0       -1.197760   -1.178991    0.139640
    5          6             0       -2.579174   -1.375166    0.047032
    6          6             0       -3.436566   -0.280749   -0.113691
    7          1             0       -3.570009    1.864629   -0.332186
    8          1             0       -1.102291    2.212715   -0.159818
    9          1             0       -0.548062   -2.040955    0.254814
   10          1             0       -2.986575   -2.379967    0.117630
   11          1             0       -4.509471   -0.436891   -0.187588
   12          6             0        0.797578    0.388200    0.195450
   13          6             0        1.770769   -0.782508    0.125945
   14          1             0        1.490888   -1.495042   -0.651541
   15          1             0        1.788249   -1.268991    1.099907
   16          8             0        1.227928    1.517536    0.380479
   17         17             0        3.416815   -0.194441   -0.235137
 ---------------------------------------------------------------------
 Rotational constants (GHZ):      3.4134328      0.5570534      0.4861061
 Standard basis: 6-311+G(d,p) (5D, 7F)
 There are   270 symmetry adapted basis functions of A   symmetry.
 Integral buffers will be    262144 words long.
 Raffenetti 1 integral format.
 Two-electron integral symmetry is turned on.
   270 basis functions,   433 primitive gaussians,   280 cartesian basis functions
    40 alpha electrons       40 beta electrons
       nuclear repulsion energy       539.6145228703 Hartrees.
 NAtoms=   17 NActive=   17 NUniq=   17 SFac= 1.00D+00 NAtFMM=   60 Big=F
 ------------------------------------------------------------------------------
 United Atom Topological Model (UA0  parameters set).
  Nord Group  Hybr  Charge Alpha Radius          Bonded to
    1   CH    *     0.00   1.00  2.125   C2   [s]  C6   [s]
    2   CH    *     0.00   1.00  2.125   C1   [s]  C3   [s]
    3   C     *     0.00   1.00  1.925   C2   [s]  C4   [s]  C12  [s]
    4   CH    *     0.00   1.00  2.125   C3   [s]  C5   [s]
    5   CH    *     0.00   1.00  2.125   C4   [s]  C6   [s]
    6   CH    *     0.00   1.00  2.125   C1   [s]  C5   [s]
   12   C     *     0.00   1.00  1.925   C3   [s]  C13  [s]  O16  [d]
   13   CH2   *     0.00   1.00  2.325   C12  [s] Cl17  [s]
   16   O     *     0.00   1.00  1.750   C12  [d]
   17  Cl     *     0.00   1.00  1.973   C13  [s]
 ------------------------------------------------------------------------------
 Polarizable Continuum Model (PCM)
 =================================
 Model                : PCM.
 Atomic radii         : UA0 (Simple United Atom Topological Model).
 Polarization charges : Total charges.
 Charge compensation  : None.
 Solution method      : Matrix inversion.
 Cavity               : GePol (RMin=0.200 OFac=0.890).
                        Default sphere list used, NSphG=   10.
                        Tesserae with average area of 0.200 Ang**2.
 Solvent              : Ethanol, Eps=  24.550000.
 ------------------------------------------------------------------------------
 One-electron integrals computed using PRISM.
 NBasis=   270 RedAO= T  NBF=   270
 NBsUse=   270 1.00D-06 NBFU=   270
 Harris functional with IExCor=  205 diagonalized for initial guess.
 ExpMin= 4.38D-02 ExpMax= 1.06D+05 ExpMxC= 3.62D+03 IAcc=2 IRadAn=         4 AccDes= 0.00D+00
 HarFok:  IExCor= 205 AccDes= 0.00D+00 IRadAn=         4 IDoV=1
 ScaDFX=  1.000000  1.000000  1.000000  1.000000
 Initial guess orbital symmetries:
       Occupied  (A) (A) (A) (A) (A) (A) (A) (A) (A) (A) (A) (A)
                 (A) (A) (A) (A) (A) (A) (A) (A) (A) (A) (A) (A)
                 (A) (A) (A) (A) (A) (A) (A) (A) (A) (A) (A) (A)
                 (A) (A) (A) (A)
       Virtual   (A) (A) (A) (A) (A) (A) (A) (A) (A) (A) (A) (A)
                 (A) (A) (A) (A) (A) (A) (A) (A) (A) (A) (A) (A)
                 (A) (A) (A) (A) (A) (A) (A) (A) (A) (A) (A) (A)
                 (A) (A) (A) (A) (A) (A) (A) (A) (A) (A) (A) (A)
                 (A) (A) (A) (A) (A) (A) (A) (A) (A) (A) (A) (A)
                 (A) (A) (A) (A) (A) (A) (A) (A) (A) (A) (A) (A)
                 (A) (A) (A) (A) (A) (A) (A) (A) (A) (A) (A) (A)
                 (A) (A) (A) (A) (A) (A) (A) (A) (A) (A) (A) (A)
                 (A) (A) (A) (A) (A) (A) (A) (A) (A) (A) (A) (A)
                 (A) (A) (A) (A) (A) (A) (A) (A) (A) (A) (A) (A)
                 (A) (A) (A) (A) (A) (A) (A) (A) (A) (A) (A) (A)
                 (A) (A) (A) (A) (A) (A) (A) (A) (A) (A) (A) (A)
                 (A) (A) (A) (A) (A) (A) (A) (A) (A) (A) (A) (A)
                 (A) (A) (A) (A) (A) (A) (A) (A) (A) (A) (A) (A)
                 (A) (A) (A) (A) (A) (A) (A) (A) (A) (A) (A) (A)
                 (A) (A) (A) (A) (A) (A) (A) (A) (A) (A) (A) (A)
                 (A) (A) (A) (A) (A) (A) (A) (A) (A) (A) (A) (A)
                 (A) (A) (A) (A) (A) (A) (A) (A) (A) (A) (A) (A)
                 (A) (A) (A) (A) (A) (A) (A) (A) (A) (A) (A) (A)
                 (A) (A)
 The electronic state of the initial guess is 1-A.
 Requested convergence on RMS density matrix=1.00D-08 within 128 cycles.
 Requested convergence on MAX density matrix=1.00D-06.
 Requested convergence on             energy=1.00D-06.
 No special actions if energy rises.
 Error on total polarization charges =  0.02551
 SCF Done:  E(RHF) =  -841.497005543     A.U. after   17 cycles
             Convg  =    0.3829D-08             -V/T =  2.0007
             S**2   =   0.0000
 --------------------------------------------------------------------
 Variational PCM results
 =======================
 <psi(f)|   H    |psi(f)>                     (a.u.) =    -841.475590
 <psi(f)|H+V(f)/2|psi(f)>                     (a.u.) =    -841.497006
 Total free energy in solution:
  with all non electrostatic terms            (a.u.) =    -841.493577
 --------------------------------------------------------------------
 (Polarized solute)-Solvent               (kcal/mol) =     -13.44
 --------------------------------------------------------------------
 Cavitation energy                        (kcal/mol) =      15.67
 Dispersion energy                        (kcal/mol) =     -14.68
 Repulsion energy                         (kcal/mol) =       1.16
 Total non electrostatic                  (kcal/mol) =       2.15
 --------------------------------------------------------------------
 Partition over spheres:
 Sphere  on Atom  Surface  Charge   GEl     GCav    GDR
    1      C1      17.32  -0.034   -0.88    1.71   -1.57
    2      C2      13.61  -0.021   -0.37    1.68   -1.44
    3      C3       0.89   0.001    0.00    0.25   -0.08
    4      C4      10.80  -0.015   -0.58    1.48   -1.16
    5      C5      17.31  -0.035   -1.03    1.71   -1.59
    6      C6      17.37  -0.045   -1.09    1.72   -1.55
    7      C12      1.59  -0.012   -0.03    0.35   -0.16
    8      C13     23.25  -0.150   -1.88    2.56   -2.24
    9      O16     12.51   0.155   -3.48    1.69   -1.34
   10     Cl17     25.05   0.109   -1.33    2.52   -2.38
 Added spheres:    42.68   0.020   -2.77    0.00    0.00
 --------------------------------------------------------------------
 After PCM corrections, the SCF energy is  -841.497005543     a.u.
 --------------------------------------------------------------------
 ExpMin= 4.38D-02 ExpMax= 1.06D+05 ExpMxC= 3.62D+03 IAcc=3 IRadAn=         5 AccDes= 0.00D+00
 HarFok:  IExCor= 205 AccDes= 0.00D+00 IRadAn=         5 IDoV=1
 ScaDFX=  1.000000  1.000000  1.000000  1.000000
 Range of M.O.s used for correlation:    15   270
 NBasis=   270 NAE=    40 NBE=    40 NFC=    14 NFV=     0
 NROrb=    256 NOA=    26 NOB=    26 NVA=   230 NVB=   230

 **** Warning!!: The largest alpha MO coefficient is  0.18477321D+03

 Disk-based method using OVN memory for  9 occupieds at a time.
 Estimated scratch disk usage=   190924236 words.
 Actual    scratch disk usage=   190458828 words.
 JobTyp=1 Pass  1:  I=   1 to   9 NPSUse=  1 ParTrn=F ParDer=F DoDerP=F.
 JobTyp=1 Pass  2:  I=  10 to  18 NPSUse=  1 ParTrn=F ParDer=F DoDerP=F.
 JobTyp=1 Pass  3:  I=  19 to  26 NPSUse=  1 ParTrn=F ParDer=F DoDerP=F.
 Spin components of T(2) and E(2):
     alpha-alpha T2 =       0.6999494383D-01 E2=     -0.1907734189D+00
     alpha-beta  T2 =       0.3649088993D+00 E2=     -0.1053317635D+01
     beta-beta   T2 =       0.6999494383D-01 E2=     -0.1907734189D+00
 ANorm=    0.1226743163D+01
 E2 =    -0.1434864473D+01 EUMP2 =    -0.84293187001590D+03

 **********************************************************************

            Population analysis using the SCF density.

 **********************************************************************

 Orbital symmetries:
       Occupied  (A) (A) (A) (A) (A) (A) (A) (A) (A) (A) (A) (A)
                 (A) (A) (A) (A) (A) (A) (A) (A) (A) (A) (A) (A)
                 (A) (A) (A) (A) (A) (A) (A) (A) (A) (A) (A) (A)
                 (A) (A) (A) (A)
       Virtual   (A) (A) (A) (A) (A) (A) (A) (A) (A) (A) (A) (A)
                 (A) (A) (A) (A) (A) (A) (A) (A) (A) (A) (A) (A)
                 (A) (A) (A) (A) (A) (A) (A) (A) (A) (A) (A) (A)
                 (A) (A) (A) (A) (A) (A) (A) (A) (A) (A) (A) (A)
                 (A) (A) (A) (A) (A) (A) (A) (A) (A) (A) (A) (A)
                 (A) (A) (A) (A) (A) (A) (A) (A) (A) (A) (A) (A)
                 (A) (A) (A) (A) (A) (A) (A) (A) (A) (A) (A) (A)
                 (A) (A) (A) (A) (A) (A) (A) (A) (A) (A) (A) (A)
                 (A) (A) (A) (A) (A) (A) (A) (A) (A) (A) (A) (A)
                 (A) (A) (A) (A) (A) (A) (A) (A) (A) (A) (A) (A)
                 (A) (A) (A) (A) (A) (A) (A) (A) (A) (A) (A) (A)
                 (A) (A) (A) (A) (A) (A) (A) (A) (A) (A) (A) (A)
                 (A) (A) (A) (A) (A) (A) (A) (A) (A) (A) (A) (A)
                 (A) (A) (A) (A) (A) (A) (A) (A) (A) (A) (A) (A)
                 (A) (A) (A) (A) (A) (A) (A) (A) (A) (A) (A) (A)
                 (A) (A) (A) (A) (A) (A) (A) (A) (A) (A) (A) (A)
                 (A) (A) (A) (A) (A) (A) (A) (A) (A) (A) (A) (A)
                 (A) (A) (A) (A) (A) (A) (A) (A) (A) (A) (A) (A)
                 (A) (A) (A) (A) (A) (A) (A) (A) (A) (A) (A) (A)
                 (A) (A)
 The electronic state is 1-A.
 Alpha  occ. eigenvalues -- -104.83757 -20.56599 -11.36455 -11.31151 -11.26226
 Alpha  occ. eigenvalues --  -11.26111 -11.25581 -11.25528 -11.24770 -11.24679
 Alpha  occ. eigenvalues --  -10.56411  -8.03240  -8.02951  -8.02948  -1.40952
 Alpha  occ. eigenvalues --   -1.16964  -1.14841  -1.05326  -1.02949  -0.96944
 Alpha  occ. eigenvalues --   -0.86544  -0.83722  -0.76826  -0.72357  -0.67313
 Alpha  occ. eigenvalues --   -0.66164  -0.65342  -0.62546  -0.61694  -0.60015
 Alpha  occ. eigenvalues --   -0.55761  -0.54617  -0.52581  -0.50538  -0.50323
 Alpha  occ. eigenvalues --   -0.46030  -0.45068  -0.43826  -0.35396  -0.34886
 Alpha virt. eigenvalues --    0.05601   0.06614   0.07567   0.08250   0.09309
 Alpha virt. eigenvalues --    0.09901   0.10097   0.10334   0.11275   0.12123
 Alpha virt. eigenvalues --    0.12468   0.13076   0.13617   0.14805   0.15194
 Alpha virt. eigenvalues --    0.15807   0.16419   0.16719   0.17034   0.18928
 Alpha virt. eigenvalues --    0.19811   0.20576   0.20746   0.21228   0.21634
 Alpha virt. eigenvalues --    0.22504   0.22929   0.23867   0.25189   0.25379
 Alpha virt. eigenvalues --    0.26043   0.27275   0.27988   0.28863   0.29517
 Alpha virt. eigenvalues --    0.30142   0.30806   0.31108   0.31339   0.31587
 Alpha virt. eigenvalues --    0.32676   0.33959   0.34234   0.35898   0.36257
 Alpha virt. eigenvalues --    0.36678   0.37289   0.38363   0.39206   0.40671
 Alpha virt. eigenvalues --    0.40922   0.43927   0.46245   0.46731   0.47784
 Alpha virt. eigenvalues --    0.48945   0.51454   0.52937   0.57631   0.58506
 Alpha virt. eigenvalues --    0.60926   0.63343   0.64033   0.65274   0.67487
 Alpha virt. eigenvalues --    0.68895   0.70271   0.71241   0.71802   0.71981
 Alpha virt. eigenvalues --    0.74037   0.75274   0.75771   0.78355   0.79979
 Alpha virt. eigenvalues --    0.81007   0.81573   0.83882   0.84968   0.86143
 Alpha virt. eigenvalues --    0.87704   0.89029   0.90384   0.91510   0.92036
 Alpha virt. eigenvalues --    0.92358   0.94683   0.96488   0.99464   1.00209
 Alpha virt. eigenvalues --    1.00674   1.01974   1.04115   1.06511   1.08160
 Alpha virt. eigenvalues --    1.08946   1.11593   1.12292   1.14162   1.14739
 Alpha virt. eigenvalues --    1.16748   1.17854   1.20148   1.21686   1.22582
 Alpha virt. eigenvalues --    1.24522   1.26751   1.29532   1.31197   1.33074
 Alpha virt. eigenvalues --    1.35376   1.36720   1.38538   1.39756   1.42168
 Alpha virt. eigenvalues --    1.43447   1.45652   1.49912   1.53866   1.60355
 Alpha virt. eigenvalues --    1.65856   1.71365   1.74448   1.75212   1.75726
 Alpha virt. eigenvalues --    1.76876   1.80167   1.81286   1.82576   1.83086
 Alpha virt. eigenvalues --    1.84788   1.90249   1.90549   1.92298   1.94347
 Alpha virt. eigenvalues --    1.96128   1.99953   2.02238   2.04401   2.05289
 Alpha virt. eigenvalues --    2.06630   2.09358   2.11538   2.13281   2.20479
 Alpha virt. eigenvalues --    2.21559   2.21746   2.23745   2.24802   2.26898
 Alpha virt. eigenvalues --    2.29103   2.32483   2.33877   2.36042   2.36531
 Alpha virt. eigenvalues --    2.38352   2.44187   2.49407   2.53558   2.60462
 Alpha virt. eigenvalues --    2.64391   2.66591   2.69671   2.73297   2.74354
 Alpha virt. eigenvalues --    2.74542   2.76493   2.82739   2.84477   2.86735
 Alpha virt. eigenvalues --    2.88332   2.94468   2.97018   3.00217   3.00320
 Alpha virt. eigenvalues --    3.02268   3.04478   3.05158   3.05345   3.07505
 Alpha virt. eigenvalues --    3.11068   3.17019   3.18240   3.20635   3.22104
 Alpha virt. eigenvalues --    3.24829   3.26288   3.28098   3.29419   3.33300
 Alpha virt. eigenvalues --    3.34053   3.46223   3.47028   3.57874   3.61254
 Alpha virt. eigenvalues --    3.69602   3.74252   3.76481   3.78402   3.88845
 Alpha virt. eigenvalues --    3.91281   3.92601   3.99917   4.02804   4.12793
 Alpha virt. eigenvalues --    4.15518   4.38552   4.43079   4.50446   4.55704
 Alpha virt. eigenvalues --    4.58095   4.75736   5.25419   5.61234   5.76632
 Alpha virt. eigenvalues --    6.27807  10.46315  24.74154  24.93833  24.98195
 Alpha virt. eigenvalues --   25.08951  25.09184  25.19830  25.23223  25.32126
 Alpha virt. eigenvalues --   26.73528  26.82249  27.32932  51.69246 219.32424
          Condensed to atoms (all electrons):
              1          2          3          4          5          6
     1  C    7.876610  -1.933986  -0.485202  -1.342484   1.543197   0.237385
     2  C   -1.933986  14.079427  -1.754656  -3.310101  -2.563670   0.235156
     3  C   -0.485202  -1.754656  19.582216  -0.768447  -2.900316  -1.103082
     4  C   -1.342484  -3.310101  -0.768447  16.392981  -4.781019   0.295758
     5  C    1.543197  -2.563670  -2.900316  -4.781019  14.029824   0.246365
     6  C    0.237385   0.235156  -1.103082   0.295758   0.246365   5.706147
     7  H    0.411822  -0.035394   0.004699   0.002387  -0.014625  -0.003727
     8  H   -0.050886   0.409310  -0.007704   0.006827  -0.006809  -0.002616
     9  H   -0.004427  -0.025569  -0.013607   0.454488  -0.053293  -0.009821
    10  H   -0.008952  -0.002418   0.011201  -0.042096   0.413890  -0.008228
    11  H   -0.002243  -0.027412   0.021949  -0.041772   0.003503   0.419112
    12  C    0.326963   0.568339 -10.582062   0.165260   2.197994   0.132726
    13  C   -0.315466  -0.359573   2.009735   0.560277  -1.201794   0.003692
    14  H   -0.001823   0.044067   0.238289  -0.097541  -0.076150  -0.001277
    15  H    0.000514   0.016272  -0.005800  -0.048098  -0.009155  -0.000036
    16  O    0.090502   0.191888  -0.029357  -0.274504  -0.034673  -0.009375
    17  Cl  -0.023148   0.111661   0.412723  -0.202109  -0.193387   0.006911
              7          8          9         10         11         12
     1  C    0.411822  -0.050886  -0.004427  -0.008952  -0.002243   0.326963
     2  C   -0.035394   0.409310  -0.025569  -0.002418  -0.027412   0.568339
     3  C    0.004699  -0.007704  -0.013607   0.011201   0.021949 -10.582062
     4  C    0.002387   0.006827   0.454488  -0.042096  -0.041772   0.165260
     5  C   -0.014625  -0.006809  -0.053293   0.413890   0.003503   2.197994
     6  C   -0.003727  -0.002616  -0.009821  -0.008228   0.419112   0.132726
     7  H    0.445990  -0.002884   0.000016  -0.000050  -0.003193   0.007920
     8  H   -0.002884   0.432837   0.000016   0.000014  -0.000046   0.026452
     9  H    0.000016   0.000016   0.447034  -0.002914  -0.000068   0.011237
    10  H   -0.000050   0.000014  -0.002914   0.445237  -0.003222   0.008745
    11  H   -0.003193  -0.000046  -0.000068  -0.003222   0.441139   0.002182
    12  C    0.007920   0.026452   0.011237   0.008745   0.002182  16.646278
    13  C   -0.000015   0.001793   0.005003   0.000817  -0.000319  -2.956768
    14  H    0.000000   0.000018   0.000637   0.000000   0.000001  -0.213388
    15  H    0.000000  -0.000001  -0.000997   0.000003   0.000000  -0.016553
    16  O    0.000017   0.001200  -0.000495   0.000004   0.000006   0.340999
    17  Cl   0.000023  -0.000269   0.001090   0.000038  -0.000003  -0.387915
             13         14         15         16         17
     1  C   -0.315466  -0.001823   0.000514   0.090502  -0.023148
     2  C   -0.359573   0.044067   0.016272   0.191888   0.111661
     3  C    2.009735   0.238289  -0.005800  -0.029357   0.412723
     4  C    0.560277  -0.097541  -0.048098  -0.274504  -0.202109
     5  C   -1.201794  -0.076150  -0.009155  -0.034673  -0.193387
     6  C    0.003692  -0.001277  -0.000036  -0.009375   0.006911
     7  H   -0.000015   0.000000   0.000000   0.000017   0.000023
     8  H    0.001793   0.000018  -0.000001   0.001200  -0.000269
     9  H    0.005003   0.000637  -0.000997  -0.000495   0.001090
    10  H    0.000817   0.000000   0.000003   0.000004   0.000038
    11  H   -0.000319   0.000001   0.000000   0.000006  -0.000003
    12  C   -2.956768  -0.213388  -0.016553   0.340999  -0.387915
    13  C    8.316756   0.460605   0.412898  -0.176003  -0.060657
    14  H    0.460605   0.459419  -0.024827   0.004169  -0.024160
    15  H    0.412898  -0.024827   0.427974  -0.004837  -0.009900
    16  O   -0.176003   0.004169  -0.004837   8.295552  -0.037901
    17  Cl  -0.060657  -0.024160  -0.009900  -0.037901  17.207612
 Mulliken atomic charges:
              1
     1  C   -0.318378
     2  C    0.356658
     3  C    1.369423
     4  C   -0.969808
     5  C   -0.599880
     6  C   -0.145087
     7  H    0.187017
     8  H    0.192748
     9  H    0.191671
    10  H    0.187933
    11  H    0.190388
    12  C   -0.278408
    13  C   -0.700981
    14  H    0.231962
    15  H    0.262543
    16  O   -0.357192
    17  Cl   0.199392
 Sum of Mulliken charges=   0.00000
 Atomic charges with hydrogens summed into heavy atoms:
              1
     1  C   -0.131361
     2  C    0.549406
     3  C    1.369423
     4  C   -0.778137
     5  C   -0.411947
     6  C    0.045301
     7  H    0.000000
     8  H    0.000000
     9  H    0.000000
    10  H    0.000000
    11  H    0.000000
    12  C   -0.278408
    13  C   -0.206476
    14  H    0.000000
    15  H    0.000000
    16  O   -0.357192
    17  Cl   0.199392
 Sum of Mulliken charges=   0.00000
 Electronic spatial extent (au):  <R**2>=  2128.6414
 Charge=     0.0000 electrons
 Dipole moment (field-independent basis, Debye):
    X=    -5.3894    Y=    -4.5613    Z=    -0.1292  Tot=     7.0617
 Quadrupole moment (field-independent basis, Debye-Ang):
   XX=   -66.5217   YY=   -62.6228   ZZ=   -68.9158
   XY=    -5.5680   XZ=     1.2617   YZ=    -2.9822
 Traceless Quadrupole moment (field-independent basis, Debye-Ang):
   XX=    -0.5016   YY=     3.3973   ZZ=    -2.8957
   XY=    -5.5680   XZ=     1.2617   YZ=    -2.9822
 Octapole moment (field-independent basis, Debye-Ang**2):
  XXX=   -69.2278  YYY=   -12.2191  ZZZ=     2.5923  XYY=   -12.9660
  XXY=    -4.9502  XXZ=    -2.7411  XZZ=    17.1668  YZZ=    -0.9123
  YYZ=    -2.2459  XYZ=    -1.2824
 Hexadecapole moment (field-independent basis, Debye-Ang**3):
 XXXX= -2190.5756 YYYY=  -417.4860 ZZZZ=  -100.8492 XXXY=    20.5094
 XXXZ=    17.4049 YYYX=   -12.2887 YYYZ=    -9.4677 ZZZX=     0.4877
 ZZZY=     0.5155 XXYY=  -433.3887 XXZZ=  -434.8493 YYZZ=   -96.5407
 XXYZ=   -13.1147 YYXZ=    -0.8625 ZZXY=    -4.8277
 N-N= 5.396145228703D+02 E-N=-3.065698054728D+03  KE= 8.409308698593D+02
 1|1|UNPC-UNK|SP|RMP2-FC|6-311+G(d,p)|C8H7Cl1O1|PCUSER|15-Oct-2017|0||#
  MP2/6-311+G(D,P) SCRF=(SOLVENT=ETHANOL) GEOM=CONNECTIVITY||Title Card
  Required||0,1|C|C,1,1.39562951|C,2,1.40548844,1,120.12599899|C,3,1.40
 537942,2,119.62593546,1,-1.95879395,0|C,4,1.39834382,3,120.00121653,2,
 1.49697108,0|C,5,1.3995361,4,120.20590595,3,-1.06514864,0|H,1,1.086627
 38,2,119.8542665,3,-179.38944951,0|H,2,1.08605683,1,121.13162333,6,-17
 9.27764747,0|H,4,1.08552057,3,120.84174715,2,179.84011046,0|H,5,1.0865
 4766,4,119.7254284,3,179.99177357,0|H,6,1.08672227,5,120.01912439,4,17
 9.86135709,0|C,3,1.49406761,2,118.13286946,1,-178.15066587,0|C,12,1.52
 397081,3,118.79086535,2,-169.83856503,0|H,13,1.09111093,12,111.7373862
 ,3,40.68426524,0|H,13,1.08884056,12,108.22075165,3,-81.16102894,0|O,12
 ,1.22263554,3,121.75341027,2,10.8184831,0|Cl,13,1.78484504,12,110.1850
 184,3,160.6416221,0||Version=x86-Win32-G03RevB.05|State=1-A|HF=-841.49
 70055|MP2=-842.93187|RMSD=3.829e-009|PG=C01 [X(C8H7Cl1O1)]||@


 CHARLIE BROWN..'I CAN'T GET THAT STUPID KITE IN THE   
 AIR... I CAN'T... I C A N N O T...'                          
 LUCY..'OH COME NOW CHARLIE BROWN...THAT'S NO WAY TO TALK...  
 THE TROUBLE WITH YOU IS YOU DON'T BELIEVE IN YOURSELF... YOU 
 DON'T BELIEVE IN YOUR OWN ABILITIES...  YOU'VE GOT TO SAY TO 
 YOURSELF...'I BELIEVE I CAN FLY THIS KITE.'... GO AHEAD SAY  
 IT....'
 CHARLIE BROWN..'I BELIEVE THAT I CAN FLY THIS STUPID  
 KITE.....I BELIEVE THAT I CAN FLY THIS KITE........          
 I  A C T U A L L Y  B E L I E V E  T H A T  I  C A N ******' 
 LUCY..'I'LL BET YOU TEN-TO-ONE YOU'RE WRONG.......'    SCHULZ
 Job cpu time:  0 days  0 hours  8 minutes 17.0 seconds.
 File lengths (MBytes):  RWF=   1566 Int=      0 D2E=      0 Chk=     17 Scr=      1
 Normal termination of Gaussian 03 at Sun Oct 15 18:30:19 2017.
