# Supplementary material for: Conformational preferences of α-fluoroketones may influence their reactivity
Source: Beilstein J Org Chem. 2017 Dec 29;13:2915–21. doi: 10.3762/bjoc.13.284 (PMC5753061; doi:10.3762/bjoc.13.284)
Supplement: File 2 — Details of computational conformational analysis. [file Beilstein_J_Org_Chem-13-2915-s002.zip › Computation/CH2Cl30.out]

 Entering Link 1 = C:\G03W\l1.exe PID=      6460.
  
 Copyright (c) 1988,1990,1992,1993,1995,1998,2003, Gaussian, Inc.
                  All Rights Reserved.
  
 This is the Gaussian(R) 03 program.  It is based on the
 the Gaussian(R) 98 system (copyright 1998, Gaussian, Inc.),
 the Gaussian(R) 94 system (copyright 1995, Gaussian, Inc.),
 the Gaussian 92(TM) system (copyright 1992, Gaussian, Inc.),
 the Gaussian 90(TM) system (copyright 1990, Gaussian, Inc.),
 the Gaussian 88(TM) system (copyright 1988, Gaussian, Inc.),
 the Gaussian 86(TM) system (copyright 1986, Carnegie Mellon
 University), and the Gaussian 82(TM) system (copyright 1983,
 Carnegie Mellon University). Gaussian is a federally registered
 trademark of Gaussian, Inc.
  
 This software contains proprietary and confidential information,
 including trade secrets, belonging to Gaussian, Inc.
  
 This software is provided under written license and may be
 used, copied, transmitted, or stored only in accord with that
 written license.
  
 The following legend is applicable only to US Government
 contracts under DFARS:
  
                    RESTRICTED RIGHTS LEGEND
  
 Use, duplication or disclosure by the US Government is subject
 to restrictions as set forth in subparagraph (c)(1)(ii) of the
 Rights in Technical Data and Computer Software clause at DFARS
 252.227-7013.
  
 Gaussian, Inc.
 Carnegie Office Park, Building 6, Pittsburgh, PA 15106 USA
  
 The following legend is applicable only to US Government
 contracts under FAR:
  
                    RESTRICTED RIGHTS LEGEND
  
 Use, reproduction and disclosure by the US Government is subject
 to restrictions as set forth in subparagraph (c) of the
 Commercial Computer Software - Restricted Rights clause at FAR
 52.227-19.
  
 Gaussian, Inc.
 Carnegie Office Park, Building 6, Pittsburgh, PA 15106 USA
  
  
 ---------------------------------------------------------------
 Warning -- This program may not be used in any manner that
 competes with the business of Gaussian, Inc. or will provide
 assistance to any competitor of Gaussian, Inc.  The licensee
 of this program is prohibited from giving any competitor of
 Gaussian, Inc. access to this program.  By using this program,
 the user acknowledges that Gaussian, Inc. is engaged in the
 business of creating and licensing software in the field of
 computational chemistry and represents and warrants to the
 licensee that it is not a competitor of Gaussian, Inc. and that
 it will not use this program in any manner prohibited above.
 ---------------------------------------------------------------
  

 Cite this work as:
 Gaussian 03, Revision B.05,
 M. J. Frisch, G. W. Trucks, H. B. Schlegel, G. E. Scuseria, 
 M. A. Robb, J. R. Cheeseman, J. A. Montgomery, Jr., T. Vreven, 
 K. N. Kudin, J. C. Burant, J. M. Millam, S. S. Iyengar, J. Tomasi, 
 V. Barone, B. Mennucci, M. Cossi, G. Scalmani, N. Rega, 
 G. A. Petersson, H. Nakatsuji, M. Hada, M. Ehara, K. Toyota, 
 R. Fukuda, J. Hasegawa, M. Ishida, T. Nakajima, Y. Honda, O. Kitao, 
 H. Nakai, M. Klene, X. Li, J. E. Knox, H. P. Hratchian, J. B. Cross, 
 C. Adamo, J. Jaramillo, R. Gomperts, R. E. Stratmann, O. Yazyev, 
 A. J. Austin, R. Cammi, C. Pomelli, J. W. Ochterski, P. Y. Ayala, 
 K. Morokuma, G. A. Voth, P. Salvador, J. J. Dannenberg, 
 V. G. Zakrzewski, S. Dapprich, A. D. Daniels, M. C. Strain, 
 O. Farkas, D. K. Malick, A. D. Rabuck, K. Raghavachari, 
 J. B. Foresman, J. V. Ortiz, Q. Cui, A. G. Baboul, S. Clifford, 
 J. Cioslowski, B. B. Stefanov, G. Liu, A. Liashenko, P. Piskorz, 
 I. Komaromi, R. L. Martin, D. J. Fox, T. Keith, M. A. Al-Laham, 
 C. Y. Peng, A. Nanayakkara, M. Challacombe, P. M. W. Gill, 
 B. Johnson, W. Chen, M. W. Wong, C. Gonzalez, and J. A. Pople, 
 Gaussian, Inc., Pittsburgh PA, 2003.
 
 **********************************************
 Gaussian 03:  x86-Win32-G03RevB.05  8-Nov-2003
                  03-Aug-2017 
 **********************************************
 %chk=CH2F.chk
 %mem=6MW
 %nproc=1
 Will use up to    1 processors via shared memory.
 Default route:  MaxDisk=2000MB
 ------------------------------------
 # mp2/6-311+g(d,p) geom=connectivity
 ------------------------------------
 1/38=1,57=2/1;
 2/17=6,18=5,40=1/2;
 3/5=4,6=6,7=111,11=9,16=1,25=1,30=1/1,2,3;
 4//1;
 5/5=2,38=5/2;
 8/10=2,27=262144000/1;
 9/16=-3,27=262144000/6;
 6/7=2,8=2,9=2,10=2/1;
 99/5=1,9=1/99;
 -------------------
 Title Card Required
 -------------------
 Symbolic Z-matrix:
 Charge =  0 Multiplicity = 1
 C
 C                    1    B1
 C                    2    B2       1    A1
 C                    3    B3       2    A2       1    D1       0
 C                    4    B4       3    A3       2    D2       0
 C                    5    B5       4    A4       3    D3       0
 H                    1    B6       2    A5       3    D4       0
 H                    2    B7       1    A6       6    D5       0
 H                    4    B8       3    A7       2    D6       0
 H                    5    B9       4    A8       3    D7       0
 H                    6    B10      5    A9       4    D8       0
 C                    3    B11      2    A10      1    D9       0
 C                    12   B12      3    A11      2    D10      0
 H                    13   B13      12   A12      3    D11      0
 H                    13   B14      12   A13      3    D12      0
 O                    12   B15      3    A14      2    D13      0
 Cl                   13   B16      12   A15      3    D14      0
       Variables:
  B1                    1.39563                  
  B2                    1.40549                  
  B3                    1.40538                  
  B4                    1.39834                  
  B5                    1.39954                  
  B6                    1.08663                  
  B7                    1.08606                  
  B8                    1.08552                  
  B9                    1.08655                  
  B10                   1.08672                  
  B11                   1.49407                  
  B12                   1.52397                  
  B13                   1.09111                  
  B14                   1.08884                  
  B15                   1.22264                  
  B16                   1.78485                  
  A1                  120.126                    
  A2                  119.62594                  
  A3                  120.00122                  
  A4                  120.20591                  
  A5                  119.85427                  
  A6                  121.13162                  
  A7                  120.84175                  
  A8                  119.72543                  
  A9                  120.01912                  
  A10                 118.13287                  
  A11                 118.79087                  
  A12                 111.73739                  
  A13                 108.22075                  
  A14                 121.75341                  
  A15                 110.18502                  
  D1                   -1.95879                  
  D2                    1.49697                  
  D3                   -1.06515                  
  D4                 -179.38945                  
  D5                 -179.27765                  
  D6                  179.84011                  
  D7                  179.99177                  
  D8                  179.86136                  
  D9                 -178.15067                  
  D10                -169.83857                  
  D11                  30.68427                  
  D12                 -91.16103                  
  D13                  10.81848                  
  D14                 150.64162                  
 
                          Input orientation:                          
 ---------------------------------------------------------------------
 Center     Atomic     Atomic              Coordinates (Angstroms)
 Number     Number      Type              X           Y           Z
 ---------------------------------------------------------------------
    1          6             0        0.000000    0.000000    0.000000
    2          6             0        0.000000    0.000000    1.395630
    3          6             0        1.215640    0.000000    2.101049
    4          6             0        2.429323   -0.041757    1.393714
    5          6             0        2.423695   -0.051369   -0.004586
    6          6             0        1.211443   -0.041992   -0.703913
    7          1             0       -0.942372    0.010042   -0.540918
    8          1             0       -0.929419    0.020489    1.957127
    9          1             0        3.379600   -0.039945    1.918427
   10          1             0        3.364661   -0.083566   -0.546927
   11          1             0        1.210638   -0.047227   -1.790623
   12          6             0        1.164022   -0.042519    3.593619
   13          6             0        2.448524    0.192101    4.379428
   14          1             0        3.127787    0.863802    3.852226
   15          1             0        2.923730   -0.772445    4.550902
   16          8             0        0.124541   -0.271404    4.195225
   17         17             0        2.075870    0.921779    5.965104
 ---------------------------------------------------------------------
                    Distance matrix (angstroms):
                    1          2          3          4          5
     1  C    0.000000
     2  C    1.395630   0.000000
     3  C    2.427383   1.405488   0.000000
     4  C    2.801034   2.429682   1.405379   0.000000
     5  C    2.424244   2.799561   2.428113   1.398344   0.000000
     6  C    1.401732   2.424343   2.805280   2.425545   1.399536
     7  H    1.086627   2.153691   3.411321   3.887648   3.409081
     8  H    2.166700   1.086057   2.149980   3.406238   3.885468
     9  H    3.886342   3.420031   2.172019   1.085521   2.147525
    10  H    3.409846   3.886058   3.411311   2.154690   1.086548
    11  H    2.161991   3.408823   3.891961   3.409578   2.159040
    12  C    3.777678   2.487551   1.494068   2.537828   3.812340
    13  C    5.021111   3.864611   2.597675   2.994920   4.390839
    14  H    5.036750   4.069898   2.732962   2.711489   4.025951
    15  H    5.464026   4.370425   3.084805   3.278137   4.639230
    16  O    4.205839   2.815476   2.376916   3.634999   4.793009
    17  Cl   6.382898   5.102844   4.064554   4.685183   6.058482
                    6          7          8          9         10
     6  C    0.000000
     7  H    2.160601   0.000000
     8  H    3.415894   2.498101   0.000000
     9  H    3.402584   4.972959   4.309617   0.000000
    10  H    2.159333   4.308054   4.971945   2.465785   0.000000
    11  H    1.086722   2.490079   4.316255   4.296685   2.487552
    12  C    4.297794   4.640480   2.657926   2.777600   4.689202
    13  C    5.236938   5.978388   4.160227   2.641453   5.018393
    14  H    5.025061   6.049365   4.556698   2.149359   4.506235
    15  H    5.574816   6.440937   4.712024   2.770253   5.163026
    16  O    5.023499   4.862979   2.491007   3.979044   5.746447
    17  Cl   6.793518   7.229757   5.089987   4.358924   6.714034
                   11         12         13         14         15
    11  H    0.000000
    12  C    5.384445   0.000000
    13  C    6.297552   1.523971   0.000000
    14  H    6.028862   2.178227   1.091111   0.000000
    15  H    6.608749   2.132078   1.088841   1.790836   0.000000
    16  O    6.087711   1.222636   2.376902   3.228905   2.865834
    17  Cl   7.863771   2.717587   1.784845   2.360963   2.364155
                   16         17
    16  O    0.000000
    17  Cl   2.892031   0.000000
 Stoichiometry    C8H7ClO
 Framework group  C1[X(C8H7ClO)]
 Deg. of freedom    45
 Full point group                 C1      NOp   1
 Largest Abelian subgroup         C1      NOp   1
 Largest concise Abelian subgroup C1      NOp   1
                         Standard orientation:                         
 ---------------------------------------------------------------------
 Center     Atomic     Atomic              Coordinates (Angstroms)
 Number     Number      Type              X           Y           Z
 ---------------------------------------------------------------------
    1          6             0       -2.891029    1.001886   -0.259603
    2          6             0       -1.519217    1.214095   -0.115096
    3          6             0       -0.653803    0.124417    0.082538
    4          6             0       -1.182219   -1.174551    0.175003
    5          6             0       -2.558581   -1.380798    0.039153
    6          6             0       -3.416425   -0.294338   -0.166780
    7          1             0       -3.554896    1.846648   -0.422131
    8          1             0       -1.096422    2.212829   -0.172486
    9          1             0       -0.531768   -2.030581    0.324936
   10          1             0       -2.962288   -2.386980    0.111293
   11          1             0       -4.485318   -0.458331   -0.274204
   12          6             0        0.800992    0.405851    0.273856
   13          6             0        1.782744   -0.759604    0.254755
   14          1             0        1.439613   -1.566407   -0.394747
   15          1             0        1.905175   -1.118388    1.275470
   16          8             0        1.218326    1.540521    0.456052
   17         17             0        3.374384   -0.214395   -0.341147
 ---------------------------------------------------------------------
 Rotational constants (GHZ):      3.2814978      0.5631990      0.4928347
 Standard basis: 6-311+G(d,p) (5D, 7F)
 There are   270 symmetry adapted basis functions of A   symmetry.
 Integral buffers will be    262144 words long.
 Raffenetti 1 integral format.
 Two-electron integral symmetry is turned on.
   270 basis functions,   433 primitive gaussians,   280 cartesian basis functions
    40 alpha electrons       40 beta electrons
       nuclear repulsion energy       539.8380032250 Hartrees.
 NAtoms=   17 NActive=   17 NUniq=   17 SFac= 1.00D+00 NAtFMM=   60 Big=F
 One-electron integrals computed using PRISM.
 NBasis=   270 RedAO= T  NBF=   270
 NBsUse=   270 1.00D-06 NBFU=   270
 Harris functional with IExCor=  205 diagonalized for initial guess.
 ExpMin= 4.38D-02 ExpMax= 1.06D+05 ExpMxC= 3.62D+03 IAcc=2 IRadAn=         4 AccDes= 0.00D+00
 HarFok:  IExCor= 205 AccDes= 0.00D+00 IRadAn=         4 IDoV=1
 ScaDFX=  1.000000  1.000000  1.000000  1.000000
 Initial guess orbital symmetries:
       Occupied  (A) (A) (A) (A) (A) (A) (A) (A) (A) (A) (A) (A)
                 (A) (A) (A) (A) (A) (A) (A) (A) (A) (A) (A) (A)
                 (A) (A) (A) (A) (A) (A) (A) (A) (A) (A) (A) (A)
                 (A) (A) (A) (A)
       Virtual   (A) (A) (A) (A) (A) (A) (A) (A) (A) (A) (A) (A)
                 (A) (A) (A) (A) (A) (A) (A) (A) (A) (A) (A) (A)
                 (A) (A) (A) (A) (A) (A) (A) (A) (A) (A) (A) (A)
                 (A) (A) (A) (A) (A) (A) (A) (A) (A) (A) (A) (A)
                 (A) (A) (A) (A) (A) (A) (A) (A) (A) (A) (A) (A)
                 (A) (A) (A) (A) (A) (A) (A) (A) (A) (A) (A) (A)
                 (A) (A) (A) (A) (A) (A) (A) (A) (A) (A) (A) (A)
                 (A) (A) (A) (A) (A) (A) (A) (A) (A) (A) (A) (A)
                 (A) (A) (A) (A) (A) (A) (A) (A) (A) (A) (A) (A)
                 (A) (A) (A) (A) (A) (A) (A) (A) (A) (A) (A) (A)
                 (A) (A) (A) (A) (A) (A) (A) (A) (A) (A) (A) (A)
                 (A) (A) (A) (A) (A) (A) (A) (A) (A) (A) (A) (A)
                 (A) (A) (A) (A) (A) (A) (A) (A) (A) (A) (A) (A)
                 (A) (A) (A) (A) (A) (A) (A) (A) (A) (A) (A) (A)
                 (A) (A) (A) (A) (A) (A) (A) (A) (A) (A) (A) (A)
                 (A) (A) (A) (A) (A) (A) (A) (A) (A) (A) (A) (A)
                 (A) (A) (A) (A) (A) (A) (A) (A) (A) (A) (A) (A)
                 (A) (A) (A) (A) (A) (A) (A) (A) (A) (A) (A) (A)
                 (A) (A) (A) (A) (A) (A) (A) (A) (A) (A) (A) (A)
                 (A) (A)
 The electronic state of the initial guess is 1-A.
 Requested convergence on RMS density matrix=1.00D-08 within 128 cycles.
 Requested convergence on MAX density matrix=1.00D-06.
 Requested convergence on             energy=1.00D-06.
 No special actions if energy rises.
 SCF Done:  E(RHF) =  -841.478771534     A.U. after   17 cycles
             Convg  =    0.4965D-08             -V/T =  2.0007
             S**2   =   0.0000
 ExpMin= 4.38D-02 ExpMax= 1.06D+05 ExpMxC= 3.62D+03 IAcc=3 IRadAn=         5 AccDes= 0.00D+00
 HarFok:  IExCor= 205 AccDes= 0.00D+00 IRadAn=         5 IDoV=1
 ScaDFX=  1.000000  1.000000  1.000000  1.000000
 Range of M.O.s used for correlation:    15   270
 NBasis=   270 NAE=    40 NBE=    40 NFC=    14 NFV=     0
 NROrb=    256 NOA=    26 NOB=    26 NVA=   230 NVB=   230

 **** Warning!!: The largest alpha MO coefficient is  0.18321934D+03

 Disk-based method using OVN memory for  9 occupieds at a time.
 Estimated scratch disk usage=   191008330 words.
 Actual    scratch disk usage=   190661706 words.
 JobTyp=1 Pass  1:  I=   1 to   9 NPSUse=  1 ParTrn=F ParDer=F DoDerP=F.
 JobTyp=1 Pass  2:  I=  10 to  18 NPSUse=  1 ParTrn=F ParDer=F DoDerP=F.
 JobTyp=1 Pass  3:  I=  19 to  26 NPSUse=  1 ParTrn=F ParDer=F DoDerP=F.
 Spin components of T(2) and E(2):
     alpha-alpha T2 =       0.7039840387D-01 E2=     -0.1913197515D+00
     alpha-beta  T2 =       0.3677782147D+00 E2=     -0.1057462887D+01
     beta-beta   T2 =       0.7039840387D-01 E2=     -0.1913197515D+00
 ANorm=    0.1228240621D+01
 E2 =    -0.1440102390D+01 EUMP2 =    -0.84291887392453D+03

 **********************************************************************

            Population analysis using the SCF density.

 **********************************************************************

 Orbital symmetries:
       Occupied  (A) (A) (A) (A) (A) (A) (A) (A) (A) (A) (A) (A)
                 (A) (A) (A) (A) (A) (A) (A) (A) (A) (A) (A) (A)
                 (A) (A) (A) (A) (A) (A) (A) (A) (A) (A) (A) (A)
                 (A) (A) (A) (A)
       Virtual   (A) (A) (A) (A) (A) (A) (A) (A) (A) (A) (A) (A)
                 (A) (A) (A) (A) (A) (A) (A) (A) (A) (A) (A) (A)
                 (A) (A) (A) (A) (A) (A) (A) (A) (A) (A) (A) (A)
                 (A) (A) (A) (A) (A) (A) (A) (A) (A) (A) (A) (A)
                 (A) (A) (A) (A) (A) (A) (A) (A) (A) (A) (A) (A)
                 (A) (A) (A) (A) (A) (A) (A) (A) (A) (A) (A) (A)
                 (A) (A) (A) (A) (A) (A) (A) (A) (A) (A) (A) (A)
                 (A) (A) (A) (A) (A) (A) (A) (A) (A) (A) (A) (A)
                 (A) (A) (A) (A) (A) (A) (A) (A) (A) (A) (A) (A)
                 (A) (A) (A) (A) (A) (A) (A) (A) (A) (A) (A) (A)
                 (A) (A) (A) (A) (A) (A) (A) (A) (A) (A) (A) (A)
                 (A) (A) (A) (A) (A) (A) (A) (A) (A) (A) (A) (A)
                 (A) (A) (A) (A) (A) (A) (A) (A) (A) (A) (A) (A)
                 (A) (A) (A) (A) (A) (A) (A) (A) (A) (A) (A) (A)
                 (A) (A) (A) (A) (A) (A) (A) (A) (A) (A) (A) (A)
                 (A) (A) (A) (A) (A) (A) (A) (A) (A) (A) (A) (A)
                 (A) (A) (A) (A) (A) (A) (A) (A) (A) (A) (A) (A)
                 (A) (A) (A) (A) (A) (A) (A) (A) (A) (A) (A) (A)
                 (A) (A) (A) (A) (A) (A) (A) (A) (A) (A) (A) (A)
                 (A) (A)
 The electronic state is 1-A.
 Alpha  occ. eigenvalues -- -104.82866 -20.55997 -11.35708 -11.31432 -11.27303
 Alpha  occ. eigenvalues --  -11.26889 -11.26772 -11.26355 -11.26181 -11.25906
 Alpha  occ. eigenvalues --  -10.55496  -8.02327  -8.02022  -8.02015  -1.40005
 Alpha  occ. eigenvalues --   -1.17825  -1.14297  -1.05996  -1.03999  -0.96948
 Alpha  occ. eigenvalues --   -0.87311  -0.84794  -0.77315  -0.72929  -0.67840
 Alpha  occ. eigenvalues --   -0.66445  -0.65496  -0.63416  -0.61808  -0.61246
 Alpha  occ. eigenvalues --   -0.55848  -0.54213  -0.53625  -0.51765  -0.50320
 Alpha  occ. eigenvalues --   -0.45414  -0.43994  -0.42895  -0.36171  -0.35684
 Alpha virt. eigenvalues --    0.05189   0.05346   0.06665   0.07565   0.08521
 Alpha virt. eigenvalues --    0.09056   0.09383   0.09927   0.11000   0.11649
 Alpha virt. eigenvalues --    0.11973   0.12756   0.13667   0.14527   0.14792
 Alpha virt. eigenvalues --    0.15541   0.16414   0.16671   0.16877   0.18900
 Alpha virt. eigenvalues --    0.19527   0.20292   0.20517   0.20613   0.21159
 Alpha virt. eigenvalues --    0.21945   0.22320   0.23813   0.24446   0.24965
 Alpha virt. eigenvalues --    0.25632   0.26445   0.26816   0.28218   0.29009
 Alpha virt. eigenvalues --    0.29099   0.29655   0.29999   0.30736   0.31271
 Alpha virt. eigenvalues --    0.31628   0.32950   0.33478   0.34592   0.35320
 Alpha virt. eigenvalues --    0.35719   0.36561   0.37782   0.39635   0.41358
 Alpha virt. eigenvalues --    0.42789   0.44100   0.45532   0.45918   0.46730
 Alpha virt. eigenvalues --    0.49088   0.50686   0.52648   0.57320   0.58574
 Alpha virt. eigenvalues --    0.62419   0.63295   0.64043   0.64797   0.66887
 Alpha virt. eigenvalues --    0.67748   0.69162   0.70373   0.70976   0.71232
 Alpha virt. eigenvalues --    0.73086   0.74646   0.75214   0.77060   0.79342
 Alpha virt. eigenvalues --    0.80254   0.81030   0.83279   0.85168   0.85943
 Alpha virt. eigenvalues --    0.87253   0.88381   0.88918   0.90383   0.90804
 Alpha virt. eigenvalues --    0.91439   0.93626   0.95201   0.98593   0.98970
 Alpha virt. eigenvalues --    1.00017   1.00909   1.03497   1.05619   1.07101
 Alpha virt. eigenvalues --    1.08262   1.11233   1.12184   1.12991   1.14157
 Alpha virt. eigenvalues --    1.17223   1.17832   1.19476   1.21020   1.21812
 Alpha virt. eigenvalues --    1.23785   1.26484   1.29060   1.30194   1.32838
 Alpha virt. eigenvalues --    1.35003   1.35974   1.38441   1.39934   1.43701
 Alpha virt. eigenvalues --    1.44884   1.46154   1.49615   1.54569   1.59283
 Alpha virt. eigenvalues --    1.64375   1.71643   1.73660   1.74455   1.74499
 Alpha virt. eigenvalues --    1.76145   1.79260   1.80762   1.81410   1.81950
 Alpha virt. eigenvalues --    1.84922   1.89064   1.89491   1.92843   1.93492
 Alpha virt. eigenvalues --    1.96158   1.98442   2.01595   2.02379   2.04163
 Alpha virt. eigenvalues --    2.05958   2.08921   2.09916   2.11854   2.19928
 Alpha virt. eigenvalues --    2.20700   2.21034   2.22328   2.22916   2.25771
 Alpha virt. eigenvalues --    2.27484   2.31850   2.33064   2.35211   2.35755
 Alpha virt. eigenvalues --    2.38488   2.43434   2.48830   2.52180   2.59551
 Alpha virt. eigenvalues --    2.63770   2.67438   2.69176   2.71983   2.73289
 Alpha virt. eigenvalues --    2.73460   2.75403   2.82127   2.84315   2.84923
 Alpha virt. eigenvalues --    2.88194   2.93264   2.95788   2.98673   2.98845
 Alpha virt. eigenvalues --    3.01582   3.03328   3.03981   3.04087   3.07330
 Alpha virt. eigenvalues --    3.11437   3.14483   3.17226   3.18149   3.21182
 Alpha virt. eigenvalues --    3.22087   3.25890   3.26908   3.28632   3.32910
 Alpha virt. eigenvalues --    3.34095   3.45957   3.46216   3.57723   3.60398
 Alpha virt. eigenvalues --    3.68930   3.74963   3.75907   3.77513   3.88108
 Alpha virt. eigenvalues --    3.90861   3.91642   3.99121   4.02030   4.12426
 Alpha virt. eigenvalues --    4.15870   4.37443   4.41688   4.51059   4.54683
 Alpha virt. eigenvalues --    4.57595   4.76236   5.24502   5.62228   5.77577
 Alpha virt. eigenvalues --    6.28944  10.46389  24.72969  24.93459  24.98710
 Alpha virt. eigenvalues --   25.07901  25.08063  25.18809  25.22078  25.30984
 Alpha virt. eigenvalues --   26.75820  26.82602  27.30958  51.70117 219.32309
          Condensed to atoms (all electrons):
              1          2          3          4          5          6
     1  C    8.126672  -2.592426  -0.683028  -0.679415   1.252579   0.322110
     2  C   -2.592426  14.961452  -1.510951  -4.165320  -1.897359   0.159067
     3  C   -0.683028  -1.510951  18.760411  -1.407372  -2.406683  -1.157907
     4  C   -0.679415  -4.165320  -1.407372  15.127165  -2.864758   0.253681
     5  C    1.252579  -1.897359  -2.406683  -2.864758  11.331563   0.339989
     6  C    0.322110   0.159067  -1.157907   0.253681   0.339989   5.653172
     7  H    0.390701  -0.024448   0.003826   0.001919  -0.018079   0.007176
     8  H   -0.069639   0.388079   0.009832   0.006908  -0.006773  -0.006081
     9  H   -0.002389  -0.030337   0.003114   0.413739  -0.032903  -0.014754
    10  H   -0.015565   0.000025   0.007577  -0.021756   0.377028   0.010211
    11  H    0.012767  -0.035468   0.028002  -0.049325   0.015269   0.397061
    12  C    0.433022   0.459022  -9.264943   0.620440   1.594505   0.206985
    13  C   -0.299031  -0.475042   1.697317   0.300587  -0.879894  -0.037356
    14  H   -0.005324   0.024278   0.196983  -0.087752  -0.058445  -0.005150
    15  H    0.004221   0.012852   0.026520  -0.036263  -0.011774   0.000006
    16  O    0.081047   0.275501  -0.073220  -0.313025  -0.038663  -0.006789
    17  Cl  -0.008350   0.025541   0.314172  -0.087549  -0.118272   0.003343
              7          8          9         10         11         12
     1  C    0.390701  -0.069639  -0.002389  -0.015565   0.012767   0.433022
     2  C   -0.024448   0.388079  -0.030337   0.000025  -0.035468   0.459022
     3  C    0.003826   0.009832   0.003114   0.007577   0.028002  -9.264943
     4  C    0.001919   0.006908   0.413739  -0.021756  -0.049325   0.620440
     5  C   -0.018079  -0.006773  -0.032903   0.377028   0.015269   1.594505
     6  C    0.007176  -0.006081  -0.014754   0.010211   0.397061   0.206985
     7  H    0.491787  -0.003748   0.000029  -0.000090  -0.004425   0.007726
     8  H   -0.003748   0.452365  -0.000024   0.000021  -0.000068   0.045841
     9  H    0.000029  -0.000024   0.501975  -0.004327  -0.000122   0.018462
    10  H   -0.000090   0.000021  -0.004327   0.495926  -0.004479   0.009571
    11  H   -0.004425  -0.000068  -0.000122  -0.004479   0.491238   0.002720
    12  C    0.007726   0.045841   0.018462   0.009571   0.002720  15.256579
    13  C   -0.000089   0.008099   0.004070   0.001275  -0.000309  -2.772973
    14  H   -0.000001   0.000035   0.001046  -0.000003   0.000002  -0.182564
    15  H    0.000000  -0.000002  -0.001038  -0.000001   0.000000  -0.069660
    16  O    0.000066   0.000847  -0.000392   0.000002   0.000009   0.329865
    17  Cl   0.000016  -0.000319   0.000392   0.000026  -0.000002  -0.313674
             13         14         15         16         17
     1  C   -0.299031  -0.005324   0.004221   0.081047  -0.008350
     2  C   -0.475042   0.024278   0.012852   0.275501   0.025541
     3  C    1.697317   0.196983   0.026520  -0.073220   0.314172
     4  C    0.300587  -0.087752  -0.036263  -0.313025  -0.087549
     5  C   -0.879894  -0.058445  -0.011774  -0.038663  -0.118272
     6  C   -0.037356  -0.005150   0.000006  -0.006789   0.003343
     7  H   -0.000089  -0.000001   0.000000   0.000066   0.000016
     8  H    0.008099   0.000035  -0.000002   0.000847  -0.000319
     9  H    0.004070   0.001046  -0.001038  -0.000392   0.000392
    10  H    0.001275  -0.000003  -0.000001   0.000002   0.000026
    11  H   -0.000309   0.000002   0.000000   0.000009  -0.000002
    12  C   -2.772973  -0.182564  -0.069660   0.329865  -0.313674
    13  C    8.289773   0.466988   0.423098  -0.154946   0.082218
    14  H    0.466988   0.534278  -0.031485   0.005507  -0.048211
    15  H    0.423098  -0.031485   0.472094  -0.007715  -0.010195
    16  O   -0.154946   0.005507  -0.007715   8.197723  -0.039403
    17  Cl   0.082218  -0.048211  -0.010195  -0.039403  16.985646
 Mulliken atomic charges:
              1
     1  C   -0.267953
     2  C    0.425533
     3  C    1.456351
     4  C   -1.011902
     5  C   -0.577330
     6  C   -0.124764
     7  H    0.147634
     8  H    0.174625
     9  H    0.143459
    10  H    0.144559
    11  H    0.147131
    12  C   -0.380922
    13  C   -0.653787
    14  H    0.189818
    15  H    0.229344
    16  O   -0.256414
    17  Cl   0.214620
 Sum of Mulliken charges=   0.00000
 Atomic charges with hydrogens summed into heavy atoms:
              1
     1  C   -0.120319
     2  C    0.600158
     3  C    1.456351
     4  C   -0.868443
     5  C   -0.432772
     6  C    0.022367
     7  H    0.000000
     8  H    0.000000
     9  H    0.000000
    10  H    0.000000
    11  H    0.000000
    12  C   -0.380922
    13  C   -0.234625
    14  H    0.000000
    15  H    0.000000
    16  O   -0.256414
    17  Cl   0.214620
 Sum of Mulliken charges=   0.00000
 Electronic spatial extent (au):  <R**2>=  2113.1445
 Charge=     0.0000 electrons
 Dipole moment (field-independent basis, Debye):
    X=    -4.0564    Y=    -3.1719    Z=     0.1127  Tot=     5.1505
 Quadrupole moment (field-independent basis, Debye-Ang):
   XX=   -66.4074   YY=   -63.6447   ZZ=   -68.7869
   XY=    -4.5060   XZ=     1.8768   YZ=    -3.1120
 Traceless Quadrupole moment (field-independent basis, Debye-Ang):
   XX=    -0.1278   YY=     2.6350   ZZ=    -2.5073
   XY=    -4.5060   XZ=     1.8768   YZ=    -3.1120
 Octapole moment (field-independent basis, Debye-Ang**2):
  XXX=   -43.6799  YYY=    -6.2645  ZZZ=     3.3309  XYY=    -9.4811
  XXY=    -1.0049  XXZ=    -3.4578  XZZ=    17.5557  YZZ=     0.4159
  YYZ=    -2.3924  XYZ=    -1.9017
 Hexadecapole moment (field-independent basis, Debye-Ang**3):
 XXXX= -2176.3828 YYYY=  -426.4837 ZZZZ=  -112.7147 XXXY=    21.3649
 XXXZ=    16.6306 YYYX=    -9.7928 YYYZ=    -8.4424 ZZZX=     0.0655
 ZZZY=     0.8680 XXYY=  -436.7509 XXZZ=  -424.9247 YYZZ=   -99.7980
 XXYZ=   -14.2970 YYXZ=    -0.6458 ZZXY=    -4.0418
 N-N= 5.398380032250D+02 E-N=-3.065847952618D+03  KE= 8.409117555187D+02
 1|1|UNPC-UNK|SP|RMP2-FC|6-311+G(d,p)|C8H7Cl1O1|PCUSER|03-Aug-2017|0||#
  MP2/6-311+G(D,P) GEOM=CONNECTIVITY||Title Card Required||0,1|C|C,1,1.
 39562951|C,2,1.40548844,1,120.12599899|C,3,1.40537942,2,119.62593546,1
 ,-1.95879395,0|C,4,1.39834382,3,120.00121653,2,1.49697108,0|C,5,1.3995
 361,4,120.20590595,3,-1.06514864,0|H,1,1.08662738,2,119.8542665,3,-179
 .38944951,0|H,2,1.08605683,1,121.13162333,6,-179.27764747,0|H,4,1.0855
 2057,3,120.84174715,2,179.84011046,0|H,5,1.08654766,4,119.7254284,3,17
 9.99177357,0|H,6,1.08672227,5,120.01912439,4,179.86135709,0|C,3,1.4940
 6761,2,118.13286946,1,-178.15066587,0|C,12,1.52397081,3,118.79086535,2
 ,-169.83856503,0|H,13,1.09111093,12,111.7373862,3,30.68426524,0|H,13,1
 .08884056,12,108.22075165,3,-91.16102894,0|O,12,1.22263554,3,121.75341
 027,2,10.8184831,0|Cl,13,1.78484504,12,110.1850184,3,150.6416221,0||Ve
 rsion=x86-Win32-G03RevB.05|State=1-A|HF=-841.4787715|MP2=-842.9188739|
 RMSD=4.965e-009|PG=C01 [X(C8H7Cl1O1)]||@


 LORD, MAN... WERE YE BUT WHYLES WHERE I AM, 
 THE GENTILES YE WAD NE'ER ENVY 'EM.         
 IT'S TRUE, THEY NEEDNA STARVE OR SWEAT,     
 THRO' WINTER'S CAULD OR SIMMER'S HEAT...    
 THEY'VE NAE SAIR WARK TO CRAZE THEIR BANES, 
 AND FILL AULD AGE WITH GRIPS AN' GRANES...  
                                             
 BUT HUMAN BODIES ARE SIC FOOLS              
 FOR A' THEIR COLLEGES AND SCHOOLS,          
 THAT WHEN NAE REAL ILLS PERPLEX THEM,       
 THEY MAK ENOW THEMSELVES TO VEX THEM,       
 AN' AYE THE LESS THEY HAE TO STURT THEM,    
 IN LIKE PROPORTION LESS WILL HURT THEM....  
                                             
                (ROBERT BURNS 'THE TWA DOGS')
 Job cpu time:  0 days  0 hours  7 minutes 28.0 seconds.
 File lengths (MBytes):  RWF=   1503 Int=      0 D2E=      0 Chk=     17 Scr=      1
 Normal termination of Gaussian 03 at Thu Aug 03 17:47:36 2017.
