# Supplementary material for: Conformational preferences of α-fluoroketones may influence their reactivity
Source: Beilstein J Org Chem. 2017 Dec 29;13:2915–21. doi: 10.3762/bjoc.13.284 (PMC5753061; doi:10.3762/bjoc.13.284)
Supplement: File 2 — Details of computational conformational analysis. [file Beilstein_J_Org_Chem-13-2915-s002.zip › Computation/CH2Cl30_EtOH.out]

 Entering Link 1 = C:\G03W\l1.exe PID=      1192.
  
 Copyright (c) 1988,1990,1992,1993,1995,1998,2003, Gaussian, Inc.
                  All Rights Reserved.
  
 This is the Gaussian(R) 03 program.  It is based on the
 the Gaussian(R) 98 system (copyright 1998, Gaussian, Inc.),
 the Gaussian(R) 94 system (copyright 1995, Gaussian, Inc.),
 the Gaussian 92(TM) system (copyright 1992, Gaussian, Inc.),
 the Gaussian 90(TM) system (copyright 1990, Gaussian, Inc.),
 the Gaussian 88(TM) system (copyright 1988, Gaussian, Inc.),
 the Gaussian 86(TM) system (copyright 1986, Carnegie Mellon
 University), and the Gaussian 82(TM) system (copyright 1983,
 Carnegie Mellon University). Gaussian is a federally registered
 trademark of Gaussian, Inc.
  
 This software contains proprietary and confidential information,
 including trade secrets, belonging to Gaussian, Inc.
  
 This software is provided under written license and may be
 used, copied, transmitted, or stored only in accord with that
 written license.
  
 The following legend is applicable only to US Government
 contracts under DFARS:
  
                    RESTRICTED RIGHTS LEGEND
  
 Use, duplication or disclosure by the US Government is subject
 to restrictions as set forth in subparagraph (c)(1)(ii) of the
 Rights in Technical Data and Computer Software clause at DFARS
 252.227-7013.
  
 Gaussian, Inc.
 Carnegie Office Park, Building 6, Pittsburgh, PA 15106 USA
  
 The following legend is applicable only to US Government
 contracts under FAR:
  
                    RESTRICTED RIGHTS LEGEND
  
 Use, reproduction and disclosure by the US Government is subject
 to restrictions as set forth in subparagraph (c) of the
 Commercial Computer Software - Restricted Rights clause at FAR
 52.227-19.
  
 Gaussian, Inc.
 Carnegie Office Park, Building 6, Pittsburgh, PA 15106 USA
  
  
 ---------------------------------------------------------------
 Warning -- This program may not be used in any manner that
 competes with the business of Gaussian, Inc. or will provide
 assistance to any competitor of Gaussian, Inc.  The licensee
 of this program is prohibited from giving any competitor of
 Gaussian, Inc. access to this program.  By using this program,
 the user acknowledges that Gaussian, Inc. is engaged in the
 business of creating and licensing software in the field of
 computational chemistry and represents and warrants to the
 licensee that it is not a competitor of Gaussian, Inc. and that
 it will not use this program in any manner prohibited above.
 ---------------------------------------------------------------
  

 Cite this work as:
 Gaussian 03, Revision B.05,
 M. J. Frisch, G. W. Trucks, H. B. Schlegel, G. E. Scuseria, 
 M. A. Robb, J. R. Cheeseman, J. A. Montgomery, Jr., T. Vreven, 
 K. N. Kudin, J. C. Burant, J. M. Millam, S. S. Iyengar, J. Tomasi, 
 V. Barone, B. Mennucci, M. Cossi, G. Scalmani, N. Rega, 
 G. A. Petersson, H. Nakatsuji, M. Hada, M. Ehara, K. Toyota, 
 R. Fukuda, J. Hasegawa, M. Ishida, T. Nakajima, Y. Honda, O. Kitao, 
 H. Nakai, M. Klene, X. Li, J. E. Knox, H. P. Hratchian, J. B. Cross, 
 C. Adamo, J. Jaramillo, R. Gomperts, R. E. Stratmann, O. Yazyev, 
 A. J. Austin, R. Cammi, C. Pomelli, J. W. Ochterski, P. Y. Ayala, 
 K. Morokuma, G. A. Voth, P. Salvador, J. J. Dannenberg, 
 V. G. Zakrzewski, S. Dapprich, A. D. Daniels, M. C. Strain, 
 O. Farkas, D. K. Malick, A. D. Rabuck, K. Raghavachari, 
 J. B. Foresman, J. V. Ortiz, Q. Cui, A. G. Baboul, S. Clifford, 
 J. Cioslowski, B. B. Stefanov, G. Liu, A. Liashenko, P. Piskorz, 
 I. Komaromi, R. L. Martin, D. J. Fox, T. Keith, M. A. Al-Laham, 
 C. Y. Peng, A. Nanayakkara, M. Challacombe, P. M. W. Gill, 
 B. Johnson, W. Chen, M. W. Wong, C. Gonzalez, and J. A. Pople, 
 Gaussian, Inc., Pittsburgh PA, 2003.
 
 **********************************************
 Gaussian 03:  x86-Win32-G03RevB.05  8-Nov-2003
                  15-Oct-2017 
 **********************************************
 %chk=CH2F.chk
 %mem=6MW
 %nproc=1
 Will use up to    1 processors via shared memory.
 Default route:  MaxDisk=2000MB
 -----------------------------------------------------------
 # mp2/6-311+g(d,p) scrf=(solvent=ethanol) geom=connectivity
 -----------------------------------------------------------
 1/38=1,57=2/1;
 2/17=6,18=5,40=1/2;
 3/5=4,6=6,7=111,11=9,16=1,25=1,30=1,70=2201,72=4/1,2,3;
 4//1;
 5/5=2,38=5,53=4/2;
 8/10=2,27=262144000/1;
 9/16=-3,27=262144000/6;
 6/7=2,8=2,9=2,10=2/1;
 99/5=1,9=1/99;
 -------------------
 Title Card Required
 -------------------
 Symbolic Z-matrix:
 Charge =  0 Multiplicity = 1
 C
 C                    1    B1
 C                    2    B2       1    A1
 C                    3    B3       2    A2       1    D1       0
 C                    4    B4       3    A3       2    D2       0
 C                    5    B5       4    A4       3    D3       0
 H                    1    B6       2    A5       3    D4       0
 H                    2    B7       1    A6       6    D5       0
 H                    4    B8       3    A7       2    D6       0
 H                    5    B9       4    A8       3    D7       0
 H                    6    B10      5    A9       4    D8       0
 C                    3    B11      2    A10      1    D9       0
 C                    12   B12      3    A11      2    D10      0
 H                    13   B13      12   A12      3    D11      0
 H                    13   B14      12   A13      3    D12      0
 O                    12   B15      3    A14      2    D13      0
 Cl                   13   B16      12   A15      3    D14      0
       Variables:
  B1                    1.39563                  
  B2                    1.40549                  
  B3                    1.40538                  
  B4                    1.39834                  
  B5                    1.39954                  
  B6                    1.08663                  
  B7                    1.08606                  
  B8                    1.08552                  
  B9                    1.08655                  
  B10                   1.08672                  
  B11                   1.49407                  
  B12                   1.52397                  
  B13                   1.09111                  
  B14                   1.08884                  
  B15                   1.22264                  
  B16                   1.78485                  
  A1                  120.126                    
  A2                  119.62594                  
  A3                  120.00122                  
  A4                  120.20591                  
  A5                  119.85427                  
  A6                  121.13162                  
  A7                  120.84175                  
  A8                  119.72543                  
  A9                  120.01912                  
  A10                 118.13287                  
  A11                 118.79087                  
  A12                 111.73739                  
  A13                 108.22075                  
  A14                 121.75341                  
  A15                 110.18502                  
  D1                   -1.95879                  
  D2                    1.49697                  
  D3                   -1.06515                  
  D4                 -179.38945                  
  D5                 -179.27765                  
  D6                  179.84011                  
  D7                  179.99177                  
  D8                  179.86136                  
  D9                 -178.15067                  
  D10                -169.83857                  
  D11                  30.68427                  
  D12                 -91.16103                  
  D13                  10.81848                  
  D14                 150.64162                  
 
                          Input orientation:                          
 ---------------------------------------------------------------------
 Center     Atomic     Atomic              Coordinates (Angstroms)
 Number     Number      Type              X           Y           Z
 ---------------------------------------------------------------------
    1          6             0        0.000000    0.000000    0.000000
    2          6             0        0.000000    0.000000    1.395630
    3          6             0        1.215640    0.000000    2.101049
    4          6             0        2.429323   -0.041757    1.393714
    5          6             0        2.423695   -0.051369   -0.004586
    6          6             0        1.211443   -0.041992   -0.703913
    7          1             0       -0.942372    0.010042   -0.540918
    8          1             0       -0.929419    0.020489    1.957127
    9          1             0        3.379600   -0.039945    1.918427
   10          1             0        3.364661   -0.083566   -0.546927
   11          1             0        1.210638   -0.047227   -1.790623
   12          6             0        1.164022   -0.042519    3.593619
   13          6             0        2.448524    0.192101    4.379428
   14          1             0        3.127787    0.863802    3.852226
   15          1             0        2.923730   -0.772445    4.550902
   16          8             0        0.124541   -0.271404    4.195225
   17         17             0        2.075870    0.921779    5.965104
 ---------------------------------------------------------------------
                    Distance matrix (angstroms):
                    1          2          3          4          5
     1  C    0.000000
     2  C    1.395630   0.000000
     3  C    2.427383   1.405488   0.000000
     4  C    2.801034   2.429682   1.405379   0.000000
     5  C    2.424244   2.799561   2.428113   1.398344   0.000000
     6  C    1.401732   2.424343   2.805280   2.425545   1.399536
     7  H    1.086627   2.153691   3.411321   3.887648   3.409081
     8  H    2.166700   1.086057   2.149980   3.406238   3.885468
     9  H    3.886342   3.420031   2.172019   1.085521   2.147525
    10  H    3.409846   3.886058   3.411311   2.154690   1.086548
    11  H    2.161991   3.408823   3.891961   3.409578   2.159040
    12  C    3.777678   2.487551   1.494068   2.537828   3.812340
    13  C    5.021111   3.864611   2.597675   2.994920   4.390839
    14  H    5.036750   4.069898   2.732962   2.711489   4.025951
    15  H    5.464026   4.370425   3.084805   3.278137   4.639230
    16  O    4.205839   2.815476   2.376916   3.634999   4.793009
    17  Cl   6.382898   5.102844   4.064554   4.685183   6.058482
                    6          7          8          9         10
     6  C    0.000000
     7  H    2.160601   0.000000
     8  H    3.415894   2.498101   0.000000
     9  H    3.402584   4.972959   4.309617   0.000000
    10  H    2.159333   4.308054   4.971945   2.465785   0.000000
    11  H    1.086722   2.490079   4.316255   4.296685   2.487552
    12  C    4.297794   4.640480   2.657926   2.777600   4.689202
    13  C    5.236938   5.978388   4.160227   2.641453   5.018393
    14  H    5.025061   6.049365   4.556698   2.149359   4.506235
    15  H    5.574816   6.440937   4.712024   2.770253   5.163026
    16  O    5.023499   4.862979   2.491007   3.979044   5.746447
    17  Cl   6.793518   7.229757   5.089987   4.358924   6.714034
                   11         12         13         14         15
    11  H    0.000000
    12  C    5.384445   0.000000
    13  C    6.297552   1.523971   0.000000
    14  H    6.028862   2.178227   1.091111   0.000000
    15  H    6.608749   2.132078   1.088841   1.790836   0.000000
    16  O    6.087711   1.222636   2.376902   3.228905   2.865834
    17  Cl   7.863771   2.717587   1.784845   2.360963   2.364155
                   16         17
    16  O    0.000000
    17  Cl   2.892031   0.000000
 Stoichiometry    C8H7ClO
 Framework group  C1[X(C8H7ClO)]
 Deg. of freedom    45
 Full point group                 C1      NOp   1
 Largest Abelian subgroup         C1      NOp   1
 Largest concise Abelian subgroup C1      NOp   1
                         Standard orientation:                         
 ---------------------------------------------------------------------
 Center     Atomic     Atomic              Coordinates (Angstroms)
 Number     Number      Type              X           Y           Z
 ---------------------------------------------------------------------
    1          6             0       -2.891029    1.001886   -0.259603
    2          6             0       -1.519217    1.214095   -0.115096
    3          6             0       -0.653803    0.124417    0.082538
    4          6             0       -1.182219   -1.174551    0.175003
    5          6             0       -2.558581   -1.380798    0.039153
    6          6             0       -3.416425   -0.294338   -0.166780
    7          1             0       -3.554896    1.846648   -0.422131
    8          1             0       -1.096422    2.212829   -0.172486
    9          1             0       -0.531768   -2.030581    0.324936
   10          1             0       -2.962288   -2.386980    0.111293
   11          1             0       -4.485318   -0.458331   -0.274204
   12          6             0        0.800992    0.405851    0.273856
   13          6             0        1.782744   -0.759604    0.254755
   14          1             0        1.439613   -1.566407   -0.394747
   15          1             0        1.905175   -1.118388    1.275470
   16          8             0        1.218326    1.540521    0.456052
   17         17             0        3.374384   -0.214395   -0.341147
 ---------------------------------------------------------------------
 Rotational constants (GHZ):      3.2814978      0.5631990      0.4928347
 Standard basis: 6-311+G(d,p) (5D, 7F)
 There are   270 symmetry adapted basis functions of A   symmetry.
 Integral buffers will be    262144 words long.
 Raffenetti 1 integral format.
 Two-electron integral symmetry is turned on.
   270 basis functions,   433 primitive gaussians,   280 cartesian basis functions
    40 alpha electrons       40 beta electrons
       nuclear repulsion energy       539.8380032250 Hartrees.
 NAtoms=   17 NActive=   17 NUniq=   17 SFac= 1.00D+00 NAtFMM=   60 Big=F
 ------------------------------------------------------------------------------
 United Atom Topological Model (UA0  parameters set).
  Nord Group  Hybr  Charge Alpha Radius          Bonded to
    1   CH    *     0.00   1.00  2.125   C2   [s]  C6   [s]
    2   CH    *     0.00   1.00  2.125   C1   [s]  C3   [s]
    3   C     *     0.00   1.00  1.925   C2   [s]  C4   [s]  C12  [s]
    4   CH    *     0.00   1.00  2.125   C3   [s]  C5   [s]
    5   CH    *     0.00   1.00  2.125   C4   [s]  C6   [s]
    6   CH    *     0.00   1.00  2.125   C1   [s]  C5   [s]
   12   C     *     0.00   1.00  1.925   C3   [s]  C13  [s]  O16  [d]
   13   CH2   *     0.00   1.00  2.325   C12  [s] Cl17  [s]
   16   O     *     0.00   1.00  1.750   C12  [d]
   17  Cl     *     0.00   1.00  1.973   C13  [s]
 ------------------------------------------------------------------------------
 Polarizable Continuum Model (PCM)
 =================================
 Model                : PCM.
 Atomic radii         : UA0 (Simple United Atom Topological Model).
 Polarization charges : Total charges.
 Charge compensation  : None.
 Solution method      : Matrix inversion.
 Cavity               : GePol (RMin=0.200 OFac=0.890).
                        Default sphere list used, NSphG=   10.
                        Tesserae with average area of 0.200 Ang**2.
 Solvent              : Ethanol, Eps=  24.550000.
 ------------------------------------------------------------------------------
 One-electron integrals computed using PRISM.
 NBasis=   270 RedAO= T  NBF=   270
 NBsUse=   270 1.00D-06 NBFU=   270
 Harris functional with IExCor=  205 diagonalized for initial guess.
 ExpMin= 4.38D-02 ExpMax= 1.06D+05 ExpMxC= 3.62D+03 IAcc=2 IRadAn=         4 AccDes= 0.00D+00
 HarFok:  IExCor= 205 AccDes= 0.00D+00 IRadAn=         4 IDoV=1
 ScaDFX=  1.000000  1.000000  1.000000  1.000000
 Initial guess orbital symmetries:
       Occupied  (A) (A) (A) (A) (A) (A) (A) (A) (A) (A) (A) (A)
                 (A) (A) (A) (A) (A) (A) (A) (A) (A) (A) (A) (A)
                 (A) (A) (A) (A) (A) (A) (A) (A) (A) (A) (A) (A)
                 (A) (A) (A) (A)
       Virtual   (A) (A) (A) (A) (A) (A) (A) (A) (A) (A) (A) (A)
                 (A) (A) (A) (A) (A) (A) (A) (A) (A) (A) (A) (A)
                 (A) (A) (A) (A) (A) (A) (A) (A) (A) (A) (A) (A)
                 (A) (A) (A) (A) (A) (A) (A) (A) (A) (A) (A) (A)
                 (A) (A) (A) (A) (A) (A) (A) (A) (A) (A) (A) (A)
                 (A) (A) (A) (A) (A) (A) (A) (A) (A) (A) (A) (A)
                 (A) (A) (A) (A) (A) (A) (A) (A) (A) (A) (A) (A)
                 (A) (A) (A) (A) (A) (A) (A) (A) (A) (A) (A) (A)
                 (A) (A) (A) (A) (A) (A) (A) (A) (A) (A) (A) (A)
                 (A) (A) (A) (A) (A) (A) (A) (A) (A) (A) (A) (A)
                 (A) (A) (A) (A) (A) (A) (A) (A) (A) (A) (A) (A)
                 (A) (A) (A) (A) (A) (A) (A) (A) (A) (A) (A) (A)
                 (A) (A) (A) (A) (A) (A) (A) (A) (A) (A) (A) (A)
                 (A) (A) (A) (A) (A) (A) (A) (A) (A) (A) (A) (A)
                 (A) (A) (A) (A) (A) (A) (A) (A) (A) (A) (A) (A)
                 (A) (A) (A) (A) (A) (A) (A) (A) (A) (A) (A) (A)
                 (A) (A) (A) (A) (A) (A) (A) (A) (A) (A) (A) (A)
                 (A) (A) (A) (A) (A) (A) (A) (A) (A) (A) (A) (A)
                 (A) (A) (A) (A) (A) (A) (A) (A) (A) (A) (A) (A)
                 (A) (A)
 The electronic state of the initial guess is 1-A.
 Requested convergence on RMS density matrix=1.00D-08 within 128 cycles.
 Requested convergence on MAX density matrix=1.00D-06.
 Requested convergence on             energy=1.00D-06.
 No special actions if energy rises.
 Warning! T(1204, 262)=0.31559564D+02 is big!
          T(1204,1204)=0.14473820D+02 T( 262, 262)=0.24945677D+02
 Warning! T( 262,1204)=0.48633818D+02 is big!
          T( 262, 262)=0.24945677D+02 T(1204,1204)=0.14473820D+02
 Error on total polarization charges =  0.02546
 SCF Done:  E(RHF) =  -841.496357193     A.U. after   16 cycles
             Convg  =    0.8520D-08             -V/T =  2.0007
             S**2   =   0.0000
 --------------------------------------------------------------------
 Variational PCM results
 =======================
 <psi(f)|   H    |psi(f)>                     (a.u.) =    -841.475108
 <psi(f)|H+V(f)/2|psi(f)>                     (a.u.) =    -841.496357
 Total free energy in solution:
  with all non electrostatic terms            (a.u.) =    -841.492884
 --------------------------------------------------------------------
 (Polarized solute)-Solvent               (kcal/mol) =     -13.33
 --------------------------------------------------------------------
 Cavitation energy                        (kcal/mol) =      15.69
 Dispersion energy                        (kcal/mol) =     -14.66
 Repulsion energy                         (kcal/mol) =       1.16
 Total non electrostatic                  (kcal/mol) =       2.18
 --------------------------------------------------------------------
 Partition over spheres:
 Sphere  on Atom  Surface  Charge   GEl     GCav    GDR
    1      C1      17.32  -0.034   -0.88    1.71   -1.57
    2      C2      13.61  -0.021   -0.37    1.68   -1.44
    3      C3       0.89   0.001    0.00    0.25   -0.08
    4      C4      10.80  -0.016   -0.59    1.48   -1.16
    5      C5      17.31  -0.035   -1.04    1.71   -1.59
    6      C6      17.37  -0.045   -1.09    1.72   -1.55
    7      C12      1.59  -0.012   -0.03    0.35   -0.16
    8      C13     23.05  -0.145   -1.77    2.55   -2.20
    9      O16     13.37   0.168   -3.79    1.70   -1.35
   10     Cl17     25.23   0.107   -1.27    2.54   -2.40
 Added spheres:    42.04   0.007   -2.52    0.00    0.00
 --------------------------------------------------------------------
 After PCM corrections, the SCF energy is  -841.496357193     a.u.
 --------------------------------------------------------------------
 ExpMin= 4.38D-02 ExpMax= 1.06D+05 ExpMxC= 3.62D+03 IAcc=3 IRadAn=         5 AccDes= 0.00D+00
 HarFok:  IExCor= 205 AccDes= 0.00D+00 IRadAn=         5 IDoV=1
 ScaDFX=  1.000000  1.000000  1.000000  1.000000
 Range of M.O.s used for correlation:    15   270
 NBasis=   270 NAE=    40 NBE=    40 NFC=    14 NFV=     0
 NROrb=    256 NOA=    26 NOB=    26 NVA=   230 NVB=   230

 **** Warning!!: The largest alpha MO coefficient is  0.17095530D+03

 Disk-based method using OVN memory for  9 occupieds at a time.
 Estimated scratch disk usage=   191008330 words.
 Actual    scratch disk usage=   190661706 words.
 JobTyp=1 Pass  1:  I=   1 to   9 NPSUse=  1 ParTrn=F ParDer=F DoDerP=F.
 JobTyp=1 Pass  2:  I=  10 to  18 NPSUse=  1 ParTrn=F ParDer=F DoDerP=F.
 JobTyp=1 Pass  3:  I=  19 to  26 NPSUse=  1 ParTrn=F ParDer=F DoDerP=F.
 Spin components of T(2) and E(2):
     alpha-alpha T2 =       0.7001368121D-01 E2=     -0.1907957999D+00
     alpha-beta  T2 =       0.3650193457D+00 E2=     -0.1053486245D+01
     beta-beta   T2 =       0.7001368121D-01 E2=     -0.1907957999D+00
 ANorm=    0.1226803451D+01
 E2 =    -0.1435077845D+01 EUMP2 =    -0.84293143503759D+03

 **********************************************************************

            Population analysis using the SCF density.

 **********************************************************************

 Orbital symmetries:
       Occupied  (A) (A) (A) (A) (A) (A) (A) (A) (A) (A) (A) (A)
                 (A) (A) (A) (A) (A) (A) (A) (A) (A) (A) (A) (A)
                 (A) (A) (A) (A) (A) (A) (A) (A) (A) (A) (A) (A)
                 (A) (A) (A) (A)
       Virtual   (A) (A) (A) (A) (A) (A) (A) (A) (A) (A) (A) (A)
                 (A) (A) (A) (A) (A) (A) (A) (A) (A) (A) (A) (A)
                 (A) (A) (A) (A) (A) (A) (A) (A) (A) (A) (A) (A)
                 (A) (A) (A) (A) (A) (A) (A) (A) (A) (A) (A) (A)
                 (A) (A) (A) (A) (A) (A) (A) (A) (A) (A) (A) (A)
                 (A) (A) (A) (A) (A) (A) (A) (A) (A) (A) (A) (A)
                 (A) (A) (A) (A) (A) (A) (A) (A) (A) (A) (A) (A)
                 (A) (A) (A) (A) (A) (A) (A) (A) (A) (A) (A) (A)
                 (A) (A) (A) (A) (A) (A) (A) (A) (A) (A) (A) (A)
                 (A) (A) (A) (A) (A) (A) (A) (A) (A) (A) (A) (A)
                 (A) (A) (A) (A) (A) (A) (A) (A) (A) (A) (A) (A)
                 (A) (A) (A) (A) (A) (A) (A) (A) (A) (A) (A) (A)
                 (A) (A) (A) (A) (A) (A) (A) (A) (A) (A) (A) (A)
                 (A) (A) (A) (A) (A) (A) (A) (A) (A) (A) (A) (A)
                 (A) (A) (A) (A) (A) (A) (A) (A) (A) (A) (A) (A)
                 (A) (A) (A) (A) (A) (A) (A) (A) (A) (A) (A) (A)
                 (A) (A) (A) (A) (A) (A) (A) (A) (A) (A) (A) (A)
                 (A) (A) (A) (A) (A) (A) (A) (A) (A) (A) (A) (A)
                 (A) (A) (A) (A) (A) (A) (A) (A) (A) (A) (A) (A)
                 (A) (A)
 The electronic state is 1-A.
 Alpha  occ. eigenvalues -- -104.83874 -20.56624 -11.36482 -11.31126 -11.26231
 Alpha  occ. eigenvalues --  -11.26117 -11.25594 -11.25550 -11.24775 -11.24689
 Alpha  occ. eigenvalues --  -10.56526  -8.03355  -8.03066  -8.03062  -1.40963
 Alpha  occ. eigenvalues --   -1.16986  -1.14923  -1.05321  -1.02963  -0.96937
 Alpha  occ. eigenvalues --   -0.86604  -0.83738  -0.76865  -0.72428  -0.67252
 Alpha  occ. eigenvalues --   -0.66315  -0.65062  -0.62588  -0.61627  -0.60045
 Alpha  occ. eigenvalues --   -0.56107  -0.54459  -0.52624  -0.50554  -0.50331
 Alpha  occ. eigenvalues --   -0.46410  -0.45070  -0.43611  -0.35414  -0.34893
 Alpha virt. eigenvalues --    0.05415   0.06674   0.07701   0.08267   0.09201
 Alpha virt. eigenvalues --    0.09922   0.10056   0.10276   0.11395   0.12095
 Alpha virt. eigenvalues --    0.12456   0.13070   0.13575   0.14802   0.15100
 Alpha virt. eigenvalues --    0.15664   0.16463   0.16570   0.17048   0.18782
 Alpha virt. eigenvalues --    0.19857   0.20671   0.20807   0.21239   0.21547
 Alpha virt. eigenvalues --    0.22524   0.22873   0.24420   0.25172   0.25589
 Alpha virt. eigenvalues --    0.25888   0.27211   0.27856   0.28987   0.29242
 Alpha virt. eigenvalues --    0.29667   0.30588   0.31094   0.31549   0.31661
 Alpha virt. eigenvalues --    0.32576   0.34063   0.34301   0.35773   0.36093
 Alpha virt. eigenvalues --    0.36462   0.37320   0.38269   0.38706   0.40613
 Alpha virt. eigenvalues --    0.40951   0.43733   0.46057   0.46541   0.47609
 Alpha virt. eigenvalues --    0.48562   0.51440   0.52970   0.57076   0.58388
 Alpha virt. eigenvalues --    0.61187   0.63501   0.63954   0.64518   0.67479
 Alpha virt. eigenvalues --    0.68880   0.70226   0.71045   0.71892   0.71958
 Alpha virt. eigenvalues --    0.74031   0.75388   0.75626   0.77856   0.79845
 Alpha virt. eigenvalues --    0.80988   0.81664   0.83753   0.85565   0.86531
 Alpha virt. eigenvalues --    0.87685   0.89148   0.89893   0.91471   0.91947
 Alpha virt. eigenvalues --    0.92402   0.94396   0.96342   0.99468   1.00171
 Alpha virt. eigenvalues --    1.00626   1.01684   1.03940   1.06297   1.08077
 Alpha virt. eigenvalues --    1.08795   1.11739   1.12068   1.13603   1.14224
 Alpha virt. eigenvalues --    1.16669   1.17996   1.19432   1.20972   1.22279
 Alpha virt. eigenvalues --    1.24452   1.26736   1.29277   1.31225   1.32724
 Alpha virt. eigenvalues --    1.35061   1.36867   1.38610   1.39861   1.42294
 Alpha virt. eigenvalues --    1.43699   1.45534   1.50116   1.53675   1.59745
 Alpha virt. eigenvalues --    1.64748   1.72259   1.74657   1.75082   1.75610
 Alpha virt. eigenvalues --    1.76943   1.80076   1.81500   1.82636   1.83005
 Alpha virt. eigenvalues --    1.85551   1.90294   1.90826   1.93519   1.94332
 Alpha virt. eigenvalues --    1.96482   1.99668   2.01759   2.03587   2.05254
 Alpha virt. eigenvalues --    2.07022   2.09833   2.10686   2.12638   2.20812
 Alpha virt. eigenvalues --    2.21624   2.21882   2.23620   2.24171   2.26591
 Alpha virt. eigenvalues --    2.28521   2.32781   2.33820   2.36339   2.36459
 Alpha virt. eigenvalues --    2.38890   2.44109   2.49399   2.52587   2.60555
 Alpha virt. eigenvalues --    2.64536   2.66748   2.69371   2.73273   2.74117
 Alpha virt. eigenvalues --    2.74605   2.76394   2.82620   2.84647   2.85348
 Alpha virt. eigenvalues --    2.88699   2.94650   2.97099   3.00225   3.00333
 Alpha virt. eigenvalues --    3.02569   3.04785   3.05172   3.05490   3.08587
 Alpha virt. eigenvalues --    3.11726   3.15345   3.18231   3.19139   3.21611
 Alpha virt. eigenvalues --    3.22492   3.25686   3.27950   3.29548   3.32940
 Alpha virt. eigenvalues --    3.34111   3.45973   3.47001   3.57769   3.61326
 Alpha virt. eigenvalues --    3.68885   3.74702   3.76220   3.78418   3.88900
 Alpha virt. eigenvalues --    3.91138   3.92560   3.99397   4.02555   4.12880
 Alpha virt. eigenvalues --    4.15846   4.38640   4.43065   4.50993   4.55622
 Alpha virt. eigenvalues --    4.58228   4.76492   5.25461   5.61237   5.76549
 Alpha virt. eigenvalues --    6.27896  10.45334  24.73943  24.93511  24.98317
 Alpha virt. eigenvalues --   25.08892  25.09152  25.19807  25.23211  25.32113
 Alpha virt. eigenvalues --   26.74708  26.81448  27.30008  51.69478 219.31297
          Condensed to atoms (all electrons):
              1          2          3          4          5          6
     1  C    7.638433  -1.974098  -0.581961  -0.930726   1.336593   0.279696
     2  C   -1.974098  14.393222  -1.118793  -4.011476  -2.270627   0.194406
     3  C   -0.581961  -1.118793  18.563321  -1.398792  -2.996079  -1.094928
     4  C   -0.930726  -4.011476  -1.398792  15.460006  -3.192186   0.166044
     5  C    1.336593  -2.270627  -2.996079  -3.192186  12.307289   0.410384
     6  C    0.279696   0.194406  -1.094928   0.166044   0.410384   5.649435
     7  H    0.413069  -0.036125   0.008374   0.000221  -0.012454  -0.007352
     8  H   -0.044997   0.405085  -0.004605   0.005992  -0.007267  -0.002245
     9  H   -0.002869  -0.029192  -0.007250   0.439211  -0.039342  -0.012699
    10  H   -0.008732  -0.002779   0.010917  -0.040955   0.412713  -0.006655
    11  H   -0.004815  -0.025083   0.020894  -0.038672  -0.000789   0.421531
    12  C    0.450168   0.019228  -9.243062   0.827114   1.956886   0.171642
    13  C   -0.299442  -0.253022   1.852672   0.270755  -1.041185  -0.014382
    14  H   -0.002168   0.039696   0.216380  -0.094754  -0.078206  -0.003582
    15  H    0.002817   0.014006   0.015520  -0.043575  -0.006022  -0.000360
    16  O    0.073151   0.204177  -0.044460  -0.279056  -0.038821  -0.009187
    17  Cl  -0.013985   0.047365   0.393822  -0.120683  -0.131997   0.003196
              7          8          9         10         11         12
     1  C    0.413069  -0.044997  -0.002869  -0.008732  -0.004815   0.450168
     2  C   -0.036125   0.405085  -0.029192  -0.002779  -0.025083   0.019228
     3  C    0.008374  -0.004605  -0.007250   0.010917   0.020894  -9.243062
     4  C    0.000221   0.005992   0.439211  -0.040955  -0.038672   0.827114
     5  C   -0.012454  -0.007267  -0.039342   0.412713  -0.000789   1.956886
     6  C   -0.007352  -0.002245  -0.012699  -0.006655   0.421531   0.171642
     7  H    0.445793  -0.002851   0.000017  -0.000051  -0.003175   0.007283
     8  H   -0.002851   0.432383   0.000011   0.000014  -0.000048   0.021509
     9  H    0.000017   0.000011   0.447597  -0.002920  -0.000070   0.012320
    10  H   -0.000051   0.000014  -0.002920   0.445182  -0.003209   0.007488
    11  H   -0.003175  -0.000048  -0.000070  -0.003209   0.440958   0.002214
    12  C    0.007283   0.021509   0.012320   0.007488   0.002214  14.993817
    13  C    0.000044   0.002671   0.005140   0.001087  -0.000264  -2.645070
    14  H    0.000000   0.000020   0.001019   0.000000   0.000001  -0.195103
    15  H    0.000000   0.000000  -0.000883   0.000000   0.000000  -0.050375
    16  O    0.000029   0.001346  -0.000340   0.000006   0.000006   0.343259
    17  Cl   0.000015  -0.000205   0.000462   0.000029  -0.000002  -0.408526
             13         14         15         16         17
     1  C   -0.299442  -0.002168   0.002817   0.073151  -0.013985
     2  C   -0.253022   0.039696   0.014006   0.204177   0.047365
     3  C    1.852672   0.216380   0.015520  -0.044460   0.393822
     4  C    0.270755  -0.094754  -0.043575  -0.279056  -0.120683
     5  C   -1.041185  -0.078206  -0.006022  -0.038821  -0.131997
     6  C   -0.014382  -0.003582  -0.000360  -0.009187   0.003196
     7  H    0.000044   0.000000   0.000000   0.000029   0.000015
     8  H    0.002671   0.000020   0.000000   0.001346  -0.000205
     9  H    0.005140   0.001019  -0.000883  -0.000340   0.000462
    10  H    0.001087   0.000000   0.000000   0.000006   0.000029
    11  H   -0.000264   0.000001   0.000000   0.000006  -0.000002
    12  C   -2.645070  -0.195103  -0.050375   0.343259  -0.408526
    13  C    7.988987   0.465826   0.424200  -0.153829   0.070367
    14  H    0.465826   0.472222  -0.022336   0.006160  -0.033713
    15  H    0.424200  -0.022336   0.422985  -0.004318  -0.021434
    16  O   -0.153829   0.006160  -0.004318   8.299822  -0.033293
    17  Cl   0.070367  -0.033713  -0.021434  -0.033293  17.095030
 Mulliken atomic charges:
              1
     1  C   -0.330133
     2  C    0.404010
     3  C    1.408030
     4  C   -1.018467
     5  C   -0.608890
     6  C   -0.144944
     7  H    0.187164
     8  H    0.193188
     9  H    0.189788
    10  H    0.187867
    11  H    0.190523
    12  C   -0.270792
    13  C   -0.674557
    14  H    0.228536
    15  H    0.269775
    16  O   -0.364650
    17  Cl   0.153553
 Sum of Mulliken charges=   0.00000
 Atomic charges with hydrogens summed into heavy atoms:
              1
     1  C   -0.142969
     2  C    0.597197
     3  C    1.408030
     4  C   -0.828679
     5  C   -0.421023
     6  C    0.045578
     7  H    0.000000
     8  H    0.000000
     9  H    0.000000
    10  H    0.000000
    11  H    0.000000
    12  C   -0.270792
    13  C   -0.176246
    14  H    0.000000
    15  H    0.000000
    16  O   -0.364650
    17  Cl   0.153553
 Sum of Mulliken charges=   0.00000
 Electronic spatial extent (au):  <R**2>=  2112.3193
 Charge=     0.0000 electrons
 Dipole moment (field-independent basis, Debye):
    X=    -5.2728    Y=    -4.5444    Z=     0.1387  Tot=     6.9623
 Quadrupole moment (field-independent basis, Debye-Ang):
   XX=   -65.9524   YY=   -62.9485   ZZ=   -68.8282
   XY=    -5.4900   XZ=     2.2898   YZ=    -3.6827
 Traceless Quadrupole moment (field-independent basis, Debye-Ang):
   XX=    -0.0427   YY=     2.9612   ZZ=    -2.9185
   XY=    -5.4900   XZ=     2.2898   YZ=    -3.6827
 Octapole moment (field-independent basis, Debye-Ang**2):
  XXX=   -66.4999  YYY=   -12.7179  ZZZ=     3.7043  XYY=   -13.4175
  XXY=    -5.5999  XXZ=    -3.4476  XZZ=    17.2818  YZZ=    -0.8078
  YYZ=    -2.7115  XYZ=    -2.1566
 Hexadecapole moment (field-independent basis, Debye-Ang**3):
 XXXX= -2154.5378 YYYY=  -419.7867 ZZZZ=  -112.7928 XXXY=    18.6287
 XXXZ=    24.4561 YYYX=   -12.3379 YYYZ=   -11.0991 ZZZX=     1.0873
 ZZZY=    -0.2976 XXYY=  -429.0777 XXZZ=  -425.9346 YYZZ=   -99.7111
 XXYZ=   -16.3132 YYXZ=    -0.5577 ZZXY=    -5.1925
 N-N= 5.398380032250D+02 E-N=-3.066127414479D+03  KE= 8.409333291409D+02
 1|1|UNPC-UNK|SP|RMP2-FC|6-311+G(d,p)|C8H7Cl1O1|PCUSER|15-Oct-2017|0||#
  MP2/6-311+G(D,P) SCRF=(SOLVENT=ETHANOL) GEOM=CONNECTIVITY||Title Card
  Required||0,1|C|C,1,1.39562951|C,2,1.40548844,1,120.12599899|C,3,1.40
 537942,2,119.62593546,1,-1.95879395,0|C,4,1.39834382,3,120.00121653,2,
 1.49697108,0|C,5,1.3995361,4,120.20590595,3,-1.06514864,0|H,1,1.086627
 38,2,119.8542665,3,-179.38944951,0|H,2,1.08605683,1,121.13162333,6,-17
 9.27764747,0|H,4,1.08552057,3,120.84174715,2,179.84011046,0|H,5,1.0865
 4766,4,119.7254284,3,179.99177357,0|H,6,1.08672227,5,120.01912439,4,17
 9.86135709,0|C,3,1.49406761,2,118.13286946,1,-178.15066587,0|C,12,1.52
 397081,3,118.79086535,2,-169.83856503,0|H,13,1.09111093,12,111.7373862
 ,3,30.68426524,0|H,13,1.08884056,12,108.22075165,3,-91.16102894,0|O,12
 ,1.22263554,3,121.75341027,2,10.8184831,0|Cl,13,1.78484504,12,110.1850
 184,3,150.6416221,0||Version=x86-Win32-G03RevB.05|State=1-A|HF=-841.49
 63572|MP2=-842.931435|RMSD=8.520e-009|PG=C01 [X(C8H7Cl1O1)]||@


 I take a simple view of life: keep your eyes open and get on with it.
 -- Laurence Olivier
 Job cpu time:  0 days  0 hours  8 minutes  5.0 seconds.
 File lengths (MBytes):  RWF=   1565 Int=      0 D2E=      0 Chk=     17 Scr=      1
 Normal termination of Gaussian 03 at Sun Oct 15 15:21:34 2017.
