# Supplementary material for: Conformational preferences of α-fluoroketones may influence their reactivity
Source: Beilstein J Org Chem. 2017 Dec 29;13:2915–21. doi: 10.3762/bjoc.13.284 (PMC5753061; doi:10.3762/bjoc.13.284)
Supplement: File 2 — Details of computational conformational analysis. [file Beilstein_J_Org_Chem-13-2915-s002.zip › Computation/CH2Cl40.out]

 Entering Link 1 = C:\G03W\l1.exe PID=      4488.
  
 Copyright (c) 1988,1990,1992,1993,1995,1998,2003, Gaussian, Inc.
                  All Rights Reserved.
  
 This is the Gaussian(R) 03 program.  It is based on the
 the Gaussian(R) 98 system (copyright 1998, Gaussian, Inc.),
 the Gaussian(R) 94 system (copyright 1995, Gaussian, Inc.),
 the Gaussian 92(TM) system (copyright 1992, Gaussian, Inc.),
 the Gaussian 90(TM) system (copyright 1990, Gaussian, Inc.),
 the Gaussian 88(TM) system (copyright 1988, Gaussian, Inc.),
 the Gaussian 86(TM) system (copyright 1986, Carnegie Mellon
 University), and the Gaussian 82(TM) system (copyright 1983,
 Carnegie Mellon University). Gaussian is a federally registered
 trademark of Gaussian, Inc.
  
 This software contains proprietary and confidential information,
 including trade secrets, belonging to Gaussian, Inc.
  
 This software is provided under written license and may be
 used, copied, transmitted, or stored only in accord with that
 written license.
  
 The following legend is applicable only to US Government
 contracts under DFARS:
  
                    RESTRICTED RIGHTS LEGEND
  
 Use, duplication or disclosure by the US Government is subject
 to restrictions as set forth in subparagraph (c)(1)(ii) of the
 Rights in Technical Data and Computer Software clause at DFARS
 252.227-7013.
  
 Gaussian, Inc.
 Carnegie Office Park, Building 6, Pittsburgh, PA 15106 USA
  
 The following legend is applicable only to US Government
 contracts under FAR:
  
                    RESTRICTED RIGHTS LEGEND
  
 Use, reproduction and disclosure by the US Government is subject
 to restrictions as set forth in subparagraph (c) of the
 Commercial Computer Software - Restricted Rights clause at FAR
 52.227-19.
  
 Gaussian, Inc.
 Carnegie Office Park, Building 6, Pittsburgh, PA 15106 USA
  
  
 ---------------------------------------------------------------
 Warning -- This program may not be used in any manner that
 competes with the business of Gaussian, Inc. or will provide
 assistance to any competitor of Gaussian, Inc.  The licensee
 of this program is prohibited from giving any competitor of
 Gaussian, Inc. access to this program.  By using this program,
 the user acknowledges that Gaussian, Inc. is engaged in the
 business of creating and licensing software in the field of
 computational chemistry and represents and warrants to the
 licensee that it is not a competitor of Gaussian, Inc. and that
 it will not use this program in any manner prohibited above.
 ---------------------------------------------------------------
  

 Cite this work as:
 Gaussian 03, Revision B.05,
 M. J. Frisch, G. W. Trucks, H. B. Schlegel, G. E. Scuseria, 
 M. A. Robb, J. R. Cheeseman, J. A. Montgomery, Jr., T. Vreven, 
 K. N. Kudin, J. C. Burant, J. M. Millam, S. S. Iyengar, J. Tomasi, 
 V. Barone, B. Mennucci, M. Cossi, G. Scalmani, N. Rega, 
 G. A. Petersson, H. Nakatsuji, M. Hada, M. Ehara, K. Toyota, 
 R. Fukuda, J. Hasegawa, M. Ishida, T. Nakajima, Y. Honda, O. Kitao, 
 H. Nakai, M. Klene, X. Li, J. E. Knox, H. P. Hratchian, J. B. Cross, 
 C. Adamo, J. Jaramillo, R. Gomperts, R. E. Stratmann, O. Yazyev, 
 A. J. Austin, R. Cammi, C. Pomelli, J. W. Ochterski, P. Y. Ayala, 
 K. Morokuma, G. A. Voth, P. Salvador, J. J. Dannenberg, 
 V. G. Zakrzewski, S. Dapprich, A. D. Daniels, M. C. Strain, 
 O. Farkas, D. K. Malick, A. D. Rabuck, K. Raghavachari, 
 J. B. Foresman, J. V. Ortiz, Q. Cui, A. G. Baboul, S. Clifford, 
 J. Cioslowski, B. B. Stefanov, G. Liu, A. Liashenko, P. Piskorz, 
 I. Komaromi, R. L. Martin, D. J. Fox, T. Keith, M. A. Al-Laham, 
 C. Y. Peng, A. Nanayakkara, M. Challacombe, P. M. W. Gill, 
 B. Johnson, W. Chen, M. W. Wong, C. Gonzalez, and J. A. Pople, 
 Gaussian, Inc., Pittsburgh PA, 2003.
 
 **********************************************
 Gaussian 03:  x86-Win32-G03RevB.05  8-Nov-2003
                  03-Aug-2017 
 **********************************************
 %chk=CH2F.chk
 %mem=6MW
 %nproc=1
 Will use up to    1 processors via shared memory.
 Default route:  MaxDisk=2000MB
 ------------------------------------
 # mp2/6-311+g(d,p) geom=connectivity
 ------------------------------------
 1/38=1,57=2/1;
 2/17=6,18=5,40=1/2;
 3/5=4,6=6,7=111,11=9,16=1,25=1,30=1/1,2,3;
 4//1;
 5/5=2,38=5/2;
 8/10=2,27=262144000/1;
 9/16=-3,27=262144000/6;
 6/7=2,8=2,9=2,10=2/1;
 99/5=1,9=1/99;
 -------------------
 Title Card Required
 -------------------
 Symbolic Z-matrix:
 Charge =  0 Multiplicity = 1
 C
 C                    1    B1
 C                    2    B2       1    A1
 C                    3    B3       2    A2       1    D1       0
 C                    4    B4       3    A3       2    D2       0
 C                    5    B5       4    A4       3    D3       0
 H                    1    B6       2    A5       3    D4       0
 H                    2    B7       1    A6       6    D5       0
 H                    4    B8       3    A7       2    D6       0
 H                    5    B9       4    A8       3    D7       0
 H                    6    B10      5    A9       4    D8       0
 C                    3    B11      2    A10      1    D9       0
 C                    12   B12      3    A11      2    D10      0
 H                    13   B13      12   A12      3    D11      0
 H                    13   B14      12   A13      3    D12      0
 O                    12   B15      3    A14      2    D13      0
 Cl                   13   B16      12   A15      3    D14      0
       Variables:
  B1                    1.39563                  
  B2                    1.40549                  
  B3                    1.40538                  
  B4                    1.39834                  
  B5                    1.39954                  
  B6                    1.08663                  
  B7                    1.08606                  
  B8                    1.08552                  
  B9                    1.08655                  
  B10                   1.08672                  
  B11                   1.49407                  
  B12                   1.52397                  
  B13                   1.09111                  
  B14                   1.08884                  
  B15                   1.22264                  
  B16                   1.78485                  
  A1                  120.126                    
  A2                  119.62594                  
  A3                  120.00122                  
  A4                  120.20591                  
  A5                  119.85427                  
  A6                  121.13162                  
  A7                  120.84175                  
  A8                  119.72543                  
  A9                  120.01912                  
  A10                 118.13287                  
  A11                 118.79087                  
  A12                 111.73739                  
  A13                 108.22075                  
  A14                 121.75341                  
  A15                 110.18502                  
  D1                   -1.95879                  
  D2                    1.49697                  
  D3                   -1.06515                  
  D4                 -179.38945                  
  D5                 -179.27765                  
  D6                  179.84011                  
  D7                  179.99177                  
  D8                  179.86136                  
  D9                 -178.15067                  
  D10                -169.83857                  
  D11                  20.68427                  
  D12                -101.16103                  
  D13                  10.81848                  
  D14                 140.64162                  
 
                          Input orientation:                          
 ---------------------------------------------------------------------
 Center     Atomic     Atomic              Coordinates (Angstroms)
 Number     Number      Type              X           Y           Z
 ---------------------------------------------------------------------
    1          6             0        0.000000    0.000000    0.000000
    2          6             0        0.000000    0.000000    1.395630
    3          6             0        1.215640    0.000000    2.101049
    4          6             0        2.429323   -0.041757    1.393714
    5          6             0        2.423695   -0.051369   -0.004586
    6          6             0        1.211443   -0.041992   -0.703913
    7          1             0       -0.942372    0.010042   -0.540918
    8          1             0       -0.929419    0.020489    1.957127
    9          1             0        3.379600   -0.039945    1.918427
   10          1             0        3.364661   -0.083566   -0.546927
   11          1             0        1.210638   -0.047227   -1.790623
   12          6             0        1.164022   -0.042519    3.593619
   13          6             0        2.448524    0.192101    4.379428
   14          1             0        3.196880    0.716560    3.783248
   15          1             0        2.829921   -0.774447    4.704841
   16          8             0        0.124541   -0.271404    4.195225
   17         17             0        2.112361    1.177584    5.829079
 ---------------------------------------------------------------------
                    Distance matrix (angstroms):
                    1          2          3          4          5
     1  C    0.000000
     2  C    1.395630   0.000000
     3  C    2.427383   1.405488   0.000000
     4  C    2.801034   2.429682   1.405379   0.000000
     5  C    2.424244   2.799561   2.428113   1.398344   0.000000
     6  C    1.401732   2.424343   2.805280   2.425545   1.399536
     7  H    1.086627   2.153691   3.411321   3.887648   3.409081
     8  H    2.166700   1.086057   2.149980   3.406238   3.885468
     9  H    3.886342   3.420031   2.172019   1.085521   2.147525
    10  H    3.409846   3.886058   3.411311   2.154690   1.086548
    11  H    2.161991   3.408823   3.891961   3.409578   2.159040
    12  C    3.777678   2.487551   1.494068   2.537828   3.812340
    13  C    5.021111   3.864611   2.597675   2.994920   4.390839
    14  H    5.004644   4.053914   2.696027   2.621844   3.941474
    15  H    5.544705   4.422568   3.159969   3.414803   4.781900
    16  O    4.205839   2.815476   2.376916   3.634999   4.793009
    17  Cl   6.310859   5.050173   4.011112   4.610827   5.969833
                    6          7          8          9         10
     6  C    0.000000
     7  H    2.160601   0.000000
     8  H    3.415894   2.498101   0.000000
     9  H    3.402584   4.972959   4.309617   0.000000
    10  H    2.159333   4.308054   4.971945   2.465785   0.000000
    11  H    1.086722   2.490079   4.316255   4.296685   2.487552
    12  C    4.297794   4.640480   2.657926   2.777600   4.689202
    13  C    5.236938   5.978388   4.160227   2.641453   5.018393
    14  H    4.965076   6.027519   4.565695   2.020704   4.406673
    15  H    5.693030   6.508734   4.723822   2.933555   5.323939
    16  O    5.023499   4.862979   2.491007   3.979044   5.746447
    17  Cl   6.706639   7.160406   5.057994   4.287362   6.619079
                   11         12         13         14         15
    11  H    0.000000
    12  C    5.384445   0.000000
    13  C    6.297552   1.523971   0.000000
    14  H    5.966286   2.178227   1.091111   0.000000
    15  H    6.733645   2.132078   1.088841   1.790836   0.000000
    16  O    6.087711   1.222636   2.376902   3.253469   2.798543
    17  Cl   7.770014   2.717587   1.784845   2.360963   2.364155
                   16         17
    16  O    0.000000
    17  Cl   2.953045   0.000000
 Stoichiometry    C8H7ClO
 Framework group  C1[X(C8H7ClO)]
 Deg. of freedom    45
 Full point group                 C1      NOp   1
 Largest Abelian subgroup         C1      NOp   1
 Largest concise Abelian subgroup C1      NOp   1
                         Standard orientation:                         
 ---------------------------------------------------------------------
 Center     Atomic     Atomic              Coordinates (Angstroms)
 Number     Number      Type              X           Y           Z
 ---------------------------------------------------------------------
    1          6             0       -2.873857    0.980520   -0.316244
    2          6             0       -1.509621    1.211389   -0.133654
    3          6             0       -0.639109    0.136044    0.113810
    4          6             0       -1.156103   -1.166688    0.217246
    5          6             0       -2.525223   -1.391469    0.043038
    6          6             0       -3.387875   -0.319426   -0.212416
    7          1             0       -3.541390    1.814057   -0.517177
    8          1             0       -1.096046    2.213491   -0.198974
    9          1             0       -0.501463   -2.011906    0.405413
   10          1             0       -2.920103   -2.400491    0.123849
   11          1             0       -4.451043   -0.497852   -0.349547
   12          6             0        0.805851    0.438044    0.344297
   13          6             0        1.800249   -0.716234    0.380400
   14          1             0        1.407238   -1.603908   -0.117695
   15          1             0        2.030710   -0.934617    1.421924
   16          8             0        1.204991    1.580964    0.515348
   17         17             0        3.314489   -0.250563   -0.441732
 ---------------------------------------------------------------------
 Rotational constants (GHZ):      3.1173665      0.5723072      0.5022026
 Standard basis: 6-311+G(d,p) (5D, 7F)
 There are   270 symmetry adapted basis functions of A   symmetry.
 Integral buffers will be    262144 words long.
 Raffenetti 1 integral format.
 Two-electron integral symmetry is turned on.
   270 basis functions,   433 primitive gaussians,   280 cartesian basis functions
    40 alpha electrons       40 beta electrons
       nuclear repulsion energy       540.2230402989 Hartrees.
 NAtoms=   17 NActive=   17 NUniq=   17 SFac= 1.00D+00 NAtFMM=   60 Big=F
 One-electron integrals computed using PRISM.
 NBasis=   270 RedAO= T  NBF=   270
 NBsUse=   270 1.00D-06 NBFU=   270
 Harris functional with IExCor=  205 diagonalized for initial guess.
 ExpMin= 4.38D-02 ExpMax= 1.06D+05 ExpMxC= 3.62D+03 IAcc=2 IRadAn=         4 AccDes= 0.00D+00
 HarFok:  IExCor= 205 AccDes= 0.00D+00 IRadAn=         4 IDoV=1
 ScaDFX=  1.000000  1.000000  1.000000  1.000000
 Initial guess orbital symmetries:
       Occupied  (A) (A) (A) (A) (A) (A) (A) (A) (A) (A) (A) (A)
                 (A) (A) (A) (A) (A) (A) (A) (A) (A) (A) (A) (A)
                 (A) (A) (A) (A) (A) (A) (A) (A) (A) (A) (A) (A)
                 (A) (A) (A) (A)
       Virtual   (A) (A) (A) (A) (A) (A) (A) (A) (A) (A) (A) (A)
                 (A) (A) (A) (A) (A) (A) (A) (A) (A) (A) (A) (A)
                 (A) (A) (A) (A) (A) (A) (A) (A) (A) (A) (A) (A)
                 (A) (A) (A) (A) (A) (A) (A) (A) (A) (A) (A) (A)
                 (A) (A) (A) (A) (A) (A) (A) (A) (A) (A) (A) (A)
                 (A) (A) (A) (A) (A) (A) (A) (A) (A) (A) (A) (A)
                 (A) (A) (A) (A) (A) (A) (A) (A) (A) (A) (A) (A)
                 (A) (A) (A) (A) (A) (A) (A) (A) (A) (A) (A) (A)
                 (A) (A) (A) (A) (A) (A) (A) (A) (A) (A) (A) (A)
                 (A) (A) (A) (A) (A) (A) (A) (A) (A) (A) (A) (A)
                 (A) (A) (A) (A) (A) (A) (A) (A) (A) (A) (A) (A)
                 (A) (A) (A) (A) (A) (A) (A) (A) (A) (A) (A) (A)
                 (A) (A) (A) (A) (A) (A) (A) (A) (A) (A) (A) (A)
                 (A) (A) (A) (A) (A) (A) (A) (A) (A) (A) (A) (A)
                 (A) (A) (A) (A) (A) (A) (A) (A) (A) (A) (A) (A)
                 (A) (A) (A) (A) (A) (A) (A) (A) (A) (A) (A) (A)
                 (A) (A) (A) (A) (A) (A) (A) (A) (A) (A) (A) (A)
                 (A) (A) (A) (A) (A) (A) (A) (A) (A) (A) (A) (A)
                 (A) (A) (A) (A) (A) (A) (A) (A) (A) (A) (A) (A)
                 (A) (A)
 The electronic state of the initial guess is 1-A.
 Requested convergence on RMS density matrix=1.00D-08 within 128 cycles.
 Requested convergence on MAX density matrix=1.00D-06.
 Requested convergence on             energy=1.00D-06.
 No special actions if energy rises.
 SCF Done:  E(RHF) =  -841.478074357     A.U. after   17 cycles
             Convg  =    0.4702D-08             -V/T =  2.0007
             S**2   =   0.0000
 ExpMin= 4.38D-02 ExpMax= 1.06D+05 ExpMxC= 3.62D+03 IAcc=3 IRadAn=         5 AccDes= 0.00D+00
 HarFok:  IExCor= 205 AccDes= 0.00D+00 IRadAn=         5 IDoV=1
 ScaDFX=  1.000000  1.000000  1.000000  1.000000
 Range of M.O.s used for correlation:    15   270
 NBasis=   270 NAE=    40 NBE=    40 NFC=    14 NFV=     0
 NROrb=    256 NOA=    26 NOB=    26 NVA=   230 NVB=   230

 **** Warning!!: The largest alpha MO coefficient is  0.16240104D+03

 Disk-based method using OVN memory for  9 occupieds at a time.
 Estimated scratch disk usage=   191228214 words.
 Actual    scratch disk usage=   190874934 words.
 JobTyp=1 Pass  1:  I=   1 to   9 NPSUse=  1 ParTrn=F ParDer=F DoDerP=F.
 JobTyp=1 Pass  2:  I=  10 to  18 NPSUse=  1 ParTrn=F ParDer=F DoDerP=F.
 JobTyp=1 Pass  3:  I=  19 to  26 NPSUse=  1 ParTrn=F ParDer=F DoDerP=F.
 Spin components of T(2) and E(2):
     alpha-alpha T2 =       0.7041491665D-01 E2=     -0.1913420638D+00
     alpha-beta  T2 =       0.3678584064D+00 E2=     -0.1057596895D+01
     beta-beta   T2 =       0.7041491665D-01 E2=     -0.1913420638D+00
 ANorm=    0.1228286709D+01
 E2 =    -0.1440281022D+01 EUMP2 =    -0.84291835537955D+03

 **********************************************************************

            Population analysis using the SCF density.

 **********************************************************************

 Orbital symmetries:
       Occupied  (A) (A) (A) (A) (A) (A) (A) (A) (A) (A) (A) (A)
                 (A) (A) (A) (A) (A) (A) (A) (A) (A) (A) (A) (A)
                 (A) (A) (A) (A) (A) (A) (A) (A) (A) (A) (A) (A)
                 (A) (A) (A) (A)
       Virtual   (A) (A) (A) (A) (A) (A) (A) (A) (A) (A) (A) (A)
                 (A) (A) (A) (A) (A) (A) (A) (A) (A) (A) (A) (A)
                 (A) (A) (A) (A) (A) (A) (A) (A) (A) (A) (A) (A)
                 (A) (A) (A) (A) (A) (A) (A) (A) (A) (A) (A) (A)
                 (A) (A) (A) (A) (A) (A) (A) (A) (A) (A) (A) (A)
                 (A) (A) (A) (A) (A) (A) (A) (A) (A) (A) (A) (A)
                 (A) (A) (A) (A) (A) (A) (A) (A) (A) (A) (A) (A)
                 (A) (A) (A) (A) (A) (A) (A) (A) (A) (A) (A) (A)
                 (A) (A) (A) (A) (A) (A) (A) (A) (A) (A) (A) (A)
                 (A) (A) (A) (A) (A) (A) (A) (A) (A) (A) (A) (A)
                 (A) (A) (A) (A) (A) (A) (A) (A) (A) (A) (A) (A)
                 (A) (A) (A) (A) (A) (A) (A) (A) (A) (A) (A) (A)
                 (A) (A) (A) (A) (A) (A) (A) (A) (A) (A) (A) (A)
                 (A) (A) (A) (A) (A) (A) (A) (A) (A) (A) (A) (A)
                 (A) (A) (A) (A) (A) (A) (A) (A) (A) (A) (A) (A)
                 (A) (A) (A) (A) (A) (A) (A) (A) (A) (A) (A) (A)
                 (A) (A) (A) (A) (A) (A) (A) (A) (A) (A) (A) (A)
                 (A) (A) (A) (A) (A) (A) (A) (A) (A) (A) (A) (A)
                 (A) (A) (A) (A) (A) (A) (A) (A) (A) (A) (A) (A)
                 (A) (A)
 The electronic state is 1-A.
 Alpha  occ. eigenvalues -- -104.83050 -20.56001 -11.35722 -11.31386 -11.27297
 Alpha  occ. eigenvalues --  -11.26868 -11.26778 -11.26350 -11.26167 -11.25901
 Alpha  occ. eigenvalues --  -10.55679  -8.02511  -8.02206  -8.02198  -1.39998
 Alpha  occ. eigenvalues --   -1.17826  -1.14426  -1.05975  -1.03996  -0.96929
 Alpha  occ. eigenvalues --   -0.87368  -0.84798  -0.77353  -0.73009  -0.67755
 Alpha  occ. eigenvalues --   -0.66551  -0.65324  -0.63273  -0.61730  -0.61209
 Alpha  occ. eigenvalues --   -0.56260  -0.54082  -0.53685  -0.51758  -0.50294
 Alpha  occ. eigenvalues --   -0.45819  -0.44082  -0.42688  -0.36172  -0.35674
 Alpha virt. eigenvalues --    0.05070   0.05374   0.06678   0.07616   0.08387
 Alpha virt. eigenvalues --    0.09047   0.09464   0.09896   0.11144   0.11702
 Alpha virt. eigenvalues --    0.11941   0.12798   0.13587   0.14460   0.14842
 Alpha virt. eigenvalues --    0.15422   0.16368   0.16610   0.16900   0.18714
 Alpha virt. eigenvalues --    0.19488   0.20429   0.20581   0.20616   0.21144
 Alpha virt. eigenvalues --    0.21971   0.22423   0.23717   0.24684   0.25012
 Alpha virt. eigenvalues --    0.25923   0.26293   0.26697   0.28096   0.28615
 Alpha virt. eigenvalues --    0.29013   0.29885   0.30081   0.30655   0.31370
 Alpha virt. eigenvalues --    0.31882   0.33012   0.33470   0.34880   0.35281
 Alpha virt. eigenvalues --    0.35719   0.36365   0.38091   0.39626   0.41403
 Alpha virt. eigenvalues --    0.42871   0.43925   0.45438   0.45874   0.46681
 Alpha virt. eigenvalues --    0.48850   0.50547   0.52810   0.57158   0.58397
 Alpha virt. eigenvalues --    0.62346   0.62932   0.63518   0.64657   0.66974
 Alpha virt. eigenvalues --    0.67801   0.69181   0.70010   0.70900   0.71257
 Alpha virt. eigenvalues --    0.73086   0.74754   0.75289   0.76238   0.79393
 Alpha virt. eigenvalues --    0.80438   0.81246   0.83106   0.85314   0.86163
 Alpha virt. eigenvalues --    0.87245   0.88397   0.88781   0.90415   0.90767
 Alpha virt. eigenvalues --    0.91683   0.93344   0.95119   0.98780   0.99016
 Alpha virt. eigenvalues --    1.00058   1.00989   1.03497   1.05573   1.06982
 Alpha virt. eigenvalues --    1.08231   1.11021   1.12178   1.12478   1.13991
 Alpha virt. eigenvalues --    1.16749   1.17941   1.19217   1.20174   1.21583
 Alpha virt. eigenvalues --    1.23868   1.26264   1.28557   1.30187   1.32812
 Alpha virt. eigenvalues --    1.34566   1.36020   1.38323   1.40011   1.43628
 Alpha virt. eigenvalues --    1.45164   1.47275   1.49681   1.54276   1.58324
 Alpha virt. eigenvalues --    1.63637   1.71995   1.73896   1.74174   1.74707
 Alpha virt. eigenvalues --    1.76078   1.79199   1.81119   1.81462   1.81937
 Alpha virt. eigenvalues --    1.85559   1.89074   1.89665   1.92674   1.93756
 Alpha virt. eigenvalues --    1.96685   1.97948   2.01470   2.01952   2.03930
 Alpha virt. eigenvalues --    2.06419   2.07142   2.09165   2.13649   2.19937
 Alpha virt. eigenvalues --    2.20580   2.21509   2.21719   2.22446   2.25506
 Alpha virt. eigenvalues --    2.26720   2.31820   2.33256   2.35334   2.36061
 Alpha virt. eigenvalues --    2.38555   2.44040   2.49067   2.51569   2.59710
 Alpha virt. eigenvalues --    2.63898   2.67488   2.68896   2.71794   2.73143
 Alpha virt. eigenvalues --    2.73569   2.75337   2.81858   2.83235   2.85060
 Alpha virt. eigenvalues --    2.88118   2.93509   2.95741   2.98500   2.98737
 Alpha virt. eigenvalues --    3.01863   3.03436   3.03797   3.04046   3.07243
 Alpha virt. eigenvalues --    3.11086   3.14874   3.17276   3.17664   3.21009
 Alpha virt. eigenvalues --    3.21933   3.25761   3.26881   3.28566   3.33211
 Alpha virt. eigenvalues --    3.34619   3.46125   3.46737   3.57925   3.60461
 Alpha virt. eigenvalues --    3.68531   3.74864   3.75875   3.77544   3.88192
 Alpha virt. eigenvalues --    3.90793   3.91578   3.98749   4.01806   4.12916
 Alpha virt. eigenvalues --    4.16213   4.37584   4.41701   4.51502   4.54691
 Alpha virt. eigenvalues --    4.57815   4.76975   5.24565   5.62321   5.77644
 Alpha virt. eigenvalues --    6.29126  10.45687  24.72788  24.93309  24.98825
 Alpha virt. eigenvalues --   25.07883  25.08067  25.18812  25.22082  25.30988
 Alpha virt. eigenvalues --   26.76711  26.81611  27.29718  51.70396 219.31523
          Condensed to atoms (all electrons):
              1          2          3          4          5          6
     1  C    7.952809  -2.699047  -0.508841  -0.307120   1.093186   0.334752
     2  C   -2.699047  15.403827  -1.450940  -4.744216  -1.683417   0.158050
     3  C   -0.508841  -1.450940  17.496215  -1.676183  -2.211043  -1.156002
     4  C   -0.307120  -4.744216  -1.676183  14.623284  -1.918604   0.179929
     5  C    1.093186  -1.683417  -2.211043  -1.918604  10.190102   0.449896
     6  C    0.334752   0.158050  -1.156002   0.179929   0.449896   5.600957
     7  H    0.390629  -0.024173   0.007821  -0.000331  -0.015989   0.002489
     8  H   -0.066564   0.386376   0.011248   0.005526  -0.007085  -0.006156
     9  H   -0.000696  -0.033712   0.001205   0.402816  -0.022068  -0.017195
    10  H   -0.015365  -0.000118   0.008174  -0.023751   0.378758   0.010306
    11  H    0.010482  -0.033554   0.026892  -0.046971   0.011947   0.399350
    12  C    0.282335   0.428511  -7.884001   0.907204   1.216268   0.238468
    13  C   -0.257076  -0.429428   1.518742   0.111864  -0.757566  -0.056133
    14  H   -0.006202   0.022951   0.175705  -0.093893  -0.055523  -0.006567
    15  H    0.004948   0.011251   0.037804  -0.033391  -0.009834  -0.000237
    16  O    0.063150   0.265683  -0.105885  -0.293954  -0.038846  -0.005982
    17  Cl   0.000793  -0.025594   0.256139  -0.010342  -0.074652   0.000715
              7          8          9         10         11         12
     1  C    0.390629  -0.066564  -0.000696  -0.015365   0.010482   0.282335
     2  C   -0.024173   0.386376  -0.033712  -0.000118  -0.033554   0.428511
     3  C    0.007821   0.011248   0.001205   0.008174   0.026892  -7.884001
     4  C   -0.000331   0.005526   0.402816  -0.023751  -0.046971   0.907204
     5  C   -0.015989  -0.007085  -0.022068   0.378758   0.011947   1.216268
     6  C    0.002489  -0.006156  -0.017195   0.010306   0.399350   0.238468
     7  H    0.491760  -0.003703   0.000030  -0.000091  -0.004406   0.008201
     8  H   -0.003703   0.452046  -0.000029   0.000022  -0.000070   0.043361
     9  H    0.000030  -0.000029   0.504675  -0.004372  -0.000125   0.026790
    10  H   -0.000091   0.000022  -0.004372   0.495969  -0.004458   0.008944
    11  H   -0.004406  -0.000070  -0.000125  -0.004458   0.491164   0.002835
    12  C    0.008201   0.043361   0.026790   0.008944   0.002835  13.762099
    13  C    0.000001   0.009192   0.003084   0.001559  -0.000272  -2.524088
    14  H   -0.000001   0.000034   0.001284   0.000001   0.000002  -0.171150
    15  H    0.000000  -0.000004  -0.000789  -0.000003   0.000000  -0.091986
    16  O    0.000072   0.001095  -0.000247   0.000004   0.000009   0.356295
    17  Cl   0.000008  -0.000287  -0.000111   0.000018  -0.000002  -0.299867
             13         14         15         16         17
     1  C   -0.257076  -0.006202   0.004948   0.063150   0.000793
     2  C   -0.429428   0.022951   0.011251   0.265683  -0.025594
     3  C    1.518742   0.175705   0.037804  -0.105885   0.256139
     4  C    0.111864  -0.093893  -0.033391  -0.293954  -0.010342
     5  C   -0.757566  -0.055523  -0.009834  -0.038846  -0.074652
     6  C   -0.056133  -0.006567  -0.000237  -0.005982   0.000715
     7  H    0.000001  -0.000001   0.000000   0.000072   0.000008
     8  H    0.009192   0.000034  -0.000004   0.001095  -0.000287
     9  H    0.003084   0.001284  -0.000789  -0.000247  -0.000111
    10  H    0.001559   0.000001  -0.000003   0.000004   0.000018
    11  H   -0.000272   0.000002   0.000000   0.000009  -0.000002
    12  C   -2.524088  -0.171150  -0.091986   0.356295  -0.299867
    13  C    8.097368   0.475924   0.439737  -0.129975   0.145766
    14  H    0.475924   0.541025  -0.029879   0.006778  -0.050494
    15  H    0.439737  -0.029879   0.471501  -0.007376  -0.022607
    16  O   -0.129975   0.006778  -0.007376   8.191177  -0.033157
    17  Cl   0.145766  -0.050494  -0.022607  -0.033157  16.934802
 Mulliken atomic charges:
              1
     1  C   -0.272172
     2  C    0.447549
     3  C    1.452951
     4  C   -1.081867
     5  C   -0.545530
     6  C   -0.126640
     7  H    0.147684
     8  H    0.175000
     9  H    0.139459
    10  H    0.144405
    11  H    0.147178
    12  C   -0.310220
    13  C   -0.648698
    14  H    0.190005
    15  H    0.230867
    16  O   -0.268841
    17  Cl   0.178870
 Sum of Mulliken charges=   0.00000
 Atomic charges with hydrogens summed into heavy atoms:
              1
     1  C   -0.124488
     2  C    0.622548
     3  C    1.452951
     4  C   -0.942408
     5  C   -0.401125
     6  C    0.020538
     7  H    0.000000
     8  H    0.000000
     9  H    0.000000
    10  H    0.000000
    11  H    0.000000
    12  C   -0.310220
    13  C   -0.227826
    14  H    0.000000
    15  H    0.000000
    16  O   -0.268841
    17  Cl   0.178870
 Sum of Mulliken charges=   0.00000
 Electronic spatial extent (au):  <R**2>=  2090.5189
 Charge=     0.0000 electrons
 Dipole moment (field-independent basis, Debye):
    X=    -3.9291    Y=    -3.1446    Z=     0.3199  Tot=     5.0427
 Quadrupole moment (field-independent basis, Debye-Ang):
   XX=   -65.8633   YY=   -64.1129   ZZ=   -68.6018
   XY=    -4.3833   XZ=     2.6854   YZ=    -3.6600
 Traceless Quadrupole moment (field-independent basis, Debye-Ang):
   XX=     0.3294   YY=     2.0798   ZZ=    -2.4092
   XY=    -4.3833   XZ=     2.6854   YZ=    -3.6600
 Octapole moment (field-independent basis, Debye-Ang**2):
  XXX=   -41.1469  YYY=    -7.0361  ZZZ=     3.7705  XYY=   -10.1810
  XXY=    -1.7478  XXZ=    -4.0796  XZZ=    17.8582  YZZ=     0.6754
  YYZ=    -2.7621  XYZ=    -2.2560
 Hexadecapole moment (field-independent basis, Debye-Ang**3):
 XXXX= -2130.1766 YYYY=  -430.5632 ZZZZ=  -128.0664 XXXY=    18.7650
 XXXZ=    21.8871 YYYX=   -10.1182 YYYZ=   -10.3136 ZZZX=    -0.4151
 ZZZY=     0.8970 XXYY=  -431.1318 XXZZ=  -413.1294 YYZZ=  -103.7479
 XXYZ=   -16.0917 YYXZ=    -0.6192 ZZXY=    -4.3001
 N-N= 5.402230402989D+02 E-N=-3.066594384173D+03  KE= 8.409150693340D+02
 1|1|UNPC-UNK|SP|RMP2-FC|6-311+G(d,p)|C8H7Cl1O1|PCUSER|03-Aug-2017|0||#
  MP2/6-311+G(D,P) GEOM=CONNECTIVITY||Title Card Required||0,1|C|C,1,1.
 39562951|C,2,1.40548844,1,120.12599899|C,3,1.40537942,2,119.62593546,1
 ,-1.95879395,0|C,4,1.39834382,3,120.00121653,2,1.49697108,0|C,5,1.3995
 361,4,120.20590595,3,-1.06514864,0|H,1,1.08662738,2,119.8542665,3,-179
 .38944951,0|H,2,1.08605683,1,121.13162333,6,-179.27764747,0|H,4,1.0855
 2057,3,120.84174715,2,179.84011046,0|H,5,1.08654766,4,119.7254284,3,17
 9.99177357,0|H,6,1.08672227,5,120.01912439,4,179.86135709,0|C,3,1.4940
 6761,2,118.13286946,1,-178.15066587,0|C,12,1.52397081,3,118.79086535,2
 ,-169.83856503,0|H,13,1.09111093,12,111.7373862,3,20.68426524,0|H,13,1
 .08884056,12,108.22075165,3,-101.16102894,0|O,12,1.22263554,3,121.7534
 1027,2,10.8184831,0|Cl,13,1.78484504,12,110.1850184,3,140.6416221,0||V
 ersion=x86-Win32-G03RevB.05|State=1-A|HF=-841.4780744|MP2=-842.9183554
 |RMSD=4.702e-009|PG=C01 [X(C8H7Cl1O1)]||@


 CHINESE FORTUNE COOKIE OF JAN 1 1967 SAY....
 ALL THINGS ARE DIFFICULT BEFORE THEY ARE EASY.
 WE LEARN SO LITTLE AND FORGET SO MUCH.
 YOU WILL OVERCOME OBSTACLES TO ACHIEVE SUCCESS.
 AH SO.
 Job cpu time:  0 days  0 hours  7 minutes 26.0 seconds.
 File lengths (MBytes):  RWF=   1505 Int=      0 D2E=      0 Chk=     17 Scr=      1
 Normal termination of Gaussian 03 at Thu Aug 03 17:55:03 2017.
