# Supplementary material for: Conformational preferences of α-fluoroketones may influence their reactivity
Source: Beilstein J Org Chem. 2017 Dec 29;13:2915–21. doi: 10.3762/bjoc.13.284 (PMC5753061; doi:10.3762/bjoc.13.284)
Supplement: File 2 — Details of computational conformational analysis. [file Beilstein_J_Org_Chem-13-2915-s002.zip › Computation/CH2Cl40_EtOH.out]

 Entering Link 1 = C:\G03W\l1.exe PID=      2760.
  
 Copyright (c) 1988,1990,1992,1993,1995,1998,2003, Gaussian, Inc.
                  All Rights Reserved.
  
 This is the Gaussian(R) 03 program.  It is based on the
 the Gaussian(R) 98 system (copyright 1998, Gaussian, Inc.),
 the Gaussian(R) 94 system (copyright 1995, Gaussian, Inc.),
 the Gaussian 92(TM) system (copyright 1992, Gaussian, Inc.),
 the Gaussian 90(TM) system (copyright 1990, Gaussian, Inc.),
 the Gaussian 88(TM) system (copyright 1988, Gaussian, Inc.),
 the Gaussian 86(TM) system (copyright 1986, Carnegie Mellon
 University), and the Gaussian 82(TM) system (copyright 1983,
 Carnegie Mellon University). Gaussian is a federally registered
 trademark of Gaussian, Inc.
  
 This software contains proprietary and confidential information,
 including trade secrets, belonging to Gaussian, Inc.
  
 This software is provided under written license and may be
 used, copied, transmitted, or stored only in accord with that
 written license.
  
 The following legend is applicable only to US Government
 contracts under DFARS:
  
                    RESTRICTED RIGHTS LEGEND
  
 Use, duplication or disclosure by the US Government is subject
 to restrictions as set forth in subparagraph (c)(1)(ii) of the
 Rights in Technical Data and Computer Software clause at DFARS
 252.227-7013.
  
 Gaussian, Inc.
 Carnegie Office Park, Building 6, Pittsburgh, PA 15106 USA
  
 The following legend is applicable only to US Government
 contracts under FAR:
  
                    RESTRICTED RIGHTS LEGEND
  
 Use, reproduction and disclosure by the US Government is subject
 to restrictions as set forth in subparagraph (c) of the
 Commercial Computer Software - Restricted Rights clause at FAR
 52.227-19.
  
 Gaussian, Inc.
 Carnegie Office Park, Building 6, Pittsburgh, PA 15106 USA
  
  
 ---------------------------------------------------------------
 Warning -- This program may not be used in any manner that
 competes with the business of Gaussian, Inc. or will provide
 assistance to any competitor of Gaussian, Inc.  The licensee
 of this program is prohibited from giving any competitor of
 Gaussian, Inc. access to this program.  By using this program,
 the user acknowledges that Gaussian, Inc. is engaged in the
 business of creating and licensing software in the field of
 computational chemistry and represents and warrants to the
 licensee that it is not a competitor of Gaussian, Inc. and that
 it will not use this program in any manner prohibited above.
 ---------------------------------------------------------------
  

 Cite this work as:
 Gaussian 03, Revision B.05,
 M. J. Frisch, G. W. Trucks, H. B. Schlegel, G. E. Scuseria, 
 M. A. Robb, J. R. Cheeseman, J. A. Montgomery, Jr., T. Vreven, 
 K. N. Kudin, J. C. Burant, J. M. Millam, S. S. Iyengar, J. Tomasi, 
 V. Barone, B. Mennucci, M. Cossi, G. Scalmani, N. Rega, 
 G. A. Petersson, H. Nakatsuji, M. Hada, M. Ehara, K. Toyota, 
 R. Fukuda, J. Hasegawa, M. Ishida, T. Nakajima, Y. Honda, O. Kitao, 
 H. Nakai, M. Klene, X. Li, J. E. Knox, H. P. Hratchian, J. B. Cross, 
 C. Adamo, J. Jaramillo, R. Gomperts, R. E. Stratmann, O. Yazyev, 
 A. J. Austin, R. Cammi, C. Pomelli, J. W. Ochterski, P. Y. Ayala, 
 K. Morokuma, G. A. Voth, P. Salvador, J. J. Dannenberg, 
 V. G. Zakrzewski, S. Dapprich, A. D. Daniels, M. C. Strain, 
 O. Farkas, D. K. Malick, A. D. Rabuck, K. Raghavachari, 
 J. B. Foresman, J. V. Ortiz, Q. Cui, A. G. Baboul, S. Clifford, 
 J. Cioslowski, B. B. Stefanov, G. Liu, A. Liashenko, P. Piskorz, 
 I. Komaromi, R. L. Martin, D. J. Fox, T. Keith, M. A. Al-Laham, 
 C. Y. Peng, A. Nanayakkara, M. Challacombe, P. M. W. Gill, 
 B. Johnson, W. Chen, M. W. Wong, C. Gonzalez, and J. A. Pople, 
 Gaussian, Inc., Pittsburgh PA, 2003.
 
 **********************************************
 Gaussian 03:  x86-Win32-G03RevB.05  8-Nov-2003
                  15-Oct-2017 
 **********************************************
 %chk=CH2F.chk
 %mem=6MW
 %nproc=1
 Will use up to    1 processors via shared memory.
 Default route:  MaxDisk=2000MB
 -----------------------------------------------------------
 # mp2/6-311+g(d,p) scrf=(solvent=ethanol) geom=connectivity
 -----------------------------------------------------------
 1/38=1,57=2/1;
 2/17=6,18=5,40=1/2;
 3/5=4,6=6,7=111,11=9,16=1,25=1,30=1,70=2201,72=4/1,2,3;
 4//1;
 5/5=2,38=5,53=4/2;
 8/10=2,27=262144000/1;
 9/16=-3,27=262144000/6;
 6/7=2,8=2,9=2,10=2/1;
 99/5=1,9=1/99;
 -------------------
 Title Card Required
 -------------------
 Symbolic Z-matrix:
 Charge =  0 Multiplicity = 1
 C
 C                    1    B1
 C                    2    B2       1    A1
 C                    3    B3       2    A2       1    D1       0
 C                    4    B4       3    A3       2    D2       0
 C                    5    B5       4    A4       3    D3       0
 H                    1    B6       2    A5       3    D4       0
 H                    2    B7       1    A6       6    D5       0
 H                    4    B8       3    A7       2    D6       0
 H                    5    B9       4    A8       3    D7       0
 H                    6    B10      5    A9       4    D8       0
 C                    3    B11      2    A10      1    D9       0
 C                    12   B12      3    A11      2    D10      0
 H                    13   B13      12   A12      3    D11      0
 H                    13   B14      12   A13      3    D12      0
 O                    12   B15      3    A14      2    D13      0
 Cl                   13   B16      12   A15      3    D14      0
       Variables:
  B1                    1.39563                  
  B2                    1.40549                  
  B3                    1.40538                  
  B4                    1.39834                  
  B5                    1.39954                  
  B6                    1.08663                  
  B7                    1.08606                  
  B8                    1.08552                  
  B9                    1.08655                  
  B10                   1.08672                  
  B11                   1.49407                  
  B12                   1.52397                  
  B13                   1.09111                  
  B14                   1.08884                  
  B15                   1.22264                  
  B16                   1.78485                  
  A1                  120.126                    
  A2                  119.62594                  
  A3                  120.00122                  
  A4                  120.20591                  
  A5                  119.85427                  
  A6                  121.13162                  
  A7                  120.84175                  
  A8                  119.72543                  
  A9                  120.01912                  
  A10                 118.13287                  
  A11                 118.79087                  
  A12                 111.73739                  
  A13                 108.22075                  
  A14                 121.75341                  
  A15                 110.18502                  
  D1                   -1.95879                  
  D2                    1.49697                  
  D3                   -1.06515                  
  D4                 -179.38945                  
  D5                 -179.27765                  
  D6                  179.84011                  
  D7                  179.99177                  
  D8                  179.86136                  
  D9                 -178.15067                  
  D10                -169.83857                  
  D11                  20.68427                  
  D12                -101.16103                  
  D13                  10.81848                  
  D14                 140.64162                  
 
                          Input orientation:                          
 ---------------------------------------------------------------------
 Center     Atomic     Atomic              Coordinates (Angstroms)
 Number     Number      Type              X           Y           Z
 ---------------------------------------------------------------------
    1          6             0        0.000000    0.000000    0.000000
    2          6             0        0.000000    0.000000    1.395630
    3          6             0        1.215640    0.000000    2.101049
    4          6             0        2.429323   -0.041757    1.393714
    5          6             0        2.423695   -0.051369   -0.004586
    6          6             0        1.211443   -0.041992   -0.703913
    7          1             0       -0.942372    0.010042   -0.540918
    8          1             0       -0.929419    0.020489    1.957127
    9          1             0        3.379600   -0.039945    1.918427
   10          1             0        3.364661   -0.083566   -0.546927
   11          1             0        1.210638   -0.047227   -1.790623
   12          6             0        1.164022   -0.042519    3.593619
   13          6             0        2.448524    0.192101    4.379428
   14          1             0        3.196880    0.716560    3.783248
   15          1             0        2.829921   -0.774447    4.704841
   16          8             0        0.124541   -0.271404    4.195225
   17         17             0        2.112361    1.177584    5.829079
 ---------------------------------------------------------------------
                    Distance matrix (angstroms):
                    1          2          3          4          5
     1  C    0.000000
     2  C    1.395630   0.000000
     3  C    2.427383   1.405488   0.000000
     4  C    2.801034   2.429682   1.405379   0.000000
     5  C    2.424244   2.799561   2.428113   1.398344   0.000000
     6  C    1.401732   2.424343   2.805280   2.425545   1.399536
     7  H    1.086627   2.153691   3.411321   3.887648   3.409081
     8  H    2.166700   1.086057   2.149980   3.406238   3.885468
     9  H    3.886342   3.420031   2.172019   1.085521   2.147525
    10  H    3.409846   3.886058   3.411311   2.154690   1.086548
    11  H    2.161991   3.408823   3.891961   3.409578   2.159040
    12  C    3.777678   2.487551   1.494068   2.537828   3.812340
    13  C    5.021111   3.864611   2.597675   2.994920   4.390839
    14  H    5.004644   4.053914   2.696027   2.621844   3.941474
    15  H    5.544705   4.422568   3.159969   3.414803   4.781900
    16  O    4.205839   2.815476   2.376916   3.634999   4.793009
    17  Cl   6.310859   5.050173   4.011112   4.610827   5.969833
                    6          7          8          9         10
     6  C    0.000000
     7  H    2.160601   0.000000
     8  H    3.415894   2.498101   0.000000
     9  H    3.402584   4.972959   4.309617   0.000000
    10  H    2.159333   4.308054   4.971945   2.465785   0.000000
    11  H    1.086722   2.490079   4.316255   4.296685   2.487552
    12  C    4.297794   4.640480   2.657926   2.777600   4.689202
    13  C    5.236938   5.978388   4.160227   2.641453   5.018393
    14  H    4.965076   6.027519   4.565695   2.020704   4.406673
    15  H    5.693030   6.508734   4.723822   2.933555   5.323939
    16  O    5.023499   4.862979   2.491007   3.979044   5.746447
    17  Cl   6.706639   7.160406   5.057994   4.287362   6.619079
                   11         12         13         14         15
    11  H    0.000000
    12  C    5.384445   0.000000
    13  C    6.297552   1.523971   0.000000
    14  H    5.966286   2.178227   1.091111   0.000000
    15  H    6.733645   2.132078   1.088841   1.790836   0.000000
    16  O    6.087711   1.222636   2.376902   3.253469   2.798543
    17  Cl   7.770014   2.717587   1.784845   2.360963   2.364155
                   16         17
    16  O    0.000000
    17  Cl   2.953045   0.000000
 Stoichiometry    C8H7ClO
 Framework group  C1[X(C8H7ClO)]
 Deg. of freedom    45
 Full point group                 C1      NOp   1
 Largest Abelian subgroup         C1      NOp   1
 Largest concise Abelian subgroup C1      NOp   1
                         Standard orientation:                         
 ---------------------------------------------------------------------
 Center     Atomic     Atomic              Coordinates (Angstroms)
 Number     Number      Type              X           Y           Z
 ---------------------------------------------------------------------
    1          6             0       -2.873857    0.980520   -0.316244
    2          6             0       -1.509621    1.211389   -0.133654
    3          6             0       -0.639109    0.136044    0.113810
    4          6             0       -1.156103   -1.166688    0.217246
    5          6             0       -2.525223   -1.391469    0.043038
    6          6             0       -3.387875   -0.319426   -0.212416
    7          1             0       -3.541390    1.814057   -0.517177
    8          1             0       -1.096046    2.213491   -0.198974
    9          1             0       -0.501463   -2.011906    0.405413
   10          1             0       -2.920103   -2.400491    0.123849
   11          1             0       -4.451043   -0.497852   -0.349547
   12          6             0        0.805851    0.438044    0.344297
   13          6             0        1.800249   -0.716234    0.380400
   14          1             0        1.407238   -1.603908   -0.117695
   15          1             0        2.030710   -0.934617    1.421924
   16          8             0        1.204991    1.580964    0.515348
   17         17             0        3.314489   -0.250563   -0.441732
 ---------------------------------------------------------------------
 Rotational constants (GHZ):      3.1173665      0.5723072      0.5022026
 Standard basis: 6-311+G(d,p) (5D, 7F)
 There are   270 symmetry adapted basis functions of A   symmetry.
 Integral buffers will be    262144 words long.
 Raffenetti 1 integral format.
 Two-electron integral symmetry is turned on.
   270 basis functions,   433 primitive gaussians,   280 cartesian basis functions
    40 alpha electrons       40 beta electrons
       nuclear repulsion energy       540.2230402989 Hartrees.
 NAtoms=   17 NActive=   17 NUniq=   17 SFac= 1.00D+00 NAtFMM=   60 Big=F
 ------------------------------------------------------------------------------
 United Atom Topological Model (UA0  parameters set).
  Nord Group  Hybr  Charge Alpha Radius          Bonded to
    1   CH    *     0.00   1.00  2.125   C2   [s]  C6   [s]
    2   CH    *     0.00   1.00  2.125   C1   [s]  C3   [s]
    3   C     *     0.00   1.00  1.925   C2   [s]  C4   [s]  C12  [s]
    4   CH    *     0.00   1.00  2.125   C3   [s]  C5   [s]
    5   CH    *     0.00   1.00  2.125   C4   [s]  C6   [s]
    6   CH    *     0.00   1.00  2.125   C1   [s]  C5   [s]
   12   C     *     0.00   1.00  1.925   C3   [s]  C13  [s]  O16  [d]
   13   CH2   *     0.00   1.00  2.325   C12  [s] Cl17  [s]
   16   O     *     0.00   1.00  1.750   C12  [d]
   17  Cl     *     0.00   1.00  1.973   C13  [s]
 ------------------------------------------------------------------------------
 Polarizable Continuum Model (PCM)
 =================================
 Model                : PCM.
 Atomic radii         : UA0 (Simple United Atom Topological Model).
 Polarization charges : Total charges.
 Charge compensation  : None.
 Solution method      : Matrix inversion.
 Cavity               : GePol (RMin=0.200 OFac=0.890).
                        Default sphere list used, NSphG=   10.
                        Tesserae with average area of 0.200 Ang**2.
 Solvent              : Ethanol, Eps=  24.550000.
 ------------------------------------------------------------------------------
 One-electron integrals computed using PRISM.
 NBasis=   270 RedAO= T  NBF=   270
 NBsUse=   270 1.00D-06 NBFU=   270
 Harris functional with IExCor=  205 diagonalized for initial guess.
 ExpMin= 4.38D-02 ExpMax= 1.06D+05 ExpMxC= 3.62D+03 IAcc=2 IRadAn=         4 AccDes= 0.00D+00
 HarFok:  IExCor= 205 AccDes= 0.00D+00 IRadAn=         4 IDoV=1
 ScaDFX=  1.000000  1.000000  1.000000  1.000000
 Initial guess orbital symmetries:
       Occupied  (A) (A) (A) (A) (A) (A) (A) (A) (A) (A) (A) (A)
                 (A) (A) (A) (A) (A) (A) (A) (A) (A) (A) (A) (A)
                 (A) (A) (A) (A) (A) (A) (A) (A) (A) (A) (A) (A)
                 (A) (A) (A) (A)
       Virtual   (A) (A) (A) (A) (A) (A) (A) (A) (A) (A) (A) (A)
                 (A) (A) (A) (A) (A) (A) (A) (A) (A) (A) (A) (A)
                 (A) (A) (A) (A) (A) (A) (A) (A) (A) (A) (A) (A)
                 (A) (A) (A) (A) (A) (A) (A) (A) (A) (A) (A) (A)
                 (A) (A) (A) (A) (A) (A) (A) (A) (A) (A) (A) (A)
                 (A) (A) (A) (A) (A) (A) (A) (A) (A) (A) (A) (A)
                 (A) (A) (A) (A) (A) (A) (A) (A) (A) (A) (A) (A)
                 (A) (A) (A) (A) (A) (A) (A) (A) (A) (A) (A) (A)
                 (A) (A) (A) (A) (A) (A) (A) (A) (A) (A) (A) (A)
                 (A) (A) (A) (A) (A) (A) (A) (A) (A) (A) (A) (A)
                 (A) (A) (A) (A) (A) (A) (A) (A) (A) (A) (A) (A)
                 (A) (A) (A) (A) (A) (A) (A) (A) (A) (A) (A) (A)
                 (A) (A) (A) (A) (A) (A) (A) (A) (A) (A) (A) (A)
                 (A) (A) (A) (A) (A) (A) (A) (A) (A) (A) (A) (A)
                 (A) (A) (A) (A) (A) (A) (A) (A) (A) (A) (A) (A)
                 (A) (A) (A) (A) (A) (A) (A) (A) (A) (A) (A) (A)
                 (A) (A) (A) (A) (A) (A) (A) (A) (A) (A) (A) (A)
                 (A) (A) (A) (A) (A) (A) (A) (A) (A) (A) (A) (A)
                 (A) (A) (A) (A) (A) (A) (A) (A) (A) (A) (A) (A)
                 (A) (A)
 The electronic state of the initial guess is 1-A.
 Requested convergence on RMS density matrix=1.00D-08 within 128 cycles.
 Requested convergence on MAX density matrix=1.00D-06.
 Requested convergence on             energy=1.00D-06.
 No special actions if energy rises.
 Error on total polarization charges =  0.02541
 SCF Done:  E(RHF) =  -841.495454186     A.U. after   16 cycles
             Convg  =    0.6881D-08             -V/T =  2.0007
             S**2   =   0.0000
 --------------------------------------------------------------------
 Variational PCM results
 =======================
 <psi(f)|   H    |psi(f)>                     (a.u.) =    -841.474500
 <psi(f)|H+V(f)/2|psi(f)>                     (a.u.) =    -841.495454
 Total free energy in solution:
  with all non electrostatic terms            (a.u.) =    -841.491918
 --------------------------------------------------------------------
 (Polarized solute)-Solvent               (kcal/mol) =     -13.15
 --------------------------------------------------------------------
 Cavitation energy                        (kcal/mol) =      15.71
 Dispersion energy                        (kcal/mol) =     -14.64
 Repulsion energy                         (kcal/mol) =       1.16
 Total non electrostatic                  (kcal/mol) =       2.22
 --------------------------------------------------------------------
 Partition over spheres:
 Sphere  on Atom  Surface  Charge   GEl     GCav    GDR
    1      C1      17.32  -0.034   -0.88    1.71   -1.57
    2      C2      13.61  -0.022   -0.37    1.68   -1.44
    3      C3       0.89   0.001    0.00    0.25   -0.08
    4      C4      10.80  -0.016   -0.59    1.48   -1.16
    5      C5      17.31  -0.035   -1.04    1.71   -1.59
    6      C6      17.37  -0.046   -1.09    1.72   -1.55
    7      C12      1.57  -0.012   -0.02    0.35   -0.15
    8      C13     22.80  -0.140   -1.64    2.53   -2.15
    9      O16     13.55   0.171   -3.84    1.71   -1.35
   10     Cl17     25.47   0.104   -1.20    2.56   -2.43
 Added spheres:    42.08   0.002   -2.47    0.00    0.00
 --------------------------------------------------------------------
 After PCM corrections, the SCF energy is  -841.495454186     a.u.
 --------------------------------------------------------------------
 ExpMin= 4.38D-02 ExpMax= 1.06D+05 ExpMxC= 3.62D+03 IAcc=3 IRadAn=         5 AccDes= 0.00D+00
 HarFok:  IExCor= 205 AccDes= 0.00D+00 IRadAn=         5 IDoV=1
 ScaDFX=  1.000000  1.000000  1.000000  1.000000
 Range of M.O.s used for correlation:    15   270
 NBasis=   270 NAE=    40 NBE=    40 NFC=    14 NFV=     0
 NROrb=    256 NOA=    26 NOB=    26 NVA=   230 NVB=   230

 **** Warning!!: The largest alpha MO coefficient is  0.18357817D+03

 Disk-based method using OVN memory for  9 occupieds at a time.
 Estimated scratch disk usage=   191228214 words.
 Actual    scratch disk usage=   190874934 words.
 JobTyp=1 Pass  1:  I=   1 to   9 NPSUse=  1 ParTrn=F ParDer=F DoDerP=F.
 JobTyp=1 Pass  2:  I=  10 to  18 NPSUse=  1 ParTrn=F ParDer=F DoDerP=F.
 JobTyp=1 Pass  3:  I=  19 to  26 NPSUse=  1 ParTrn=F ParDer=F DoDerP=F.
 Spin components of T(2) and E(2):
     alpha-alpha T2 =       0.7003452376D-01 E2=     -0.1908222898D+00
     alpha-beta  T2 =       0.3651384131D+00 E2=     -0.1053671116D+01
     beta-beta   T2 =       0.7003452376D-01 E2=     -0.1908222898D+00
 ANorm=    0.1226868966D+01
 E2 =    -0.1435315696D+01 EUMP2 =    -0.84293076988128D+03

 **********************************************************************

            Population analysis using the SCF density.

 **********************************************************************

 Orbital symmetries:
       Occupied  (A) (A) (A) (A) (A) (A) (A) (A) (A) (A) (A) (A)
                 (A) (A) (A) (A) (A) (A) (A) (A) (A) (A) (A) (A)
                 (A) (A) (A) (A) (A) (A) (A) (A) (A) (A) (A) (A)
                 (A) (A) (A) (A)
       Virtual   (A) (A) (A) (A) (A) (A) (A) (A) (A) (A) (A) (A)
                 (A) (A) (A) (A) (A) (A) (A) (A) (A) (A) (A) (A)
                 (A) (A) (A) (A) (A) (A) (A) (A) (A) (A) (A) (A)
                 (A) (A) (A) (A) (A) (A) (A) (A) (A) (A) (A) (A)
                 (A) (A) (A) (A) (A) (A) (A) (A) (A) (A) (A) (A)
                 (A) (A) (A) (A) (A) (A) (A) (A) (A) (A) (A) (A)
                 (A) (A) (A) (A) (A) (A) (A) (A) (A) (A) (A) (A)
                 (A) (A) (A) (A) (A) (A) (A) (A) (A) (A) (A) (A)
                 (A) (A) (A) (A) (A) (A) (A) (A) (A) (A) (A) (A)
                 (A) (A) (A) (A) (A) (A) (A) (A) (A) (A) (A) (A)
                 (A) (A) (A) (A) (A) (A) (A) (A) (A) (A) (A) (A)
                 (A) (A) (A) (A) (A) (A) (A) (A) (A) (A) (A) (A)
                 (A) (A) (A) (A) (A) (A) (A) (A) (A) (A) (A) (A)
                 (A) (A) (A) (A) (A) (A) (A) (A) (A) (A) (A) (A)
                 (A) (A) (A) (A) (A) (A) (A) (A) (A) (A) (A) (A)
                 (A) (A) (A) (A) (A) (A) (A) (A) (A) (A) (A) (A)
                 (A) (A) (A) (A) (A) (A) (A) (A) (A) (A) (A) (A)
                 (A) (A) (A) (A) (A) (A) (A) (A) (A) (A) (A) (A)
                 (A) (A) (A) (A) (A) (A) (A) (A) (A) (A) (A) (A)
                 (A) (A)
 The electronic state is 1-A.
 Alpha  occ. eigenvalues -- -104.84013 -20.56651 -11.36501 -11.31087 -11.26239
 Alpha  occ. eigenvalues --  -11.26122 -11.25607 -11.25574 -11.24779 -11.24701
 Alpha  occ. eigenvalues --  -10.56663  -8.03492  -8.03202  -8.03197  -1.40968
 Alpha  occ. eigenvalues --   -1.17012  -1.15017  -1.05312  -1.02979  -0.96920
 Alpha  occ. eigenvalues --   -0.86677  -0.83759  -0.76907  -0.72519  -0.67173
 Alpha  occ. eigenvalues --   -0.66434  -0.64785  -0.62623  -0.61518  -0.60081
 Alpha  occ. eigenvalues --   -0.56504  -0.54310  -0.52665  -0.50572  -0.50330
 Alpha  occ. eigenvalues --   -0.46789  -0.45088  -0.43401  -0.35437  -0.34901
 Alpha virt. eigenvalues --    0.05225   0.06718   0.07788   0.08285   0.09063
 Alpha virt. eigenvalues --    0.09943   0.10025   0.10224   0.11522   0.12076
 Alpha virt. eigenvalues --    0.12476   0.13040   0.13547   0.14772   0.15075
 Alpha virt. eigenvalues --    0.15510   0.16334   0.16618   0.17082   0.18592
 Alpha virt. eigenvalues --    0.19866   0.20777   0.20977   0.21286   0.21522
 Alpha virt. eigenvalues --    0.22552   0.22827   0.24491   0.25214   0.25807
 Alpha virt. eigenvalues --    0.26003   0.27030   0.27732   0.28866   0.29043
 Alpha virt. eigenvalues --    0.29492   0.30646   0.31094   0.31527   0.32181
 Alpha virt. eigenvalues --    0.32391   0.33966   0.34477   0.35724   0.35960
 Alpha virt. eigenvalues --    0.36390   0.37467   0.38393   0.38770   0.40732
 Alpha virt. eigenvalues --    0.40962   0.43628   0.45952   0.46446   0.47478
 Alpha virt. eigenvalues --    0.48439   0.51371   0.53120   0.56885   0.58191
 Alpha virt. eigenvalues --    0.61381   0.63156   0.63504   0.64140   0.67703
 Alpha virt. eigenvalues --    0.68875   0.69804   0.70982   0.71903   0.72007
 Alpha virt. eigenvalues --    0.74013   0.75484   0.75615   0.77039   0.79836
 Alpha virt. eigenvalues --    0.81143   0.81847   0.83581   0.85616   0.86851
 Alpha virt. eigenvalues --    0.87658   0.89214   0.89614   0.91479   0.91902
 Alpha virt. eigenvalues --    0.92625   0.94103   0.96256   0.99779   1.00145
 Alpha virt. eigenvalues --    1.00580   1.01722   1.03909   1.06234   1.07915
 Alpha virt. eigenvalues --    1.08766   1.11319   1.12183   1.12964   1.14250
 Alpha virt. eigenvalues --    1.16372   1.18065   1.19071   1.20114   1.22006
 Alpha virt. eigenvalues --    1.24515   1.26569   1.28814   1.31219   1.32540
 Alpha virt. eigenvalues --    1.34803   1.36896   1.38664   1.39570   1.42181
 Alpha virt. eigenvalues --    1.44104   1.46670   1.50090   1.53425   1.58832
 Alpha virt. eigenvalues --    1.64082   1.72710   1.74640   1.74923   1.75772
 Alpha virt. eigenvalues --    1.76846   1.79953   1.81878   1.82649   1.82931
 Alpha virt. eigenvalues --    1.86189   1.90297   1.91013   1.93518   1.94481
 Alpha virt. eigenvalues --    1.97076   1.99085   2.01581   2.02964   2.05074
 Alpha virt. eigenvalues --    2.07105   2.08279   2.10088   2.14420   2.20859
 Alpha virt. eigenvalues --    2.21524   2.22244   2.22909   2.23712   2.26312
 Alpha virt. eigenvalues --    2.27749   2.32758   2.34041   2.36386   2.36904
 Alpha virt. eigenvalues --    2.38916   2.44647   2.49584   2.52020   2.60682
 Alpha virt. eigenvalues --    2.64653   2.66873   2.69007   2.73072   2.74076
 Alpha virt. eigenvalues --    2.74578   2.76393   2.82021   2.83352   2.86008
 Alpha virt. eigenvalues --    2.88625   2.94868   2.97012   2.99981   3.00296
 Alpha virt. eigenvalues --    3.02854   3.04713   3.05134   3.05450   3.08412
 Alpha virt. eigenvalues --    3.11499   3.15636   3.18317   3.18616   3.21366
 Alpha virt. eigenvalues --    3.22251   3.25510   3.27909   3.29473   3.33304
 Alpha virt. eigenvalues --    3.34629   3.46528   3.47065   3.57956   3.61375
 Alpha virt. eigenvalues --    3.68459   3.74890   3.75921   3.78400   3.88907
 Alpha virt. eigenvalues --    3.91028   3.92541   3.99004   4.02344   4.13326
 Alpha virt. eigenvalues --    4.16202   4.38776   4.43060   4.51499   4.55611
 Alpha virt. eigenvalues --    4.58337   4.77222   5.25505   5.61314   5.76601
 Alpha virt. eigenvalues --    6.28063  10.44681  24.73744  24.93333  24.98446
 Alpha virt. eigenvalues --   25.08862  25.09132  25.19790  25.23197  25.32099
 Alpha virt. eigenvalues --   26.75653  26.80510  27.28811  51.69734 219.30556
          Condensed to atoms (all electrons):
              1          2          3          4          5          6
     1  C    7.515552  -2.091911  -0.498122  -0.603848   1.212844   0.284962
     2  C   -2.091911  14.896451  -0.985837  -4.609453  -2.094630   0.203856
     3  C   -0.498122  -0.985837  17.562383  -1.687998  -2.805831  -1.093063
     4  C   -0.603848  -4.609453  -1.687998  14.979539  -2.224732   0.107285
     5  C    1.212844  -2.094630  -2.805831  -2.224732  11.143207   0.501020
     6  C    0.284962   0.203856  -1.093063   0.107285   0.501020   5.602626
     7  H    0.413129  -0.035956   0.011851  -0.001553  -0.010774  -0.011251
     8  H   -0.041948   0.402945  -0.005698   0.004705  -0.007411  -0.002279
     9  H   -0.001682  -0.031139  -0.006961   0.427895  -0.030120  -0.014902
    10  H   -0.008653  -0.002992   0.011186  -0.041199   0.412970  -0.006353
    11  H   -0.006825  -0.023329   0.019950  -0.036508  -0.003863   0.423459
    12  C    0.381051  -0.123786  -8.047945   1.128085   1.610463   0.190645
    13  C   -0.270634  -0.171134   1.637405   0.082869  -0.921039  -0.025992
    14  H   -0.003789   0.039793   0.202482  -0.097842  -0.080064  -0.004556
    15  H    0.003549   0.010203   0.009463  -0.031342  -0.003644  -0.000346
    16  O    0.057987   0.200822  -0.062751  -0.270086  -0.039413  -0.008816
    17  Cl  -0.006478  -0.009669   0.320041  -0.027672  -0.082909   0.001206
              7          8          9         10         11         12
     1  C    0.413129  -0.041948  -0.001682  -0.008653  -0.006825   0.381051
     2  C   -0.035956   0.402945  -0.031139  -0.002992  -0.023329  -0.123786
     3  C    0.011851  -0.005698  -0.006961   0.011186   0.019950  -8.047945
     4  C   -0.001553   0.004705   0.427895  -0.041199  -0.036508   1.128085
     5  C   -0.010774  -0.007411  -0.030120   0.412970  -0.003863   1.610463
     6  C   -0.011251  -0.002279  -0.014902  -0.006353   0.423459   0.190645
     7  H    0.445630  -0.002813   0.000018  -0.000052  -0.003160   0.007412
     8  H   -0.002813   0.432043   0.000005   0.000014  -0.000049   0.021956
     9  H    0.000018   0.000005   0.448802  -0.002918  -0.000072   0.019207
    10  H   -0.000052   0.000014  -0.002918   0.445090  -0.003189   0.006860
    11  H   -0.003160  -0.000049  -0.000072  -0.003189   0.440762   0.002357
    12  C    0.007412   0.021956   0.019207   0.006860   0.002357  13.687290
    13  C    0.000138   0.003549   0.004538   0.001383  -0.000233  -2.394410
    14  H    0.000000   0.000021   0.001429   0.000005   0.000001  -0.194469
    15  H    0.000000  -0.000003  -0.000700  -0.000002   0.000000  -0.053888
    16  O    0.000034   0.001542  -0.000195   0.000007   0.000006   0.347011
    17  Cl   0.000009  -0.000179  -0.000042   0.000025  -0.000002  -0.372993
             13         14         15         16         17
     1  C   -0.270634  -0.003789   0.003549   0.057987  -0.006478
     2  C   -0.171134   0.039793   0.010203   0.200822  -0.009669
     3  C    1.637405   0.202482   0.009463  -0.062751   0.320041
     4  C    0.082869  -0.097842  -0.031342  -0.270086  -0.027672
     5  C   -0.921039  -0.080064  -0.003644  -0.039413  -0.082909
     6  C   -0.025992  -0.004556  -0.000346  -0.008816   0.001206
     7  H    0.000138   0.000000   0.000000   0.000034   0.000009
     8  H    0.003549   0.000021  -0.000003   0.001542  -0.000179
     9  H    0.004538   0.001429  -0.000700  -0.000195  -0.000042
    10  H    0.001383   0.000005  -0.000002   0.000007   0.000025
    11  H   -0.000233   0.000001   0.000000   0.000006  -0.000002
    12  C   -2.394410  -0.194469  -0.053888   0.347011  -0.372993
    13  C    7.818349   0.481823   0.428627  -0.121478   0.109546
    14  H    0.481823   0.478284  -0.021239   0.007227  -0.037901
    15  H    0.428627  -0.021239   0.425531  -0.004466  -0.031028
    16  O   -0.121478   0.007227  -0.004466   8.295691  -0.027046
    17  Cl   0.109546  -0.037901  -0.031028  -0.027046  17.043545
 Mulliken atomic charges:
              1
     1  C   -0.335182
     2  C    0.425766
     3  C    1.419446
     4  C   -1.098143
     5  C   -0.576073
     6  C   -0.147500
     7  H    0.187339
     8  H    0.193602
     9  H    0.186838
    10  H    0.187816
    11  H    0.190695
    12  C   -0.214847
    13  C   -0.663307
    14  H    0.228795
    15  H    0.269286
    16  O   -0.376077
    17  Cl   0.121547
 Sum of Mulliken charges=   0.00000
 Atomic charges with hydrogens summed into heavy atoms:
              1
     1  C   -0.147843
     2  C    0.619368
     3  C    1.419446
     4  C   -0.911305
     5  C   -0.388257
     6  C    0.043195
     7  H    0.000000
     8  H    0.000000
     9  H    0.000000
    10  H    0.000000
    11  H    0.000000
    12  C   -0.214847
    13  C   -0.165226
    14  H    0.000000
    15  H    0.000000
    16  O   -0.376077
    17  Cl   0.121547
 Sum of Mulliken charges=   0.00000
 Electronic spatial extent (au):  <R**2>=  2089.5904
 Charge=     0.0000 electrons
 Dipole moment (field-independent basis, Debye):
    X=    -5.1110    Y=    -4.4956    Z=     0.4124  Tot=     6.8193
 Quadrupole moment (field-independent basis, Debye-Ang):
   XX=   -65.2097   YY=   -63.5005   ZZ=   -68.6191
   XY=    -5.3036   XZ=     3.2788   YZ=    -4.3326
 Traceless Quadrupole moment (field-independent basis, Debye-Ang):
   XX=     0.5668   YY=     2.2759   ZZ=    -2.8426
   XY=    -5.3036   XZ=     3.2788   YZ=    -4.3326
 Octapole moment (field-independent basis, Debye-Ang**2):
  XXX=   -62.8958  YYY=   -13.5392  ZZZ=     4.3870  XYY=   -14.1755
  XXY=    -6.2462  XXZ=    -3.8617  XZZ=    17.5513  YZZ=    -0.5474
  YYZ=    -3.0553  XYZ=    -2.5791
 Hexadecapole moment (field-independent basis, Debye-Ang**3):
 XXXX= -2105.0255 YYYY=  -424.4966 ZZZZ=  -127.9203 XXXY=    16.7343
 XXXZ=    31.9919 YYYX=   -12.5149 YYYZ=   -13.4999 ZZZX=     1.1581
 ZZZY=    -0.5009 XXYY=  -423.6361 XXZZ=  -413.7901 YYZZ=  -103.7830
 XXYZ=   -18.4731 YYXZ=    -0.4347 ZZXY=    -5.5010
 N-N= 5.402230402989D+02 E-N=-3.066873478728D+03  KE= 8.409363457572D+02
 1|1|UNPC-UNK|SP|RMP2-FC|6-311+G(d,p)|C8H7Cl1O1|PCUSER|15-Oct-2017|0||#
  MP2/6-311+G(D,P) SCRF=(SOLVENT=ETHANOL) GEOM=CONNECTIVITY||Title Card
  Required||0,1|C|C,1,1.39562951|C,2,1.40548844,1,120.12599899|C,3,1.40
 537942,2,119.62593546,1,-1.95879395,0|C,4,1.39834382,3,120.00121653,2,
 1.49697108,0|C,5,1.3995361,4,120.20590595,3,-1.06514864,0|H,1,1.086627
 38,2,119.8542665,3,-179.38944951,0|H,2,1.08605683,1,121.13162333,6,-17
 9.27764747,0|H,4,1.08552057,3,120.84174715,2,179.84011046,0|H,5,1.0865
 4766,4,119.7254284,3,179.99177357,0|H,6,1.08672227,5,120.01912439,4,17
 9.86135709,0|C,3,1.49406761,2,118.13286946,1,-178.15066587,0|C,12,1.52
 397081,3,118.79086535,2,-169.83856503,0|H,13,1.09111093,12,111.7373862
 ,3,20.68426524,0|H,13,1.08884056,12,108.22075165,3,-101.16102894,0|O,1
 2,1.22263554,3,121.75341027,2,10.8184831,0|Cl,13,1.78484504,12,110.185
 0184,3,140.6416221,0||Version=x86-Win32-G03RevB.05|State=1-A|HF=-841.4
 954542|MP2=-842.9307699|RMSD=6.881e-009|PG=C01 [X(C8H7Cl1O1)]||@


 Everywhere is walking distance if you have the time.
                                    -- Steven Wright
 Job cpu time:  0 days  0 hours  7 minutes 58.0 seconds.
 File lengths (MBytes):  RWF=   1569 Int=      0 D2E=      0 Chk=     17 Scr=      1
 Normal termination of Gaussian 03 at Sun Oct 15 15:29:32 2017.
