# Supplementary material for: Conformational preferences of α-fluoroketones may influence their reactivity
Source: Beilstein J Org Chem. 2017 Dec 29;13:2915–21. doi: 10.3762/bjoc.13.284 (PMC5753061; doi:10.3762/bjoc.13.284)
Supplement: File 2 — Details of computational conformational analysis. [file Beilstein_J_Org_Chem-13-2915-s002.zip › Computation/CH2Cl50.out]

 Entering Link 1 = C:\G03W\l1.exe PID=      3876.
  
 Copyright (c) 1988,1990,1992,1993,1995,1998,2003, Gaussian, Inc.
                  All Rights Reserved.
  
 This is the Gaussian(R) 03 program.  It is based on the
 the Gaussian(R) 98 system (copyright 1998, Gaussian, Inc.),
 the Gaussian(R) 94 system (copyright 1995, Gaussian, Inc.),
 the Gaussian 92(TM) system (copyright 1992, Gaussian, Inc.),
 the Gaussian 90(TM) system (copyright 1990, Gaussian, Inc.),
 the Gaussian 88(TM) system (copyright 1988, Gaussian, Inc.),
 the Gaussian 86(TM) system (copyright 1986, Carnegie Mellon
 University), and the Gaussian 82(TM) system (copyright 1983,
 Carnegie Mellon University). Gaussian is a federally registered
 trademark of Gaussian, Inc.
  
 This software contains proprietary and confidential information,
 including trade secrets, belonging to Gaussian, Inc.
  
 This software is provided under written license and may be
 used, copied, transmitted, or stored only in accord with that
 written license.
  
 The following legend is applicable only to US Government
 contracts under DFARS:
  
                    RESTRICTED RIGHTS LEGEND
  
 Use, duplication or disclosure by the US Government is subject
 to restrictions as set forth in subparagraph (c)(1)(ii) of the
 Rights in Technical Data and Computer Software clause at DFARS
 252.227-7013.
  
 Gaussian, Inc.
 Carnegie Office Park, Building 6, Pittsburgh, PA 15106 USA
  
 The following legend is applicable only to US Government
 contracts under FAR:
  
                    RESTRICTED RIGHTS LEGEND
  
 Use, reproduction and disclosure by the US Government is subject
 to restrictions as set forth in subparagraph (c) of the
 Commercial Computer Software - Restricted Rights clause at FAR
 52.227-19.
  
 Gaussian, Inc.
 Carnegie Office Park, Building 6, Pittsburgh, PA 15106 USA
  
  
 ---------------------------------------------------------------
 Warning -- This program may not be used in any manner that
 competes with the business of Gaussian, Inc. or will provide
 assistance to any competitor of Gaussian, Inc.  The licensee
 of this program is prohibited from giving any competitor of
 Gaussian, Inc. access to this program.  By using this program,
 the user acknowledges that Gaussian, Inc. is engaged in the
 business of creating and licensing software in the field of
 computational chemistry and represents and warrants to the
 licensee that it is not a competitor of Gaussian, Inc. and that
 it will not use this program in any manner prohibited above.
 ---------------------------------------------------------------
  

 Cite this work as:
 Gaussian 03, Revision B.05,
 M. J. Frisch, G. W. Trucks, H. B. Schlegel, G. E. Scuseria, 
 M. A. Robb, J. R. Cheeseman, J. A. Montgomery, Jr., T. Vreven, 
 K. N. Kudin, J. C. Burant, J. M. Millam, S. S. Iyengar, J. Tomasi, 
 V. Barone, B. Mennucci, M. Cossi, G. Scalmani, N. Rega, 
 G. A. Petersson, H. Nakatsuji, M. Hada, M. Ehara, K. Toyota, 
 R. Fukuda, J. Hasegawa, M. Ishida, T. Nakajima, Y. Honda, O. Kitao, 
 H. Nakai, M. Klene, X. Li, J. E. Knox, H. P. Hratchian, J. B. Cross, 
 C. Adamo, J. Jaramillo, R. Gomperts, R. E. Stratmann, O. Yazyev, 
 A. J. Austin, R. Cammi, C. Pomelli, J. W. Ochterski, P. Y. Ayala, 
 K. Morokuma, G. A. Voth, P. Salvador, J. J. Dannenberg, 
 V. G. Zakrzewski, S. Dapprich, A. D. Daniels, M. C. Strain, 
 O. Farkas, D. K. Malick, A. D. Rabuck, K. Raghavachari, 
 J. B. Foresman, J. V. Ortiz, Q. Cui, A. G. Baboul, S. Clifford, 
 J. Cioslowski, B. B. Stefanov, G. Liu, A. Liashenko, P. Piskorz, 
 I. Komaromi, R. L. Martin, D. J. Fox, T. Keith, M. A. Al-Laham, 
 C. Y. Peng, A. Nanayakkara, M. Challacombe, P. M. W. Gill, 
 B. Johnson, W. Chen, M. W. Wong, C. Gonzalez, and J. A. Pople, 
 Gaussian, Inc., Pittsburgh PA, 2003.
 
 **********************************************
 Gaussian 03:  x86-Win32-G03RevB.05  8-Nov-2003
                  03-Aug-2017 
 **********************************************
 %chk=CH2F.chk
 %mem=6MW
 %nproc=1
 Will use up to    1 processors via shared memory.
 Default route:  MaxDisk=2000MB
 ------------------------------------
 # mp2/6-311+g(d,p) geom=connectivity
 ------------------------------------
 1/38=1,57=2/1;
 2/17=6,18=5,40=1/2;
 3/5=4,6=6,7=111,11=9,16=1,25=1,30=1/1,2,3;
 4//1;
 5/5=2,38=5/2;
 8/10=2,27=262144000/1;
 9/16=-3,27=262144000/6;
 6/7=2,8=2,9=2,10=2/1;
 99/5=1,9=1/99;
 -------------------
 Title Card Required
 -------------------
 Symbolic Z-matrix:
 Charge =  0 Multiplicity = 1
 C
 C                    1    B1
 C                    2    B2       1    A1
 C                    3    B3       2    A2       1    D1       0
 C                    4    B4       3    A3       2    D2       0
 C                    5    B5       4    A4       3    D3       0
 H                    1    B6       2    A5       3    D4       0
 H                    2    B7       1    A6       6    D5       0
 H                    4    B8       3    A7       2    D6       0
 H                    5    B9       4    A8       3    D7       0
 H                    6    B10      5    A9       4    D8       0
 C                    3    B11      2    A10      1    D9       0
 C                    12   B12      3    A11      2    D10      0
 H                    13   B13      12   A12      3    D11      0
 H                    13   B14      12   A13      3    D12      0
 O                    12   B15      3    A14      2    D13      0
 Cl                   13   B16      12   A15      3    D14      0
       Variables:
  B1                    1.39563                  
  B2                    1.40549                  
  B3                    1.40538                  
  B4                    1.39834                  
  B5                    1.39954                  
  B6                    1.08663                  
  B7                    1.08606                  
  B8                    1.08552                  
  B9                    1.08655                  
  B10                   1.08672                  
  B11                   1.49407                  
  B12                   1.52397                  
  B13                   1.09111                  
  B14                   1.08884                  
  B15                   1.22264                  
  B16                   1.78485                  
  A1                  120.126                    
  A2                  119.62594                  
  A3                  120.00122                  
  A4                  120.20591                  
  A5                  119.85427                  
  A6                  121.13162                  
  A7                  120.84175                  
  A8                  119.72543                  
  A9                  120.01912                  
  A10                 118.13287                  
  A11                 118.79087                  
  A12                 111.73739                  
  A13                 108.22075                  
  A14                 121.75341                  
  A15                 110.18502                  
  D1                   -1.95879                  
  D2                    1.49697                  
  D3                   -1.06515                  
  D4                 -179.38945                  
  D5                 -179.27765                  
  D6                  179.84011                  
  D7                  179.99177                  
  D8                  179.86136                  
  D9                 -178.15067                  
  D10                -169.83857                  
  D11                  10.68427                  
  D12                -111.16103                  
  D13                  10.81848                  
  D14                 130.64162                  
 
                          Input orientation:                          
 ---------------------------------------------------------------------
 Center     Atomic     Atomic              Coordinates (Angstroms)
 Number     Number      Type              X           Y           Z
 ---------------------------------------------------------------------
    1          6             0        0.000000    0.000000    0.000000
    2          6             0        0.000000    0.000000    1.395630
    3          6             0        1.215640    0.000000    2.101049
    4          6             0        2.429323   -0.041757    1.393714
    5          6             0        2.423695   -0.051369   -0.004586
    6          6             0        1.211443   -0.041992   -0.703913
    7          1             0       -0.942372    0.010042   -0.540918
    8          1             0       -0.929419    0.020489    1.957127
    9          1             0        3.379600   -0.039945    1.918427
   10          1             0        3.364661   -0.083566   -0.546927
   11          1             0        1.210638   -0.047227   -1.790623
   12          6             0        1.164022   -0.042519    3.593619
   13          6             0        2.448524    0.192101    4.379428
   14          1             0        3.253582    0.555272    3.738717
   15          1             0        2.733244   -0.745488    4.854227
   16          8             0        0.124541   -0.271404    4.195225
   17         17             0        2.174838    1.406326    5.658656
 ---------------------------------------------------------------------
                    Distance matrix (angstroms):
                    1          2          3          4          5
     1  C    0.000000
     2  C    1.395630   0.000000
     3  C    2.427383   1.405488   0.000000
     4  C    2.801034   2.429682   1.405379   0.000000
     5  C    2.424244   2.799561   2.428113   1.398344   0.000000
     6  C    1.401732   2.424343   2.805280   2.425545   1.399536
     7  H    1.086627   2.153691   3.411321   3.887648   3.409081
     8  H    2.166700   1.086057   2.149980   3.406238   3.885468
     9  H    3.886342   3.420031   2.172019   1.085521   2.147525
    10  H    3.409846   3.886058   3.411311   2.154690   1.086548
    11  H    2.161991   3.408823   3.891961   3.409578   2.159040
    12  C    3.777678   2.487551   1.494068   2.537828   3.812340
    13  C    5.021111   3.864611   2.597675   2.994920   4.390839
    14  H    4.987196   4.047738   2.672731   2.556343   3.881886
    15  H    5.620488   4.470824   3.230923   3.544398   4.917894
    16  O    4.205839   2.815476   2.376916   3.634999   4.793009
    17  Cl   6.223188   4.988093   3.943905   4.511257   5.853129
                    6          7          8          9         10
     6  C    0.000000
     7  H    2.160601   0.000000
     8  H    3.415894   2.498101   0.000000
     9  H    3.402584   4.972959   4.309617   0.000000
    10  H    2.159333   4.308054   4.971945   2.465785   0.000000
    11  H    1.086722   2.490079   4.316255   4.296685   2.487552
    12  C    4.297794   4.640480   2.657926   2.777600   4.689202
    13  C    5.236938   5.978388   4.160227   2.641453   5.018393
    14  H    4.925852   6.018188   4.577942   1.919276   4.334420
    15  H    5.805489   6.571801   4.732336   3.087796   5.478073
    16  O    5.023499   4.862979   2.491007   3.979044   5.746447
    17  Cl   6.596063   7.078230   5.025761   4.187179   6.491896
                   11         12         13         14         15
    11  H    0.000000
    12  C    5.384445   0.000000
    13  C    6.297552   1.523971   0.000000
    14  H    5.925388   2.178227   1.091111   0.000000
    15  H    6.852731   2.132078   1.088841   1.790836   0.000000
    16  O    6.087711   1.222636   2.376902   3.268439   2.732100
    17  Cl   7.650768   2.717587   1.784845   2.360963   2.364155
                   16         17
    16  O    0.000000
    17  Cl   3.026571   0.000000
 Stoichiometry    C8H7ClO
 Framework group  C1[X(C8H7ClO)]
 Deg. of freedom    45
 Full point group                 C1      NOp   1
 Largest Abelian subgroup         C1      NOp   1
 Largest concise Abelian subgroup C1      NOp   1
                         Standard orientation:                         
 ---------------------------------------------------------------------
 Center     Atomic     Atomic              Coordinates (Angstroms)
 Number     Number      Type              X           Y           Z
 ---------------------------------------------------------------------
    1          6             0       -2.855513    0.948337   -0.374770
    2          6             0       -1.500709    1.206943   -0.161677
    3          6             0       -0.620647    0.153784    0.141218
    4          6             0       -1.119779   -1.153763    0.268809
    5          6             0       -2.479795   -1.406121    0.063778
    6          6             0       -3.351726   -0.356365   -0.246787
    7          1             0       -3.530197    1.764532   -0.618463
    8          1             0       -1.101279    2.213425   -0.245153
    9          1             0       -0.457441   -1.982216    0.499738
   10          1             0       -2.860862   -2.418761    0.163450
   11          1             0       -4.407711   -0.556257   -0.407736
   12          6             0        0.812384    0.486207    0.402287
   13          6             0        1.823413   -0.649933    0.499723
   14          1             0        1.395574   -1.600373    0.177014
   15          1             0        2.162750   -0.716092    1.532219
   16          8             0        1.188568    1.640059    0.550437
   17         17             0        3.237933   -0.305838   -0.532945
 ---------------------------------------------------------------------
 Rotational constants (GHZ):      2.9374447      0.5846039      0.5139740
 Standard basis: 6-311+G(d,p) (5D, 7F)
 There are   270 symmetry adapted basis functions of A   symmetry.
 Integral buffers will be    262144 words long.
 Raffenetti 1 integral format.
 Two-electron integral symmetry is turned on.
   270 basis functions,   433 primitive gaussians,   280 cartesian basis functions
    40 alpha electrons       40 beta electrons
       nuclear repulsion energy       540.8026788404 Hartrees.
 NAtoms=   17 NActive=   17 NUniq=   17 SFac= 1.00D+00 NAtFMM=   60 Big=F
 One-electron integrals computed using PRISM.
 NBasis=   270 RedAO= T  NBF=   270
 NBsUse=   270 1.00D-06 NBFU=   270
 Harris functional with IExCor=  205 diagonalized for initial guess.
 ExpMin= 4.38D-02 ExpMax= 1.06D+05 ExpMxC= 3.62D+03 IAcc=2 IRadAn=         4 AccDes= 0.00D+00
 HarFok:  IExCor= 205 AccDes= 0.00D+00 IRadAn=         4 IDoV=1
 ScaDFX=  1.000000  1.000000  1.000000  1.000000
 Initial guess orbital symmetries:
       Occupied  (A) (A) (A) (A) (A) (A) (A) (A) (A) (A) (A) (A)
                 (A) (A) (A) (A) (A) (A) (A) (A) (A) (A) (A) (A)
                 (A) (A) (A) (A) (A) (A) (A) (A) (A) (A) (A) (A)
                 (A) (A) (A) (A)
       Virtual   (A) (A) (A) (A) (A) (A) (A) (A) (A) (A) (A) (A)
                 (A) (A) (A) (A) (A) (A) (A) (A) (A) (A) (A) (A)
                 (A) (A) (A) (A) (A) (A) (A) (A) (A) (A) (A) (A)
                 (A) (A) (A) (A) (A) (A) (A) (A) (A) (A) (A) (A)
                 (A) (A) (A) (A) (A) (A) (A) (A) (A) (A) (A) (A)
                 (A) (A) (A) (A) (A) (A) (A) (A) (A) (A) (A) (A)
                 (A) (A) (A) (A) (A) (A) (A) (A) (A) (A) (A) (A)
                 (A) (A) (A) (A) (A) (A) (A) (A) (A) (A) (A) (A)
                 (A) (A) (A) (A) (A) (A) (A) (A) (A) (A) (A) (A)
                 (A) (A) (A) (A) (A) (A) (A) (A) (A) (A) (A) (A)
                 (A) (A) (A) (A) (A) (A) (A) (A) (A) (A) (A) (A)
                 (A) (A) (A) (A) (A) (A) (A) (A) (A) (A) (A) (A)
                 (A) (A) (A) (A) (A) (A) (A) (A) (A) (A) (A) (A)
                 (A) (A) (A) (A) (A) (A) (A) (A) (A) (A) (A) (A)
                 (A) (A) (A) (A) (A) (A) (A) (A) (A) (A) (A) (A)
                 (A) (A) (A) (A) (A) (A) (A) (A) (A) (A) (A) (A)
                 (A) (A) (A) (A) (A) (A) (A) (A) (A) (A) (A) (A)
                 (A) (A) (A) (A) (A) (A) (A) (A) (A) (A) (A) (A)
                 (A) (A) (A) (A) (A) (A) (A) (A) (A) (A) (A) (A)
                 (A) (A)
 The electronic state of the initial guess is 1-A.
 Requested convergence on RMS density matrix=1.00D-08 within 128 cycles.
 Requested convergence on MAX density matrix=1.00D-06.
 Requested convergence on             energy=1.00D-06.
 No special actions if energy rises.
 SCF Done:  E(RHF) =  -841.477436899     A.U. after   17 cycles
             Convg  =    0.5038D-08             -V/T =  2.0007
             S**2   =   0.0000
 ExpMin= 4.38D-02 ExpMax= 1.06D+05 ExpMxC= 3.62D+03 IAcc=3 IRadAn=         5 AccDes= 0.00D+00
 HarFok:  IExCor= 205 AccDes= 0.00D+00 IRadAn=         5 IDoV=1
 ScaDFX=  1.000000  1.000000  1.000000  1.000000
 Range of M.O.s used for correlation:    15   270
 NBasis=   270 NAE=    40 NBE=    40 NFC=    14 NFV=     0
 NROrb=    256 NOA=    26 NOB=    26 NVA=   230 NVB=   230

 **** Warning!!: The largest alpha MO coefficient is  0.18447716D+03

 Disk-based method using OVN memory for  9 occupieds at a time.
 Estimated scratch disk usage=   191431890 words.
 Actual    scratch disk usage=   191093970 words.
 JobTyp=1 Pass  1:  I=   1 to   9 NPSUse=  1 ParTrn=F ParDer=F DoDerP=F.
 JobTyp=1 Pass  2:  I=  10 to  18 NPSUse=  1 ParTrn=F ParDer=F DoDerP=F.
 JobTyp=1 Pass  3:  I=  19 to  26 NPSUse=  1 ParTrn=F ParDer=F DoDerP=F.
 Spin components of T(2) and E(2):
     alpha-alpha T2 =       0.7042434974D-01 E2=     -0.1913547799D+00
     alpha-beta  T2 =       0.3679037961D+00 E2=     -0.1057682255D+01
     beta-beta   T2 =       0.7042434974D-01 E2=     -0.1913547799D+00
 ANorm=    0.1228312866D+01
 E2 =    -0.1440391815D+01 EUMP2 =    -0.84291782871392D+03

 **********************************************************************

            Population analysis using the SCF density.

 **********************************************************************

 Orbital symmetries:
       Occupied  (A) (A) (A) (A) (A) (A) (A) (A) (A) (A) (A) (A)
                 (A) (A) (A) (A) (A) (A) (A) (A) (A) (A) (A) (A)
                 (A) (A) (A) (A) (A) (A) (A) (A) (A) (A) (A) (A)
                 (A) (A) (A) (A)
       Virtual   (A) (A) (A) (A) (A) (A) (A) (A) (A) (A) (A) (A)
                 (A) (A) (A) (A) (A) (A) (A) (A) (A) (A) (A) (A)
                 (A) (A) (A) (A) (A) (A) (A) (A) (A) (A) (A) (A)
                 (A) (A) (A) (A) (A) (A) (A) (A) (A) (A) (A) (A)
                 (A) (A) (A) (A) (A) (A) (A) (A) (A) (A) (A) (A)
                 (A) (A) (A) (A) (A) (A) (A) (A) (A) (A) (A) (A)
                 (A) (A) (A) (A) (A) (A) (A) (A) (A) (A) (A) (A)
                 (A) (A) (A) (A) (A) (A) (A) (A) (A) (A) (A) (A)
                 (A) (A) (A) (A) (A) (A) (A) (A) (A) (A) (A) (A)
                 (A) (A) (A) (A) (A) (A) (A) (A) (A) (A) (A) (A)
                 (A) (A) (A) (A) (A) (A) (A) (A) (A) (A) (A) (A)
                 (A) (A) (A) (A) (A) (A) (A) (A) (A) (A) (A) (A)
                 (A) (A) (A) (A) (A) (A) (A) (A) (A) (A) (A) (A)
                 (A) (A) (A) (A) (A) (A) (A) (A) (A) (A) (A) (A)
                 (A) (A) (A) (A) (A) (A) (A) (A) (A) (A) (A) (A)
                 (A) (A) (A) (A) (A) (A) (A) (A) (A) (A) (A) (A)
                 (A) (A) (A) (A) (A) (A) (A) (A) (A) (A) (A) (A)
                 (A) (A) (A) (A) (A) (A) (A) (A) (A) (A) (A) (A)
                 (A) (A) (A) (A) (A) (A) (A) (A) (A) (A) (A) (A)
                 (A) (A)
 The electronic state is 1-A.
 Alpha  occ. eigenvalues -- -104.83260 -20.56024 -11.35736 -11.31340 -11.27284
 Alpha  occ. eigenvalues --  -11.26842 -11.26776 -11.26338 -11.26145 -11.25890
 Alpha  occ. eigenvalues --  -10.55887  -8.02718  -8.02414  -8.02405  -1.40004
 Alpha  occ. eigenvalues --   -1.17822  -1.14574  -1.05943  -1.03986  -0.96908
 Alpha  occ. eigenvalues --   -0.87429  -0.84800  -0.77394  -0.73090  -0.67666
 Alpha  occ. eigenvalues --   -0.66629  -0.65201  -0.63102  -0.61649  -0.61110
 Alpha  occ. eigenvalues --   -0.56735  -0.54020  -0.53673  -0.51745  -0.50264
 Alpha  occ. eigenvalues --   -0.46208  -0.44208  -0.42522  -0.36166  -0.35658
 Alpha virt. eigenvalues --    0.04968   0.05405   0.06675   0.07637   0.08281
 Alpha virt. eigenvalues --    0.09033   0.09522   0.09885   0.11282   0.11730
 Alpha virt. eigenvalues --    0.11947   0.12861   0.13491   0.14429   0.14956
 Alpha virt. eigenvalues --    0.15297   0.16312   0.16519   0.16907   0.18550
 Alpha virt. eigenvalues --    0.19424   0.20508   0.20629   0.20739   0.21178
 Alpha virt. eigenvalues --    0.22028   0.22442   0.23417   0.24832   0.25219
 Alpha virt. eigenvalues --    0.25797   0.26245   0.26933   0.27947   0.28431
 Alpha virt. eigenvalues --    0.29173   0.29997   0.30095   0.30295   0.31296
 Alpha virt. eigenvalues --    0.32174   0.33200   0.33425   0.35151   0.35539
 Alpha virt. eigenvalues --    0.35736   0.36671   0.39277   0.39757   0.41402
 Alpha virt. eigenvalues --    0.42955   0.43835   0.45412   0.45996   0.46682
 Alpha virt. eigenvalues --    0.48649   0.50447   0.53097   0.57282   0.58243
 Alpha virt. eigenvalues --    0.61600   0.62543   0.63480   0.64414   0.67292
 Alpha virt. eigenvalues --    0.67966   0.68737   0.69988   0.70890   0.71307
 Alpha virt. eigenvalues --    0.73070   0.74738   0.75445   0.75530   0.79514
 Alpha virt. eigenvalues --    0.80629   0.81410   0.82920   0.85364   0.86219
 Alpha virt. eigenvalues --    0.87162   0.88429   0.88730   0.90614   0.90768
 Alpha virt. eigenvalues --    0.92037   0.93265   0.95174   0.98774   0.99213
 Alpha virt. eigenvalues --    1.00222   1.01314   1.03893   1.05721   1.06891
 Alpha virt. eigenvalues --    1.08188   1.10753   1.11923   1.12814   1.13722
 Alpha virt. eigenvalues --    1.15894   1.17988   1.19130   1.19678   1.21376
 Alpha virt. eigenvalues --    1.24012   1.26013   1.28266   1.30146   1.32467
 Alpha virt. eigenvalues --    1.34286   1.36085   1.38109   1.40268   1.43462
 Alpha virt. eigenvalues --    1.45907   1.48408   1.49466   1.53705   1.57468
 Alpha virt. eigenvalues --    1.63370   1.71825   1.73836   1.74257   1.74986
 Alpha virt. eigenvalues --    1.75959   1.79320   1.81326   1.81387   1.82135
 Alpha virt. eigenvalues --    1.86018   1.89029   1.89590   1.91834   1.93929
 Alpha virt. eigenvalues --    1.97055   1.97538   2.01104   2.02714   2.03437
 Alpha virt. eigenvalues --    2.05041   2.06753   2.09041   2.15698   2.19846
 Alpha virt. eigenvalues --    2.20342   2.20905   2.21993   2.22430   2.25407
 Alpha virt. eigenvalues --    2.26001   2.31679   2.33422   2.35251   2.36692
 Alpha virt. eigenvalues --    2.38425   2.44907   2.49763   2.51161   2.59841
 Alpha virt. eigenvalues --    2.63995   2.67619   2.68824   2.71563   2.72811
 Alpha virt. eigenvalues --    2.73475   2.75344   2.81016   2.82831   2.85561
 Alpha virt. eigenvalues --    2.87675   2.93709   2.95642   2.98204   2.98704
 Alpha virt. eigenvalues --    3.02015   3.03376   3.03961   3.04002   3.07007
 Alpha virt. eigenvalues --    3.10521   3.16520   3.17518   3.17909   3.21580
 Alpha virt. eigenvalues --    3.21913   3.25583   3.26881   3.28452   3.33662
 Alpha virt. eigenvalues --    3.35710   3.46192   3.47761   3.58418   3.60491
 Alpha virt. eigenvalues --    3.68059   3.74662   3.75683   3.77401   3.88124
 Alpha virt. eigenvalues --    3.90756   3.91573   3.98587   4.01653   4.13652
 Alpha virt. eigenvalues --    4.16538   4.37702   4.41733   4.51813   4.54754
 Alpha virt. eigenvalues --    4.58148   4.77482   5.24626   5.62489   5.77714
 Alpha virt. eigenvalues --    6.29303  10.45358  24.72688  24.93356  24.98898
 Alpha virt. eigenvalues --   25.07882  25.08090  25.18829  25.22092  25.30997
 Alpha virt. eigenvalues --   26.77442  26.80495  27.29584  51.70581 219.31161
          Condensed to atoms (all electrons):
              1          2          3          4          5          6
     1  C    7.897882  -2.891630  -0.246821  -0.133046   1.094629   0.286876
     2  C   -2.891630  15.730754  -1.585844  -4.913249  -1.668519   0.238769
     3  C   -0.246821  -1.585844  16.587599  -1.627378  -2.109687  -1.118666
     4  C   -0.133046  -4.913249  -1.627378  14.368832  -1.619963   0.128417
     5  C    1.094629  -1.668519  -2.109687  -1.619963   9.786393   0.498008
     6  C    0.286876   0.238769  -1.118666   0.128417   0.498008   5.543515
     7  H    0.389481  -0.023140   0.011645  -0.001963  -0.014573  -0.002166
     8  H   -0.064599   0.383767   0.010353   0.004395  -0.006854  -0.006479
     9  H    0.000285  -0.034233  -0.003791   0.397710  -0.019530  -0.018690
    10  H   -0.015366   0.000158   0.009577  -0.027134   0.381508   0.009255
    11  H    0.009531  -0.033012   0.026133  -0.045901   0.010253   0.400790
    12  C    0.119430   0.467386  -7.163262   0.998723   1.090581   0.246501
    13  C   -0.225678  -0.317874   1.472715  -0.061588  -0.768474  -0.064997
    14  H   -0.006767   0.025104   0.174255  -0.101111  -0.052945  -0.006661
    15  H    0.004479   0.008499   0.029467  -0.023901  -0.008804  -0.000079
    16  O    0.050461   0.220401  -0.122653  -0.255723  -0.033870  -0.006262
    17  Cl   0.008218  -0.065864   0.218833   0.064305  -0.044309  -0.000459
              7          8          9         10         11         12
     1  C    0.389481  -0.064599   0.000285  -0.015366   0.009531   0.119430
     2  C   -0.023140   0.383767  -0.034233   0.000158  -0.033012   0.467386
     3  C    0.011645   0.010353  -0.003791   0.009577   0.026133  -7.163262
     4  C   -0.001963   0.004395   0.397710  -0.027134  -0.045901   0.998723
     5  C   -0.014573  -0.006854  -0.019530   0.381508   0.010253   1.090581
     6  C   -0.002166  -0.006479  -0.018690   0.009255   0.400790   0.246501
     7  H    0.491808  -0.003662   0.000033  -0.000092  -0.004390   0.009082
     8  H   -0.003662   0.452072  -0.000033   0.000022  -0.000070   0.044887
     9  H    0.000033  -0.000033   0.507571  -0.004405  -0.000127   0.037634
    10  H   -0.000092   0.000022  -0.004405   0.495999  -0.004438   0.008759
    11  H   -0.004390  -0.000070  -0.000127  -0.004438   0.491142   0.003144
    12  C    0.009082   0.044887   0.037634   0.008759   0.003144  13.112399
    13  C    0.000160   0.009884   0.001744   0.001857  -0.000269  -2.522373
    14  H   -0.000001   0.000025   0.001190   0.000013   0.000002  -0.187742
    15  H    0.000000  -0.000008  -0.000503  -0.000005   0.000000  -0.095326
    16  O    0.000070   0.001537  -0.000087   0.000005   0.000009   0.369902
    17  Cl   0.000000  -0.000338  -0.000381   0.000009  -0.000003  -0.303689
             13         14         15         16         17
     1  C   -0.225678  -0.006767   0.004479   0.050461   0.008218
     2  C   -0.317874   0.025104   0.008499   0.220401  -0.065864
     3  C    1.472715   0.174255   0.029467  -0.122653   0.218833
     4  C   -0.061588  -0.101111  -0.023901  -0.255723   0.064305
     5  C   -0.768474  -0.052945  -0.008804  -0.033870  -0.044309
     6  C   -0.064997  -0.006661  -0.000079  -0.006262  -0.000459
     7  H    0.000160  -0.000001   0.000000   0.000070   0.000000
     8  H    0.009884   0.000025  -0.000008   0.001537  -0.000338
     9  H    0.001744   0.001190  -0.000503  -0.000087  -0.000381
    10  H    0.001857   0.000013  -0.000005   0.000005   0.000009
    11  H   -0.000269   0.000002   0.000000   0.000009  -0.000003
    12  C   -2.522373  -0.187742  -0.095326   0.369902  -0.303689
    13  C    8.098284   0.490092   0.453762  -0.088419   0.141654
    14  H    0.490092   0.545399  -0.030110   0.007452  -0.049428
    15  H    0.453762  -0.030110   0.473643  -0.007970  -0.032077
    16  O   -0.088419   0.007452  -0.007970   8.173404  -0.024980
    17  Cl   0.141654  -0.049428  -0.032077  -0.024980  16.944541
 Mulliken atomic charges:
              1
     1  C   -0.277364
     2  C    0.458527
     3  C    1.437524
     4  C   -1.151424
     5  C   -0.513843
     6  C   -0.127674
     7  H    0.147708
     8  H    0.175104
     9  H    0.135613
    10  H    0.144278
    11  H    0.147206
    12  C   -0.236035
    13  C   -0.620479
    14  H    0.191234
    15  H    0.228933
    16  O   -0.283277
    17  Cl   0.143970
 Sum of Mulliken charges=   0.00000
 Atomic charges with hydrogens summed into heavy atoms:
              1
     1  C   -0.129656
     2  C    0.633631
     3  C    1.437524
     4  C   -1.015811
     5  C   -0.369565
     6  C    0.019532
     7  H    0.000000
     8  H    0.000000
     9  H    0.000000
    10  H    0.000000
    11  H    0.000000
    12  C   -0.236035
    13  C   -0.200312
    14  H    0.000000
    15  H    0.000000
    16  O   -0.283277
    17  Cl   0.143970
 Sum of Mulliken charges=   0.00000
 Electronic spatial extent (au):  <R**2>=  2062.2032
 Charge=     0.0000 electrons
 Dipole moment (field-independent basis, Debye):
    X=    -3.7658    Y=    -3.0921    Z=     0.5349  Tot=     4.9019
 Quadrupole moment (field-independent basis, Debye-Ang):
   XX=   -65.2164   YY=   -64.7845   ZZ=   -68.2945
   XY=    -4.1546   XZ=     3.4611   YZ=    -4.1387
 Traceless Quadrupole moment (field-independent basis, Debye-Ang):
   XX=     0.8821   YY=     1.3140   ZZ=    -2.1960
   XY=    -4.1546   XZ=     3.4611   YZ=    -4.1387
 Octapole moment (field-independent basis, Debye-Ang**2):
  XXX=   -38.0719  YYY=    -8.1299  ZZZ=     3.7159  XYY=   -11.0758
  XXY=    -2.4555  XXZ=    -4.3330  XZZ=    18.2130  YZZ=     1.0164
  YYZ=    -2.9552  XYZ=    -2.0585
 Hexadecapole moment (field-independent basis, Debye-Ang**3):
 XXXX= -2072.3655 YYYY=  -437.9449 ZZZZ=  -145.4638 XXXY=    16.5717
 XXXZ=    27.9040 YYYX=   -10.6832 YYYZ=   -13.0489 ZZZX=    -1.4149
 ZZZY=     1.6247 XXYY=  -424.4178 XXZZ=  -399.1314 YYZZ=  -108.0066
 XXYZ=   -16.5786 YYXZ=    -0.7017 ZZXY=    -4.6413
 N-N= 5.408026788404D+02 E-N=-3.067727229854D+03  KE= 8.409182788972D+02
 1|1|UNPC-UNK|SP|RMP2-FC|6-311+G(d,p)|C8H7Cl1O1|PCUSER|03-Aug-2017|0||#
  MP2/6-311+G(D,P) GEOM=CONNECTIVITY||Title Card Required||0,1|C|C,1,1.
 39562951|C,2,1.40548844,1,120.12599899|C,3,1.40537942,2,119.62593546,1
 ,-1.95879395,0|C,4,1.39834382,3,120.00121653,2,1.49697108,0|C,5,1.3995
 361,4,120.20590595,3,-1.06514864,0|H,1,1.08662738,2,119.8542665,3,-179
 .38944951,0|H,2,1.08605683,1,121.13162333,6,-179.27764747,0|H,4,1.0855
 2057,3,120.84174715,2,179.84011046,0|H,5,1.08654766,4,119.7254284,3,17
 9.99177357,0|H,6,1.08672227,5,120.01912439,4,179.86135709,0|C,3,1.4940
 6761,2,118.13286946,1,-178.15066587,0|C,12,1.52397081,3,118.79086535,2
 ,-169.83856503,0|H,13,1.09111093,12,111.7373862,3,10.68426524,0|H,13,1
 .08884056,12,108.22075165,3,-111.16102894,0|O,12,1.22263554,3,121.7534
 1027,2,10.8184831,0|Cl,13,1.78484504,12,110.1850184,3,130.6416221,0||V
 ersion=x86-Win32-G03RevB.05|State=1-A|HF=-841.4774369|MP2=-842.9178287
 |RMSD=5.038e-009|PG=C01 [X(C8H7Cl1O1)]||@


 WE HAVE SEEN THAT MAN ON THE AVERAGE DOES NOT LIVE ABOVE
 TWO-AND-TWENTY YEARS.  DURING THESE TWO AND TWENTY
 YEARS HE IS LIABLE TO TWO AND TWENTY THOUSAND EVILS,
 MANY OF WHICH ARE INCURABLE.  YET EVEN IN THIS DREADFUL STATE
 MEN STILL STRUT AND POSE ON THE STAGE OF LIFE.
 THEY MAKE LOVE AT THE RISK OF DESTRUCTION,
 INTRIGUE, CARRY ON WAR, AND FORM PROJECTS, JUST AS IF THEY
 WERE TO LIVE IN LUXURY AND HAPPINESS FOR A THOUSAND
 AGES.

                                              -- VOLTAIRE
 Job cpu time:  0 days  0 hours  7 minutes 24.0 seconds.
 File lengths (MBytes):  RWF=   1507 Int=      0 D2E=      0 Chk=     17 Scr=      1
 Normal termination of Gaussian 03 at Thu Aug 03 18:02:27 2017.
