# Supplementary material for: Conformational preferences of α-fluoroketones may influence their reactivity
Source: Beilstein J Org Chem. 2017 Dec 29;13:2915–21. doi: 10.3762/bjoc.13.284 (PMC5753061; doi:10.3762/bjoc.13.284)
Supplement: File 2 — Details of computational conformational analysis. [file Beilstein_J_Org_Chem-13-2915-s002.zip › Computation/CH2Cl50_EtOH.out]

 Entering Link 1 = C:\G03W\l1.exe PID=      3224.
  
 Copyright (c) 1988,1990,1992,1993,1995,1998,2003, Gaussian, Inc.
                  All Rights Reserved.
  
 This is the Gaussian(R) 03 program.  It is based on the
 the Gaussian(R) 98 system (copyright 1998, Gaussian, Inc.),
 the Gaussian(R) 94 system (copyright 1995, Gaussian, Inc.),
 the Gaussian 92(TM) system (copyright 1992, Gaussian, Inc.),
 the Gaussian 90(TM) system (copyright 1990, Gaussian, Inc.),
 the Gaussian 88(TM) system (copyright 1988, Gaussian, Inc.),
 the Gaussian 86(TM) system (copyright 1986, Carnegie Mellon
 University), and the Gaussian 82(TM) system (copyright 1983,
 Carnegie Mellon University). Gaussian is a federally registered
 trademark of Gaussian, Inc.
  
 This software contains proprietary and confidential information,
 including trade secrets, belonging to Gaussian, Inc.
  
 This software is provided under written license and may be
 used, copied, transmitted, or stored only in accord with that
 written license.
  
 The following legend is applicable only to US Government
 contracts under DFARS:
  
                    RESTRICTED RIGHTS LEGEND
  
 Use, duplication or disclosure by the US Government is subject
 to restrictions as set forth in subparagraph (c)(1)(ii) of the
 Rights in Technical Data and Computer Software clause at DFARS
 252.227-7013.
  
 Gaussian, Inc.
 Carnegie Office Park, Building 6, Pittsburgh, PA 15106 USA
  
 The following legend is applicable only to US Government
 contracts under FAR:
  
                    RESTRICTED RIGHTS LEGEND
  
 Use, reproduction and disclosure by the US Government is subject
 to restrictions as set forth in subparagraph (c) of the
 Commercial Computer Software - Restricted Rights clause at FAR
 52.227-19.
  
 Gaussian, Inc.
 Carnegie Office Park, Building 6, Pittsburgh, PA 15106 USA
  
  
 ---------------------------------------------------------------
 Warning -- This program may not be used in any manner that
 competes with the business of Gaussian, Inc. or will provide
 assistance to any competitor of Gaussian, Inc.  The licensee
 of this program is prohibited from giving any competitor of
 Gaussian, Inc. access to this program.  By using this program,
 the user acknowledges that Gaussian, Inc. is engaged in the
 business of creating and licensing software in the field of
 computational chemistry and represents and warrants to the
 licensee that it is not a competitor of Gaussian, Inc. and that
 it will not use this program in any manner prohibited above.
 ---------------------------------------------------------------
  

 Cite this work as:
 Gaussian 03, Revision B.05,
 M. J. Frisch, G. W. Trucks, H. B. Schlegel, G. E. Scuseria, 
 M. A. Robb, J. R. Cheeseman, J. A. Montgomery, Jr., T. Vreven, 
 K. N. Kudin, J. C. Burant, J. M. Millam, S. S. Iyengar, J. Tomasi, 
 V. Barone, B. Mennucci, M. Cossi, G. Scalmani, N. Rega, 
 G. A. Petersson, H. Nakatsuji, M. Hada, M. Ehara, K. Toyota, 
 R. Fukuda, J. Hasegawa, M. Ishida, T. Nakajima, Y. Honda, O. Kitao, 
 H. Nakai, M. Klene, X. Li, J. E. Knox, H. P. Hratchian, J. B. Cross, 
 C. Adamo, J. Jaramillo, R. Gomperts, R. E. Stratmann, O. Yazyev, 
 A. J. Austin, R. Cammi, C. Pomelli, J. W. Ochterski, P. Y. Ayala, 
 K. Morokuma, G. A. Voth, P. Salvador, J. J. Dannenberg, 
 V. G. Zakrzewski, S. Dapprich, A. D. Daniels, M. C. Strain, 
 O. Farkas, D. K. Malick, A. D. Rabuck, K. Raghavachari, 
 J. B. Foresman, J. V. Ortiz, Q. Cui, A. G. Baboul, S. Clifford, 
 J. Cioslowski, B. B. Stefanov, G. Liu, A. Liashenko, P. Piskorz, 
 I. Komaromi, R. L. Martin, D. J. Fox, T. Keith, M. A. Al-Laham, 
 C. Y. Peng, A. Nanayakkara, M. Challacombe, P. M. W. Gill, 
 B. Johnson, W. Chen, M. W. Wong, C. Gonzalez, and J. A. Pople, 
 Gaussian, Inc., Pittsburgh PA, 2003.
 
 **********************************************
 Gaussian 03:  x86-Win32-G03RevB.05  8-Nov-2003
                  15-Oct-2017 
 **********************************************
 %chk=CH2F.chk
 %mem=6MW
 %nproc=1
 Will use up to    1 processors via shared memory.
 Default route:  MaxDisk=2000MB
 -----------------------------------------------------------
 # mp2/6-311+g(d,p) scrf=(solvent=ethanol) geom=connectivity
 -----------------------------------------------------------
 1/38=1,57=2/1;
 2/17=6,18=5,40=1/2;
 3/5=4,6=6,7=111,11=9,16=1,25=1,30=1,70=2201,72=4/1,2,3;
 4//1;
 5/5=2,38=5,53=4/2;
 8/10=2,27=262144000/1;
 9/16=-3,27=262144000/6;
 6/7=2,8=2,9=2,10=2/1;
 99/5=1,9=1/99;
 -------------------
 Title Card Required
 -------------------
 Symbolic Z-matrix:
 Charge =  0 Multiplicity = 1
 C
 C                    1    B1
 C                    2    B2       1    A1
 C                    3    B3       2    A2       1    D1       0
 C                    4    B4       3    A3       2    D2       0
 C                    5    B5       4    A4       3    D3       0
 H                    1    B6       2    A5       3    D4       0
 H                    2    B7       1    A6       6    D5       0
 H                    4    B8       3    A7       2    D6       0
 H                    5    B9       4    A8       3    D7       0
 H                    6    B10      5    A9       4    D8       0
 C                    3    B11      2    A10      1    D9       0
 C                    12   B12      3    A11      2    D10      0
 H                    13   B13      12   A12      3    D11      0
 H                    13   B14      12   A13      3    D12      0
 O                    12   B15      3    A14      2    D13      0
 Cl                   13   B16      12   A15      3    D14      0
       Variables:
  B1                    1.39563                  
  B2                    1.40549                  
  B3                    1.40538                  
  B4                    1.39834                  
  B5                    1.39954                  
  B6                    1.08663                  
  B7                    1.08606                  
  B8                    1.08552                  
  B9                    1.08655                  
  B10                   1.08672                  
  B11                   1.49407                  
  B12                   1.52397                  
  B13                   1.09111                  
  B14                   1.08884                  
  B15                   1.22264                  
  B16                   1.78485                  
  A1                  120.126                    
  A2                  119.62594                  
  A3                  120.00122                  
  A4                  120.20591                  
  A5                  119.85427                  
  A6                  121.13162                  
  A7                  120.84175                  
  A8                  119.72543                  
  A9                  120.01912                  
  A10                 118.13287                  
  A11                 118.79087                  
  A12                 111.73739                  
  A13                 108.22075                  
  A14                 121.75341                  
  A15                 110.18502                  
  D1                   -1.95879                  
  D2                    1.49697                  
  D3                   -1.06515                  
  D4                 -179.38945                  
  D5                 -179.27765                  
  D6                  179.84011                  
  D7                  179.99177                  
  D8                  179.86136                  
  D9                 -178.15067                  
  D10                -169.83857                  
  D11                  10.68427                  
  D12                -111.16103                  
  D13                  10.81848                  
  D14                 130.64162                  
 
                          Input orientation:                          
 ---------------------------------------------------------------------
 Center     Atomic     Atomic              Coordinates (Angstroms)
 Number     Number      Type              X           Y           Z
 ---------------------------------------------------------------------
    1          6             0        0.000000    0.000000    0.000000
    2          6             0        0.000000    0.000000    1.395630
    3          6             0        1.215640    0.000000    2.101049
    4          6             0        2.429323   -0.041757    1.393714
    5          6             0        2.423695   -0.051369   -0.004586
    6          6             0        1.211443   -0.041992   -0.703913
    7          1             0       -0.942372    0.010042   -0.540918
    8          1             0       -0.929419    0.020489    1.957127
    9          1             0        3.379600   -0.039945    1.918427
   10          1             0        3.364661   -0.083566   -0.546927
   11          1             0        1.210638   -0.047227   -1.790623
   12          6             0        1.164022   -0.042519    3.593619
   13          6             0        2.448524    0.192101    4.379428
   14          1             0        3.253582    0.555272    3.738717
   15          1             0        2.733244   -0.745488    4.854227
   16          8             0        0.124541   -0.271404    4.195225
   17         17             0        2.174838    1.406326    5.658656
 ---------------------------------------------------------------------
                    Distance matrix (angstroms):
                    1          2          3          4          5
     1  C    0.000000
     2  C    1.395630   0.000000
     3  C    2.427383   1.405488   0.000000
     4  C    2.801034   2.429682   1.405379   0.000000
     5  C    2.424244   2.799561   2.428113   1.398344   0.000000
     6  C    1.401732   2.424343   2.805280   2.425545   1.399536
     7  H    1.086627   2.153691   3.411321   3.887648   3.409081
     8  H    2.166700   1.086057   2.149980   3.406238   3.885468
     9  H    3.886342   3.420031   2.172019   1.085521   2.147525
    10  H    3.409846   3.886058   3.411311   2.154690   1.086548
    11  H    2.161991   3.408823   3.891961   3.409578   2.159040
    12  C    3.777678   2.487551   1.494068   2.537828   3.812340
    13  C    5.021111   3.864611   2.597675   2.994920   4.390839
    14  H    4.987196   4.047738   2.672731   2.556343   3.881886
    15  H    5.620488   4.470824   3.230923   3.544398   4.917894
    16  O    4.205839   2.815476   2.376916   3.634999   4.793009
    17  Cl   6.223188   4.988093   3.943905   4.511257   5.853129
                    6          7          8          9         10
     6  C    0.000000
     7  H    2.160601   0.000000
     8  H    3.415894   2.498101   0.000000
     9  H    3.402584   4.972959   4.309617   0.000000
    10  H    2.159333   4.308054   4.971945   2.465785   0.000000
    11  H    1.086722   2.490079   4.316255   4.296685   2.487552
    12  C    4.297794   4.640480   2.657926   2.777600   4.689202
    13  C    5.236938   5.978388   4.160227   2.641453   5.018393
    14  H    4.925852   6.018188   4.577942   1.919276   4.334420
    15  H    5.805489   6.571801   4.732336   3.087796   5.478073
    16  O    5.023499   4.862979   2.491007   3.979044   5.746447
    17  Cl   6.596063   7.078230   5.025761   4.187179   6.491896
                   11         12         13         14         15
    11  H    0.000000
    12  C    5.384445   0.000000
    13  C    6.297552   1.523971   0.000000
    14  H    5.925388   2.178227   1.091111   0.000000
    15  H    6.852731   2.132078   1.088841   1.790836   0.000000
    16  O    6.087711   1.222636   2.376902   3.268439   2.732100
    17  Cl   7.650768   2.717587   1.784845   2.360963   2.364155
                   16         17
    16  O    0.000000
    17  Cl   3.026571   0.000000
 Stoichiometry    C8H7ClO
 Framework group  C1[X(C8H7ClO)]
 Deg. of freedom    45
 Full point group                 C1      NOp   1
 Largest Abelian subgroup         C1      NOp   1
 Largest concise Abelian subgroup C1      NOp   1
                         Standard orientation:                         
 ---------------------------------------------------------------------
 Center     Atomic     Atomic              Coordinates (Angstroms)
 Number     Number      Type              X           Y           Z
 ---------------------------------------------------------------------
    1          6             0       -2.855513    0.948337   -0.374770
    2          6             0       -1.500709    1.206943   -0.161677
    3          6             0       -0.620647    0.153784    0.141218
    4          6             0       -1.119779   -1.153763    0.268809
    5          6             0       -2.479795   -1.406121    0.063778
    6          6             0       -3.351726   -0.356365   -0.246787
    7          1             0       -3.530197    1.764532   -0.618463
    8          1             0       -1.101279    2.213425   -0.245153
    9          1             0       -0.457441   -1.982216    0.499738
   10          1             0       -2.860862   -2.418761    0.163450
   11          1             0       -4.407711   -0.556257   -0.407736
   12          6             0        0.812384    0.486207    0.402287
   13          6             0        1.823413   -0.649933    0.499723
   14          1             0        1.395574   -1.600373    0.177014
   15          1             0        2.162750   -0.716092    1.532219
   16          8             0        1.188568    1.640059    0.550437
   17         17             0        3.237933   -0.305838   -0.532945
 ---------------------------------------------------------------------
 Rotational constants (GHZ):      2.9374447      0.5846039      0.5139740
 Standard basis: 6-311+G(d,p) (5D, 7F)
 There are   270 symmetry adapted basis functions of A   symmetry.
 Integral buffers will be    262144 words long.
 Raffenetti 1 integral format.
 Two-electron integral symmetry is turned on.
   270 basis functions,   433 primitive gaussians,   280 cartesian basis functions
    40 alpha electrons       40 beta electrons
       nuclear repulsion energy       540.8026788404 Hartrees.
 NAtoms=   17 NActive=   17 NUniq=   17 SFac= 1.00D+00 NAtFMM=   60 Big=F
 ------------------------------------------------------------------------------
 United Atom Topological Model (UA0  parameters set).
  Nord Group  Hybr  Charge Alpha Radius          Bonded to
    1   CH    *     0.00   1.00  2.125   C2   [s]  C6   [s]
    2   CH    *     0.00   1.00  2.125   C1   [s]  C3   [s]
    3   C     *     0.00   1.00  1.925   C2   [s]  C4   [s]  C12  [s]
    4   CH    *     0.00   1.00  2.125   C3   [s]  C5   [s]
    5   CH    *     0.00   1.00  2.125   C4   [s]  C6   [s]
    6   CH    *     0.00   1.00  2.125   C1   [s]  C5   [s]
   12   C     *     0.00   1.00  1.925   C3   [s]  C13  [s]  O16  [d]
   13   CH2   *     0.00   1.00  2.325   C12  [s] Cl17  [s]
   16   O     *     0.00   1.00  1.750   C12  [d]
   17  Cl     *     0.00   1.00  1.973   C13  [s]
 ------------------------------------------------------------------------------
 Polarizable Continuum Model (PCM)
 =================================
 Model                : PCM.
 Atomic radii         : UA0 (Simple United Atom Topological Model).
 Polarization charges : Total charges.
 Charge compensation  : None.
 Solution method      : Matrix inversion.
 Cavity               : GePol (RMin=0.200 OFac=0.890).
                        Default sphere list used, NSphG=   10.
                        Tesserae with average area of 0.200 Ang**2.
 Solvent              : Ethanol, Eps=  24.550000.
 ------------------------------------------------------------------------------
 One-electron integrals computed using PRISM.
 NBasis=   270 RedAO= T  NBF=   270
 NBsUse=   270 1.00D-06 NBFU=   270
 Harris functional with IExCor=  205 diagonalized for initial guess.
 ExpMin= 4.38D-02 ExpMax= 1.06D+05 ExpMxC= 3.62D+03 IAcc=2 IRadAn=         4 AccDes= 0.00D+00
 HarFok:  IExCor= 205 AccDes= 0.00D+00 IRadAn=         4 IDoV=1
 ScaDFX=  1.000000  1.000000  1.000000  1.000000
 Initial guess orbital symmetries:
       Occupied  (A) (A) (A) (A) (A) (A) (A) (A) (A) (A) (A) (A)
                 (A) (A) (A) (A) (A) (A) (A) (A) (A) (A) (A) (A)
                 (A) (A) (A) (A) (A) (A) (A) (A) (A) (A) (A) (A)
                 (A) (A) (A) (A)
       Virtual   (A) (A) (A) (A) (A) (A) (A) (A) (A) (A) (A) (A)
                 (A) (A) (A) (A) (A) (A) (A) (A) (A) (A) (A) (A)
                 (A) (A) (A) (A) (A) (A) (A) (A) (A) (A) (A) (A)
                 (A) (A) (A) (A) (A) (A) (A) (A) (A) (A) (A) (A)
                 (A) (A) (A) (A) (A) (A) (A) (A) (A) (A) (A) (A)
                 (A) (A) (A) (A) (A) (A) (A) (A) (A) (A) (A) (A)
                 (A) (A) (A) (A) (A) (A) (A) (A) (A) (A) (A) (A)
                 (A) (A) (A) (A) (A) (A) (A) (A) (A) (A) (A) (A)
                 (A) (A) (A) (A) (A) (A) (A) (A) (A) (A) (A) (A)
                 (A) (A) (A) (A) (A) (A) (A) (A) (A) (A) (A) (A)
                 (A) (A) (A) (A) (A) (A) (A) (A) (A) (A) (A) (A)
                 (A) (A) (A) (A) (A) (A) (A) (A) (A) (A) (A) (A)
                 (A) (A) (A) (A) (A) (A) (A) (A) (A) (A) (A) (A)
                 (A) (A) (A) (A) (A) (A) (A) (A) (A) (A) (A) (A)
                 (A) (A) (A) (A) (A) (A) (A) (A) (A) (A) (A) (A)
                 (A) (A) (A) (A) (A) (A) (A) (A) (A) (A) (A) (A)
                 (A) (A) (A) (A) (A) (A) (A) (A) (A) (A) (A) (A)
                 (A) (A) (A) (A) (A) (A) (A) (A) (A) (A) (A) (A)
                 (A) (A) (A) (A) (A) (A) (A) (A) (A) (A) (A) (A)
                 (A) (A)
 The electronic state of the initial guess is 1-A.
 Requested convergence on RMS density matrix=1.00D-08 within 128 cycles.
 Requested convergence on MAX density matrix=1.00D-06.
 Requested convergence on             energy=1.00D-06.
 No special actions if energy rises.
 Error on total polarization charges =  0.02542
 SCF Done:  E(RHF) =  -841.494538784     A.U. after   16 cycles
             Convg  =    0.6575D-08             -V/T =  2.0007
             S**2   =   0.0000
 --------------------------------------------------------------------
 Variational PCM results
 =======================
 <psi(f)|   H    |psi(f)>                     (a.u.) =    -841.473977
 <psi(f)|H+V(f)/2|psi(f)>                     (a.u.) =    -841.494539
 Total free energy in solution:
  with all non electrostatic terms            (a.u.) =    -841.490932
 --------------------------------------------------------------------
 (Polarized solute)-Solvent               (kcal/mol) =     -12.90
 --------------------------------------------------------------------
 Cavitation energy                        (kcal/mol) =      15.73
 Dispersion energy                        (kcal/mol) =     -14.62
 Repulsion energy                         (kcal/mol) =       1.16
 Total non electrostatic                  (kcal/mol) =       2.26
 --------------------------------------------------------------------
 Partition over spheres:
 Sphere  on Atom  Surface  Charge   GEl     GCav    GDR
    1      C1      17.32  -0.034   -0.88    1.71   -1.57
    2      C2      13.61  -0.022   -0.37    1.68   -1.44
    3      C3       0.89   0.001    0.00    0.25   -0.08
    4      C4      10.80  -0.017   -0.61    1.48   -1.17
    5      C5      17.31  -0.035   -1.03    1.71   -1.59
    6      C6      17.37  -0.046   -1.10    1.72   -1.55
    7      C12      1.53  -0.012   -0.02    0.35   -0.14
    8      C13     22.51  -0.134   -1.51    2.51   -2.09
    9      O16     13.76   0.175   -3.88    1.73   -1.36
   10     Cl17     25.74   0.102   -1.12    2.58   -2.46
 Added spheres:    42.10  -0.004   -2.37    0.00    0.00
 --------------------------------------------------------------------
 After PCM corrections, the SCF energy is  -841.494538784     a.u.
 --------------------------------------------------------------------
 ExpMin= 4.38D-02 ExpMax= 1.06D+05 ExpMxC= 3.62D+03 IAcc=3 IRadAn=         5 AccDes= 0.00D+00
 HarFok:  IExCor= 205 AccDes= 0.00D+00 IRadAn=         5 IDoV=1
 ScaDFX=  1.000000  1.000000  1.000000  1.000000
 Range of M.O.s used for correlation:    15   270
 NBasis=   270 NAE=    40 NBE=    40 NFC=    14 NFV=     0
 NROrb=    256 NOA=    26 NOB=    26 NVA=   230 NVB=   230

 **** Warning!!: The largest alpha MO coefficient is  0.18122287D+03

 Disk-based method using OVN memory for  9 occupieds at a time.
 Estimated scratch disk usage=   191431890 words.
 Actual    scratch disk usage=   191093970 words.
 JobTyp=1 Pass  1:  I=   1 to   9 NPSUse=  1 ParTrn=F ParDer=F DoDerP=F.
 JobTyp=1 Pass  2:  I=  10 to  18 NPSUse=  1 ParTrn=F ParDer=F DoDerP=F.
 JobTyp=1 Pass  3:  I=  19 to  26 NPSUse=  1 ParTrn=F ParDer=F DoDerP=F.
 Spin components of T(2) and E(2):
     alpha-alpha T2 =       0.7005084004D-01 E2=     -0.1908433486D+00
     alpha-beta  T2 =       0.3652347105D+00 E2=     -0.1053824883D+01
     beta-beta   T2 =       0.7005084004D-01 E2=     -0.1908433486D+00
 ANorm=    0.1226921510D+01
 E2 =    -0.1435511580D+01 EUMP2 =    -0.84293005036420D+03

 **********************************************************************

            Population analysis using the SCF density.

 **********************************************************************

 Orbital symmetries:
       Occupied  (A) (A) (A) (A) (A) (A) (A) (A) (A) (A) (A) (A)
                 (A) (A) (A) (A) (A) (A) (A) (A) (A) (A) (A) (A)
                 (A) (A) (A) (A) (A) (A) (A) (A) (A) (A) (A) (A)
                 (A) (A) (A) (A)
       Virtual   (A) (A) (A) (A) (A) (A) (A) (A) (A) (A) (A) (A)
                 (A) (A) (A) (A) (A) (A) (A) (A) (A) (A) (A) (A)
                 (A) (A) (A) (A) (A) (A) (A) (A) (A) (A) (A) (A)
                 (A) (A) (A) (A) (A) (A) (A) (A) (A) (A) (A) (A)
                 (A) (A) (A) (A) (A) (A) (A) (A) (A) (A) (A) (A)
                 (A) (A) (A) (A) (A) (A) (A) (A) (A) (A) (A) (A)
                 (A) (A) (A) (A) (A) (A) (A) (A) (A) (A) (A) (A)
                 (A) (A) (A) (A) (A) (A) (A) (A) (A) (A) (A) (A)
                 (A) (A) (A) (A) (A) (A) (A) (A) (A) (A) (A) (A)
                 (A) (A) (A) (A) (A) (A) (A) (A) (A) (A) (A) (A)
                 (A) (A) (A) (A) (A) (A) (A) (A) (A) (A) (A) (A)
                 (A) (A) (A) (A) (A) (A) (A) (A) (A) (A) (A) (A)
                 (A) (A) (A) (A) (A) (A) (A) (A) (A) (A) (A) (A)
                 (A) (A) (A) (A) (A) (A) (A) (A) (A) (A) (A) (A)
                 (A) (A) (A) (A) (A) (A) (A) (A) (A) (A) (A) (A)
                 (A) (A) (A) (A) (A) (A) (A) (A) (A) (A) (A) (A)
                 (A) (A) (A) (A) (A) (A) (A) (A) (A) (A) (A) (A)
                 (A) (A) (A) (A) (A) (A) (A) (A) (A) (A) (A) (A)
                 (A) (A) (A) (A) (A) (A) (A) (A) (A) (A) (A) (A)
                 (A) (A)
 The electronic state is 1-A.
 Alpha  occ. eigenvalues -- -104.84164 -20.56692 -11.36515 -11.31044 -11.26247
 Alpha  occ. eigenvalues --  -11.26124 -11.25617 -11.25596 -11.24782 -11.24712
 Alpha  occ. eigenvalues --  -10.56810  -8.03638  -8.03348  -8.03342  -1.40982
 Alpha  occ. eigenvalues --   -1.17041  -1.15119  -1.05297  -1.02994  -0.96899
 Alpha  occ. eigenvalues --   -0.86756  -0.83782  -0.76952  -0.72613  -0.67090
 Alpha  occ. eigenvalues --   -0.66531  -0.64538  -0.62649  -0.61362  -0.60115
 Alpha  occ. eigenvalues --   -0.56934  -0.54188  -0.52691  -0.50588  -0.50323
 Alpha  occ. eigenvalues --   -0.47144  -0.45130  -0.43224  -0.35460  -0.34908
 Alpha virt. eigenvalues --    0.05061   0.06739   0.07828   0.08303   0.08911
 Alpha virt. eigenvalues --    0.09962   0.10012   0.10179   0.11630   0.12045
 Alpha virt. eigenvalues --    0.12521   0.12995   0.13541   0.14726   0.15141
 Alpha virt. eigenvalues --    0.15386   0.16260   0.16609   0.17104   0.18457
 Alpha virt. eigenvalues --    0.19836   0.20843   0.21140   0.21418   0.21556
 Alpha virt. eigenvalues --    0.22578   0.22750   0.24201   0.25250   0.25758
 Alpha virt. eigenvalues --    0.26380   0.26977   0.27691   0.28702   0.28943
 Alpha virt. eigenvalues --    0.29442   0.30663   0.31072   0.31224   0.32251
 Alpha virt. eigenvalues --    0.32879   0.33944   0.34384   0.35568   0.36162
 Alpha virt. eigenvalues --    0.36607   0.37823   0.38438   0.39668   0.40904
 Alpha virt. eigenvalues --    0.41117   0.43639   0.46033   0.46454   0.47401
 Alpha virt. eigenvalues --    0.48349   0.51268   0.53412   0.56960   0.58087
 Alpha virt. eigenvalues --    0.61353   0.62528   0.63009   0.64237   0.68147
 Alpha virt. eigenvalues --    0.68856   0.69135   0.71055   0.71873   0.72081
 Alpha virt. eigenvalues --    0.73970   0.75479   0.75805   0.76178   0.79872
 Alpha virt. eigenvalues --    0.81299   0.82006   0.83388   0.85622   0.86928
 Alpha virt. eigenvalues --    0.87576   0.89271   0.89492   0.91611   0.91923
 Alpha virt. eigenvalues --    0.92961   0.93950   0.96331   0.99941   1.00238
 Alpha virt. eigenvalues --    1.00618   1.02012   1.04246   1.06395   1.07753
 Alpha virt. eigenvalues --    1.08728   1.11000   1.12355   1.12581   1.14179
 Alpha virt. eigenvalues --    1.15757   1.17905   1.19106   1.19595   1.21797
 Alpha virt. eigenvalues --    1.24650   1.26429   1.28478   1.31176   1.32139
 Alpha virt. eigenvalues --    1.34667   1.36896   1.38586   1.39601   1.41942
 Alpha virt. eigenvalues --    1.44873   1.47800   1.49878   1.52892   1.57990
 Alpha virt. eigenvalues --    1.63880   1.72595   1.74390   1.75114   1.75963
 Alpha virt. eigenvalues --    1.76698   1.80029   1.82147   1.82613   1.82966
 Alpha virt. eigenvalues --    1.86629   1.90229   1.90914   1.92686   1.94657
 Alpha virt. eigenvalues --    1.97441   1.98511   2.02047   2.02876   2.04346
 Alpha virt. eigenvalues --    2.05978   2.07839   2.10005   2.16482   2.20834
 Alpha virt. eigenvalues --    2.21232   2.21851   2.22856   2.23642   2.26226
 Alpha virt. eigenvalues --    2.26974   2.32603   2.34236   2.36357   2.37531
 Alpha virt. eigenvalues --    2.38716   2.45490   2.50228   2.51627   2.60775
 Alpha virt. eigenvalues --    2.64719   2.67060   2.68762   2.72764   2.73784
 Alpha virt. eigenvalues --    2.74607   2.76441   2.80718   2.83541   2.86406
 Alpha virt. eigenvalues --    2.88192   2.95011   2.96847   2.99713   3.00245
 Alpha virt. eigenvalues --    3.03074   3.04586   3.05106   3.05528   3.08161
 Alpha virt. eigenvalues --    3.10846   3.17377   3.18470   3.18886   3.21840
 Alpha virt. eigenvalues --    3.22019   3.25313   3.27931   3.29338   3.33824
 Alpha virt. eigenvalues --    3.35786   3.46951   3.47684   3.58422   3.61406
 Alpha virt. eigenvalues --    3.67973   3.74743   3.75592   3.78287   3.88739
 Alpha virt. eigenvalues --    3.91019   3.92538   3.98833   4.02199   4.13994
 Alpha virt. eigenvalues --    4.16551   4.38875   4.43067   4.51881   4.55651
 Alpha virt. eigenvalues --    4.58553   4.77715   5.25540   5.61470   5.76660
 Alpha virt. eigenvalues --    6.28230  10.44416  24.73621  24.93344  24.98549
 Alpha virt. eigenvalues --   25.08840  25.09129  25.19783  25.23182  25.32085
 Alpha virt. eigenvalues --   26.76451  26.79462  27.28734  51.69901 219.30254
          Condensed to atoms (all electrons):
              1          2          3          4          5          6
     1  C    7.519655  -2.347078  -0.289675  -0.396873   1.213806   0.232440
     2  C   -2.347078  15.395064  -1.195919  -4.838138  -2.068195   0.304616
     3  C   -0.289675  -1.195919  16.643364  -1.581680  -2.554457  -1.053739
     4  C   -0.396873  -4.838138  -1.581680  14.625298  -1.860544   0.078227
     5  C    1.213806  -2.068195  -2.554457  -1.860544  10.585575   0.507832
     6  C    0.232440   0.304616  -1.053739   0.078227   0.507832   5.554445
     7  H    0.412059  -0.034811   0.014953  -0.002824  -0.009728  -0.014959
     8  H   -0.040098   0.399891  -0.008512   0.003512  -0.006962  -0.002748
     9  H   -0.001229  -0.030085  -0.010738   0.422895  -0.029671  -0.016286
    10  H   -0.008668  -0.002834   0.012414  -0.043398   0.414710  -0.007178
    11  H   -0.007281  -0.022950   0.019425  -0.035943  -0.005097   0.424380
    12  C    0.260643  -0.079668  -7.240519   1.141104   1.412027   0.183412
    13  C   -0.249888  -0.072676   1.444203  -0.042804  -0.894112  -0.028899
    14  H   -0.005341   0.038980   0.191188  -0.095309  -0.075614  -0.004199
    15  H    0.003360   0.006245  -0.006121  -0.016912  -0.003400  -0.000117
    16  O    0.045358   0.167683  -0.073790  -0.239539  -0.034869  -0.008874
    17  Cl   0.000093  -0.056596   0.267081   0.063236  -0.047066   0.000804
              7          8          9         10         11         12
     1  C    0.412059  -0.040098  -0.001229  -0.008668  -0.007281   0.260643
     2  C   -0.034811   0.399891  -0.030085  -0.002834  -0.022950  -0.079668
     3  C    0.014953  -0.008512  -0.010738   0.012414   0.019425  -7.240519
     4  C   -0.002824   0.003512   0.422895  -0.043398  -0.035943   1.141104
     5  C   -0.009728  -0.006962  -0.029671   0.414710  -0.005097   1.412027
     6  C   -0.014959  -0.002748  -0.016286  -0.007178   0.424380   0.183412
     7  H    0.445511  -0.002782   0.000019  -0.000053  -0.003149   0.007926
     8  H   -0.002782   0.431921   0.000000   0.000015  -0.000048   0.026035
     9  H    0.000019   0.000000   0.449277  -0.002873  -0.000073   0.030074
    10  H   -0.000053   0.000015  -0.002873   0.444905  -0.003172   0.006519
    11  H   -0.003149  -0.000048  -0.000073  -0.003172   0.440601   0.002674
    12  C    0.007926   0.026035   0.030074   0.006519   0.002674  12.958014
    13  C    0.000286   0.004268   0.003159   0.001729  -0.000232  -2.291087
    14  H    0.000000   0.000015   0.001863   0.000016   0.000001  -0.208666
    15  H    0.000000  -0.000007  -0.000468  -0.000003   0.000000  -0.047611
    16  O    0.000033   0.001884  -0.000038   0.000009   0.000006   0.348210
    17  Cl   0.000003  -0.000259  -0.000414   0.000021  -0.000003  -0.354019
             13         14         15         16         17
     1  C   -0.249888  -0.005341   0.003360   0.045358   0.000093
     2  C   -0.072676   0.038980   0.006245   0.167683  -0.056596
     3  C    1.444203   0.191188  -0.006121  -0.073790   0.267081
     4  C   -0.042804  -0.095309  -0.016912  -0.239539   0.063236
     5  C   -0.894112  -0.075614  -0.003400  -0.034869  -0.047066
     6  C   -0.028899  -0.004199  -0.000117  -0.008874   0.000804
     7  H    0.000286   0.000000   0.000000   0.000033   0.000003
     8  H    0.004268   0.000015  -0.000007   0.001884  -0.000259
     9  H    0.003159   0.001863  -0.000468  -0.000038  -0.000414
    10  H    0.001729   0.000016  -0.000003   0.000009   0.000021
    11  H   -0.000232   0.000001   0.000000   0.000006  -0.000003
    12  C   -2.291087  -0.208666  -0.047611   0.348210  -0.354019
    13  C    7.829538   0.499274   0.434541  -0.081460   0.075830
    14  H    0.499274   0.480385  -0.021711   0.007594  -0.039523
    15  H    0.434541  -0.021711   0.429934  -0.005492  -0.037452
    16  O   -0.081460   0.007594  -0.005492   8.280859  -0.018562
    17  Cl   0.075830  -0.039523  -0.037452  -0.018562  17.056033
 Mulliken atomic charges:
              1
     1  C   -0.341281
     2  C    0.436472
     3  C    1.422520
     4  C   -1.180308
     5  C   -0.544234
     6  C   -0.149155
     7  H    0.187516
     8  H    0.193875
     9  H    0.184587
    10  H    0.187841
    11  H    0.190859
    12  C   -0.155069
    13  C   -0.631670
    14  H    0.231049
    15  H    0.265215
    16  O   -0.389011
    17  Cl   0.090794
 Sum of Mulliken charges=   0.00000
 Atomic charges with hydrogens summed into heavy atoms:
              1
     1  C   -0.153765
     2  C    0.630347
     3  C    1.422520
     4  C   -0.995721
     5  C   -0.356392
     6  C    0.041704
     7  H    0.000000
     8  H    0.000000
     9  H    0.000000
    10  H    0.000000
    11  H    0.000000
    12  C   -0.155069
    13  C   -0.135406
    14  H    0.000000
    15  H    0.000000
    16  O   -0.389011
    17  Cl   0.090794
 Sum of Mulliken charges=   0.00000
 Electronic spatial extent (au):  <R**2>=  2061.1634
 Charge=     0.0000 electrons
 Dipole moment (field-independent basis, Debye):
    X=    -4.9007    Y=    -4.4115    Z=     0.6988  Tot=     6.6307
 Quadrupole moment (field-independent basis, Debye-Ang):
   XX=   -64.3383   YY=   -64.2893   ZZ=   -68.2693
   XY=    -4.9813   XZ=     4.2145   YZ=    -4.9017
 Traceless Quadrupole moment (field-independent basis, Debye-Ang):
   XX=     1.2940   YY=     1.3430   ZZ=    -2.6370
   XY=    -4.9813   XZ=     4.2145   YZ=    -4.9017
 Octapole moment (field-independent basis, Debye-Ang**2):
  XXX=   -58.4946  YYY=   -14.7087  ZZZ=     4.5696  XYY=   -15.1431
  XXY=    -6.7858  XXZ=    -3.9096  XZZ=    17.8861  YZZ=    -0.1775
  YYZ=    -3.1865  XYZ=    -2.3966
 Hexadecapole moment (field-independent basis, Debye-Ang**3):
 XXXX= -2043.6020 YYYY=  -432.8543 ZZZZ=  -145.0653 XXXY=    15.5884
 XXXZ=    39.8044 YYYX=   -12.9071 YYYZ=   -16.8248 ZZZX=     0.6941
 ZZZY=     0.0922 XXYY=  -417.2188 XXZZ=  -399.3362 YYZZ=  -108.1123
 XXYZ=   -19.3136 YYXZ=    -0.4732 ZZXY=    -5.8107
 N-N= 5.408026788404D+02 E-N=-3.068006600252D+03  KE= 8.409393897873D+02
 1|1|UNPC-UNK|SP|RMP2-FC|6-311+G(d,p)|C8H7Cl1O1|PCUSER|15-Oct-2017|0||#
  MP2/6-311+G(D,P) SCRF=(SOLVENT=ETHANOL) GEOM=CONNECTIVITY||Title Card
  Required||0,1|C|C,1,1.39562951|C,2,1.40548844,1,120.12599899|C,3,1.40
 537942,2,119.62593546,1,-1.95879395,0|C,4,1.39834382,3,120.00121653,2,
 1.49697108,0|C,5,1.3995361,4,120.20590595,3,-1.06514864,0|H,1,1.086627
 38,2,119.8542665,3,-179.38944951,0|H,2,1.08605683,1,121.13162333,6,-17
 9.27764747,0|H,4,1.08552057,3,120.84174715,2,179.84011046,0|H,5,1.0865
 4766,4,119.7254284,3,179.99177357,0|H,6,1.08672227,5,120.01912439,4,17
 9.86135709,0|C,3,1.49406761,2,118.13286946,1,-178.15066587,0|C,12,1.52
 397081,3,118.79086535,2,-169.83856503,0|H,13,1.09111093,12,111.7373862
 ,3,10.68426524,0|H,13,1.08884056,12,108.22075165,3,-111.16102894,0|O,1
 2,1.22263554,3,121.75341027,2,10.8184831,0|Cl,13,1.78484504,12,110.185
 0184,3,130.6416221,0||Version=x86-Win32-G03RevB.05|State=1-A|HF=-841.4
 945388|MP2=-842.9300504|RMSD=6.575e-009|PG=C01 [X(C8H7Cl1O1)]||@


 Spring appears, and we are once more children.
                                  -- Anonymous
 Job cpu time:  0 days  0 hours  8 minutes  6.0 seconds.
 File lengths (MBytes):  RWF=   1569 Int=      0 D2E=      0 Chk=     17 Scr=      1
 Normal termination of Gaussian 03 at Sun Oct 15 15:37:38 2017.
