# Supplementary material for: Conformational preferences of α-fluoroketones may influence their reactivity
Source: Beilstein J Org Chem. 2017 Dec 29;13:2915–21. doi: 10.3762/bjoc.13.284 (PMC5753061; doi:10.3762/bjoc.13.284)
Supplement: File 2 — Details of computational conformational analysis. [file Beilstein_J_Org_Chem-13-2915-s002.zip › Computation/CH2Cl60.out]

 Entering Link 1 = C:\G03W\l1.exe PID=       408.
  
 Copyright (c) 1988,1990,1992,1993,1995,1998,2003, Gaussian, Inc.
                  All Rights Reserved.
  
 This is the Gaussian(R) 03 program.  It is based on the
 the Gaussian(R) 98 system (copyright 1998, Gaussian, Inc.),
 the Gaussian(R) 94 system (copyright 1995, Gaussian, Inc.),
 the Gaussian 92(TM) system (copyright 1992, Gaussian, Inc.),
 the Gaussian 90(TM) system (copyright 1990, Gaussian, Inc.),
 the Gaussian 88(TM) system (copyright 1988, Gaussian, Inc.),
 the Gaussian 86(TM) system (copyright 1986, Carnegie Mellon
 University), and the Gaussian 82(TM) system (copyright 1983,
 Carnegie Mellon University). Gaussian is a federally registered
 trademark of Gaussian, Inc.
  
 This software contains proprietary and confidential information,
 including trade secrets, belonging to Gaussian, Inc.
  
 This software is provided under written license and may be
 used, copied, transmitted, or stored only in accord with that
 written license.
  
 The following legend is applicable only to US Government
 contracts under DFARS:
  
                    RESTRICTED RIGHTS LEGEND
  
 Use, duplication or disclosure by the US Government is subject
 to restrictions as set forth in subparagraph (c)(1)(ii) of the
 Rights in Technical Data and Computer Software clause at DFARS
 252.227-7013.
  
 Gaussian, Inc.
 Carnegie Office Park, Building 6, Pittsburgh, PA 15106 USA
  
 The following legend is applicable only to US Government
 contracts under FAR:
  
                    RESTRICTED RIGHTS LEGEND
  
 Use, reproduction and disclosure by the US Government is subject
 to restrictions as set forth in subparagraph (c) of the
 Commercial Computer Software - Restricted Rights clause at FAR
 52.227-19.
  
 Gaussian, Inc.
 Carnegie Office Park, Building 6, Pittsburgh, PA 15106 USA
  
  
 ---------------------------------------------------------------
 Warning -- This program may not be used in any manner that
 competes with the business of Gaussian, Inc. or will provide
 assistance to any competitor of Gaussian, Inc.  The licensee
 of this program is prohibited from giving any competitor of
 Gaussian, Inc. access to this program.  By using this program,
 the user acknowledges that Gaussian, Inc. is engaged in the
 business of creating and licensing software in the field of
 computational chemistry and represents and warrants to the
 licensee that it is not a competitor of Gaussian, Inc. and that
 it will not use this program in any manner prohibited above.
 ---------------------------------------------------------------
  

 Cite this work as:
 Gaussian 03, Revision B.05,
 M. J. Frisch, G. W. Trucks, H. B. Schlegel, G. E. Scuseria, 
 M. A. Robb, J. R. Cheeseman, J. A. Montgomery, Jr., T. Vreven, 
 K. N. Kudin, J. C. Burant, J. M. Millam, S. S. Iyengar, J. Tomasi, 
 V. Barone, B. Mennucci, M. Cossi, G. Scalmani, N. Rega, 
 G. A. Petersson, H. Nakatsuji, M. Hada, M. Ehara, K. Toyota, 
 R. Fukuda, J. Hasegawa, M. Ishida, T. Nakajima, Y. Honda, O. Kitao, 
 H. Nakai, M. Klene, X. Li, J. E. Knox, H. P. Hratchian, J. B. Cross, 
 C. Adamo, J. Jaramillo, R. Gomperts, R. E. Stratmann, O. Yazyev, 
 A. J. Austin, R. Cammi, C. Pomelli, J. W. Ochterski, P. Y. Ayala, 
 K. Morokuma, G. A. Voth, P. Salvador, J. J. Dannenberg, 
 V. G. Zakrzewski, S. Dapprich, A. D. Daniels, M. C. Strain, 
 O. Farkas, D. K. Malick, A. D. Rabuck, K. Raghavachari, 
 J. B. Foresman, J. V. Ortiz, Q. Cui, A. G. Baboul, S. Clifford, 
 J. Cioslowski, B. B. Stefanov, G. Liu, A. Liashenko, P. Piskorz, 
 I. Komaromi, R. L. Martin, D. J. Fox, T. Keith, M. A. Al-Laham, 
 C. Y. Peng, A. Nanayakkara, M. Challacombe, P. M. W. Gill, 
 B. Johnson, W. Chen, M. W. Wong, C. Gonzalez, and J. A. Pople, 
 Gaussian, Inc., Pittsburgh PA, 2003.
 
 **********************************************
 Gaussian 03:  x86-Win32-G03RevB.05  8-Nov-2003
                  03-Aug-2017 
 **********************************************
 %chk=CH2F.chk
 %mem=6MW
 %nproc=1
 Will use up to    1 processors via shared memory.
 Default route:  MaxDisk=2000MB
 ------------------------------------
 # mp2/6-311+g(d,p) geom=connectivity
 ------------------------------------
 1/38=1,57=2/1;
 2/17=6,18=5,40=1/2;
 3/5=4,6=6,7=111,11=9,16=1,25=1,30=1/1,2,3;
 4//1;
 5/5=2,38=5/2;
 8/10=2,27=262144000/1;
 9/16=-3,27=262144000/6;
 6/7=2,8=2,9=2,10=2/1;
 99/5=1,9=1/99;
 -------------------
 Title Card Required
 -------------------
 Symbolic Z-matrix:
 Charge =  0 Multiplicity = 1
 C
 C                    1    B1
 C                    2    B2       1    A1
 C                    3    B3       2    A2       1    D1       0
 C                    4    B4       3    A3       2    D2       0
 C                    5    B5       4    A4       3    D3       0
 H                    1    B6       2    A5       3    D4       0
 H                    2    B7       1    A6       6    D5       0
 H                    4    B8       3    A7       2    D6       0
 H                    5    B9       4    A8       3    D7       0
 H                    6    B10      5    A9       4    D8       0
 C                    3    B11      2    A10      1    D9       0
 C                    12   B12      3    A11      2    D10      0
 H                    13   B13      12   A12      3    D11      0
 H                    13   B14      12   A13      3    D12      0
 O                    12   B15      3    A14      2    D13      0
 Cl                   13   B16      12   A15      3    D14      0
       Variables:
  B1                    1.39563                  
  B2                    1.40549                  
  B3                    1.40538                  
  B4                    1.39834                  
  B5                    1.39954                  
  B6                    1.08663                  
  B7                    1.08606                  
  B8                    1.08552                  
  B9                    1.08655                  
  B10                   1.08672                  
  B11                   1.49407                  
  B12                   1.52397                  
  B13                   1.09111                  
  B14                   1.08884                  
  B15                   1.22264                  
  B16                   1.78485                  
  A1                  120.126                    
  A2                  119.62594                  
  A3                  120.00122                  
  A4                  120.20591                  
  A5                  119.85427                  
  A6                  121.13162                  
  A7                  120.84175                  
  A8                  119.72543                  
  A9                  120.01912                  
  A10                 118.13287                  
  A11                 118.79087                  
  A12                 111.73739                  
  A13                 108.22075                  
  A14                 121.75341                  
  A15                 110.18502                  
  D1                   -1.95879                  
  D2                    1.49697                  
  D3                   -1.06515                  
  D4                 -179.38945                  
  D5                 -179.27765                  
  D6                  179.84011                  
  D7                  179.99177                  
  D8                  179.86136                  
  D9                 -178.15067                  
  D10                -169.83857                  
  D11                   0.68427                  
  D12                -121.16103                  
  D13                  10.81848                  
  D14                 120.64162                  
 
                          Input orientation:                          
 ---------------------------------------------------------------------
 Center     Atomic     Atomic              Coordinates (Angstroms)
 Number     Number      Type              X           Y           Z
 ---------------------------------------------------------------------
    1          6             0        0.000000    0.000000    0.000000
    2          6             0        0.000000    0.000000    1.395630
    3          6             0        1.215640    0.000000    2.101049
    4          6             0        2.429323   -0.041757    1.393714
    5          6             0        2.423695   -0.051369   -0.004586
    6          6             0        1.211443   -0.041992   -0.703913
    7          1             0       -0.942372    0.010042   -0.540918
    8          1             0       -0.929419    0.020489    1.957127
    9          1             0        3.379600   -0.039945    1.918427
   10          1             0        3.364661   -0.083566   -0.546927
   11          1             0        1.210638   -0.047227   -1.790623
   12          6             0        1.164022   -0.042519    3.593619
   13          6             0        2.448524    0.192101    4.379428
   14          1             0        3.296172    0.384841    3.719984
   15          1             0        2.636634   -0.686449    4.994519
   16          8             0        0.124541   -0.271404    4.195225
   17         17             0        2.261404    1.601055    5.459013
 ---------------------------------------------------------------------
                    Distance matrix (angstroms):
                    1          2          3          4          5
     1  C    0.000000
     2  C    1.395630   0.000000
     3  C    2.427383   1.405488   0.000000
     4  C    2.801034   2.429682   1.405379   0.000000
     5  C    2.424244   2.799561   2.428113   1.398344   0.000000
     6  C    1.401732   2.424343   2.805280   2.425545   1.399536
     7  H    1.086627   2.153691   3.411321   3.887648   3.409081
     8  H    2.166700   1.086057   2.149980   3.406238   3.885468
     9  H    3.886342   3.420031   2.172019   1.085521   2.147525
    10  H    3.409846   3.886058   3.411311   2.154690   1.086548
    11  H    2.161991   3.408823   3.891961   3.409578   2.159040
    12  C    3.777678   2.487551   1.494068   2.537828   3.812340
    13  C    5.021111   3.864611   2.597675   2.994920   4.390839
    14  H    4.985091   4.051602   2.664145   2.518918   3.850184
    15  H    5.689312   4.513874   3.295847   3.663933   5.043781
    16  O    4.205839   2.815476   2.376916   3.634999   4.793009
    17  Cl   6.121940   4.918172   3.864314   4.387903   5.710321
                    6          7          8          9         10
     6  C    0.000000
     7  H    2.160601   0.000000
     8  H    3.415894   2.498101   0.000000
     9  H    3.402584   4.972959   4.309617   0.000000
    10  H    2.159333   4.308054   4.971945   2.465785   0.000000
    11  H    1.086722   2.490079   4.316255   4.296685   2.487552
    12  C    4.297794   4.640480   2.657926   2.777600   4.689202
    13  C    5.236938   5.978388   4.160227   2.641453   5.018393
    14  H    4.909088   6.021713   4.593043   1.852838   4.293090
    15  H    5.909199   6.628383   4.737325   3.229909   5.621487
    16  O    5.023499   4.862979   2.491007   3.979044   5.746447
    17  Cl   6.464030   6.985319   4.994272   4.059433   6.334543
                   11         12         13         14         15
    11  H    0.000000
    12  C    5.384445   0.000000
    13  C    6.297552   1.523971   0.000000
    14  H    5.907869   2.178227   1.091111   0.000000
    15  H    6.962774   2.132078   1.088841   1.790836   0.000000
    16  O    6.087711   1.222636   2.376902   3.273493   2.668660
    17  Cl   7.508539   2.717587   1.784845   2.360963   2.364155
                   16         17
    16  O    0.000000
    17  Cl   3.109574   0.000000
 Stoichiometry    C8H7ClO
 Framework group  C1[X(C8H7ClO)]
 Deg. of freedom    45
 Full point group                 C1      NOp   1
 Largest Abelian subgroup         C1      NOp   1
 Largest concise Abelian subgroup C1      NOp   1
                         Standard orientation:                         
 ---------------------------------------------------------------------
 Center     Atomic     Atomic              Coordinates (Angstroms)
 Number     Number      Type              X           Y           Z
 ---------------------------------------------------------------------
    1          6             0       -2.836665    0.904488   -0.433704
    2          6             0       -1.492730    1.199912   -0.200580
    3          6             0       -0.598653    0.178222    0.162976
    4          6             0       -1.073852   -1.133735    0.330448
    5          6             0       -2.423310   -1.422715    0.105016
    6          6             0       -3.309012   -0.404549   -0.265887
    7          1             0       -3.522006    1.696105   -0.724237
    8          1             0       -1.112073    2.210683   -0.314429
    9          1             0       -0.400304   -1.938354    0.608432
   10          1             0       -2.785864   -2.438620    0.235696
   11          1             0       -4.356678   -0.632940   -0.442521
   12          6             0        0.820850    0.550911    0.442891
   13          6             0        1.852297   -0.558840    0.607385
   14          1             0        1.406308   -1.546787    0.482577
   15          1             0        2.298887   -0.464764    1.595960
   16          8             0        1.169887    1.717373    0.554142
   17         17             0        3.145828   -0.382733   -0.609758
 ---------------------------------------------------------------------
 Rotational constants (GHZ):      2.7559653      0.6004354      0.5277440
 Standard basis: 6-311+G(d,p) (5D, 7F)
 There are   270 symmetry adapted basis functions of A   symmetry.
 Integral buffers will be    262144 words long.
 Raffenetti 1 integral format.
 Two-electron integral symmetry is turned on.
   270 basis functions,   433 primitive gaussians,   280 cartesian basis functions
    40 alpha electrons       40 beta electrons
       nuclear repulsion energy       541.6102794868 Hartrees.
 NAtoms=   17 NActive=   17 NUniq=   17 SFac= 1.00D+00 NAtFMM=   60 Big=F
 One-electron integrals computed using PRISM.
 NBasis=   270 RedAO= T  NBF=   270
 NBsUse=   270 1.00D-06 NBFU=   270
 Harris functional with IExCor=  205 diagonalized for initial guess.
 ExpMin= 4.38D-02 ExpMax= 1.06D+05 ExpMxC= 3.62D+03 IAcc=2 IRadAn=         4 AccDes= 0.00D+00
 HarFok:  IExCor= 205 AccDes= 0.00D+00 IRadAn=         4 IDoV=1
 ScaDFX=  1.000000  1.000000  1.000000  1.000000
 Initial guess orbital symmetries:
       Occupied  (A) (A) (A) (A) (A) (A) (A) (A) (A) (A) (A) (A)
                 (A) (A) (A) (A) (A) (A) (A) (A) (A) (A) (A) (A)
                 (A) (A) (A) (A) (A) (A) (A) (A) (A) (A) (A) (A)
                 (A) (A) (A) (A)
       Virtual   (A) (A) (A) (A) (A) (A) (A) (A) (A) (A) (A) (A)
                 (A) (A) (A) (A) (A) (A) (A) (A) (A) (A) (A) (A)
                 (A) (A) (A) (A) (A) (A) (A) (A) (A) (A) (A) (A)
                 (A) (A) (A) (A) (A) (A) (A) (A) (A) (A) (A) (A)
                 (A) (A) (A) (A) (A) (A) (A) (A) (A) (A) (A) (A)
                 (A) (A) (A) (A) (A) (A) (A) (A) (A) (A) (A) (A)
                 (A) (A) (A) (A) (A) (A) (A) (A) (A) (A) (A) (A)
                 (A) (A) (A) (A) (A) (A) (A) (A) (A) (A) (A) (A)
                 (A) (A) (A) (A) (A) (A) (A) (A) (A) (A) (A) (A)
                 (A) (A) (A) (A) (A) (A) (A) (A) (A) (A) (A) (A)
                 (A) (A) (A) (A) (A) (A) (A) (A) (A) (A) (A) (A)
                 (A) (A) (A) (A) (A) (A) (A) (A) (A) (A) (A) (A)
                 (A) (A) (A) (A) (A) (A) (A) (A) (A) (A) (A) (A)
                 (A) (A) (A) (A) (A) (A) (A) (A) (A) (A) (A) (A)
                 (A) (A) (A) (A) (A) (A) (A) (A) (A) (A) (A) (A)
                 (A) (A) (A) (A) (A) (A) (A) (A) (A) (A) (A) (A)
                 (A) (A) (A) (A) (A) (A) (A) (A) (A) (A) (A) (A)
                 (A) (A) (A) (A) (A) (A) (A) (A) (A) (A) (A) (A)
                 (A) (A) (A) (A) (A) (A) (A) (A) (A) (A) (A) (A)
                 (A) (A)
 The electronic state of the initial guess is 1-A.
 Requested convergence on RMS density matrix=1.00D-08 within 128 cycles.
 Requested convergence on MAX density matrix=1.00D-06.
 Requested convergence on             energy=1.00D-06.
 No special actions if energy rises.
 SCF Done:  E(RHF) =  -841.477158913     A.U. after   17 cycles
             Convg  =    0.4933D-08             -V/T =  2.0007
             S**2   =   0.0000
 ExpMin= 4.38D-02 ExpMax= 1.06D+05 ExpMxC= 3.62D+03 IAcc=3 IRadAn=         5 AccDes= 0.00D+00
 HarFok:  IExCor= 205 AccDes= 0.00D+00 IRadAn=         5 IDoV=1
 ScaDFX=  1.000000  1.000000  1.000000  1.000000
 Range of M.O.s used for correlation:    15   270
 NBasis=   270 NAE=    40 NBE=    40 NFC=    14 NFV=     0
 NROrb=    256 NOA=    26 NOB=    26 NVA=   230 NVB=   230

 **** Warning!!: The largest alpha MO coefficient is  0.17998642D+03

 Disk-based method using OVN memory for  9 occupieds at a time.
 Estimated scratch disk usage=   191469018 words.
 Actual    scratch disk usage=   191118810 words.
 JobTyp=1 Pass  1:  I=   1 to   9 NPSUse=  1 ParTrn=F ParDer=F DoDerP=F.
 JobTyp=1 Pass  2:  I=  10 to  18 NPSUse=  1 ParTrn=F ParDer=F DoDerP=F.
 JobTyp=1 Pass  3:  I=  19 to  26 NPSUse=  1 ParTrn=F ParDer=F DoDerP=F.
 Spin components of T(2) and E(2):
     alpha-alpha T2 =       0.7042559422D-01 E2=     -0.1913544698D+00
     alpha-beta  T2 =       0.3679117299D+00 E2=     -0.1057706961D+01
     beta-beta   T2 =       0.7042559422D-01 E2=     -0.1913544698D+00
 ANorm=    0.1228317108D+01
 E2 =    -0.1440415900D+01 EUMP2 =    -0.84291757481349D+03

 **********************************************************************

            Population analysis using the SCF density.

 **********************************************************************

 Orbital symmetries:
       Occupied  (A) (A) (A) (A) (A) (A) (A) (A) (A) (A) (A) (A)
                 (A) (A) (A) (A) (A) (A) (A) (A) (A) (A) (A) (A)
                 (A) (A) (A) (A) (A) (A) (A) (A) (A) (A) (A) (A)
                 (A) (A) (A) (A)
       Virtual   (A) (A) (A) (A) (A) (A) (A) (A) (A) (A) (A) (A)
                 (A) (A) (A) (A) (A) (A) (A) (A) (A) (A) (A) (A)
                 (A) (A) (A) (A) (A) (A) (A) (A) (A) (A) (A) (A)
                 (A) (A) (A) (A) (A) (A) (A) (A) (A) (A) (A) (A)
                 (A) (A) (A) (A) (A) (A) (A) (A) (A) (A) (A) (A)
                 (A) (A) (A) (A) (A) (A) (A) (A) (A) (A) (A) (A)
                 (A) (A) (A) (A) (A) (A) (A) (A) (A) (A) (A) (A)
                 (A) (A) (A) (A) (A) (A) (A) (A) (A) (A) (A) (A)
                 (A) (A) (A) (A) (A) (A) (A) (A) (A) (A) (A) (A)
                 (A) (A) (A) (A) (A) (A) (A) (A) (A) (A) (A) (A)
                 (A) (A) (A) (A) (A) (A) (A) (A) (A) (A) (A) (A)
                 (A) (A) (A) (A) (A) (A) (A) (A) (A) (A) (A) (A)
                 (A) (A) (A) (A) (A) (A) (A) (A) (A) (A) (A) (A)
                 (A) (A) (A) (A) (A) (A) (A) (A) (A) (A) (A) (A)
                 (A) (A) (A) (A) (A) (A) (A) (A) (A) (A) (A) (A)
                 (A) (A) (A) (A) (A) (A) (A) (A) (A) (A) (A) (A)
                 (A) (A) (A) (A) (A) (A) (A) (A) (A) (A) (A) (A)
                 (A) (A) (A) (A) (A) (A) (A) (A) (A) (A) (A) (A)
                 (A) (A) (A) (A) (A) (A) (A) (A) (A) (A) (A) (A)
                 (A) (A)
 The electronic state is 1-A.
 Alpha  occ. eigenvalues -- -104.83479 -20.56073 -11.35750 -11.31305 -11.27256
 Alpha  occ. eigenvalues --  -11.26805 -11.26757 -11.26312 -11.26110 -11.25865
 Alpha  occ. eigenvalues --  -10.56104  -8.02936  -8.02631  -8.02622  -1.40029
 Alpha  occ. eigenvalues --   -1.17805  -1.14736  -1.05895  -1.03962  -0.96886
 Alpha  occ. eigenvalues --   -0.87481  -0.84791  -0.77434  -0.73145  -0.67586
 Alpha  occ. eigenvalues --   -0.66681  -0.65108  -0.62941  -0.61569  -0.60919
 Alpha  occ. eigenvalues --   -0.57262  -0.54025  -0.53578  -0.51719  -0.50236
 Alpha  occ. eigenvalues --   -0.46565  -0.44371  -0.42414  -0.36143  -0.35631
 Alpha virt. eigenvalues --    0.04911   0.05434   0.06657   0.07633   0.08209
 Alpha virt. eigenvalues --    0.09014   0.09560   0.09886   0.11403   0.11706
 Alpha virt. eigenvalues --    0.11992   0.12918   0.13429   0.14429   0.15098
 Alpha virt. eigenvalues --    0.15241   0.16249   0.16381   0.16895   0.18487
 Alpha virt. eigenvalues --    0.19335   0.20521   0.20677   0.20888   0.21255
 Alpha virt. eigenvalues --    0.22103   0.22333   0.23286   0.24833   0.25405
 Alpha virt. eigenvalues --    0.25570   0.26380   0.27036   0.27789   0.28248
 Alpha virt. eigenvalues --    0.29183   0.29566   0.30079   0.30545   0.31348
 Alpha virt. eigenvalues --    0.32233   0.33133   0.33872   0.35162   0.35499
 Alpha virt. eigenvalues --    0.36067   0.37539   0.39989   0.41004   0.41364
 Alpha virt. eigenvalues --    0.43006   0.43831   0.45567   0.46228   0.46774
 Alpha virt. eigenvalues --    0.48443   0.50387   0.53541   0.57219   0.58433
 Alpha virt. eigenvalues --    0.60897   0.62371   0.63635   0.64191   0.67323
 Alpha virt. eigenvalues --    0.67728   0.68523   0.70384   0.70923   0.71313
 Alpha virt. eigenvalues --    0.73074   0.74261   0.75216   0.75979   0.79616
 Alpha virt. eigenvalues --    0.80756   0.81441   0.82869   0.85438   0.86123
 Alpha virt. eigenvalues --    0.87114   0.88320   0.88741   0.90783   0.90917
 Alpha virt. eigenvalues --    0.92416   0.93486   0.95382   0.98739   0.99304
 Alpha virt. eigenvalues --    1.00274   1.01557   1.04882   1.06255   1.06908
 Alpha virt. eigenvalues --    1.08009   1.10652   1.11281   1.12888   1.13592
 Alpha virt. eigenvalues --    1.15545   1.17886   1.19183   1.19839   1.21244
 Alpha virt. eigenvalues --    1.24192   1.26181   1.28012   1.30099   1.31693
 Alpha virt. eigenvalues --    1.34225   1.36222   1.37749   1.40968   1.43307
 Alpha virt. eigenvalues --    1.46668   1.48719   1.49799   1.52807   1.56996
 Alpha virt. eigenvalues --    1.63481   1.71589   1.73565   1.74533   1.75249
 Alpha virt. eigenvalues --    1.75997   1.79827   1.81254   1.81465   1.82377
 Alpha virt. eigenvalues --    1.86420   1.88922   1.89580   1.91448   1.93978
 Alpha virt. eigenvalues --    1.96884   1.97204   2.01116   2.02968   2.03654
 Alpha virt. eigenvalues --    2.04120   2.06380   2.08840   2.17269   2.19892
 Alpha virt. eigenvalues --    2.20037   2.20757   2.22298   2.22643   2.25220
 Alpha virt. eigenvalues --    2.25601   2.31414   2.33200   2.35255   2.37131
 Alpha virt. eigenvalues --    2.38543   2.45476   2.50470   2.51285   2.59809
 Alpha virt. eigenvalues --    2.64041   2.67725   2.68970   2.71476   2.72648
 Alpha virt. eigenvalues --    2.73119   2.75392   2.79554   2.83851   2.85748
 Alpha virt. eigenvalues --    2.87058   2.93886   2.95617   2.98090   2.98687
 Alpha virt. eigenvalues --    3.02055   3.03389   3.03978   3.04366   3.07165
 Alpha virt. eigenvalues --    3.10213   3.16880   3.17518   3.18581   3.21422
 Alpha virt. eigenvalues --    3.22532   3.25359   3.26930   3.28398   3.33873
 Alpha virt. eigenvalues --    3.37270   3.46216   3.48717   3.59105   3.60572
 Alpha virt. eigenvalues --    3.67259   3.74466   3.75252   3.77217   3.87916
 Alpha virt. eigenvalues --    3.90792   3.91628   3.98625   4.01524   4.14479
 Alpha virt. eigenvalues --    4.16870   4.37784   4.41776   4.51993   4.54817
 Alpha virt. eigenvalues --    4.58560   4.77740   5.24703   5.62712   5.77649
 Alpha virt. eigenvalues --    6.29434  10.45350  24.72651  24.93522  24.98920
 Alpha virt. eigenvalues --   25.07898  25.08123  25.18865  25.22120  25.31019
 Alpha virt. eigenvalues --   26.78016  26.79363  27.29474  51.70557 219.31167
          Condensed to atoms (all electrons):
              1          2          3          4          5          6
     1  C    7.829794  -2.975208   0.012166  -0.083094   1.114610   0.221198
     2  C   -2.975208  15.451851  -1.695664  -4.647788  -1.610797   0.338768
     3  C    0.012166  -1.695664  15.902363  -1.382813  -2.049433  -1.035150
     4  C   -0.083094  -4.647788  -1.382813  13.955129  -1.590514   0.106413
     5  C    1.114610  -1.610797  -2.049433  -1.590514   9.535006   0.495424
     6  C    0.221198   0.338768  -1.035150   0.106413   0.495424   5.476026
     7  H    0.387715  -0.021503   0.014789  -0.003180  -0.013649  -0.006252
     8  H   -0.063060   0.377756   0.009465   0.004361  -0.005711  -0.007322
     9  H    0.000141  -0.031948  -0.011334   0.398541  -0.025945  -0.019966
    10  H   -0.015145   0.000451   0.010771  -0.032784   0.386173   0.008374
    11  H    0.009823  -0.033734   0.025768  -0.045495   0.009505   0.401411
    12  C   -0.003255   0.458450  -7.039353   0.973413   1.199124   0.229920
    13  C   -0.207015  -0.131731   1.524240  -0.262219  -0.857912  -0.065001
    14  H   -0.006003   0.025919   0.180979  -0.100763  -0.043044  -0.005576
    15  H    0.003323   0.003183   0.012007  -0.009230  -0.008310   0.000199
    16  O    0.044246   0.139144  -0.109444  -0.205256  -0.023427  -0.008430
    17  Cl   0.015394  -0.092348   0.222103   0.129456  -0.021652  -0.000924
              7          8          9         10         11         12
     1  C    0.387715  -0.063060   0.000141  -0.015145   0.009823  -0.003255
     2  C   -0.021503   0.377756  -0.031948   0.000451  -0.033734   0.458450
     3  C    0.014789   0.009465  -0.011334   0.010771   0.025768  -7.039353
     4  C   -0.003180   0.004361   0.398541  -0.032784  -0.045495   0.973413
     5  C   -0.013649  -0.005711  -0.025945   0.386173   0.009505   1.199124
     6  C   -0.006252  -0.007322  -0.019966   0.008374   0.401411   0.229920
     7  H    0.491960  -0.003639   0.000034  -0.000093  -0.004381   0.010141
     8  H   -0.003639   0.452577  -0.000030   0.000022  -0.000068   0.049072
     9  H    0.000034  -0.000030   0.509588  -0.004418  -0.000124   0.052234
    10  H   -0.000093   0.000022  -0.004418   0.496056  -0.004430   0.008760
    11  H   -0.004381  -0.000068  -0.000124  -0.004430   0.491220   0.003591
    12  C    0.010141   0.049072   0.052234   0.008760   0.003591  13.227615
    13  C    0.000357   0.009959  -0.000420   0.002091  -0.000273  -2.700503
    14  H   -0.000001   0.000003   0.000652   0.000032   0.000000  -0.218202
    15  H   -0.000001  -0.000012  -0.000186  -0.000005   0.000000  -0.096216
    16  O    0.000060   0.002109   0.000045   0.000006   0.000008   0.361018
    17  Cl  -0.000012  -0.000462  -0.000610  -0.000004  -0.000005  -0.342114
             13         14         15         16         17
     1  C   -0.207015  -0.006003   0.003323   0.044246   0.015394
     2  C   -0.131731   0.025919   0.003183   0.139144  -0.092348
     3  C    1.524240   0.180979   0.012007  -0.109444   0.222103
     4  C   -0.262219  -0.100763  -0.009230  -0.205256   0.129456
     5  C   -0.857912  -0.043044  -0.008310  -0.023427  -0.021652
     6  C   -0.065001  -0.005576   0.000199  -0.008430  -0.000924
     7  H    0.000357  -0.000001  -0.000001   0.000060  -0.000012
     8  H    0.009959   0.000003  -0.000012   0.002109  -0.000462
     9  H   -0.000420   0.000652  -0.000186   0.000045  -0.000610
    10  H    0.002091   0.000032  -0.000005   0.000006  -0.000004
    11  H   -0.000273   0.000000   0.000000   0.000008  -0.000005
    12  C   -2.700503  -0.218202  -0.096216   0.361018  -0.342114
    13  C    8.205316   0.492160   0.475165  -0.033219   0.083856
    14  H    0.492160   0.549979  -0.031697   0.008124  -0.043721
    15  H    0.475165  -0.031697   0.474450  -0.009437  -0.039678
    16  O   -0.033219   0.008124  -0.009437   8.146500  -0.015100
    17  Cl   0.083856  -0.043721  -0.039678  -0.015100  17.011008
 Mulliken atomic charges:
              1
     1  C   -0.285630
     2  C    0.445201
     3  C    1.408539
     4  C   -1.204177
     5  C   -0.489447
     6  C   -0.129111
     7  H    0.147653
     8  H    0.174979
     9  H    0.133745
    10  H    0.144142
    11  H    0.147184
    12  C   -0.173696
    13  C   -0.534850
    14  H    0.191156
    15  H    0.226447
    16  O   -0.296949
    17  Cl   0.094815
 Sum of Mulliken charges=   0.00000
 Atomic charges with hydrogens summed into heavy atoms:
              1
     1  C   -0.137977
     2  C    0.620180
     3  C    1.408539
     4  C   -1.070432
     5  C   -0.345305
     6  C    0.018072
     7  H    0.000000
     8  H    0.000000
     9  H    0.000000
    10  H    0.000000
    11  H    0.000000
    12  C   -0.173696
    13  C   -0.117247
    14  H    0.000000
    15  H    0.000000
    16  O   -0.296949
    17  Cl   0.094815
 Sum of Mulliken charges=   0.00000
 Electronic spatial extent (au):  <R**2>=  2029.0625
 Charge=     0.0000 electrons
 Dipole moment (field-independent basis, Debye):
    X=    -3.5607    Y=    -3.0076    Z=     0.7596  Tot=     4.7224
 Quadrupole moment (field-independent basis, Debye-Ang):
   XX=   -64.4851   YY=   -65.6593   ZZ=   -67.8616
   XY=    -3.7928   XZ=     4.1885   YZ=    -4.5048
 Traceless Quadrupole moment (field-independent basis, Debye-Ang):
   XX=     1.5169   YY=     0.3427   ZZ=    -1.8596
   XY=    -3.7928   XZ=     4.1885   YZ=    -4.5048
 Octapole moment (field-independent basis, Debye-Ang**2):
  XXX=   -34.4761  YYY=    -9.5283  ZZZ=     3.1801  XYY=   -12.0133
  XXY=    -3.0037  XXZ=    -4.1730  XZZ=    18.4902  YZZ=     1.3472
  YYZ=    -2.9150  XYZ=    -1.2353
 Hexadecapole moment (field-independent basis, Debye-Ang**3):
 XXXX= -2004.4723 YYYY=  -450.2529 ZZZZ=  -163.3058 XXXY=    15.5889
 XXXZ=    34.3737 YYYX=   -11.5514 YYYZ=   -16.4385 ZZZX=    -2.7372
 ZZZY=     3.0176 XXYY=  -416.6874 XXZZ=  -383.9968 YYZZ=  -111.8330
 XXYZ=   -15.6631 YYXZ=    -0.8817 ZZXY=    -5.1869
 N-N= 5.416102794868D+02 E-N=-3.069316979340D+03  KE= 8.409204668354D+02
 1|1|UNPC-UNK|SP|RMP2-FC|6-311+G(d,p)|C8H7Cl1O1|PCUSER|03-Aug-2017|0||#
  MP2/6-311+G(D,P) GEOM=CONNECTIVITY||Title Card Required||0,1|C|C,1,1.
 39562951|C,2,1.40548844,1,120.12599899|C,3,1.40537942,2,119.62593546,1
 ,-1.95879395,0|C,4,1.39834382,3,120.00121653,2,1.49697108,0|C,5,1.3995
 361,4,120.20590595,3,-1.06514864,0|H,1,1.08662738,2,119.8542665,3,-179
 .38944951,0|H,2,1.08605683,1,121.13162333,6,-179.27764747,0|H,4,1.0855
 2057,3,120.84174715,2,179.84011046,0|H,5,1.08654766,4,119.7254284,3,17
 9.99177357,0|H,6,1.08672227,5,120.01912439,4,179.86135709,0|C,3,1.4940
 6761,2,118.13286946,1,-178.15066587,0|C,12,1.52397081,3,118.79086535,2
 ,-169.83856503,0|H,13,1.09111093,12,111.7373862,3,0.68426524,0|H,13,1.
 08884056,12,108.22075165,3,-121.16102894,0|O,12,1.22263554,3,121.75341
 027,2,10.8184831,0|Cl,13,1.78484504,12,110.1850184,3,120.6416221,0||Ve
 rsion=x86-Win32-G03RevB.05|State=1-A|HF=-841.4771589|MP2=-842.9175748|
 RMSD=4.933e-009|PG=C01 [X(C8H7Cl1O1)]||@


 10 WHATSOEVER THY HAND FINDETH TO DO, DO IT WITH THY  
 MIGHT. FOR THERE IS NO WORK, NOR DEVICE, NOR KNOWLEDGE, NOR  
 WISDOM, IN THE GRAVE, WHITHER THOU GOEST.                    
 11 I RETURNED AND SAW UNDER THE SUN, THAT THE RACE IS NOT TO 
 THE SWIFT, NOR THE BATTLE TO THE STRONG, NEITHER YET BREAD TO
 THE WISE, NOR YET RICHES TO MEN OF UNDERSTANDING, NOR YET    
 FAVOR TO MEN OF SKILL. BUT TIME AND CHANCE HAPPEN TO THEM ALL.
 12 FOR MAN ALSO KNOWETH NOT HIS TIME. AS THE FISHES   
 THAT ARE TAKEN IN AN EVIL NET, AND AS THE BIRDS THAT ARE     
 CAUGHT IN THE SNARE. SO ARE THE SONS OF MEN SNARED IN AN EVIL
 TIME, WHEN IT FALLETH SUDDENLY UPON THEM.
                                         ECCLESIASTES 9
 Job cpu time:  0 days  0 hours  7 minutes 26.0 seconds.
 File lengths (MBytes):  RWF=   1507 Int=      0 D2E=      0 Chk=     17 Scr=      1
 Normal termination of Gaussian 03 at Thu Aug 03 18:09:53 2017.
