# Supplementary material for: Conformational preferences of α-fluoroketones may influence their reactivity
Source: Beilstein J Org Chem. 2017 Dec 29;13:2915–21. doi: 10.3762/bjoc.13.284 (PMC5753061; doi:10.3762/bjoc.13.284)
Supplement: File 2 — Details of computational conformational analysis. [file Beilstein_J_Org_Chem-13-2915-s002.zip › Computation/CH2Cl60_EtOH.out]

 Entering Link 1 = C:\G03W\l1.exe PID=      1268.
  
 Copyright (c) 1988,1990,1992,1993,1995,1998,2003, Gaussian, Inc.
                  All Rights Reserved.
  
 This is the Gaussian(R) 03 program.  It is based on the
 the Gaussian(R) 98 system (copyright 1998, Gaussian, Inc.),
 the Gaussian(R) 94 system (copyright 1995, Gaussian, Inc.),
 the Gaussian 92(TM) system (copyright 1992, Gaussian, Inc.),
 the Gaussian 90(TM) system (copyright 1990, Gaussian, Inc.),
 the Gaussian 88(TM) system (copyright 1988, Gaussian, Inc.),
 the Gaussian 86(TM) system (copyright 1986, Carnegie Mellon
 University), and the Gaussian 82(TM) system (copyright 1983,
 Carnegie Mellon University). Gaussian is a federally registered
 trademark of Gaussian, Inc.
  
 This software contains proprietary and confidential information,
 including trade secrets, belonging to Gaussian, Inc.
  
 This software is provided under written license and may be
 used, copied, transmitted, or stored only in accord with that
 written license.
  
 The following legend is applicable only to US Government
 contracts under DFARS:
  
                    RESTRICTED RIGHTS LEGEND
  
 Use, duplication or disclosure by the US Government is subject
 to restrictions as set forth in subparagraph (c)(1)(ii) of the
 Rights in Technical Data and Computer Software clause at DFARS
 252.227-7013.
  
 Gaussian, Inc.
 Carnegie Office Park, Building 6, Pittsburgh, PA 15106 USA
  
 The following legend is applicable only to US Government
 contracts under FAR:
  
                    RESTRICTED RIGHTS LEGEND
  
 Use, reproduction and disclosure by the US Government is subject
 to restrictions as set forth in subparagraph (c) of the
 Commercial Computer Software - Restricted Rights clause at FAR
 52.227-19.
  
 Gaussian, Inc.
 Carnegie Office Park, Building 6, Pittsburgh, PA 15106 USA
  
  
 ---------------------------------------------------------------
 Warning -- This program may not be used in any manner that
 competes with the business of Gaussian, Inc. or will provide
 assistance to any competitor of Gaussian, Inc.  The licensee
 of this program is prohibited from giving any competitor of
 Gaussian, Inc. access to this program.  By using this program,
 the user acknowledges that Gaussian, Inc. is engaged in the
 business of creating and licensing software in the field of
 computational chemistry and represents and warrants to the
 licensee that it is not a competitor of Gaussian, Inc. and that
 it will not use this program in any manner prohibited above.
 ---------------------------------------------------------------
  

 Cite this work as:
 Gaussian 03, Revision B.05,
 M. J. Frisch, G. W. Trucks, H. B. Schlegel, G. E. Scuseria, 
 M. A. Robb, J. R. Cheeseman, J. A. Montgomery, Jr., T. Vreven, 
 K. N. Kudin, J. C. Burant, J. M. Millam, S. S. Iyengar, J. Tomasi, 
 V. Barone, B. Mennucci, M. Cossi, G. Scalmani, N. Rega, 
 G. A. Petersson, H. Nakatsuji, M. Hada, M. Ehara, K. Toyota, 
 R. Fukuda, J. Hasegawa, M. Ishida, T. Nakajima, Y. Honda, O. Kitao, 
 H. Nakai, M. Klene, X. Li, J. E. Knox, H. P. Hratchian, J. B. Cross, 
 C. Adamo, J. Jaramillo, R. Gomperts, R. E. Stratmann, O. Yazyev, 
 A. J. Austin, R. Cammi, C. Pomelli, J. W. Ochterski, P. Y. Ayala, 
 K. Morokuma, G. A. Voth, P. Salvador, J. J. Dannenberg, 
 V. G. Zakrzewski, S. Dapprich, A. D. Daniels, M. C. Strain, 
 O. Farkas, D. K. Malick, A. D. Rabuck, K. Raghavachari, 
 J. B. Foresman, J. V. Ortiz, Q. Cui, A. G. Baboul, S. Clifford, 
 J. Cioslowski, B. B. Stefanov, G. Liu, A. Liashenko, P. Piskorz, 
 I. Komaromi, R. L. Martin, D. J. Fox, T. Keith, M. A. Al-Laham, 
 C. Y. Peng, A. Nanayakkara, M. Challacombe, P. M. W. Gill, 
 B. Johnson, W. Chen, M. W. Wong, C. Gonzalez, and J. A. Pople, 
 Gaussian, Inc., Pittsburgh PA, 2003.
 
 **********************************************
 Gaussian 03:  x86-Win32-G03RevB.05  8-Nov-2003
                  15-Oct-2017 
 **********************************************
 %chk=CH2F.chk
 %mem=6MW
 %nproc=1
 Will use up to    1 processors via shared memory.
 Default route:  MaxDisk=2000MB
 -----------------------------------------------------------
 # mp2/6-311+g(d,p) scrf=(solvent=ethanol) geom=connectivity
 -----------------------------------------------------------
 1/38=1,57=2/1;
 2/17=6,18=5,40=1/2;
 3/5=4,6=6,7=111,11=9,16=1,25=1,30=1,70=2201,72=4/1,2,3;
 4//1;
 5/5=2,38=5,53=4/2;
 8/10=2,27=262144000/1;
 9/16=-3,27=262144000/6;
 6/7=2,8=2,9=2,10=2/1;
 99/5=1,9=1/99;
 -------------------
 Title Card Required
 -------------------
 Symbolic Z-matrix:
 Charge =  0 Multiplicity = 1
 C
 C                    1    B1
 C                    2    B2       1    A1
 C                    3    B3       2    A2       1    D1       0
 C                    4    B4       3    A3       2    D2       0
 C                    5    B5       4    A4       3    D3       0
 H                    1    B6       2    A5       3    D4       0
 H                    2    B7       1    A6       6    D5       0
 H                    4    B8       3    A7       2    D6       0
 H                    5    B9       4    A8       3    D7       0
 H                    6    B10      5    A9       4    D8       0
 C                    3    B11      2    A10      1    D9       0
 C                    12   B12      3    A11      2    D10      0
 H                    13   B13      12   A12      3    D11      0
 H                    13   B14      12   A13      3    D12      0
 O                    12   B15      3    A14      2    D13      0
 Cl                   13   B16      12   A15      3    D14      0
       Variables:
  B1                    1.39563                  
  B2                    1.40549                  
  B3                    1.40538                  
  B4                    1.39834                  
  B5                    1.39954                  
  B6                    1.08663                  
  B7                    1.08606                  
  B8                    1.08552                  
  B9                    1.08655                  
  B10                   1.08672                  
  B11                   1.49407                  
  B12                   1.52397                  
  B13                   1.09111                  
  B14                   1.08884                  
  B15                   1.22264                  
  B16                   1.78485                  
  A1                  120.126                    
  A2                  119.62594                  
  A3                  120.00122                  
  A4                  120.20591                  
  A5                  119.85427                  
  A6                  121.13162                  
  A7                  120.84175                  
  A8                  119.72543                  
  A9                  120.01912                  
  A10                 118.13287                  
  A11                 118.79087                  
  A12                 111.73739                  
  A13                 108.22075                  
  A14                 121.75341                  
  A15                 110.18502                  
  D1                   -1.95879                  
  D2                    1.49697                  
  D3                   -1.06515                  
  D4                 -179.38945                  
  D5                 -179.27765                  
  D6                  179.84011                  
  D7                  179.99177                  
  D8                  179.86136                  
  D9                 -178.15067                  
  D10                -169.83857                  
  D11                   0.68427                  
  D12                -121.16103                  
  D13                  10.81848                  
  D14                 120.64162                  
 
                          Input orientation:                          
 ---------------------------------------------------------------------
 Center     Atomic     Atomic              Coordinates (Angstroms)
 Number     Number      Type              X           Y           Z
 ---------------------------------------------------------------------
    1          6             0        0.000000    0.000000    0.000000
    2          6             0        0.000000    0.000000    1.395630
    3          6             0        1.215640    0.000000    2.101049
    4          6             0        2.429323   -0.041757    1.393714
    5          6             0        2.423695   -0.051369   -0.004586
    6          6             0        1.211443   -0.041992   -0.703913
    7          1             0       -0.942372    0.010042   -0.540918
    8          1             0       -0.929419    0.020489    1.957127
    9          1             0        3.379600   -0.039945    1.918427
   10          1             0        3.364661   -0.083566   -0.546927
   11          1             0        1.210638   -0.047227   -1.790623
   12          6             0        1.164022   -0.042519    3.593619
   13          6             0        2.448524    0.192101    4.379428
   14          1             0        3.296172    0.384841    3.719984
   15          1             0        2.636634   -0.686449    4.994519
   16          8             0        0.124541   -0.271404    4.195225
   17         17             0        2.261404    1.601055    5.459013
 ---------------------------------------------------------------------
                    Distance matrix (angstroms):
                    1          2          3          4          5
     1  C    0.000000
     2  C    1.395630   0.000000
     3  C    2.427383   1.405488   0.000000
     4  C    2.801034   2.429682   1.405379   0.000000
     5  C    2.424244   2.799561   2.428113   1.398344   0.000000
     6  C    1.401732   2.424343   2.805280   2.425545   1.399536
     7  H    1.086627   2.153691   3.411321   3.887648   3.409081
     8  H    2.166700   1.086057   2.149980   3.406238   3.885468
     9  H    3.886342   3.420031   2.172019   1.085521   2.147525
    10  H    3.409846   3.886058   3.411311   2.154690   1.086548
    11  H    2.161991   3.408823   3.891961   3.409578   2.159040
    12  C    3.777678   2.487551   1.494068   2.537828   3.812340
    13  C    5.021111   3.864611   2.597675   2.994920   4.390839
    14  H    4.985091   4.051602   2.664145   2.518918   3.850184
    15  H    5.689312   4.513874   3.295847   3.663933   5.043781
    16  O    4.205839   2.815476   2.376916   3.634999   4.793009
    17  Cl   6.121940   4.918172   3.864314   4.387903   5.710321
                    6          7          8          9         10
     6  C    0.000000
     7  H    2.160601   0.000000
     8  H    3.415894   2.498101   0.000000
     9  H    3.402584   4.972959   4.309617   0.000000
    10  H    2.159333   4.308054   4.971945   2.465785   0.000000
    11  H    1.086722   2.490079   4.316255   4.296685   2.487552
    12  C    4.297794   4.640480   2.657926   2.777600   4.689202
    13  C    5.236938   5.978388   4.160227   2.641453   5.018393
    14  H    4.909088   6.021713   4.593043   1.852838   4.293090
    15  H    5.909199   6.628383   4.737325   3.229909   5.621487
    16  O    5.023499   4.862979   2.491007   3.979044   5.746447
    17  Cl   6.464030   6.985319   4.994272   4.059433   6.334543
                   11         12         13         14         15
    11  H    0.000000
    12  C    5.384445   0.000000
    13  C    6.297552   1.523971   0.000000
    14  H    5.907869   2.178227   1.091111   0.000000
    15  H    6.962774   2.132078   1.088841   1.790836   0.000000
    16  O    6.087711   1.222636   2.376902   3.273493   2.668660
    17  Cl   7.508539   2.717587   1.784845   2.360963   2.364155
                   16         17
    16  O    0.000000
    17  Cl   3.109574   0.000000
 Stoichiometry    C8H7ClO
 Framework group  C1[X(C8H7ClO)]
 Deg. of freedom    45
 Full point group                 C1      NOp   1
 Largest Abelian subgroup         C1      NOp   1
 Largest concise Abelian subgroup C1      NOp   1
                         Standard orientation:                         
 ---------------------------------------------------------------------
 Center     Atomic     Atomic              Coordinates (Angstroms)
 Number     Number      Type              X           Y           Z
 ---------------------------------------------------------------------
    1          6             0       -2.836665    0.904488   -0.433704
    2          6             0       -1.492730    1.199912   -0.200580
    3          6             0       -0.598653    0.178222    0.162976
    4          6             0       -1.073852   -1.133735    0.330448
    5          6             0       -2.423310   -1.422715    0.105016
    6          6             0       -3.309012   -0.404549   -0.265887
    7          1             0       -3.522006    1.696105   -0.724237
    8          1             0       -1.112073    2.210683   -0.314429
    9          1             0       -0.400304   -1.938354    0.608432
   10          1             0       -2.785864   -2.438620    0.235696
   11          1             0       -4.356678   -0.632940   -0.442521
   12          6             0        0.820850    0.550911    0.442891
   13          6             0        1.852297   -0.558840    0.607385
   14          1             0        1.406308   -1.546787    0.482577
   15          1             0        2.298887   -0.464764    1.595960
   16          8             0        1.169887    1.717373    0.554142
   17         17             0        3.145828   -0.382733   -0.609758
 ---------------------------------------------------------------------
 Rotational constants (GHZ):      2.7559653      0.6004354      0.5277440
 Standard basis: 6-311+G(d,p) (5D, 7F)
 There are   270 symmetry adapted basis functions of A   symmetry.
 Integral buffers will be    262144 words long.
 Raffenetti 1 integral format.
 Two-electron integral symmetry is turned on.
   270 basis functions,   433 primitive gaussians,   280 cartesian basis functions
    40 alpha electrons       40 beta electrons
       nuclear repulsion energy       541.6102794868 Hartrees.
 NAtoms=   17 NActive=   17 NUniq=   17 SFac= 1.00D+00 NAtFMM=   60 Big=F
 ------------------------------------------------------------------------------
 United Atom Topological Model (UA0  parameters set).
  Nord Group  Hybr  Charge Alpha Radius          Bonded to
    1   CH    *     0.00   1.00  2.125   C2   [s]  C6   [s]
    2   CH    *     0.00   1.00  2.125   C1   [s]  C3   [s]
    3   C     *     0.00   1.00  1.925   C2   [s]  C4   [s]  C12  [s]
    4   CH    *     0.00   1.00  2.125   C3   [s]  C5   [s]
    5   CH    *     0.00   1.00  2.125   C4   [s]  C6   [s]
    6   CH    *     0.00   1.00  2.125   C1   [s]  C5   [s]
   12   C     *     0.00   1.00  1.925   C3   [s]  C13  [s]  O16  [d]
   13   CH2   *     0.00   1.00  2.325   C12  [s] Cl17  [s]
   16   O     *     0.00   1.00  1.750   C12  [d]
   17  Cl     *     0.00   1.00  1.973   C13  [s]
 ------------------------------------------------------------------------------
 Polarizable Continuum Model (PCM)
 =================================
 Model                : PCM.
 Atomic radii         : UA0 (Simple United Atom Topological Model).
 Polarization charges : Total charges.
 Charge compensation  : None.
 Solution method      : Matrix inversion.
 Cavity               : GePol (RMin=0.200 OFac=0.890).
                        Default sphere list used, NSphG=   10.
                        Tesserae with average area of 0.200 Ang**2.
 Solvent              : Ethanol, Eps=  24.550000.
 ------------------------------------------------------------------------------
 One-electron integrals computed using PRISM.
 NBasis=   270 RedAO= T  NBF=   270
 NBsUse=   270 1.00D-06 NBFU=   270
 Harris functional with IExCor=  205 diagonalized for initial guess.
 ExpMin= 4.38D-02 ExpMax= 1.06D+05 ExpMxC= 3.62D+03 IAcc=2 IRadAn=         4 AccDes= 0.00D+00
 HarFok:  IExCor= 205 AccDes= 0.00D+00 IRadAn=         4 IDoV=1
 ScaDFX=  1.000000  1.000000  1.000000  1.000000
 Initial guess orbital symmetries:
       Occupied  (A) (A) (A) (A) (A) (A) (A) (A) (A) (A) (A) (A)
                 (A) (A) (A) (A) (A) (A) (A) (A) (A) (A) (A) (A)
                 (A) (A) (A) (A) (A) (A) (A) (A) (A) (A) (A) (A)
                 (A) (A) (A) (A)
       Virtual   (A) (A) (A) (A) (A) (A) (A) (A) (A) (A) (A) (A)
                 (A) (A) (A) (A) (A) (A) (A) (A) (A) (A) (A) (A)
                 (A) (A) (A) (A) (A) (A) (A) (A) (A) (A) (A) (A)
                 (A) (A) (A) (A) (A) (A) (A) (A) (A) (A) (A) (A)
                 (A) (A) (A) (A) (A) (A) (A) (A) (A) (A) (A) (A)
                 (A) (A) (A) (A) (A) (A) (A) (A) (A) (A) (A) (A)
                 (A) (A) (A) (A) (A) (A) (A) (A) (A) (A) (A) (A)
                 (A) (A) (A) (A) (A) (A) (A) (A) (A) (A) (A) (A)
                 (A) (A) (A) (A) (A) (A) (A) (A) (A) (A) (A) (A)
                 (A) (A) (A) (A) (A) (A) (A) (A) (A) (A) (A) (A)
                 (A) (A) (A) (A) (A) (A) (A) (A) (A) (A) (A) (A)
                 (A) (A) (A) (A) (A) (A) (A) (A) (A) (A) (A) (A)
                 (A) (A) (A) (A) (A) (A) (A) (A) (A) (A) (A) (A)
                 (A) (A) (A) (A) (A) (A) (A) (A) (A) (A) (A) (A)
                 (A) (A) (A) (A) (A) (A) (A) (A) (A) (A) (A) (A)
                 (A) (A) (A) (A) (A) (A) (A) (A) (A) (A) (A) (A)
                 (A) (A) (A) (A) (A) (A) (A) (A) (A) (A) (A) (A)
                 (A) (A) (A) (A) (A) (A) (A) (A) (A) (A) (A) (A)
                 (A) (A) (A) (A) (A) (A) (A) (A) (A) (A) (A) (A)
                 (A) (A)
 The electronic state of the initial guess is 1-A.
 Requested convergence on RMS density matrix=1.00D-08 within 128 cycles.
 Requested convergence on MAX density matrix=1.00D-06.
 Requested convergence on             energy=1.00D-06.
 No special actions if energy rises.
 Error on total polarization charges =  0.02525
 SCF Done:  E(RHF) =  -841.493909259     A.U. after   16 cycles
             Convg  =    0.6742D-08             -V/T =  2.0007
             S**2   =   0.0000
 --------------------------------------------------------------------
 Variational PCM results
 =======================
 <psi(f)|   H    |psi(f)>                     (a.u.) =    -841.473837
 <psi(f)|H+V(f)/2|psi(f)>                     (a.u.) =    -841.493909
 Total free energy in solution:
  with all non electrostatic terms            (a.u.) =    -841.490221
 --------------------------------------------------------------------
 (Polarized solute)-Solvent               (kcal/mol) =     -12.60
 --------------------------------------------------------------------
 Cavitation energy                        (kcal/mol) =      15.74
 Dispersion energy                        (kcal/mol) =     -14.58
 Repulsion energy                         (kcal/mol) =       1.16
 Total non electrostatic                  (kcal/mol) =       2.31
 --------------------------------------------------------------------
 Partition over spheres:
 Sphere  on Atom  Surface  Charge   GEl     GCav    GDR
    1      C1      17.32  -0.034   -0.88    1.71   -1.57
    2      C2      13.61  -0.022   -0.37    1.68   -1.44
    3      C3       0.89   0.001    0.00    0.25   -0.08
    4      C4      10.80  -0.017   -0.61    1.48   -1.17
    5      C5      17.31  -0.035   -1.03    1.71   -1.59
    6      C6      17.37  -0.046   -1.10    1.72   -1.55
    7      C12      1.49  -0.011   -0.02    0.35   -0.12
    8      C13     22.26  -0.129   -1.41    2.50   -2.02
    9      O16     13.99   0.176   -3.85    1.75   -1.38
   10     Cl17     26.03   0.100   -1.04    2.60   -2.50
 Added spheres:    42.07  -0.008   -2.28    0.00    0.00
 --------------------------------------------------------------------
 After PCM corrections, the SCF energy is  -841.493909259     a.u.
 --------------------------------------------------------------------
 ExpMin= 4.38D-02 ExpMax= 1.06D+05 ExpMxC= 3.62D+03 IAcc=3 IRadAn=         5 AccDes= 0.00D+00
 HarFok:  IExCor= 205 AccDes= 0.00D+00 IRadAn=         5 IDoV=1
 ScaDFX=  1.000000  1.000000  1.000000  1.000000
 Range of M.O.s used for correlation:    15   270
 NBasis=   270 NAE=    40 NBE=    40 NFC=    14 NFV=     0
 NROrb=    256 NOA=    26 NOB=    26 NVA=   230 NVB=   230

 **** Warning!!: The largest alpha MO coefficient is  0.18293589D+03

 Disk-based method using OVN memory for  9 occupieds at a time.
 Estimated scratch disk usage=   191469018 words.
 Actual    scratch disk usage=   191118810 words.
 JobTyp=1 Pass  1:  I=   1 to   9 NPSUse=  1 ParTrn=F ParDer=F DoDerP=F.
 JobTyp=1 Pass  2:  I=  10 to  18 NPSUse=  1 ParTrn=F ParDer=F DoDerP=F.
 JobTyp=1 Pass  3:  I=  19 to  26 NPSUse=  1 ParTrn=F ParDer=F DoDerP=F.
 Spin components of T(2) and E(2):
     alpha-alpha T2 =       0.7006103144D-01 E2=     -0.1908551930D+00
     alpha-beta  T2 =       0.3653023274D+00 E2=     -0.1053933307D+01
     beta-beta   T2 =       0.7006103144D-01 E2=     -0.1908551930D+00
 ANorm=    0.1226957371D+01
 E2 =    -0.1435643693D+01 EUMP2 =    -0.84292955295184D+03

 **********************************************************************

            Population analysis using the SCF density.

 **********************************************************************

 Orbital symmetries:
       Occupied  (A) (A) (A) (A) (A) (A) (A) (A) (A) (A) (A) (A)
                 (A) (A) (A) (A) (A) (A) (A) (A) (A) (A) (A) (A)
                 (A) (A) (A) (A) (A) (A) (A) (A) (A) (A) (A) (A)
                 (A) (A) (A) (A)
       Virtual   (A) (A) (A) (A) (A) (A) (A) (A) (A) (A) (A) (A)
                 (A) (A) (A) (A) (A) (A) (A) (A) (A) (A) (A) (A)
                 (A) (A) (A) (A) (A) (A) (A) (A) (A) (A) (A) (A)
                 (A) (A) (A) (A) (A) (A) (A) (A) (A) (A) (A) (A)
                 (A) (A) (A) (A) (A) (A) (A) (A) (A) (A) (A) (A)
                 (A) (A) (A) (A) (A) (A) (A) (A) (A) (A) (A) (A)
                 (A) (A) (A) (A) (A) (A) (A) (A) (A) (A) (A) (A)
                 (A) (A) (A) (A) (A) (A) (A) (A) (A) (A) (A) (A)
                 (A) (A) (A) (A) (A) (A) (A) (A) (A) (A) (A) (A)
                 (A) (A) (A) (A) (A) (A) (A) (A) (A) (A) (A) (A)
                 (A) (A) (A) (A) (A) (A) (A) (A) (A) (A) (A) (A)
                 (A) (A) (A) (A) (A) (A) (A) (A) (A) (A) (A) (A)
                 (A) (A) (A) (A) (A) (A) (A) (A) (A) (A) (A) (A)
                 (A) (A) (A) (A) (A) (A) (A) (A) (A) (A) (A) (A)
                 (A) (A) (A) (A) (A) (A) (A) (A) (A) (A) (A) (A)
                 (A) (A) (A) (A) (A) (A) (A) (A) (A) (A) (A) (A)
                 (A) (A) (A) (A) (A) (A) (A) (A) (A) (A) (A) (A)
                 (A) (A) (A) (A) (A) (A) (A) (A) (A) (A) (A) (A)
                 (A) (A) (A) (A) (A) (A) (A) (A) (A) (A) (A) (A)
                 (A) (A)
 The electronic state is 1-A.
 Alpha  occ. eigenvalues -- -104.84314 -20.56756 -11.36529 -11.31010 -11.26251
 Alpha  occ. eigenvalues --  -11.26122 -11.25621 -11.25610 -11.24783 -11.24719
 Alpha  occ. eigenvalues --  -10.56956  -8.03784  -8.03494  -8.03486  -1.41013
 Alpha  occ. eigenvalues --   -1.17070  -1.15223  -1.05272  -1.03003  -0.96878
 Alpha  occ. eigenvalues --   -0.86834  -0.83804  -0.77001  -0.72685  -0.67018
 Alpha  occ. eigenvalues --   -0.66614  -0.64342  -0.62660  -0.61153  -0.60141
 Alpha  occ. eigenvalues --   -0.57388  -0.54101  -0.52691  -0.50598  -0.50316
 Alpha  occ. eigenvalues --   -0.47458  -0.45199  -0.43098  -0.35475  -0.34913
 Alpha virt. eigenvalues --    0.04952   0.06730   0.07823   0.08320   0.08749
 Alpha virt. eigenvalues --    0.09964   0.10019   0.10139   0.11700   0.11998
 Alpha virt. eigenvalues --    0.12569   0.12939   0.13557   0.14697   0.15201
 Alpha virt. eigenvalues --    0.15405   0.16244   0.16503   0.17115   0.18443
 Alpha virt. eigenvalues --    0.19755   0.20881   0.21187   0.21629   0.21674
 Alpha virt. eigenvalues --    0.22530   0.22689   0.23942   0.25144   0.25675
 Alpha virt. eigenvalues --    0.26551   0.27107   0.27588   0.28481   0.28809
 Alpha virt. eigenvalues --    0.29384   0.30477   0.30868   0.31345   0.32322
 Alpha virt. eigenvalues --    0.33145   0.33937   0.34368   0.35660   0.36205
 Alpha virt. eigenvalues --    0.36841   0.38443   0.38625   0.40578   0.41037
 Alpha virt. eigenvalues --    0.41770   0.43804   0.46357   0.46549   0.47373
 Alpha virt. eigenvalues --    0.48302   0.51120   0.53849   0.57011   0.58245
 Alpha virt. eigenvalues --    0.61038   0.62434   0.62730   0.64315   0.67778
 Alpha virt. eigenvalues --    0.68683   0.69294   0.71210   0.71810   0.72152
 Alpha virt. eigenvalues --    0.73953   0.75036   0.75795   0.76253   0.79856
 Alpha virt. eigenvalues --    0.81387   0.82038   0.83324   0.85684   0.86796
 Alpha virt. eigenvalues --    0.87515   0.89074   0.89582   0.91787   0.92015
 Alpha virt. eigenvalues --    0.93319   0.94059   0.96481   0.99867   1.00319
 Alpha virt. eigenvalues --    1.00668   1.02185   1.05220   1.06966   1.07684
 Alpha virt. eigenvalues --    1.08467   1.10862   1.11451   1.13198   1.13654
 Alpha virt. eigenvalues --    1.15596   1.17708   1.19314   1.19738   1.21705
 Alpha virt. eigenvalues --    1.24816   1.26612   1.28170   1.31116   1.31475
 Alpha virt. eigenvalues --    1.34608   1.36994   1.38188   1.40259   1.41762
 Alpha virt. eigenvalues --    1.45599   1.48277   1.50091   1.52117   1.57390
 Alpha virt. eigenvalues --    1.64016   1.72364   1.74130   1.75469   1.75939
 Alpha virt. eigenvalues --    1.76783   1.80561   1.82147   1.82614   1.83102
 Alpha virt. eigenvalues --    1.87003   1.90044   1.90835   1.92340   1.94645
 Alpha virt. eigenvalues --    1.97019   1.98224   2.02340   2.03479   2.03862
 Alpha virt. eigenvalues --    2.05303   2.07257   2.09867   2.18099   2.20796
 Alpha virt. eigenvalues --    2.20921   2.21690   2.23267   2.23626   2.26189
 Alpha virt. eigenvalues --    2.26391   2.32312   2.34017   2.36392   2.37893
 Alpha virt. eigenvalues --    2.38822   2.46061   2.50991   2.51632   2.60704
 Alpha virt. eigenvalues --    2.64720   2.67250   2.68644   2.72604   2.73605
 Alpha virt. eigenvalues --    2.74540   2.76467   2.79287   2.84622   2.86479
 Alpha virt. eigenvalues --    2.87617   2.95130   2.96787   2.99603   3.00200
 Alpha virt. eigenvalues --    3.03177   3.04627   3.05090   3.05712   3.08349
 Alpha virt. eigenvalues --    3.10447   3.17780   3.18422   3.19460   3.21724
 Alpha virt. eigenvalues --    3.22364   3.25074   3.27999   3.29244   3.34024
 Alpha virt. eigenvalues --    3.37472   3.46968   3.48613   3.59071   3.61483
 Alpha virt. eigenvalues --    3.67172   3.74255   3.75320   3.78149   3.88439
 Alpha virt. eigenvalues --    3.91099   3.92567   3.98847   4.02072   4.14674
 Alpha virt. eigenvalues --    4.16975   4.38920   4.43076   4.52109   4.55684
 Alpha virt. eigenvalues --    4.58874   4.77954   5.25582   5.61685   5.76590
 Alpha virt. eigenvalues --    6.28355  10.44482  24.73554  24.93469  24.98608
 Alpha virt. eigenvalues --   25.08824  25.09130  25.19786  25.23176  25.32074
 Alpha virt. eigenvalues --   26.77101  26.78414  27.28691  51.69862 219.30328
          Condensed to atoms (all electrons):
              1          2          3          4          5          6
     1  C    7.527179  -2.554005  -0.033440  -0.272664   1.219598   0.155240
     2  C   -2.554005  15.316684  -1.516526  -4.591262  -1.946166   0.436890
     3  C   -0.033440  -1.516526  15.723756  -1.208406  -2.237818  -0.965851
     4  C   -0.272664  -4.591262  -1.208406  14.013824  -1.785090   0.089353
     5  C    1.219598  -1.946166  -2.237818  -1.785090  10.102337   0.442700
     6  C    0.155240   0.436890  -0.965851   0.089353   0.442700   5.501175
     7  H    0.410073  -0.032672   0.017240  -0.003746  -0.009196  -0.017983
     8  H   -0.038508   0.393821  -0.010870   0.003085  -0.005673  -0.003779
     9  H   -0.002061  -0.025505  -0.017075   0.425731  -0.041565  -0.017540
    10  H   -0.008317  -0.002670   0.013450  -0.048971   0.419181  -0.007620
    11  H   -0.006376  -0.023866   0.019337  -0.036212  -0.005174   0.424356
    12  C    0.147237   0.050863  -6.839036   0.944015   1.383222   0.154480
    13  C   -0.235450   0.026565   1.298463  -0.151273  -0.909127  -0.028569
    14  H   -0.005753   0.032932   0.175089  -0.080043  -0.059070  -0.002609
    15  H    0.002760   0.000759  -0.024389  -0.001004  -0.004072   0.000089
    16  O    0.037542   0.099629  -0.065364  -0.190058  -0.024384  -0.010070
    17  Cl   0.007113  -0.088822   0.257236   0.140664  -0.021425   0.001138
              7          8          9         10         11         12
     1  C    0.410073  -0.038508  -0.002061  -0.008317  -0.006376   0.147237
     2  C   -0.032672   0.393821  -0.025505  -0.002670  -0.023866   0.050863
     3  C    0.017240  -0.010870  -0.017075   0.013450   0.019337  -6.839036
     4  C   -0.003746   0.003085   0.425731  -0.048971  -0.036212   0.944015
     5  C   -0.009196  -0.005673  -0.041565   0.419181  -0.005174   1.383222
     6  C   -0.017983  -0.003779  -0.017540  -0.007620   0.424356   0.154480
     7  H    0.445479  -0.002770   0.000020  -0.000053  -0.003146   0.008647
     8  H   -0.002770   0.432201   0.000002   0.000015  -0.000045   0.031968
     9  H    0.000020   0.000002   0.448839  -0.002788  -0.000069   0.044831
    10  H   -0.000053   0.000015  -0.002788   0.444705  -0.003167   0.006298
    11  H   -0.003146  -0.000045  -0.000069  -0.003167   0.440535   0.003089
    12  C    0.008647   0.031968   0.044831   0.006298   0.003089  12.800076
    13  C    0.000458   0.004701   0.002006   0.002014  -0.000233  -2.333974
    14  H    0.000000  -0.000001   0.002210   0.000029   0.000000  -0.228445
    15  H    0.000000  -0.000011  -0.000207  -0.000004   0.000000  -0.043539
    16  O    0.000027   0.002320   0.000079   0.000010   0.000005   0.340028
    17  Cl  -0.000006  -0.000437  -0.000908   0.000015  -0.000005  -0.365042
             13         14         15         16         17
     1  C   -0.235450  -0.005753   0.002760   0.037542   0.007113
     2  C    0.026565   0.032932   0.000759   0.099629  -0.088822
     3  C    1.298463   0.175089  -0.024389  -0.065364   0.257236
     4  C   -0.151273  -0.080043  -0.001004  -0.190058   0.140664
     5  C   -0.909127  -0.059070  -0.004072  -0.024384  -0.021425
     6  C   -0.028569  -0.002609   0.000089  -0.010070   0.001138
     7  H    0.000458   0.000000   0.000000   0.000027  -0.000006
     8  H    0.004701  -0.000001  -0.000011   0.002320  -0.000437
     9  H    0.002006   0.002210  -0.000207   0.000079  -0.000908
    10  H    0.002014   0.000029  -0.000004   0.000010   0.000015
    11  H   -0.000233   0.000000   0.000000   0.000005  -0.000005
    12  C   -2.333974  -0.228445  -0.043539   0.340028  -0.365042
    13  C    7.974268   0.504340   0.449378  -0.037482  -0.016491
    14  H    0.504340   0.480273  -0.023489   0.007716  -0.036428
    15  H    0.449378  -0.023489   0.433088  -0.007253  -0.042371
    16  O   -0.037482   0.007716  -0.007253   8.256335  -0.008452
    17  Cl  -0.016491  -0.036428  -0.042371  -0.008452  17.127017
 Mulliken atomic charges:
              1
     1  C   -0.350169
     2  C    0.423351
     3  C    1.414205
     4  C   -1.247943
     5  C   -0.518278
     6  C   -0.151399
     7  H    0.187627
     8  H    0.193980
     9  H    0.184000
    10  H    0.187874
    11  H    0.190970
    12  C   -0.104718
    13  C   -0.549594
    14  H    0.233251
    15  H    0.260266
    16  O   -0.400627
    17  Cl   0.047205
 Sum of Mulliken charges=   0.00000
 Atomic charges with hydrogens summed into heavy atoms:
              1
     1  C   -0.162542
     2  C    0.617331
     3  C    1.414205
     4  C   -1.063943
     5  C   -0.330405
     6  C    0.039571
     7  H    0.000000
     8  H    0.000000
     9  H    0.000000
    10  H    0.000000
    11  H    0.000000
    12  C   -0.104718
    13  C   -0.056076
    14  H    0.000000
    15  H    0.000000
    16  O   -0.400627
    17  Cl   0.047205
 Sum of Mulliken charges=   0.00000
 Electronic spatial extent (au):  <R**2>=  2027.9154
 Charge=     0.0000 electrons
 Dipole moment (field-independent basis, Debye):
    X=    -4.6374    Y=    -4.2840    Z=     1.0006  Tot=     6.3921
 Quadrupole moment (field-independent basis, Debye-Ang):
   XX=   -63.3691   YY=   -65.3218   ZZ=   -67.7723
   XY=    -4.4979   XZ=     5.0757   YZ=    -5.3429
 Traceless Quadrupole moment (field-independent basis, Debye-Ang):
   XX=     2.1187   YY=     0.1659   ZZ=    -2.2846
   XY=    -4.4979   XZ=     5.0757   YZ=    -5.3429
 Octapole moment (field-independent basis, Debye-Ang**2):
  XXX=   -53.4040  YYY=   -16.1965  ZZZ=     4.2676  XYY=   -16.1590
  XXY=    -7.0965  XXZ=    -3.5451  XZZ=    18.1571  YZZ=     0.2091
  YYZ=    -3.0336  XYZ=    -1.5322
 Hexadecapole moment (field-independent basis, Debye-Ang**3):
 XXXX= -1972.0963 YYYY=  -446.6180 ZZZZ=  -162.6566 XXXY=    15.9662
 XXXZ=    47.4872 YYYX=   -13.6024 YYYZ=   -20.8136 ZZZX=    -0.1567
 ZZZY=     1.4209 XXYY=  -409.9132 XXZZ=  -383.6568 YYZZ=  -111.8967
 XXYZ=   -18.7233 YYXZ=    -0.6348 ZZXY=    -6.2287
 N-N= 5.416102794868D+02 E-N=-3.069596720014D+03  KE= 8.409415372281D+02
 1|1|UNPC-UNK|SP|RMP2-FC|6-311+G(d,p)|C8H7Cl1O1|PCUSER|15-Oct-2017|0||#
  MP2/6-311+G(D,P) SCRF=(SOLVENT=ETHANOL) GEOM=CONNECTIVITY||Title Card
  Required||0,1|C|C,1,1.39562951|C,2,1.40548844,1,120.12599899|C,3,1.40
 537942,2,119.62593546,1,-1.95879395,0|C,4,1.39834382,3,120.00121653,2,
 1.49697108,0|C,5,1.3995361,4,120.20590595,3,-1.06514864,0|H,1,1.086627
 38,2,119.8542665,3,-179.38944951,0|H,2,1.08605683,1,121.13162333,6,-17
 9.27764747,0|H,4,1.08552057,3,120.84174715,2,179.84011046,0|H,5,1.0865
 4766,4,119.7254284,3,179.99177357,0|H,6,1.08672227,5,120.01912439,4,17
 9.86135709,0|C,3,1.49406761,2,118.13286946,1,-178.15066587,0|C,12,1.52
 397081,3,118.79086535,2,-169.83856503,0|H,13,1.09111093,12,111.7373862
 ,3,0.68426524,0|H,13,1.08884056,12,108.22075165,3,-121.16102894,0|O,12
 ,1.22263554,3,121.75341027,2,10.8184831,0|Cl,13,1.78484504,12,110.1850
 184,3,120.6416221,0||Version=x86-Win32-G03RevB.05|State=1-A|HF=-841.49
 39093|MP2=-842.929553|RMSD=6.742e-009|PG=C01 [X(C8H7Cl1O1)]||@


 This summer one third of the nation will be ill-housed
 ill-nourished and ill-clad. Only they call it a vacation.
 -- Jonas Salk
 Job cpu time:  0 days  0 hours  8 minutes  8.0 seconds.
 File lengths (MBytes):  RWF=   1569 Int=      0 D2E=      0 Chk=     17 Scr=      1
 Normal termination of Gaussian 03 at Sun Oct 15 15:45:46 2017.
