# Supplementary material for: Conformational preferences of α-fluoroketones may influence their reactivity
Source: Beilstein J Org Chem. 2017 Dec 29;13:2915–21. doi: 10.3762/bjoc.13.284 (PMC5753061; doi:10.3762/bjoc.13.284)
Supplement: File 2 — Details of computational conformational analysis. [file Beilstein_J_Org_Chem-13-2915-s002.zip › Computation/CH2Cl70.out]

 Entering Link 1 = C:\G03W\l1.exe PID=      7596.
  
 Copyright (c) 1988,1990,1992,1993,1995,1998,2003, Gaussian, Inc.
                  All Rights Reserved.
  
 This is the Gaussian(R) 03 program.  It is based on the
 the Gaussian(R) 98 system (copyright 1998, Gaussian, Inc.),
 the Gaussian(R) 94 system (copyright 1995, Gaussian, Inc.),
 the Gaussian 92(TM) system (copyright 1992, Gaussian, Inc.),
 the Gaussian 90(TM) system (copyright 1990, Gaussian, Inc.),
 the Gaussian 88(TM) system (copyright 1988, Gaussian, Inc.),
 the Gaussian 86(TM) system (copyright 1986, Carnegie Mellon
 University), and the Gaussian 82(TM) system (copyright 1983,
 Carnegie Mellon University). Gaussian is a federally registered
 trademark of Gaussian, Inc.
  
 This software contains proprietary and confidential information,
 including trade secrets, belonging to Gaussian, Inc.
  
 This software is provided under written license and may be
 used, copied, transmitted, or stored only in accord with that
 written license.
  
 The following legend is applicable only to US Government
 contracts under DFARS:
  
                    RESTRICTED RIGHTS LEGEND
  
 Use, duplication or disclosure by the US Government is subject
 to restrictions as set forth in subparagraph (c)(1)(ii) of the
 Rights in Technical Data and Computer Software clause at DFARS
 252.227-7013.
  
 Gaussian, Inc.
 Carnegie Office Park, Building 6, Pittsburgh, PA 15106 USA
  
 The following legend is applicable only to US Government
 contracts under FAR:
  
                    RESTRICTED RIGHTS LEGEND
  
 Use, reproduction and disclosure by the US Government is subject
 to restrictions as set forth in subparagraph (c) of the
 Commercial Computer Software - Restricted Rights clause at FAR
 52.227-19.
  
 Gaussian, Inc.
 Carnegie Office Park, Building 6, Pittsburgh, PA 15106 USA
  
  
 ---------------------------------------------------------------
 Warning -- This program may not be used in any manner that
 competes with the business of Gaussian, Inc. or will provide
 assistance to any competitor of Gaussian, Inc.  The licensee
 of this program is prohibited from giving any competitor of
 Gaussian, Inc. access to this program.  By using this program,
 the user acknowledges that Gaussian, Inc. is engaged in the
 business of creating and licensing software in the field of
 computational chemistry and represents and warrants to the
 licensee that it is not a competitor of Gaussian, Inc. and that
 it will not use this program in any manner prohibited above.
 ---------------------------------------------------------------
  

 Cite this work as:
 Gaussian 03, Revision B.05,
 M. J. Frisch, G. W. Trucks, H. B. Schlegel, G. E. Scuseria, 
 M. A. Robb, J. R. Cheeseman, J. A. Montgomery, Jr., T. Vreven, 
 K. N. Kudin, J. C. Burant, J. M. Millam, S. S. Iyengar, J. Tomasi, 
 V. Barone, B. Mennucci, M. Cossi, G. Scalmani, N. Rega, 
 G. A. Petersson, H. Nakatsuji, M. Hada, M. Ehara, K. Toyota, 
 R. Fukuda, J. Hasegawa, M. Ishida, T. Nakajima, Y. Honda, O. Kitao, 
 H. Nakai, M. Klene, X. Li, J. E. Knox, H. P. Hratchian, J. B. Cross, 
 C. Adamo, J. Jaramillo, R. Gomperts, R. E. Stratmann, O. Yazyev, 
 A. J. Austin, R. Cammi, C. Pomelli, J. W. Ochterski, P. Y. Ayala, 
 K. Morokuma, G. A. Voth, P. Salvador, J. J. Dannenberg, 
 V. G. Zakrzewski, S. Dapprich, A. D. Daniels, M. C. Strain, 
 O. Farkas, D. K. Malick, A. D. Rabuck, K. Raghavachari, 
 J. B. Foresman, J. V. Ortiz, Q. Cui, A. G. Baboul, S. Clifford, 
 J. Cioslowski, B. B. Stefanov, G. Liu, A. Liashenko, P. Piskorz, 
 I. Komaromi, R. L. Martin, D. J. Fox, T. Keith, M. A. Al-Laham, 
 C. Y. Peng, A. Nanayakkara, M. Challacombe, P. M. W. Gill, 
 B. Johnson, W. Chen, M. W. Wong, C. Gonzalez, and J. A. Pople, 
 Gaussian, Inc., Pittsburgh PA, 2003.
 
 **********************************************
 Gaussian 03:  x86-Win32-G03RevB.05  8-Nov-2003
                  03-Aug-2017 
 **********************************************
 %chk=CH2F.chk
 %mem=6MW
 %nproc=1
 Will use up to    1 processors via shared memory.
 Default route:  MaxDisk=2000MB
 ------------------------------------
 # mp2/6-311+g(d,p) geom=connectivity
 ------------------------------------
 1/38=1,57=2/1;
 2/17=6,18=5,40=1/2;
 3/5=4,6=6,7=111,11=9,16=1,25=1,30=1/1,2,3;
 4//1;
 5/5=2,38=5/2;
 8/10=2,27=262144000/1;
 9/16=-3,27=262144000/6;
 6/7=2,8=2,9=2,10=2/1;
 99/5=1,9=1/99;
 -------------------
 Title Card Required
 -------------------
 Symbolic Z-matrix:
 Charge =  0 Multiplicity = 1
 C
 C                    1    B1
 C                    2    B2       1    A1
 C                    3    B3       2    A2       1    D1       0
 C                    4    B4       3    A3       2    D2       0
 C                    5    B5       4    A4       3    D3       0
 H                    1    B6       2    A5       3    D4       0
 H                    2    B7       1    A6       6    D5       0
 H                    4    B8       3    A7       2    D6       0
 H                    5    B9       4    A8       3    D7       0
 H                    6    B10      5    A9       4    D8       0
 C                    3    B11      2    A10      1    D9       0
 C                    12   B12      3    A11      2    D10      0
 H                    13   B13      12   A12      3    D11      0
 H                    13   B14      12   A13      3    D12      0
 O                    12   B15      3    A14      2    D13      0
 Cl                   13   B16      12   A15      3    D14      0
       Variables:
  B1                    1.39563                  
  B2                    1.40549                  
  B3                    1.40538                  
  B4                    1.39834                  
  B5                    1.39954                  
  B6                    1.08663                  
  B7                    1.08606                  
  B8                    1.08552                  
  B9                    1.08655                  
  B10                   1.08672                  
  B11                   1.49407                  
  B12                   1.52397                  
  B13                   1.09111                  
  B14                   1.08884                  
  B15                   1.22264                  
  B16                   1.78485                  
  A1                  120.126                    
  A2                  119.62594                  
  A3                  120.00122                  
  A4                  120.20591                  
  A5                  119.85427                  
  A6                  121.13162                  
  A7                  120.84175                  
  A8                  119.72543                  
  A9                  120.01912                  
  A10                 118.13287                  
  A11                 118.79087                  
  A12                 111.73739                  
  A13                 108.22075                  
  A14                 121.75341                  
  A15                 110.18502                  
  D1                   -1.95879                  
  D2                    1.49697                  
  D3                   -1.06515                  
  D4                 -179.38945                  
  D5                 -179.27765                  
  D6                  179.84011                  
  D7                  179.99177                  
  D8                  179.86136                  
  D9                 -178.15067                  
  D10                -169.83857                  
  D11                  -9.31573                  
  D12                -131.16103                  
  D13                  10.81848                  
  D14                 110.64162                  
 
                          Input orientation:                          
 ---------------------------------------------------------------------
 Center     Atomic     Atomic              Coordinates (Angstroms)
 Number     Number      Type              X           Y           Z
 ---------------------------------------------------------------------
    1          6             0        0.000000    0.000000    0.000000
    2          6             0        0.000000    0.000000    1.395630
    3          6             0        1.215640    0.000000    2.101049
    4          6             0        2.429323   -0.041757    1.393714
    5          6             0        2.423695   -0.051369   -0.004586
    6          6             0        1.211443   -0.041992   -0.703913
    7          1             0       -0.942372    0.010042   -0.540918
    8          1             0       -0.929419    0.020489    1.957127
    9          1             0        3.379600   -0.039945    1.918427
   10          1             0        3.364661   -0.083566   -0.546927
   11          1             0        1.210638   -0.047227   -1.790623
   12          6             0        1.164022   -0.042519    3.593619
   13          6             0        2.448524    0.192101    4.379428
   14          1             0        3.323356    0.210443    3.727619
   15          1             0        2.543028   -0.599123    5.121457
   16          8             0        0.124541   -0.271404    4.195225
   17         17             0        2.369427    1.755855    5.236217
 ---------------------------------------------------------------------
                    Distance matrix (angstroms):
                    1          2          3          4          5
     1  C    0.000000
     2  C    1.395630   0.000000
     3  C    2.427383   1.405488   0.000000
     4  C    2.801034   2.429682   1.405379   0.000000
     5  C    2.424244   2.799561   2.428113   1.398344   0.000000
     6  C    1.401732   2.424343   2.805280   2.425545   1.399536
     7  H    1.086627   2.153691   3.411321   3.887648   3.409081
     8  H    2.166700   1.086057   2.149980   3.406238   3.885468
     9  H    3.886342   3.420031   2.172019   1.085521   2.147525
    10  H    3.409846   3.886058   3.411311   2.154690   1.086548
    11  H    2.161991   3.408823   3.891961   3.409578   2.159040
    12  C    3.777678   2.487551   1.494068   2.537828   3.812340
    13  C    5.021111   3.864611   2.597675   2.994920   4.390839
    14  H    4.998412   4.065361   2.670671   2.511974   3.848024
    15  H    5.749371   4.550575   3.353173   3.770896   5.156606
    16  O    4.205839   2.815476   2.376916   3.634999   4.793009
    17  Cl   6.009591   4.842244   3.774060   4.242620   5.543917
                    6          7          8          9         10
     6  C    0.000000
     7  H    2.160601   0.000000
     8  H    3.415894   2.498101   0.000000
     9  H    3.402584   4.972959   4.309617   0.000000
    10  H    2.159333   4.308054   4.971945   2.465785   0.000000
    11  H    1.086722   2.490079   4.316255   4.296685   2.487552
    12  C    4.297794   4.640480   2.657926   2.777600   4.689202
    13  C    5.236938   5.978388   4.160227   2.641453   5.018393
    14  H    4.915524   6.037964   4.610512   1.827302   4.284844
    15  H    6.001538   6.676945   4.738649   3.357370   5.750779
    16  O    5.023499   4.862979   2.491007   3.979044   5.746447
    17  Cl   6.313345   6.884124   4.964505   3.905519   6.149691
                   11         12         13         14         15
    11  H    0.000000
    12  C    5.384445   0.000000
    13  C    6.297552   1.523971   0.000000
    14  H    5.914471   2.178227   1.091111   0.000000
    15  H    7.060928   2.132078   1.088841   1.790836   0.000000
    16  O    6.087711   1.222636   2.376902   3.268524   2.610438
    17  Cl   7.346453   2.717587   1.784845   2.360963   2.364155
                   16         17
    16  O    0.000000
    17  Cl   3.198900   0.000000
 Stoichiometry    C8H7ClO
 Framework group  C1[X(C8H7ClO)]
 Deg. of freedom    45
 Full point group                 C1      NOp   1
 Largest Abelian subgroup         C1      NOp   1
 Largest concise Abelian subgroup C1      NOp   1
                         Standard orientation:                         
 ---------------------------------------------------------------------
 Center     Atomic     Atomic              Coordinates (Angstroms)
 Number     Number      Type              X           Y           Z
 ---------------------------------------------------------------------
    1          6             0       -2.817975    0.849770   -0.488885
    2          6             0       -1.485861    1.189684   -0.248650
    3          6             0       -0.573437    0.209171    0.177347
    4          6             0       -1.019218   -1.104998    0.399452
    5          6             0       -2.357142   -1.438254    0.166504
    6          6             0       -3.260984   -0.461395   -0.266529
    7          1             0       -3.517384    1.609252   -0.827668
    8          1             0       -1.128136    2.203242   -0.404376
    9          1             0       -0.331064   -1.878354    0.726132
   10          1             0       -2.696937   -2.455689    0.339574
   11          1             0       -4.299569   -0.724231   -0.448803
   12          6             0        0.831521    0.630353    0.461844
   13          6             0        1.886820   -0.444019    0.695413
   14          1             0        1.440862   -1.435801    0.784925
   15          1             0        2.436285   -0.190451    1.600602
   16          8             0        1.149974    1.809201    0.523020
   17         17             0        3.039636   -0.481379   -0.666678
 ---------------------------------------------------------------------
 Rotational constants (GHZ):      2.5835740      0.6202445      0.5429241
 Standard basis: 6-311+G(d,p) (5D, 7F)
 There are   270 symmetry adapted basis functions of A   symmetry.
 Integral buffers will be    262144 words long.
 Raffenetti 1 integral format.
 Two-electron integral symmetry is turned on.
   270 basis functions,   433 primitive gaussians,   280 cartesian basis functions
    40 alpha electrons       40 beta electrons
       nuclear repulsion energy       542.6774407012 Hartrees.
 NAtoms=   17 NActive=   17 NUniq=   17 SFac= 1.00D+00 NAtFMM=   60 Big=F
 One-electron integrals computed using PRISM.
 NBasis=   270 RedAO= T  NBF=   270
 NBsUse=   270 1.00D-06 NBFU=   270
 Harris functional with IExCor=  205 diagonalized for initial guess.
 ExpMin= 4.38D-02 ExpMax= 1.06D+05 ExpMxC= 3.62D+03 IAcc=2 IRadAn=         4 AccDes= 0.00D+00
 HarFok:  IExCor= 205 AccDes= 0.00D+00 IRadAn=         4 IDoV=1
 ScaDFX=  1.000000  1.000000  1.000000  1.000000
 Initial guess orbital symmetries:
       Occupied  (A) (A) (A) (A) (A) (A) (A) (A) (A) (A) (A) (A)
                 (A) (A) (A) (A) (A) (A) (A) (A) (A) (A) (A) (A)
                 (A) (A) (A) (A) (A) (A) (A) (A) (A) (A) (A) (A)
                 (A) (A) (A) (A)
       Virtual   (A) (A) (A) (A) (A) (A) (A) (A) (A) (A) (A) (A)
                 (A) (A) (A) (A) (A) (A) (A) (A) (A) (A) (A) (A)
                 (A) (A) (A) (A) (A) (A) (A) (A) (A) (A) (A) (A)
                 (A) (A) (A) (A) (A) (A) (A) (A) (A) (A) (A) (A)
                 (A) (A) (A) (A) (A) (A) (A) (A) (A) (A) (A) (A)
                 (A) (A) (A) (A) (A) (A) (A) (A) (A) (A) (A) (A)
                 (A) (A) (A) (A) (A) (A) (A) (A) (A) (A) (A) (A)
                 (A) (A) (A) (A) (A) (A) (A) (A) (A) (A) (A) (A)
                 (A) (A) (A) (A) (A) (A) (A) (A) (A) (A) (A) (A)
                 (A) (A) (A) (A) (A) (A) (A) (A) (A) (A) (A) (A)
                 (A) (A) (A) (A) (A) (A) (A) (A) (A) (A) (A) (A)
                 (A) (A) (A) (A) (A) (A) (A) (A) (A) (A) (A) (A)
                 (A) (A) (A) (A) (A) (A) (A) (A) (A) (A) (A) (A)
                 (A) (A) (A) (A) (A) (A) (A) (A) (A) (A) (A) (A)
                 (A) (A) (A) (A) (A) (A) (A) (A) (A) (A) (A) (A)
                 (A) (A) (A) (A) (A) (A) (A) (A) (A) (A) (A) (A)
                 (A) (A) (A) (A) (A) (A) (A) (A) (A) (A) (A) (A)
                 (A) (A) (A) (A) (A) (A) (A) (A) (A) (A) (A) (A)
                 (A) (A) (A) (A) (A) (A) (A) (A) (A) (A) (A) (A)
                 (A) (A)
 The electronic state of the initial guess is 1-A.
 Requested convergence on RMS density matrix=1.00D-08 within 128 cycles.
 Requested convergence on MAX density matrix=1.00D-06.
 Requested convergence on             energy=1.00D-06.
 No special actions if energy rises.
 SCF Done:  E(RHF) =  -841.477508124     A.U. after   17 cycles
             Convg  =    0.4488D-08             -V/T =  2.0007
             S**2   =   0.0000
 ExpMin= 4.38D-02 ExpMax= 1.06D+05 ExpMxC= 3.62D+03 IAcc=3 IRadAn=         5 AccDes= 0.00D+00
 HarFok:  IExCor= 205 AccDes= 0.00D+00 IRadAn=         5 IDoV=1
 ScaDFX=  1.000000  1.000000  1.000000  1.000000
 Range of M.O.s used for correlation:    15   270
 NBasis=   270 NAE=    40 NBE=    40 NFC=    14 NFV=     0
 NROrb=    256 NOA=    26 NOB=    26 NVA=   230 NVB=   230

 **** Warning!!: The largest alpha MO coefficient is  0.16629689D+03

 Disk-based method using OVN memory for  9 occupieds at a time.
 Estimated scratch disk usage=   191667530 words.
 Actual    scratch disk usage=   191344970 words.
 JobTyp=1 Pass  1:  I=   1 to   9 NPSUse=  1 ParTrn=F ParDer=F DoDerP=F.
 JobTyp=1 Pass  2:  I=  10 to  18 NPSUse=  1 ParTrn=F ParDer=F DoDerP=F.
 JobTyp=1 Pass  3:  I=  19 to  26 NPSUse=  1 ParTrn=F ParDer=F DoDerP=F.
 Spin components of T(2) and E(2):
     alpha-alpha T2 =       0.7042534545D-01 E2=     -0.1913491048D+00
     alpha-beta  T2 =       0.3679109442D+00 E2=     -0.1057704143D+01
     beta-beta   T2 =       0.7042534545D-01 E2=     -0.1913491048D+00
 ANorm=    0.1228316586D+01
 E2 =    -0.1440402353D+01 EUMP2 =    -0.84291791047694D+03

 **********************************************************************

            Population analysis using the SCF density.

 **********************************************************************

 Orbital symmetries:
       Occupied  (A) (A) (A) (A) (A) (A) (A) (A) (A) (A) (A) (A)
                 (A) (A) (A) (A) (A) (A) (A) (A) (A) (A) (A) (A)
                 (A) (A) (A) (A) (A) (A) (A) (A) (A) (A) (A) (A)
                 (A) (A) (A) (A)
       Virtual   (A) (A) (A) (A) (A) (A) (A) (A) (A) (A) (A) (A)
                 (A) (A) (A) (A) (A) (A) (A) (A) (A) (A) (A) (A)
                 (A) (A) (A) (A) (A) (A) (A) (A) (A) (A) (A) (A)
                 (A) (A) (A) (A) (A) (A) (A) (A) (A) (A) (A) (A)
                 (A) (A) (A) (A) (A) (A) (A) (A) (A) (A) (A) (A)
                 (A) (A) (A) (A) (A) (A) (A) (A) (A) (A) (A) (A)
                 (A) (A) (A) (A) (A) (A) (A) (A) (A) (A) (A) (A)
                 (A) (A) (A) (A) (A) (A) (A) (A) (A) (A) (A) (A)
                 (A) (A) (A) (A) (A) (A) (A) (A) (A) (A) (A) (A)
                 (A) (A) (A) (A) (A) (A) (A) (A) (A) (A) (A) (A)
                 (A) (A) (A) (A) (A) (A) (A) (A) (A) (A) (A) (A)
                 (A) (A) (A) (A) (A) (A) (A) (A) (A) (A) (A) (A)
                 (A) (A) (A) (A) (A) (A) (A) (A) (A) (A) (A) (A)
                 (A) (A) (A) (A) (A) (A) (A) (A) (A) (A) (A) (A)
                 (A) (A) (A) (A) (A) (A) (A) (A) (A) (A) (A) (A)
                 (A) (A) (A) (A) (A) (A) (A) (A) (A) (A) (A) (A)
                 (A) (A) (A) (A) (A) (A) (A) (A) (A) (A) (A) (A)
                 (A) (A) (A) (A) (A) (A) (A) (A) (A) (A) (A) (A)
                 (A) (A) (A) (A) (A) (A) (A) (A) (A) (A) (A) (A)
                 (A) (A)
 The electronic state is 1-A.
 Alpha  occ. eigenvalues -- -104.83692 -20.56150 -11.35765 -11.31293 -11.27204
 Alpha  occ. eigenvalues --  -11.26751 -11.26714 -11.26268 -11.26056 -11.25820
 Alpha  occ. eigenvalues --  -10.56316  -8.03147  -8.02843  -8.02834  -1.40075
 Alpha  occ. eigenvalues --   -1.17771  -1.14901  -1.05824  -1.03914  -0.96868
 Alpha  occ. eigenvalues --   -0.87514  -0.84764  -0.77469  -0.73143  -0.67524
 Alpha  occ. eigenvalues --   -0.66712  -0.65021  -0.62820  -0.61482  -0.60633
 Alpha  occ. eigenvalues --   -0.57824  -0.54042  -0.53450  -0.51673  -0.50215
 Alpha  occ. eigenvalues --   -0.46879  -0.44563  -0.42367  -0.36094  -0.35587
 Alpha virt. eigenvalues --    0.04913   0.05457   0.06633   0.07611   0.08167
 Alpha virt. eigenvalues --    0.08987   0.09586   0.09890   0.11507   0.11657
 Alpha virt. eigenvalues --    0.12017   0.12927   0.13449   0.14443   0.15075
 Alpha virt. eigenvalues --    0.15478   0.16038   0.16364   0.16868   0.18536
 Alpha virt. eigenvalues --    0.19220   0.20470   0.20741   0.20968   0.21395
 Alpha virt. eigenvalues --    0.22106   0.22318   0.23285   0.24798   0.25238
 Alpha virt. eigenvalues --    0.25750   0.26524   0.26747   0.27698   0.28138
 Alpha virt. eigenvalues --    0.29096   0.29518   0.30086   0.30772   0.31436
 Alpha virt. eigenvalues --    0.32264   0.33130   0.34169   0.35175   0.35412
 Alpha virt. eigenvalues --    0.36264   0.38243   0.40418   0.41188   0.42299
 Alpha virt. eigenvalues --    0.42975   0.43864   0.45859   0.46348   0.47115
 Alpha virt. eigenvalues --    0.48346   0.50371   0.54322   0.56331   0.58818
 Alpha virt. eigenvalues --    0.60870   0.62338   0.63722   0.63969   0.66410
 Alpha virt. eigenvalues --    0.67511   0.68891   0.70831   0.71001   0.71306
 Alpha virt. eigenvalues --    0.72991   0.73865   0.75419   0.76652   0.79604
 Alpha virt. eigenvalues --    0.80825   0.81537   0.82849   0.85426   0.85741
 Alpha virt. eigenvalues --    0.87198   0.88058   0.88950   0.90863   0.91023
 Alpha virt. eigenvalues --    0.92733   0.93691   0.95552   0.98722   0.99341
 Alpha virt. eigenvalues --    1.00087   1.01636   1.05441   1.06966   1.07241
 Alpha virt. eigenvalues --    1.07971   1.10115   1.11055   1.12446   1.14200
 Alpha virt. eigenvalues --    1.15988   1.17602   1.19417   1.20115   1.21325
 Alpha virt. eigenvalues --    1.24437   1.26806   1.27726   1.29864   1.30931
 Alpha virt. eigenvalues --    1.34439   1.36362   1.37631   1.41917   1.43214
 Alpha virt. eigenvalues --    1.47010   1.48469   1.50540   1.51707   1.56815
 Alpha virt. eigenvalues --    1.63887   1.71565   1.73508   1.74566   1.75667
 Alpha virt. eigenvalues --    1.76303   1.80367   1.81500   1.81613   1.82726
 Alpha virt. eigenvalues --    1.86711   1.88908   1.90125   1.91378   1.93511
 Alpha virt. eigenvalues --    1.96016   1.97417   2.01622   2.02735   2.03468
 Alpha virt. eigenvalues --    2.04107   2.06289   2.08718   2.17620   2.19912
 Alpha virt. eigenvalues --    2.20119   2.20819   2.22354   2.23225   2.24520
 Alpha virt. eigenvalues --    2.25817   2.31040   2.33199   2.35209   2.36825
 Alpha virt. eigenvalues --    2.38675   2.45875   2.49773   2.52907   2.59592
 Alpha virt. eigenvalues --    2.64051   2.67650   2.69062   2.71494   2.72755
 Alpha virt. eigenvalues --    2.72954   2.75385   2.78847   2.84488   2.85730
 Alpha virt. eigenvalues --    2.86701   2.94082   2.95673   2.98093   2.98770
 Alpha virt. eigenvalues --    3.02162   3.03393   3.04028   3.04845   3.07331
 Alpha virt. eigenvalues --    3.10149   3.16773   3.17506   3.18998   3.21189
 Alpha virt. eigenvalues --    3.22647   3.25150   3.27015   3.28531   3.33973
 Alpha virt. eigenvalues --    3.38047   3.46207   3.49155   3.59752   3.60812
 Alpha virt. eigenvalues --    3.66300   3.74358   3.74685   3.77187   3.87710
 Alpha virt. eigenvalues --    3.90852   3.91714   3.98691   4.01339   4.15029
 Alpha virt. eigenvalues --    4.17493   4.37854   4.41821   4.52050   4.54844
 Alpha virt. eigenvalues --    4.58772   4.77744   5.24788   5.62916   5.77423
 Alpha virt. eigenvalues --    6.29528  10.45545  24.72649  24.93618  24.98905
 Alpha virt. eigenvalues --   25.07941  25.08163  25.18922  25.22175  25.31061
 Alpha virt. eigenvalues --   26.77729  26.78984  27.28962  51.70297 219.31414
          Condensed to atoms (all electrons):
              1          2          3          4          5          6
     1  C    7.582056  -2.721962   0.123566  -0.088851   1.032344   0.176088
     2  C   -2.721962  14.537256  -1.566528  -4.169752  -1.440411   0.413523
     3  C    0.123566  -1.566528  15.509283  -1.124429  -2.080328  -0.929176
     4  C   -0.088851  -4.169752  -1.124429  13.326969  -1.535887   0.132057
     5  C    1.032344  -1.440411  -2.080328  -1.535887   9.145452   0.442909
     6  C    0.176088   0.413523  -0.929176   0.132057   0.442909   5.420128
     7  H    0.386531  -0.020048   0.015816  -0.003827  -0.013214  -0.008121
     8  H   -0.059555   0.365581   0.012303   0.005244  -0.002742  -0.009248
     9  H   -0.000508  -0.030889  -0.018006   0.403871  -0.034894  -0.021677
    10  H   -0.013996  -0.000102   0.010722  -0.041339   0.393986   0.008644
    11  H    0.010810  -0.035225   0.025632  -0.045070   0.009311   0.401339
    12  C   -0.003564   0.233201  -7.397146   0.911507   1.529471   0.178636
    13  C   -0.188040   0.025977   1.655716  -0.443426  -0.905428  -0.059208
    14  H   -0.004370   0.027285   0.184461  -0.094237  -0.027618  -0.003463
    15  H    0.001915  -0.003859  -0.002102   0.005705  -0.008270   0.000384
    16  O    0.043519   0.068895  -0.058424  -0.171475  -0.016791  -0.010579
    17  Cl   0.017294  -0.086546   0.264704   0.161765  -0.021998  -0.000380
              7          8          9         10         11         12
     1  C    0.386531  -0.059555  -0.000508  -0.013996   0.010810  -0.003564
     2  C   -0.020048   0.365581  -0.030889  -0.000102  -0.035225   0.233201
     3  C    0.015816   0.012303  -0.018006   0.010722   0.025632  -7.397146
     4  C   -0.003827   0.005244   0.403871  -0.041339  -0.045070   0.911507
     5  C   -0.013214  -0.002742  -0.034894   0.393986   0.009311   1.529471
     6  C   -0.008121  -0.009248  -0.021677   0.008644   0.401339   0.178636
     7  H    0.492227  -0.003663   0.000033  -0.000093  -0.004390   0.010808
     8  H   -0.003663   0.453510  -0.000012   0.000022  -0.000064   0.052808
     9  H    0.000033  -0.000012   0.510801  -0.004440  -0.000117   0.064416
    10  H   -0.000093   0.000022  -0.004440   0.496183  -0.004442   0.008824
    11  H   -0.004390  -0.000064  -0.000117  -0.004442   0.491430   0.003975
    12  C    0.010808   0.052808   0.064416   0.008824   0.003975  14.027320
    13  C    0.000461   0.009099  -0.001643   0.002020  -0.000265  -3.021611
    14  H    0.000000  -0.000033  -0.000241   0.000048  -0.000001  -0.243212
    15  H   -0.000001  -0.000012   0.000107  -0.000005   0.000000  -0.105036
    16  O    0.000049   0.002521  -0.000044   0.000007   0.000006   0.310159
    17  Cl  -0.000024  -0.000560  -0.000896  -0.000013  -0.000009  -0.420328
             13         14         15         16         17
     1  C   -0.188040  -0.004370   0.001915   0.043519   0.017294
     2  C    0.025977   0.027285  -0.003859   0.068895  -0.086546
     3  C    1.655716   0.184461  -0.002102  -0.058424   0.264704
     4  C   -0.443426  -0.094237   0.005705  -0.171475   0.161765
     5  C   -0.905428  -0.027618  -0.008270  -0.016791  -0.021998
     6  C   -0.059208  -0.003463   0.000384  -0.010579  -0.000380
     7  H    0.000461   0.000000  -0.000001   0.000049  -0.000024
     8  H    0.009099  -0.000033  -0.000012   0.002521  -0.000560
     9  H   -0.001643  -0.000241   0.000107  -0.000044  -0.000896
    10  H    0.002020   0.000048  -0.000005   0.000007  -0.000013
    11  H   -0.000265  -0.000001   0.000000   0.000006  -0.000009
    12  C   -3.021611  -0.243212  -0.105036   0.310159  -0.420328
    13  C    8.305137   0.476299   0.502201   0.023188   0.027031
    14  H    0.476299   0.554458  -0.033700   0.009743  -0.032749
    15  H    0.502201  -0.033700   0.473576  -0.010656  -0.044581
    16  O    0.023188   0.009743  -0.010656   8.120797  -0.004841
    17  Cl   0.027031  -0.032749  -0.044581  -0.004841  17.105130
 Mulliken atomic charges:
              1
     1  C   -0.293274
     2  C    0.403603
     3  C    1.373935
     4  C   -1.228824
     5  C   -0.465891
     6  C   -0.131856
     7  H    0.147455
     8  H    0.174801
     9  H    0.134140
    10  H    0.143976
    11  H    0.147081
    12  C   -0.140228
    13  C   -0.407508
    14  H    0.187329
    15  H    0.224334
    16  O   -0.306073
    17  Cl   0.037000
 Sum of Mulliken charges=   0.00000
 Atomic charges with hydrogens summed into heavy atoms:
              1
     1  C   -0.145819
     2  C    0.578404
     3  C    1.373935
     4  C   -1.094685
     5  C   -0.321915
     6  C    0.015225
     7  H    0.000000
     8  H    0.000000
     9  H    0.000000
    10  H    0.000000
    11  H    0.000000
    12  C   -0.140228
    13  C    0.004156
    14  H    0.000000
    15  H    0.000000
    16  O   -0.306073
    17  Cl   0.037000
 Sum of Mulliken charges=   0.00000
 Electronic spatial extent (au):  <R**2>=  1992.1025
 Charge=     0.0000 electrons
 Dipole moment (field-independent basis, Debye):
    X=    -3.3102    Y=    -2.8872    Z=     0.9869  Tot=     4.5019
 Quadrupole moment (field-independent basis, Debye-Ang):
   XX=   -63.6827   YY=   -66.6988   ZZ=   -67.3357
   XY=    -3.2913   XZ=     4.8339   YZ=    -4.7037
 Traceless Quadrupole moment (field-independent basis, Debye-Ang):
   XX=     2.2231   YY=    -0.7931   ZZ=    -1.4300
   XY=    -3.2913   XZ=     4.8339   YZ=    -4.7037
 Octapole moment (field-independent basis, Debye-Ang**2):
  XXX=   -30.4044  YYY=   -11.1736  ZZZ=     2.2922  XYY=   -12.7963
  XXY=    -3.2635  XXZ=    -3.6280  XZZ=    18.5238  YZZ=     1.5422
  YYZ=    -2.6421  XYZ=     0.1517
 Hexadecapole moment (field-independent basis, Debye-Ang**3):
 XXXX= -1928.3466 YYYY=  -469.0316 ZZZZ=  -179.6250 XXXY=    16.4125
 XXXZ=    40.7125 YYYX=   -12.7870 YYYZ=   -19.7189 ZZZX=    -4.0223
 ZZZY=     4.6762 XXYY=  -407.9782 XXZZ=  -368.8525 YYZZ=  -114.5795
 XXYZ=   -13.5629 YYXZ=    -1.1780 ZZXY=    -6.0358
 N-N= 5.426774407012D+02 E-N=-3.071431149745D+03  KE= 8.409209238500D+02
 1|1|UNPC-UNK|SP|RMP2-FC|6-311+G(d,p)|C8H7Cl1O1|PCUSER|03-Aug-2017|0||#
  MP2/6-311+G(D,P) GEOM=CONNECTIVITY||Title Card Required||0,1|C|C,1,1.
 39562951|C,2,1.40548844,1,120.12599899|C,3,1.40537942,2,119.62593546,1
 ,-1.95879395,0|C,4,1.39834382,3,120.00121653,2,1.49697108,0|C,5,1.3995
 361,4,120.20590595,3,-1.06514864,0|H,1,1.08662738,2,119.8542665,3,-179
 .38944951,0|H,2,1.08605683,1,121.13162333,6,-179.27764747,0|H,4,1.0855
 2057,3,120.84174715,2,179.84011046,0|H,5,1.08654766,4,119.7254284,3,17
 9.99177357,0|H,6,1.08672227,5,120.01912439,4,179.86135709,0|C,3,1.4940
 6761,2,118.13286946,1,-178.15066587,0|C,12,1.52397081,3,118.79086535,2
 ,-169.83856503,0|H,13,1.09111093,12,111.7373862,3,-9.31573476,0|H,13,1
 .08884056,12,108.22075165,3,-131.16102894,0|O,12,1.22263554,3,121.7534
 1027,2,10.8184831,0|Cl,13,1.78484504,12,110.1850184,3,110.6416221,0||V
 ersion=x86-Win32-G03RevB.05|State=1-A|HF=-841.4775081|MP2=-842.9179105
 |RMSD=4.488e-009|PG=C01 [X(C8H7Cl1O1)]||@


 MEN HAVE BECOME THE TOOLS OF THEIR TOOLS... THOREAU   
 Job cpu time:  0 days  0 hours  7 minutes 35.0 seconds.
 File lengths (MBytes):  RWF=   1509 Int=      0 D2E=      0 Chk=     17 Scr=      1
 Normal termination of Gaussian 03 at Thu Aug 03 18:17:28 2017.
