# Supplementary material for: Conformational preferences of α-fluoroketones may influence their reactivity
Source: Beilstein J Org Chem. 2017 Dec 29;13:2915–21. doi: 10.3762/bjoc.13.284 (PMC5753061; doi:10.3762/bjoc.13.284)
Supplement: File 2 — Details of computational conformational analysis. [file Beilstein_J_Org_Chem-13-2915-s002.zip › Computation/CH2Cl70_EtOH.out]

 Entering Link 1 = C:\G03W\l1.exe PID=      3228.
  
 Copyright (c) 1988,1990,1992,1993,1995,1998,2003, Gaussian, Inc.
                  All Rights Reserved.
  
 This is the Gaussian(R) 03 program.  It is based on the
 the Gaussian(R) 98 system (copyright 1998, Gaussian, Inc.),
 the Gaussian(R) 94 system (copyright 1995, Gaussian, Inc.),
 the Gaussian 92(TM) system (copyright 1992, Gaussian, Inc.),
 the Gaussian 90(TM) system (copyright 1990, Gaussian, Inc.),
 the Gaussian 88(TM) system (copyright 1988, Gaussian, Inc.),
 the Gaussian 86(TM) system (copyright 1986, Carnegie Mellon
 University), and the Gaussian 82(TM) system (copyright 1983,
 Carnegie Mellon University). Gaussian is a federally registered
 trademark of Gaussian, Inc.
  
 This software contains proprietary and confidential information,
 including trade secrets, belonging to Gaussian, Inc.
  
 This software is provided under written license and may be
 used, copied, transmitted, or stored only in accord with that
 written license.
  
 The following legend is applicable only to US Government
 contracts under DFARS:
  
                    RESTRICTED RIGHTS LEGEND
  
 Use, duplication or disclosure by the US Government is subject
 to restrictions as set forth in subparagraph (c)(1)(ii) of the
 Rights in Technical Data and Computer Software clause at DFARS
 252.227-7013.
  
 Gaussian, Inc.
 Carnegie Office Park, Building 6, Pittsburgh, PA 15106 USA
  
 The following legend is applicable only to US Government
 contracts under FAR:
  
                    RESTRICTED RIGHTS LEGEND
  
 Use, reproduction and disclosure by the US Government is subject
 to restrictions as set forth in subparagraph (c) of the
 Commercial Computer Software - Restricted Rights clause at FAR
 52.227-19.
  
 Gaussian, Inc.
 Carnegie Office Park, Building 6, Pittsburgh, PA 15106 USA
  
  
 ---------------------------------------------------------------
 Warning -- This program may not be used in any manner that
 competes with the business of Gaussian, Inc. or will provide
 assistance to any competitor of Gaussian, Inc.  The licensee
 of this program is prohibited from giving any competitor of
 Gaussian, Inc. access to this program.  By using this program,
 the user acknowledges that Gaussian, Inc. is engaged in the
 business of creating and licensing software in the field of
 computational chemistry and represents and warrants to the
 licensee that it is not a competitor of Gaussian, Inc. and that
 it will not use this program in any manner prohibited above.
 ---------------------------------------------------------------
  

 Cite this work as:
 Gaussian 03, Revision B.05,
 M. J. Frisch, G. W. Trucks, H. B. Schlegel, G. E. Scuseria, 
 M. A. Robb, J. R. Cheeseman, J. A. Montgomery, Jr., T. Vreven, 
 K. N. Kudin, J. C. Burant, J. M. Millam, S. S. Iyengar, J. Tomasi, 
 V. Barone, B. Mennucci, M. Cossi, G. Scalmani, N. Rega, 
 G. A. Petersson, H. Nakatsuji, M. Hada, M. Ehara, K. Toyota, 
 R. Fukuda, J. Hasegawa, M. Ishida, T. Nakajima, Y. Honda, O. Kitao, 
 H. Nakai, M. Klene, X. Li, J. E. Knox, H. P. Hratchian, J. B. Cross, 
 C. Adamo, J. Jaramillo, R. Gomperts, R. E. Stratmann, O. Yazyev, 
 A. J. Austin, R. Cammi, C. Pomelli, J. W. Ochterski, P. Y. Ayala, 
 K. Morokuma, G. A. Voth, P. Salvador, J. J. Dannenberg, 
 V. G. Zakrzewski, S. Dapprich, A. D. Daniels, M. C. Strain, 
 O. Farkas, D. K. Malick, A. D. Rabuck, K. Raghavachari, 
 J. B. Foresman, J. V. Ortiz, Q. Cui, A. G. Baboul, S. Clifford, 
 J. Cioslowski, B. B. Stefanov, G. Liu, A. Liashenko, P. Piskorz, 
 I. Komaromi, R. L. Martin, D. J. Fox, T. Keith, M. A. Al-Laham, 
 C. Y. Peng, A. Nanayakkara, M. Challacombe, P. M. W. Gill, 
 B. Johnson, W. Chen, M. W. Wong, C. Gonzalez, and J. A. Pople, 
 Gaussian, Inc., Pittsburgh PA, 2003.
 
 **********************************************
 Gaussian 03:  x86-Win32-G03RevB.05  8-Nov-2003
                  15-Oct-2017 
 **********************************************
 %chk=CH2F.chk
 %mem=6MW
 %nproc=1
 Will use up to    1 processors via shared memory.
 Default route:  MaxDisk=2000MB
 -----------------------------------------------------------
 # mp2/6-311+g(d,p) scrf=(solvent=ethanol) geom=connectivity
 -----------------------------------------------------------
 1/38=1,57=2/1;
 2/17=6,18=5,40=1/2;
 3/5=4,6=6,7=111,11=9,16=1,25=1,30=1,70=2201,72=4/1,2,3;
 4//1;
 5/5=2,38=5,53=4/2;
 8/10=2,27=262144000/1;
 9/16=-3,27=262144000/6;
 6/7=2,8=2,9=2,10=2/1;
 99/5=1,9=1/99;
 -------------------
 Title Card Required
 -------------------
 Symbolic Z-matrix:
 Charge =  0 Multiplicity = 1
 C
 C                    1    B1
 C                    2    B2       1    A1
 C                    3    B3       2    A2       1    D1       0
 C                    4    B4       3    A3       2    D2       0
 C                    5    B5       4    A4       3    D3       0
 H                    1    B6       2    A5       3    D4       0
 H                    2    B7       1    A6       6    D5       0
 H                    4    B8       3    A7       2    D6       0
 H                    5    B9       4    A8       3    D7       0
 H                    6    B10      5    A9       4    D8       0
 C                    3    B11      2    A10      1    D9       0
 C                    12   B12      3    A11      2    D10      0
 H                    13   B13      12   A12      3    D11      0
 H                    13   B14      12   A13      3    D12      0
 O                    12   B15      3    A14      2    D13      0
 Cl                   13   B16      12   A15      3    D14      0
       Variables:
  B1                    1.39563                  
  B2                    1.40549                  
  B3                    1.40538                  
  B4                    1.39834                  
  B5                    1.39954                  
  B6                    1.08663                  
  B7                    1.08606                  
  B8                    1.08552                  
  B9                    1.08655                  
  B10                   1.08672                  
  B11                   1.49407                  
  B12                   1.52397                  
  B13                   1.09111                  
  B14                   1.08884                  
  B15                   1.22264                  
  B16                   1.78485                  
  A1                  120.126                    
  A2                  119.62594                  
  A3                  120.00122                  
  A4                  120.20591                  
  A5                  119.85427                  
  A6                  121.13162                  
  A7                  120.84175                  
  A8                  119.72543                  
  A9                  120.01912                  
  A10                 118.13287                  
  A11                 118.79087                  
  A12                 111.73739                  
  A13                 108.22075                  
  A14                 121.75341                  
  A15                 110.18502                  
  D1                   -1.95879                  
  D2                    1.49697                  
  D3                   -1.06515                  
  D4                 -179.38945                  
  D5                 -179.27765                  
  D6                  179.84011                  
  D7                  179.99177                  
  D8                  179.86136                  
  D9                 -178.15067                  
  D10                -169.83857                  
  D11                  -9.31573                  
  D12                -131.16103                  
  D13                  10.81848                  
  D14                 110.64162                  
 
                          Input orientation:                          
 ---------------------------------------------------------------------
 Center     Atomic     Atomic              Coordinates (Angstroms)
 Number     Number      Type              X           Y           Z
 ---------------------------------------------------------------------
    1          6             0        0.000000    0.000000    0.000000
    2          6             0        0.000000    0.000000    1.395630
    3          6             0        1.215640    0.000000    2.101049
    4          6             0        2.429323   -0.041757    1.393714
    5          6             0        2.423695   -0.051369   -0.004586
    6          6             0        1.211443   -0.041992   -0.703913
    7          1             0       -0.942372    0.010042   -0.540918
    8          1             0       -0.929419    0.020489    1.957127
    9          1             0        3.379600   -0.039945    1.918427
   10          1             0        3.364661   -0.083566   -0.546927
   11          1             0        1.210638   -0.047227   -1.790623
   12          6             0        1.164022   -0.042519    3.593619
   13          6             0        2.448524    0.192101    4.379428
   14          1             0        3.323356    0.210443    3.727619
   15          1             0        2.543028   -0.599123    5.121457
   16          8             0        0.124541   -0.271404    4.195225
   17         17             0        2.369427    1.755855    5.236217
 ---------------------------------------------------------------------
                    Distance matrix (angstroms):
                    1          2          3          4          5
     1  C    0.000000
     2  C    1.395630   0.000000
     3  C    2.427383   1.405488   0.000000
     4  C    2.801034   2.429682   1.405379   0.000000
     5  C    2.424244   2.799561   2.428113   1.398344   0.000000
     6  C    1.401732   2.424343   2.805280   2.425545   1.399536
     7  H    1.086627   2.153691   3.411321   3.887648   3.409081
     8  H    2.166700   1.086057   2.149980   3.406238   3.885468
     9  H    3.886342   3.420031   2.172019   1.085521   2.147525
    10  H    3.409846   3.886058   3.411311   2.154690   1.086548
    11  H    2.161991   3.408823   3.891961   3.409578   2.159040
    12  C    3.777678   2.487551   1.494068   2.537828   3.812340
    13  C    5.021111   3.864611   2.597675   2.994920   4.390839
    14  H    4.998412   4.065361   2.670671   2.511974   3.848024
    15  H    5.749371   4.550575   3.353173   3.770896   5.156606
    16  O    4.205839   2.815476   2.376916   3.634999   4.793009
    17  Cl   6.009591   4.842244   3.774060   4.242620   5.543917
                    6          7          8          9         10
     6  C    0.000000
     7  H    2.160601   0.000000
     8  H    3.415894   2.498101   0.000000
     9  H    3.402584   4.972959   4.309617   0.000000
    10  H    2.159333   4.308054   4.971945   2.465785   0.000000
    11  H    1.086722   2.490079   4.316255   4.296685   2.487552
    12  C    4.297794   4.640480   2.657926   2.777600   4.689202
    13  C    5.236938   5.978388   4.160227   2.641453   5.018393
    14  H    4.915524   6.037964   4.610512   1.827302   4.284844
    15  H    6.001538   6.676945   4.738649   3.357370   5.750779
    16  O    5.023499   4.862979   2.491007   3.979044   5.746447
    17  Cl   6.313345   6.884124   4.964505   3.905519   6.149691
                   11         12         13         14         15
    11  H    0.000000
    12  C    5.384445   0.000000
    13  C    6.297552   1.523971   0.000000
    14  H    5.914471   2.178227   1.091111   0.000000
    15  H    7.060928   2.132078   1.088841   1.790836   0.000000
    16  O    6.087711   1.222636   2.376902   3.268524   2.610438
    17  Cl   7.346453   2.717587   1.784845   2.360963   2.364155
                   16         17
    16  O    0.000000
    17  Cl   3.198900   0.000000
 Stoichiometry    C8H7ClO
 Framework group  C1[X(C8H7ClO)]
 Deg. of freedom    45
 Full point group                 C1      NOp   1
 Largest Abelian subgroup         C1      NOp   1
 Largest concise Abelian subgroup C1      NOp   1
                         Standard orientation:                         
 ---------------------------------------------------------------------
 Center     Atomic     Atomic              Coordinates (Angstroms)
 Number     Number      Type              X           Y           Z
 ---------------------------------------------------------------------
    1          6             0       -2.817975    0.849770   -0.488885
    2          6             0       -1.485861    1.189684   -0.248650
    3          6             0       -0.573437    0.209171    0.177347
    4          6             0       -1.019218   -1.104998    0.399452
    5          6             0       -2.357142   -1.438254    0.166504
    6          6             0       -3.260984   -0.461395   -0.266529
    7          1             0       -3.517384    1.609252   -0.827668
    8          1             0       -1.128136    2.203242   -0.404376
    9          1             0       -0.331064   -1.878354    0.726132
   10          1             0       -2.696937   -2.455689    0.339574
   11          1             0       -4.299569   -0.724231   -0.448803
   12          6             0        0.831521    0.630353    0.461844
   13          6             0        1.886820   -0.444019    0.695413
   14          1             0        1.440862   -1.435801    0.784925
   15          1             0        2.436285   -0.190451    1.600602
   16          8             0        1.149974    1.809201    0.523020
   17         17             0        3.039636   -0.481379   -0.666678
 ---------------------------------------------------------------------
 Rotational constants (GHZ):      2.5835740      0.6202445      0.5429241
 Standard basis: 6-311+G(d,p) (5D, 7F)
 There are   270 symmetry adapted basis functions of A   symmetry.
 Integral buffers will be    262144 words long.
 Raffenetti 1 integral format.
 Two-electron integral symmetry is turned on.
   270 basis functions,   433 primitive gaussians,   280 cartesian basis functions
    40 alpha electrons       40 beta electrons
       nuclear repulsion energy       542.6774407012 Hartrees.
 NAtoms=   17 NActive=   17 NUniq=   17 SFac= 1.00D+00 NAtFMM=   60 Big=F
 ------------------------------------------------------------------------------
 United Atom Topological Model (UA0  parameters set).
  Nord Group  Hybr  Charge Alpha Radius          Bonded to
    1   CH    *     0.00   1.00  2.125   C2   [s]  C6   [s]
    2   CH    *     0.00   1.00  2.125   C1   [s]  C3   [s]
    3   C     *     0.00   1.00  1.925   C2   [s]  C4   [s]  C12  [s]
    4   CH    *     0.00   1.00  2.125   C3   [s]  C5   [s]
    5   CH    *     0.00   1.00  2.125   C4   [s]  C6   [s]
    6   CH    *     0.00   1.00  2.125   C1   [s]  C5   [s]
   12   C     *     0.00   1.00  1.925   C3   [s]  C13  [s]  O16  [d]
   13   CH2   *     0.00   1.00  2.325   C12  [s] Cl17  [s]
   16   O     *     0.00   1.00  1.750   C12  [d]
   17  Cl     *     0.00   1.00  1.973   C13  [s]
 ------------------------------------------------------------------------------
 Polarizable Continuum Model (PCM)
 =================================
 Model                : PCM.
 Atomic radii         : UA0 (Simple United Atom Topological Model).
 Polarization charges : Total charges.
 Charge compensation  : None.
 Solution method      : Matrix inversion.
 Cavity               : GePol (RMin=0.200 OFac=0.890).
                        Default sphere list used, NSphG=   10.
                        Tesserae with average area of 0.200 Ang**2.
 Solvent              : Ethanol, Eps=  24.550000.
 ------------------------------------------------------------------------------
 One-electron integrals computed using PRISM.
 NBasis=   270 RedAO= T  NBF=   270
 NBsUse=   270 1.00D-06 NBFU=   270
 Harris functional with IExCor=  205 diagonalized for initial guess.
 ExpMin= 4.38D-02 ExpMax= 1.06D+05 ExpMxC= 3.62D+03 IAcc=2 IRadAn=         4 AccDes= 0.00D+00
 HarFok:  IExCor= 205 AccDes= 0.00D+00 IRadAn=         4 IDoV=1
 ScaDFX=  1.000000  1.000000  1.000000  1.000000
 Initial guess orbital symmetries:
       Occupied  (A) (A) (A) (A) (A) (A) (A) (A) (A) (A) (A) (A)
                 (A) (A) (A) (A) (A) (A) (A) (A) (A) (A) (A) (A)
                 (A) (A) (A) (A) (A) (A) (A) (A) (A) (A) (A) (A)
                 (A) (A) (A) (A)
       Virtual   (A) (A) (A) (A) (A) (A) (A) (A) (A) (A) (A) (A)
                 (A) (A) (A) (A) (A) (A) (A) (A) (A) (A) (A) (A)
                 (A) (A) (A) (A) (A) (A) (A) (A) (A) (A) (A) (A)
                 (A) (A) (A) (A) (A) (A) (A) (A) (A) (A) (A) (A)
                 (A) (A) (A) (A) (A) (A) (A) (A) (A) (A) (A) (A)
                 (A) (A) (A) (A) (A) (A) (A) (A) (A) (A) (A) (A)
                 (A) (A) (A) (A) (A) (A) (A) (A) (A) (A) (A) (A)
                 (A) (A) (A) (A) (A) (A) (A) (A) (A) (A) (A) (A)
                 (A) (A) (A) (A) (A) (A) (A) (A) (A) (A) (A) (A)
                 (A) (A) (A) (A) (A) (A) (A) (A) (A) (A) (A) (A)
                 (A) (A) (A) (A) (A) (A) (A) (A) (A) (A) (A) (A)
                 (A) (A) (A) (A) (A) (A) (A) (A) (A) (A) (A) (A)
                 (A) (A) (A) (A) (A) (A) (A) (A) (A) (A) (A) (A)
                 (A) (A) (A) (A) (A) (A) (A) (A) (A) (A) (A) (A)
                 (A) (A) (A) (A) (A) (A) (A) (A) (A) (A) (A) (A)
                 (A) (A) (A) (A) (A) (A) (A) (A) (A) (A) (A) (A)
                 (A) (A) (A) (A) (A) (A) (A) (A) (A) (A) (A) (A)
                 (A) (A) (A) (A) (A) (A) (A) (A) (A) (A) (A) (A)
                 (A) (A) (A) (A) (A) (A) (A) (A) (A) (A) (A) (A)
                 (A) (A)
 The electronic state of the initial guess is 1-A.
 Requested convergence on RMS density matrix=1.00D-08 within 128 cycles.
 Requested convergence on MAX density matrix=1.00D-06.
 Requested convergence on             energy=1.00D-06.
 No special actions if energy rises.
 Error on total polarization charges =  0.02508
 SCF Done:  E(RHF) =  -841.493774980     A.U. after   16 cycles
             Convg  =    0.7198D-08             -V/T =  2.0007
             S**2   =   0.0000
 --------------------------------------------------------------------
 Variational PCM results
 =======================
 <psi(f)|   H    |psi(f)>                     (a.u.) =    -841.474330
 <psi(f)|H+V(f)/2|psi(f)>                     (a.u.) =    -841.493775
 Total free energy in solution:
  with all non electrostatic terms            (a.u.) =    -841.490006
 --------------------------------------------------------------------
 (Polarized solute)-Solvent               (kcal/mol) =     -12.20
 --------------------------------------------------------------------
 Cavitation energy                        (kcal/mol) =      15.75
 Dispersion energy                        (kcal/mol) =     -14.54
 Repulsion energy                         (kcal/mol) =       1.15
 Total non electrostatic                  (kcal/mol) =       2.37
 --------------------------------------------------------------------
 Partition over spheres:
 Sphere  on Atom  Surface  Charge   GEl     GCav    GDR
    1      C1      17.32  -0.035   -0.88    1.71   -1.57
    2      C2      13.61  -0.022   -0.38    1.68   -1.44
    3      C3       0.82   0.001    0.00    0.25   -0.07
    4      C4      10.80  -0.017   -0.61    1.48   -1.17
    5      C5      17.31  -0.035   -1.03    1.71   -1.60
    6      C6      17.37  -0.047   -1.09    1.72   -1.56
    7      C12      0.97  -0.007   -0.02    0.35   -0.10
    8      C13     21.96  -0.125   -1.34    2.49   -1.97
    9      O16     14.21   0.178   -3.80    1.76   -1.39
   10     Cl17     26.06   0.095   -0.93    2.61   -2.52
 Added spheres:    42.86  -0.012   -2.12    0.00    0.00
 --------------------------------------------------------------------
 After PCM corrections, the SCF energy is  -841.493774980     a.u.
 --------------------------------------------------------------------
 ExpMin= 4.38D-02 ExpMax= 1.06D+05 ExpMxC= 3.62D+03 IAcc=3 IRadAn=         5 AccDes= 0.00D+00
 HarFok:  IExCor= 205 AccDes= 0.00D+00 IRadAn=         5 IDoV=1
 ScaDFX=  1.000000  1.000000  1.000000  1.000000
 Range of M.O.s used for correlation:    15   270
 NBasis=   270 NAE=    40 NBE=    40 NFC=    14 NFV=     0
 NROrb=    256 NOA=    26 NOB=    26 NVA=   230 NVB=   230

 **** Warning!!: The largest alpha MO coefficient is  0.17066049D+03

 Disk-based method using OVN memory for  9 occupieds at a time.
 Estimated scratch disk usage=   191667530 words.
 Actual    scratch disk usage=   191344970 words.
 JobTyp=1 Pass  1:  I=   1 to   9 NPSUse=  1 ParTrn=F ParDer=F DoDerP=F.
 JobTyp=1 Pass  2:  I=  10 to  18 NPSUse=  1 ParTrn=F ParDer=F DoDerP=F.
 JobTyp=1 Pass  3:  I=  19 to  26 NPSUse=  1 ParTrn=F ParDer=F DoDerP=F.
 Spin components of T(2) and E(2):
     alpha-alpha T2 =       0.7007550150D-01 E2=     -0.1908738506D+00
     alpha-beta  T2 =       0.3653836550D+00 E2=     -0.1054047380D+01
     beta-beta   T2 =       0.7007550150D-01 E2=     -0.1908738506D+00
 ANorm=    0.1227002306D+01
 E2 =    -0.1435795082D+01 EUMP2 =    -0.84292957006144D+03

 **********************************************************************

            Population analysis using the SCF density.

 **********************************************************************

 Orbital symmetries:
       Occupied  (A) (A) (A) (A) (A) (A) (A) (A) (A) (A) (A) (A)
                 (A) (A) (A) (A) (A) (A) (A) (A) (A) (A) (A) (A)
                 (A) (A) (A) (A) (A) (A) (A) (A) (A) (A) (A) (A)
                 (A) (A) (A) (A)
       Virtual   (A) (A) (A) (A) (A) (A) (A) (A) (A) (A) (A) (A)
                 (A) (A) (A) (A) (A) (A) (A) (A) (A) (A) (A) (A)
                 (A) (A) (A) (A) (A) (A) (A) (A) (A) (A) (A) (A)
                 (A) (A) (A) (A) (A) (A) (A) (A) (A) (A) (A) (A)
                 (A) (A) (A) (A) (A) (A) (A) (A) (A) (A) (A) (A)
                 (A) (A) (A) (A) (A) (A) (A) (A) (A) (A) (A) (A)
                 (A) (A) (A) (A) (A) (A) (A) (A) (A) (A) (A) (A)
                 (A) (A) (A) (A) (A) (A) (A) (A) (A) (A) (A) (A)
                 (A) (A) (A) (A) (A) (A) (A) (A) (A) (A) (A) (A)
                 (A) (A) (A) (A) (A) (A) (A) (A) (A) (A) (A) (A)
                 (A) (A) (A) (A) (A) (A) (A) (A) (A) (A) (A) (A)
                 (A) (A) (A) (A) (A) (A) (A) (A) (A) (A) (A) (A)
                 (A) (A) (A) (A) (A) (A) (A) (A) (A) (A) (A) (A)
                 (A) (A) (A) (A) (A) (A) (A) (A) (A) (A) (A) (A)
                 (A) (A) (A) (A) (A) (A) (A) (A) (A) (A) (A) (A)
                 (A) (A) (A) (A) (A) (A) (A) (A) (A) (A) (A) (A)
                 (A) (A) (A) (A) (A) (A) (A) (A) (A) (A) (A) (A)
                 (A) (A) (A) (A) (A) (A) (A) (A) (A) (A) (A) (A)
                 (A) (A) (A) (A) (A) (A) (A) (A) (A) (A) (A) (A)
                 (A) (A)
 The electronic state is 1-A.
 Alpha  occ. eigenvalues -- -104.84467 -20.56862 -11.36553 -11.31005 -11.26254
 Alpha  occ. eigenvalues --  -11.26120 -11.25624 -11.25617 -11.24782 -11.24721
 Alpha  occ. eigenvalues --  -10.57105  -8.03934  -8.03643  -8.03635  -1.41076
 Alpha  occ. eigenvalues --   -1.17103  -1.15339  -1.05244  -1.03007  -0.96873
 Alpha  occ. eigenvalues --   -0.86912  -0.83824  -0.77060  -0.72719  -0.66976
 Alpha  occ. eigenvalues --   -0.66700  -0.64202  -0.62668  -0.60909  -0.60153
 Alpha  occ. eigenvalues --   -0.57867  -0.54069  -0.52671  -0.50602  -0.50317
 Alpha  occ. eigenvalues --   -0.47738  -0.45310  -0.43043  -0.35484  -0.34915
 Alpha virt. eigenvalues --    0.04892   0.06687   0.07784   0.08341   0.08579
 Alpha virt. eigenvalues --    0.09944   0.10035   0.10116   0.11733   0.11944
 Alpha virt. eigenvalues --    0.12593   0.12877   0.13586   0.14684   0.15211
 Alpha virt. eigenvalues --    0.15592   0.16209   0.16406   0.17138   0.18502
 Alpha virt. eigenvalues --    0.19626   0.20923   0.21144   0.21724   0.21861
 Alpha virt. eigenvalues --    0.22346   0.22839   0.23741   0.24988   0.25595
 Alpha virt. eigenvalues --    0.26564   0.27056   0.27504   0.28366   0.28702
 Alpha virt. eigenvalues --    0.29429   0.30265   0.30871   0.31475   0.32392
 Alpha virt. eigenvalues --    0.33152   0.33852   0.34433   0.35735   0.36294
 Alpha virt. eigenvalues --    0.36886   0.38548   0.39191   0.40929   0.41156
 Alpha virt. eigenvalues --    0.42591   0.44034   0.46572   0.46876   0.47428
 Alpha virt. eigenvalues --    0.48435   0.50952   0.54559   0.56408   0.58422
 Alpha virt. eigenvalues --    0.61183   0.62247   0.62813   0.64210   0.66628
 Alpha virt. eigenvalues --    0.68631   0.69834   0.71424   0.71745   0.72229
 Alpha virt. eigenvalues --    0.73869   0.74527   0.75937   0.76886   0.79722
 Alpha virt. eigenvalues --    0.81401   0.82083   0.83281   0.85778   0.86216
 Alpha virt. eigenvalues --    0.87589   0.88777   0.89764   0.91873   0.92055
 Alpha virt. eigenvalues --    0.93537   0.94254   0.96442   0.99772   1.00326
 Alpha virt. eigenvalues --    1.00583   1.02122   1.05840   1.07505   1.07877
 Alpha virt. eigenvalues --    1.08361   1.10445   1.11169   1.13090   1.13954
 Alpha virt. eigenvalues --    1.16004   1.17459   1.19588   1.20014   1.21782
 Alpha virt. eigenvalues --    1.25023   1.27137   1.27880   1.30398   1.31291
 Alpha virt. eigenvalues --    1.34782   1.37160   1.37932   1.41109   1.41701
 Alpha virt. eigenvalues --    1.45856   1.48266   1.50439   1.51457   1.56947
 Alpha virt. eigenvalues --    1.64405   1.72345   1.74052   1.75505   1.76248
 Alpha virt. eigenvalues --    1.77049   1.81229   1.82366   1.82624   1.83325
 Alpha virt. eigenvalues --    1.87212   1.89926   1.91326   1.92271   1.94069
 Alpha virt. eigenvalues --    1.96032   1.98430   2.02735   2.03359   2.04378
 Alpha virt. eigenvalues --    2.04788   2.06801   2.09772   2.18502   2.20728
 Alpha virt. eigenvalues --    2.20926   2.21711   2.23427   2.23893   2.25572
 Alpha virt. eigenvalues --    2.26534   2.31911   2.33986   2.36281   2.37567
 Alpha virt. eigenvalues --    2.38929   2.46437   2.50231   2.53223   2.60456
 Alpha virt. eigenvalues --    2.64676   2.67264   2.68505   2.72575   2.73798
 Alpha virt. eigenvalues --    2.74430   2.76405   2.78614   2.85183   2.86311
 Alpha virt. eigenvalues --    2.87421   2.95259   2.96801   2.99598   3.00231
 Alpha virt. eigenvalues --    3.03285   3.04702   3.05107   3.05975   3.08491
 Alpha virt. eigenvalues --    3.10305   3.17627   3.18378   3.19739   3.21484
 Alpha virt. eigenvalues --    3.22412   3.24876   3.28041   3.29309   3.34081
 Alpha virt. eigenvalues --    3.38290   3.46913   3.49046   3.59682   3.61664
 Alpha virt. eigenvalues --    3.66208   3.73592   3.75171   3.78100   3.88156
 Alpha virt. eigenvalues --    3.91175   3.92596   3.98856   4.01888   4.15009
 Alpha virt. eigenvalues --    4.17737   4.38935   4.43071   4.52152   4.55657
 Alpha virt. eigenvalues --    4.59044   4.77918   5.25613   5.61868   5.76352
 Alpha virt. eigenvalues --    6.28433  10.44742  24.73504  24.93514  24.98624
 Alpha virt. eigenvalues --   25.08814  25.09122  25.19792  25.23180  25.32065
 Alpha virt. eigenvalues --   26.76854  26.78134  27.28235  51.69574 219.30636
          Condensed to atoms (all electrons):
              1          2          3          4          5          6
     1  C    7.357917  -2.426097   0.114809  -0.194983   1.096214   0.109975
     2  C   -2.426097  14.394997  -1.663503  -4.039976  -1.613586   0.512035
     3  C    0.114809  -1.663503  14.936983  -0.783482  -1.983561  -0.856906
     4  C   -0.194983  -4.039976  -0.783482  13.114310  -1.700180   0.141357
     5  C    1.096214  -1.613586  -1.983561  -1.700180   9.409163   0.346139
     6  C    0.109975   0.512035  -0.856906   0.141357   0.346139   5.454607
     7  H    0.408175  -0.030235   0.017736  -0.004129  -0.009202  -0.019242
     8  H   -0.034669   0.382506  -0.008862   0.003352  -0.002755  -0.005632
     9  H   -0.003672  -0.021622  -0.024853   0.436565  -0.058675  -0.018603
    10  H   -0.006962  -0.003277   0.013287  -0.058619   0.427660  -0.006798
    11  H   -0.004907  -0.025523   0.019485  -0.036477  -0.004542   0.423658
    12  C    0.111134   0.143186  -6.828758   0.646678   1.529714   0.112027
    13  C   -0.210427   0.048415   1.288113  -0.227477  -0.866437  -0.028371
    14  H   -0.005106   0.024397   0.150241  -0.057805  -0.034435  -0.000384
    15  H    0.002085  -0.005505  -0.033206   0.011511  -0.005308   0.000110
    16  O    0.034932   0.033106  -0.031869  -0.147375  -0.016186  -0.011147
    17  Cl   0.009962  -0.091169   0.281400   0.177587  -0.021819   0.001656
              7          8          9         10         11         12
     1  C    0.408175  -0.034669  -0.003672  -0.006962  -0.004907   0.111134
     2  C   -0.030235   0.382506  -0.021622  -0.003277  -0.025523   0.143186
     3  C    0.017736  -0.008862  -0.024853   0.013287   0.019485  -6.828758
     4  C   -0.004129   0.003352   0.436565  -0.058619  -0.036477   0.646678
     5  C   -0.009202  -0.002755  -0.058675   0.427660  -0.004542   1.529714
     6  C   -0.019242  -0.005632  -0.018603  -0.006798   0.423658   0.112027
     7  H    0.445476  -0.002796   0.000019  -0.000052  -0.003158   0.009184
     8  H   -0.002796   0.432467   0.000020   0.000014  -0.000040   0.035662
     9  H    0.000019   0.000020   0.448621  -0.002729  -0.000061   0.056077
    10  H   -0.000052   0.000014  -0.002729   0.444555  -0.003178   0.006186
    11  H   -0.003158  -0.000040  -0.000061  -0.003178   0.440532   0.003388
    12  C    0.009184   0.035662   0.056077   0.006186   0.003388  13.210607
    13  C    0.000548   0.004310   0.003883   0.001963  -0.000226  -2.566235
    14  H    0.000000  -0.000030   0.001962   0.000039  -0.000001  -0.238445
    15  H    0.000000  -0.000011   0.000043  -0.000004   0.000000  -0.052405
    16  O    0.000020   0.002633  -0.000022   0.000011   0.000003   0.306129
    17  Cl  -0.000015  -0.000571  -0.001694   0.000012  -0.000008  -0.405667
             13         14         15         16         17
     1  C   -0.210427  -0.005106   0.002085   0.034932   0.009962
     2  C    0.048415   0.024397  -0.005505   0.033106  -0.091169
     3  C    1.288113   0.150241  -0.033206  -0.031869   0.281400
     4  C   -0.227477  -0.057805   0.011511  -0.147375   0.177587
     5  C   -0.866437  -0.034435  -0.005308  -0.016186  -0.021819
     6  C   -0.028371  -0.000384   0.000110  -0.011147   0.001656
     7  H    0.000548   0.000000   0.000000   0.000020  -0.000015
     8  H    0.004310  -0.000030  -0.000011   0.002633  -0.000571
     9  H    0.003883   0.001962   0.000043  -0.000022  -0.001694
    10  H    0.001963   0.000039  -0.000004   0.000011   0.000012
    11  H   -0.000226  -0.000001   0.000000   0.000003  -0.000008
    12  C   -2.566235  -0.238445  -0.052405   0.306129  -0.405667
    13  C    8.101711   0.493424   0.472297   0.007247  -0.087188
    14  H    0.493424   0.478961  -0.025763   0.008452  -0.028450
    15  H    0.472297  -0.025763   0.434839  -0.008747  -0.045138
    16  O    0.007247   0.008452  -0.008747   8.228948  -0.000204
    17  Cl  -0.087188  -0.028450  -0.045138  -0.000204  17.214146
 Mulliken atomic charges:
              1
     1  C   -0.358380
     2  C    0.381851
     3  C    1.392947
     4  C   -1.280857
     5  C   -0.492202
     6  C   -0.154482
     7  H    0.187669
     8  H    0.194402
     9  H    0.184741
    10  H    0.187890
    11  H    0.191055
    12  C   -0.078463
    13  C   -0.435550
    14  H    0.232945
    15  H    0.255204
    16  O   -0.405931
    17  Cl  -0.002840
 Sum of Mulliken charges=   0.00000
 Atomic charges with hydrogens summed into heavy atoms:
              1
     1  C   -0.170710
     2  C    0.576253
     3  C    1.392947
     4  C   -1.096115
     5  C   -0.304312
     6  C    0.036573
     7  H    0.000000
     8  H    0.000000
     9  H    0.000000
    10  H    0.000000
    11  H    0.000000
    12  C   -0.078463
    13  C    0.052599
    14  H    0.000000
    15  H    0.000000
    16  O   -0.405931
    17  Cl  -0.002840
 Sum of Mulliken charges=   0.00000
 Electronic spatial extent (au):  <R**2>=  1990.7905
 Charge=     0.0000 electrons
 Dipole moment (field-independent basis, Debye):
    X=    -4.3215    Y=    -4.1070    Z=     1.3191  Tot=     6.1059
 Quadrupole moment (field-independent basis, Debye-Ang):
   XX=   -62.2705   YY=   -66.5292   ZZ=   -67.1527
   XY=    -3.8548   XZ=     5.8342   YZ=    -5.5908
 Traceless Quadrupole moment (field-independent basis, Debye-Ang):
   XX=     3.0470   YY=    -1.2117   ZZ=    -1.8352
   XY=    -3.8548   XZ=     5.8342   YZ=    -5.5908
 Octapole moment (field-independent basis, Debye-Ang**2):
  XXX=   -47.6778  YYY=   -17.8966  ZZZ=     3.6305  XYY=   -17.0070
  XXY=    -7.0854  XXZ=    -2.8040  XZZ=    18.2065  YZZ=     0.4784
  YYZ=    -2.5778  XYZ=    -0.0478
 Hexadecapole moment (field-independent basis, Debye-Ang**3):
 XXXX= -1891.6743 YYYY=  -467.1748 ZZZZ=  -178.6883 XXXY=    18.2927
 XXXZ=    54.4151 YYYX=   -14.6667 YYYZ=   -24.5708 ZZZX=    -1.0614
 ZZZY=     3.0386 XXYY=  -401.6141 XXZZ=  -367.8317 YYZZ=  -114.4321
 XXYZ=   -16.8705 YYXZ=    -0.8871 ZZXY=    -6.8731
 N-N= 5.426774407012D+02 E-N=-3.071721788959D+03  KE= 8.409427976407D+02
 1|1|UNPC-UNK|SP|RMP2-FC|6-311+G(d,p)|C8H7Cl1O1|PCUSER|15-Oct-2017|0||#
  MP2/6-311+G(D,P) SCRF=(SOLVENT=ETHANOL) GEOM=CONNECTIVITY||Title Card
  Required||0,1|C|C,1,1.39562951|C,2,1.40548844,1,120.12599899|C,3,1.40
 537942,2,119.62593546,1,-1.95879395,0|C,4,1.39834382,3,120.00121653,2,
 1.49697108,0|C,5,1.3995361,4,120.20590595,3,-1.06514864,0|H,1,1.086627
 38,2,119.8542665,3,-179.38944951,0|H,2,1.08605683,1,121.13162333,6,-17
 9.27764747,0|H,4,1.08552057,3,120.84174715,2,179.84011046,0|H,5,1.0865
 4766,4,119.7254284,3,179.99177357,0|H,6,1.08672227,5,120.01912439,4,17
 9.86135709,0|C,3,1.49406761,2,118.13286946,1,-178.15066587,0|C,12,1.52
 397081,3,118.79086535,2,-169.83856503,0|H,13,1.09111093,12,111.7373862
 ,3,-9.31573476,0|H,13,1.08884056,12,108.22075165,3,-131.16102894,0|O,1
 2,1.22263554,3,121.75341027,2,10.8184831,0|Cl,13,1.78484504,12,110.185
 0184,3,110.6416221,0||Version=x86-Win32-G03RevB.05|State=1-A|HF=-841.4
 93775|MP2=-842.9295701|RMSD=7.198e-009|PG=C01 [X(C8H7Cl1O1)]||@


 A leading authority is anyone who has guessed right more than once.
 -- Frank A. Clark
 Job cpu time:  0 days  0 hours  7 minutes 58.0 seconds.
 File lengths (MBytes):  RWF=   1567 Int=      0 D2E=      0 Chk=     17 Scr=      1
 Normal termination of Gaussian 03 at Sun Oct 15 15:53:44 2017.
