# Supplementary material for: Conformational preferences of α-fluoroketones may influence their reactivity
Source: Beilstein J Org Chem. 2017 Dec 29;13:2915–21. doi: 10.3762/bjoc.13.284 (PMC5753061; doi:10.3762/bjoc.13.284)
Supplement: File 2 — Details of computational conformational analysis. [file Beilstein_J_Org_Chem-13-2915-s002.zip › Computation/CH2Cl80.out]

 Entering Link 1 = C:\G03W\l1.exe PID=      7408.
  
 Copyright (c) 1988,1990,1992,1993,1995,1998,2003, Gaussian, Inc.
                  All Rights Reserved.
  
 This is the Gaussian(R) 03 program.  It is based on the
 the Gaussian(R) 98 system (copyright 1998, Gaussian, Inc.),
 the Gaussian(R) 94 system (copyright 1995, Gaussian, Inc.),
 the Gaussian 92(TM) system (copyright 1992, Gaussian, Inc.),
 the Gaussian 90(TM) system (copyright 1990, Gaussian, Inc.),
 the Gaussian 88(TM) system (copyright 1988, Gaussian, Inc.),
 the Gaussian 86(TM) system (copyright 1986, Carnegie Mellon
 University), and the Gaussian 82(TM) system (copyright 1983,
 Carnegie Mellon University). Gaussian is a federally registered
 trademark of Gaussian, Inc.
  
 This software contains proprietary and confidential information,
 including trade secrets, belonging to Gaussian, Inc.
  
 This software is provided under written license and may be
 used, copied, transmitted, or stored only in accord with that
 written license.
  
 The following legend is applicable only to US Government
 contracts under DFARS:
  
                    RESTRICTED RIGHTS LEGEND
  
 Use, duplication or disclosure by the US Government is subject
 to restrictions as set forth in subparagraph (c)(1)(ii) of the
 Rights in Technical Data and Computer Software clause at DFARS
 252.227-7013.
  
 Gaussian, Inc.
 Carnegie Office Park, Building 6, Pittsburgh, PA 15106 USA
  
 The following legend is applicable only to US Government
 contracts under FAR:
  
                    RESTRICTED RIGHTS LEGEND
  
 Use, reproduction and disclosure by the US Government is subject
 to restrictions as set forth in subparagraph (c) of the
 Commercial Computer Software - Restricted Rights clause at FAR
 52.227-19.
  
 Gaussian, Inc.
 Carnegie Office Park, Building 6, Pittsburgh, PA 15106 USA
  
  
 ---------------------------------------------------------------
 Warning -- This program may not be used in any manner that
 competes with the business of Gaussian, Inc. or will provide
 assistance to any competitor of Gaussian, Inc.  The licensee
 of this program is prohibited from giving any competitor of
 Gaussian, Inc. access to this program.  By using this program,
 the user acknowledges that Gaussian, Inc. is engaged in the
 business of creating and licensing software in the field of
 computational chemistry and represents and warrants to the
 licensee that it is not a competitor of Gaussian, Inc. and that
 it will not use this program in any manner prohibited above.
 ---------------------------------------------------------------
  

 Cite this work as:
 Gaussian 03, Revision B.05,
 M. J. Frisch, G. W. Trucks, H. B. Schlegel, G. E. Scuseria, 
 M. A. Robb, J. R. Cheeseman, J. A. Montgomery, Jr., T. Vreven, 
 K. N. Kudin, J. C. Burant, J. M. Millam, S. S. Iyengar, J. Tomasi, 
 V. Barone, B. Mennucci, M. Cossi, G. Scalmani, N. Rega, 
 G. A. Petersson, H. Nakatsuji, M. Hada, M. Ehara, K. Toyota, 
 R. Fukuda, J. Hasegawa, M. Ishida, T. Nakajima, Y. Honda, O. Kitao, 
 H. Nakai, M. Klene, X. Li, J. E. Knox, H. P. Hratchian, J. B. Cross, 
 C. Adamo, J. Jaramillo, R. Gomperts, R. E. Stratmann, O. Yazyev, 
 A. J. Austin, R. Cammi, C. Pomelli, J. W. Ochterski, P. Y. Ayala, 
 K. Morokuma, G. A. Voth, P. Salvador, J. J. Dannenberg, 
 V. G. Zakrzewski, S. Dapprich, A. D. Daniels, M. C. Strain, 
 O. Farkas, D. K. Malick, A. D. Rabuck, K. Raghavachari, 
 J. B. Foresman, J. V. Ortiz, Q. Cui, A. G. Baboul, S. Clifford, 
 J. Cioslowski, B. B. Stefanov, G. Liu, A. Liashenko, P. Piskorz, 
 I. Komaromi, R. L. Martin, D. J. Fox, T. Keith, M. A. Al-Laham, 
 C. Y. Peng, A. Nanayakkara, M. Challacombe, P. M. W. Gill, 
 B. Johnson, W. Chen, M. W. Wong, C. Gonzalez, and J. A. Pople, 
 Gaussian, Inc., Pittsburgh PA, 2003.
 
 **********************************************
 Gaussian 03:  x86-Win32-G03RevB.05  8-Nov-2003
                  03-Aug-2017 
 **********************************************
 %chk=CH2F.chk
 %mem=6MW
 %nproc=1
 Will use up to    1 processors via shared memory.
 Default route:  MaxDisk=2000MB
 ------------------------------------
 # mp2/6-311+g(d,p) geom=connectivity
 ------------------------------------
 1/38=1,57=2/1;
 2/17=6,18=5,40=1/2;
 3/5=4,6=6,7=111,11=9,16=1,25=1,30=1/1,2,3;
 4//1;
 5/5=2,38=5/2;
 8/10=2,27=262144000/1;
 9/16=-3,27=262144000/6;
 6/7=2,8=2,9=2,10=2/1;
 99/5=1,9=1/99;
 -------------------
 Title Card Required
 -------------------
 Symbolic Z-matrix:
 Charge =  0 Multiplicity = 1
 C
 C                    1    B1
 C                    2    B2       1    A1
 C                    3    B3       2    A2       1    D1       0
 C                    4    B4       3    A3       2    D2       0
 C                    5    B5       4    A4       3    D3       0
 H                    1    B6       2    A5       3    D4       0
 H                    2    B7       1    A6       6    D5       0
 H                    4    B8       3    A7       2    D6       0
 H                    5    B9       4    A8       3    D7       0
 H                    6    B10      5    A9       4    D8       0
 C                    3    B11      2    A10      1    D9       0
 C                    12   B12      3    A11      2    D10      0
 H                    13   B13      12   A12      3    D11      0
 H                    13   B14      12   A13      3    D12      0
 O                    12   B15      3    A14      2    D13      0
 Cl                   13   B16      12   A15      3    D14      0
       Variables:
  B1                    1.39563                  
  B2                    1.40549                  
  B3                    1.40538                  
  B4                    1.39834                  
  B5                    1.39954                  
  B6                    1.08663                  
  B7                    1.08606                  
  B8                    1.08552                  
  B9                    1.08655                  
  B10                   1.08672                  
  B11                   1.49407                  
  B12                   1.52397                  
  B13                   1.09111                  
  B14                   1.08884                  
  B15                   1.22264                  
  B16                   1.78485                  
  A1                  120.126                    
  A2                  119.62594                  
  A3                  120.00122                  
  A4                  120.20591                  
  A5                  119.85427                  
  A6                  121.13162                  
  A7                  120.84175                  
  A8                  119.72543                  
  A9                  120.01912                  
  A10                 118.13287                  
  A11                 118.79087                  
  A12                 111.73739                  
  A13                 108.22075                  
  A14                 121.75341                  
  A15                 110.18502                  
  D1                   -1.95879                  
  D2                    1.49697                  
  D3                   -1.06515                  
  D4                 -179.38945                  
  D5                 -179.27765                  
  D6                  179.84011                  
  D7                  179.99177                  
  D8                  179.86136                  
  D9                 -178.15067                  
  D10                -169.83857                  
  D11                 -19.31573                  
  D12                -141.16103                  
  D13                  10.81848                  
  D14                 100.64162                  
 
                          Input orientation:                          
 ---------------------------------------------------------------------
 Center     Atomic     Atomic              Coordinates (Angstroms)
 Number     Number      Type              X           Y           Z
 ---------------------------------------------------------------------
    1          6             0        0.000000    0.000000    0.000000
    2          6             0        0.000000    0.000000    1.395630
    3          6             0        1.215640    0.000000    2.101049
    4          6             0        2.429323   -0.041757    1.393714
    5          6             0        2.423695   -0.051369   -0.004586
    6          6             0        1.211443   -0.041992   -0.703913
    7          1             0       -0.942372    0.010042   -0.540918
    8          1             0       -0.929419    0.020489    1.957127
    9          1             0        3.379600   -0.039945    1.918427
   10          1             0        3.364661   -0.083566   -0.546927
   11          1             0        1.210638   -0.047227   -1.790623
   12          6             0        1.164022   -0.042519    3.593619
   13          6             0        2.448524    0.192101    4.379428
   14          1             0        3.334308    0.037378    3.761390
   15          1             0        2.455270   -0.486163    5.231183
   16          8             0        0.124541   -0.271404    4.195225
   17         17             0        2.495626    1.866023    4.997036
 ---------------------------------------------------------------------
                    Distance matrix (angstroms):
                    1          2          3          4          5
     1  C    0.000000
     2  C    1.395630   0.000000
     3  C    2.427383   1.405488   0.000000
     4  C    2.801034   2.429682   1.405379   0.000000
     5  C    2.424244   2.799561   2.428113   1.398344   0.000000
     6  C    1.401732   2.424343   2.805280   2.425545   1.399536
     7  H    1.086627   2.153691   3.411321   3.887648   3.409081
     8  H    2.166700   1.086057   2.149980   3.406238   3.885468
     9  H    3.886342   3.420031   2.172019   1.085521   2.147525
    10  H    3.409846   3.886058   3.411311   2.154690   1.086548
    11  H    2.161991   3.408823   3.891961   3.409578   2.159040
    12  C    3.777678   2.487551   1.494068   2.537828   3.812340
    13  C    5.021111   3.864611   2.597675   2.994920   4.390839
    14  H    5.026635   4.088499   2.692003   2.535971   3.875521
    15  H    5.799136   4.579975   3.401584   3.863203   5.253886
    16  O    4.205839   2.815476   2.376916   3.634999   4.793009
    17  Cl   5.889020   4.762386   3.675207   4.077738   5.357031
                    6          7          8          9         10
     6  C    0.000000
     7  H    2.160601   0.000000
     8  H    3.415894   2.498101   0.000000
     9  H    3.402584   4.972959   4.309617   0.000000
    10  H    2.159333   4.308054   4.971945   2.465785   0.000000
    11  H    1.086722   2.490079   4.316255   4.296685   2.487552
    12  C    4.297794   4.640480   2.657926   2.777600   4.689202
    13  C    5.236938   5.978388   4.160227   2.641453   5.018393
    14  H    4.944875   6.066349   4.629796   1.845140   4.310121
    15  H    6.080276   6.716200   4.736270   3.468118   5.863073
    16  O    5.023499   4.862979   2.491007   3.979044   5.746447
    17  Cl   6.147395   6.777421   4.937406   3.727191   5.940676
                   11         12         13         14         15
    11  H    0.000000
    12  C    5.384445   0.000000
    13  C    6.297552   1.523971   0.000000
    14  H    5.944912   2.178227   1.091111   0.000000
    15  H    7.144755   2.132078   1.088841   1.790836   0.000000
    16  O    6.087711   1.222636   2.376902   3.253638   2.559614
    17  Cl   7.168265   2.717587   1.784845   2.360963   2.364155
                   16         17
    16  O    0.000000
    17  Cl   3.291434   0.000000
 Stoichiometry    C8H7ClO
 Framework group  C1[X(C8H7ClO)]
 Deg. of freedom    45
 Full point group                 C1      NOp   1
 Largest Abelian subgroup         C1      NOp   1
 Largest concise Abelian subgroup C1      NOp   1
                         Standard orientation:                         
 ---------------------------------------------------------------------
 Center     Atomic     Atomic              Coordinates (Angstroms)
 Number     Number      Type              X           Y           Z
 ---------------------------------------------------------------------
    1          6             0       -2.800041    0.788204   -0.533440
    2          6             0       -1.480156    1.176885   -0.299746
    3          6             0       -0.545398    0.245096    0.183363
    4          6             0       -0.957132   -1.068008    0.468536
    5          6             0       -2.283079   -1.449835    0.241732
    6          6             0       -3.209088   -0.521812   -0.248146
    7          1             0       -3.516665    1.509702   -0.916387
    8          1             0       -1.148847    2.190801   -0.504018
    9          1             0       -0.251259   -1.804286    0.840011
   10          1             0       -2.596527   -2.466240    0.463672
   11          1             0       -4.238247   -0.822418   -0.425439
   12          6             0        0.844639    0.719188    0.457719
   13          6             0        1.926664   -0.312095    0.754645
   14          1             0        1.500192   -1.268092    1.062401
   15          1             0        2.571554    0.086446    1.536217
   16          8             0        1.130043    1.908041    0.461292
   17         17             0        2.921235   -0.597410   -0.699692
 ---------------------------------------------------------------------
 Rotational constants (GHZ):      2.4272118      0.6444643      0.5587975
 Standard basis: 6-311+G(d,p) (5D, 7F)
 There are   270 symmetry adapted basis functions of A   symmetry.
 Integral buffers will be    262144 words long.
 Raffenetti 1 integral format.
 Two-electron integral symmetry is turned on.
   270 basis functions,   433 primitive gaussians,   280 cartesian basis functions
    40 alpha electrons       40 beta electrons
       nuclear repulsion energy       544.0329949570 Hartrees.
 NAtoms=   17 NActive=   17 NUniq=   17 SFac= 1.00D+00 NAtFMM=   60 Big=F
 One-electron integrals computed using PRISM.
 NBasis=   270 RedAO= T  NBF=   270
 NBsUse=   270 1.00D-06 NBFU=   270
 Harris functional with IExCor=  205 diagonalized for initial guess.
 ExpMin= 4.38D-02 ExpMax= 1.06D+05 ExpMxC= 3.62D+03 IAcc=2 IRadAn=         4 AccDes= 0.00D+00
 HarFok:  IExCor= 205 AccDes= 0.00D+00 IRadAn=         4 IDoV=1
 ScaDFX=  1.000000  1.000000  1.000000  1.000000
 Initial guess orbital symmetries:
       Occupied  (A) (A) (A) (A) (A) (A) (A) (A) (A) (A) (A) (A)
                 (A) (A) (A) (A) (A) (A) (A) (A) (A) (A) (A) (A)
                 (A) (A) (A) (A) (A) (A) (A) (A) (A) (A) (A) (A)
                 (A) (A) (A) (A)
       Virtual   (A) (A) (A) (A) (A) (A) (A) (A) (A) (A) (A) (A)
                 (A) (A) (A) (A) (A) (A) (A) (A) (A) (A) (A) (A)
                 (A) (A) (A) (A) (A) (A) (A) (A) (A) (A) (A) (A)
                 (A) (A) (A) (A) (A) (A) (A) (A) (A) (A) (A) (A)
                 (A) (A) (A) (A) (A) (A) (A) (A) (A) (A) (A) (A)
                 (A) (A) (A) (A) (A) (A) (A) (A) (A) (A) (A) (A)
                 (A) (A) (A) (A) (A) (A) (A) (A) (A) (A) (A) (A)
                 (A) (A) (A) (A) (A) (A) (A) (A) (A) (A) (A) (A)
                 (A) (A) (A) (A) (A) (A) (A) (A) (A) (A) (A) (A)
                 (A) (A) (A) (A) (A) (A) (A) (A) (A) (A) (A) (A)
                 (A) (A) (A) (A) (A) (A) (A) (A) (A) (A) (A) (A)
                 (A) (A) (A) (A) (A) (A) (A) (A) (A) (A) (A) (A)
                 (A) (A) (A) (A) (A) (A) (A) (A) (A) (A) (A) (A)
                 (A) (A) (A) (A) (A) (A) (A) (A) (A) (A) (A) (A)
                 (A) (A) (A) (A) (A) (A) (A) (A) (A) (A) (A) (A)
                 (A) (A) (A) (A) (A) (A) (A) (A) (A) (A) (A) (A)
                 (A) (A) (A) (A) (A) (A) (A) (A) (A) (A) (A) (A)
                 (A) (A) (A) (A) (A) (A) (A) (A) (A) (A) (A) (A)
                 (A) (A) (A) (A) (A) (A) (A) (A) (A) (A) (A) (A)
                 (A) (A)
 The electronic state of the initial guess is 1-A.
 Requested convergence on RMS density matrix=1.00D-08 within 128 cycles.
 Requested convergence on MAX density matrix=1.00D-06.
 Requested convergence on             energy=1.00D-06.
 No special actions if energy rises.
 SCF Done:  E(RHF) =  -841.478543989     A.U. after   17 cycles
             Convg  =    0.4460D-08             -V/T =  2.0007
             S**2   =   0.0000
 ExpMin= 4.38D-02 ExpMax= 1.06D+05 ExpMxC= 3.62D+03 IAcc=3 IRadAn=         5 AccDes= 0.00D+00
 HarFok:  IExCor= 205 AccDes= 0.00D+00 IRadAn=         5 IDoV=1
 ScaDFX=  1.000000  1.000000  1.000000  1.000000
 Range of M.O.s used for correlation:    15   270
 NBasis=   270 NAE=    40 NBE=    40 NFC=    14 NFV=     0
 NROrb=    256 NOA=    26 NOB=    26 NVA=   230 NVB=   230

 **** Warning!!: The largest alpha MO coefficient is  0.15676456D+03

 Disk-based method using OVN memory for  9 occupieds at a time.
 Estimated scratch disk usage=   192201054 words.
 Actual    scratch disk usage=   191813982 words.
 JobTyp=1 Pass  1:  I=   1 to   9 NPSUse=  1 ParTrn=F ParDer=F DoDerP=F.
 JobTyp=1 Pass  2:  I=  10 to  18 NPSUse=  1 ParTrn=F ParDer=F DoDerP=F.
 JobTyp=1 Pass  3:  I=  19 to  26 NPSUse=  1 ParTrn=F ParDer=F DoDerP=F.
 Spin components of T(2) and E(2):
     alpha-alpha T2 =       0.7043295199D-01 E2=     -0.1913521335D+00
     alpha-beta  T2 =       0.3679406248D+00 E2=     -0.1057726191D+01
     beta-beta   T2 =       0.7043295199D-01 E2=     -0.1913521335D+00
 ANorm=    0.1228334860D+01
 E2 =    -0.1440430458D+01 EUMP2 =    -0.84291897444675D+03

 **********************************************************************

            Population analysis using the SCF density.

 **********************************************************************

 Orbital symmetries:
       Occupied  (A) (A) (A) (A) (A) (A) (A) (A) (A) (A) (A) (A)
                 (A) (A) (A) (A) (A) (A) (A) (A) (A) (A) (A) (A)
                 (A) (A) (A) (A) (A) (A) (A) (A) (A) (A) (A) (A)
                 (A) (A) (A) (A)
       Virtual   (A) (A) (A) (A) (A) (A) (A) (A) (A) (A) (A) (A)
                 (A) (A) (A) (A) (A) (A) (A) (A) (A) (A) (A) (A)
                 (A) (A) (A) (A) (A) (A) (A) (A) (A) (A) (A) (A)
                 (A) (A) (A) (A) (A) (A) (A) (A) (A) (A) (A) (A)
                 (A) (A) (A) (A) (A) (A) (A) (A) (A) (A) (A) (A)
                 (A) (A) (A) (A) (A) (A) (A) (A) (A) (A) (A) (A)
                 (A) (A) (A) (A) (A) (A) (A) (A) (A) (A) (A) (A)
                 (A) (A) (A) (A) (A) (A) (A) (A) (A) (A) (A) (A)
                 (A) (A) (A) (A) (A) (A) (A) (A) (A) (A) (A) (A)
                 (A) (A) (A) (A) (A) (A) (A) (A) (A) (A) (A) (A)
                 (A) (A) (A) (A) (A) (A) (A) (A) (A) (A) (A) (A)
                 (A) (A) (A) (A) (A) (A) (A) (A) (A) (A) (A) (A)
                 (A) (A) (A) (A) (A) (A) (A) (A) (A) (A) (A) (A)
                 (A) (A) (A) (A) (A) (A) (A) (A) (A) (A) (A) (A)
                 (A) (A) (A) (A) (A) (A) (A) (A) (A) (A) (A) (A)
                 (A) (A) (A) (A) (A) (A) (A) (A) (A) (A) (A) (A)
                 (A) (A) (A) (A) (A) (A) (A) (A) (A) (A) (A) (A)
                 (A) (A) (A) (A) (A) (A) (A) (A) (A) (A) (A) (A)
                 (A) (A) (A) (A) (A) (A) (A) (A) (A) (A) (A) (A)
                 (A) (A)
 The electronic state is 1-A.
 Alpha  occ. eigenvalues -- -104.83878 -20.56249 -11.35782 -11.31310 -11.27125
 Alpha  occ. eigenvalues --  -11.26679 -11.26645 -11.26206 -11.25983 -11.25754
 Alpha  occ. eigenvalues --  -10.56503  -8.03333  -8.03030  -8.03022  -1.40139
 Alpha  occ. eigenvalues --   -1.17718  -1.15058  -1.05727  -1.03843  -0.96856
 Alpha  occ. eigenvalues --   -0.87525  -0.84718  -0.77495  -0.73069  -0.67483
 Alpha  occ. eigenvalues --   -0.66728  -0.64923  -0.62744  -0.61387  -0.60271
 Alpha  occ. eigenvalues --   -0.58401  -0.54049  -0.53320  -0.51605  -0.50201
 Alpha  occ. eigenvalues --   -0.47140  -0.44765  -0.42376  -0.36015  -0.35526
 Alpha virt. eigenvalues --    0.04972   0.05483   0.06629   0.07582   0.08149
 Alpha virt. eigenvalues --    0.08952   0.09608   0.09901   0.11570   0.11631
 Alpha virt. eigenvalues --    0.12026   0.12866   0.13532   0.14479   0.15034
 Alpha virt. eigenvalues --    0.15777   0.15803   0.16447   0.16838   0.18563
 Alpha virt. eigenvalues --    0.19106   0.20361   0.20774   0.20999   0.21555
 Alpha virt. eigenvalues --    0.22029   0.22576   0.23339   0.24752   0.25164
 Alpha virt. eigenvalues --    0.25858   0.26450   0.26857   0.27715   0.28202
 Alpha virt. eigenvalues --    0.29267   0.29447   0.30086   0.30835   0.31462
 Alpha virt. eigenvalues --    0.32383   0.33112   0.34313   0.35063   0.35421
 Alpha virt. eigenvalues --    0.36332   0.38370   0.40238   0.41228   0.42428
 Alpha virt. eigenvalues --    0.42843   0.43946   0.45896   0.46338   0.47494
 Alpha virt. eigenvalues --    0.48452   0.50530   0.54930   0.55673   0.58735
 Alpha virt. eigenvalues --    0.61067   0.62203   0.63318   0.63756   0.65999
 Alpha virt. eigenvalues --    0.67630   0.69258   0.71027   0.71056   0.71366
 Alpha virt. eigenvalues --    0.72666   0.73974   0.75809   0.77426   0.79547
 Alpha virt. eigenvalues --    0.80890   0.81739   0.82822   0.84804   0.85719
 Alpha virt. eigenvalues --    0.87444   0.87898   0.89340   0.90914   0.90995
 Alpha virt. eigenvalues --    0.92945   0.93607   0.95262   0.98723   0.99332
 Alpha virt. eigenvalues --    0.99782   1.01741   1.05478   1.06882   1.07060
 Alpha virt. eigenvalues --    1.08687   1.09920   1.11055   1.12144   1.14951
 Alpha virt. eigenvalues --    1.16517   1.17136   1.19674   1.19946   1.21877
 Alpha virt. eigenvalues --    1.24657   1.27200   1.27901   1.29560   1.31047
 Alpha virt. eigenvalues --    1.34840   1.36407   1.37958   1.42824   1.43205
 Alpha virt. eigenvalues --    1.46979   1.48144   1.50090   1.51669   1.56433
 Alpha virt. eigenvalues --    1.64643   1.71840   1.73692   1.74523   1.76091
 Alpha virt. eigenvalues --    1.76731   1.80604   1.81573   1.82209   1.83189
 Alpha virt. eigenvalues --    1.86982   1.88794   1.90259   1.91369   1.92318
 Alpha virt. eigenvalues --    1.95502   1.97789   2.02137   2.02520   2.03317
 Alpha virt. eigenvalues --    2.04222   2.07188   2.08720   2.17083   2.19918
 Alpha virt. eigenvalues --    2.20182   2.20951   2.22319   2.23449   2.24529
 Alpha virt. eigenvalues --    2.25992   2.30610   2.33736   2.34973   2.36025
 Alpha virt. eigenvalues --    2.38772   2.46283   2.48931   2.54095   2.59398
 Alpha virt. eigenvalues --    2.64129   2.67342   2.69063   2.71526   2.72725
 Alpha virt. eigenvalues --    2.73388   2.75346   2.79369   2.84337   2.85059
 Alpha virt. eigenvalues --    2.87006   2.94239   2.95805   2.98206   2.99038
 Alpha virt. eigenvalues --    3.02493   3.03440   3.04165   3.05168   3.07486
 Alpha virt. eigenvalues --    3.10309   3.16338   3.17519   3.18921   3.21115
 Alpha virt. eigenvalues --    3.22579   3.25041   3.27117   3.28879   3.34029
 Alpha virt. eigenvalues --    3.37204   3.46246   3.48994   3.60071   3.61319
 Alpha virt. eigenvalues --    3.65594   3.74079   3.74551   3.77295   3.87620
 Alpha virt. eigenvalues --    3.90865   3.91772   3.98724   4.01048   4.15149
 Alpha virt. eigenvalues --    4.18499   4.37918   4.41868   4.52012   4.54850
 Alpha virt. eigenvalues --    4.58551   4.77462   5.24850   5.63012   5.77144
 Alpha virt. eigenvalues --    6.29584  10.45792  24.72679  24.93543  24.98872
 Alpha virt. eigenvalues --   25.08014  25.08232  25.18992  25.22255  25.31124
 Alpha virt. eigenvalues --   26.76652  26.79668  27.28850  51.69923 219.31721
          Condensed to atoms (all electrons):
              1          2          3          4          5          6
     1  C    7.173499  -2.209996   0.026481  -0.127784   0.900695   0.141949
     2  C   -2.209996  13.576920  -1.358772  -3.752605  -1.328043   0.479738
     3  C    0.026481  -1.358772  15.521673  -0.977170  -2.109924  -0.861584
     4  C   -0.127784  -3.752605  -0.977170  12.715205  -1.410790   0.199192
     5  C    0.900695  -1.328043  -2.109924  -1.410790   8.767739   0.346294
     6  C    0.141949   0.479738  -0.861584   0.199192   0.346294   5.403796
     7  H    0.386687  -0.019992   0.014466  -0.003408  -0.013449  -0.006851
     8  H   -0.051678   0.351298   0.019587   0.004346   0.001766  -0.011830
     9  H    0.000398  -0.033105  -0.007869   0.403093  -0.035330  -0.023987
    10  H   -0.011980  -0.001760   0.009442  -0.050514   0.403278   0.009556
    11  H    0.011452  -0.036658   0.025372  -0.043876   0.009438   0.401010
    12  C    0.164462  -0.114930  -8.022070   0.909567   1.835214   0.116748
    13  C   -0.154493   0.062636   1.870026  -0.548701  -0.827091  -0.051078
    14  H   -0.004447   0.028954   0.149067  -0.080008  -0.011865  -0.000548
    15  H    0.000639  -0.008705   0.001153   0.012218  -0.008642   0.000390
    16  O    0.039973   0.056622   0.010761  -0.172673  -0.022348  -0.009910
    17  Cl   0.003778  -0.058628   0.302348   0.158998  -0.051223   0.001187
              7          8          9         10         11         12
     1  C    0.386687  -0.051678   0.000398  -0.011980   0.011452   0.164462
     2  C   -0.019992   0.351298  -0.033105  -0.001760  -0.036658  -0.114930
     3  C    0.014466   0.019587  -0.007869   0.009442   0.025372  -8.022070
     4  C   -0.003408   0.004346   0.403093  -0.050514  -0.043876   0.909567
     5  C   -0.013449   0.001766  -0.035330   0.403278   0.009438   1.835214
     6  C   -0.006851  -0.011830  -0.023987   0.009556   0.401010   0.116748
     7  H    0.492610  -0.003730   0.000029  -0.000092  -0.004419   0.010681
     8  H   -0.003730   0.454526   0.000009   0.000021  -0.000061   0.052271
     9  H    0.000029   0.000009   0.511651  -0.004491  -0.000112   0.058605
    10  H   -0.000092   0.000021  -0.004491   0.496360  -0.004464   0.009240
    11  H   -0.004419  -0.000061  -0.000112  -0.004464   0.491758   0.003955
    12  C    0.010681   0.052271   0.058605   0.009240   0.003955  15.283231
    13  C    0.000391   0.006791  -0.003635   0.001533  -0.000268  -3.477089
    14  H    0.000000  -0.000063  -0.000746   0.000055  -0.000002  -0.231213
    15  H    0.000000  -0.000006   0.000365  -0.000004   0.000000  -0.123096
    16  O    0.000043   0.002645  -0.000218   0.000009   0.000003   0.218893
    17  Cl  -0.000029  -0.000435   0.000128  -0.000015  -0.000011  -0.512454
             13         14         15         16         17
     1  C   -0.154493  -0.004447   0.000639   0.039973   0.003778
     2  C    0.062636   0.028954  -0.008705   0.056622  -0.058628
     3  C    1.870026   0.149067   0.001153   0.010761   0.302348
     4  C   -0.548701  -0.080008   0.012218  -0.172673   0.158998
     5  C   -0.827091  -0.011865  -0.008642  -0.022348  -0.051223
     6  C   -0.051078  -0.000548   0.000390  -0.009910   0.001187
     7  H    0.000391   0.000000   0.000000   0.000043  -0.000029
     8  H    0.006791  -0.000063  -0.000006   0.002645  -0.000435
     9  H   -0.003635  -0.000746   0.000365  -0.000218   0.000128
    10  H    0.001533   0.000055  -0.000004   0.000009  -0.000015
    11  H   -0.000268  -0.000002   0.000000   0.000003  -0.000011
    12  C   -3.477089  -0.231213  -0.123096   0.218893  -0.512454
    13  C    8.295461   0.468055   0.517651   0.076606   0.070583
    14  H    0.468055   0.553136  -0.035109   0.011536  -0.028349
    15  H    0.517651  -0.035109   0.473832  -0.009865  -0.043103
    16  O    0.076606   0.011536  -0.009865   8.106150   0.001286
    17  Cl   0.070583  -0.028349  -0.043103   0.001286  17.157898
 Mulliken atomic charges:
              1
     1  C   -0.289635
     2  C    0.367025
     3  C    1.387011
     4  C   -1.235092
     5  C   -0.445718
     6  C   -0.134074
     7  H    0.147064
     8  H    0.174541
     9  H    0.135214
    10  H    0.143824
    11  H    0.146881
    12  C   -0.182016
    13  C   -0.307378
    14  H    0.181547
    15  H    0.222281
    16  O   -0.309515
    17  Cl  -0.001960
 Sum of Mulliken charges=   0.00000
 Atomic charges with hydrogens summed into heavy atoms:
              1
     1  C   -0.142570
     2  C    0.541566
     3  C    1.387011
     4  C   -1.099878
     5  C   -0.301894
     6  C    0.012807
     7  H    0.000000
     8  H    0.000000
     9  H    0.000000
    10  H    0.000000
    11  H    0.000000
    12  C   -0.182016
    13  C    0.096449
    14  H    0.000000
    15  H    0.000000
    16  O   -0.309515
    17  Cl  -0.001960
 Sum of Mulliken charges=   0.00000
 Electronic spatial extent (au):  <R**2>=  1952.4523
 Charge=     0.0000 electrons
 Dipole moment (field-independent basis, Debye):
    X=    -3.0221    Y=    -2.7349    Z=     1.1978  Tot=     4.2482
 Quadrupole moment (field-independent basis, Debye-Ang):
   XX=   -62.8379   YY=   -67.8051   ZZ=   -66.8025
   XY=    -2.6814   XZ=     5.3494   YZ=    -4.6980
 Traceless Quadrupole moment (field-independent basis, Debye-Ang):
   XX=     2.9773   YY=    -1.9899   ZZ=    -0.9873
   XY=    -2.6814   XZ=     5.3494   YZ=    -4.6980
 Octapole moment (field-independent basis, Debye-Ang**2):
  XXX=   -26.0619  YYY=   -12.9934  ZZZ=     1.3029  XYY=   -13.2665
  XXY=    -3.1237  XXZ=    -2.7986  XZZ=    18.1696  YZZ=     1.4945
  YYZ=    -2.2382  XYZ=     1.8405
 Hexadecapole moment (field-independent basis, Debye-Ang**3):
 XXXX= -1846.5778 YYYY=  -494.7505 ZZZZ=  -192.1963 XXXY=    19.1875
 XXXZ=    46.1954 YYYX=   -14.4615 YYYZ=   -21.7510 ZZZX=    -4.8142
 ZZZY=     5.9146 XXYY=  -398.4329 XXZZ=  -354.6830 YYZZ=  -116.1634
 XXYZ=   -10.9290 YYXZ=    -1.6469 ZZXY=    -7.1732
 N-N= 5.440329949570D+02 E-N=-3.074131233342D+03  KE= 8.409197682600D+02
 1|1|UNPC-UNK|SP|RMP2-FC|6-311+G(d,p)|C8H7Cl1O1|PCUSER|03-Aug-2017|0||#
  MP2/6-311+G(D,P) GEOM=CONNECTIVITY||Title Card Required||0,1|C|C,1,1.
 39562951|C,2,1.40548844,1,120.12599899|C,3,1.40537942,2,119.62593546,1
 ,-1.95879395,0|C,4,1.39834382,3,120.00121653,2,1.49697108,0|C,5,1.3995
 361,4,120.20590595,3,-1.06514864,0|H,1,1.08662738,2,119.8542665,3,-179
 .38944951,0|H,2,1.08605683,1,121.13162333,6,-179.27764747,0|H,4,1.0855
 2057,3,120.84174715,2,179.84011046,0|H,5,1.08654766,4,119.7254284,3,17
 9.99177357,0|H,6,1.08672227,5,120.01912439,4,179.86135709,0|C,3,1.4940
 6761,2,118.13286946,1,-178.15066587,0|C,12,1.52397081,3,118.79086535,2
 ,-169.83856503,0|H,13,1.09111093,12,111.7373862,3,-19.31573476,0|H,13,
 1.08884056,12,108.22075165,3,-141.16102894,0|O,12,1.22263554,3,121.753
 41027,2,10.8184831,0|Cl,13,1.78484504,12,110.1850184,3,100.6416221,0||
 Version=x86-Win32-G03RevB.05|State=1-A|HF=-841.478544|MP2=-842.9189744
 |RMSD=4.460e-009|PG=C01 [X(C8H7Cl1O1)]||@


 DON'T WORRY CHARLIE BROWN...WE LEARN MORE FROM LOSING 
 THAN WE DO FROM WINNING.
 THEN THAT MAKES ME THE SMARTEST PERSON IN THE WORLD...
 CHARLES SCHULZ 'PEANUTS'
 Job cpu time:  0 days  0 hours  7 minutes 25.0 seconds.
 File lengths (MBytes):  RWF=   1512 Int=      0 D2E=      0 Chk=     17 Scr=      1
 Normal termination of Gaussian 03 at Thu Aug 03 18:24:53 2017.
