# Supplementary material for: Conformational preferences of α-fluoroketones may influence their reactivity
Source: Beilstein J Org Chem. 2017 Dec 29;13:2915–21. doi: 10.3762/bjoc.13.284 (PMC5753061; doi:10.3762/bjoc.13.284)
Supplement: File 2 — Details of computational conformational analysis. [file Beilstein_J_Org_Chem-13-2915-s002.zip › Computation/CH2Cl80_EtOH.out]

 Entering Link 1 = C:\G03W\l1.exe PID=      3052.
  
 Copyright (c) 1988,1990,1992,1993,1995,1998,2003, Gaussian, Inc.
                  All Rights Reserved.
  
 This is the Gaussian(R) 03 program.  It is based on the
 the Gaussian(R) 98 system (copyright 1998, Gaussian, Inc.),
 the Gaussian(R) 94 system (copyright 1995, Gaussian, Inc.),
 the Gaussian 92(TM) system (copyright 1992, Gaussian, Inc.),
 the Gaussian 90(TM) system (copyright 1990, Gaussian, Inc.),
 the Gaussian 88(TM) system (copyright 1988, Gaussian, Inc.),
 the Gaussian 86(TM) system (copyright 1986, Carnegie Mellon
 University), and the Gaussian 82(TM) system (copyright 1983,
 Carnegie Mellon University). Gaussian is a federally registered
 trademark of Gaussian, Inc.
  
 This software contains proprietary and confidential information,
 including trade secrets, belonging to Gaussian, Inc.
  
 This software is provided under written license and may be
 used, copied, transmitted, or stored only in accord with that
 written license.
  
 The following legend is applicable only to US Government
 contracts under DFARS:
  
                    RESTRICTED RIGHTS LEGEND
  
 Use, duplication or disclosure by the US Government is subject
 to restrictions as set forth in subparagraph (c)(1)(ii) of the
 Rights in Technical Data and Computer Software clause at DFARS
 252.227-7013.
  
 Gaussian, Inc.
 Carnegie Office Park, Building 6, Pittsburgh, PA 15106 USA
  
 The following legend is applicable only to US Government
 contracts under FAR:
  
                    RESTRICTED RIGHTS LEGEND
  
 Use, reproduction and disclosure by the US Government is subject
 to restrictions as set forth in subparagraph (c) of the
 Commercial Computer Software - Restricted Rights clause at FAR
 52.227-19.
  
 Gaussian, Inc.
 Carnegie Office Park, Building 6, Pittsburgh, PA 15106 USA
  
  
 ---------------------------------------------------------------
 Warning -- This program may not be used in any manner that
 competes with the business of Gaussian, Inc. or will provide
 assistance to any competitor of Gaussian, Inc.  The licensee
 of this program is prohibited from giving any competitor of
 Gaussian, Inc. access to this program.  By using this program,
 the user acknowledges that Gaussian, Inc. is engaged in the
 business of creating and licensing software in the field of
 computational chemistry and represents and warrants to the
 licensee that it is not a competitor of Gaussian, Inc. and that
 it will not use this program in any manner prohibited above.
 ---------------------------------------------------------------
  

 Cite this work as:
 Gaussian 03, Revision B.05,
 M. J. Frisch, G. W. Trucks, H. B. Schlegel, G. E. Scuseria, 
 M. A. Robb, J. R. Cheeseman, J. A. Montgomery, Jr., T. Vreven, 
 K. N. Kudin, J. C. Burant, J. M. Millam, S. S. Iyengar, J. Tomasi, 
 V. Barone, B. Mennucci, M. Cossi, G. Scalmani, N. Rega, 
 G. A. Petersson, H. Nakatsuji, M. Hada, M. Ehara, K. Toyota, 
 R. Fukuda, J. Hasegawa, M. Ishida, T. Nakajima, Y. Honda, O. Kitao, 
 H. Nakai, M. Klene, X. Li, J. E. Knox, H. P. Hratchian, J. B. Cross, 
 C. Adamo, J. Jaramillo, R. Gomperts, R. E. Stratmann, O. Yazyev, 
 A. J. Austin, R. Cammi, C. Pomelli, J. W. Ochterski, P. Y. Ayala, 
 K. Morokuma, G. A. Voth, P. Salvador, J. J. Dannenberg, 
 V. G. Zakrzewski, S. Dapprich, A. D. Daniels, M. C. Strain, 
 O. Farkas, D. K. Malick, A. D. Rabuck, K. Raghavachari, 
 J. B. Foresman, J. V. Ortiz, Q. Cui, A. G. Baboul, S. Clifford, 
 J. Cioslowski, B. B. Stefanov, G. Liu, A. Liashenko, P. Piskorz, 
 I. Komaromi, R. L. Martin, D. J. Fox, T. Keith, M. A. Al-Laham, 
 C. Y. Peng, A. Nanayakkara, M. Challacombe, P. M. W. Gill, 
 B. Johnson, W. Chen, M. W. Wong, C. Gonzalez, and J. A. Pople, 
 Gaussian, Inc., Pittsburgh PA, 2003.
 
 **********************************************
 Gaussian 03:  x86-Win32-G03RevB.05  8-Nov-2003
                  15-Oct-2017 
 **********************************************
 %chk=CH2F.chk
 %mem=6MW
 %nproc=1
 Will use up to    1 processors via shared memory.
 Default route:  MaxDisk=2000MB
 -----------------------------------------------------------
 # mp2/6-311+g(d,p) scrf=(solvent=ethanol) geom=connectivity
 -----------------------------------------------------------
 1/38=1,57=2/1;
 2/17=6,18=5,40=1/2;
 3/5=4,6=6,7=111,11=9,16=1,25=1,30=1,70=2201,72=4/1,2,3;
 4//1;
 5/5=2,38=5,53=4/2;
 8/10=2,27=262144000/1;
 9/16=-3,27=262144000/6;
 6/7=2,8=2,9=2,10=2/1;
 99/5=1,9=1/99;
 -------------------
 Title Card Required
 -------------------
 Symbolic Z-matrix:
 Charge =  0 Multiplicity = 1
 C
 C                    1    B1
 C                    2    B2       1    A1
 C                    3    B3       2    A2       1    D1       0
 C                    4    B4       3    A3       2    D2       0
 C                    5    B5       4    A4       3    D3       0
 H                    1    B6       2    A5       3    D4       0
 H                    2    B7       1    A6       6    D5       0
 H                    4    B8       3    A7       2    D6       0
 H                    5    B9       4    A8       3    D7       0
 H                    6    B10      5    A9       4    D8       0
 C                    3    B11      2    A10      1    D9       0
 C                    12   B12      3    A11      2    D10      0
 H                    13   B13      12   A12      3    D11      0
 H                    13   B14      12   A13      3    D12      0
 O                    12   B15      3    A14      2    D13      0
 Cl                   13   B16      12   A15      3    D14      0
       Variables:
  B1                    1.39563                  
  B2                    1.40549                  
  B3                    1.40538                  
  B4                    1.39834                  
  B5                    1.39954                  
  B6                    1.08663                  
  B7                    1.08606                  
  B8                    1.08552                  
  B9                    1.08655                  
  B10                   1.08672                  
  B11                   1.49407                  
  B12                   1.52397                  
  B13                   1.09111                  
  B14                   1.08884                  
  B15                   1.22264                  
  B16                   1.78485                  
  A1                  120.126                    
  A2                  119.62594                  
  A3                  120.00122                  
  A4                  120.20591                  
  A5                  119.85427                  
  A6                  121.13162                  
  A7                  120.84175                  
  A8                  119.72543                  
  A9                  120.01912                  
  A10                 118.13287                  
  A11                 118.79087                  
  A12                 111.73739                  
  A13                 108.22075                  
  A14                 121.75341                  
  A15                 110.18502                  
  D1                   -1.95879                  
  D2                    1.49697                  
  D3                   -1.06515                  
  D4                 -179.38945                  
  D5                 -179.27765                  
  D6                  179.84011                  
  D7                  179.99177                  
  D8                  179.86136                  
  D9                 -178.15067                  
  D10                -169.83857                  
  D11                 -19.31573                  
  D12                -141.16103                  
  D13                  10.81848                  
  D14                 100.64162                  
 
                          Input orientation:                          
 ---------------------------------------------------------------------
 Center     Atomic     Atomic              Coordinates (Angstroms)
 Number     Number      Type              X           Y           Z
 ---------------------------------------------------------------------
    1          6             0        0.000000    0.000000    0.000000
    2          6             0        0.000000    0.000000    1.395630
    3          6             0        1.215640    0.000000    2.101049
    4          6             0        2.429323   -0.041757    1.393714
    5          6             0        2.423695   -0.051369   -0.004586
    6          6             0        1.211443   -0.041992   -0.703913
    7          1             0       -0.942372    0.010042   -0.540918
    8          1             0       -0.929419    0.020489    1.957127
    9          1             0        3.379600   -0.039945    1.918427
   10          1             0        3.364661   -0.083566   -0.546927
   11          1             0        1.210638   -0.047227   -1.790623
   12          6             0        1.164022   -0.042519    3.593619
   13          6             0        2.448524    0.192101    4.379428
   14          1             0        3.334308    0.037378    3.761390
   15          1             0        2.455270   -0.486163    5.231183
   16          8             0        0.124541   -0.271404    4.195225
   17         17             0        2.495626    1.866023    4.997036
 ---------------------------------------------------------------------
                    Distance matrix (angstroms):
                    1          2          3          4          5
     1  C    0.000000
     2  C    1.395630   0.000000
     3  C    2.427383   1.405488   0.000000
     4  C    2.801034   2.429682   1.405379   0.000000
     5  C    2.424244   2.799561   2.428113   1.398344   0.000000
     6  C    1.401732   2.424343   2.805280   2.425545   1.399536
     7  H    1.086627   2.153691   3.411321   3.887648   3.409081
     8  H    2.166700   1.086057   2.149980   3.406238   3.885468
     9  H    3.886342   3.420031   2.172019   1.085521   2.147525
    10  H    3.409846   3.886058   3.411311   2.154690   1.086548
    11  H    2.161991   3.408823   3.891961   3.409578   2.159040
    12  C    3.777678   2.487551   1.494068   2.537828   3.812340
    13  C    5.021111   3.864611   2.597675   2.994920   4.390839
    14  H    5.026635   4.088499   2.692003   2.535971   3.875521
    15  H    5.799136   4.579975   3.401584   3.863203   5.253886
    16  O    4.205839   2.815476   2.376916   3.634999   4.793009
    17  Cl   5.889020   4.762386   3.675207   4.077738   5.357031
                    6          7          8          9         10
     6  C    0.000000
     7  H    2.160601   0.000000
     8  H    3.415894   2.498101   0.000000
     9  H    3.402584   4.972959   4.309617   0.000000
    10  H    2.159333   4.308054   4.971945   2.465785   0.000000
    11  H    1.086722   2.490079   4.316255   4.296685   2.487552
    12  C    4.297794   4.640480   2.657926   2.777600   4.689202
    13  C    5.236938   5.978388   4.160227   2.641453   5.018393
    14  H    4.944875   6.066349   4.629796   1.845140   4.310121
    15  H    6.080276   6.716200   4.736270   3.468118   5.863073
    16  O    5.023499   4.862979   2.491007   3.979044   5.746447
    17  Cl   6.147395   6.777421   4.937406   3.727191   5.940676
                   11         12         13         14         15
    11  H    0.000000
    12  C    5.384445   0.000000
    13  C    6.297552   1.523971   0.000000
    14  H    5.944912   2.178227   1.091111   0.000000
    15  H    7.144755   2.132078   1.088841   1.790836   0.000000
    16  O    6.087711   1.222636   2.376902   3.253638   2.559614
    17  Cl   7.168265   2.717587   1.784845   2.360963   2.364155
                   16         17
    16  O    0.000000
    17  Cl   3.291434   0.000000
 Stoichiometry    C8H7ClO
 Framework group  C1[X(C8H7ClO)]
 Deg. of freedom    45
 Full point group                 C1      NOp   1
 Largest Abelian subgroup         C1      NOp   1
 Largest concise Abelian subgroup C1      NOp   1
                         Standard orientation:                         
 ---------------------------------------------------------------------
 Center     Atomic     Atomic              Coordinates (Angstroms)
 Number     Number      Type              X           Y           Z
 ---------------------------------------------------------------------
    1          6             0       -2.800041    0.788204   -0.533440
    2          6             0       -1.480156    1.176885   -0.299746
    3          6             0       -0.545398    0.245096    0.183363
    4          6             0       -0.957132   -1.068008    0.468536
    5          6             0       -2.283079   -1.449835    0.241732
    6          6             0       -3.209088   -0.521812   -0.248146
    7          1             0       -3.516665    1.509702   -0.916387
    8          1             0       -1.148847    2.190801   -0.504018
    9          1             0       -0.251259   -1.804286    0.840011
   10          1             0       -2.596527   -2.466240    0.463672
   11          1             0       -4.238247   -0.822418   -0.425439
   12          6             0        0.844639    0.719188    0.457719
   13          6             0        1.926664   -0.312095    0.754645
   14          1             0        1.500192   -1.268092    1.062401
   15          1             0        2.571554    0.086446    1.536217
   16          8             0        1.130043    1.908041    0.461292
   17         17             0        2.921235   -0.597410   -0.699692
 ---------------------------------------------------------------------
 Rotational constants (GHZ):      2.4272118      0.6444643      0.5587975
 Standard basis: 6-311+G(d,p) (5D, 7F)
 There are   270 symmetry adapted basis functions of A   symmetry.
 Integral buffers will be    262144 words long.
 Raffenetti 1 integral format.
 Two-electron integral symmetry is turned on.
   270 basis functions,   433 primitive gaussians,   280 cartesian basis functions
    40 alpha electrons       40 beta electrons
       nuclear repulsion energy       544.0329949570 Hartrees.
 NAtoms=   17 NActive=   17 NUniq=   17 SFac= 1.00D+00 NAtFMM=   60 Big=F
 ------------------------------------------------------------------------------
 United Atom Topological Model (UA0  parameters set).
  Nord Group  Hybr  Charge Alpha Radius          Bonded to
    1   CH    *     0.00   1.00  2.125   C2   [s]  C6   [s]
    2   CH    *     0.00   1.00  2.125   C1   [s]  C3   [s]
    3   C     *     0.00   1.00  1.925   C2   [s]  C4   [s]  C12  [s]
    4   CH    *     0.00   1.00  2.125   C3   [s]  C5   [s]
    5   CH    *     0.00   1.00  2.125   C4   [s]  C6   [s]
    6   CH    *     0.00   1.00  2.125   C1   [s]  C5   [s]
   12   C     *     0.00   1.00  1.925   C3   [s]  C13  [s]  O16  [d]
   13   CH2   *     0.00   1.00  2.325   C12  [s] Cl17  [s]
   16   O     *     0.00   1.00  1.750   C12  [d]
   17  Cl     *     0.00   1.00  1.973   C13  [s]
 ------------------------------------------------------------------------------
 Polarizable Continuum Model (PCM)
 =================================
 Model                : PCM.
 Atomic radii         : UA0 (Simple United Atom Topological Model).
 Polarization charges : Total charges.
 Charge compensation  : None.
 Solution method      : Matrix inversion.
 Cavity               : GePol (RMin=0.200 OFac=0.890).
                        Default sphere list used, NSphG=   10.
                        Tesserae with average area of 0.200 Ang**2.
 Solvent              : Ethanol, Eps=  24.550000.
 ------------------------------------------------------------------------------
 One-electron integrals computed using PRISM.
 NBasis=   270 RedAO= T  NBF=   270
 NBsUse=   270 1.00D-06 NBFU=   270
 Harris functional with IExCor=  205 diagonalized for initial guess.
 ExpMin= 4.38D-02 ExpMax= 1.06D+05 ExpMxC= 3.62D+03 IAcc=2 IRadAn=         4 AccDes= 0.00D+00
 HarFok:  IExCor= 205 AccDes= 0.00D+00 IRadAn=         4 IDoV=1
 ScaDFX=  1.000000  1.000000  1.000000  1.000000
 Initial guess orbital symmetries:
       Occupied  (A) (A) (A) (A) (A) (A) (A) (A) (A) (A) (A) (A)
                 (A) (A) (A) (A) (A) (A) (A) (A) (A) (A) (A) (A)
                 (A) (A) (A) (A) (A) (A) (A) (A) (A) (A) (A) (A)
                 (A) (A) (A) (A)
       Virtual   (A) (A) (A) (A) (A) (A) (A) (A) (A) (A) (A) (A)
                 (A) (A) (A) (A) (A) (A) (A) (A) (A) (A) (A) (A)
                 (A) (A) (A) (A) (A) (A) (A) (A) (A) (A) (A) (A)
                 (A) (A) (A) (A) (A) (A) (A) (A) (A) (A) (A) (A)
                 (A) (A) (A) (A) (A) (A) (A) (A) (A) (A) (A) (A)
                 (A) (A) (A) (A) (A) (A) (A) (A) (A) (A) (A) (A)
                 (A) (A) (A) (A) (A) (A) (A) (A) (A) (A) (A) (A)
                 (A) (A) (A) (A) (A) (A) (A) (A) (A) (A) (A) (A)
                 (A) (A) (A) (A) (A) (A) (A) (A) (A) (A) (A) (A)
                 (A) (A) (A) (A) (A) (A) (A) (A) (A) (A) (A) (A)
                 (A) (A) (A) (A) (A) (A) (A) (A) (A) (A) (A) (A)
                 (A) (A) (A) (A) (A) (A) (A) (A) (A) (A) (A) (A)
                 (A) (A) (A) (A) (A) (A) (A) (A) (A) (A) (A) (A)
                 (A) (A) (A) (A) (A) (A) (A) (A) (A) (A) (A) (A)
                 (A) (A) (A) (A) (A) (A) (A) (A) (A) (A) (A) (A)
                 (A) (A) (A) (A) (A) (A) (A) (A) (A) (A) (A) (A)
                 (A) (A) (A) (A) (A) (A) (A) (A) (A) (A) (A) (A)
                 (A) (A) (A) (A) (A) (A) (A) (A) (A) (A) (A) (A)
                 (A) (A) (A) (A) (A) (A) (A) (A) (A) (A) (A) (A)
                 (A) (A)
 The electronic state of the initial guess is 1-A.
 Requested convergence on RMS density matrix=1.00D-08 within 128 cycles.
 Requested convergence on MAX density matrix=1.00D-06.
 Requested convergence on             energy=1.00D-06.
 No special actions if energy rises.
 Error on total polarization charges =  0.02481
 SCF Done:  E(RHF) =  -841.494379870     A.U. after   16 cycles
             Convg  =    0.8590D-08             -V/T =  2.0007
             S**2   =   0.0000
 --------------------------------------------------------------------
 Variational PCM results
 =======================
 <psi(f)|   H    |psi(f)>                     (a.u.) =    -841.475523
 <psi(f)|H+V(f)/2|psi(f)>                     (a.u.) =    -841.494380
 Total free energy in solution:
  with all non electrostatic terms            (a.u.) =    -841.490546
 --------------------------------------------------------------------
 (Polarized solute)-Solvent               (kcal/mol) =     -11.83
 --------------------------------------------------------------------
 Cavitation energy                        (kcal/mol) =      15.75
 Dispersion energy                        (kcal/mol) =     -14.50
 Repulsion energy                         (kcal/mol) =       1.15
 Total non electrostatic                  (kcal/mol) =       2.41
 --------------------------------------------------------------------
 Partition over spheres:
 Sphere  on Atom  Surface  Charge   GEl     GCav    GDR
    1      C1      17.32  -0.034   -0.88    1.71   -1.57
    2      C2      13.61  -0.022   -0.38    1.68   -1.43
    3      C3       0.68   0.001    0.00    0.25   -0.05
    4      C4      10.80  -0.017   -0.60    1.48   -1.15
    5      C5      17.31  -0.035   -1.02    1.71   -1.60
    6      C6      17.37  -0.046   -1.08    1.72   -1.56
    7      C12      0.95  -0.007   -0.02    0.35   -0.10
    8      C13     22.30  -0.126   -1.31    2.49   -1.98
    9      O16     14.42   0.179   -3.72    1.76   -1.41
   10     Cl17     25.54   0.089   -0.83    2.61   -2.50
 Added spheres:    42.94  -0.007   -1.99    0.00    0.00
 --------------------------------------------------------------------
 After PCM corrections, the SCF energy is  -841.494379870     a.u.
 --------------------------------------------------------------------
 ExpMin= 4.38D-02 ExpMax= 1.06D+05 ExpMxC= 3.62D+03 IAcc=3 IRadAn=         5 AccDes= 0.00D+00
 HarFok:  IExCor= 205 AccDes= 0.00D+00 IRadAn=         5 IDoV=1
 ScaDFX=  1.000000  1.000000  1.000000  1.000000
 Range of M.O.s used for correlation:    15   270
 NBasis=   270 NAE=    40 NBE=    40 NFC=    14 NFV=     0
 NROrb=    256 NOA=    26 NOB=    26 NVA=   230 NVB=   230

 **** Warning!!: The largest alpha MO coefficient is  0.15071854D+03

 Disk-based method using OVN memory for  9 occupieds at a time.
 Estimated scratch disk usage=   192201054 words.
 Actual    scratch disk usage=   191813982 words.
 JobTyp=1 Pass  1:  I=   1 to   9 NPSUse=  1 ParTrn=F ParDer=F DoDerP=F.
 JobTyp=1 Pass  2:  I=  10 to  18 NPSUse=  1 ParTrn=F ParDer=F DoDerP=F.
 JobTyp=1 Pass  3:  I=  19 to  26 NPSUse=  1 ParTrn=F ParDer=F DoDerP=F.
 Spin components of T(2) and E(2):
     alpha-alpha T2 =       0.7009466674D-01 E2=     -0.1908960256D+00
     alpha-beta  T2 =       0.3654802865D+00 E2=     -0.1054172931D+01
     beta-beta   T2 =       0.7009466674D-01 E2=     -0.1908960256D+00
 ANorm=    0.1227057301D+01
 E2 =    -0.1435964982D+01 EUMP2 =    -0.84293034485177D+03

 **********************************************************************

            Population analysis using the SCF density.

 **********************************************************************

 Orbital symmetries:
       Occupied  (A) (A) (A) (A) (A) (A) (A) (A) (A) (A) (A) (A)
                 (A) (A) (A) (A) (A) (A) (A) (A) (A) (A) (A) (A)
                 (A) (A) (A) (A) (A) (A) (A) (A) (A) (A) (A) (A)
                 (A) (A) (A) (A)
       Virtual   (A) (A) (A) (A) (A) (A) (A) (A) (A) (A) (A) (A)
                 (A) (A) (A) (A) (A) (A) (A) (A) (A) (A) (A) (A)
                 (A) (A) (A) (A) (A) (A) (A) (A) (A) (A) (A) (A)
                 (A) (A) (A) (A) (A) (A) (A) (A) (A) (A) (A) (A)
                 (A) (A) (A) (A) (A) (A) (A) (A) (A) (A) (A) (A)
                 (A) (A) (A) (A) (A) (A) (A) (A) (A) (A) (A) (A)
                 (A) (A) (A) (A) (A) (A) (A) (A) (A) (A) (A) (A)
                 (A) (A) (A) (A) (A) (A) (A) (A) (A) (A) (A) (A)
                 (A) (A) (A) (A) (A) (A) (A) (A) (A) (A) (A) (A)
                 (A) (A) (A) (A) (A) (A) (A) (A) (A) (A) (A) (A)
                 (A) (A) (A) (A) (A) (A) (A) (A) (A) (A) (A) (A)
                 (A) (A) (A) (A) (A) (A) (A) (A) (A) (A) (A) (A)
                 (A) (A) (A) (A) (A) (A) (A) (A) (A) (A) (A) (A)
                 (A) (A) (A) (A) (A) (A) (A) (A) (A) (A) (A) (A)
                 (A) (A) (A) (A) (A) (A) (A) (A) (A) (A) (A) (A)
                 (A) (A) (A) (A) (A) (A) (A) (A) (A) (A) (A) (A)
                 (A) (A) (A) (A) (A) (A) (A) (A) (A) (A) (A) (A)
                 (A) (A) (A) (A) (A) (A) (A) (A) (A) (A) (A) (A)
                 (A) (A) (A) (A) (A) (A) (A) (A) (A) (A) (A) (A)
                 (A) (A)
 The electronic state is 1-A.
 Alpha  occ. eigenvalues -- -104.84570 -20.56962 -11.36563 -11.31007 -11.26233
 Alpha  occ. eigenvalues --  -11.26097 -11.25608 -11.25600 -11.24770 -11.24709
 Alpha  occ. eigenvalues --  -10.57207  -8.04035  -8.03744  -8.03736  -1.41130
 Alpha  occ. eigenvalues --   -1.17120  -1.15418  -1.05187  -1.02991  -0.96857
 Alpha  occ. eigenvalues --   -0.86964  -0.83828  -0.77104  -0.72676  -0.66949
 Alpha  occ. eigenvalues --   -0.66760  -0.64094  -0.62647  -0.60650  -0.60105
 Alpha  occ. eigenvalues --   -0.58321  -0.54056  -0.52624  -0.50582  -0.50315
 Alpha  occ. eigenvalues --   -0.47938  -0.45417  -0.43021  -0.35465  -0.34904
 Alpha virt. eigenvalues --    0.04924   0.06624   0.07746   0.08365   0.08414
 Alpha virt. eigenvalues --    0.09902   0.10022   0.10150   0.11753   0.11917
 Alpha virt. eigenvalues --    0.12582   0.12816   0.13609   0.14708   0.15228
 Alpha virt. eigenvalues --    0.15800   0.16069   0.16499   0.17182   0.18513
 Alpha virt. eigenvalues --    0.19472   0.20912   0.21083   0.21739   0.21859
 Alpha virt. eigenvalues --    0.22301   0.23172   0.23617   0.24896   0.25566
 Alpha virt. eigenvalues --    0.26410   0.27179   0.27604   0.28396   0.28679
 Alpha virt. eigenvalues --    0.29584   0.30092   0.30908   0.31546   0.32353
 Alpha virt. eigenvalues --    0.33176   0.33725   0.34513   0.35646   0.36407
 Alpha virt. eigenvalues --    0.36854   0.38645   0.39263   0.40598   0.41130
 Alpha virt. eigenvalues --    0.43103   0.43947   0.46515   0.47075   0.47549
 Alpha virt. eigenvalues --    0.48840   0.50927   0.54952   0.55859   0.58310
 Alpha virt. eigenvalues --    0.61492   0.61881   0.62613   0.64029   0.66167
 Alpha virt. eigenvalues --    0.68672   0.70227   0.71470   0.71872   0.72280
 Alpha virt. eigenvalues --    0.73423   0.74584   0.76278   0.77652   0.79643
 Alpha virt. eigenvalues --    0.81403   0.82194   0.83235   0.85360   0.85904
 Alpha virt. eigenvalues --    0.87875   0.88550   0.90107   0.91859   0.92025
 Alpha virt. eigenvalues --    0.93666   0.94135   0.96028   0.99687   1.00298
 Alpha virt. eigenvalues --    1.00427   1.02101   1.05821   1.07195   1.07778
 Alpha virt. eigenvalues --    1.08938   1.10414   1.11135   1.12770   1.14772
 Alpha virt. eigenvalues --    1.16310   1.17195   1.19732   1.20078   1.22275
 Alpha virt. eigenvalues --    1.25224   1.27313   1.28187   1.29960   1.31528
 Alpha virt. eigenvalues --    1.35182   1.37167   1.38176   1.41651   1.41981
 Alpha virt. eigenvalues --    1.45913   1.48096   1.49613   1.51848   1.56389
 Alpha virt. eigenvalues --    1.65123   1.72617   1.74242   1.75402   1.76742
 Alpha virt. eigenvalues --    1.77341   1.81499   1.82586   1.82952   1.83713
 Alpha virt. eigenvalues --    1.87282   1.89756   1.91491   1.92287   1.92774
 Alpha virt. eigenvalues --    1.95452   1.98816   2.02822   2.03409   2.04358
 Alpha virt. eigenvalues --    2.04985   2.07516   2.09774   2.17977   2.20641
 Alpha virt. eigenvalues --    2.20864   2.21780   2.23255   2.24198   2.25575
 Alpha virt. eigenvalues --    2.26615   2.31481   2.34514   2.35805   2.36905
 Alpha virt. eigenvalues --    2.39027   2.46812   2.49352   2.54361   2.60266
 Alpha virt. eigenvalues --    2.64731   2.67039   2.68464   2.72595   2.74029
 Alpha virt. eigenvalues --    2.74545   2.76345   2.79134   2.85035   2.85589
 Alpha virt. eigenvalues --    2.87793   2.95345   2.96877   2.99719   3.00431
 Alpha virt. eigenvalues --    3.03562   3.04745   3.05214   3.06142   3.08523
 Alpha virt. eigenvalues --    3.10531   3.17119   3.18345   3.19584   3.21334
 Alpha virt. eigenvalues --    3.22454   3.24834   3.28053   3.29592   3.34083
 Alpha virt. eigenvalues --    3.37410   3.46906   3.48902   3.60076   3.61993
 Alpha virt. eigenvalues --    3.65544   3.73053   3.75215   3.78162   3.88012
 Alpha virt. eigenvalues --    3.91185   3.92588   3.98835   4.01615   4.15022
 Alpha virt. eigenvalues --    4.18815   4.38942   4.43066   4.52063   4.55604
 Alpha virt. eigenvalues --    4.58836   4.77606   5.25619   5.61971   5.76088
 Alpha virt. eigenvalues --    6.28499  10.45076  24.73484  24.93420  24.98628
 Alpha virt. eigenvalues --   25.08834  25.09136  25.19810  25.23205  25.32073
 Alpha virt. eigenvalues --   26.75871  26.78911  27.28205  51.69199 219.31027
          Condensed to atoms (all electrons):
              1          2          3          4          5          6
     1  C    7.003516  -1.962029   0.062589  -0.169060   0.890641   0.115889
     2  C   -1.962029  13.208709  -1.618648  -3.562797  -1.306028   0.503795
     3  C    0.062589  -1.618648  14.679340  -0.536646  -1.860398  -0.794747
     4  C   -0.169060  -3.562797  -0.536646  12.308159  -1.497535   0.203105
     5  C    0.890641  -1.306028  -1.860398  -1.497535   8.759711   0.273889
     6  C    0.115889   0.503795  -0.794747   0.203105   0.273889   5.436981
     7  H    0.407130  -0.028981   0.016400  -0.003514  -0.009796  -0.018085
     8  H   -0.025989   0.369459  -0.001112   0.001580   0.001823  -0.007999
     9  H   -0.003547  -0.022392  -0.020789   0.443474  -0.063979  -0.019247
    10  H   -0.004863  -0.004819   0.012196  -0.068746   0.437445  -0.005761
    11  H   -0.004232  -0.026803   0.019475  -0.035812  -0.003854   0.422968
    12  C    0.180168   0.162309  -7.237733   0.475010   1.658250   0.080186
    13  C   -0.162935  -0.006491   1.469410  -0.283328  -0.720548  -0.027679
    14  H   -0.005332   0.017811   0.101533  -0.036143  -0.012557   0.001844
    15  H    0.001590  -0.008706  -0.018678   0.013816  -0.006564  -0.000011
    16  O    0.031352   0.012565   0.016659  -0.136284  -0.019406  -0.010248
    17  Cl   0.000452  -0.075134   0.307421   0.176743  -0.050600   0.002193
              7          8          9         10         11         12
     1  C    0.407130  -0.025989  -0.003547  -0.004863  -0.004232   0.180168
     2  C   -0.028981   0.369459  -0.022392  -0.004819  -0.026803   0.162309
     3  C    0.016400  -0.001112  -0.020789   0.012196   0.019475  -7.237733
     4  C   -0.003514   0.001580   0.443474  -0.068746  -0.035812   0.475010
     5  C   -0.009796   0.001823  -0.063979   0.437445  -0.003854   1.658250
     6  C   -0.018085  -0.007999  -0.019247  -0.005761   0.422968   0.080186
     7  H    0.445641  -0.002861   0.000015  -0.000051  -0.003183   0.009314
     8  H   -0.002861   0.433038   0.000043   0.000013  -0.000036   0.033109
     9  H    0.000015   0.000043   0.450517  -0.002782  -0.000057   0.048147
    10  H   -0.000051   0.000013  -0.002782   0.444649  -0.003196   0.006586
    11  H   -0.003183  -0.000036  -0.000057  -0.003196   0.440720   0.003304
    12  C    0.009314   0.033109   0.048147   0.006586   0.003304  14.191656
    13  C    0.000501   0.002085   0.006019   0.001470  -0.000237  -2.956830
    14  H    0.000001  -0.000054   0.001058   0.000042  -0.000002  -0.219186
    15  H    0.000000  -0.000003   0.000287  -0.000003   0.000000  -0.079090
    16  O    0.000015   0.002832  -0.000207   0.000013   0.000001   0.237633
    17  Cl  -0.000022  -0.000399  -0.001319   0.000013  -0.000009  -0.480757
             13         14         15         16         17
     1  C   -0.162935  -0.005332   0.001590   0.031352   0.000452
     2  C   -0.006491   0.017811  -0.008706   0.012565  -0.075134
     3  C    1.469410   0.101533  -0.018678   0.016659   0.307421
     4  C   -0.283328  -0.036143   0.013816  -0.136284   0.176743
     5  C   -0.720548  -0.012557  -0.006564  -0.019406  -0.050600
     6  C   -0.027679   0.001844  -0.000011  -0.010248   0.002193
     7  H    0.000501   0.000001   0.000000   0.000015  -0.000022
     8  H    0.002085  -0.000054  -0.000003   0.002832  -0.000399
     9  H    0.006019   0.001058   0.000287  -0.000207  -0.001319
    10  H    0.001470   0.000042  -0.000003   0.000013   0.000013
    11  H   -0.000237  -0.000002   0.000000   0.000001  -0.000009
    12  C   -2.956830  -0.219186  -0.079090   0.237633  -0.480757
    13  C    8.021929   0.490016   0.485198   0.058188  -0.031030
    14  H    0.490016   0.475673  -0.027360   0.009404  -0.026168
    15  H    0.485198  -0.027360   0.439250  -0.008020  -0.041086
    16  O    0.058188   0.009404  -0.008020   8.209411   0.002067
    17  Cl  -0.031030  -0.026168  -0.041086   0.002067  17.255079
 Mulliken atomic charges:
              1
     1  C   -0.355340
     2  C    0.348180
     3  C    1.403730
     4  C   -1.292022
     5  C   -0.470493
     6  C   -0.157073
     7  H    0.187475
     8  H    0.194470
     9  H    0.184759
    10  H    0.187794
    11  H    0.190955
    12  C   -0.112075
    13  C   -0.345737
    14  H    0.229419
    15  H    0.249380
    16  O   -0.405977
    17  Cl  -0.037445
 Sum of Mulliken charges=   0.00000
 Atomic charges with hydrogens summed into heavy atoms:
              1
     1  C   -0.167865
     2  C    0.542650
     3  C    1.403730
     4  C   -1.107263
     5  C   -0.282700
     6  C    0.033882
     7  H    0.000000
     8  H    0.000000
     9  H    0.000000
    10  H    0.000000
    11  H    0.000000
    12  C   -0.112075
    13  C    0.133062
    14  H    0.000000
    15  H    0.000000
    16  O   -0.405977
    17  Cl  -0.037445
 Sum of Mulliken charges=   0.00000
 Electronic spatial extent (au):  <R**2>=  1951.0497
 Charge=     0.0000 electrons
 Dipole moment (field-independent basis, Debye):
    X=    -3.9517    Y=    -3.8858    Z=     1.6109  Tot=     5.7715
 Quadrupole moment (field-independent basis, Debye-Ang):
   XX=   -61.1886   YY=   -67.8506   ZZ=   -66.5199
   XY=    -3.0969   XZ=     6.4179   YZ=    -5.6042
 Traceless Quadrupole moment (field-independent basis, Debye-Ang):
   XX=     3.9978   YY=    -2.6642   ZZ=    -1.3335
   XY=    -3.0969   XZ=     6.4179   YZ=    -5.6042
 Octapole moment (field-independent basis, Debye-Ang**2):
  XXX=   -41.6529  YYY=   -19.7493  ZZZ=     2.8686  XYY=   -17.5196
  XXY=    -6.6233  XXZ=    -1.8064  XZZ=    17.8915  YZZ=     0.5097
  YYZ=    -1.9669  XYZ=     1.7690
 Hexadecapole moment (field-independent basis, Debye-Ang**3):
 XXXX= -1806.9590 YYYY=  -495.1967 ZZZZ=  -190.9747 XXXY=    22.5381
 XXXZ=    59.8480 YYYX=   -16.1982 YYYZ=   -26.8331 ZZZX=    -1.6313
 ZZZY=     4.1981 XXYY=  -392.6262 XXZZ=  -353.0541 YYZZ=  -115.7474
 XXYZ=   -14.3874 YYXZ=    -1.3051 ZZXY=    -7.7815
 N-N= 5.440329949570D+02 E-N=-3.074424154238D+03  KE= 8.409418404535D+02
 1|1|UNPC-UNK|SP|RMP2-FC|6-311+G(d,p)|C8H7Cl1O1|PCUSER|15-Oct-2017|0||#
  MP2/6-311+G(D,P) SCRF=(SOLVENT=ETHANOL) GEOM=CONNECTIVITY||Title Card
  Required||0,1|C|C,1,1.39562951|C,2,1.40548844,1,120.12599899|C,3,1.40
 537942,2,119.62593546,1,-1.95879395,0|C,4,1.39834382,3,120.00121653,2,
 1.49697108,0|C,5,1.3995361,4,120.20590595,3,-1.06514864,0|H,1,1.086627
 38,2,119.8542665,3,-179.38944951,0|H,2,1.08605683,1,121.13162333,6,-17
 9.27764747,0|H,4,1.08552057,3,120.84174715,2,179.84011046,0|H,5,1.0865
 4766,4,119.7254284,3,179.99177357,0|H,6,1.08672227,5,120.01912439,4,17
 9.86135709,0|C,3,1.49406761,2,118.13286946,1,-178.15066587,0|C,12,1.52
 397081,3,118.79086535,2,-169.83856503,0|H,13,1.09111093,12,111.7373862
 ,3,-19.31573476,0|H,13,1.08884056,12,108.22075165,3,-141.16102894,0|O,
 12,1.22263554,3,121.75341027,2,10.8184831,0|Cl,13,1.78484504,12,110.18
 50184,3,100.6416221,0||Version=x86-Win32-G03RevB.05|State=1-A|HF=-841.
 4943799|MP2=-842.9303449|RMSD=8.590e-009|PG=C01 [X(C8H7Cl1O1)]||@


 Once you get people laughing, they're
 listening and you can tell them almost anything.
                                 -- Herb Gardner
 Job cpu time:  0 days  0 hours  8 minutes  3.0 seconds.
 File lengths (MBytes):  RWF=   1573 Int=      0 D2E=      0 Chk=     17 Scr=      1
 Normal termination of Gaussian 03 at Sun Oct 15 16:01:48 2017.
