# Supplementary material for: Conformational preferences of α-fluoroketones may influence their reactivity
Source: Beilstein J Org Chem. 2017 Dec 29;13:2915–21. doi: 10.3762/bjoc.13.284 (PMC5753061; doi:10.3762/bjoc.13.284)
Supplement: File 2 — Details of computational conformational analysis. [file Beilstein_J_Org_Chem-13-2915-s002.zip › Computation/CH2Cl90_1.out]

 Entering Link 1 = C:\G03W\l1.exe PID=      6288.
  
 Copyright (c) 1988,1990,1992,1993,1995,1998,2003, Gaussian, Inc.
                  All Rights Reserved.
  
 This is the Gaussian(R) 03 program.  It is based on the
 the Gaussian(R) 98 system (copyright 1998, Gaussian, Inc.),
 the Gaussian(R) 94 system (copyright 1995, Gaussian, Inc.),
 the Gaussian 92(TM) system (copyright 1992, Gaussian, Inc.),
 the Gaussian 90(TM) system (copyright 1990, Gaussian, Inc.),
 the Gaussian 88(TM) system (copyright 1988, Gaussian, Inc.),
 the Gaussian 86(TM) system (copyright 1986, Carnegie Mellon
 University), and the Gaussian 82(TM) system (copyright 1983,
 Carnegie Mellon University). Gaussian is a federally registered
 trademark of Gaussian, Inc.
  
 This software contains proprietary and confidential information,
 including trade secrets, belonging to Gaussian, Inc.
  
 This software is provided under written license and may be
 used, copied, transmitted, or stored only in accord with that
 written license.
  
 The following legend is applicable only to US Government
 contracts under DFARS:
  
                    RESTRICTED RIGHTS LEGEND
  
 Use, duplication or disclosure by the US Government is subject
 to restrictions as set forth in subparagraph (c)(1)(ii) of the
 Rights in Technical Data and Computer Software clause at DFARS
 252.227-7013.
  
 Gaussian, Inc.
 Carnegie Office Park, Building 6, Pittsburgh, PA 15106 USA
  
 The following legend is applicable only to US Government
 contracts under FAR:
  
                    RESTRICTED RIGHTS LEGEND
  
 Use, reproduction and disclosure by the US Government is subject
 to restrictions as set forth in subparagraph (c) of the
 Commercial Computer Software - Restricted Rights clause at FAR
 52.227-19.
  
 Gaussian, Inc.
 Carnegie Office Park, Building 6, Pittsburgh, PA 15106 USA
  
  
 ---------------------------------------------------------------
 Warning -- This program may not be used in any manner that
 competes with the business of Gaussian, Inc. or will provide
 assistance to any competitor of Gaussian, Inc.  The licensee
 of this program is prohibited from giving any competitor of
 Gaussian, Inc. access to this program.  By using this program,
 the user acknowledges that Gaussian, Inc. is engaged in the
 business of creating and licensing software in the field of
 computational chemistry and represents and warrants to the
 licensee that it is not a competitor of Gaussian, Inc. and that
 it will not use this program in any manner prohibited above.
 ---------------------------------------------------------------
  

 Cite this work as:
 Gaussian 03, Revision B.05,
 M. J. Frisch, G. W. Trucks, H. B. Schlegel, G. E. Scuseria, 
 M. A. Robb, J. R. Cheeseman, J. A. Montgomery, Jr., T. Vreven, 
 K. N. Kudin, J. C. Burant, J. M. Millam, S. S. Iyengar, J. Tomasi, 
 V. Barone, B. Mennucci, M. Cossi, G. Scalmani, N. Rega, 
 G. A. Petersson, H. Nakatsuji, M. Hada, M. Ehara, K. Toyota, 
 R. Fukuda, J. Hasegawa, M. Ishida, T. Nakajima, Y. Honda, O. Kitao, 
 H. Nakai, M. Klene, X. Li, J. E. Knox, H. P. Hratchian, J. B. Cross, 
 C. Adamo, J. Jaramillo, R. Gomperts, R. E. Stratmann, O. Yazyev, 
 A. J. Austin, R. Cammi, C. Pomelli, J. W. Ochterski, P. Y. Ayala, 
 K. Morokuma, G. A. Voth, P. Salvador, J. J. Dannenberg, 
 V. G. Zakrzewski, S. Dapprich, A. D. Daniels, M. C. Strain, 
 O. Farkas, D. K. Malick, A. D. Rabuck, K. Raghavachari, 
 J. B. Foresman, J. V. Ortiz, Q. Cui, A. G. Baboul, S. Clifford, 
 J. Cioslowski, B. B. Stefanov, G. Liu, A. Liashenko, P. Piskorz, 
 I. Komaromi, R. L. Martin, D. J. Fox, T. Keith, M. A. Al-Laham, 
 C. Y. Peng, A. Nanayakkara, M. Challacombe, P. M. W. Gill, 
 B. Johnson, W. Chen, M. W. Wong, C. Gonzalez, and J. A. Pople, 
 Gaussian, Inc., Pittsburgh PA, 2003.
 
 **********************************************
 Gaussian 03:  x86-Win32-G03RevB.05  8-Nov-2003
                  03-Aug-2017 
 **********************************************
 %chk=CH2F.chk
 %mem=6MW
 %nproc=1
 Will use up to    1 processors via shared memory.
 Default route:  MaxDisk=2000MB
 ------------------------------------
 # mp2/6-311+g(d,p) geom=connectivity
 ------------------------------------
 1/38=1,57=2/1;
 2/17=6,18=5,40=1/2;
 3/5=4,6=6,7=111,11=9,16=1,25=1,30=1/1,2,3;
 4//1;
 5/5=2,38=5/2;
 8/10=2,27=262144000/1;
 9/16=-3,27=262144000/6;
 6/7=2,8=2,9=2,10=2/1;
 99/5=1,9=1/99;
 -------------------
 Title Card Required
 -------------------
 Symbolic Z-matrix:
 Charge =  0 Multiplicity = 1
 C
 C                    1    B1
 C                    2    B2       1    A1
 C                    3    B3       2    A2       1    D1       0
 C                    4    B4       3    A3       2    D2       0
 C                    5    B5       4    A4       3    D3       0
 H                    1    B6       2    A5       3    D4       0
 H                    2    B7       1    A6       6    D5       0
 H                    4    B8       3    A7       2    D6       0
 H                    5    B9       4    A8       3    D7       0
 H                    6    B10      5    A9       4    D8       0
 C                    3    B11      2    A10      1    D9       0
 C                    12   B12      3    A11      2    D10      0
 H                    13   B13      12   A12      3    D11      0
 H                    13   B14      12   A13      3    D12      0
 O                    12   B15      3    A14      2    D13      0
 Cl                   13   B16      12   A15      3    D14      0
       Variables:
  B1                    1.39563                  
  B2                    1.40549                  
  B3                    1.40538                  
  B4                    1.39834                  
  B5                    1.39954                  
  B6                    1.08663                  
  B7                    1.08606                  
  B8                    1.08552                  
  B9                    1.08655                  
  B10                   1.08672                  
  B11                   1.49407                  
  B12                   1.52397                  
  B13                   1.09111                  
  B14                   1.08884                  
  B15                   1.22264                  
  B16                   1.78485                  
  A1                  120.126                    
  A2                  119.62594                  
  A3                  120.00122                  
  A4                  120.20591                  
  A5                  119.85427                  
  A6                  121.13162                  
  A7                  120.84175                  
  A8                  119.72543                  
  A9                  120.01912                  
  A10                 118.13287                  
  A11                 118.79087                  
  A12                 111.73739                  
  A13                 108.22075                  
  A14                 121.75341                  
  A15                 110.18502                  
  D1                   -1.95879                  
  D2                    1.49697                  
  D3                   -1.06515                  
  D4                 -179.38945                  
  D5                 -179.27765                  
  D6                  179.84011                  
  D7                  179.99177                  
  D8                  179.86136                  
  D9                 -178.15067                  
  D10                -169.83857                  
  D11                 -29.31573                  
  D12                -151.16103                  
  D13                  10.81848                  
  D14                  90.64162                  
 
                          Input orientation:                          
 ---------------------------------------------------------------------
 Center     Atomic     Atomic              Coordinates (Angstroms)
 Number     Number      Type              X           Y           Z
 ---------------------------------------------------------------------
    1          6             0        0.000000    0.000000    0.000000
    2          6             0        0.000000    0.000000    1.395630
    3          6             0        1.215640    0.000000    2.101049
    4          6             0        2.429323   -0.041757    1.393714
    5          6             0        2.423695   -0.051369   -0.004586
    6          6             0        1.211443   -0.041992   -0.703913
    7          1             0       -0.942372    0.010042   -0.540918
    8          1             0       -0.929419    0.020489    1.957127
    9          1             0        3.379600   -0.039945    1.918427
   10          1             0        3.364661   -0.083566   -0.546927
   11          1             0        1.210638   -0.047227   -1.790623
   12          6             0        1.164022   -0.042519    3.593619
   13          6             0        2.448524    0.192101    4.379428
   14          1             0        3.328694   -0.129095    3.820271
   15          1             0        2.376025   -0.351002    5.320362
   16          8             0        0.124541   -0.271404    4.195225
   17         17             0        2.636167    1.928209    4.748738
 ---------------------------------------------------------------------
                    Distance matrix (angstroms):
                    1          2          3          4          5
     1  C    0.000000
     2  C    1.395630   0.000000
     3  C    2.427383   1.405488   0.000000
     4  C    2.801034   2.429682   1.405379   0.000000
     5  C    2.424244   2.799561   2.428113   1.398344   0.000000
     6  C    1.401732   2.424343   2.805280   2.425545   1.399536
     7  H    1.086627   2.153691   3.411321   3.887648   3.409081
     8  H    2.166700   1.086057   2.149980   3.406238   3.885468
     9  H    3.886342   3.420031   2.172019   1.085521   2.147525
    10  H    3.409846   3.886058   3.411311   2.154690   1.086548
    11  H    2.161991   3.408823   3.891961   3.409578   2.159040
    12  C    3.777678   2.487551   1.494068   2.537828   3.812340
    13  C    5.021111   3.864611   2.597675   2.994920   4.390839
    14  H    5.068662   4.120164   2.727157   2.589339   3.931233
    15  H    5.837375   4.601328   3.440010   3.939167   5.333584
    16  O    4.205839   2.815476   2.376916   3.634999   4.793009
    17  Cl   5.763495   4.680887   3.570174   3.896119   5.153442
                    6          7          8          9         10
     6  C    0.000000
     7  H    2.160601   0.000000
     8  H    3.415894   2.498101   0.000000
     9  H    3.402584   4.972959   4.309617   0.000000
    10  H    2.159333   4.308054   4.971945   2.465785   0.000000
    11  H    1.086722   2.490079   4.316255   4.296685   2.487552
    12  C    4.297794   4.640480   2.657926   2.777600   4.689202
    13  C    5.236938   5.978388   4.160227   2.641453   5.018393
    14  H    4.995856   6.105844   4.650291   1.904612   4.367583
    15  H    6.143584   6.745126   4.730255   3.560488   5.956005
    16  O    5.023499   4.862979   2.491007   3.979044   5.746447
    17  Cl   5.970170   6.668266   4.913847   3.526611   5.711568
                   11         12         13         14         15
    11  H    0.000000
    12  C    5.384445   0.000000
    13  C    6.297552   1.523971   0.000000
    14  H    5.997915   2.178227   1.091111   0.000000
    15  H    7.212247   2.132078   1.088841   1.790836   0.000000
    16  O    6.087711   1.222636   2.376902   3.229154   2.518224
    17  Cl   6.978375   2.717587   1.784845   2.360963   2.364155
                   16         17
    16  O    0.000000
    17  Cl   3.384219   0.000000
 Stoichiometry    C8H7ClO
 Framework group  C1[X(C8H7ClO)]
 Deg. of freedom    45
 Full point group                 C1      NOp   1
 Largest Abelian subgroup         C1      NOp   1
 Largest concise Abelian subgroup C1      NOp   1
                         Standard orientation:                         
 ---------------------------------------------------------------------
 Center     Atomic     Atomic              Coordinates (Angstroms)
 Number     Number      Type              X           Y           Z
 ---------------------------------------------------------------------
    1          6             0       -2.783314    0.727223   -0.560138
    2          6             0       -1.475498    1.164215   -0.344644
    3          6             0       -0.515049    0.283256    0.181516
    4          6             0       -0.889276   -1.026440    0.527554
    5          6             0       -2.203358   -1.456441    0.318621
    6          6             0       -3.154944   -0.579306   -0.214124
    7          1             0       -3.519822    1.409156   -0.976410
    8          1             0       -1.173180    2.176628   -0.595929
    9          1             0       -0.163073   -1.723974    0.933054
   10          1             0       -2.487777   -2.470001    0.587673
   11          1             0       -4.174771   -0.917356   -0.377345
   12          6             0        0.860374    0.809446    0.433655
   13          6             0        1.971166   -0.175295    0.778493
   14          1             0        1.584510   -1.057055    1.291834
   15          1             0        2.700665    0.339060    1.402067
   16          8             0        1.111469    2.004897    0.381826
   17         17             0        2.793005   -0.722094   -0.708538
 ---------------------------------------------------------------------
 Rotational constants (GHZ):      2.2907139      0.6733368      0.5746402
 Standard basis: 6-311+G(d,p) (5D, 7F)
 There are   270 symmetry adapted basis functions of A   symmetry.
 Integral buffers will be    262144 words long.
 Raffenetti 1 integral format.
 Two-electron integral symmetry is turned on.
   270 basis functions,   433 primitive gaussians,   280 cartesian basis functions
    40 alpha electrons       40 beta electrons
       nuclear repulsion energy       545.7014042068 Hartrees.
 NAtoms=   17 NActive=   17 NUniq=   17 SFac= 1.00D+00 NAtFMM=   60 Big=F
 One-electron integrals computed using PRISM.
 NBasis=   270 RedAO= T  NBF=   270
 NBsUse=   270 1.00D-06 NBFU=   270
 Harris functional with IExCor=  205 diagonalized for initial guess.
 ExpMin= 4.38D-02 ExpMax= 1.06D+05 ExpMxC= 3.62D+03 IAcc=2 IRadAn=         4 AccDes= 0.00D+00
 HarFok:  IExCor= 205 AccDes= 0.00D+00 IRadAn=         4 IDoV=1
 ScaDFX=  1.000000  1.000000  1.000000  1.000000
 Initial guess orbital symmetries:
       Occupied  (A) (A) (A) (A) (A) (A) (A) (A) (A) (A) (A) (A)
                 (A) (A) (A) (A) (A) (A) (A) (A) (A) (A) (A) (A)
                 (A) (A) (A) (A) (A) (A) (A) (A) (A) (A) (A) (A)
                 (A) (A) (A) (A)
       Virtual   (A) (A) (A) (A) (A) (A) (A) (A) (A) (A) (A) (A)
                 (A) (A) (A) (A) (A) (A) (A) (A) (A) (A) (A) (A)
                 (A) (A) (A) (A) (A) (A) (A) (A) (A) (A) (A) (A)
                 (A) (A) (A) (A) (A) (A) (A) (A) (A) (A) (A) (A)
                 (A) (A) (A) (A) (A) (A) (A) (A) (A) (A) (A) (A)
                 (A) (A) (A) (A) (A) (A) (A) (A) (A) (A) (A) (A)
                 (A) (A) (A) (A) (A) (A) (A) (A) (A) (A) (A) (A)
                 (A) (A) (A) (A) (A) (A) (A) (A) (A) (A) (A) (A)
                 (A) (A) (A) (A) (A) (A) (A) (A) (A) (A) (A) (A)
                 (A) (A) (A) (A) (A) (A) (A) (A) (A) (A) (A) (A)
                 (A) (A) (A) (A) (A) (A) (A) (A) (A) (A) (A) (A)
                 (A) (A) (A) (A) (A) (A) (A) (A) (A) (A) (A) (A)
                 (A) (A) (A) (A) (A) (A) (A) (A) (A) (A) (A) (A)
                 (A) (A) (A) (A) (A) (A) (A) (A) (A) (A) (A) (A)
                 (A) (A) (A) (A) (A) (A) (A) (A) (A) (A) (A) (A)
                 (A) (A) (A) (A) (A) (A) (A) (A) (A) (A) (A) (A)
                 (A) (A) (A) (A) (A) (A) (A) (A) (A) (A) (A) (A)
                 (A) (A) (A) (A) (A) (A) (A) (A) (A) (A) (A) (A)
                 (A) (A) (A) (A) (A) (A) (A) (A) (A) (A) (A) (A)
                 (A) (A)
 The electronic state of the initial guess is 1-A.
 Requested convergence on RMS density matrix=1.00D-08 within 128 cycles.
 Requested convergence on MAX density matrix=1.00D-06.
 Requested convergence on             energy=1.00D-06.
 No special actions if energy rises.
 SCF Done:  E(RHF) =  -841.480024688     A.U. after   17 cycles
             Convg  =    0.4933D-08             -V/T =  2.0007
             S**2   =   0.0000
 ExpMin= 4.38D-02 ExpMax= 1.06D+05 ExpMxC= 3.62D+03 IAcc=3 IRadAn=         5 AccDes= 0.00D+00
 HarFok:  IExCor= 205 AccDes= 0.00D+00 IRadAn=         5 IDoV=1
 ScaDFX=  1.000000  1.000000  1.000000  1.000000
 Range of M.O.s used for correlation:    15   270
 NBasis=   270 NAE=    40 NBE=    40 NFC=    14 NFV=     0
 NROrb=    256 NOA=    26 NOB=    26 NVA=   230 NVB=   230

 **** Warning!!: The largest alpha MO coefficient is  0.15999949D+03

 Disk-based method using OVN memory for  9 occupieds at a time.
 Estimated scratch disk usage=   192442948 words.
 Actual    scratch disk usage=   192075844 words.
 JobTyp=1 Pass  1:  I=   1 to   9 NPSUse=  1 ParTrn=F ParDer=F DoDerP=F.
 JobTyp=1 Pass  2:  I=  10 to  18 NPSUse=  1 ParTrn=F ParDer=F DoDerP=F.
 JobTyp=1 Pass  3:  I=  19 to  26 NPSUse=  1 ParTrn=F ParDer=F DoDerP=F.
 Spin components of T(2) and E(2):
     alpha-alpha T2 =       0.7044411555D-01 E2=     -0.1913613935D+00
     alpha-beta  T2 =       0.3679842794D+00 E2=     -0.1057759844D+01
     beta-beta   T2 =       0.7044411555D-01 E2=     -0.1913613935D+00
 ANorm=    0.1228361718D+01
 E2 =    -0.1440482631D+01 EUMP2 =    -0.84292050731916D+03

 **********************************************************************

            Population analysis using the SCF density.

 **********************************************************************

 Orbital symmetries:
       Occupied  (A) (A) (A) (A) (A) (A) (A) (A) (A) (A) (A) (A)
                 (A) (A) (A) (A) (A) (A) (A) (A) (A) (A) (A) (A)
                 (A) (A) (A) (A) (A) (A) (A) (A) (A) (A) (A) (A)
                 (A) (A) (A) (A)
       Virtual   (A) (A) (A) (A) (A) (A) (A) (A) (A) (A) (A) (A)
                 (A) (A) (A) (A) (A) (A) (A) (A) (A) (A) (A) (A)
                 (A) (A) (A) (A) (A) (A) (A) (A) (A) (A) (A) (A)
                 (A) (A) (A) (A) (A) (A) (A) (A) (A) (A) (A) (A)
                 (A) (A) (A) (A) (A) (A) (A) (A) (A) (A) (A) (A)
                 (A) (A) (A) (A) (A) (A) (A) (A) (A) (A) (A) (A)
                 (A) (A) (A) (A) (A) (A) (A) (A) (A) (A) (A) (A)
                 (A) (A) (A) (A) (A) (A) (A) (A) (A) (A) (A) (A)
                 (A) (A) (A) (A) (A) (A) (A) (A) (A) (A) (A) (A)
                 (A) (A) (A) (A) (A) (A) (A) (A) (A) (A) (A) (A)
                 (A) (A) (A) (A) (A) (A) (A) (A) (A) (A) (A) (A)
                 (A) (A) (A) (A) (A) (A) (A) (A) (A) (A) (A) (A)
                 (A) (A) (A) (A) (A) (A) (A) (A) (A) (A) (A) (A)
                 (A) (A) (A) (A) (A) (A) (A) (A) (A) (A) (A) (A)
                 (A) (A) (A) (A) (A) (A) (A) (A) (A) (A) (A) (A)
                 (A) (A) (A) (A) (A) (A) (A) (A) (A) (A) (A) (A)
                 (A) (A) (A) (A) (A) (A) (A) (A) (A) (A) (A) (A)
                 (A) (A) (A) (A) (A) (A) (A) (A) (A) (A) (A) (A)
                 (A) (A) (A) (A) (A) (A) (A) (A) (A) (A) (A) (A)
                 (A) (A)
 The electronic state is 1-A.
 Alpha  occ. eigenvalues -- -104.84018 -20.56358 -11.35805 -11.31353 -11.27024
 Alpha  occ. eigenvalues --  -11.26590 -11.26559 -11.26131 -11.25893 -11.25670
 Alpha  occ. eigenvalues --  -10.56647  -8.03477  -8.03175  -8.03167  -1.40212
 Alpha  occ. eigenvalues --   -1.17655  -1.15197  -1.05608  -1.03752  -0.96849
 Alpha  occ. eigenvalues --   -0.87517  -0.84659  -0.77513  -0.72930  -0.67459
 Alpha  occ. eigenvalues --   -0.66737  -0.64822  -0.62702  -0.61293  -0.59859
 Alpha  occ. eigenvalues --   -0.58956  -0.54051  -0.53203  -0.51518  -0.50192
 Alpha  occ. eigenvalues --   -0.47343  -0.44958  -0.42427  -0.35909  -0.35451
 Alpha virt. eigenvalues --    0.05067   0.05536   0.06661   0.07559   0.08163
 Alpha virt. eigenvalues --    0.08916   0.09641   0.09925   0.11509   0.11717
 Alpha virt. eigenvalues --    0.12047   0.12749   0.13634   0.14530   0.14961
 Alpha virt. eigenvalues --    0.15631   0.16034   0.16636   0.16804   0.18441
 Alpha virt. eigenvalues --    0.19038   0.20205   0.20707   0.21052   0.21688
 Alpha virt. eigenvalues --    0.22072   0.22776   0.23498   0.24857   0.25138
 Alpha virt. eigenvalues --    0.25884   0.26607   0.27126   0.27787   0.28311
 Alpha virt. eigenvalues --    0.29253   0.29542   0.30204   0.30808   0.31309
 Alpha virt. eigenvalues --    0.32559   0.33090   0.34244   0.34860   0.35433
 Alpha virt. eigenvalues --    0.36308   0.37746   0.39885   0.41236   0.41741
 Alpha virt. eigenvalues --    0.42596   0.44102   0.45801   0.46354   0.47801
 Alpha virt. eigenvalues --    0.48402   0.50667   0.54179   0.56348   0.58582
 Alpha virt. eigenvalues --    0.61135   0.62135   0.63232   0.63778   0.65976
 Alpha virt. eigenvalues --    0.67877   0.69609   0.71059   0.71225   0.71368
 Alpha virt. eigenvalues --    0.72557   0.74116   0.76087   0.78004   0.79582
 Alpha virt. eigenvalues --    0.81027   0.81634   0.82940   0.84555   0.85876
 Alpha virt. eigenvalues --    0.87558   0.88151   0.89984   0.90830   0.91062
 Alpha virt. eigenvalues --    0.92716   0.93646   0.94773   0.98679   0.99175
 Alpha virt. eigenvalues --    0.99568   1.01946   1.05368   1.06830   1.07132
 Alpha virt. eigenvalues --    1.08690   1.09762   1.11104   1.11949   1.15914
 Alpha virt. eigenvalues --    1.16481   1.16930   1.19464   1.20278   1.22587
 Alpha virt. eigenvalues --    1.24633   1.27206   1.28142   1.29939   1.31631
 Alpha virt. eigenvalues --    1.35255   1.36488   1.38404   1.42595   1.44020
 Alpha virt. eigenvalues --    1.46792   1.47502   1.49356   1.52172   1.55770
 Alpha virt. eigenvalues --    1.65705   1.72494   1.73741   1.74650   1.76298
 Alpha virt. eigenvalues --    1.77071   1.80713   1.81486   1.82627   1.83507
 Alpha virt. eigenvalues --    1.87116   1.88991   1.89655   1.90794   1.91687
 Alpha virt. eigenvalues --    1.95716   1.98131   2.01764   2.02757   2.03654
 Alpha virt. eigenvalues --    2.04518   2.07658   2.08884   2.16681   2.19557
 Alpha virt. eigenvalues --    2.20202   2.21054   2.22242   2.23344   2.25311
 Alpha virt. eigenvalues --    2.26396   2.30241   2.33550   2.35206   2.35703
 Alpha virt. eigenvalues --    2.38866   2.46571   2.47916   2.54563   2.59418
 Alpha virt. eigenvalues --    2.64314   2.67182   2.69130   2.71635   2.72736
 Alpha virt. eigenvalues --    2.73705   2.75318   2.80110   2.84050   2.84924
 Alpha virt. eigenvalues --    2.87800   2.94241   2.95999   2.98373   2.99403
 Alpha virt. eigenvalues --    3.02985   3.03563   3.04330   3.05374   3.07414
 Alpha virt. eigenvalues --    3.10474   3.15513   3.17542   3.18583   3.21082
 Alpha virt. eigenvalues --    3.22665   3.25052   3.27206   3.29295   3.33896
 Alpha virt. eigenvalues --    3.35545   3.46363   3.48517   3.60048   3.61904
 Alpha virt. eigenvalues --    3.65279   3.73782   3.74823   3.77426   3.87642
 Alpha virt. eigenvalues --    3.90861   3.91751   3.98803   4.00726   4.15064
 Alpha virt. eigenvalues --    4.19532   4.37986   4.41929   4.51967   4.54893
 Alpha virt. eigenvalues --    4.58083   4.77103   5.24896   5.62973   5.76904
 Alpha virt. eigenvalues --    6.29523  10.45962  24.72759  24.93494  24.98809
 Alpha virt. eigenvalues --   25.08102  25.08365  25.19076  25.22352  25.31208
 Alpha virt. eigenvalues --   26.76437  26.80748  27.29971  51.69558 219.31954
          Condensed to atoms (all electrons):
              1          2          3          4          5          6
     1  C    6.887956  -1.796726  -0.147351  -0.197990   0.841088   0.126243
     2  C   -1.796726  12.990661  -1.229361  -3.547362  -1.267947   0.501098
     3  C   -0.147351  -1.229361  15.591665  -1.086831  -1.855249  -0.837497
     4  C   -0.197990  -3.547362  -1.086831  12.467425  -1.378260   0.288693
     5  C    0.841088  -1.267947  -1.855249  -1.378260   8.500965   0.246790
     6  C    0.126243   0.501098  -0.837497   0.288693   0.246790   5.399761
     7  H    0.387800  -0.021563   0.013147  -0.002132  -0.014106  -0.004677
     8  H   -0.043276   0.346269   0.022776   0.000152   0.004961  -0.013327
     9  H    0.001306  -0.031061   0.019901   0.387090  -0.029222  -0.025337
    10  H   -0.009785  -0.003989   0.007591  -0.056942   0.411050   0.009923
    11  H    0.011023  -0.037186   0.025127  -0.042010   0.009555   0.400573
    12  C    0.369279  -0.386582  -8.368020   1.089263   1.794288   0.084442
    13  C   -0.156018   0.059311   1.894352  -0.580976  -0.723329  -0.038917
    14  H   -0.006530   0.025982   0.063002  -0.048037   0.004591   0.002858
    15  H   -0.000131  -0.010247   0.015735   0.009119  -0.007966   0.000194
    16  O    0.028177   0.082119   0.073548  -0.189840  -0.029988  -0.007312
    17  Cl  -0.020470  -0.036639   0.319368   0.143496  -0.077783   0.003167
              7          8          9         10         11         12
     1  C    0.387800  -0.043276   0.001306  -0.009785   0.011023   0.369279
     2  C   -0.021563   0.346269  -0.031061  -0.003989  -0.037186  -0.386582
     3  C    0.013147   0.022776   0.019901   0.007591   0.025127  -8.368020
     4  C   -0.002132   0.000152   0.387090  -0.056942  -0.042010   1.089263
     5  C   -0.014106   0.004961  -0.029222   0.411050   0.009555   1.794288
     6  C   -0.004677  -0.013327  -0.025337   0.009923   0.400573   0.084442
     7  H    0.493082  -0.003787   0.000026  -0.000091  -0.004448   0.009939
     8  H   -0.003787   0.455330   0.000010   0.000021  -0.000060   0.050832
     9  H    0.000026   0.000010   0.511282  -0.004518  -0.000112   0.040279
    10  H   -0.000091   0.000021  -0.004518   0.496524  -0.004487   0.010059
    11  H   -0.004448  -0.000060  -0.000112  -0.004487   0.492166   0.003549
    12  C    0.009939   0.050832   0.040279   0.010059   0.003549  16.207334
    13  C    0.000265   0.003839  -0.009768   0.000919  -0.000284  -3.825232
    14  H    0.000001  -0.000072  -0.000778   0.000051  -0.000002  -0.177586
    15  H    0.000000   0.000006   0.000555  -0.000004   0.000000  -0.137133
    16  O    0.000042   0.002528  -0.000152   0.000010   0.000002   0.118143
    17  Cl  -0.000028  -0.000220   0.002870  -0.000021  -0.000010  -0.562904
             13         14         15         16         17
     1  C   -0.156018  -0.006530  -0.000131   0.028177  -0.020470
     2  C    0.059311   0.025982  -0.010247   0.082119  -0.036639
     3  C    1.894352   0.063002   0.015735   0.073548   0.319368
     4  C   -0.580976  -0.048037   0.009119  -0.189840   0.143496
     5  C   -0.723329   0.004591  -0.007966  -0.029988  -0.077783
     6  C   -0.038917   0.002858   0.000194  -0.007312   0.003167
     7  H    0.000265   0.000001   0.000000   0.000042  -0.000028
     8  H    0.003839  -0.000072   0.000006   0.002528  -0.000220
     9  H   -0.009768  -0.000778   0.000555  -0.000152   0.002870
    10  H    0.000919   0.000051  -0.000004   0.000010  -0.000021
    11  H   -0.000284  -0.000002   0.000000   0.000002  -0.000010
    12  C   -3.825232  -0.177586  -0.137133   0.118143  -0.562904
    13  C    8.382876   0.475133   0.512791   0.119120   0.143538
    14  H    0.475133   0.543634  -0.035490   0.011748  -0.036978
    15  H    0.512791  -0.035490   0.473827  -0.007206  -0.036684
    16  O    0.119120   0.011748  -0.007206   8.105826   0.005711
    17  Cl   0.143538  -0.036978  -0.036684   0.005711  17.158864
 Mulliken atomic charges:
              1
     1  C   -0.274596
     2  C    0.363221
     3  C    1.478096
     4  C   -1.254858
     5  C   -0.429439
     6  C   -0.136673
     7  H    0.146530
     8  H    0.174017
     9  H    0.137627
    10  H    0.143688
    11  H    0.146601
    12  C   -0.319949
    13  C   -0.257620
    14  H    0.178474
    15  H    0.222636
    16  O   -0.312478
    17  Cl  -0.005276
 Sum of Mulliken charges=   0.00000
 Atomic charges with hydrogens summed into heavy atoms:
              1
     1  C   -0.128066
     2  C    0.537239
     3  C    1.478096
     4  C   -1.117231
     5  C   -0.285751
     6  C    0.009928
     7  H    0.000000
     8  H    0.000000
     9  H    0.000000
    10  H    0.000000
    11  H    0.000000
    12  C   -0.319949
    13  C    0.143489
    14  H    0.000000
    15  H    0.000000
    16  O   -0.312478
    17  Cl  -0.005276
 Sum of Mulliken charges=   0.00000
 Electronic spatial extent (au):  <R**2>=  1911.3328
 Charge=     0.0000 electrons
 Dipole moment (field-independent basis, Debye):
    X=    -2.7137    Y=    -2.5633    Z=     1.3652  Tot=     3.9747
 Quadrupole moment (field-independent basis, Debye-Ang):
   XX=   -61.9878   YY=   -68.8472   ZZ=   -66.3865
   XY=    -2.0233   XZ=     5.6961   YZ=    -4.5094
 Traceless Quadrupole moment (field-independent basis, Debye-Ang):
   XX=     3.7527   YY=    -3.1067   ZZ=    -0.6460
   XY=    -2.0233   XZ=     5.6961   YZ=    -4.5094
 Octapole moment (field-independent basis, Debye-Ang**2):
  XXX=   -21.7505  YYY=   -14.9564  ZZZ=     0.4985  XYY=   -13.4355
  XXY=    -2.4935  XXZ=    -1.8218  XZZ=    17.4123  YZZ=     1.2181
  YYZ=    -1.8834  XYZ=     3.4099
 Hexadecapole moment (field-independent basis, Debye-Ang**3):
 XXXX= -1762.1152 YYYY=  -526.1574 ZZZZ=  -199.0392 XXXY=    23.5703
 XXXZ=    50.1912 YYYX=   -16.6221 YYYZ=   -21.7990 ZZZX=    -4.7090
 ZZZY=     6.2594 XXYY=  -388.5716 XXZZ=  -342.0202 YYZZ=  -117.2770
 XXYZ=    -8.7553 YYXZ=    -2.3119 ZZXY=    -8.3631
 N-N= 5.457014042068D+02 E-N=-3.077468294711D+03  KE= 8.409182019913D+02
 1|1|UNPC-UNK|SP|RMP2-FC|6-311+G(d,p)|C8H7Cl1O1|PCUSER|03-Aug-2017|0||#
  MP2/6-311+G(D,P) GEOM=CONNECTIVITY||Title Card Required||0,1|C|C,1,1.
 39562951|C,2,1.40548844,1,120.12599899|C,3,1.40537942,2,119.62593546,1
 ,-1.95879395,0|C,4,1.39834382,3,120.00121653,2,1.49697108,0|C,5,1.3995
 361,4,120.20590595,3,-1.06514864,0|H,1,1.08662738,2,119.8542665,3,-179
 .38944951,0|H,2,1.08605683,1,121.13162333,6,-179.27764747,0|H,4,1.0855
 2057,3,120.84174715,2,179.84011046,0|H,5,1.08654766,4,119.7254284,3,17
 9.99177357,0|H,6,1.08672227,5,120.01912439,4,179.86135709,0|C,3,1.4940
 6761,2,118.13286946,1,-178.15066587,0|C,12,1.52397081,3,118.79086535,2
 ,-169.83856503,0|H,13,1.09111093,12,111.7373862,3,-29.31573476,0|H,13,
 1.08884056,12,108.22075165,3,-151.16102894,0|O,12,1.22263554,3,121.753
 41027,2,10.8184831,0|Cl,13,1.78484504,12,110.1850184,3,90.6416221,0||V
 ersion=x86-Win32-G03RevB.05|State=1-A|HF=-841.4800247|MP2=-842.9205073
 |RMSD=4.933e-009|PG=C01 [X(C8H7Cl1O1)]||@


 WHEN YOU REACH FOR THE STARS, YOU MAY NOT QUITE GET ONE,
 BUT YOU WON'T COME UP WITH A HANDFUL OF MUD, EITHER.

                                         -- LEO BURNETT (AD AGENCY HEAD)
 Job cpu time:  0 days  0 hours  7 minutes 33.0 seconds.
 File lengths (MBytes):  RWF=   1514 Int=      0 D2E=      0 Chk=     17 Scr=      1
 Normal termination of Gaussian 03 at Thu Aug 03 20:41:13 2017.
