# Supplementary material for: Conformational preferences of α-fluoroketones may influence their reactivity
Source: Beilstein J Org Chem. 2017 Dec 29;13:2915–21. doi: 10.3762/bjoc.13.284 (PMC5753061; doi:10.3762/bjoc.13.284)
Supplement: File 2 — Details of computational conformational analysis. [file Beilstein_J_Org_Chem-13-2915-s002.zip › Computation/CH2Cl90_1_EtOH.out]

 Entering Link 1 = C:\G03W\l1.exe PID=      1760.
  
 Copyright (c) 1988,1990,1992,1993,1995,1998,2003, Gaussian, Inc.
                  All Rights Reserved.
  
 This is the Gaussian(R) 03 program.  It is based on the
 the Gaussian(R) 98 system (copyright 1998, Gaussian, Inc.),
 the Gaussian(R) 94 system (copyright 1995, Gaussian, Inc.),
 the Gaussian 92(TM) system (copyright 1992, Gaussian, Inc.),
 the Gaussian 90(TM) system (copyright 1990, Gaussian, Inc.),
 the Gaussian 88(TM) system (copyright 1988, Gaussian, Inc.),
 the Gaussian 86(TM) system (copyright 1986, Carnegie Mellon
 University), and the Gaussian 82(TM) system (copyright 1983,
 Carnegie Mellon University). Gaussian is a federally registered
 trademark of Gaussian, Inc.
  
 This software contains proprietary and confidential information,
 including trade secrets, belonging to Gaussian, Inc.
  
 This software is provided under written license and may be
 used, copied, transmitted, or stored only in accord with that
 written license.
  
 The following legend is applicable only to US Government
 contracts under DFARS:
  
                    RESTRICTED RIGHTS LEGEND
  
 Use, duplication or disclosure by the US Government is subject
 to restrictions as set forth in subparagraph (c)(1)(ii) of the
 Rights in Technical Data and Computer Software clause at DFARS
 252.227-7013.
  
 Gaussian, Inc.
 Carnegie Office Park, Building 6, Pittsburgh, PA 15106 USA
  
 The following legend is applicable only to US Government
 contracts under FAR:
  
                    RESTRICTED RIGHTS LEGEND
  
 Use, reproduction and disclosure by the US Government is subject
 to restrictions as set forth in subparagraph (c) of the
 Commercial Computer Software - Restricted Rights clause at FAR
 52.227-19.
  
 Gaussian, Inc.
 Carnegie Office Park, Building 6, Pittsburgh, PA 15106 USA
  
  
 ---------------------------------------------------------------
 Warning -- This program may not be used in any manner that
 competes with the business of Gaussian, Inc. or will provide
 assistance to any competitor of Gaussian, Inc.  The licensee
 of this program is prohibited from giving any competitor of
 Gaussian, Inc. access to this program.  By using this program,
 the user acknowledges that Gaussian, Inc. is engaged in the
 business of creating and licensing software in the field of
 computational chemistry and represents and warrants to the
 licensee that it is not a competitor of Gaussian, Inc. and that
 it will not use this program in any manner prohibited above.
 ---------------------------------------------------------------
  

 Cite this work as:
 Gaussian 03, Revision B.05,
 M. J. Frisch, G. W. Trucks, H. B. Schlegel, G. E. Scuseria, 
 M. A. Robb, J. R. Cheeseman, J. A. Montgomery, Jr., T. Vreven, 
 K. N. Kudin, J. C. Burant, J. M. Millam, S. S. Iyengar, J. Tomasi, 
 V. Barone, B. Mennucci, M. Cossi, G. Scalmani, N. Rega, 
 G. A. Petersson, H. Nakatsuji, M. Hada, M. Ehara, K. Toyota, 
 R. Fukuda, J. Hasegawa, M. Ishida, T. Nakajima, Y. Honda, O. Kitao, 
 H. Nakai, M. Klene, X. Li, J. E. Knox, H. P. Hratchian, J. B. Cross, 
 C. Adamo, J. Jaramillo, R. Gomperts, R. E. Stratmann, O. Yazyev, 
 A. J. Austin, R. Cammi, C. Pomelli, J. W. Ochterski, P. Y. Ayala, 
 K. Morokuma, G. A. Voth, P. Salvador, J. J. Dannenberg, 
 V. G. Zakrzewski, S. Dapprich, A. D. Daniels, M. C. Strain, 
 O. Farkas, D. K. Malick, A. D. Rabuck, K. Raghavachari, 
 J. B. Foresman, J. V. Ortiz, Q. Cui, A. G. Baboul, S. Clifford, 
 J. Cioslowski, B. B. Stefanov, G. Liu, A. Liashenko, P. Piskorz, 
 I. Komaromi, R. L. Martin, D. J. Fox, T. Keith, M. A. Al-Laham, 
 C. Y. Peng, A. Nanayakkara, M. Challacombe, P. M. W. Gill, 
 B. Johnson, W. Chen, M. W. Wong, C. Gonzalez, and J. A. Pople, 
 Gaussian, Inc., Pittsburgh PA, 2003.
 
 **********************************************
 Gaussian 03:  x86-Win32-G03RevB.05  8-Nov-2003
                  15-Oct-2017 
 **********************************************
 %chk=CH2F.chk
 %mem=6MW
 %nproc=1
 Will use up to    1 processors via shared memory.
 Default route:  MaxDisk=2000MB
 -----------------------------------------------------------
 # mp2/6-311+g(d,p) scrf=(solvent=ethanol) geom=connectivity
 -----------------------------------------------------------
 1/38=1,57=2/1;
 2/17=6,18=5,40=1/2;
 3/5=4,6=6,7=111,11=9,16=1,25=1,30=1,70=2201,72=4/1,2,3;
 4//1;
 5/5=2,38=5,53=4/2;
 8/10=2,27=262144000/1;
 9/16=-3,27=262144000/6;
 6/7=2,8=2,9=2,10=2/1;
 99/5=1,9=1/99;
 -------------------
 Title Card Required
 -------------------
 Symbolic Z-matrix:
 Charge =  0 Multiplicity = 1
 C
 C                    1    B1
 C                    2    B2       1    A1
 C                    3    B3       2    A2       1    D1       0
 C                    4    B4       3    A3       2    D2       0
 C                    5    B5       4    A4       3    D3       0
 H                    1    B6       2    A5       3    D4       0
 H                    2    B7       1    A6       6    D5       0
 H                    4    B8       3    A7       2    D6       0
 H                    5    B9       4    A8       3    D7       0
 H                    6    B10      5    A9       4    D8       0
 C                    3    B11      2    A10      1    D9       0
 C                    12   B12      3    A11      2    D10      0
 H                    13   B13      12   A12      3    D11      0
 H                    13   B14      12   A13      3    D12      0
 O                    12   B15      3    A14      2    D13      0
 Cl                   13   B16      12   A15      3    D14      0
       Variables:
  B1                    1.39563                  
  B2                    1.40549                  
  B3                    1.40538                  
  B4                    1.39834                  
  B5                    1.39954                  
  B6                    1.08663                  
  B7                    1.08606                  
  B8                    1.08552                  
  B9                    1.08655                  
  B10                   1.08672                  
  B11                   1.49407                  
  B12                   1.52397                  
  B13                   1.09111                  
  B14                   1.08884                  
  B15                   1.22264                  
  B16                   1.78485                  
  A1                  120.126                    
  A2                  119.62594                  
  A3                  120.00122                  
  A4                  120.20591                  
  A5                  119.85427                  
  A6                  121.13162                  
  A7                  120.84175                  
  A8                  119.72543                  
  A9                  120.01912                  
  A10                 118.13287                  
  A11                 118.79087                  
  A12                 111.73739                  
  A13                 108.22075                  
  A14                 121.75341                  
  A15                 110.18502                  
  D1                   -1.95879                  
  D2                    1.49697                  
  D3                   -1.06515                  
  D4                 -179.38945                  
  D5                 -179.27765                  
  D6                  179.84011                  
  D7                  179.99177                  
  D8                  179.86136                  
  D9                 -178.15067                  
  D10                -169.83857                  
  D11                 -29.31573                  
  D12                -151.16103                  
  D13                  10.81848                  
  D14                  90.64162                  
 
                          Input orientation:                          
 ---------------------------------------------------------------------
 Center     Atomic     Atomic              Coordinates (Angstroms)
 Number     Number      Type              X           Y           Z
 ---------------------------------------------------------------------
    1          6             0        0.000000    0.000000    0.000000
    2          6             0        0.000000    0.000000    1.395630
    3          6             0        1.215640    0.000000    2.101049
    4          6             0        2.429323   -0.041757    1.393714
    5          6             0        2.423695   -0.051369   -0.004586
    6          6             0        1.211443   -0.041992   -0.703913
    7          1             0       -0.942372    0.010042   -0.540918
    8          1             0       -0.929419    0.020489    1.957127
    9          1             0        3.379600   -0.039945    1.918427
   10          1             0        3.364661   -0.083566   -0.546927
   11          1             0        1.210638   -0.047227   -1.790623
   12          6             0        1.164022   -0.042519    3.593619
   13          6             0        2.448524    0.192101    4.379428
   14          1             0        3.328694   -0.129095    3.820271
   15          1             0        2.376025   -0.351002    5.320362
   16          8             0        0.124541   -0.271404    4.195225
   17         17             0        2.636167    1.928209    4.748738
 ---------------------------------------------------------------------
                    Distance matrix (angstroms):
                    1          2          3          4          5
     1  C    0.000000
     2  C    1.395630   0.000000
     3  C    2.427383   1.405488   0.000000
     4  C    2.801034   2.429682   1.405379   0.000000
     5  C    2.424244   2.799561   2.428113   1.398344   0.000000
     6  C    1.401732   2.424343   2.805280   2.425545   1.399536
     7  H    1.086627   2.153691   3.411321   3.887648   3.409081
     8  H    2.166700   1.086057   2.149980   3.406238   3.885468
     9  H    3.886342   3.420031   2.172019   1.085521   2.147525
    10  H    3.409846   3.886058   3.411311   2.154690   1.086548
    11  H    2.161991   3.408823   3.891961   3.409578   2.159040
    12  C    3.777678   2.487551   1.494068   2.537828   3.812340
    13  C    5.021111   3.864611   2.597675   2.994920   4.390839
    14  H    5.068662   4.120164   2.727157   2.589339   3.931233
    15  H    5.837375   4.601328   3.440010   3.939167   5.333584
    16  O    4.205839   2.815476   2.376916   3.634999   4.793009
    17  Cl   5.763495   4.680887   3.570174   3.896119   5.153442
                    6          7          8          9         10
     6  C    0.000000
     7  H    2.160601   0.000000
     8  H    3.415894   2.498101   0.000000
     9  H    3.402584   4.972959   4.309617   0.000000
    10  H    2.159333   4.308054   4.971945   2.465785   0.000000
    11  H    1.086722   2.490079   4.316255   4.296685   2.487552
    12  C    4.297794   4.640480   2.657926   2.777600   4.689202
    13  C    5.236938   5.978388   4.160227   2.641453   5.018393
    14  H    4.995856   6.105844   4.650291   1.904612   4.367583
    15  H    6.143584   6.745126   4.730255   3.560488   5.956005
    16  O    5.023499   4.862979   2.491007   3.979044   5.746447
    17  Cl   5.970170   6.668266   4.913847   3.526611   5.711568
                   11         12         13         14         15
    11  H    0.000000
    12  C    5.384445   0.000000
    13  C    6.297552   1.523971   0.000000
    14  H    5.997915   2.178227   1.091111   0.000000
    15  H    7.212247   2.132078   1.088841   1.790836   0.000000
    16  O    6.087711   1.222636   2.376902   3.229154   2.518224
    17  Cl   6.978375   2.717587   1.784845   2.360963   2.364155
                   16         17
    16  O    0.000000
    17  Cl   3.384219   0.000000
 Stoichiometry    C8H7ClO
 Framework group  C1[X(C8H7ClO)]
 Deg. of freedom    45
 Full point group                 C1      NOp   1
 Largest Abelian subgroup         C1      NOp   1
 Largest concise Abelian subgroup C1      NOp   1
                         Standard orientation:                         
 ---------------------------------------------------------------------
 Center     Atomic     Atomic              Coordinates (Angstroms)
 Number     Number      Type              X           Y           Z
 ---------------------------------------------------------------------
    1          6             0       -2.783314    0.727223   -0.560138
    2          6             0       -1.475498    1.164215   -0.344644
    3          6             0       -0.515049    0.283256    0.181516
    4          6             0       -0.889276   -1.026440    0.527554
    5          6             0       -2.203358   -1.456441    0.318621
    6          6             0       -3.154944   -0.579306   -0.214124
    7          1             0       -3.519822    1.409156   -0.976410
    8          1             0       -1.173180    2.176628   -0.595929
    9          1             0       -0.163073   -1.723974    0.933054
   10          1             0       -2.487777   -2.470001    0.587673
   11          1             0       -4.174771   -0.917356   -0.377345
   12          6             0        0.860374    0.809446    0.433655
   13          6             0        1.971166   -0.175295    0.778493
   14          1             0        1.584510   -1.057055    1.291834
   15          1             0        2.700665    0.339060    1.402067
   16          8             0        1.111469    2.004897    0.381826
   17         17             0        2.793005   -0.722094   -0.708538
 ---------------------------------------------------------------------
 Rotational constants (GHZ):      2.2907139      0.6733368      0.5746402
 Standard basis: 6-311+G(d,p) (5D, 7F)
 There are   270 symmetry adapted basis functions of A   symmetry.
 Integral buffers will be    262144 words long.
 Raffenetti 1 integral format.
 Two-electron integral symmetry is turned on.
   270 basis functions,   433 primitive gaussians,   280 cartesian basis functions
    40 alpha electrons       40 beta electrons
       nuclear repulsion energy       545.7014042068 Hartrees.
 NAtoms=   17 NActive=   17 NUniq=   17 SFac= 1.00D+00 NAtFMM=   60 Big=F
 ------------------------------------------------------------------------------
 United Atom Topological Model (UA0  parameters set).
  Nord Group  Hybr  Charge Alpha Radius          Bonded to
    1   CH    *     0.00   1.00  2.125   C2   [s]  C6   [s]
    2   CH    *     0.00   1.00  2.125   C1   [s]  C3   [s]
    3   C     *     0.00   1.00  1.925   C2   [s]  C4   [s]  C12  [s]
    4   CH    *     0.00   1.00  2.125   C3   [s]  C5   [s]
    5   CH    *     0.00   1.00  2.125   C4   [s]  C6   [s]
    6   CH    *     0.00   1.00  2.125   C1   [s]  C5   [s]
   12   C     *     0.00   1.00  1.925   C3   [s]  C13  [s]  O16  [d]
   13   CH2   *     0.00   1.00  2.325   C12  [s] Cl17  [s]
   16   O     *     0.00   1.00  1.750   C12  [d]
   17  Cl     *     0.00   1.00  1.973   C13  [s]
 ------------------------------------------------------------------------------
 Polarizable Continuum Model (PCM)
 =================================
 Model                : PCM.
 Atomic radii         : UA0 (Simple United Atom Topological Model).
 Polarization charges : Total charges.
 Charge compensation  : None.
 Solution method      : Matrix inversion.
 Cavity               : GePol (RMin=0.200 OFac=0.890).
                        Default sphere list used, NSphG=   10.
                        Tesserae with average area of 0.200 Ang**2.
 Solvent              : Ethanol, Eps=  24.550000.
 ------------------------------------------------------------------------------
 One-electron integrals computed using PRISM.
 NBasis=   270 RedAO= T  NBF=   270
 NBsUse=   270 1.00D-06 NBFU=   270
 Harris functional with IExCor=  205 diagonalized for initial guess.
 ExpMin= 4.38D-02 ExpMax= 1.06D+05 ExpMxC= 3.62D+03 IAcc=2 IRadAn=         4 AccDes= 0.00D+00
 HarFok:  IExCor= 205 AccDes= 0.00D+00 IRadAn=         4 IDoV=1
 ScaDFX=  1.000000  1.000000  1.000000  1.000000
 Initial guess orbital symmetries:
       Occupied  (A) (A) (A) (A) (A) (A) (A) (A) (A) (A) (A) (A)
                 (A) (A) (A) (A) (A) (A) (A) (A) (A) (A) (A) (A)
                 (A) (A) (A) (A) (A) (A) (A) (A) (A) (A) (A) (A)
                 (A) (A) (A) (A)
       Virtual   (A) (A) (A) (A) (A) (A) (A) (A) (A) (A) (A) (A)
                 (A) (A) (A) (A) (A) (A) (A) (A) (A) (A) (A) (A)
                 (A) (A) (A) (A) (A) (A) (A) (A) (A) (A) (A) (A)
                 (A) (A) (A) (A) (A) (A) (A) (A) (A) (A) (A) (A)
                 (A) (A) (A) (A) (A) (A) (A) (A) (A) (A) (A) (A)
                 (A) (A) (A) (A) (A) (A) (A) (A) (A) (A) (A) (A)
                 (A) (A) (A) (A) (A) (A) (A) (A) (A) (A) (A) (A)
                 (A) (A) (A) (A) (A) (A) (A) (A) (A) (A) (A) (A)
                 (A) (A) (A) (A) (A) (A) (A) (A) (A) (A) (A) (A)
                 (A) (A) (A) (A) (A) (A) (A) (A) (A) (A) (A) (A)
                 (A) (A) (A) (A) (A) (A) (A) (A) (A) (A) (A) (A)
                 (A) (A) (A) (A) (A) (A) (A) (A) (A) (A) (A) (A)
                 (A) (A) (A) (A) (A) (A) (A) (A) (A) (A) (A) (A)
                 (A) (A) (A) (A) (A) (A) (A) (A) (A) (A) (A) (A)
                 (A) (A) (A) (A) (A) (A) (A) (A) (A) (A) (A) (A)
                 (A) (A) (A) (A) (A) (A) (A) (A) (A) (A) (A) (A)
                 (A) (A) (A) (A) (A) (A) (A) (A) (A) (A) (A) (A)
                 (A) (A) (A) (A) (A) (A) (A) (A) (A) (A) (A) (A)
                 (A) (A) (A) (A) (A) (A) (A) (A) (A) (A) (A) (A)
                 (A) (A)
 The electronic state of the initial guess is 1-A.
 Requested convergence on RMS density matrix=1.00D-08 within 128 cycles.
 Requested convergence on MAX density matrix=1.00D-06.
 Requested convergence on             energy=1.00D-06.
 No special actions if energy rises.
 Error on total polarization charges =  0.02463
 SCF Done:  E(RHF) =  -841.495435389     A.U. after   17 cycles
             Convg  =    0.2665D-08             -V/T =  2.0007
             S**2   =   0.0000
 --------------------------------------------------------------------
 Variational PCM results
 =======================
 <psi(f)|   H    |psi(f)>                     (a.u.) =    -841.477167
 <psi(f)|H+V(f)/2|psi(f)>                     (a.u.) =    -841.495435
 Total free energy in solution:
  with all non electrostatic terms            (a.u.) =    -841.491544
 --------------------------------------------------------------------
 (Polarized solute)-Solvent               (kcal/mol) =     -11.46
 --------------------------------------------------------------------
 Cavitation energy                        (kcal/mol) =      15.75
 Dispersion energy                        (kcal/mol) =     -14.46
 Repulsion energy                         (kcal/mol) =       1.14
 Total non electrostatic                  (kcal/mol) =       2.44
 --------------------------------------------------------------------
 Partition over spheres:
 Sphere  on Atom  Surface  Charge   GEl     GCav    GDR
    1      C1      17.32  -0.034   -0.87    1.71   -1.58
    2      C2      13.45  -0.022   -0.38    1.68   -1.43
    3      C3       0.43   0.001    0.00    0.25   -0.05
    4      C4      10.72  -0.017   -0.59    1.48   -1.10
    5      C5      17.31  -0.035   -1.00    1.71   -1.60
    6      C6      17.37  -0.046   -1.07    1.72   -1.56
    7      C12      0.99  -0.007   -0.02    0.35   -0.10
    8      C13     22.92  -0.129   -1.31    2.49   -2.01
    9      O16     14.56   0.178   -3.62    1.76   -1.43
   10     Cl17     25.54   0.087   -0.75    2.61   -2.46
 Added spheres:    42.40  -0.002   -1.86    0.00    0.00
 --------------------------------------------------------------------
 After PCM corrections, the SCF energy is  -841.495435389     a.u.
 --------------------------------------------------------------------
 ExpMin= 4.38D-02 ExpMax= 1.06D+05 ExpMxC= 3.62D+03 IAcc=3 IRadAn=         5 AccDes= 0.00D+00
 HarFok:  IExCor= 205 AccDes= 0.00D+00 IRadAn=         5 IDoV=1
 ScaDFX=  1.000000  1.000000  1.000000  1.000000
 Range of M.O.s used for correlation:    15   270
 NBasis=   270 NAE=    40 NBE=    40 NFC=    14 NFV=     0
 NROrb=    256 NOA=    26 NOB=    26 NVA=   230 NVB=   230

 **** Warning!!: The largest alpha MO coefficient is  0.14995879D+03

 Disk-based method using OVN memory for  9 occupieds at a time.
 Estimated scratch disk usage=   192442948 words.
 Actual    scratch disk usage=   192075844 words.
 JobTyp=1 Pass  1:  I=   1 to   9 NPSUse=  1 ParTrn=F ParDer=F DoDerP=F.
 JobTyp=1 Pass  2:  I=  10 to  18 NPSUse=  1 ParTrn=F ParDer=F DoDerP=F.
 JobTyp=1 Pass  3:  I=  19 to  26 NPSUse=  1 ParTrn=F ParDer=F DoDerP=F.
 Spin components of T(2) and E(2):
     alpha-alpha T2 =       0.7011700143D-01 E2=     -0.1909241570D+00
     alpha-beta  T2 =       0.3655887553D+00 E2=     -0.1054310308D+01
     beta-beta   T2 =       0.7011700143D-01 E2=     -0.1909241570D+00
 ANorm=    0.1227119700D+01
 E2 =    -0.1436158622D+01 EUMP2 =    -0.84293159401115D+03

 **********************************************************************

            Population analysis using the SCF density.

 **********************************************************************

 Orbital symmetries:
       Occupied  (A) (A) (A) (A) (A) (A) (A) (A) (A) (A) (A) (A)
                 (A) (A) (A) (A) (A) (A) (A) (A) (A) (A) (A) (A)
                 (A) (A) (A) (A) (A) (A) (A) (A) (A) (A) (A) (A)
                 (A) (A) (A) (A)
       Virtual   (A) (A) (A) (A) (A) (A) (A) (A) (A) (A) (A) (A)
                 (A) (A) (A) (A) (A) (A) (A) (A) (A) (A) (A) (A)
                 (A) (A) (A) (A) (A) (A) (A) (A) (A) (A) (A) (A)
                 (A) (A) (A) (A) (A) (A) (A) (A) (A) (A) (A) (A)
                 (A) (A) (A) (A) (A) (A) (A) (A) (A) (A) (A) (A)
                 (A) (A) (A) (A) (A) (A) (A) (A) (A) (A) (A) (A)
                 (A) (A) (A) (A) (A) (A) (A) (A) (A) (A) (A) (A)
                 (A) (A) (A) (A) (A) (A) (A) (A) (A) (A) (A) (A)
                 (A) (A) (A) (A) (A) (A) (A) (A) (A) (A) (A) (A)
                 (A) (A) (A) (A) (A) (A) (A) (A) (A) (A) (A) (A)
                 (A) (A) (A) (A) (A) (A) (A) (A) (A) (A) (A) (A)
                 (A) (A) (A) (A) (A) (A) (A) (A) (A) (A) (A) (A)
                 (A) (A) (A) (A) (A) (A) (A) (A) (A) (A) (A) (A)
                 (A) (A) (A) (A) (A) (A) (A) (A) (A) (A) (A) (A)
                 (A) (A) (A) (A) (A) (A) (A) (A) (A) (A) (A) (A)
                 (A) (A) (A) (A) (A) (A) (A) (A) (A) (A) (A) (A)
                 (A) (A) (A) (A) (A) (A) (A) (A) (A) (A) (A) (A)
                 (A) (A) (A) (A) (A) (A) (A) (A) (A) (A) (A) (A)
                 (A) (A) (A) (A) (A) (A) (A) (A) (A) (A) (A) (A)
                 (A) (A)
 The electronic state is 1-A.
 Alpha  occ. eigenvalues -- -104.84615 -20.57056 -11.36566 -11.31018 -11.26194
 Alpha  occ. eigenvalues --  -11.26058 -11.25579 -11.25568 -11.24748 -11.24683
 Alpha  occ. eigenvalues --  -10.57254  -8.04081  -8.03791  -8.03782  -1.41178
 Alpha  occ. eigenvalues --   -1.17129  -1.15462  -1.05109  -1.02959  -0.96837
 Alpha  occ. eigenvalues --   -0.86995  -0.83820  -0.77137  -0.72564  -0.66939
 Alpha  occ. eigenvalues --   -0.66803  -0.64025  -0.62609  -0.60493  -0.59915
 Alpha  occ. eigenvalues --   -0.58719  -0.54068  -0.52566  -0.50539  -0.50313
 Alpha  occ. eigenvalues --   -0.48064  -0.45509  -0.43029  -0.35422  -0.34882
 Alpha virt. eigenvalues --    0.05018   0.06576   0.07722   0.08256   0.08426
 Alpha virt. eigenvalues --    0.09836   0.10028   0.10205   0.11738   0.11956
 Alpha virt. eigenvalues --    0.12555   0.12768   0.13626   0.14763   0.15170
 Alpha virt. eigenvalues --    0.15921   0.16085   0.16656   0.17231   0.18387
 Alpha virt. eigenvalues --    0.19331   0.20724   0.21012   0.21635   0.21945
 Alpha virt. eigenvalues --    0.22402   0.23309   0.23716   0.24987   0.25562
 Alpha virt. eigenvalues --    0.26482   0.27359   0.27723   0.28455   0.28737
 Alpha virt. eigenvalues --    0.29702   0.30024   0.30931   0.31593   0.32149
 Alpha virt. eigenvalues --    0.33280   0.33542   0.34606   0.35396   0.36480
 Alpha virt. eigenvalues --    0.36769   0.38431   0.38823   0.40296   0.40913
 Alpha virt. eigenvalues --    0.42783   0.43883   0.46371   0.47175   0.47738
 Alpha virt. eigenvalues --    0.48844   0.51061   0.54010   0.56259   0.58303
 Alpha virt. eigenvalues --    0.61529   0.61934   0.62608   0.64094   0.66184
 Alpha virt. eigenvalues --    0.68817   0.70508   0.71484   0.72028   0.72290
 Alpha virt. eigenvalues --    0.73189   0.74660   0.76530   0.78219   0.79702
 Alpha virt. eigenvalues --    0.81478   0.82001   0.83337   0.85021   0.86059
 Alpha virt. eigenvalues --    0.88068   0.88687   0.90708   0.91731   0.92054
 Alpha virt. eigenvalues --    0.93352   0.94134   0.95550   0.99489   1.00123
 Alpha virt. eigenvalues --    1.00374   1.02247   1.05641   1.07199   1.07675
 Alpha virt. eigenvalues --    1.09017   1.10124   1.11165   1.12493   1.15841
 Alpha virt. eigenvalues --    1.16212   1.17026   1.19587   1.20470   1.22982
 Alpha virt. eigenvalues --    1.25142   1.27306   1.28391   1.30512   1.31904
 Alpha virt. eigenvalues --    1.35590   1.37167   1.38552   1.41413   1.42732
 Alpha virt. eigenvalues --    1.46074   1.47341   1.48968   1.52259   1.55746
 Alpha virt. eigenvalues --    1.66116   1.73229   1.74332   1.75483   1.76958
 Alpha virt. eigenvalues --    1.77576   1.81459   1.82503   1.83332   1.84027
 Alpha virt. eigenvalues --    1.87382   1.89791   1.90744   1.91651   1.92360
 Alpha virt. eigenvalues --    1.95661   1.99109   2.02462   2.03550   2.04613
 Alpha virt. eigenvalues --    2.05276   2.08102   2.09906   2.17516   2.20086
 Alpha virt. eigenvalues --    2.20887   2.21806   2.23097   2.24238   2.26282
 Alpha virt. eigenvalues --    2.26885   2.31118   2.34261   2.35870   2.36693
 Alpha virt. eigenvalues --    2.39135   2.47072   2.48304   2.54782   2.60279
 Alpha virt. eigenvalues --    2.64942   2.66923   2.68604   2.72669   2.74084
 Alpha virt. eigenvalues --    2.74707   2.76273   2.79978   2.84720   2.85520
 Alpha virt. eigenvalues --    2.88548   2.95283   2.97000   2.99869   3.00759
 Alpha virt. eigenvalues --    3.03988   3.04789   3.05358   3.06231   3.08347
 Alpha virt. eigenvalues --    3.10755   3.16242   3.18311   3.19262   3.21153
 Alpha virt. eigenvalues --    3.22676   3.24920   3.28025   3.29955   3.33894
 Alpha virt. eigenvalues --    3.35662   3.46975   3.48447   3.60149   3.62367
 Alpha virt. eigenvalues --    3.65318   3.72764   3.75425   3.78237   3.87987
 Alpha virt. eigenvalues --    3.91145   3.92520   3.98877   4.01313   4.14910
 Alpha virt. eigenvalues --    4.19865   4.38955   4.43071   4.51956   4.55587
 Alpha virt. eigenvalues --    4.58395   4.77221   5.25607   5.61956   5.75878
 Alpha virt. eigenvalues --    6.28462  10.45345  24.73512  24.93387  24.98594
 Alpha virt. eigenvalues --   25.08876  25.09203  25.19841  25.23242  25.32100
 Alpha virt. eigenvalues --   26.75765  26.80092  27.29418  51.68850 219.31356
          Condensed to atoms (all electrons):
              1          2          3          4          5          6
     1  C    6.713124  -1.489538  -0.103234  -0.210482   0.750188   0.157618
     2  C   -1.489538  12.393685  -1.445827  -3.390003  -1.117437   0.429720
     3  C   -0.103234  -1.445827  14.754083  -0.683316  -1.630125  -0.783605
     4  C   -0.210482  -3.390003  -0.683316  12.027350  -1.361978   0.259974
     5  C    0.750188  -1.117437  -1.630125  -1.361978   8.353327   0.242900
     6  C    0.157618   0.429720  -0.783605   0.259974   0.242900   5.427060
     7  H    0.407475  -0.030000   0.015365  -0.002082  -0.010599  -0.016379
     8  H   -0.017739   0.365719   0.003038  -0.003390   0.005240  -0.009462
     9  H   -0.002709  -0.020909   0.000627   0.433493  -0.057193  -0.018902
    10  H   -0.002830  -0.006831   0.010566  -0.074822   0.444629  -0.005559
    11  H   -0.005184  -0.026866   0.019326  -0.034088  -0.003766   0.422648
    12  C    0.293313   0.061840  -7.594183   0.662668   1.522329   0.078094
    13  C   -0.145908  -0.044606   1.530025  -0.320448  -0.581251  -0.022880
    14  H   -0.006859   0.011855   0.025906  -0.008713   0.005056   0.004170
    15  H    0.001305  -0.007949   0.008226   0.005943  -0.006542  -0.000241
    16  O    0.021089   0.028756   0.068191  -0.145337  -0.025841  -0.007831
    17  Cl  -0.018895  -0.058454   0.331595   0.155445  -0.076542   0.002903
              7          8          9         10         11         12
     1  C    0.407475  -0.017739  -0.002709  -0.002830  -0.005184   0.293313
     2  C   -0.030000   0.365719  -0.020909  -0.006831  -0.026866   0.061840
     3  C    0.015365   0.003038   0.000627   0.010566   0.019326  -7.594183
     4  C   -0.002082  -0.003390   0.433493  -0.074822  -0.034088   0.662668
     5  C   -0.010599   0.005240  -0.057193   0.444629  -0.003766   1.522329
     6  C   -0.016379  -0.009462  -0.018902  -0.005559   0.422648   0.078094
     7  H    0.445941  -0.002906   0.000013  -0.000050  -0.003203   0.008942
     8  H   -0.002906   0.433469   0.000047   0.000013  -0.000036   0.030161
     9  H    0.000013   0.000047   0.453084  -0.002897  -0.000060   0.025686
    10  H   -0.000050   0.000013  -0.002897   0.444908  -0.003208   0.007574
    11  H   -0.003203  -0.000036  -0.000060  -0.003208   0.440999   0.002960
    12  C    0.008942   0.030161   0.025686   0.007574   0.002960  15.041377
    13  C    0.000415  -0.001047   0.003115   0.000837  -0.000260  -3.241430
    14  H    0.000001  -0.000058   0.000125   0.000038  -0.000002  -0.172949
    15  H    0.000000   0.000010   0.000479  -0.000003   0.000000  -0.106616
    16  O    0.000014   0.002895  -0.000154   0.000014   0.000000   0.151544
    17  Cl  -0.000025  -0.000103   0.000986   0.000002  -0.000007  -0.542396
             13         14         15         16         17
     1  C   -0.145908  -0.006859   0.001305   0.021089  -0.018895
     2  C   -0.044606   0.011855  -0.007949   0.028756  -0.058454
     3  C    1.530025   0.025906   0.008226   0.068191   0.331595
     4  C   -0.320448  -0.008713   0.005943  -0.145337   0.155445
     5  C   -0.581251   0.005056  -0.006542  -0.025841  -0.076542
     6  C   -0.022880   0.004170  -0.000241  -0.007831   0.002903
     7  H    0.000415   0.000001   0.000000   0.000014  -0.000025
     8  H   -0.001047  -0.000058   0.000010   0.002895  -0.000103
     9  H    0.003115   0.000125   0.000479  -0.000154   0.000986
    10  H    0.000837   0.000038  -0.000003   0.000014   0.000002
    11  H   -0.000260  -0.000002   0.000000   0.000000  -0.000007
    12  C   -3.241430  -0.172949  -0.106616   0.151544  -0.542396
    13  C    7.982119   0.499177   0.480845   0.103370   0.058238
    14  H    0.499177   0.467837  -0.027726   0.009300  -0.034427
    15  H    0.480845  -0.027726   0.443459  -0.005152  -0.032210
    16  O    0.103370   0.009300  -0.005152   8.201556   0.003609
    17  Cl   0.058238  -0.034427  -0.032210   0.003609  17.249851
 Mulliken atomic charges:
              1
     1  C   -0.340734
     2  C    0.346847
     3  C    1.473340
     4  C   -1.310213
     5  C   -0.452395
     6  C   -0.160227
     7  H    0.187078
     8  H    0.194149
     9  H    0.185168
    10  H    0.187620
    11  H    0.190745
    12  C   -0.228914
    13  C   -0.300312
    14  H    0.227269
    15  H    0.246171
    16  O   -0.406022
    17  Cl  -0.039570
 Sum of Mulliken charges=   0.00000
 Atomic charges with hydrogens summed into heavy atoms:
              1
     1  C   -0.153656
     2  C    0.540996
     3  C    1.473340
     4  C   -1.125045
     5  C   -0.264776
     6  C    0.030518
     7  H    0.000000
     8  H    0.000000
     9  H    0.000000
    10  H    0.000000
    11  H    0.000000
    12  C   -0.228914
    13  C    0.173128
    14  H    0.000000
    15  H    0.000000
    16  O   -0.406022
    17  Cl  -0.039570
 Sum of Mulliken charges=   0.00000
 Electronic spatial extent (au):  <R**2>=  1909.8847
 Charge=     0.0000 electrons
 Dipole moment (field-independent basis, Debye):
    X=    -3.5549    Y=    -3.6379    Z=     1.8441  Tot=     5.4104
 Quadrupole moment (field-independent basis, Debye-Ang):
   XX=   -60.1438   YY=   -69.1148   ZZ=   -66.0152
   XY=    -2.2989   XZ=     6.7955   YZ=    -5.3975
 Traceless Quadrupole moment (field-independent basis, Debye-Ang):
   XX=     4.9474   YY=    -4.0235   ZZ=    -0.9239
   XY=    -2.2989   XZ=     6.7955   YZ=    -5.3975
 Octapole moment (field-independent basis, Debye-Ang**2):
  XXX=   -35.7486  YYY=   -21.7102  ZZZ=     2.2559  XYY=   -17.7040
  XXY=    -5.6599  XXZ=    -0.6919  XZZ=    17.1968  YZZ=     0.3132
  YYZ=    -1.4136  XYZ=     3.4731
 Hexadecapole moment (field-independent basis, Debye-Ang**3):
 XXXX= -1720.5284 YYYY=  -529.0138 ZZZZ=  -197.5104 XXXY=    28.1647
 XXXZ=    63.3268 YYYX=   -18.2339 YYYZ=   -26.7947 ZZZX=    -1.4323
 ZZZY=     4.4515 XXYY=  -383.3281 XXZZ=  -339.9028 YYZZ=  -116.6500
 XXYZ=   -12.2577 YYXZ=    -1.9140 ZZXY=    -8.7636
 N-N= 5.457014042068D+02 E-N=-3.077759632571D+03  KE= 8.409401947697D+02
 1|1|UNPC-UNK|SP|RMP2-FC|6-311+G(d,p)|C8H7Cl1O1|PCUSER|15-Oct-2017|0||#
  MP2/6-311+G(D,P) SCRF=(SOLVENT=ETHANOL) GEOM=CONNECTIVITY||Title Card
  Required||0,1|C|C,1,1.39562951|C,2,1.40548844,1,120.12599899|C,3,1.40
 537942,2,119.62593546,1,-1.95879395,0|C,4,1.39834382,3,120.00121653,2,
 1.49697108,0|C,5,1.3995361,4,120.20590595,3,-1.06514864,0|H,1,1.086627
 38,2,119.8542665,3,-179.38944951,0|H,2,1.08605683,1,121.13162333,6,-17
 9.27764747,0|H,4,1.08552057,3,120.84174715,2,179.84011046,0|H,5,1.0865
 4766,4,119.7254284,3,179.99177357,0|H,6,1.08672227,5,120.01912439,4,17
 9.86135709,0|C,3,1.49406761,2,118.13286946,1,-178.15066587,0|C,12,1.52
 397081,3,118.79086535,2,-169.83856503,0|H,13,1.09111093,12,111.7373862
 ,3,-29.31573476,0|H,13,1.08884056,12,108.22075165,3,-151.16102894,0|O,
 12,1.22263554,3,121.75341027,2,10.8184831,0|Cl,13,1.78484504,12,110.18
 50184,3,90.6416221,0||Version=x86-Win32-G03RevB.05|State=1-A|HF=-841.4
 954354|MP2=-842.931594|RMSD=2.665e-009|PG=C01 [X(C8H7Cl1O1)]||@


 You can't act like a skunk without someone's getting wind of it.
 -- Lorene Workman
 Job cpu time:  0 days  0 hours  8 minutes 14.0 seconds.
 File lengths (MBytes):  RWF=   1576 Int=      0 D2E=      0 Chk=     17 Scr=      1
 Normal termination of Gaussian 03 at Sun Oct 15 16:10:02 2017.
