# Supplementary material for: Conformational preferences of α-fluoroketones may influence their reactivity
Source: Beilstein J Org Chem. 2017 Dec 29;13:2915–21. doi: 10.3762/bjoc.13.284 (PMC5753061; doi:10.3762/bjoc.13.284)
Supplement: File 2 — Details of computational conformational analysis. [file Beilstein_J_Org_Chem-13-2915-s002.zip › Computation/CH2F0.out]

 Entering Link 1 = C:\G03W\l1.exe PID=      2752.
  
 Copyright (c) 1988,1990,1992,1993,1995,1998,2003, Gaussian, Inc.
                  All Rights Reserved.
  
 This is the Gaussian(R) 03 program.  It is based on the
 the Gaussian(R) 98 system (copyright 1998, Gaussian, Inc.),
 the Gaussian(R) 94 system (copyright 1995, Gaussian, Inc.),
 the Gaussian 92(TM) system (copyright 1992, Gaussian, Inc.),
 the Gaussian 90(TM) system (copyright 1990, Gaussian, Inc.),
 the Gaussian 88(TM) system (copyright 1988, Gaussian, Inc.),
 the Gaussian 86(TM) system (copyright 1986, Carnegie Mellon
 University), and the Gaussian 82(TM) system (copyright 1983,
 Carnegie Mellon University). Gaussian is a federally registered
 trademark of Gaussian, Inc.
  
 This software contains proprietary and confidential information,
 including trade secrets, belonging to Gaussian, Inc.
  
 This software is provided under written license and may be
 used, copied, transmitted, or stored only in accord with that
 written license.
  
 The following legend is applicable only to US Government
 contracts under DFARS:
  
                    RESTRICTED RIGHTS LEGEND
  
 Use, duplication or disclosure by the US Government is subject
 to restrictions as set forth in subparagraph (c)(1)(ii) of the
 Rights in Technical Data and Computer Software clause at DFARS
 252.227-7013.
  
 Gaussian, Inc.
 Carnegie Office Park, Building 6, Pittsburgh, PA 15106 USA
  
 The following legend is applicable only to US Government
 contracts under FAR:
  
                    RESTRICTED RIGHTS LEGEND
  
 Use, reproduction and disclosure by the US Government is subject
 to restrictions as set forth in subparagraph (c) of the
 Commercial Computer Software - Restricted Rights clause at FAR
 52.227-19.
  
 Gaussian, Inc.
 Carnegie Office Park, Building 6, Pittsburgh, PA 15106 USA
  
  
 ---------------------------------------------------------------
 Warning -- This program may not be used in any manner that
 competes with the business of Gaussian, Inc. or will provide
 assistance to any competitor of Gaussian, Inc.  The licensee
 of this program is prohibited from giving any competitor of
 Gaussian, Inc. access to this program.  By using this program,
 the user acknowledges that Gaussian, Inc. is engaged in the
 business of creating and licensing software in the field of
 computational chemistry and represents and warrants to the
 licensee that it is not a competitor of Gaussian, Inc. and that
 it will not use this program in any manner prohibited above.
 ---------------------------------------------------------------
  

 Cite this work as:
 Gaussian 03, Revision B.05,
 M. J. Frisch, G. W. Trucks, H. B. Schlegel, G. E. Scuseria, 
 M. A. Robb, J. R. Cheeseman, J. A. Montgomery, Jr., T. Vreven, 
 K. N. Kudin, J. C. Burant, J. M. Millam, S. S. Iyengar, J. Tomasi, 
 V. Barone, B. Mennucci, M. Cossi, G. Scalmani, N. Rega, 
 G. A. Petersson, H. Nakatsuji, M. Hada, M. Ehara, K. Toyota, 
 R. Fukuda, J. Hasegawa, M. Ishida, T. Nakajima, Y. Honda, O. Kitao, 
 H. Nakai, M. Klene, X. Li, J. E. Knox, H. P. Hratchian, J. B. Cross, 
 C. Adamo, J. Jaramillo, R. Gomperts, R. E. Stratmann, O. Yazyev, 
 A. J. Austin, R. Cammi, C. Pomelli, J. W. Ochterski, P. Y. Ayala, 
 K. Morokuma, G. A. Voth, P. Salvador, J. J. Dannenberg, 
 V. G. Zakrzewski, S. Dapprich, A. D. Daniels, M. C. Strain, 
 O. Farkas, D. K. Malick, A. D. Rabuck, K. Raghavachari, 
 J. B. Foresman, J. V. Ortiz, Q. Cui, A. G. Baboul, S. Clifford, 
 J. Cioslowski, B. B. Stefanov, G. Liu, A. Liashenko, P. Piskorz, 
 I. Komaromi, R. L. Martin, D. J. Fox, T. Keith, M. A. Al-Laham, 
 C. Y. Peng, A. Nanayakkara, M. Challacombe, P. M. W. Gill, 
 B. Johnson, W. Chen, M. W. Wong, C. Gonzalez, and J. A. Pople, 
 Gaussian, Inc., Pittsburgh PA, 2003.
 
 **********************************************
 Gaussian 03:  x86-Win32-G03RevB.05  8-Nov-2003
                  03-Aug-2017 
 **********************************************
 %chk=CH2F.chk
 %mem=6MW
 %nproc=1
 Will use up to    1 processors via shared memory.
 Default route:  MaxDisk=2000MB
 ------------------------------------
 # mp2/6-311+g(d,p) geom=connectivity
 ------------------------------------
 1/38=1,57=2/1;
 2/17=6,18=5,40=1/2;
 3/5=4,6=6,7=111,11=9,16=1,25=1,30=1/1,2,3;
 4//1;
 5/5=2,38=5/2;
 8/10=2,27=262144000/1;
 9/16=-3,27=262144000/6;
 6/7=2,8=2,9=2,10=2/1;
 99/5=1,9=1/99;
 -------------------
 Title Card Required
 -------------------
 Symbolic Z-matrix:
 Charge =  0 Multiplicity = 1
 C
 C                    1    B1
 C                    2    B2       1    A1
 C                    3    B3       2    A2       1    D1       0
 C                    4    B4       3    A3       2    D2       0
 C                    5    B5       4    A4       3    D3       0
 H                    1    B6       2    A5       3    D4       0
 H                    2    B7       1    A6       6    D5       0
 H                    4    B8       3    A7       2    D6       0
 H                    5    B9       4    A8       3    D7       0
 H                    6    B10      5    A9       4    D8       0
 C                    3    B11      2    A10      1    D9       0
 C                    12   B12      3    A11      2    D10      0
 H                    13   B13      12   A12      3    D11      0
 H                    13   B14      12   A13      3    D12      0
 O                    12   B15      3    A14      2    D13      0
 F                    13   B16      12   A15      3    D14      0
       Variables:
  B1                    1.39556                  
  B2                    1.40569                  
  B3                    1.4056                   
  B4                    1.39861                  
  B5                    1.39973                  
  B6                    1.08663                  
  B7                    1.08628                  
  B8                    1.08504                  
  B9                    1.08656                  
  B10                   1.08675                  
  B11                   1.49125                  
  B12                   1.52673                  
  B13                   1.09581                  
  B14                   1.091                    
  B15                   1.22356                  
  B16                   1.39012                  
  A1                  120.02279                  
  A2                  119.87824                  
  A3                  119.76783                  
  A4                  120.2649                   
  A5                  119.89058                  
  A6                  121.12879                  
  A7                  120.59388                  
  A8                  119.71061                  
  A9                  120.00419                  
  A10                 117.97093                  
  A11                 119.5085                   
  A12                 109.71998                  
  A13                 108.15311                  
  A14                 122.01827                  
  A15                 111.86981                  
  D1                    0.65802                  
  D2                   -1.46918                  
  D3                    1.817                    
  D4                 -179.58288                  
  D5                 -179.30823                  
  D6                  179.45529                  
  D7                 -179.34196                  
  D8                  179.29229                  
  D9                 -177.91256                  
  D10                -163.57637                  
  D11                  62.01572                  
  D12                 -57.88961                  
  D13                  18.70651                  
  D14                -177.79889                  
 
                          Input orientation:                          
 ---------------------------------------------------------------------
 Center     Atomic     Atomic              Coordinates (Angstroms)
 Number     Number      Type              X           Y           Z
 ---------------------------------------------------------------------
    1          6             0        0.000000    0.000000    0.000000
    2          6             0        0.000000    0.000000    1.395563
    3          6             0        1.217080    0.000000    2.098890
    4          6             0        2.433111    0.013997    1.394057
    5          6             0        2.425367   -0.003270   -0.004426
    6          6             0        1.212631    0.003949   -0.703326
    7          1             0       -0.942058    0.006858   -0.541516
    8          1             0       -0.929755   -0.014254    1.957130
    9          1             0        3.379206    0.023032    1.925229
   10          1             0        3.366068   -0.003266   -0.548206
   11          1             0        1.211674    0.002090   -1.790079
   12          6             0        1.164124   -0.047973    3.588432
   13          6             0        2.404027    0.325027    4.397383
   14          1             0        2.673272    1.368966    4.201181
   15          1             0        3.219279   -0.332841    4.092666
   16          8             0        0.165309   -0.418134    4.190464
   17          9             0        2.194292    0.178377    5.763740
 ---------------------------------------------------------------------
                    Distance matrix (angstroms):
                    1          2          3          4          5
     1  C    0.000000
     2  C    1.395563   0.000000
     3  C    2.426236   1.405686   0.000000
     4  C    2.804215   2.433152   1.405602   0.000000
     5  C    2.425373   2.800426   2.425677   1.398611   0.000000
     6  C    1.401840   2.424010   2.802222   2.426662   1.399729
     7  H    1.086628   2.154018   3.410816   3.890792   3.410003
     8  H    2.166796   1.086280   2.151557   3.409797   3.886472
     9  H    3.889224   3.420542   2.169211   1.085044   2.152689
    10  H    3.410419   3.886986   3.409586   2.154783   1.086561
    11  H    2.161606   3.408294   3.888973   3.410391   2.159082
    12  C    3.772841   2.483175   1.491255   2.535636   3.808065
    13  C    5.022147   3.859522   2.607212   3.019528   4.414086
    14  H    5.164336   4.109981   2.900722   3.126270   4.430759
    15  H    5.217706   4.212945   2.845123   2.832110   4.186296
    16  O    4.214517   2.830836   2.378180   3.626231   4.782999
    17  F    6.169881   4.891595   3.797089   4.379290   5.775650
                    6          7          8          9         10
     6  C    0.000000
     7  H    2.160758   0.000000
     8  H    3.415871   2.498765   0.000000
     9  H    3.406422   4.975782   4.309240   0.000000
    10  H    2.159029   4.308144   4.973019   2.473609   0.000000
    11  H    1.086755   2.489477   4.315966   4.301411   2.486703
    12  C    4.292346   4.636321   2.654545   2.770897   4.686398
    13  C    5.247832   5.974130   4.145364   2.674644   5.048975
    14  H    5.296313   6.117117   4.464400   2.736757   4.991960
    15  H    5.209760   6.237609   4.677231   2.202273   4.654874
    16  O    5.022372   4.878372   2.519933   3.956646   5.733408
    17  F    6.543472   7.044314   4.928189   4.020239   6.422360
                   11         12         13         14         15
    11  H    0.000000
    12  C    5.378954   0.000000
    13  C    6.309570   1.526725   0.000000
    14  H    6.316630   2.158867   1.095809   0.000000
    15  H    6.224897   2.135196   1.090999   1.790544   0.000000
    16  O    6.085915   1.223558   2.367902   3.079564   3.056726
    17  F    7.619501   2.417529   1.390117   2.022007   2.025940
                   16         17
    16  O    0.000000
    17  F    2.635866   0.000000
 Stoichiometry    C8H7FO
 Framework group  C1[X(C8H7FO)]
 Deg. of freedom    45
 Full point group                 C1      NOp   1
 Largest Abelian subgroup         C1      NOp   1
 Largest concise Abelian subgroup C1      NOp   1
                         Standard orientation:                         
 ---------------------------------------------------------------------
 Center     Atomic     Atomic              Coordinates (Angstroms)
 Number     Number      Type              X           Y           Z
 ---------------------------------------------------------------------
    1          6             0        2.491129    1.029606    0.136665
    2          6             0        1.108442    1.218690    0.132297
    3          6             0        0.248022    0.114817    0.001549
    4          6             0        0.782669   -1.180273   -0.110761
    5          6             0        2.169590   -1.360323   -0.122736
    6          6             0        3.024914   -0.260882    0.014717
    7          1             0        3.154146    1.883715    0.244678
    8          1             0        0.677267    2.212333    0.214564
    9          1             0        0.129081   -2.041416   -0.203364
   10          1             0        2.581918   -2.360855   -0.220385
   11          1             0        4.101801   -0.406989    0.016371
   12          6             0       -1.219825    0.373810   -0.045225
   13          6             0       -2.194449   -0.777114    0.192199
   14          1             0       -2.054404   -1.177782    1.202471
   15          1             0       -1.990674   -1.553088   -0.547138
   16          8             0       -1.675619    1.478073   -0.309704
   17          9             0       -3.517460   -0.370055    0.064245
 ---------------------------------------------------------------------
 Rotational constants (GHZ):      3.5109975      0.7591668      0.6316665
 Standard basis: 6-311+G(d,p) (5D, 7F)
 There are   262 symmetry adapted basis functions of A   symmetry.
 Integral buffers will be    262144 words long.
 Raffenetti 1 integral format.
 Two-electron integral symmetry is turned on.
   262 basis functions,   416 primitive gaussians,   272 cartesian basis functions
    36 alpha electrons       36 beta electrons
       nuclear repulsion energy       478.4544691665 Hartrees.
 NAtoms=   17 NActive=   17 NUniq=   17 SFac= 1.00D+00 NAtFMM=   60 Big=F
 One-electron integrals computed using PRISM.
 NBasis=   262 RedAO= T  NBF=   262
 NBsUse=   262 1.00D-06 NBFU=   262
 Harris functional with IExCor=  205 diagonalized for initial guess.
 ExpMin= 4.38D-02 ExpMax= 1.14D+04 ExpMxC= 1.72D+03 IAcc=2 IRadAn=         4 AccDes= 0.00D+00
 HarFok:  IExCor= 205 AccDes= 0.00D+00 IRadAn=         4 IDoV=1
 ScaDFX=  1.000000  1.000000  1.000000  1.000000
 Initial guess orbital symmetries:
       Occupied  (A) (A) (A) (A) (A) (A) (A) (A) (A) (A) (A) (A)
                 (A) (A) (A) (A) (A) (A) (A) (A) (A) (A) (A) (A)
                 (A) (A) (A) (A) (A) (A) (A) (A) (A) (A) (A) (A)
       Virtual   (A) (A) (A) (A) (A) (A) (A) (A) (A) (A) (A) (A)
                 (A) (A) (A) (A) (A) (A) (A) (A) (A) (A) (A) (A)
                 (A) (A) (A) (A) (A) (A) (A) (A) (A) (A) (A) (A)
                 (A) (A) (A) (A) (A) (A) (A) (A) (A) (A) (A) (A)
                 (A) (A) (A) (A) (A) (A) (A) (A) (A) (A) (A) (A)
                 (A) (A) (A) (A) (A) (A) (A) (A) (A) (A) (A) (A)
                 (A) (A) (A) (A) (A) (A) (A) (A) (A) (A) (A) (A)
                 (A) (A) (A) (A) (A) (A) (A) (A) (A) (A) (A) (A)
                 (A) (A) (A) (A) (A) (A) (A) (A) (A) (A) (A) (A)
                 (A) (A) (A) (A) (A) (A) (A) (A) (A) (A) (A) (A)
                 (A) (A) (A) (A) (A) (A) (A) (A) (A) (A) (A) (A)
                 (A) (A) (A) (A) (A) (A) (A) (A) (A) (A) (A) (A)
                 (A) (A) (A) (A) (A) (A) (A) (A) (A) (A) (A) (A)
                 (A) (A) (A) (A) (A) (A) (A) (A) (A) (A) (A) (A)
                 (A) (A) (A) (A) (A) (A) (A) (A) (A) (A) (A) (A)
                 (A) (A) (A) (A) (A) (A) (A) (A) (A) (A) (A) (A)
                 (A) (A) (A) (A) (A) (A) (A) (A) (A) (A) (A) (A)
                 (A) (A) (A) (A) (A) (A) (A) (A) (A) (A) (A) (A)
                 (A) (A) (A) (A) (A) (A) (A) (A) (A) (A)
 The electronic state of the initial guess is 1-A.
 Requested convergence on RMS density matrix=1.00D-08 within 128 cycles.
 Requested convergence on MAX density matrix=1.00D-06.
 Requested convergence on             energy=1.00D-06.
 No special actions if energy rises.
 SCF Done:  E(RHF) =  -481.432464279     A.U. after   16 cycles
             Convg  =    0.7162D-08             -V/T =  2.0015
             S**2   =   0.0000
 ExpMin= 4.38D-02 ExpMax= 1.14D+04 ExpMxC= 1.72D+03 IAcc=3 IRadAn=         5 AccDes= 0.00D+00
 HarFok:  IExCor= 205 AccDes= 0.00D+00 IRadAn=         5 IDoV=1
 ScaDFX=  1.000000  1.000000  1.000000  1.000000
 Range of M.O.s used for correlation:    11   262
 NBasis=   262 NAE=    36 NBE=    36 NFC=    10 NFV=     0
 NROrb=    252 NOA=    26 NOB=    26 NVA=   226 NVB=   226

 **** Warning!!: The largest alpha MO coefficient is  0.17497428D+03

 Disk-based method using OVN memory for 13 occupieds at a time.
 Estimated scratch disk usage=   253783032 words.
 Actual    scratch disk usage=   253457400 words.
 JobTyp=1 Pass  1:  I=   1 to  13 NPSUse=  1 ParTrn=F ParDer=F DoDerP=F.
 JobTyp=1 Pass  2:  I=  14 to  26 NPSUse=  1 ParTrn=F ParDer=F DoDerP=F.
 Spin components of T(2) and E(2):
     alpha-alpha T2 =       0.6802438276D-01 E2=     -0.1998704136D+00
     alpha-beta  T2 =       0.3574430147D+00 E2=     -0.1103127623D+01
     beta-beta   T2 =       0.6802438276D-01 E2=     -0.1998704136D+00
 ANorm=    0.1222085013D+01
 E2 =    -0.1502868450D+01 EUMP2 =    -0.48293533272859D+03

 **********************************************************************

            Population analysis using the SCF density.

 **********************************************************************

 Orbital symmetries:
       Occupied  (A) (A) (A) (A) (A) (A) (A) (A) (A) (A) (A) (A)
                 (A) (A) (A) (A) (A) (A) (A) (A) (A) (A) (A) (A)
                 (A) (A) (A) (A) (A) (A) (A) (A) (A) (A) (A) (A)
       Virtual   (A) (A) (A) (A) (A) (A) (A) (A) (A) (A) (A) (A)
                 (A) (A) (A) (A) (A) (A) (A) (A) (A) (A) (A) (A)
                 (A) (A) (A) (A) (A) (A) (A) (A) (A) (A) (A) (A)
                 (A) (A) (A) (A) (A) (A) (A) (A) (A) (A) (A) (A)
                 (A) (A) (A) (A) (A) (A) (A) (A) (A) (A) (A) (A)
                 (A) (A) (A) (A) (A) (A) (A) (A) (A) (A) (A) (A)
                 (A) (A) (A) (A) (A) (A) (A) (A) (A) (A) (A) (A)
                 (A) (A) (A) (A) (A) (A) (A) (A) (A) (A) (A) (A)
                 (A) (A) (A) (A) (A) (A) (A) (A) (A) (A) (A) (A)
                 (A) (A) (A) (A) (A) (A) (A) (A) (A) (A) (A) (A)
                 (A) (A) (A) (A) (A) (A) (A) (A) (A) (A) (A) (A)
                 (A) (A) (A) (A) (A) (A) (A) (A) (A) (A) (A) (A)
                 (A) (A) (A) (A) (A) (A) (A) (A) (A) (A) (A) (A)
                 (A) (A) (A) (A) (A) (A) (A) (A) (A) (A) (A) (A)
                 (A) (A) (A) (A) (A) (A) (A) (A) (A) (A) (A) (A)
                 (A) (A) (A) (A) (A) (A) (A) (A) (A) (A) (A) (A)
                 (A) (A) (A) (A) (A) (A) (A) (A) (A) (A) (A) (A)
                 (A) (A) (A) (A) (A) (A) (A) (A) (A) (A) (A) (A)
                 (A) (A) (A) (A) (A) (A) (A) (A) (A) (A)
 The electronic state is 1-A.
 Alpha  occ. eigenvalues --  -26.28999 -20.55944 -11.35369 -11.33695 -11.27426
 Alpha  occ. eigenvalues --  -11.27046 -11.26824 -11.26478 -11.26313 -11.26024
 Alpha  occ. eigenvalues --   -1.59692  -1.39568  -1.17904  -1.06796  -1.04133
 Alpha  occ. eigenvalues --   -1.00518  -0.87958  -0.85142  -0.78324  -0.74070
 Alpha  occ. eigenvalues --   -0.71760  -0.69847  -0.69151  -0.65786  -0.64098
 Alpha  occ. eigenvalues --   -0.62283  -0.61329  -0.58288  -0.57441  -0.54034
 Alpha  occ. eigenvalues --   -0.53033  -0.51742  -0.50052  -0.43412  -0.36286
 Alpha  occ. eigenvalues --   -0.35792
 Alpha virt. eigenvalues --    0.05337   0.05533   0.06675   0.07588   0.08714
 Alpha virt. eigenvalues --    0.09032   0.09419   0.10113   0.11195   0.11623
 Alpha virt. eigenvalues --    0.12362   0.12983   0.13971   0.14863   0.15284
 Alpha virt. eigenvalues --    0.16424   0.17074   0.17548   0.18685   0.20197
 Alpha virt. eigenvalues --    0.20746   0.21193   0.21639   0.22144   0.22590
 Alpha virt. eigenvalues --    0.23015   0.24645   0.25181   0.25986   0.26471
 Alpha virt. eigenvalues --    0.28063   0.28644   0.29646   0.29819   0.30320
 Alpha virt. eigenvalues --    0.30518   0.31064   0.32000   0.32828   0.33616
 Alpha virt. eigenvalues --    0.34542   0.35303   0.36505   0.39132   0.40245
 Alpha virt. eigenvalues --    0.41657   0.41881   0.43095   0.44743   0.44976
 Alpha virt. eigenvalues --    0.45908   0.47010   0.47967   0.48552   0.50484
 Alpha virt. eigenvalues --    0.52392   0.53923   0.58507   0.62192   0.63583
 Alpha virt. eigenvalues --    0.65146   0.67190   0.67961   0.69612   0.70505
 Alpha virt. eigenvalues --    0.70791   0.72622   0.73466   0.74254   0.75467
 Alpha virt. eigenvalues --    0.78498   0.80011   0.81109   0.81673   0.83595
 Alpha virt. eigenvalues --    0.84540   0.86179   0.87863   0.88088   0.89754
 Alpha virt. eigenvalues --    0.90304   0.90539   0.91943   0.93129   0.95463
 Alpha virt. eigenvalues --    0.98243   0.99016   1.01587   1.01968   1.06025
 Alpha virt. eigenvalues --    1.06204   1.07492   1.09649   1.11564   1.12609
 Alpha virt. eigenvalues --    1.16669   1.18799   1.20572   1.22328   1.23691
 Alpha virt. eigenvalues --    1.26522   1.29279   1.31677   1.34920   1.36526
 Alpha virt. eigenvalues --    1.40786   1.42982   1.44729   1.48834   1.52406
 Alpha virt. eigenvalues --    1.57293   1.65851   1.67117   1.68312   1.70264
 Alpha virt. eigenvalues --    1.72212   1.73617   1.74650   1.75426   1.76629
 Alpha virt. eigenvalues --    1.78555   1.80738   1.81048   1.82069   1.82802
 Alpha virt. eigenvalues --    1.88069   1.88915   1.89238   1.93303   1.95220
 Alpha virt. eigenvalues --    1.97529   1.99854   2.03180   2.03596   2.03708
 Alpha virt. eigenvalues --    2.07861   2.09168   2.11147   2.17742   2.19488
 Alpha virt. eigenvalues --    2.20473   2.21944   2.23431   2.25062   2.27225
 Alpha virt. eigenvalues --    2.29290   2.31787   2.34702   2.35192   2.36128
 Alpha virt. eigenvalues --    2.38483   2.45712   2.50634   2.55280   2.59749
 Alpha virt. eigenvalues --    2.63745   2.71099   2.72409   2.72638   2.74141
 Alpha virt. eigenvalues --    2.78939   2.82923   2.85204   2.92952   2.95638
 Alpha virt. eigenvalues --    2.98048   2.98515   3.00123   3.02846   3.03649
 Alpha virt. eigenvalues --    3.04305   3.06158   3.10955   3.15839   3.16846
 Alpha virt. eigenvalues --    3.19118   3.20162   3.23656   3.25705   3.26831
 Alpha virt. eigenvalues --    3.29159   3.31774   3.33851   3.41517   3.46055
 Alpha virt. eigenvalues --    3.53632   3.59904   3.64926   3.73495   3.74699
 Alpha virt. eigenvalues --    3.77323   3.87435   3.89995   3.90916   3.99486
 Alpha virt. eigenvalues --    4.01099   4.04013   4.13253   4.26577   4.27653
 Alpha virt. eigenvalues --    4.36453   4.39104   4.41742   4.54475   4.54914
 Alpha virt. eigenvalues --    4.56758   4.62353   4.76006   5.24533   5.32704
 Alpha virt. eigenvalues --    5.62608   5.77056   6.28176   6.98116   7.04301
 Alpha virt. eigenvalues --    7.30939  24.73260  24.93893  24.98678  25.07593
 Alpha virt. eigenvalues --   25.07844  25.18647  25.21910  25.30951  51.68985
 Alpha virt. eigenvalues --   68.78506
          Condensed to atoms (all electrons):
              1          2          3          4          5          6
     1  C    6.852108  -1.242163   0.664312  -0.397343   0.399859   0.195111
     2  C   -1.242163  12.552636  -2.815173  -3.528143  -0.847705   0.464766
     3  C    0.664312  -2.815173  15.487350  -0.956505  -0.639223  -1.237959
     4  C   -0.397343  -3.528143  -0.956505  12.041296  -1.171235   0.370809
     5  C    0.399859  -0.847705  -0.639223  -1.171235   7.757268   0.135851
     6  C    0.195111   0.464766  -1.237959   0.370809   0.135851   5.596700
     7  H    0.400511  -0.035953   0.011686  -0.002429  -0.011464  -0.000205
     8  H   -0.036816   0.398036  -0.018082  -0.009714  -0.004234  -0.003557
     9  H    0.005695  -0.039065  -0.013647   0.419276  -0.015648  -0.018627
    10  H   -0.014823  -0.000371   0.010912  -0.032196   0.390598   0.004091
    11  H    0.017645  -0.041215   0.027489  -0.045116   0.012690   0.397490
    12  C   -0.837285   0.866387  -6.778971   0.842871   0.742207   0.286305
    13  C    0.149011  -0.017973   1.096579  -0.368608  -0.442636  -0.033282
    14  H    0.005725   0.060677   0.144998  -0.130096  -0.012449  -0.002360
    15  H   -0.003267  -0.048719  -0.248384   0.118839   0.053784   0.000516
    16  O    0.084288   0.067036  -0.022607  -0.163179  -0.012498  -0.005623
    17  F    0.001428   0.010406   0.040061  -0.024333  -0.003645  -0.000389
              7          8          9         10         11         12
     1  C    0.400511  -0.036816   0.005695  -0.014823   0.017645  -0.837285
     2  C   -0.035953   0.398036  -0.039065  -0.000371  -0.041215   0.866387
     3  C    0.011686  -0.018082  -0.013647   0.010912   0.027489  -6.778971
     4  C   -0.002429  -0.009714   0.419276  -0.032196  -0.045116   0.842871
     5  C   -0.011464  -0.004234  -0.015648   0.390598   0.012690   0.742207
     6  C   -0.000205  -0.003557  -0.018627   0.004091   0.397490   0.286305
     7  H    0.491162  -0.003745   0.000029  -0.000092  -0.004429   0.007027
     8  H   -0.003745   0.452526  -0.000040   0.000021  -0.000074   0.048761
     9  H    0.000029  -0.000040   0.501277  -0.004241  -0.000116   0.036057
    10  H   -0.000092   0.000021  -0.004241   0.495283  -0.004489   0.010531
    11  H   -0.004429  -0.000074  -0.000116  -0.004489   0.490876   0.002347
    12  C    0.007027   0.048761   0.036057   0.010531   0.002347  13.137032
    13  C   -0.000446   0.001592  -0.011615  -0.000019  -0.000386  -2.560009
    14  H   -0.000001   0.000012   0.000273  -0.000004   0.000001  -0.090182
    15  H    0.000000   0.000005   0.000542   0.000011   0.000000   0.181288
    16  O    0.000036   0.001903  -0.000345   0.000005   0.000007   0.255499
    17  F    0.000000  -0.000017   0.000254  -0.000002   0.000000  -0.057509
             13         14         15         16         17
     1  C    0.149011   0.005725  -0.003267   0.084288   0.001428
     2  C   -0.017973   0.060677  -0.048719   0.067036   0.010406
     3  C    1.096579   0.144998  -0.248384  -0.022607   0.040061
     4  C   -0.368608  -0.130096   0.118839  -0.163179  -0.024333
     5  C   -0.442636  -0.012449   0.053784  -0.012498  -0.003645
     6  C   -0.033282  -0.002360   0.000516  -0.005623  -0.000389
     7  H   -0.000446  -0.000001   0.000000   0.000036   0.000000
     8  H    0.001592   0.000012   0.000005   0.001903  -0.000017
     9  H   -0.011615   0.000273   0.000542  -0.000345   0.000254
    10  H   -0.000019  -0.000004   0.000011   0.000005  -0.000002
    11  H   -0.000386   0.000001   0.000000   0.000007   0.000000
    12  C   -2.560009  -0.090182   0.181288   0.255499  -0.057509
    13  C    7.493130   0.400077   0.317990   0.034425   0.150732
    14  H    0.400077   0.502874  -0.031748   0.001126  -0.028336
    15  H    0.317990  -0.031748   0.546876  -0.004905  -0.031204
    16  O    0.034425   0.001126  -0.004905   8.065300   0.019300
    17  F    0.150732  -0.028336  -0.031204   0.019300   9.138445
 Mulliken atomic charges:
              1
     1  C   -0.243999
     2  C    0.196536
     3  C    1.247163
     4  C   -0.964193
     5  C   -0.331521
     6  C   -0.149637
     7  H    0.148312
     8  H    0.173422
     9  H    0.139941
    10  H    0.144784
    11  H    0.147278
    12  C   -0.092355
    13  C   -0.208564
    14  H    0.179414
    15  H    0.148376
    16  O   -0.319768
    17  F   -0.215192
 Sum of Mulliken charges=   0.00000
 Atomic charges with hydrogens summed into heavy atoms:
              1
     1  C   -0.095687
     2  C    0.369959
     3  C    1.247163
     4  C   -0.824252
     5  C   -0.186736
     6  C   -0.002358
     7  H    0.000000
     8  H    0.000000
     9  H    0.000000
    10  H    0.000000
    11  H    0.000000
    12  C   -0.092355
    13  C    0.119226
    14  H    0.000000
    15  H    0.000000
    16  O   -0.319768
    17  F   -0.215192
 Sum of Mulliken charges=   0.00000
 Electronic spatial extent (au):  <R**2>=  1666.9549
 Charge=     0.0000 electrons
 Dipole moment (field-independent basis, Debye):
    X=     4.4569    Y=    -3.2362    Z=     0.8216  Tot=     5.5688
 Quadrupole moment (field-independent basis, Debye-Ang):
   XX=   -64.1485   YY=   -54.8722   ZZ=   -60.4440
   XY=     6.5924   XZ=    -1.4830   YZ=     1.9960
 Traceless Quadrupole moment (field-independent basis, Debye-Ang):
   XX=    -4.3270   YY=     4.9494   ZZ=    -0.6224
   XY=     6.5924   XZ=    -1.4830   YZ=     1.9960
 Octapole moment (field-independent basis, Debye-Ang**2):
  XXX=    47.9533  YYY=    -7.7094  ZZZ=     0.4187  XYY=     2.0205
  XXY=    -9.1574  XXZ=     3.1329  XZZ=   -22.6078  YZZ=    -0.3546
  YYZ=     1.4039  XYZ=     0.2492
 Hexadecapole moment (field-independent basis, Debye-Ang**3):
 XXXX= -1651.7209 YYYY=  -406.9323 ZZZZ=   -80.6473 XXXY=    10.1544
 XXXZ=    -1.5866 YYYX=    21.1349 YYYZ=     8.5065 ZZZX=    -3.2084
 ZZZY=    -3.8533 XXYY=  -321.3077 XXZZ=  -292.6008 YYZZ=   -90.8212
 XXYZ=     6.7197 YYXZ=    -2.8276 ZZXY=     5.6019
 N-N= 4.784544691665D+02 E-N=-2.087037738430D+03  KE= 4.807149995559D+02
 1|1|UNPC-UNK|SP|RMP2-FC|6-311+G(d,p)|C8H7F1O1|PCUSER|03-Aug-2017|0||# 
 MP2/6-311+G(D,P) GEOM=CONNECTIVITY||Title Card Required||0,1|C|C,1,1.3
 9556268|C,2,1.40568598,1,120.02279233|C,3,1.40560202,2,119.87823613,1,
 0.65802085,0|C,4,1.39861123,3,119.76782685,2,-1.46918199,0|C,5,1.39972
 925,4,120.26489517,3,1.81700468,0|H,1,1.08662792,2,119.89057661,3,-179
 .58287899,0|H,2,1.08628034,1,121.1287868,6,-179.3082317,0|H,4,1.085043
 75,3,120.59388387,2,179.45528965,0|H,5,1.08656093,4,119.71061231,3,-17
 9.34196181,0|H,6,1.08675481,5,120.0041944,4,179.29229459,0|C,3,1.49125
 451,2,117.97092773,1,-177.91255823,0|C,12,1.52672507,3,119.50850487,2,
 -163.57636581,0|H,13,1.09580871,12,109.71998443,3,62.01572084,0|H,13,1
 .09099932,12,108.15310582,3,-57.88960938,0|O,12,1.22355759,3,122.01827
 182,2,18.70650639,0|F,13,1.39011742,12,111.86981452,3,-177.79888866,0|
 |Version=x86-Win32-G03RevB.05|State=1-A|HF=-481.4324643|MP2=-482.93533
 27|RMSD=7.162e-009|PG=C01 [X(C8H7F1O1)]||@


 WHEN ALL ELSE FAILS, TRY THE BOSS'S SUGGESTION.
 Job cpu time:  0 days  0 hours  6 minutes 11.0 seconds.
 File lengths (MBytes):  RWF=   1980 Int=      0 D2E=      0 Chk=     17 Scr=      1
 Normal termination of Gaussian 03 at Thu Aug 03 13:32:55 2017.
