# Supplementary material for: Conformational preferences of α-fluoroketones may influence their reactivity
Source: Beilstein J Org Chem. 2017 Dec 29;13:2915–21. doi: 10.3762/bjoc.13.284 (PMC5753061; doi:10.3762/bjoc.13.284)
Supplement: File 2 — Details of computational conformational analysis. [file Beilstein_J_Org_Chem-13-2915-s002.zip › Computation/CH2F0_ETOH.LOG]

 Entering Link 1 = C:\G03W\l1.exe PID=       300.
  
 Copyright (c) 1988,1990,1992,1993,1995,1998,2003, Gaussian, Inc.
                  All Rights Reserved.
  
 This is the Gaussian(R) 03 program.  It is based on the
 the Gaussian(R) 98 system (copyright 1998, Gaussian, Inc.),
 the Gaussian(R) 94 system (copyright 1995, Gaussian, Inc.),
 the Gaussian 92(TM) system (copyright 1992, Gaussian, Inc.),
 the Gaussian 90(TM) system (copyright 1990, Gaussian, Inc.),
 the Gaussian 88(TM) system (copyright 1988, Gaussian, Inc.),
 the Gaussian 86(TM) system (copyright 1986, Carnegie Mellon
 University), and the Gaussian 82(TM) system (copyright 1983,
 Carnegie Mellon University). Gaussian is a federally registered
 trademark of Gaussian, Inc.
  
 This software contains proprietary and confidential information,
 including trade secrets, belonging to Gaussian, Inc.
  
 This software is provided under written license and may be
 used, copied, transmitted, or stored only in accord with that
 written license.
  
 The following legend is applicable only to US Government
 contracts under DFARS:
  
                    RESTRICTED RIGHTS LEGEND
  
 Use, duplication or disclosure by the US Government is subject
 to restrictions as set forth in subparagraph (c)(1)(ii) of the
 Rights in Technical Data and Computer Software clause at DFARS
 252.227-7013.
  
 Gaussian, Inc.
 Carnegie Office Park, Building 6, Pittsburgh, PA 15106 USA
  
 The following legend is applicable only to US Government
 contracts under FAR:
  
                    RESTRICTED RIGHTS LEGEND
  
 Use, reproduction and disclosure by the US Government is subject
 to restrictions as set forth in subparagraph (c) of the
 Commercial Computer Software - Restricted Rights clause at FAR
 52.227-19.
  
 Gaussian, Inc.
 Carnegie Office Park, Building 6, Pittsburgh, PA 15106 USA
  
  
 ---------------------------------------------------------------
 Warning -- This program may not be used in any manner that
 competes with the business of Gaussian, Inc. or will provide
 assistance to any competitor of Gaussian, Inc.  The licensee
 of this program is prohibited from giving any competitor of
 Gaussian, Inc. access to this program.  By using this program,
 the user acknowledges that Gaussian, Inc. is engaged in the
 business of creating and licensing software in the field of
 computational chemistry and represents and warrants to the
 licensee that it is not a competitor of Gaussian, Inc. and that
 it will not use this program in any manner prohibited above.
 ---------------------------------------------------------------
  

 Cite this work as:
 Gaussian 03, Revision B.05,
 M. J. Frisch, G. W. Trucks, H. B. Schlegel, G. E. Scuseria, 
 M. A. Robb, J. R. Cheeseman, J. A. Montgomery, Jr., T. Vreven, 
 K. N. Kudin, J. C. Burant, J. M. Millam, S. S. Iyengar, J. Tomasi, 
 V. Barone, B. Mennucci, M. Cossi, G. Scalmani, N. Rega, 
 G. A. Petersson, H. Nakatsuji, M. Hada, M. Ehara, K. Toyota, 
 R. Fukuda, J. Hasegawa, M. Ishida, T. Nakajima, Y. Honda, O. Kitao, 
 H. Nakai, M. Klene, X. Li, J. E. Knox, H. P. Hratchian, J. B. Cross, 
 C. Adamo, J. Jaramillo, R. Gomperts, R. E. Stratmann, O. Yazyev, 
 A. J. Austin, R. Cammi, C. Pomelli, J. W. Ochterski, P. Y. Ayala, 
 K. Morokuma, G. A. Voth, P. Salvador, J. J. Dannenberg, 
 V. G. Zakrzewski, S. Dapprich, A. D. Daniels, M. C. Strain, 
 O. Farkas, D. K. Malick, A. D. Rabuck, K. Raghavachari, 
 J. B. Foresman, J. V. Ortiz, Q. Cui, A. G. Baboul, S. Clifford, 
 J. Cioslowski, B. B. Stefanov, G. Liu, A. Liashenko, P. Piskorz, 
 I. Komaromi, R. L. Martin, D. J. Fox, T. Keith, M. A. Al-Laham, 
 C. Y. Peng, A. Nanayakkara, M. Challacombe, P. M. W. Gill, 
 B. Johnson, W. Chen, M. W. Wong, C. Gonzalez, and J. A. Pople, 
 Gaussian, Inc., Pittsburgh PA, 2003.
 
 **********************************************
 Gaussian 03:  x86-Win32-G03RevB.05  8-Nov-2003
                  14-Oct-2017 
 **********************************************
 %chk=CH2F.chk
 %mem=6MW
 %nproc=1
 Will use up to    1 processors via shared memory.
 Default route:  MaxDisk=2000MB
 -----------------------------------------------------------
 # mp2/6-311+g(d,p) scrf=(solvent=ethanol) geom=connectivity
 -----------------------------------------------------------
 1/38=1,57=2/1;
 2/17=6,18=5,40=1/2;
 3/5=4,6=6,7=111,11=9,16=1,25=1,30=1,70=2201,72=4/1,2,3;
 4//1;
 5/5=2,38=5,53=4/2;
 8/10=2,27=262144000/1;
 9/16=-3,27=262144000/6;
 6/7=2,8=2,9=2,10=2/1;
 99/5=1,9=1/99;
 -------------------
 Title Card Required
 -------------------
 Symbolic Z-matrix:
 Charge =  0 Multiplicity = 1
 C
 C                    1    B1
 C                    2    B2       1    A1
 C                    3    B3       2    A2       1    D1       0
 C                    4    B4       3    A3       2    D2       0
 C                    5    B5       4    A4       3    D3       0
 H                    1    B6       2    A5       3    D4       0
 H                    2    B7       1    A6       6    D5       0
 H                    4    B8       3    A7       2    D6       0
 H                    5    B9       4    A8       3    D7       0
 H                    6    B10      5    A9       4    D8       0
 C                    3    B11      2    A10      1    D9       0
 C                    12   B12      3    A11      2    D10      0
 H                    13   B13      12   A12      3    D11      0
 H                    13   B14      12   A13      3    D12      0
 O                    12   B15      3    A14      2    D13      0
 F                    13   B16      12   A15      3    D14      0
       Variables:
  B1                    1.39556                  
  B2                    1.40569                  
  B3                    1.4056                   
  B4                    1.39861                  
  B5                    1.39973                  
  B6                    1.08663                  
  B7                    1.08628                  
  B8                    1.08504                  
  B9                    1.08656                  
  B10                   1.08675                  
  B11                   1.49125                  
  B12                   1.52673                  
  B13                   1.09581                  
  B14                   1.091                    
  B15                   1.22356                  
  B16                   1.39012                  
  A1                  120.02279                  
  A2                  119.87824                  
  A3                  119.76783                  
  A4                  120.2649                   
  A5                  119.89058                  
  A6                  121.12879                  
  A7                  120.59388                  
  A8                  119.71061                  
  A9                  120.00419                  
  A10                 117.97093                  
  A11                 119.5085                   
  A12                 109.71998                  
  A13                 108.15311                  
  A14                 122.01827                  
  A15                 111.86981                  
  D1                    0.65802                  
  D2                   -1.46918                  
  D3                    1.817                    
  D4                 -179.58288                  
  D5                 -179.30823                  
  D6                  179.45529                  
  D7                 -179.34196                  
  D8                  179.29229                  
  D9                 -177.91256                  
  D10                -163.57637                  
  D11                  62.01572                  
  D12                 -57.88961                  
  D13                  18.70651                  
  D14                -177.79889                  
 
                          Input orientation:                          
 ---------------------------------------------------------------------
 Center     Atomic     Atomic              Coordinates (Angstroms)
 Number     Number      Type              X           Y           Z
 ---------------------------------------------------------------------
    1          6             0        0.000000    0.000000    0.000000
    2          6             0        0.000000    0.000000    1.395563
    3          6             0        1.217080    0.000000    2.098890
    4          6             0        2.433111    0.013997    1.394057
    5          6             0        2.425367   -0.003270   -0.004426
    6          6             0        1.212631    0.003949   -0.703326
    7          1             0       -0.942058    0.006858   -0.541516
    8          1             0       -0.929755   -0.014254    1.957130
    9          1             0        3.379206    0.023032    1.925229
   10          1             0        3.366068   -0.003266   -0.548206
   11          1             0        1.211674    0.002090   -1.790079
   12          6             0        1.164124   -0.047973    3.588432
   13          6             0        2.404027    0.325027    4.397383
   14          1             0        2.673272    1.368966    4.201181
   15          1             0        3.219279   -0.332841    4.092666
   16          8             0        0.165309   -0.418134    4.190464
   17          9             0        2.194292    0.178377    5.763740
 ---------------------------------------------------------------------
                    Distance matrix (angstroms):
                    1          2          3          4          5
     1  C    0.000000
     2  C    1.395563   0.000000
     3  C    2.426236   1.405686   0.000000
     4  C    2.804215   2.433152   1.405602   0.000000
     5  C    2.425373   2.800426   2.425677   1.398611   0.000000
     6  C    1.401840   2.424010   2.802222   2.426662   1.399729
     7  H    1.086628   2.154018   3.410816   3.890792   3.410003
     8  H    2.166796   1.086280   2.151557   3.409797   3.886472
     9  H    3.889224   3.420542   2.169211   1.085044   2.152689
    10  H    3.410419   3.886986   3.409586   2.154783   1.086561
    11  H    2.161606   3.408294   3.888973   3.410391   2.159082
    12  C    3.772841   2.483175   1.491255   2.535636   3.808065
    13  C    5.022147   3.859522   2.607212   3.019528   4.414086
    14  H    5.164336   4.109981   2.900722   3.126270   4.430759
    15  H    5.217706   4.212945   2.845123   2.832110   4.186296
    16  O    4.214517   2.830836   2.378180   3.626231   4.782999
    17  F    6.169881   4.891595   3.797089   4.379290   5.775650
                    6          7          8          9         10
     6  C    0.000000
     7  H    2.160758   0.000000
     8  H    3.415871   2.498765   0.000000
     9  H    3.406422   4.975782   4.309240   0.000000
    10  H    2.159029   4.308144   4.973019   2.473609   0.000000
    11  H    1.086755   2.489477   4.315966   4.301411   2.486703
    12  C    4.292346   4.636321   2.654545   2.770897   4.686398
    13  C    5.247832   5.974130   4.145364   2.674644   5.048975
    14  H    5.296313   6.117117   4.464400   2.736757   4.991960
    15  H    5.209760   6.237609   4.677231   2.202273   4.654874
    16  O    5.022372   4.878372   2.519933   3.956646   5.733408
    17  F    6.543472   7.044314   4.928189   4.020239   6.422360
                   11         12         13         14         15
    11  H    0.000000
    12  C    5.378954   0.000000
    13  C    6.309570   1.526725   0.000000
    14  H    6.316630   2.158867   1.095809   0.000000
    15  H    6.224897   2.135196   1.090999   1.790544   0.000000
    16  O    6.085915   1.223558   2.367902   3.079564   3.056726
    17  F    7.619501   2.417529   1.390117   2.022007   2.025940
                   16         17
    16  O    0.000000
    17  F    2.635866   0.000000
 Stoichiometry    C8H7FO
 Framework group  C1[X(C8H7FO)]
 Deg. of freedom    45
 Full point group                 C1      NOp   1
 Largest Abelian subgroup         C1      NOp   1
 Largest concise Abelian subgroup C1      NOp   1
                         Standard orientation:                         
 ---------------------------------------------------------------------
 Center     Atomic     Atomic              Coordinates (Angstroms)
 Number     Number      Type              X           Y           Z
 ---------------------------------------------------------------------
    1          6             0        2.491129    1.029606    0.136665
    2          6             0        1.108442    1.218690    0.132297
    3          6             0        0.248022    0.114817    0.001549
    4          6             0        0.782669   -1.180273   -0.110761
    5          6             0        2.169590   -1.360323   -0.122736
    6          6             0        3.024914   -0.260882    0.014717
    7          1             0        3.154146    1.883715    0.244678
    8          1             0        0.677267    2.212333    0.214564
    9          1             0        0.129081   -2.041416   -0.203364
   10          1             0        2.581918   -2.360855   -0.220385
   11          1             0        4.101801   -0.406989    0.016371
   12          6             0       -1.219825    0.373810   -0.045225
   13          6             0       -2.194449   -0.777114    0.192199
   14          1             0       -2.054404   -1.177782    1.202471
   15          1             0       -1.990674   -1.553088   -0.547138
   16          8             0       -1.675619    1.478073   -0.309704
   17          9             0       -3.517460   -0.370055    0.064245
 ---------------------------------------------------------------------
 Rotational constants (GHZ):      3.5109975      0.7591668      0.6316665
 Standard basis: 6-311+G(d,p) (5D, 7F)
 There are   262 symmetry adapted basis functions of A   symmetry.
 Integral buffers will be    262144 words long.
 Raffenetti 1 integral format.
 Two-electron integral symmetry is turned on.
   262 basis functions,   416 primitive gaussians,   272 cartesian basis functions
    36 alpha electrons       36 beta electrons
       nuclear repulsion energy       478.4544691665 Hartrees.
 NAtoms=   17 NActive=   17 NUniq=   17 SFac= 1.00D+00 NAtFMM=   60 Big=F
 ------------------------------------------------------------------------------
 United Atom Topological Model (UA0  parameters set).
  Nord Group  Hybr  Charge Alpha Radius          Bonded to
    1   CH    *     0.00   1.00  2.125   C2   [s]  C6   [s]
    2   CH    *     0.00   1.00  2.125   C1   [s]  C3   [s]
    3   C     *     0.00   1.00  1.925   C2   [s]  C4   [s]  C12  [s]
    4   CH    *     0.00   1.00  2.125   C3   [s]  C5   [s]
    5   CH    *     0.00   1.00  2.125   C4   [s]  C6   [s]
    6   CH    *     0.00   1.00  2.125   C1   [s]  C5   [s]
   12   C     *     0.00   1.00  1.925   C3   [s]  C13  [s]  O16  [d]
   13   CH2   *     0.00   1.00  2.325   C12  [s]  F17  [s]
   16   O     *     0.00   1.00  1.750   C12  [d]
   17   F     *     0.00   1.00  1.682   C13  [s]
 ------------------------------------------------------------------------------
 Polarizable Continuum Model (PCM)
 =================================
 Model                : PCM.
 Atomic radii         : UA0 (Simple United Atom Topological Model).
 Polarization charges : Total charges.
 Charge compensation  : None.
 Solution method      : Matrix inversion.
 Cavity               : GePol (RMin=0.200 OFac=0.890).
                        Default sphere list used, NSphG=   10.
                        Tesserae with average area of 0.200 Ang**2.
 Solvent              : Ethanol, Eps=  24.550000.
 ------------------------------------------------------------------------------
 One-electron integrals computed using PRISM.
 NBasis=   262 RedAO= T  NBF=   262
 NBsUse=   262 1.00D-06 NBFU=   262
 Harris functional with IExCor=  205 diagonalized for initial guess.
 ExpMin= 4.38D-02 ExpMax= 1.14D+04 ExpMxC= 1.72D+03 IAcc=2 IRadAn=         4 AccDes= 0.00D+00
 HarFok:  IExCor= 205 AccDes= 0.00D+00 IRadAn=         4 IDoV=1
 ScaDFX=  1.000000  1.000000  1.000000  1.000000
 Initial guess orbital symmetries:
       Occupied  (A) (A) (A) (A) (A) (A) (A) (A) (A) (A) (A) (A)
                 (A) (A) (A) (A) (A) (A) (A) (A) (A) (A) (A) (A)
                 (A) (A) (A) (A) (A) (A) (A) (A) (A) (A) (A) (A)
       Virtual   (A) (A) (A) (A) (A) (A) (A) (A) (A) (A) (A) (A)
                 (A) (A) (A) (A) (A) (A) (A) (A) (A) (A) (A) (A)
                 (A) (A) (A) (A) (A) (A) (A) (A) (A) (A) (A) (A)
                 (A) (A) (A) (A) (A) (A) (A) (A) (A) (A) (A) (A)
                 (A) (A) (A) (A) (A) (A) (A) (A) (A) (A) (A) (A)
                 (A) (A) (A) (A) (A) (A) (A) (A) (A) (A) (A) (A)
                 (A) (A) (A) (A) (A) (A) (A) (A) (A) (A) (A) (A)
                 (A) (A) (A) (A) (A) (A) (A) (A) (A) (A) (A) (A)
                 (A) (A) (A) (A) (A) (A) (A) (A) (A) (A) (A) (A)
                 (A) (A) (A) (A) (A) (A) (A) (A) (A) (A) (A) (A)
                 (A) (A) (A) (A) (A) (A) (A) (A) (A) (A) (A) (A)
                 (A) (A) (A) (A) (A) (A) (A) (A) (A) (A) (A) (A)
                 (A) (A) (A) (A) (A) (A) (A) (A) (A) (A) (A) (A)
                 (A) (A) (A) (A) (A) (A) (A) (A) (A) (A) (A) (A)
                 (A) (A) (A) (A) (A) (A) (A) (A) (A) (A) (A) (A)
                 (A) (A) (A) (A) (A) (A) (A) (A) (A) (A) (A) (A)
                 (A) (A) (A) (A) (A) (A) (A) (A) (A) (A) (A) (A)
                 (A) (A) (A) (A) (A) (A) (A) (A) (A) (A) (A) (A)
                 (A) (A) (A) (A) (A) (A) (A) (A) (A) (A)
 The electronic state of the initial guess is 1-A.
 Requested convergence on RMS density matrix=1.00D-08 within 128 cycles.
 Requested convergence on MAX density matrix=1.00D-06.
 Requested convergence on             energy=1.00D-06.
 No special actions if energy rises.
 Error on total polarization charges =  0.01890
 SCF Done:  E(RHF) =  -481.452039603     A.U. after   16 cycles
             Convg  =    0.6267D-08             -V/T =  2.0015
             S**2   =   0.0000
 --------------------------------------------------------------------
 Variational PCM results
 =======================
 <psi(f)|   H    |psi(f)>                     (a.u.) =    -481.428494
 <psi(f)|H+V(f)/2|psi(f)>                     (a.u.) =    -481.452040
 Total free energy in solution:
  with all non electrostatic terms            (a.u.) =    -481.447893
 --------------------------------------------------------------------
 (Polarized solute)-Solvent               (kcal/mol) =     -14.77
 --------------------------------------------------------------------
 Cavitation energy                        (kcal/mol) =      14.95
 Dispersion energy                        (kcal/mol) =     -13.32
 Repulsion energy                         (kcal/mol) =       0.97
 Total non electrostatic                  (kcal/mol) =       2.60
 --------------------------------------------------------------------
 Partition over spheres:
 Sphere  on Atom  Surface  Charge   GEl     GCav    GDR
    1      C1      17.33  -0.035   -0.89    1.71   -1.57
    2      C2      13.68  -0.024   -0.40    1.68   -1.43
    3      C3       0.83   0.001    0.00    0.25   -0.07
    4      C4      10.98  -0.018   -0.63    1.49   -1.16
    5      C5      17.31  -0.036   -1.05    1.71   -1.58
    6      C6      17.36  -0.045   -1.10    1.72   -1.55
    7      C12      1.48  -0.011   -0.03    0.34   -0.13
    8      C13     28.71  -0.148   -1.82    2.87   -2.36
    9      O16     14.33   0.181   -4.28    1.75   -1.37
   10      F17     11.81   0.102   -1.76    1.42   -1.12
 Added spheres:    39.51   0.016   -2.81    0.00    0.00
 --------------------------------------------------------------------
 After PCM corrections, the SCF energy is  -481.452039603     a.u.
 --------------------------------------------------------------------
 ExpMin= 4.38D-02 ExpMax= 1.14D+04 ExpMxC= 1.72D+03 IAcc=3 IRadAn=         5 AccDes= 0.00D+00
 HarFok:  IExCor= 205 AccDes= 0.00D+00 IRadAn=         5 IDoV=1
 ScaDFX=  1.000000  1.000000  1.000000  1.000000
 Range of M.O.s used for correlation:    11   262
 NBasis=   262 NAE=    36 NBE=    36 NFC=    10 NFV=     0
 NROrb=    252 NOA=    26 NOB=    26 NVA=   226 NVB=   226

 **** Warning!!: The largest alpha MO coefficient is  0.21608887D+03

 Disk-based method using OVN memory for 13 occupieds at a time.
 Estimated scratch disk usage=   253783032 words.
 Actual    scratch disk usage=   253457400 words.
 JobTyp=1 Pass  1:  I=   1 to  13 NPSUse=  1 ParTrn=F ParDer=F DoDerP=F.
 JobTyp=1 Pass  2:  I=  14 to  26 NPSUse=  1 ParTrn=F ParDer=F DoDerP=F.
 Spin components of T(2) and E(2):
     alpha-alpha T2 =       0.6760410693D-01 E2=     -0.1992924671D+00
     alpha-beta  T2 =       0.3544834107D+00 E2=     -0.1098953746D+01
     beta-beta   T2 =       0.6760410693D-01 E2=     -0.1992924671D+00
 ANorm=    0.1220529240D+01
 E2 =    -0.1497538681D+01 EUMP2 =    -0.48294957828381D+03

 **********************************************************************

            Population analysis using the SCF density.

 **********************************************************************

 Orbital symmetries:
       Occupied  (A) (A) (A) (A) (A) (A) (A) (A) (A) (A) (A) (A)
                 (A) (A) (A) (A) (A) (A) (A) (A) (A) (A) (A) (A)
                 (A) (A) (A) (A) (A) (A) (A) (A) (A) (A) (A) (A)
       Virtual   (A) (A) (A) (A) (A) (A) (A) (A) (A) (A) (A) (A)
                 (A) (A) (A) (A) (A) (A) (A) (A) (A) (A) (A) (A)
                 (A) (A) (A) (A) (A) (A) (A) (A) (A) (A) (A) (A)
                 (A) (A) (A) (A) (A) (A) (A) (A) (A) (A) (A) (A)
                 (A) (A) (A) (A) (A) (A) (A) (A) (A) (A) (A) (A)
                 (A) (A) (A) (A) (A) (A) (A) (A) (A) (A) (A) (A)
                 (A) (A) (A) (A) (A) (A) (A) (A) (A) (A) (A) (A)
                 (A) (A) (A) (A) (A) (A) (A) (A) (A) (A) (A) (A)
                 (A) (A) (A) (A) (A) (A) (A) (A) (A) (A) (A) (A)
                 (A) (A) (A) (A) (A) (A) (A) (A) (A) (A) (A) (A)
                 (A) (A) (A) (A) (A) (A) (A) (A) (A) (A) (A) (A)
                 (A) (A) (A) (A) (A) (A) (A) (A) (A) (A) (A) (A)
                 (A) (A) (A) (A) (A) (A) (A) (A) (A) (A) (A) (A)
                 (A) (A) (A) (A) (A) (A) (A) (A) (A) (A) (A) (A)
                 (A) (A) (A) (A) (A) (A) (A) (A) (A) (A) (A) (A)
                 (A) (A) (A) (A) (A) (A) (A) (A) (A) (A) (A) (A)
                 (A) (A) (A) (A) (A) (A) (A) (A) (A) (A) (A) (A)
                 (A) (A) (A) (A) (A) (A) (A) (A) (A) (A) (A) (A)
                 (A) (A) (A) (A) (A) (A) (A) (A) (A) (A)
 The electronic state is 1-A.
 Alpha  occ. eigenvalues --  -26.30313 -20.56678 -11.36242 -11.33369 -11.26326
 Alpha  occ. eigenvalues --  -11.26205 -11.25663 -11.25550 -11.24847 -11.24743
 Alpha  occ. eigenvalues --   -1.61100  -1.40669  -1.16984  -1.06173  -1.03055
 Alpha  occ. eigenvalues --   -1.00254  -0.87334  -0.84039  -0.78142  -0.73983
 Alpha  occ. eigenvalues --   -0.72429  -0.70084  -0.69461  -0.65524  -0.63653
 Alpha  occ. eigenvalues --   -0.61570  -0.60097  -0.58881  -0.58051  -0.53340
 Alpha  occ. eigenvalues --   -0.52418  -0.50504  -0.50289  -0.44091  -0.35474
 Alpha  occ. eigenvalues --   -0.34948
 Alpha virt. eigenvalues --    0.05866   0.06739   0.07903   0.08247   0.09605
 Alpha virt. eigenvalues --    0.09784   0.10114   0.10160   0.11649   0.12234
 Alpha virt. eigenvalues --    0.12716   0.13082   0.14166   0.15446   0.15725
 Alpha virt. eigenvalues --    0.16546   0.17238   0.17332   0.19275   0.20522
 Alpha virt. eigenvalues --    0.21352   0.21921   0.22464   0.23003   0.23113
 Alpha virt. eigenvalues --    0.23576   0.25227   0.25780   0.27124   0.27232
 Alpha virt. eigenvalues --    0.28738   0.29306   0.30077   0.30749   0.31127
 Alpha virt. eigenvalues --    0.31584   0.32144   0.33176   0.33494   0.34758
 Alpha virt. eigenvalues --    0.35342   0.36357   0.37289   0.37990   0.39532
 Alpha virt. eigenvalues --    0.39874   0.41614   0.42158   0.43689   0.44742
 Alpha virt. eigenvalues --    0.45907   0.46548   0.47862   0.48386   0.51131
 Alpha virt. eigenvalues --    0.52373   0.53317   0.57400   0.62136   0.64456
 Alpha virt. eigenvalues --    0.65512   0.68143   0.69056   0.70853   0.71464
 Alpha virt. eigenvalues --    0.71690   0.73341   0.73962   0.74880   0.76054
 Alpha virt. eigenvalues --    0.79176   0.80708   0.81738   0.82494   0.84142
 Alpha virt. eigenvalues --    0.84908   0.86596   0.88571   0.88860   0.90401
 Alpha virt. eigenvalues --    0.91339   0.91809   0.92991   0.94117   0.96776
 Alpha virt. eigenvalues --    0.99444   1.00242   1.02049   1.02578   1.06374
 Alpha virt. eigenvalues --    1.07081   1.08319   1.10366   1.12044   1.13481
 Alpha virt. eigenvalues --    1.17058   1.19278   1.21534   1.23254   1.24495
 Alpha virt. eigenvalues --    1.27130   1.30224   1.32270   1.35860   1.37395
 Alpha virt. eigenvalues --    1.40180   1.41158   1.43991   1.49283   1.51507
 Alpha virt. eigenvalues --    1.57438   1.64627   1.66907   1.68412   1.68870
 Alpha virt. eigenvalues --    1.72925   1.73937   1.75199   1.75685   1.77345
 Alpha virt. eigenvalues --    1.79269   1.81565   1.82330   1.82854   1.83481
 Alpha virt. eigenvalues --    1.88977   1.90030   1.90370   1.93823   1.95555
 Alpha virt. eigenvalues --    1.98474   2.00922   2.04379   2.04457   2.04775
 Alpha virt. eigenvalues --    2.08747   2.10397   2.11418   2.18346   2.20358
 Alpha virt. eigenvalues --    2.21501   2.23098   2.24602   2.26125   2.27780
 Alpha virt. eigenvalues --    2.29992   2.32410   2.35572   2.36433   2.36619
 Alpha virt. eigenvalues --    2.39031   2.46276   2.51078   2.55816   2.60830
 Alpha virt. eigenvalues --    2.64721   2.72484   2.73644   2.74297   2.75492
 Alpha virt. eigenvalues --    2.80044   2.83686   2.85728   2.94401   2.96943
 Alpha virt. eigenvalues --    2.99098   3.00210   3.01496   3.04541   3.05280
 Alpha virt. eigenvalues --    3.05388   3.07507   3.11228   3.16745   3.17849
 Alpha virt. eigenvalues --    3.19954   3.20830   3.24169   3.25465   3.27678
 Alpha virt. eigenvalues --    3.29999   3.31729   3.33886   3.41565   3.46976
 Alpha virt. eigenvalues --    3.53675   3.60901   3.64822   3.72665   3.75392
 Alpha virt. eigenvalues --    3.78297   3.87729   3.90402   3.92076   3.99804
 Alpha virt. eigenvalues --    4.01709   4.04064   4.13044   4.25166   4.26286
 Alpha virt. eigenvalues --    4.36301   4.39455   4.43114   4.55231   4.55504
 Alpha virt. eigenvalues --    4.56226   4.61616   4.76082   5.25547   5.31381
 Alpha virt. eigenvalues --    5.61497   5.75862   6.26993   6.96611   7.02754
 Alpha virt. eigenvalues --    7.29529  24.74267  24.93917  24.98253  25.08625
 Alpha virt. eigenvalues --   25.09000  25.19697  25.23101  25.32136  51.68238
 Alpha virt. eigenvalues --   68.77186
          Condensed to atoms (all electrons):
              1          2          3          4          5          6
     1  C    6.633600  -1.004065   0.778520  -0.278346   0.275503   0.211080
     2  C   -1.004065  12.198450  -2.775643  -3.676332  -0.598088   0.402414
     3  C    0.778520  -2.775643  13.919173  -0.817678  -0.339496  -1.151032
     4  C   -0.278346  -3.676332  -0.817678  11.772199  -0.951385   0.362555
     5  C    0.275503  -0.598088  -0.339496  -0.951385   7.280166   0.142634
     6  C    0.211080   0.402414  -1.151032   0.362555   0.142634   5.601553
     7  H    0.420289  -0.044279   0.012889  -0.003224  -0.007486  -0.011397
     8  H   -0.023661   0.413088  -0.028836  -0.009733  -0.003457  -0.002869
     9  H    0.004256  -0.038025  -0.033727   0.451396  -0.022783  -0.016043
    10  H   -0.008472  -0.002359   0.013369  -0.049914   0.422965  -0.010757
    11  H   -0.000936  -0.030017   0.020773  -0.034596  -0.003246   0.421570
    12  C   -0.869751   1.000925  -5.331002   0.545371   0.469984   0.247996
    13  C    0.081328  -0.106327   0.565108  -0.111896  -0.311963  -0.016433
    14  H    0.007330   0.056094   0.124780  -0.122005  -0.012843  -0.002674
    15  H   -0.004353  -0.026846  -0.149556   0.057376   0.031690   0.000205
    16  O    0.068072   0.042475  -0.041062  -0.135371  -0.005673  -0.006746
    17  F    0.002343   0.017003   0.034521  -0.026669  -0.004793  -0.000304
              7          8          9         10         11         12
     1  C    0.420289  -0.023661   0.004256  -0.008472  -0.000936  -0.869751
     2  C   -0.044279   0.413088  -0.038025  -0.002359  -0.030017   1.000925
     3  C    0.012889  -0.028836  -0.033727   0.013369   0.020773  -5.331002
     4  C   -0.003224  -0.009733   0.451396  -0.049914  -0.034596   0.545371
     5  C   -0.007486  -0.003457  -0.022783   0.422965  -0.003246   0.469984
     6  C   -0.011397  -0.002869  -0.016043  -0.010757   0.421570   0.247996
     7  H    0.445127  -0.002857   0.000017  -0.000053  -0.003177   0.006497
     8  H   -0.002857   0.431740  -0.000008   0.000014  -0.000051   0.034397
     9  H    0.000017  -0.000008   0.445070  -0.002789  -0.000067   0.037071
    10  H   -0.000053   0.000014  -0.002789   0.444550  -0.003203   0.008493
    11  H   -0.003177  -0.000051  -0.000067  -0.003203   0.440731   0.001955
    12  C    0.006497   0.034397   0.037071   0.008493   0.001955  11.156794
    13  C   -0.000271  -0.002690  -0.013332   0.000104  -0.000293  -1.618891
    14  H    0.000000   0.000013   0.000342  -0.000003   0.000001  -0.075138
    15  H    0.000000   0.000002   0.000780   0.000006   0.000000   0.090431
    16  O    0.000007   0.002048  -0.000274   0.000007   0.000005   0.323986
    17  F    0.000000  -0.000008   0.000263  -0.000001   0.000000  -0.068020
             13         14         15         16         17
     1  C    0.081328   0.007330  -0.004353   0.068072   0.002343
     2  C   -0.106327   0.056094  -0.026846   0.042475   0.017003
     3  C    0.565108   0.124780  -0.149556  -0.041062   0.034521
     4  C   -0.111896  -0.122005   0.057376  -0.135371  -0.026669
     5  C   -0.311963  -0.012843   0.031690  -0.005673  -0.004793
     6  C   -0.016433  -0.002674   0.000205  -0.006746  -0.000304
     7  H   -0.000271   0.000000   0.000000   0.000007   0.000000
     8  H   -0.002690   0.000013   0.000002   0.002048  -0.000008
     9  H   -0.013332   0.000342   0.000780  -0.000274   0.000263
    10  H    0.000104  -0.000003   0.000006   0.000007  -0.000001
    11  H   -0.000293   0.000001   0.000000   0.000005   0.000000
    12  C   -1.618891  -0.075138   0.090431   0.323986  -0.068020
    13  C    6.937926   0.402358   0.380695  -0.031030   0.134186
    14  H    0.402358   0.450275  -0.024068   0.002947  -0.028464
    15  H    0.380695  -0.024068   0.481324  -0.001758  -0.029954
    16  O   -0.031030   0.002947  -0.001758   8.194238   0.022039
    17  F    0.134186  -0.028464  -0.029954   0.022039   9.199043
 Mulliken atomic charges:
              1
     1  C   -0.292736
     2  C    0.171531
     3  C    1.198896
     4  C   -0.971749
     5  C   -0.361729
     6  C   -0.171754
     7  H    0.187917
     8  H    0.192868
     9  H    0.187852
    10  H    0.188043
    11  H    0.190550
    12  C    0.038902
    13  C   -0.288580
    14  H    0.221058
    15  H    0.194025
    16  O   -0.433910
    17  F   -0.251185
 Sum of Mulliken charges=   0.00000
 Atomic charges with hydrogens summed into heavy atoms:
              1
     1  C   -0.104820
     2  C    0.364399
     3  C    1.198896
     4  C   -0.783897
     5  C   -0.173686
     6  C    0.018796
     7  H    0.000000
     8  H    0.000000
     9  H    0.000000
    10  H    0.000000
    11  H    0.000000
    12  C    0.038902
    13  C    0.126504
    14  H    0.000000
    15  H    0.000000
    16  O   -0.433910
    17  F   -0.251185
 Sum of Mulliken charges=   0.00000
 Electronic spatial extent (au):  <R**2>=  1666.3514
 Charge=     0.0000 electrons
 Dipole moment (field-independent basis, Debye):
    X=     5.6523    Y=    -4.5244    Z=     1.0727  Tot=     7.3192
 Quadrupole moment (field-independent basis, Debye-Ang):
   XX=   -64.1767   YY=   -54.0672   ZZ=   -60.4092
   XY=     7.8905   XZ=    -1.8040   YZ=     2.3391
 Traceless Quadrupole moment (field-independent basis, Debye-Ang):
   XX=    -4.6257   YY=     5.4838   ZZ=    -0.8582
   XY=     7.8905   XZ=    -1.8040   YZ=     2.3391
 Octapole moment (field-independent basis, Debye-Ang**2):
  XXX=    67.4454  YYY=   -13.8549  ZZZ=     1.0519  XYY=     5.5444
  XXY=   -13.5249  XXZ=     4.1847  XZZ=   -22.6754  YZZ=    -1.4784
  YYZ=     1.9159  XYZ=     0.2594
 Hexadecapole moment (field-independent basis, Debye-Ang**3):
 XXXX= -1644.5297 YYYY=  -399.3777 ZZZZ=   -80.4927 XXXY=    14.8297
 XXXZ=    -2.7290 YYYX=    26.0555 YYYZ=    10.4778 ZZZX=    -4.1430
 ZZZY=    -3.6744 XXYY=  -316.1141 XXZZ=  -292.6343 YYZZ=   -90.5042
 XXYZ=     8.0856 YYXZ=    -3.6846 ZZXY=     6.8922
 N-N= 4.784544691665D+02 E-N=-2.087331167564D+03  KE= 4.807437031689D+02
 1|1|UNPC-UNK|SP|RMP2-FC|6-311+G(d,p)|C8H7F1O1|PCUSER|14-Oct-2017|0||# 
 MP2/6-311+G(D,P) SCRF=(SOLVENT=ETHANOL) GEOM=CONNECTIVITY||Title Card 
 Required||0,1|C|C,1,1.39556268|C,2,1.40568598,1,120.02279233|C,3,1.405
 60202,2,119.87823613,1,0.65802085,0|C,4,1.39861123,3,119.76782685,2,-1
 .46918199,0|C,5,1.39972925,4,120.26489517,3,1.81700468,0|H,1,1.0866279
 2,2,119.89057661,3,-179.58287899,0|H,2,1.08628034,1,121.1287868,6,-179
 .3082317,0|H,4,1.08504375,3,120.59388387,2,179.45528965,0|H,5,1.086560
 93,4,119.71061231,3,-179.34196181,0|H,6,1.08675481,5,120.0041944,4,179
 .29229459,0|C,3,1.49125451,2,117.97092773,1,-177.91255823,0|C,12,1.526
 72507,3,119.50850487,2,-163.57636581,0|H,13,1.09580871,12,109.71998443
 ,3,62.01572084,0|H,13,1.09099932,12,108.15310582,3,-57.88960938,0|O,12
 ,1.22355759,3,122.01827182,2,18.70650639,0|F,13,1.39011742,12,111.8698
 1452,3,-177.79888866,0||Version=x86-Win32-G03RevB.05|State=1-A|HF=-481
 .4520396|MP2=-482.9495783|RMSD=6.267e-009|PG=C01 [X(C8H7F1O1)]||@


 There ain't no surer way to find out whether you
 like people or hate them than to travel with them.
                                     -- Mark Twain
 Job cpu time:  0 days  0 hours  7 minutes  0.0 seconds.
 File lengths (MBytes):  RWF=   2036 Int=      0 D2E=      0 Chk=     17 Scr=      1
 Normal termination of Gaussian 03 at Sat Oct 14 15:57:52 2017.
