# Supplementary material for: Conformational preferences of α-fluoroketones may influence their reactivity
Source: Beilstein J Org Chem. 2017 Dec 29;13:2915–21. doi: 10.3762/bjoc.13.284 (PMC5753061; doi:10.3762/bjoc.13.284)
Supplement: File 2 — Details of computational conformational analysis. [file Beilstein_J_Org_Chem-13-2915-s002.zip › Computation/CH2F10.out]

 Entering Link 1 = C:\G03W\l1.exe PID=      4324.
  
 Copyright (c) 1988,1990,1992,1993,1995,1998,2003, Gaussian, Inc.
                  All Rights Reserved.
  
 This is the Gaussian(R) 03 program.  It is based on the
 the Gaussian(R) 98 system (copyright 1998, Gaussian, Inc.),
 the Gaussian(R) 94 system (copyright 1995, Gaussian, Inc.),
 the Gaussian 92(TM) system (copyright 1992, Gaussian, Inc.),
 the Gaussian 90(TM) system (copyright 1990, Gaussian, Inc.),
 the Gaussian 88(TM) system (copyright 1988, Gaussian, Inc.),
 the Gaussian 86(TM) system (copyright 1986, Carnegie Mellon
 University), and the Gaussian 82(TM) system (copyright 1983,
 Carnegie Mellon University). Gaussian is a federally registered
 trademark of Gaussian, Inc.
  
 This software contains proprietary and confidential information,
 including trade secrets, belonging to Gaussian, Inc.
  
 This software is provided under written license and may be
 used, copied, transmitted, or stored only in accord with that
 written license.
  
 The following legend is applicable only to US Government
 contracts under DFARS:
  
                    RESTRICTED RIGHTS LEGEND
  
 Use, duplication or disclosure by the US Government is subject
 to restrictions as set forth in subparagraph (c)(1)(ii) of the
 Rights in Technical Data and Computer Software clause at DFARS
 252.227-7013.
  
 Gaussian, Inc.
 Carnegie Office Park, Building 6, Pittsburgh, PA 15106 USA
  
 The following legend is applicable only to US Government
 contracts under FAR:
  
                    RESTRICTED RIGHTS LEGEND
  
 Use, reproduction and disclosure by the US Government is subject
 to restrictions as set forth in subparagraph (c) of the
 Commercial Computer Software - Restricted Rights clause at FAR
 52.227-19.
  
 Gaussian, Inc.
 Carnegie Office Park, Building 6, Pittsburgh, PA 15106 USA
  
  
 ---------------------------------------------------------------
 Warning -- This program may not be used in any manner that
 competes with the business of Gaussian, Inc. or will provide
 assistance to any competitor of Gaussian, Inc.  The licensee
 of this program is prohibited from giving any competitor of
 Gaussian, Inc. access to this program.  By using this program,
 the user acknowledges that Gaussian, Inc. is engaged in the
 business of creating and licensing software in the field of
 computational chemistry and represents and warrants to the
 licensee that it is not a competitor of Gaussian, Inc. and that
 it will not use this program in any manner prohibited above.
 ---------------------------------------------------------------
  

 Cite this work as:
 Gaussian 03, Revision B.05,
 M. J. Frisch, G. W. Trucks, H. B. Schlegel, G. E. Scuseria, 
 M. A. Robb, J. R. Cheeseman, J. A. Montgomery, Jr., T. Vreven, 
 K. N. Kudin, J. C. Burant, J. M. Millam, S. S. Iyengar, J. Tomasi, 
 V. Barone, B. Mennucci, M. Cossi, G. Scalmani, N. Rega, 
 G. A. Petersson, H. Nakatsuji, M. Hada, M. Ehara, K. Toyota, 
 R. Fukuda, J. Hasegawa, M. Ishida, T. Nakajima, Y. Honda, O. Kitao, 
 H. Nakai, M. Klene, X. Li, J. E. Knox, H. P. Hratchian, J. B. Cross, 
 C. Adamo, J. Jaramillo, R. Gomperts, R. E. Stratmann, O. Yazyev, 
 A. J. Austin, R. Cammi, C. Pomelli, J. W. Ochterski, P. Y. Ayala, 
 K. Morokuma, G. A. Voth, P. Salvador, J. J. Dannenberg, 
 V. G. Zakrzewski, S. Dapprich, A. D. Daniels, M. C. Strain, 
 O. Farkas, D. K. Malick, A. D. Rabuck, K. Raghavachari, 
 J. B. Foresman, J. V. Ortiz, Q. Cui, A. G. Baboul, S. Clifford, 
 J. Cioslowski, B. B. Stefanov, G. Liu, A. Liashenko, P. Piskorz, 
 I. Komaromi, R. L. Martin, D. J. Fox, T. Keith, M. A. Al-Laham, 
 C. Y. Peng, A. Nanayakkara, M. Challacombe, P. M. W. Gill, 
 B. Johnson, W. Chen, M. W. Wong, C. Gonzalez, and J. A. Pople, 
 Gaussian, Inc., Pittsburgh PA, 2003.
 
 **********************************************
 Gaussian 03:  x86-Win32-G03RevB.05  8-Nov-2003
                  03-Aug-2017 
 **********************************************
 %chk=CH2F.chk
 %mem=6MW
 %nproc=1
 Will use up to    1 processors via shared memory.
 Default route:  MaxDisk=2000MB
 ----------------------------------------
 # opt mp2/6-311+g(d,p) geom=connectivity
 ----------------------------------------
 1/18=20,38=1,57=2/1,3;
 2/9=110,17=6,18=5,40=1/2;
 3/5=4,6=6,7=111,11=9,16=1,25=1,30=1/1,2,3;
 4//1;
 5/5=2,38=5/2;
 8/6=4,10=2,27=262144000/1;
 9/15=2,16=-3,27=262144000/6;
 10/5=1/2;
 6/7=2,8=2,9=2,10=2/1;
 7/12=2/1,2,3,16;
 1/18=20/3(1);
 99//99;
 2/9=110/2;
 3/5=4,6=6,7=111,11=9,16=1,25=1,30=1/1,2,3;
 4/5=5,16=3/1;
 5/5=2,38=5/2;
 8/6=4,10=2,27=262144000/1;
 9/15=2,16=-3,27=262144000/6;
 10/5=1/2;
 7/12=2/1,2,3,16;
 1/18=20/3(-8);
 2/9=110/2;
 6/7=2,8=2,9=2,10=2/1;
 99//99;
 -------------------
 Title Card Required
 -------------------
 Symbolic Z-matrix:
 Charge =  0 Multiplicity = 1
 C
 C                    1    B1
 C                    2    B2       1    A1
 C                    3    B3       2    A2       1    D1       0
 C                    4    B4       3    A3       2    D2       0
 C                    5    B5       4    A4       3    D3       0
 H                    1    B6       2    A5       3    D4       0
 H                    2    B7       1    A6       6    D5       0
 H                    4    B8       3    A7       2    D6       0
 H                    5    B9       4    A8       3    D7       0
 H                    6    B10      5    A9       4    D8       0
 C                    3    B11      2    A10      1    D9       0
 C                    12   B12      3    A11      2    D10      0
 H                    13   B13      12   A12      3    D11      0
 H                    13   B14      12   A13      3    D12      0
 O                    12   B15      3    A14      2    D13      0
 F                    13   B16      12   A15      3    D14      0
       Variables:
  B1                    1.39556                  
  B2                    1.40569                  
  B3                    1.4056                   
  B4                    1.39861                  
  B5                    1.39973                  
  B6                    1.08663                  
  B7                    1.08628                  
  B8                    1.08504                  
  B9                    1.08656                  
  B10                   1.08675                  
  B11                   1.49125                  
  B12                   1.52673                  
  B13                   1.09581                  
  B14                   1.091                    
  B15                   1.22356                  
  B16                   1.39012                  
  A1                  120.02279                  
  A2                  119.87824                  
  A3                  119.76783                  
  A4                  120.2649                   
  A5                  119.89058                  
  A6                  121.12879                  
  A7                  120.59388                  
  A8                  119.71061                  
  A9                  120.00419                  
  A10                 117.97093                  
  A11                 119.5085                   
  A12                 109.71998                  
  A13                 108.15311                  
  A14                 122.01827                  
  A15                 111.86981                  
  D1                    0.65802                  
  D2                   -1.46918                  
  D3                    1.817                    
  D4                 -179.58288                  
  D5                 -179.30823                  
  D6                  179.45529                  
  D7                 -179.34196                  
  D8                  179.29229                  
  D9                 -177.91256                  
  D10                -163.57637                  
  D11                  52.01572                  
  D12                 -67.88961                  
  D13                  18.70651                  
  D14                 172.20111                  
 

 GradGradGradGradGradGradGradGradGradGradGradGradGradGradGradGradGradGrad
 Berny optimization.
 Initialization pass.
                           ----------------------------
                           !    Initial Parameters    !
                           ! (Angstroms and Degrees)  !
 --------------------------                            --------------------------
 ! Name  Definition              Value          Derivative Info.                !
 --------------------------------------------------------------------------------
 ! R1    R(1,2)                  1.3956         estimate D2E/DX2                !
 ! R2    R(1,6)                  1.4018         estimate D2E/DX2                !
 ! R3    R(1,7)                  1.0866         estimate D2E/DX2                !
 ! R4    R(2,3)                  1.4057         estimate D2E/DX2                !
 ! R5    R(2,8)                  1.0863         estimate D2E/DX2                !
 ! R6    R(3,4)                  1.4056         estimate D2E/DX2                !
 ! R7    R(3,12)                 1.4913         estimate D2E/DX2                !
 ! R8    R(4,5)                  1.3986         estimate D2E/DX2                !
 ! R9    R(4,9)                  1.085          estimate D2E/DX2                !
 ! R10   R(5,6)                  1.3997         estimate D2E/DX2                !
 ! R11   R(5,10)                 1.0866         estimate D2E/DX2                !
 ! R12   R(6,11)                 1.0868         estimate D2E/DX2                !
 ! R13   R(12,13)                1.5267         estimate D2E/DX2                !
 ! R14   R(12,16)                1.2236         estimate D2E/DX2                !
 ! R15   R(13,14)                1.0958         estimate D2E/DX2                !
 ! R16   R(13,15)                1.091          estimate D2E/DX2                !
 ! R17   R(13,17)                1.3901         estimate D2E/DX2                !
 ! A1    A(2,1,6)              120.1136         estimate D2E/DX2                !
 ! A2    A(2,1,7)              119.8906         estimate D2E/DX2                !
 ! A3    A(6,1,7)              119.9931         estimate D2E/DX2                !
 ! A4    A(1,2,3)              120.0228         estimate D2E/DX2                !
 ! A5    A(1,2,8)              121.1288         estimate D2E/DX2                !
 ! A6    A(3,2,8)              118.8427         estimate D2E/DX2                !
 ! A7    A(2,3,4)              119.8782         estimate D2E/DX2                !
 ! A8    A(2,3,12)             117.9709         estimate D2E/DX2                !
 ! A9    A(4,3,12)             122.1347         estimate D2E/DX2                !
 ! A10   A(3,4,5)              119.7678         estimate D2E/DX2                !
 ! A11   A(3,4,9)              120.5939         estimate D2E/DX2                !
 ! A12   A(5,4,9)              119.6319         estimate D2E/DX2                !
 ! A13   A(4,5,6)              120.2649         estimate D2E/DX2                !
 ! A14   A(4,5,10)             119.7106         estimate D2E/DX2                !
 ! A15   A(6,5,10)             120.0143         estimate D2E/DX2                !
 ! A16   A(1,6,5)              119.9299         estimate D2E/DX2                !
 ! A17   A(1,6,11)             120.0628         estimate D2E/DX2                !
 ! A18   A(5,6,11)             120.0042         estimate D2E/DX2                !
 ! A19   A(3,12,13)            119.5085         estimate D2E/DX2                !
 ! A20   A(3,12,16)            122.0183         estimate D2E/DX2                !
 ! A21   A(13,12,16)           118.4351         estimate D2E/DX2                !
 ! A22   A(12,13,14)           109.72           estimate D2E/DX2                !
 ! A23   A(12,13,15)           108.1531         estimate D2E/DX2                !
 ! A24   A(12,13,17)           111.8698         estimate D2E/DX2                !
 ! A25   A(14,13,15)           109.9282         estimate D2E/DX2                !
 ! A26   A(14,13,17)           108.2738         estimate D2E/DX2                !
 ! A27   A(15,13,17)           108.8842         estimate D2E/DX2                !
 ! D1    D(6,1,2,3)             -0.1866         estimate D2E/DX2                !
 ! D2    D(6,1,2,8)           -179.3082         estimate D2E/DX2                !
 ! D3    D(7,1,2,3)           -179.5829         estimate D2E/DX2                !
 ! D4    D(7,1,2,8)              1.2955         estimate D2E/DX2                !
 ! D5    D(2,1,6,5)              0.5275         estimate D2E/DX2                !
 ! D6    D(2,1,6,11)           179.887          estimate D2E/DX2                !
 ! D7    D(7,1,6,5)            179.9232         estimate D2E/DX2                !
 ! D8    D(7,1,6,11)            -0.7173         estimate D2E/DX2                !
 ! D9    D(1,2,3,4)              0.658          estimate D2E/DX2                !
 ! D10   D(1,2,3,12)          -177.9126         estimate D2E/DX2                !
 ! D11   D(8,2,3,4)            179.7997         estimate D2E/DX2                !
 ! D12   D(8,2,3,12)             1.2291         estimate D2E/DX2                !
 ! D13   D(2,3,4,5)             -1.4692         estimate D2E/DX2                !
 ! D14   D(2,3,4,9)            179.4553         estimate D2E/DX2                !
 ! D15   D(12,3,4,5)           177.04           estimate D2E/DX2                !
 ! D16   D(12,3,4,9)            -2.0356         estimate D2E/DX2                !
 ! D17   D(2,3,12,13)         -163.5764         estimate D2E/DX2                !
 ! D18   D(2,3,12,16)           18.7065         estimate D2E/DX2                !
 ! D19   D(4,3,12,13)           17.8873         estimate D2E/DX2                !
 ! D20   D(4,3,12,16)         -159.8298         estimate D2E/DX2                !
 ! D21   D(3,4,5,6)              1.817          estimate D2E/DX2                !
 ! D22   D(3,4,5,10)          -179.342          estimate D2E/DX2                !
 ! D23   D(9,4,5,6)           -179.0985         estimate D2E/DX2                !
 ! D24   D(9,4,5,10)            -0.2575         estimate D2E/DX2                !
 ! D25   D(4,5,6,1)             -1.3479         estimate D2E/DX2                !
 ! D26   D(4,5,6,11)           179.2923         estimate D2E/DX2                !
 ! D27   D(10,5,6,1)           179.8146         estimate D2E/DX2                !
 ! D28   D(10,5,6,11)            0.4548         estimate D2E/DX2                !
 ! D29   D(3,12,13,14)          52.0157         estimate D2E/DX2                !
 ! D30   D(3,12,13,15)         -67.8896         estimate D2E/DX2                !
 ! D31   D(3,12,13,17)         172.2011         estimate D2E/DX2                !
 ! D32   D(16,12,13,14)       -130.1854         estimate D2E/DX2                !
 ! D33   D(16,12,13,15)        109.9093         estimate D2E/DX2                !
 ! D34   D(16,12,13,17)        -10.0            estimate D2E/DX2                !
 --------------------------------------------------------------------------------
 Trust Radius=3.00D-01 FncErr=1.00D-07 GrdErr=1.00D-07
 Number of steps in this run=  88 maximum allowed number of steps= 102.
 GradGradGradGradGradGradGradGradGradGradGradGradGradGradGradGradGradGrad

                          Input orientation:                          
 ---------------------------------------------------------------------
 Center     Atomic     Atomic              Coordinates (Angstroms)
 Number     Number      Type              X           Y           Z
 ---------------------------------------------------------------------
    1          6             0        0.000000    0.000000    0.000000
    2          6             0        0.000000    0.000000    1.395563
    3          6             0        1.217080    0.000000    2.098890
    4          6             0        2.433111    0.013997    1.394057
    5          6             0        2.425367   -0.003270   -0.004426
    6          6             0        1.212631    0.003949   -0.703326
    7          1             0       -0.942058    0.006858   -0.541516
    8          1             0       -0.929755   -0.014254    1.957130
    9          1             0        3.379206    0.023032    1.925229
   10          1             0        3.366068   -0.003266   -0.548206
   11          1             0        1.211674    0.002090   -1.790079
   12          6             0        1.164124   -0.047973    3.588432
   13          6             0        2.404027    0.325027    4.397383
   14          1             0        2.778119    1.302036    4.071339
   15          1             0        3.163485   -0.439569    4.227394
   16          8             0        0.165309   -0.418134    4.190464
   17          9             0        2.132407    0.394515    5.758933
 ---------------------------------------------------------------------
                    Distance matrix (angstroms):
                    1          2          3          4          5
     1  C    0.000000
     2  C    1.395563   0.000000
     3  C    2.426236   1.405686   0.000000
     4  C    2.804215   2.433152   1.405602   0.000000
     5  C    2.425373   2.800426   2.425677   1.398611   0.000000
     6  C    1.401840   2.424010   2.802222   2.426662   1.399729
     7  H    1.086628   2.154018   3.410816   3.890792   3.410003
     8  H    2.166796   1.086280   2.151557   3.409797   3.886472
     9  H    3.889224   3.420542   2.169211   1.085044   2.152689
    10  H    3.410419   3.886986   3.409586   2.154783   1.086561
    11  H    2.161606   3.408294   3.888973   3.410391   2.159082
    12  C    3.772841   2.483175   1.491255   2.535636   3.808065
    13  C    5.022147   3.859522   2.607212   3.019528   4.414086
    14  H    5.097945   4.070998   2.832437   2.990972   4.294196
    15  H    5.298275   4.268504   2.917575   2.960907   4.317810
    16  O    4.214517   2.830836   2.378180   3.626231   4.782999
    17  F    6.153707   4.872556   3.793334   4.391738   5.784494
                    6          7          8          9         10
     6  C    0.000000
     7  H    2.160758   0.000000
     8  H    3.415871   2.498765   0.000000
     9  H    3.406422   4.975782   4.309240   0.000000
    10  H    2.159029   4.308144   4.973019   2.473609   0.000000
    11  H    1.086755   2.489477   4.315966   4.301411   2.486703
    12  C    4.292346   4.636321   2.654545   2.770897   4.686398
    13  C    5.247832   5.974130   4.145364   2.674644   5.048975
    14  H    5.189722   6.065941   4.466635   2.569620   4.836289
    15  H    5.321141   6.308509   4.699958   2.358071   4.799766
    16  O    5.022372   4.878372   2.519933   3.956646   5.733408
    17  F    6.539062   7.021273   4.898738   4.048432   6.438956
                   11         12         13         14         15
    11  H    0.000000
    12  C    5.378954   0.000000
    13  C    6.309570   1.526725   0.000000
    14  H    6.204823   2.158867   1.095809   0.000000
    15  H    6.341499   2.135196   1.090999   1.790544   0.000000
    16  O    6.085915   1.223558   2.367902   3.130487   2.998480
    17  F    7.615073   2.417529   1.390117   2.022007   2.025940
                   16         17
    16  O    0.000000
    17  F    2.643855   0.000000
 Stoichiometry    C8H7FO
 Framework group  C1[X(C8H7FO)]
 Deg. of freedom    45
 Full point group                 C1      NOp   1
 Largest Abelian subgroup         C1      NOp   1
 Largest concise Abelian subgroup C1      NOp   1
                         Standard orientation:                         
 ---------------------------------------------------------------------
 Center     Atomic     Atomic              Coordinates (Angstroms)
 Number     Number      Type              X           Y           Z
 ---------------------------------------------------------------------
    1          6             0        2.483206    1.034470    0.166447
    2          6             0        1.100062    1.217968    0.137525
    3          6             0        0.246908    0.111690   -0.018133
    4          6             0        0.789019   -1.180280   -0.130589
    5          6             0        2.176666   -1.354597   -0.117856
    6          6             0        3.024618   -0.252825    0.044376
    7          1             0        3.140474    1.890374    0.293683
    8          1             0        0.663238    2.209163    0.219509
    9          1             0        0.140919   -2.043302   -0.242295
   10          1             0        2.594965   -2.352635   -0.215628
   11          1             0        4.101889   -0.394568    0.065163
   12          6             0       -1.220877    0.365088   -0.090503
   13          6             0       -2.194941   -0.791643    0.119408
   14          1             0       -1.954608   -1.312624    1.053012
   15          1             0       -2.096602   -1.476208   -0.724381
   16          8             0       -1.676260    1.469567   -0.354782
   17          9             0       -3.512019   -0.352885    0.191683
 ---------------------------------------------------------------------
 Rotational constants (GHZ):      3.4984933      0.7589898      0.6327512
 Standard basis: 6-311+G(d,p) (5D, 7F)
 There are   262 symmetry adapted basis functions of A   symmetry.
 Integral buffers will be    262144 words long.
 Raffenetti 1 integral format.
 Two-electron integral symmetry is turned on.
   262 basis functions,   416 primitive gaussians,   272 cartesian basis functions
    36 alpha electrons       36 beta electrons
       nuclear repulsion energy       478.4201358021 Hartrees.
 NAtoms=   17 NActive=   17 NUniq=   17 SFac= 1.00D+00 NAtFMM=   60 Big=F
 One-electron integrals computed using PRISM.
 NBasis=   262 RedAO= T  NBF=   262
 NBsUse=   262 1.00D-06 NBFU=   262
 Harris functional with IExCor=  205 diagonalized for initial guess.
 ExpMin= 4.38D-02 ExpMax= 1.14D+04 ExpMxC= 1.72D+03 IAcc=2 IRadAn=         4 AccDes= 0.00D+00
 HarFok:  IExCor= 205 AccDes= 0.00D+00 IRadAn=         4 IDoV=1
 ScaDFX=  1.000000  1.000000  1.000000  1.000000
 Initial guess orbital symmetries:
       Occupied  (A) (A) (A) (A) (A) (A) (A) (A) (A) (A) (A) (A)
                 (A) (A) (A) (A) (A) (A) (A) (A) (A) (A) (A) (A)
                 (A) (A) (A) (A) (A) (A) (A) (A) (A) (A) (A) (A)
       Virtual   (A) (A) (A) (A) (A) (A) (A) (A) (A) (A) (A) (A)
                 (A) (A) (A) (A) (A) (A) (A) (A) (A) (A) (A) (A)
                 (A) (A) (A) (A) (A) (A) (A) (A) (A) (A) (A) (A)
                 (A) (A) (A) (A) (A) (A) (A) (A) (A) (A) (A) (A)
                 (A) (A) (A) (A) (A) (A) (A) (A) (A) (A) (A) (A)
                 (A) (A) (A) (A) (A) (A) (A) (A) (A) (A) (A) (A)
                 (A) (A) (A) (A) (A) (A) (A) (A) (A) (A) (A) (A)
                 (A) (A) (A) (A) (A) (A) (A) (A) (A) (A) (A) (A)
                 (A) (A) (A) (A) (A) (A) (A) (A) (A) (A) (A) (A)
                 (A) (A) (A) (A) (A) (A) (A) (A) (A) (A) (A) (A)
                 (A) (A) (A) (A) (A) (A) (A) (A) (A) (A) (A) (A)
                 (A) (A) (A) (A) (A) (A) (A) (A) (A) (A) (A) (A)
                 (A) (A) (A) (A) (A) (A) (A) (A) (A) (A) (A) (A)
                 (A) (A) (A) (A) (A) (A) (A) (A) (A) (A) (A) (A)
                 (A) (A) (A) (A) (A) (A) (A) (A) (A) (A) (A) (A)
                 (A) (A) (A) (A) (A) (A) (A) (A) (A) (A) (A) (A)
                 (A) (A) (A) (A) (A) (A) (A) (A) (A) (A) (A) (A)
                 (A) (A) (A) (A) (A) (A) (A) (A) (A) (A) (A) (A)
                 (A) (A) (A) (A) (A) (A) (A) (A) (A) (A)
 The electronic state of the initial guess is 1-A.
 Requested convergence on RMS density matrix=1.00D-08 within 128 cycles.
 Requested convergence on MAX density matrix=1.00D-06.
 Requested convergence on             energy=1.00D-06.
 No special actions if energy rises.
 SCF Done:  E(RHF) =  -481.432515015     A.U. after   16 cycles
             Convg  =    0.8483D-08             -V/T =  2.0015
             S**2   =   0.0000
 ExpMin= 4.38D-02 ExpMax= 1.14D+04 ExpMxC= 1.72D+03 IAcc=3 IRadAn=         5 AccDes= 0.00D+00
 HarFok:  IExCor= 205 AccDes= 0.00D+00 IRadAn=         5 IDoV=1
 ScaDFX=  1.000000  1.000000  1.000000  1.000000
 Range of M.O.s used for correlation:    11   262
 NBasis=   262 NAE=    36 NBE=    36 NFC=    10 NFV=     0
 NROrb=    252 NOA=    26 NOB=    26 NVA=   226 NVB=   226

 **** Warning!!: The largest alpha MO coefficient is  0.22686816D+03

 Disk-based method using ON**2 memory for  7 occupieds at a time.
 Estimated scratch disk usage=   225499650 words.
 Actual    scratch disk usage=   224948738 words.
 JobTyp=1 Pass  1:  I=  11 to  17 NPSUse=  1 ParTrn=F ParDer=F DoDerP=T.
 JobTyp=1 Pass  2:  I=  18 to  24 NPSUse=  1 ParTrn=F ParDer=F DoDerP=T.
 JobTyp=1 Pass  3:  I=  25 to  30 NPSUse=  1 ParTrn=F ParDer=F DoDerP=T.
 JobTyp=1 Pass  4:  I=  31 to  36 NPSUse=  1 ParTrn=F ParDer=F DoDerP=T.
 Spin components of T(2) and E(2):
     alpha-alpha T2 =       0.6800341175D-01 E2=     -0.1998340815D+00
     alpha-beta  T2 =       0.3574347040D+00 E2=     -0.1103118927D+01
     beta-beta   T2 =       0.6800341175D-01 E2=     -0.1998340815D+00
 ANorm=    0.1222064453D+01
 E2 =    -0.1502787090D+01 EUMP2 =    -0.48293530210561D+03
          Differentiating once with respect to electric field.
                with respect to dipole field.
          Differentiating once with respect to nuclear coordinates.
          There are   1 degrees of freedom in the 1st order CPHF.
 Petite list used in FoFDir.
 MinBra= 0 MaxBra= 2 Meth= 1.
 IRaf=       0 NMat=   1 IRICut=       1 DoRegI=T DoRafI=F ISym2E= 1 JSym2E=1.
     1 vectors were produced by pass  0.
 AX will form   1 AO Fock derivatives at one time.
     1 vectors were produced by pass  1.
     1 vectors were produced by pass  2.
     1 vectors were produced by pass  3.
     1 vectors were produced by pass  4.
     1 vectors were produced by pass  5.
     1 vectors were produced by pass  6.
     1 vectors were produced by pass  7.
     1 vectors were produced by pass  8.
     1 vectors were produced by pass  9.
     1 vectors were produced by pass 10.
     1 vectors were produced by pass 11.
     1 vectors were produced by pass 12.
     1 vectors were produced by pass 13.
     1 vectors were produced by pass 14.
     1 vectors were produced by pass 15.
     1 vectors were produced by pass 16.
     1 vectors were produced by pass 17.
 Inv2:  IOpt= 1 Iter= 1 AM= 5.59D-16 Conv= 1.00D-12.
 Inverted reduced A of dimension   18 with in-core refinement.
 End of Minotr Frequency-dependent properties file   721 does not exist.

 **********************************************************************

            Population analysis using the SCF density.

 **********************************************************************

 Orbital symmetries:
       Occupied  (A) (A) (A) (A) (A) (A) (A) (A) (A) (A) (A) (A)
                 (A) (A) (A) (A) (A) (A) (A) (A) (A) (A) (A) (A)
                 (A) (A) (A) (A) (A) (A) (A) (A) (A) (A) (A) (A)
       Virtual   (A) (A) (A) (A) (A) (A) (A) (A) (A) (A) (A) (A)
                 (A) (A) (A) (A) (A) (A) (A) (A) (A) (A) (A) (A)
                 (A) (A) (A) (A) (A) (A) (A) (A) (A) (A) (A) (A)
                 (A) (A) (A) (A) (A) (A) (A) (A) (A) (A) (A) (A)
                 (A) (A) (A) (A) (A) (A) (A) (A) (A) (A) (A) (A)
                 (A) (A) (A) (A) (A) (A) (A) (A) (A) (A) (A) (A)
                 (A) (A) (A) (A) (A) (A) (A) (A) (A) (A) (A) (A)
                 (A) (A) (A) (A) (A) (A) (A) (A) (A) (A) (A) (A)
                 (A) (A) (A) (A) (A) (A) (A) (A) (A) (A) (A) (A)
                 (A) (A) (A) (A) (A) (A) (A) (A) (A) (A) (A) (A)
                 (A) (A) (A) (A) (A) (A) (A) (A) (A) (A) (A) (A)
                 (A) (A) (A) (A) (A) (A) (A) (A) (A) (A) (A) (A)
                 (A) (A) (A) (A) (A) (A) (A) (A) (A) (A) (A) (A)
                 (A) (A) (A) (A) (A) (A) (A) (A) (A) (A) (A) (A)
                 (A) (A) (A) (A) (A) (A) (A) (A) (A) (A) (A) (A)
                 (A) (A) (A) (A) (A) (A) (A) (A) (A) (A) (A) (A)
                 (A) (A) (A) (A) (A) (A) (A) (A) (A) (A) (A) (A)
                 (A) (A) (A) (A) (A) (A) (A) (A) (A) (A) (A) (A)
                 (A) (A) (A) (A) (A) (A) (A) (A) (A) (A)
 The electronic state is 1-A.
 Alpha  occ. eigenvalues --  -26.29033 -20.55977 -11.35383 -11.33698 -11.27423
 Alpha  occ. eigenvalues --  -11.27033 -11.26808 -11.26465 -11.26312 -11.26012
 Alpha  occ. eigenvalues --   -1.59722  -1.39597  -1.17894  -1.06785  -1.04123
 Alpha  occ. eigenvalues --   -1.00524  -0.87957  -0.85129  -0.78335  -0.74043
 Alpha  occ. eigenvalues --   -0.71772  -0.69862  -0.69162  -0.65780  -0.64097
 Alpha  occ. eigenvalues --   -0.62295  -0.61295  -0.58394  -0.57465  -0.53998
 Alpha  occ. eigenvalues --   -0.52977  -0.51753  -0.50087  -0.43425  -0.36271
 Alpha  occ. eigenvalues --   -0.35783
 Alpha virt. eigenvalues --    0.05328   0.05509   0.06669   0.07601   0.08808
 Alpha virt. eigenvalues --    0.09056   0.09422   0.10067   0.11146   0.11681
 Alpha virt. eigenvalues --    0.12285   0.13004   0.13959   0.14808   0.15310
 Alpha virt. eigenvalues --    0.16400   0.17026   0.17520   0.18653   0.20159
 Alpha virt. eigenvalues --    0.20660   0.21168   0.21666   0.22110   0.22630
 Alpha virt. eigenvalues --    0.22903   0.24679   0.25078   0.25990   0.26587
 Alpha virt. eigenvalues --    0.28045   0.28541   0.29663   0.29739   0.30147
 Alpha virt. eigenvalues --    0.30814   0.31201   0.31946   0.32650   0.33733
 Alpha virt. eigenvalues --    0.34345   0.35417   0.36265   0.39401   0.39991
 Alpha virt. eigenvalues --    0.41702   0.42097   0.43272   0.44547   0.44861
 Alpha virt. eigenvalues --    0.45974   0.46629   0.47954   0.48598   0.50686
 Alpha virt. eigenvalues --    0.52109   0.53835   0.57528   0.63024   0.63946
 Alpha virt. eigenvalues --    0.65064   0.66813   0.67882   0.69403   0.70511
 Alpha virt. eigenvalues --    0.70771   0.72807   0.73714   0.74444   0.75438
 Alpha virt. eigenvalues --    0.78866   0.79912   0.81123   0.81327   0.83852
 Alpha virt. eigenvalues --    0.84477   0.86274   0.87813   0.88118   0.89917
 Alpha virt. eigenvalues --    0.90403   0.90688   0.91996   0.93090   0.95613
 Alpha virt. eigenvalues --    0.98211   0.98979   1.01547   1.03340   1.06010
 Alpha virt. eigenvalues --    1.06128   1.07403   1.08940   1.11482   1.13257
 Alpha virt. eigenvalues --    1.15657   1.18916   1.20490   1.22483   1.22647
 Alpha virt. eigenvalues --    1.26272   1.29491   1.32829   1.34929   1.36618
 Alpha virt. eigenvalues --    1.40633   1.42800   1.44881   1.48629   1.52176
 Alpha virt. eigenvalues --    1.56871   1.65651   1.66371   1.68677   1.70309
 Alpha virt. eigenvalues --    1.72107   1.73727   1.74237   1.75627   1.76250
 Alpha virt. eigenvalues --    1.78628   1.80887   1.80910   1.82236   1.82745
 Alpha virt. eigenvalues --    1.88226   1.88781   1.89055   1.93585   1.95309
 Alpha virt. eigenvalues --    1.97789   2.00451   2.03261   2.03365   2.03868
 Alpha virt. eigenvalues --    2.07903   2.09158   2.11426   2.17678   2.19700
 Alpha virt. eigenvalues --    2.20510   2.21825   2.22835   2.25245   2.26949
 Alpha virt. eigenvalues --    2.28636   2.31992   2.34457   2.35158   2.35309
 Alpha virt. eigenvalues --    2.38179   2.46040   2.50544   2.55164   2.59830
 Alpha virt. eigenvalues --    2.63791   2.71102   2.72609   2.73751   2.74444
 Alpha virt. eigenvalues --    2.78191   2.82740   2.85137   2.92742   2.95552
 Alpha virt. eigenvalues --    2.98213   2.98337   2.99697   3.02586   3.03337
 Alpha virt. eigenvalues --    3.04302   3.05557   3.10957   3.15997   3.17119
 Alpha virt. eigenvalues --    3.19840   3.21098   3.25429   3.26180   3.26934
 Alpha virt. eigenvalues --    3.28786   3.32027   3.33997   3.42721   3.46054
 Alpha virt. eigenvalues --    3.53975   3.59781   3.64566   3.73468   3.74707
 Alpha virt. eigenvalues --    3.77336   3.87277   3.89974   3.91056   3.99511
 Alpha virt. eigenvalues --    4.01322   4.03368   4.13110   4.26316   4.27744
 Alpha virt. eigenvalues --    4.36500   4.39185   4.41751   4.54506   4.55102
 Alpha virt. eigenvalues --    4.56609   4.62603   4.76094   5.24501   5.32701
 Alpha virt. eigenvalues --    5.62593   5.76990   6.28172   6.97857   7.03752
 Alpha virt. eigenvalues --    7.30824  24.73369  24.93993  24.98773  25.07617
 Alpha virt. eigenvalues --   25.07886  25.18670  25.21916  25.30953  51.69028
 Alpha virt. eigenvalues --   68.78300
          Condensed to atoms (all electrons):
              1          2          3          4          5          6
     1  C    6.376401  -0.669219   0.413250  -0.461601   0.375574   0.189107
     2  C   -0.669219  11.256212  -2.443561  -3.132299  -0.631316   0.439342
     3  C    0.413250  -2.443561  14.993769  -0.883907  -0.601951  -1.167848
     4  C   -0.461601  -3.132299  -0.883907  11.715756  -1.264016   0.428464
     5  C    0.375574  -0.631316  -0.601951  -1.264016   7.595995   0.104601
     6  C    0.189107   0.439342  -1.167848   0.428464   0.104601   5.575524
     7  H    0.398718  -0.033511   0.012690  -0.002877  -0.011346  -0.001957
     8  H   -0.035756   0.396527  -0.015333  -0.009819  -0.004507  -0.003420
     9  H    0.004545  -0.038246  -0.016912   0.412147  -0.006294  -0.017001
    10  H   -0.014577  -0.000807   0.012034  -0.030499   0.389673   0.002689
    11  H    0.017910  -0.041039   0.028375  -0.045708   0.013411   0.395804
    12  C   -0.537412   0.619095  -6.781836   0.764012   0.809565   0.231026
    13  C    0.092316  -0.007931   1.261989  -0.321055  -0.455629  -0.013252
    14  H    0.006226   0.053269   0.145126  -0.116353  -0.019332  -0.002504
    15  H   -0.001919  -0.031022  -0.191229   0.070385   0.048742  -0.000497
    16  O    0.067549   0.087499   0.007303  -0.169733  -0.019527  -0.004468
    17  F    0.000919   0.000656  -0.003510  -0.006107   0.000533  -0.000557
              7          8          9         10         11         12
     1  C    0.398718  -0.035756   0.004545  -0.014577   0.017910  -0.537412
     2  C   -0.033511   0.396527  -0.038246  -0.000807  -0.041039   0.619095
     3  C    0.012690  -0.015333  -0.016912   0.012034   0.028375  -6.781836
     4  C   -0.002877  -0.009819   0.412147  -0.030499  -0.045708   0.764012
     5  C   -0.011346  -0.004507  -0.006294   0.389673   0.013411   0.809565
     6  C   -0.001957  -0.003420  -0.017001   0.002689   0.395804   0.231026
     7  H    0.491226  -0.003721   0.000029  -0.000092  -0.004426   0.007387
     8  H   -0.003721   0.452367  -0.000040   0.000021  -0.000073   0.046827
     9  H    0.000029  -0.000040   0.499170  -0.004229  -0.000114   0.034546
    10  H   -0.000092   0.000021  -0.004229   0.495338  -0.004494   0.010138
    11  H   -0.004426  -0.000073  -0.000114  -0.004494   0.490931   0.002591
    12  C    0.007387   0.046827   0.034546   0.010138   0.002591  13.503515
    13  C   -0.000411   0.001411  -0.010435   0.000030  -0.000398  -2.893526
    14  H   -0.000001   0.000022   0.000248  -0.000001   0.000001  -0.111122
    15  H    0.000000   0.000003  -0.000132   0.000001   0.000000   0.170413
    16  O    0.000039   0.001946  -0.000354   0.000007   0.000007   0.219288
    17  F    0.000000  -0.000015   0.000288  -0.000002   0.000000  -0.017153
             13         14         15         16         17
     1  C    0.092316   0.006226  -0.001919   0.067549   0.000919
     2  C   -0.007931   0.053269  -0.031022   0.087499   0.000656
     3  C    1.261989   0.145126  -0.191229   0.007303  -0.003510
     4  C   -0.321055  -0.116353   0.070385  -0.169733  -0.006107
     5  C   -0.455629  -0.019332   0.048742  -0.019527   0.000533
     6  C   -0.013252  -0.002504  -0.000497  -0.004468  -0.000557
     7  H   -0.000411  -0.000001   0.000000   0.000039   0.000000
     8  H    0.001411   0.000022   0.000003   0.001946  -0.000015
     9  H   -0.010435   0.000248  -0.000132  -0.000354   0.000288
    10  H    0.000030  -0.000001   0.000001   0.000007  -0.000002
    11  H   -0.000398   0.000001   0.000000   0.000007   0.000000
    12  C   -2.893526  -0.111122   0.170413   0.219288  -0.017153
    13  C    7.671109   0.420128   0.307154   0.042815   0.141722
    14  H    0.420128   0.514574  -0.034348   0.004229  -0.033285
    15  H    0.307154  -0.034348   0.535733  -0.008484  -0.024221
    16  O    0.042815   0.004229  -0.008484   8.074139   0.015845
    17  F    0.141722  -0.033285  -0.024221   0.015845   9.142381
 Mulliken atomic charges:
              1
     1  C   -0.222033
     2  C    0.176350
     3  C    1.231552
     4  C   -0.946790
     5  C   -0.324178
     6  C   -0.155053
     7  H    0.148254
     8  H    0.173560
     9  H    0.142785
    10  H    0.144770
    11  H    0.147225
    12  C   -0.077352
    13  C   -0.236038
    14  H    0.173122
    15  H    0.159419
    16  O   -0.318100
    17  F   -0.217494
 Sum of Mulliken charges=   0.00000
 Atomic charges with hydrogens summed into heavy atoms:
              1
     1  C   -0.073779
     2  C    0.349911
     3  C    1.231552
     4  C   -0.804005
     5  C   -0.179408
     6  C   -0.007828
     7  H    0.000000
     8  H    0.000000
     9  H    0.000000
    10  H    0.000000
    11  H    0.000000
    12  C   -0.077352
    13  C    0.096503
    14  H    0.000000
    15  H    0.000000
    16  O   -0.318100
    17  F   -0.217494
 Sum of Mulliken charges=   0.00000
 Electronic spatial extent (au):  <R**2>=  1666.3701
 Charge=     0.0000 electrons
 Dipole moment (field-independent basis, Debye):
    X=     4.4369    Y=    -3.2797    Z=     0.5323  Tot=     5.5431
 Quadrupole moment (field-independent basis, Debye-Ang):
   XX=   -64.1082   YY=   -54.7804   ZZ=   -60.5739
   XY=     6.7331   XZ=    -0.2543   YZ=     2.3530
 Traceless Quadrupole moment (field-independent basis, Debye-Ang):
   XX=    -4.2874   YY=     5.0404   ZZ=    -0.7531
   XY=     6.7331   XZ=    -0.2543   YZ=     2.3530
 Octapole moment (field-independent basis, Debye-Ang**2):
  XXX=    47.4997  YYY=    -7.4448  ZZZ=     0.5202  XYY=     1.6990
  XXY=    -9.7275  XXZ=     0.6685  XZZ=   -22.0985  YZZ=    -0.5040
  YYZ=     1.9298  XYZ=    -0.4830
 Hexadecapole moment (field-independent basis, Debye-Ang**3):
 XXXX= -1649.0836 YYYY=  -406.3322 ZZZZ=   -82.9492 XXXY=    11.4075
 XXXZ=     9.3832 YYYX=    20.5557 YYYZ=     8.4533 ZZZX=    -4.9891
 ZZZY=    -3.7478 XXYY=  -320.2231 XXZZ=  -293.7181 YYZZ=   -90.6473
 XXYZ=     9.3793 YYXZ=    -3.5212 ZZXY=     5.8323
 N-N= 4.784201358021D+02 E-N=-2.086966954688D+03  KE= 4.807150182935D+02
