# Supplementary material for: Conformational preferences of α-fluoroketones may influence their reactivity
Source: Beilstein J Org Chem. 2017 Dec 29;13:2915–21. doi: 10.3762/bjoc.13.284 (PMC5753061; doi:10.3762/bjoc.13.284)
Supplement: File 2 — Details of computational conformational analysis. [file Beilstein_J_Org_Chem-13-2915-s002.zip › Computation/CH2F10_1_EtOH.out]

 Entering Link 1 = C:\G03W\l1.exe PID=       996.
  
 Copyright (c) 1988,1990,1992,1993,1995,1998,2003, Gaussian, Inc.
                  All Rights Reserved.
  
 This is the Gaussian(R) 03 program.  It is based on the
 the Gaussian(R) 98 system (copyright 1998, Gaussian, Inc.),
 the Gaussian(R) 94 system (copyright 1995, Gaussian, Inc.),
 the Gaussian 92(TM) system (copyright 1992, Gaussian, Inc.),
 the Gaussian 90(TM) system (copyright 1990, Gaussian, Inc.),
 the Gaussian 88(TM) system (copyright 1988, Gaussian, Inc.),
 the Gaussian 86(TM) system (copyright 1986, Carnegie Mellon
 University), and the Gaussian 82(TM) system (copyright 1983,
 Carnegie Mellon University). Gaussian is a federally registered
 trademark of Gaussian, Inc.
  
 This software contains proprietary and confidential information,
 including trade secrets, belonging to Gaussian, Inc.
  
 This software is provided under written license and may be
 used, copied, transmitted, or stored only in accord with that
 written license.
  
 The following legend is applicable only to US Government
 contracts under DFARS:
  
                    RESTRICTED RIGHTS LEGEND
  
 Use, duplication or disclosure by the US Government is subject
 to restrictions as set forth in subparagraph (c)(1)(ii) of the
 Rights in Technical Data and Computer Software clause at DFARS
 252.227-7013.
  
 Gaussian, Inc.
 Carnegie Office Park, Building 6, Pittsburgh, PA 15106 USA
  
 The following legend is applicable only to US Government
 contracts under FAR:
  
                    RESTRICTED RIGHTS LEGEND
  
 Use, reproduction and disclosure by the US Government is subject
 to restrictions as set forth in subparagraph (c) of the
 Commercial Computer Software - Restricted Rights clause at FAR
 52.227-19.
  
 Gaussian, Inc.
 Carnegie Office Park, Building 6, Pittsburgh, PA 15106 USA
  
  
 ---------------------------------------------------------------
 Warning -- This program may not be used in any manner that
 competes with the business of Gaussian, Inc. or will provide
 assistance to any competitor of Gaussian, Inc.  The licensee
 of this program is prohibited from giving any competitor of
 Gaussian, Inc. access to this program.  By using this program,
 the user acknowledges that Gaussian, Inc. is engaged in the
 business of creating and licensing software in the field of
 computational chemistry and represents and warrants to the
 licensee that it is not a competitor of Gaussian, Inc. and that
 it will not use this program in any manner prohibited above.
 ---------------------------------------------------------------
  

 Cite this work as:
 Gaussian 03, Revision B.05,
 M. J. Frisch, G. W. Trucks, H. B. Schlegel, G. E. Scuseria, 
 M. A. Robb, J. R. Cheeseman, J. A. Montgomery, Jr., T. Vreven, 
 K. N. Kudin, J. C. Burant, J. M. Millam, S. S. Iyengar, J. Tomasi, 
 V. Barone, B. Mennucci, M. Cossi, G. Scalmani, N. Rega, 
 G. A. Petersson, H. Nakatsuji, M. Hada, M. Ehara, K. Toyota, 
 R. Fukuda, J. Hasegawa, M. Ishida, T. Nakajima, Y. Honda, O. Kitao, 
 H. Nakai, M. Klene, X. Li, J. E. Knox, H. P. Hratchian, J. B. Cross, 
 C. Adamo, J. Jaramillo, R. Gomperts, R. E. Stratmann, O. Yazyev, 
 A. J. Austin, R. Cammi, C. Pomelli, J. W. Ochterski, P. Y. Ayala, 
 K. Morokuma, G. A. Voth, P. Salvador, J. J. Dannenberg, 
 V. G. Zakrzewski, S. Dapprich, A. D. Daniels, M. C. Strain, 
 O. Farkas, D. K. Malick, A. D. Rabuck, K. Raghavachari, 
 J. B. Foresman, J. V. Ortiz, Q. Cui, A. G. Baboul, S. Clifford, 
 J. Cioslowski, B. B. Stefanov, G. Liu, A. Liashenko, P. Piskorz, 
 I. Komaromi, R. L. Martin, D. J. Fox, T. Keith, M. A. Al-Laham, 
 C. Y. Peng, A. Nanayakkara, M. Challacombe, P. M. W. Gill, 
 B. Johnson, W. Chen, M. W. Wong, C. Gonzalez, and J. A. Pople, 
 Gaussian, Inc., Pittsburgh PA, 2003.
 
 **********************************************
 Gaussian 03:  x86-Win32-G03RevB.05  8-Nov-2003
                  15-Oct-2017 
 **********************************************
 %chk=CH2F.chk
 %mem=6MW
 %nproc=1
 Will use up to    1 processors via shared memory.
 Default route:  MaxDisk=2000MB
 -----------------------------------------------------------
 # mp2/6-311+g(d,p) scrf=(solvent=ethanol) geom=connectivity
 -----------------------------------------------------------
 1/38=1,57=2/1;
 2/17=6,18=5,40=1/2;
 3/5=4,6=6,7=111,11=9,16=1,25=1,30=1,70=2201,72=4/1,2,3;
 4//1;
 5/5=2,38=5,53=4/2;
 8/10=2,27=262144000/1;
 9/16=-3,27=262144000/6;
 6/7=2,8=2,9=2,10=2/1;
 99/5=1,9=1/99;
 -------------------
 Title Card Required
 -------------------
 Symbolic Z-matrix:
 Charge =  0 Multiplicity = 1
 C
 C                    1    B1
 C                    2    B2       1    A1
 C                    3    B3       2    A2       1    D1       0
 C                    4    B4       3    A3       2    D2       0
 C                    5    B5       4    A4       3    D3       0
 H                    1    B6       2    A5       3    D4       0
 H                    2    B7       1    A6       6    D5       0
 H                    4    B8       3    A7       2    D6       0
 H                    5    B9       4    A8       3    D7       0
 H                    6    B10      5    A9       4    D8       0
 C                    3    B11      2    A10      1    D9       0
 C                    12   B12      3    A11      2    D10      0
 H                    13   B13      12   A12      3    D11      0
 H                    13   B14      12   A13      3    D12      0
 O                    12   B15      3    A14      2    D13      0
 F                    13   B16      12   A15      3    D14      0
       Variables:
  B1                    1.39556                  
  B2                    1.40569                  
  B3                    1.4056                   
  B4                    1.39861                  
  B5                    1.39973                  
  B6                    1.08663                  
  B7                    1.08628                  
  B8                    1.08504                  
  B9                    1.08656                  
  B10                   1.08675                  
  B11                   1.49125                  
  B12                   1.52673                  
  B13                   1.09581                  
  B14                   1.091                    
  B15                   1.22356                  
  B16                   1.39012                  
  A1                  120.02279                  
  A2                  119.87824                  
  A3                  119.76783                  
  A4                  120.2649                   
  A5                  119.89058                  
  A6                  121.12879                  
  A7                  120.59388                  
  A8                  119.71061                  
  A9                  120.00419                  
  A10                 117.97093                  
  A11                 119.5085                   
  A12                 109.71998                  
  A13                 108.15311                  
  A14                 122.01827                  
  A15                 111.86981                  
  D1                    0.65802                  
  D2                   -1.46918                  
  D3                    1.817                    
  D4                 -179.58288                  
  D5                 -179.30823                  
  D6                  179.45529                  
  D7                 -179.34196                  
  D8                  179.29229                  
  D9                 -177.91256                  
  D10                -163.57637                  
  D11                  52.01572                  
  D12                 -67.88961                  
  D13                  18.70651                  
  D14                 172.20111                  
 
                          Input orientation:                          
 ---------------------------------------------------------------------
 Center     Atomic     Atomic              Coordinates (Angstroms)
 Number     Number      Type              X           Y           Z
 ---------------------------------------------------------------------
    1          6             0        0.000000    0.000000    0.000000
    2          6             0        0.000000    0.000000    1.395563
    3          6             0        1.217080    0.000000    2.098890
    4          6             0        2.433111    0.013997    1.394057
    5          6             0        2.425367   -0.003270   -0.004426
    6          6             0        1.212631    0.003949   -0.703326
    7          1             0       -0.942058    0.006858   -0.541516
    8          1             0       -0.929755   -0.014254    1.957130
    9          1             0        3.379206    0.023032    1.925229
   10          1             0        3.366068   -0.003266   -0.548206
   11          1             0        1.211674    0.002090   -1.790079
   12          6             0        1.164124   -0.047973    3.588432
   13          6             0        2.404027    0.325027    4.397383
   14          1             0        2.778119    1.302036    4.071339
   15          1             0        3.163485   -0.439569    4.227394
   16          8             0        0.165309   -0.418134    4.190464
   17          9             0        2.132407    0.394515    5.758933
 ---------------------------------------------------------------------
                    Distance matrix (angstroms):
                    1          2          3          4          5
     1  C    0.000000
     2  C    1.395563   0.000000
     3  C    2.426236   1.405686   0.000000
     4  C    2.804215   2.433152   1.405602   0.000000
     5  C    2.425373   2.800426   2.425677   1.398611   0.000000
     6  C    1.401840   2.424010   2.802222   2.426662   1.399729
     7  H    1.086628   2.154018   3.410816   3.890792   3.410003
     8  H    2.166796   1.086280   2.151557   3.409797   3.886472
     9  H    3.889224   3.420542   2.169211   1.085044   2.152689
    10  H    3.410419   3.886986   3.409586   2.154783   1.086561
    11  H    2.161606   3.408294   3.888973   3.410391   2.159082
    12  C    3.772841   2.483175   1.491255   2.535636   3.808065
    13  C    5.022147   3.859522   2.607212   3.019528   4.414086
    14  H    5.097945   4.070998   2.832437   2.990972   4.294196
    15  H    5.298275   4.268504   2.917575   2.960907   4.317810
    16  O    4.214517   2.830836   2.378180   3.626231   4.782999
    17  F    6.153707   4.872556   3.793334   4.391738   5.784494
                    6          7          8          9         10
     6  C    0.000000
     7  H    2.160758   0.000000
     8  H    3.415871   2.498765   0.000000
     9  H    3.406422   4.975782   4.309240   0.000000
    10  H    2.159029   4.308144   4.973019   2.473609   0.000000
    11  H    1.086755   2.489477   4.315966   4.301411   2.486703
    12  C    4.292346   4.636321   2.654545   2.770897   4.686398
    13  C    5.247832   5.974130   4.145364   2.674644   5.048975
    14  H    5.189722   6.065941   4.466635   2.569620   4.836289
    15  H    5.321141   6.308509   4.699958   2.358071   4.799766
    16  O    5.022372   4.878372   2.519933   3.956646   5.733408
    17  F    6.539062   7.021273   4.898738   4.048432   6.438956
                   11         12         13         14         15
    11  H    0.000000
    12  C    5.378954   0.000000
    13  C    6.309570   1.526725   0.000000
    14  H    6.204823   2.158867   1.095809   0.000000
    15  H    6.341499   2.135196   1.090999   1.790544   0.000000
    16  O    6.085915   1.223558   2.367902   3.130487   2.998480
    17  F    7.615073   2.417529   1.390117   2.022007   2.025940
                   16         17
    16  O    0.000000
    17  F    2.643855   0.000000
 Stoichiometry    C8H7FO
 Framework group  C1[X(C8H7FO)]
 Deg. of freedom    45
 Full point group                 C1      NOp   1
 Largest Abelian subgroup         C1      NOp   1
 Largest concise Abelian subgroup C1      NOp   1
                         Standard orientation:                         
 ---------------------------------------------------------------------
 Center     Atomic     Atomic              Coordinates (Angstroms)
 Number     Number      Type              X           Y           Z
 ---------------------------------------------------------------------
    1          6             0        2.483206    1.034470    0.166447
    2          6             0        1.100062    1.217968    0.137525
    3          6             0        0.246908    0.111690   -0.018133
    4          6             0        0.789019   -1.180280   -0.130589
    5          6             0        2.176666   -1.354597   -0.117856
    6          6             0        3.024618   -0.252825    0.044376
    7          1             0        3.140474    1.890374    0.293683
    8          1             0        0.663238    2.209163    0.219509
    9          1             0        0.140919   -2.043302   -0.242295
   10          1             0        2.594965   -2.352635   -0.215628
   11          1             0        4.101889   -0.394568    0.065163
   12          6             0       -1.220877    0.365088   -0.090503
   13          6             0       -2.194941   -0.791643    0.119408
   14          1             0       -1.954608   -1.312624    1.053012
   15          1             0       -2.096602   -1.476208   -0.724381
   16          8             0       -1.676260    1.469567   -0.354782
   17          9             0       -3.512019   -0.352885    0.191683
 ---------------------------------------------------------------------
 Rotational constants (GHZ):      3.4984933      0.7589898      0.6327512
 Standard basis: 6-311+G(d,p) (5D, 7F)
 There are   262 symmetry adapted basis functions of A   symmetry.
 Integral buffers will be    262144 words long.
 Raffenetti 1 integral format.
 Two-electron integral symmetry is turned on.
   262 basis functions,   416 primitive gaussians,   272 cartesian basis functions
    36 alpha electrons       36 beta electrons
       nuclear repulsion energy       478.4201358021 Hartrees.
 NAtoms=   17 NActive=   17 NUniq=   17 SFac= 1.00D+00 NAtFMM=   60 Big=F
 ------------------------------------------------------------------------------
 United Atom Topological Model (UA0  parameters set).
  Nord Group  Hybr  Charge Alpha Radius          Bonded to
    1   CH    *     0.00   1.00  2.125   C2   [s]  C6   [s]
    2   CH    *     0.00   1.00  2.125   C1   [s]  C3   [s]
    3   C     *     0.00   1.00  1.925   C2   [s]  C4   [s]  C12  [s]
    4   CH    *     0.00   1.00  2.125   C3   [s]  C5   [s]
    5   CH    *     0.00   1.00  2.125   C4   [s]  C6   [s]
    6   CH    *     0.00   1.00  2.125   C1   [s]  C5   [s]
   12   C     *     0.00   1.00  1.925   C3   [s]  C13  [s]  O16  [d]
   13   CH2   *     0.00   1.00  2.325   C12  [s]  F17  [s]
   16   O     *     0.00   1.00  1.750   C12  [d]
   17   F     *     0.00   1.00  1.682   C13  [s]
 ------------------------------------------------------------------------------
 Polarizable Continuum Model (PCM)
 =================================
 Model                : PCM.
 Atomic radii         : UA0 (Simple United Atom Topological Model).
 Polarization charges : Total charges.
 Charge compensation  : None.
 Solution method      : Matrix inversion.
 Cavity               : GePol (RMin=0.200 OFac=0.890).
                        Default sphere list used, NSphG=   10.
                        Tesserae with average area of 0.200 Ang**2.
 Solvent              : Ethanol, Eps=  24.550000.
 ------------------------------------------------------------------------------
 One-electron integrals computed using PRISM.
 NBasis=   262 RedAO= T  NBF=   262
 NBsUse=   262 1.00D-06 NBFU=   262
 Harris functional with IExCor=  205 diagonalized for initial guess.
 ExpMin= 4.38D-02 ExpMax= 1.14D+04 ExpMxC= 1.72D+03 IAcc=2 IRadAn=         4 AccDes= 0.00D+00
 HarFok:  IExCor= 205 AccDes= 0.00D+00 IRadAn=         4 IDoV=1
 ScaDFX=  1.000000  1.000000  1.000000  1.000000
 Initial guess orbital symmetries:
       Occupied  (A) (A) (A) (A) (A) (A) (A) (A) (A) (A) (A) (A)
                 (A) (A) (A) (A) (A) (A) (A) (A) (A) (A) (A) (A)
                 (A) (A) (A) (A) (A) (A) (A) (A) (A) (A) (A) (A)
       Virtual   (A) (A) (A) (A) (A) (A) (A) (A) (A) (A) (A) (A)
                 (A) (A) (A) (A) (A) (A) (A) (A) (A) (A) (A) (A)
                 (A) (A) (A) (A) (A) (A) (A) (A) (A) (A) (A) (A)
                 (A) (A) (A) (A) (A) (A) (A) (A) (A) (A) (A) (A)
                 (A) (A) (A) (A) (A) (A) (A) (A) (A) (A) (A) (A)
                 (A) (A) (A) (A) (A) (A) (A) (A) (A) (A) (A) (A)
                 (A) (A) (A) (A) (A) (A) (A) (A) (A) (A) (A) (A)
                 (A) (A) (A) (A) (A) (A) (A) (A) (A) (A) (A) (A)
                 (A) (A) (A) (A) (A) (A) (A) (A) (A) (A) (A) (A)
                 (A) (A) (A) (A) (A) (A) (A) (A) (A) (A) (A) (A)
                 (A) (A) (A) (A) (A) (A) (A) (A) (A) (A) (A) (A)
                 (A) (A) (A) (A) (A) (A) (A) (A) (A) (A) (A) (A)
                 (A) (A) (A) (A) (A) (A) (A) (A) (A) (A) (A) (A)
                 (A) (A) (A) (A) (A) (A) (A) (A) (A) (A) (A) (A)
                 (A) (A) (A) (A) (A) (A) (A) (A) (A) (A) (A) (A)
                 (A) (A) (A) (A) (A) (A) (A) (A) (A) (A) (A) (A)
                 (A) (A) (A) (A) (A) (A) (A) (A) (A) (A) (A) (A)
                 (A) (A) (A) (A) (A) (A) (A) (A) (A) (A) (A) (A)
                 (A) (A) (A) (A) (A) (A) (A) (A) (A) (A)
 The electronic state of the initial guess is 1-A.
 Requested convergence on RMS density matrix=1.00D-08 within 128 cycles.
 Requested convergence on MAX density matrix=1.00D-06.
 Requested convergence on             energy=1.00D-06.
 No special actions if energy rises.
 Error on total polarization charges =  0.01892
 SCF Done:  E(RHF) =  -481.452004282     A.U. after   16 cycles
             Convg  =    0.5545D-08             -V/T =  2.0015
             S**2   =   0.0000
 --------------------------------------------------------------------
 Variational PCM results
 =======================
 <psi(f)|   H    |psi(f)>                     (a.u.) =    -481.428574
 <psi(f)|H+V(f)/2|psi(f)>                     (a.u.) =    -481.452004
 Total free energy in solution:
  with all non electrostatic terms            (a.u.) =    -481.447858
 --------------------------------------------------------------------
 (Polarized solute)-Solvent               (kcal/mol) =     -14.70
 --------------------------------------------------------------------
 Cavitation energy                        (kcal/mol) =      14.95
 Dispersion energy                        (kcal/mol) =     -13.32
 Repulsion energy                         (kcal/mol) =       0.97
 Total non electrostatic                  (kcal/mol) =       2.60
 --------------------------------------------------------------------
 Partition over spheres:
 Sphere  on Atom  Surface  Charge   GEl     GCav    GDR
    1      C1      17.33  -0.035   -0.89    1.71   -1.57
    2      C2      13.68  -0.024   -0.40    1.68   -1.43
    3      C3       0.83   0.001    0.00    0.25   -0.07
    4      C4      10.98  -0.018   -0.62    1.49   -1.16
    5      C5      17.31  -0.036   -1.05    1.71   -1.58
    6      C6      17.36  -0.045   -1.10    1.72   -1.55
    7      C12      1.48  -0.011   -0.03    0.34   -0.13
    8      C13     28.67  -0.149   -1.85    2.87   -2.36
    9      O16     14.35   0.180   -4.25    1.75   -1.37
   10      F17     11.84   0.102   -1.75    1.42   -1.12
 Added spheres:    39.53   0.016   -2.77    0.00    0.00
 --------------------------------------------------------------------
 After PCM corrections, the SCF energy is  -481.452004282     a.u.
 --------------------------------------------------------------------
 ExpMin= 4.38D-02 ExpMax= 1.14D+04 ExpMxC= 1.72D+03 IAcc=3 IRadAn=         5 AccDes= 0.00D+00
 HarFok:  IExCor= 205 AccDes= 0.00D+00 IRadAn=         5 IDoV=1
 ScaDFX=  1.000000  1.000000  1.000000  1.000000
 Range of M.O.s used for correlation:    11   262
 NBasis=   262 NAE=    36 NBE=    36 NFC=    10 NFV=     0
 NROrb=    252 NOA=    26 NOB=    26 NVA=   226 NVB=   226

 **** Warning!!: The largest alpha MO coefficient is  0.19499235D+03

 Disk-based method using OVN memory for 13 occupieds at a time.
 Estimated scratch disk usage=   253726334 words.
 Actual    scratch disk usage=   253454462 words.
 JobTyp=1 Pass  1:  I=   1 to  13 NPSUse=  1 ParTrn=F ParDer=F DoDerP=F.
 JobTyp=1 Pass  2:  I=  14 to  26 NPSUse=  1 ParTrn=F ParDer=F DoDerP=F.
 Spin components of T(2) and E(2):
     alpha-alpha T2 =       0.6758476319D-01 E2=     -0.1992581958D+00
     alpha-beta  T2 =       0.3544845917D+00 E2=     -0.1098961081D+01
     beta-beta   T2 =       0.6758476319D-01 E2=     -0.1992581958D+00
 ANorm=    0.1220513875D+01
 E2 =    -0.1497477473D+01 EUMP2 =    -0.48294948175457D+03

 **********************************************************************

            Population analysis using the SCF density.

 **********************************************************************

 Orbital symmetries:
       Occupied  (A) (A) (A) (A) (A) (A) (A) (A) (A) (A) (A) (A)
                 (A) (A) (A) (A) (A) (A) (A) (A) (A) (A) (A) (A)
                 (A) (A) (A) (A) (A) (A) (A) (A) (A) (A) (A) (A)
       Virtual   (A) (A) (A) (A) (A) (A) (A) (A) (A) (A) (A) (A)
                 (A) (A) (A) (A) (A) (A) (A) (A) (A) (A) (A) (A)
                 (A) (A) (A) (A) (A) (A) (A) (A) (A) (A) (A) (A)
                 (A) (A) (A) (A) (A) (A) (A) (A) (A) (A) (A) (A)
                 (A) (A) (A) (A) (A) (A) (A) (A) (A) (A) (A) (A)
                 (A) (A) (A) (A) (A) (A) (A) (A) (A) (A) (A) (A)
                 (A) (A) (A) (A) (A) (A) (A) (A) (A) (A) (A) (A)
                 (A) (A) (A) (A) (A) (A) (A) (A) (A) (A) (A) (A)
                 (A) (A) (A) (A) (A) (A) (A) (A) (A) (A) (A) (A)
                 (A) (A) (A) (A) (A) (A) (A) (A) (A) (A) (A) (A)
                 (A) (A) (A) (A) (A) (A) (A) (A) (A) (A) (A) (A)
                 (A) (A) (A) (A) (A) (A) (A) (A) (A) (A) (A) (A)
                 (A) (A) (A) (A) (A) (A) (A) (A) (A) (A) (A) (A)
                 (A) (A) (A) (A) (A) (A) (A) (A) (A) (A) (A) (A)
                 (A) (A) (A) (A) (A) (A) (A) (A) (A) (A) (A) (A)
                 (A) (A) (A) (A) (A) (A) (A) (A) (A) (A) (A) (A)
                 (A) (A) (A) (A) (A) (A) (A) (A) (A) (A) (A) (A)
                 (A) (A) (A) (A) (A) (A) (A) (A) (A) (A) (A) (A)
                 (A) (A) (A) (A) (A) (A) (A) (A) (A) (A)
 The electronic state is 1-A.
 Alpha  occ. eigenvalues --  -26.30339 -20.56708 -11.36251 -11.33369 -11.26316
 Alpha  occ. eigenvalues --  -11.26197 -11.25654 -11.25537 -11.24847 -11.24734
 Alpha  occ. eigenvalues --   -1.61121  -1.40693  -1.16976  -1.06162  -1.03047
 Alpha  occ. eigenvalues --   -1.00258  -0.87334  -0.84027  -0.78152  -0.73957
 Alpha  occ. eigenvalues --   -0.72444  -0.70093  -0.69465  -0.65528  -0.63646
 Alpha  occ. eigenvalues --   -0.61555  -0.60022  -0.59046  -0.58060  -0.53264
 Alpha  occ. eigenvalues --   -0.52417  -0.50501  -0.50322  -0.44099  -0.35456
 Alpha  occ. eigenvalues --   -0.34944
 Alpha virt. eigenvalues --    0.05839   0.06737   0.07913   0.08242   0.09636
 Alpha virt. eigenvalues --    0.09838   0.10049   0.10159   0.11643   0.12216
 Alpha virt. eigenvalues --    0.12675   0.13025   0.14184   0.15380   0.15784
 Alpha virt. eigenvalues --    0.16516   0.17226   0.17272   0.19300   0.20452
 Alpha virt. eigenvalues --    0.21354   0.21841   0.22411   0.22954   0.23160
 Alpha virt. eigenvalues --    0.23522   0.25265   0.25647   0.27126   0.27321
 Alpha virt. eigenvalues --    0.28767   0.29201   0.30050   0.30630   0.31486
 Alpha virt. eigenvalues --    0.31694   0.31995   0.33198   0.33479   0.34543
 Alpha virt. eigenvalues --    0.35401   0.36271   0.37047   0.38031   0.39631
 Alpha virt. eigenvalues --    0.40314   0.41582   0.42157   0.43309   0.44633
 Alpha virt. eigenvalues --    0.45917   0.46341   0.47906   0.48467   0.51114
 Alpha virt. eigenvalues --    0.51918   0.53465   0.56393   0.63121   0.64521
 Alpha virt. eigenvalues --    0.65619   0.67762   0.69041   0.70693   0.71479
 Alpha virt. eigenvalues --    0.71682   0.73618   0.74082   0.75135   0.75966
 Alpha virt. eigenvalues --    0.79538   0.80608   0.81790   0.82120   0.84414
 Alpha virt. eigenvalues --    0.84841   0.86631   0.88432   0.88952   0.90631
 Alpha virt. eigenvalues --    0.91462   0.91852   0.93091   0.94075   0.96993
 Alpha virt. eigenvalues --    0.99418   1.00185   1.02035   1.03975   1.06295
 Alpha virt. eigenvalues --    1.06943   1.08173   1.09763   1.11872   1.14163
 Alpha virt. eigenvalues --    1.16087   1.19398   1.21371   1.23354   1.23639
 Alpha virt. eigenvalues --    1.26928   1.30563   1.33345   1.35740   1.37538
 Alpha virt. eigenvalues --    1.40135   1.41016   1.44028   1.49125   1.51220
 Alpha virt. eigenvalues --    1.57030   1.64557   1.66373   1.67373   1.70026
 Alpha virt. eigenvalues --    1.72508   1.74343   1.74900   1.75750   1.77039
 Alpha virt. eigenvalues --    1.79362   1.81589   1.82309   1.83093   1.83342
 Alpha virt. eigenvalues --    1.88994   1.89952   1.90197   1.94174   1.95603
 Alpha virt. eigenvalues --    1.98819   2.01386   2.04157   2.04715   2.04794
 Alpha virt. eigenvalues --    2.08711   2.10308   2.11782   2.18256   2.20605
 Alpha virt. eigenvalues --    2.21525   2.22858   2.24146   2.26258   2.27517
 Alpha virt. eigenvalues --    2.29281   2.32729   2.35160   2.35972   2.36402
 Alpha virt. eigenvalues --    2.38649   2.46629   2.51035   2.55746   2.60902
 Alpha virt. eigenvalues --    2.64762   2.72470   2.74122   2.75103   2.75912
 Alpha virt. eigenvalues --    2.79147   2.83489   2.85684   2.94178   2.96847
 Alpha virt. eigenvalues --    2.99234   3.00006   3.01184   3.04241   3.05017
 Alpha virt. eigenvalues --    3.05361   3.06847   3.11205   3.16993   3.18139
 Alpha virt. eigenvalues --    3.20620   3.21478   3.25423   3.26705   3.27666
 Alpha virt. eigenvalues --    3.29582   3.32082   3.34014   3.42944   3.46965
 Alpha virt. eigenvalues --    3.54021   3.60785   3.64463   3.72703   3.75362
 Alpha virt. eigenvalues --    3.78283   3.87554   3.90394   3.92226   3.99773
 Alpha virt. eigenvalues --    4.01992   4.03422   4.12907   4.24920   4.26369
 Alpha virt. eigenvalues --    4.36381   4.39497   4.43124   4.55178   4.55768
 Alpha virt. eigenvalues --    4.56072   4.61889   4.76177   5.25509   5.31393
 Alpha virt. eigenvalues --    5.61488   5.75802   6.26996   6.96361   7.02214
 Alpha virt. eigenvalues --    7.29424  24.74376  24.94032  24.98339  25.08651
 Alpha virt. eigenvalues --   25.09037  25.19719  25.23106  25.32136  51.68285
 Alpha virt. eigenvalues --   68.76989
          Condensed to atoms (all electrons):
              1          2          3          4          5          6
     1  C    6.283976  -0.599880   0.602574  -0.322488   0.241062   0.209083
     2  C   -0.599880  11.250608  -2.463714  -3.369182  -0.434079   0.378885
     3  C    0.602574  -2.463714  13.750632  -0.836818  -0.326588  -1.105923
     4  C   -0.322488  -3.369182  -0.836818  11.520349  -0.994253   0.410142
     5  C    0.241062  -0.434079  -0.326588  -0.994253   7.138540   0.117766
     6  C    0.209083   0.378885  -1.105923   0.410142   0.117766   5.594592
     7  H    0.419228  -0.042691   0.014018  -0.003700  -0.007219  -0.013203
     8  H   -0.020645   0.410361  -0.026710  -0.009925  -0.003841  -0.002459
     9  H    0.003770  -0.038310  -0.034966   0.441938  -0.011654  -0.015046
    10  H   -0.008311  -0.002923   0.014116  -0.047103   0.421417  -0.012206
    11  H   -0.001027  -0.029565   0.021415  -0.034851  -0.002928   0.420344
    12  C   -0.650045   0.776516  -5.582267   0.541659   0.556270   0.208613
    13  C    0.053379  -0.092055   0.791622  -0.102148  -0.336205  -0.003668
    14  H    0.008334   0.051930   0.134141  -0.114038  -0.019873  -0.002915
    15  H   -0.003292  -0.013019  -0.111985   0.020124   0.028897  -0.000485
    16  O    0.056510   0.055175  -0.012217  -0.139965  -0.011013  -0.006125
    17  F    0.001190   0.008341  -0.002574  -0.011055  -0.001150  -0.000390
              7          8          9         10         11         12
     1  C    0.419228  -0.020645   0.003770  -0.008311  -0.001027  -0.650045
     2  C   -0.042691   0.410361  -0.038310  -0.002923  -0.029565   0.776516
     3  C    0.014018  -0.026710  -0.034966   0.014116   0.021415  -5.582267
     4  C   -0.003700  -0.009925   0.441938  -0.047103  -0.034851   0.541659
     5  C   -0.007219  -0.003841  -0.011654   0.421417  -0.002928   0.556270
     6  C   -0.013203  -0.002459  -0.015046  -0.012206   0.420344   0.208613
     7  H    0.445219  -0.002835   0.000017  -0.000054  -0.003172   0.006831
     8  H   -0.002835   0.431688  -0.000006   0.000014  -0.000051   0.032088
     9  H    0.000017  -0.000006   0.443862  -0.002817  -0.000065   0.034813
    10  H   -0.000054   0.000014  -0.002817   0.444662  -0.003209   0.008318
    11  H   -0.003172  -0.000051  -0.000065  -0.003209   0.440790   0.002120
    12  C    0.006831   0.032088   0.034813   0.008318   0.002120  11.718258
    13  C   -0.000264  -0.002692  -0.011972   0.000071  -0.000296  -1.960321
    14  H    0.000000   0.000021   0.000341  -0.000001   0.000001  -0.102357
    15  H    0.000000  -0.000001   0.000139   0.000000   0.000000   0.091250
    16  O    0.000009   0.002096  -0.000285   0.000008   0.000005   0.291727
    17  F    0.000000  -0.000010   0.000300  -0.000001   0.000000  -0.035162
             13         14         15         16         17
     1  C    0.053379   0.008334  -0.003292   0.056510   0.001190
     2  C   -0.092055   0.051930  -0.013019   0.055175   0.008341
     3  C    0.791622   0.134141  -0.111985  -0.012217  -0.002574
     4  C   -0.102148  -0.114038   0.020124  -0.139965  -0.011055
     5  C   -0.336205  -0.019873   0.028897  -0.011013  -0.001150
     6  C   -0.003668  -0.002915  -0.000485  -0.006125  -0.000390
     7  H   -0.000264   0.000000   0.000000   0.000009   0.000000
     8  H   -0.002692   0.000021  -0.000001   0.002096  -0.000010
     9  H   -0.011972   0.000341   0.000139  -0.000285   0.000300
    10  H    0.000071  -0.000001   0.000000   0.000008  -0.000001
    11  H   -0.000296   0.000001   0.000000   0.000005   0.000000
    12  C   -1.960321  -0.102357   0.091250   0.291727  -0.035162
    13  C    7.093246   0.422519   0.366643  -0.025779   0.128763
    14  H    0.422519   0.460310  -0.026029   0.005641  -0.032257
    15  H    0.366643  -0.026029   0.470880  -0.004615  -0.024346
    16  O   -0.025779   0.005641  -0.004615   8.200922   0.019225
    17  F    0.128763  -0.032257  -0.024346   0.019225   9.202477
 Mulliken atomic charges:
              1
     1  C   -0.273419
     2  C    0.153601
     3  C    1.175243
     4  C   -0.948685
     5  C   -0.355150
     6  C   -0.177005
     7  H    0.187816
     8  H    0.192908
     9  H    0.189940
    10  H    0.188017
    11  H    0.190488
    12  C    0.061689
    13  C   -0.320841
    14  H    0.214232
    15  H    0.205836
    16  O   -0.431320
    17  F   -0.253351
 Sum of Mulliken charges=   0.00000
 Atomic charges with hydrogens summed into heavy atoms:
              1
     1  C   -0.085603
     2  C    0.346509
     3  C    1.175243
     4  C   -0.758744
     5  C   -0.167133
     6  C    0.013483
     7  H    0.000000
     8  H    0.000000
     9  H    0.000000
    10  H    0.000000
    11  H    0.000000
    12  C    0.061689
    13  C    0.099228
    14  H    0.000000
    15  H    0.000000
    16  O   -0.431320
    17  F   -0.253351
 Sum of Mulliken charges=   0.00000
 Electronic spatial extent (au):  <R**2>=  1665.7663
 Charge=     0.0000 electrons
 Dipole moment (field-independent basis, Debye):
    X=     5.6242    Y=    -4.5767    Z=     0.7147  Tot=     7.2862
 Quadrupole moment (field-independent basis, Debye-Ang):
   XX=   -64.1294   YY=   -53.9564   ZZ=   -60.5646
   XY=     8.0473   XZ=    -0.3796   YZ=     2.7729
 Traceless Quadrupole moment (field-independent basis, Debye-Ang):
   XX=    -4.5793   YY=     5.5938   ZZ=    -1.0145
   XY=     8.0473   XZ=    -0.3796   YZ=     2.7729
 Octapole moment (field-independent basis, Debye-Ang**2):
  XXX=    66.8486  YYY=   -13.5827  ZZZ=     0.9342  XYY=     5.1533
  XXY=   -14.1785  XXZ=     1.2770  XZZ=   -22.0903  YZZ=    -1.6590
  YYZ=     2.4028  XYZ=    -0.6180
 Hexadecapole moment (field-independent basis, Debye-Ang**3):
 XXXX= -1641.7253 YYYY=  -398.7260 ZZZZ=   -82.9808 XXXY=    16.3186
 XXXZ=    10.5801 YYYX=    25.4870 YYYZ=    10.6434 ZZZX=    -5.4725
 ZZZY=    -3.3145 XXYY=  -314.9008 XXZZ=  -293.9214 YYZZ=   -90.2868
 XXYZ=    11.2144 YYXZ=    -4.2025 ZZXY=     7.1705
 N-N= 4.784201358021D+02 E-N=-2.087259466980D+03  KE= 4.807437819069D+02
 1|1|UNPC-UNK|SP|RMP2-FC|6-311+G(d,p)|C8H7F1O1|PCUSER|15-Oct-2017|0||# 
 MP2/6-311+G(D,P) SCRF=(SOLVENT=ETHANOL) GEOM=CONNECTIVITY||Title Card 
 Required||0,1|C|C,1,1.39556268|C,2,1.40568598,1,120.02279233|C,3,1.405
 60202,2,119.87823613,1,0.65802085,0|C,4,1.39861123,3,119.76782685,2,-1
 .46918199,0|C,5,1.39972925,4,120.26489517,3,1.81700468,0|H,1,1.0866279
 2,2,119.89057661,3,-179.58287899,0|H,2,1.08628034,1,121.1287868,6,-179
 .3082317,0|H,4,1.08504375,3,120.59388387,2,179.45528965,0|H,5,1.086560
 93,4,119.71061231,3,-179.34196181,0|H,6,1.08675481,5,120.0041944,4,179
 .29229459,0|C,3,1.49125451,2,117.97092773,1,-177.91255823,0|C,12,1.526
 72507,3,119.50850487,2,-163.57636581,0|H,13,1.09580871,12,109.71998443
 ,3,52.01572084,0|H,13,1.09099932,12,108.15310582,3,-67.88960938,0|O,12
 ,1.22355759,3,122.01827182,2,18.70650639,0|F,13,1.39011742,12,111.8698
 1452,3,172.20111134,0||Version=x86-Win32-G03RevB.05|State=1-A|HF=-481.
 4520043|MP2=-482.9494818|RMSD=5.545e-009|PG=C01 [X(C8H7F1O1)]||@


 WE LEARN WISDOM FROM FAILURE MUCH MORE THAN FROM SUCCESS.
 WE DISCOVER WHAT WILL DO BY FINDING OUT WHAT WILL NOT DO...
 AND HE WHO NEVER MADE A MISTAKE NEVER MADE A DISCOVERY
 Job cpu time:  0 days  0 hours  6 minutes 52.0 seconds.
 File lengths (MBytes):  RWF=   2037 Int=      0 D2E=      0 Chk=     17 Scr=      1
 Normal termination of Gaussian 03 at Sun Oct 15 18:37:11 2017.
