# Supplementary material for: Conformational preferences of α-fluoroketones may influence their reactivity
Source: Beilstein J Org Chem. 2017 Dec 29;13:2915–21. doi: 10.3762/bjoc.13.284 (PMC5753061; doi:10.3762/bjoc.13.284)
Supplement: File 2 — Details of computational conformational analysis. [file Beilstein_J_Org_Chem-13-2915-s002.zip › Computation/CH2F100.out]

 Entering Link 1 = C:\G03W\l1.exe PID=       296.
  
 Copyright (c) 1988,1990,1992,1993,1995,1998,2003, Gaussian, Inc.
                  All Rights Reserved.
  
 This is the Gaussian(R) 03 program.  It is based on the
 the Gaussian(R) 98 system (copyright 1998, Gaussian, Inc.),
 the Gaussian(R) 94 system (copyright 1995, Gaussian, Inc.),
 the Gaussian 92(TM) system (copyright 1992, Gaussian, Inc.),
 the Gaussian 90(TM) system (copyright 1990, Gaussian, Inc.),
 the Gaussian 88(TM) system (copyright 1988, Gaussian, Inc.),
 the Gaussian 86(TM) system (copyright 1986, Carnegie Mellon
 University), and the Gaussian 82(TM) system (copyright 1983,
 Carnegie Mellon University). Gaussian is a federally registered
 trademark of Gaussian, Inc.
  
 This software contains proprietary and confidential information,
 including trade secrets, belonging to Gaussian, Inc.
  
 This software is provided under written license and may be
 used, copied, transmitted, or stored only in accord with that
 written license.
  
 The following legend is applicable only to US Government
 contracts under DFARS:
  
                    RESTRICTED RIGHTS LEGEND
  
 Use, duplication or disclosure by the US Government is subject
 to restrictions as set forth in subparagraph (c)(1)(ii) of the
 Rights in Technical Data and Computer Software clause at DFARS
 252.227-7013.
  
 Gaussian, Inc.
 Carnegie Office Park, Building 6, Pittsburgh, PA 15106 USA
  
 The following legend is applicable only to US Government
 contracts under FAR:
  
                    RESTRICTED RIGHTS LEGEND
  
 Use, reproduction and disclosure by the US Government is subject
 to restrictions as set forth in subparagraph (c) of the
 Commercial Computer Software - Restricted Rights clause at FAR
 52.227-19.
  
 Gaussian, Inc.
 Carnegie Office Park, Building 6, Pittsburgh, PA 15106 USA
  
  
 ---------------------------------------------------------------
 Warning -- This program may not be used in any manner that
 competes with the business of Gaussian, Inc. or will provide
 assistance to any competitor of Gaussian, Inc.  The licensee
 of this program is prohibited from giving any competitor of
 Gaussian, Inc. access to this program.  By using this program,
 the user acknowledges that Gaussian, Inc. is engaged in the
 business of creating and licensing software in the field of
 computational chemistry and represents and warrants to the
 licensee that it is not a competitor of Gaussian, Inc. and that
 it will not use this program in any manner prohibited above.
 ---------------------------------------------------------------
  

 Cite this work as:
 Gaussian 03, Revision B.05,
 M. J. Frisch, G. W. Trucks, H. B. Schlegel, G. E. Scuseria, 
 M. A. Robb, J. R. Cheeseman, J. A. Montgomery, Jr., T. Vreven, 
 K. N. Kudin, J. C. Burant, J. M. Millam, S. S. Iyengar, J. Tomasi, 
 V. Barone, B. Mennucci, M. Cossi, G. Scalmani, N. Rega, 
 G. A. Petersson, H. Nakatsuji, M. Hada, M. Ehara, K. Toyota, 
 R. Fukuda, J. Hasegawa, M. Ishida, T. Nakajima, Y. Honda, O. Kitao, 
 H. Nakai, M. Klene, X. Li, J. E. Knox, H. P. Hratchian, J. B. Cross, 
 C. Adamo, J. Jaramillo, R. Gomperts, R. E. Stratmann, O. Yazyev, 
 A. J. Austin, R. Cammi, C. Pomelli, J. W. Ochterski, P. Y. Ayala, 
 K. Morokuma, G. A. Voth, P. Salvador, J. J. Dannenberg, 
 V. G. Zakrzewski, S. Dapprich, A. D. Daniels, M. C. Strain, 
 O. Farkas, D. K. Malick, A. D. Rabuck, K. Raghavachari, 
 J. B. Foresman, J. V. Ortiz, Q. Cui, A. G. Baboul, S. Clifford, 
 J. Cioslowski, B. B. Stefanov, G. Liu, A. Liashenko, P. Piskorz, 
 I. Komaromi, R. L. Martin, D. J. Fox, T. Keith, M. A. Al-Laham, 
 C. Y. Peng, A. Nanayakkara, M. Challacombe, P. M. W. Gill, 
 B. Johnson, W. Chen, M. W. Wong, C. Gonzalez, and J. A. Pople, 
 Gaussian, Inc., Pittsburgh PA, 2003.
 
 **********************************************
 Gaussian 03:  x86-Win32-G03RevB.05  8-Nov-2003
                  03-Aug-2017 
 **********************************************
 %chk=CH2F.chk
 %mem=6MW
 %nproc=1
 Will use up to    1 processors via shared memory.
 Default route:  MaxDisk=2000MB
 ------------------------------------
 # mp2/6-311+g(d,p) geom=connectivity
 ------------------------------------
 1/38=1,57=2/1;
 2/17=6,18=5,40=1/2;
 3/5=4,6=6,7=111,11=9,16=1,25=1,30=1/1,2,3;
 4//1;
 5/5=2,38=5/2;
 8/10=2,27=262144000/1;
 9/16=-3,27=262144000/6;
 6/7=2,8=2,9=2,10=2/1;
 99/5=1,9=1/99;
 -------------------
 Title Card Required
 -------------------
 Symbolic Z-matrix:
 Charge =  0 Multiplicity = 1
 C
 C                    1    B1
 C                    2    B2       1    A1
 C                    3    B3       2    A2       1    D1       0
 C                    4    B4       3    A3       2    D2       0
 C                    5    B5       4    A4       3    D3       0
 H                    1    B6       2    A5       3    D4       0
 H                    2    B7       1    A6       6    D5       0
 H                    4    B8       3    A7       2    D6       0
 H                    5    B9       4    A8       3    D7       0
 H                    6    B10      5    A9       4    D8       0
 C                    3    B11      2    A10      1    D9       0
 C                    12   B12      3    A11      2    D10      0
 H                    13   B13      12   A12      3    D11      0
 H                    13   B14      12   A13      3    D12      0
 O                    12   B15      3    A14      2    D13      0
 F                    13   B16      12   A15      3    D14      0
       Variables:
  B1                    1.39556                  
  B2                    1.40569                  
  B3                    1.4056                   
  B4                    1.39861                  
  B5                    1.39973                  
  B6                    1.08663                  
  B7                    1.08628                  
  B8                    1.08504                  
  B9                    1.08656                  
  B10                   1.08675                  
  B11                   1.49125                  
  B12                   1.52673                  
  B13                   1.09581                  
  B14                   1.091                    
  B15                   1.22356                  
  B16                   1.39012                  
  A1                  120.02279                  
  A2                  119.87824                  
  A3                  119.76783                  
  A4                  120.2649                   
  A5                  119.89058                  
  A6                  121.12879                  
  A7                  120.59388                  
  A8                  119.71061                  
  A9                  120.00419                  
  A10                 117.97093                  
  A11                 119.5085                   
  A12                 109.71998                  
  A13                 108.15311                  
  A14                 122.01827                  
  A15                 111.86981                  
  D1                    0.65802                  
  D2                   -1.46918                  
  D3                    1.817                    
  D4                 -179.58288                  
  D5                 -179.30823                  
  D6                  179.45529                  
  D7                 -179.34196                  
  D8                  179.29229                  
  D9                 -177.91256                  
  D10                -163.57637                  
  D11                 -37.98428                  
  D12                -157.88961                  
  D13                  18.70651                  
  D14                  82.20111                  
 
                          Input orientation:                          
 ---------------------------------------------------------------------
 Center     Atomic     Atomic              Coordinates (Angstroms)
 Number     Number      Type              X           Y           Z
 ---------------------------------------------------------------------
    1          6             0        0.000000    0.000000    0.000000
    2          6             0        0.000000    0.000000    1.395563
    3          6             0        1.217080    0.000000    2.098890
    4          6             0        2.433111    0.013997    1.394057
    5          6             0        2.425367   -0.003270   -0.004426
    6          6             0        1.212631    0.003949   -0.703326
    7          1             0       -0.942058    0.006858   -0.541516
    8          1             0       -0.929755   -0.014254    1.957130
    9          1             0        3.379206    0.023032    1.925229
   10          1             0        3.366068   -0.003266   -0.548206
   11          1             0        1.211674    0.002090   -1.790079
   12          6             0        1.164124   -0.047973    3.588432
   13          6             0        2.404027    0.325027    4.397383
   14          1             0        3.301650   -0.047645    3.891235
   15          1             0        2.316479   -0.132389    5.383986
   16          8             0        0.165309   -0.418134    4.190464
   17          9             0        2.528736    1.701217    4.548959
 ---------------------------------------------------------------------
                    Distance matrix (angstroms):
                    1          2          3          4          5
     1  C    0.000000
     2  C    1.395563   0.000000
     3  C    2.426236   1.405686   0.000000
     4  C    2.804215   2.433152   1.405602   0.000000
     5  C    2.425373   2.800426   2.425677   1.398611   0.000000
     6  C    1.401840   2.424010   2.802222   2.426662   1.399729
     7  H    1.086628   2.154018   3.410816   3.890792   3.410003
     8  H    2.166796   1.086280   2.151557   3.409797   3.886472
     9  H    3.889224   3.420542   2.169211   1.085044   2.152689
    10  H    3.410419   3.886986   3.409586   2.154783   1.086561
    11  H    2.161606   3.408294   3.888973   3.410391   2.159082
    12  C    3.772841   2.483175   1.491255   2.535636   3.808065
    13  C    5.022147   3.859522   2.607212   3.019528   4.414086
    14  H    5.103417   4.139026   2.749582   2.644628   3.993246
    15  H    5.862671   4.614230   3.466708   3.994317   5.391059
    16  O    4.214517   2.830836   2.378180   3.626231   4.782999
    17  F    5.475552   4.385494   3.258438   3.579003   4.863053
                    6          7          8          9         10
     6  C    0.000000
     7  H    2.160758   0.000000
     8  H    3.415871   2.498765   0.000000
     9  H    3.406422   4.975782   4.309240   0.000000
    10  H    2.159029   4.308144   4.973019   2.473609   0.000000
    11  H    1.086755   2.489477   4.315966   4.301411   2.486703
    12  C    4.292346   4.636321   2.654545   2.770897   4.686398
    13  C    5.247832   5.974130   4.145364   2.674644   5.048975
    14  H    5.047440   6.136881   4.652597   1.968804   4.440130
    15  H    6.188088   6.763803   4.721793   3.621677   6.025712
    16  O    5.022372   4.878372   2.519933   3.956646   5.733408
    17  F    5.674447   6.389851   4.649901   3.228555   5.439437
                   11         12         13         14         15
    11  H    0.000000
    12  C    5.378954   0.000000
    13  C    6.309570   1.526725   0.000000
    14  H    6.053742   2.158867   1.095809   0.000000
    15  H    7.259882   2.135196   1.090999   1.790544   0.000000
    16  O    6.085915   1.223558   2.367902   3.172291   2.476626
    17  F    6.693660   2.417529   1.390117   2.022007   2.025940
                   16         17
    16  O    0.000000
    17  F    3.194676   0.000000
 Stoichiometry    C8H7FO
 Framework group  C1[X(C8H7FO)]
 Deg. of freedom    45
 Full point group                 C1      NOp   1
 Largest Abelian subgroup         C1      NOp   1
 Largest concise Abelian subgroup C1      NOp   1
                         Standard orientation:                         
 ---------------------------------------------------------------------
 Center     Atomic     Atomic              Coordinates (Angstroms)
 Number     Number      Type              X           Y           Z
 ---------------------------------------------------------------------
    1          6             0        2.408351    0.926188    0.376893
    2          6             0        1.047432    1.211818    0.258953
    3          6             0        0.147470    0.202145   -0.123907
    4          6             0        0.619014   -1.098162   -0.374040
    5          6             0        1.986466   -1.372831   -0.270377
    6          6             0        2.880375   -0.368133    0.117886
    7          1             0        3.101218    1.706621    0.679582
    8          1             0        0.665274    2.211515    0.444873
    9          1             0       -0.066613   -1.888420   -0.661664
   10          1             0        2.351268   -2.375782   -0.474394
   11          1             0        3.940569   -0.589198    0.208198
   12          6             0       -1.289327    0.568923   -0.281788
   13          6             0       -2.346472   -0.531878   -0.321433
   14          1             0       -1.960666   -1.395261   -0.875078
   15          1             0       -3.231664   -0.135233   -0.820820
   16          8             0       -1.650931    1.729299   -0.422724
   17          9             0       -2.701311   -0.955227    0.954220
 ---------------------------------------------------------------------
 Rotational constants (GHZ):      2.6679863      0.8738133      0.7141477
 Standard basis: 6-311+G(d,p) (5D, 7F)
 There are   262 symmetry adapted basis functions of A   symmetry.
 Integral buffers will be    262144 words long.
 Raffenetti 1 integral format.
 Two-electron integral symmetry is turned on.
   262 basis functions,   416 primitive gaussians,   272 cartesian basis functions
    36 alpha electrons       36 beta electrons
       nuclear repulsion energy       481.7879879904 Hartrees.
 NAtoms=   17 NActive=   17 NUniq=   17 SFac= 1.00D+00 NAtFMM=   60 Big=F
 One-electron integrals computed using PRISM.
 NBasis=   262 RedAO= T  NBF=   262
 NBsUse=   262 1.00D-06 NBFU=   262
 Harris functional with IExCor=  205 diagonalized for initial guess.
 ExpMin= 4.38D-02 ExpMax= 1.14D+04 ExpMxC= 1.72D+03 IAcc=2 IRadAn=         4 AccDes= 0.00D+00
 HarFok:  IExCor= 205 AccDes= 0.00D+00 IRadAn=         4 IDoV=1
 ScaDFX=  1.000000  1.000000  1.000000  1.000000
 Initial guess orbital symmetries:
       Occupied  (A) (A) (A) (A) (A) (A) (A) (A) (A) (A) (A) (A)
                 (A) (A) (A) (A) (A) (A) (A) (A) (A) (A) (A) (A)
                 (A) (A) (A) (A) (A) (A) (A) (A) (A) (A) (A) (A)
       Virtual   (A) (A) (A) (A) (A) (A) (A) (A) (A) (A) (A) (A)
                 (A) (A) (A) (A) (A) (A) (A) (A) (A) (A) (A) (A)
                 (A) (A) (A) (A) (A) (A) (A) (A) (A) (A) (A) (A)
                 (A) (A) (A) (A) (A) (A) (A) (A) (A) (A) (A) (A)
                 (A) (A) (A) (A) (A) (A) (A) (A) (A) (A) (A) (A)
                 (A) (A) (A) (A) (A) (A) (A) (A) (A) (A) (A) (A)
                 (A) (A) (A) (A) (A) (A) (A) (A) (A) (A) (A) (A)
                 (A) (A) (A) (A) (A) (A) (A) (A) (A) (A) (A) (A)
                 (A) (A) (A) (A) (A) (A) (A) (A) (A) (A) (A) (A)
                 (A) (A) (A) (A) (A) (A) (A) (A) (A) (A) (A) (A)
                 (A) (A) (A) (A) (A) (A) (A) (A) (A) (A) (A) (A)
                 (A) (A) (A) (A) (A) (A) (A) (A) (A) (A) (A) (A)
                 (A) (A) (A) (A) (A) (A) (A) (A) (A) (A) (A) (A)
                 (A) (A) (A) (A) (A) (A) (A) (A) (A) (A) (A) (A)
                 (A) (A) (A) (A) (A) (A) (A) (A) (A) (A) (A) (A)
                 (A) (A) (A) (A) (A) (A) (A) (A) (A) (A) (A) (A)
                 (A) (A) (A) (A) (A) (A) (A) (A) (A) (A) (A) (A)
                 (A) (A) (A) (A) (A) (A) (A) (A) (A) (A) (A) (A)
                 (A) (A) (A) (A) (A) (A) (A) (A) (A) (A)
 The electronic state of the initial guess is 1-A.
 Requested convergence on RMS density matrix=1.00D-08 within 128 cycles.
 Requested convergence on MAX density matrix=1.00D-06.
 Requested convergence on             energy=1.00D-06.
 No special actions if energy rises.
 SCF Done:  E(RHF) =  -481.430368594     A.U. after   17 cycles
             Convg  =    0.5074D-08             -V/T =  2.0014
             S**2   =   0.0000
 ExpMin= 4.38D-02 ExpMax= 1.14D+04 ExpMxC= 1.72D+03 IAcc=3 IRadAn=         5 AccDes= 0.00D+00
 HarFok:  IExCor= 205 AccDes= 0.00D+00 IRadAn=         5 IDoV=1
 ScaDFX=  1.000000  1.000000  1.000000  1.000000
 Range of M.O.s used for correlation:    11   262
 NBasis=   262 NAE=    36 NBE=    36 NFC=    10 NFV=     0
 NROrb=    252 NOA=    26 NOB=    26 NVA=   226 NVB=   226

 **** Warning!!: The largest alpha MO coefficient is  0.21049135D+03

 Disk-based method using OVN memory for 13 occupieds at a time.
 Estimated scratch disk usage=   255470924 words.
 Actual    scratch disk usage=   255233356 words.
 JobTyp=1 Pass  1:  I=   1 to  13 NPSUse=  1 ParTrn=F ParDer=F DoDerP=F.
 JobTyp=1 Pass  2:  I=  14 to  26 NPSUse=  1 ParTrn=F ParDer=F DoDerP=F.
 Spin components of T(2) and E(2):
     alpha-alpha T2 =       0.6794962019D-01 E2=     -0.1997182672D+00
     alpha-beta  T2 =       0.3576013078D+00 E2=     -0.1103316613D+01
     beta-beta   T2 =       0.6794962019D-01 E2=     -0.1997182672D+00
 ANorm=    0.1222088601D+01
 E2 =    -0.1502753147D+01 EUMP2 =    -0.48293312174073D+03

 **********************************************************************

            Population analysis using the SCF density.

 **********************************************************************

 Orbital symmetries:
       Occupied  (A) (A) (A) (A) (A) (A) (A) (A) (A) (A) (A) (A)
                 (A) (A) (A) (A) (A) (A) (A) (A) (A) (A) (A) (A)
                 (A) (A) (A) (A) (A) (A) (A) (A) (A) (A) (A) (A)
       Virtual   (A) (A) (A) (A) (A) (A) (A) (A) (A) (A) (A) (A)
                 (A) (A) (A) (A) (A) (A) (A) (A) (A) (A) (A) (A)
                 (A) (A) (A) (A) (A) (A) (A) (A) (A) (A) (A) (A)
                 (A) (A) (A) (A) (A) (A) (A) (A) (A) (A) (A) (A)
                 (A) (A) (A) (A) (A) (A) (A) (A) (A) (A) (A) (A)
                 (A) (A) (A) (A) (A) (A) (A) (A) (A) (A) (A) (A)
                 (A) (A) (A) (A) (A) (A) (A) (A) (A) (A) (A) (A)
                 (A) (A) (A) (A) (A) (A) (A) (A) (A) (A) (A) (A)
                 (A) (A) (A) (A) (A) (A) (A) (A) (A) (A) (A) (A)
                 (A) (A) (A) (A) (A) (A) (A) (A) (A) (A) (A) (A)
                 (A) (A) (A) (A) (A) (A) (A) (A) (A) (A) (A) (A)
                 (A) (A) (A) (A) (A) (A) (A) (A) (A) (A) (A) (A)
                 (A) (A) (A) (A) (A) (A) (A) (A) (A) (A) (A) (A)
                 (A) (A) (A) (A) (A) (A) (A) (A) (A) (A) (A) (A)
                 (A) (A) (A) (A) (A) (A) (A) (A) (A) (A) (A) (A)
                 (A) (A) (A) (A) (A) (A) (A) (A) (A) (A) (A) (A)
                 (A) (A) (A) (A) (A) (A) (A) (A) (A) (A) (A) (A)
                 (A) (A) (A) (A) (A) (A) (A) (A) (A) (A) (A) (A)
                 (A) (A) (A) (A) (A) (A) (A) (A) (A) (A)
 The electronic state is 1-A.
 Alpha  occ. eigenvalues --  -26.29934 -20.56767 -11.35478 -11.33322 -11.27060
 Alpha  occ. eigenvalues --  -11.26646 -11.26578 -11.26204 -11.25945 -11.25723
 Alpha  occ. eigenvalues --   -1.60664  -1.40313  -1.17578  -1.06367  -1.03825
 Alpha  occ. eigenvalues --   -1.00319  -0.88062  -0.84882  -0.78537  -0.74259
 Alpha  occ. eigenvalues --   -0.71166  -0.70636  -0.69382  -0.66038  -0.64043
 Alpha  occ. eigenvalues --   -0.62932  -0.61080  -0.58935  -0.55405  -0.54532
 Alpha  occ. eigenvalues --   -0.53304  -0.51478  -0.50559  -0.43646  -0.35938
 Alpha  occ. eigenvalues --   -0.35500
 Alpha virt. eigenvalues --    0.05124   0.05708   0.06893   0.07666   0.08598
 Alpha virt. eigenvalues --    0.08887   0.09863   0.10062   0.11370   0.12177
 Alpha virt. eigenvalues --    0.12440   0.12858   0.14114   0.15010   0.15832
 Alpha virt. eigenvalues --    0.16321   0.17118   0.17409   0.18678   0.20827
 Alpha virt. eigenvalues --    0.20926   0.21113   0.21901   0.21987   0.22778
 Alpha virt. eigenvalues --    0.24094   0.24962   0.25475   0.26085   0.27440
 Alpha virt. eigenvalues --    0.27914   0.28525   0.29591   0.29848   0.30604
 Alpha virt. eigenvalues --    0.30963   0.31578   0.33130   0.33591   0.34321
 Alpha virt. eigenvalues --    0.35198   0.35431   0.36877   0.37989   0.39910
 Alpha virt. eigenvalues --    0.41333   0.41888   0.43312   0.43906   0.45555
 Alpha virt. eigenvalues --    0.45753   0.46445   0.47705   0.48351   0.49054
 Alpha virt. eigenvalues --    0.50232   0.54476   0.57803   0.60729   0.62852
 Alpha virt. eigenvalues --    0.65124   0.67501   0.69480   0.69741   0.71111
 Alpha virt. eigenvalues --    0.71525   0.72060   0.73378   0.74768   0.76909
 Alpha virt. eigenvalues --    0.78483   0.80766   0.81086   0.82023   0.83986
 Alpha virt. eigenvalues --    0.84948   0.86173   0.87697   0.88554   0.90492
 Alpha virt. eigenvalues --    0.90733   0.90860   0.92635   0.94606   0.95310
 Alpha virt. eigenvalues --    0.98205   0.99278   0.99919   1.03542   1.06058
 Alpha virt. eigenvalues --    1.06475   1.07337   1.08943   1.11444   1.12397
 Alpha virt. eigenvalues --    1.14372   1.18360   1.21266   1.22916   1.24780
 Alpha virt. eigenvalues --    1.27250   1.29615   1.30851   1.34703   1.36772
 Alpha virt. eigenvalues --    1.41161   1.42337   1.46298   1.48332   1.51442
 Alpha virt. eigenvalues --    1.53566   1.63626   1.65817   1.68084   1.70225
 Alpha virt. eigenvalues --    1.72638   1.73843   1.75050   1.76306   1.77459
 Alpha virt. eigenvalues --    1.80801   1.81164   1.81739   1.83224   1.87012
 Alpha virt. eigenvalues --    1.88548   1.89363   1.90245   1.91281   1.95303
 Alpha virt. eigenvalues --    1.98071   2.00301   2.01704   2.02392   2.03910
 Alpha virt. eigenvalues --    2.06268   2.08274   2.13525   2.16521   2.19507
 Alpha virt. eigenvalues --    2.20928   2.21959   2.23582   2.24644   2.25788
 Alpha virt. eigenvalues --    2.28072   2.30033   2.32341   2.35576   2.36536
 Alpha virt. eigenvalues --    2.44775   2.46314   2.49520   2.55875   2.59836
 Alpha virt. eigenvalues --    2.64561   2.71480   2.72702   2.73042   2.73944
 Alpha virt. eigenvalues --    2.80392   2.83728   2.86669   2.93314   2.96217
 Alpha virt. eigenvalues --    2.98569   2.99012   3.02210   3.03377   3.04166
 Alpha virt. eigenvalues --    3.05328   3.07374   3.09331   3.14286   3.17210
 Alpha virt. eigenvalues --    3.18043   3.20456   3.22533   3.24711   3.27029
 Alpha virt. eigenvalues --    3.29113   3.32421   3.34075   3.41954   3.46347
 Alpha virt. eigenvalues --    3.54442   3.59577   3.60898   3.73012   3.74236
 Alpha virt. eigenvalues --    3.77411   3.86618   3.90132   3.91442   3.98195
 Alpha virt. eigenvalues --    3.99641   4.11732   4.12266   4.24593   4.27744
 Alpha virt. eigenvalues --    4.37481   4.38953   4.41960   4.54643   4.55079
 Alpha virt. eigenvalues --    4.57840   4.63266   4.77635   5.24894   5.30048
 Alpha virt. eigenvalues --    5.61877   5.76378   6.27792   6.98966   7.00912
 Alpha virt. eigenvalues --    7.27233  24.73198  24.93171  24.99179  25.07985
 Alpha virt. eigenvalues --   25.08292  25.18973  25.22237  25.31268  51.68051
 Alpha virt. eigenvalues --   68.78207
          Condensed to atoms (all electrons):
              1          2          3          4          5          6
     1  C    5.998957  -0.595072   0.254397   0.129183   0.069357   0.367821
     2  C   -0.595072  11.950902  -2.097914  -4.104766  -0.198239   0.299594
     3  C    0.254397  -2.097914  14.315650  -1.293620  -0.351771  -1.075907
     4  C    0.129183  -4.104766  -1.293620  11.596680  -0.143132   0.301470
     5  C    0.069357  -0.198239  -0.351771  -0.143132   6.012923   0.351800
     6  C    0.367821   0.299594  -1.075907   0.301470   0.351800   5.450342
     7  H    0.402133  -0.038658   0.016574  -0.004518  -0.008669  -0.005965
     8  H   -0.038340   0.379087   0.005771  -0.010686   0.000948  -0.009496
     9  H    0.004235  -0.033335   0.006210   0.405396  -0.027140  -0.020787
    10  H   -0.009853  -0.003909   0.009045  -0.056759   0.414716   0.005163
    11  H    0.013249  -0.036295   0.026338  -0.043642   0.009091   0.399258
    12  C   -0.400954   0.296455  -5.861074   0.866150   0.352766   0.161347
    13  C   -0.013208  -0.285601   0.731421  -0.265080  -0.157906  -0.055918
    14  H   -0.005400   0.021097  -0.045854  -0.038134   0.005172  -0.001419
    15  H    0.002607   0.005638   0.049005  -0.004832   0.002261   0.000022
    16  O    0.038519   0.081714  -0.080464  -0.142686  -0.006951  -0.008086
    17  F    0.001094   0.027270   0.196150  -0.111312  -0.015425  -0.000501
              7          8          9         10         11         12
     1  C    0.402133  -0.038340   0.004235  -0.009853   0.013249  -0.400954
     2  C   -0.038658   0.379087  -0.033335  -0.003909  -0.036295   0.296455
     3  C    0.016574   0.005771   0.006210   0.009045   0.026338  -5.861074
     4  C   -0.004518  -0.010686   0.405396  -0.056759  -0.043642   0.866150
     5  C   -0.008669   0.000948  -0.027140   0.414716   0.009091   0.352766
     6  C   -0.005965  -0.009496  -0.020787   0.005163   0.399258   0.161347
     7  H    0.492846  -0.003824   0.000028  -0.000095  -0.004430   0.008112
     8  H   -0.003824   0.456510  -0.000030   0.000021  -0.000073   0.043870
     9  H    0.000028  -0.000030   0.505278  -0.004456  -0.000115   0.034836
    10  H   -0.000095   0.000021  -0.004456   0.495742  -0.004450   0.010833
    11  H   -0.004430  -0.000073  -0.000115  -0.004450   0.491670   0.002995
    12  C    0.008112   0.043870   0.034836   0.010833   0.002995  12.567606
    13  C   -0.000448   0.003645  -0.009772  -0.000206  -0.000299  -2.114130
    14  H    0.000001  -0.000059  -0.003873   0.000036   0.000000   0.029077
    15  H    0.000000   0.000019   0.000742  -0.000002   0.000000  -0.072321
    16  O    0.000047   0.001945  -0.000305   0.000008   0.000006   0.354981
    17  F   -0.000001   0.000014   0.001978  -0.000007   0.000001  -0.297164
             13         14         15         16         17
     1  C   -0.013208  -0.005400   0.002607   0.038519   0.001094
     2  C   -0.285601   0.021097   0.005638   0.081714   0.027270
     3  C    0.731421  -0.045854   0.049005  -0.080464   0.196150
     4  C   -0.265080  -0.038134  -0.004832  -0.142686  -0.111312
     5  C   -0.157906   0.005172   0.002261  -0.006951  -0.015425
     6  C   -0.055918  -0.001419   0.000022  -0.008086  -0.000501
     7  H   -0.000448   0.000001   0.000000   0.000047  -0.000001
     8  H    0.003645  -0.000059   0.000019   0.001945   0.000014
     9  H   -0.009772  -0.003873   0.000742  -0.000305   0.001978
    10  H   -0.000206   0.000036  -0.000002   0.000008  -0.000007
    11  H   -0.000299   0.000000   0.000000   0.000006   0.000001
    12  C   -2.114130   0.029077  -0.072321   0.354981  -0.297164
    13  C    7.413163   0.394564   0.413572  -0.055778   0.336713
    14  H    0.394564   0.587938  -0.040152   0.011845  -0.046528
    15  H    0.413572  -0.040152   0.510431  -0.006630  -0.030993
    16  O   -0.055778   0.011845  -0.006630   8.109158   0.003072
    17  F    0.336713  -0.046528  -0.030993   0.003072   9.130080
 Mulliken atomic charges:
              1
     1  C   -0.218726
     2  C    0.332034
     3  C    1.196043
     4  C   -1.079709
     5  C   -0.309799
     6  C   -0.158740
     7  H    0.146866
     8  H    0.170678
     9  H    0.141110
    10  H    0.144175
    11  H    0.146697
    12  C    0.016617
    13  C   -0.334732
    14  H    0.131690
    15  H    0.170633
    16  O   -0.300395
    17  F   -0.194440
 Sum of Mulliken charges=   0.00000
 Atomic charges with hydrogens summed into heavy atoms:
              1
     1  C   -0.071860
     2  C    0.502712
     3  C    1.196043
     4  C   -0.938600
     5  C   -0.165625
     6  C   -0.012043
     7  H    0.000000
     8  H    0.000000
     9  H    0.000000
    10  H    0.000000
    11  H    0.000000
    12  C    0.016617
    13  C   -0.032410
    14  H    0.000000
    15  H    0.000000
    16  O   -0.300395
    17  F   -0.194440
 Sum of Mulliken charges=   0.00000
 Electronic spatial extent (au):  <R**2>=  1551.8128
 Charge=     0.0000 electrons
 Dipole moment (field-independent basis, Debye):
    X=     2.7830    Y=    -2.2480    Z=    -1.3630  Tot=     3.8284
 Quadrupole moment (field-independent basis, Debye-Ang):
   XX=   -54.7364   YY=   -58.7083   ZZ=   -61.8253
   XY=     3.5152   XZ=     5.7425   YZ=     5.7315
 Traceless Quadrupole moment (field-independent basis, Debye-Ang):
   XX=     3.6870   YY=    -0.2850   ZZ=    -3.4020
   XY=     3.5152   XZ=     5.7425   YZ=     5.7315
 Octapole moment (field-independent basis, Debye-Ang**2):
  XXX=     4.1466  YYY=   -14.1197  ZZZ=     3.4898  XYY=    10.0568
  XXY=    -6.0326  XXZ=    -6.9974  XZZ=   -13.9475  YZZ=     0.7093
  YYZ=     2.5381  XYZ=    -3.8857
 Hexadecapole moment (field-independent basis, Debye-Ang**3):
 XXXX= -1289.1820 YYYY=  -450.0004 ZZZZ=  -134.7064 XXXY=     4.3759
 XXXZ=    41.5283 YYYX=    29.8383 YYYZ=    14.2344 ZZZX=   -11.4628
 ZZZY=    -8.6527 XXYY=  -314.7654 XXZZ=  -275.2678 YYZZ=  -102.8864
 XXYZ=    23.0607 YYXZ=    -3.8158 ZZXY=     3.9778
 N-N= 4.817879879904D+02 E-N=-2.093733535966D+03  KE= 4.807575954346D+02
 1|1|UNPC-UNK|SP|RMP2-FC|6-311+G(d,p)|C8H7F1O1|PCUSER|03-Aug-2017|0||# 
 MP2/6-311+G(D,P) GEOM=CONNECTIVITY||Title Card Required||0,1|C|C,1,1.3
 9556268|C,2,1.40568598,1,120.02279233|C,3,1.40560202,2,119.87823613,1,
 0.65802085,0|C,4,1.39861123,3,119.76782685,2,-1.46918199,0|C,5,1.39972
 925,4,120.26489517,3,1.81700468,0|H,1,1.08662792,2,119.89057661,3,-179
 .58287899,0|H,2,1.08628034,1,121.1287868,6,-179.3082317,0|H,4,1.085043
 75,3,120.59388387,2,179.45528965,0|H,5,1.08656093,4,119.71061231,3,-17
 9.34196181,0|H,6,1.08675481,5,120.0041944,4,179.29229459,0|C,3,1.49125
 451,2,117.97092773,1,-177.91255823,0|C,12,1.52672507,3,119.50850487,2,
 -163.57636581,0|H,13,1.09580871,12,109.71998443,3,-37.98427916,0|H,13,
 1.09099932,12,108.15310582,3,-157.88960938,0|O,12,1.22355759,3,122.018
 27182,2,18.70650639,0|F,13,1.39011742,12,111.86981452,3,82.20111134,0|
 |Version=x86-Win32-G03RevB.05|State=1-A|HF=-481.4303686|MP2=-482.93312
 17|RMSD=5.074e-009|PG=C01 [X(C8H7F1O1)]||@


 The best way to pay for a lovely moment is to enjoy it.
 -- Richard Bach
 Job cpu time:  0 days  0 hours  6 minutes 45.0 seconds.
 File lengths (MBytes):  RWF=   1994 Int=      0 D2E=      0 Chk=     17 Scr=      1
 Normal termination of Gaussian 03 at Thu Aug 03 15:25:02 2017.
