# Supplementary material for: Conformational preferences of α-fluoroketones may influence their reactivity
Source: Beilstein J Org Chem. 2017 Dec 29;13:2915–21. doi: 10.3762/bjoc.13.284 (PMC5753061; doi:10.3762/bjoc.13.284)
Supplement: File 2 — Details of computational conformational analysis. [file Beilstein_J_Org_Chem-13-2915-s002.zip › Computation/CH2F100_EtOH.out]

 Entering Link 1 = C:\G03W\l1.exe PID=      5492.
  
 Copyright (c) 1988,1990,1992,1993,1995,1998,2003, Gaussian, Inc.
                  All Rights Reserved.
  
 This is the Gaussian(R) 03 program.  It is based on the
 the Gaussian(R) 98 system (copyright 1998, Gaussian, Inc.),
 the Gaussian(R) 94 system (copyright 1995, Gaussian, Inc.),
 the Gaussian 92(TM) system (copyright 1992, Gaussian, Inc.),
 the Gaussian 90(TM) system (copyright 1990, Gaussian, Inc.),
 the Gaussian 88(TM) system (copyright 1988, Gaussian, Inc.),
 the Gaussian 86(TM) system (copyright 1986, Carnegie Mellon
 University), and the Gaussian 82(TM) system (copyright 1983,
 Carnegie Mellon University). Gaussian is a federally registered
 trademark of Gaussian, Inc.
  
 This software contains proprietary and confidential information,
 including trade secrets, belonging to Gaussian, Inc.
  
 This software is provided under written license and may be
 used, copied, transmitted, or stored only in accord with that
 written license.
  
 The following legend is applicable only to US Government
 contracts under DFARS:
  
                    RESTRICTED RIGHTS LEGEND
  
 Use, duplication or disclosure by the US Government is subject
 to restrictions as set forth in subparagraph (c)(1)(ii) of the
 Rights in Technical Data and Computer Software clause at DFARS
 252.227-7013.
  
 Gaussian, Inc.
 Carnegie Office Park, Building 6, Pittsburgh, PA 15106 USA
  
 The following legend is applicable only to US Government
 contracts under FAR:
  
                    RESTRICTED RIGHTS LEGEND
  
 Use, reproduction and disclosure by the US Government is subject
 to restrictions as set forth in subparagraph (c) of the
 Commercial Computer Software - Restricted Rights clause at FAR
 52.227-19.
  
 Gaussian, Inc.
 Carnegie Office Park, Building 6, Pittsburgh, PA 15106 USA
  
  
 ---------------------------------------------------------------
 Warning -- This program may not be used in any manner that
 competes with the business of Gaussian, Inc. or will provide
 assistance to any competitor of Gaussian, Inc.  The licensee
 of this program is prohibited from giving any competitor of
 Gaussian, Inc. access to this program.  By using this program,
 the user acknowledges that Gaussian, Inc. is engaged in the
 business of creating and licensing software in the field of
 computational chemistry and represents and warrants to the
 licensee that it is not a competitor of Gaussian, Inc. and that
 it will not use this program in any manner prohibited above.
 ---------------------------------------------------------------
  

 Cite this work as:
 Gaussian 03, Revision B.05,
 M. J. Frisch, G. W. Trucks, H. B. Schlegel, G. E. Scuseria, 
 M. A. Robb, J. R. Cheeseman, J. A. Montgomery, Jr., T. Vreven, 
 K. N. Kudin, J. C. Burant, J. M. Millam, S. S. Iyengar, J. Tomasi, 
 V. Barone, B. Mennucci, M. Cossi, G. Scalmani, N. Rega, 
 G. A. Petersson, H. Nakatsuji, M. Hada, M. Ehara, K. Toyota, 
 R. Fukuda, J. Hasegawa, M. Ishida, T. Nakajima, Y. Honda, O. Kitao, 
 H. Nakai, M. Klene, X. Li, J. E. Knox, H. P. Hratchian, J. B. Cross, 
 C. Adamo, J. Jaramillo, R. Gomperts, R. E. Stratmann, O. Yazyev, 
 A. J. Austin, R. Cammi, C. Pomelli, J. W. Ochterski, P. Y. Ayala, 
 K. Morokuma, G. A. Voth, P. Salvador, J. J. Dannenberg, 
 V. G. Zakrzewski, S. Dapprich, A. D. Daniels, M. C. Strain, 
 O. Farkas, D. K. Malick, A. D. Rabuck, K. Raghavachari, 
 J. B. Foresman, J. V. Ortiz, Q. Cui, A. G. Baboul, S. Clifford, 
 J. Cioslowski, B. B. Stefanov, G. Liu, A. Liashenko, P. Piskorz, 
 I. Komaromi, R. L. Martin, D. J. Fox, T. Keith, M. A. Al-Laham, 
 C. Y. Peng, A. Nanayakkara, M. Challacombe, P. M. W. Gill, 
 B. Johnson, W. Chen, M. W. Wong, C. Gonzalez, and J. A. Pople, 
 Gaussian, Inc., Pittsburgh PA, 2003.
 
 **********************************************
 Gaussian 03:  x86-Win32-G03RevB.05  8-Nov-2003
                  15-Oct-2017 
 **********************************************
 %chk=CH2F.chk
 %mem=6MW
 %nproc=1
 Will use up to    1 processors via shared memory.
 Default route:  MaxDisk=2000MB
 -----------------------------------------------------------
 # mp2/6-311+g(d,p) scrf=(solvent=ethanol) geom=connectivity
 -----------------------------------------------------------
 1/38=1,57=2/1;
 2/17=6,18=5,40=1/2;
 3/5=4,6=6,7=111,11=9,16=1,25=1,30=1,70=2201,72=4/1,2,3;
 4//1;
 5/5=2,38=5,53=4/2;
 8/10=2,27=262144000/1;
 9/16=-3,27=262144000/6;
 6/7=2,8=2,9=2,10=2/1;
 99/5=1,9=1/99;
 -------------------
 Title Card Required
 -------------------
 Symbolic Z-matrix:
 Charge =  0 Multiplicity = 1
 C
 C                    1    B1
 C                    2    B2       1    A1
 C                    3    B3       2    A2       1    D1       0
 C                    4    B4       3    A3       2    D2       0
 C                    5    B5       4    A4       3    D3       0
 H                    1    B6       2    A5       3    D4       0
 H                    2    B7       1    A6       6    D5       0
 H                    4    B8       3    A7       2    D6       0
 H                    5    B9       4    A8       3    D7       0
 H                    6    B10      5    A9       4    D8       0
 C                    3    B11      2    A10      1    D9       0
 C                    12   B12      3    A11      2    D10      0
 H                    13   B13      12   A12      3    D11      0
 H                    13   B14      12   A13      3    D12      0
 O                    12   B15      3    A14      2    D13      0
 F                    13   B16      12   A15      3    D14      0
       Variables:
  B1                    1.39556                  
  B2                    1.40569                  
  B3                    1.4056                   
  B4                    1.39861                  
  B5                    1.39973                  
  B6                    1.08663                  
  B7                    1.08628                  
  B8                    1.08504                  
  B9                    1.08656                  
  B10                   1.08675                  
  B11                   1.49125                  
  B12                   1.52673                  
  B13                   1.09581                  
  B14                   1.091                    
  B15                   1.22356                  
  B16                   1.39012                  
  A1                  120.02279                  
  A2                  119.87824                  
  A3                  119.76783                  
  A4                  120.2649                   
  A5                  119.89058                  
  A6                  121.12879                  
  A7                  120.59388                  
  A8                  119.71061                  
  A9                  120.00419                  
  A10                 117.97093                  
  A11                 119.5085                   
  A12                 109.71998                  
  A13                 108.15311                  
  A14                 122.01827                  
  A15                 111.86981                  
  D1                    0.65802                  
  D2                   -1.46918                  
  D3                    1.817                    
  D4                 -179.58288                  
  D5                 -179.30823                  
  D6                  179.45529                  
  D7                 -179.34196                  
  D8                  179.29229                  
  D9                 -177.91256                  
  D10                -163.57637                  
  D11                 -37.98428                  
  D12                -157.88961                  
  D13                  18.70651                  
  D14                  82.20111                  
 
                          Input orientation:                          
 ---------------------------------------------------------------------
 Center     Atomic     Atomic              Coordinates (Angstroms)
 Number     Number      Type              X           Y           Z
 ---------------------------------------------------------------------
    1          6             0        0.000000    0.000000    0.000000
    2          6             0        0.000000    0.000000    1.395563
    3          6             0        1.217080    0.000000    2.098890
    4          6             0        2.433111    0.013997    1.394057
    5          6             0        2.425367   -0.003270   -0.004426
    6          6             0        1.212631    0.003949   -0.703326
    7          1             0       -0.942058    0.006858   -0.541516
    8          1             0       -0.929755   -0.014254    1.957130
    9          1             0        3.379206    0.023032    1.925229
   10          1             0        3.366068   -0.003266   -0.548206
   11          1             0        1.211674    0.002090   -1.790079
   12          6             0        1.164124   -0.047973    3.588432
   13          6             0        2.404027    0.325027    4.397383
   14          1             0        3.301650   -0.047645    3.891235
   15          1             0        2.316479   -0.132389    5.383986
   16          8             0        0.165309   -0.418134    4.190464
   17          9             0        2.528736    1.701217    4.548959
 ---------------------------------------------------------------------
                    Distance matrix (angstroms):
                    1          2          3          4          5
     1  C    0.000000
     2  C    1.395563   0.000000
     3  C    2.426236   1.405686   0.000000
     4  C    2.804215   2.433152   1.405602   0.000000
     5  C    2.425373   2.800426   2.425677   1.398611   0.000000
     6  C    1.401840   2.424010   2.802222   2.426662   1.399729
     7  H    1.086628   2.154018   3.410816   3.890792   3.410003
     8  H    2.166796   1.086280   2.151557   3.409797   3.886472
     9  H    3.889224   3.420542   2.169211   1.085044   2.152689
    10  H    3.410419   3.886986   3.409586   2.154783   1.086561
    11  H    2.161606   3.408294   3.888973   3.410391   2.159082
    12  C    3.772841   2.483175   1.491255   2.535636   3.808065
    13  C    5.022147   3.859522   2.607212   3.019528   4.414086
    14  H    5.103417   4.139026   2.749582   2.644628   3.993246
    15  H    5.862671   4.614230   3.466708   3.994317   5.391059
    16  O    4.214517   2.830836   2.378180   3.626231   4.782999
    17  F    5.475552   4.385494   3.258438   3.579003   4.863053
                    6          7          8          9         10
     6  C    0.000000
     7  H    2.160758   0.000000
     8  H    3.415871   2.498765   0.000000
     9  H    3.406422   4.975782   4.309240   0.000000
    10  H    2.159029   4.308144   4.973019   2.473609   0.000000
    11  H    1.086755   2.489477   4.315966   4.301411   2.486703
    12  C    4.292346   4.636321   2.654545   2.770897   4.686398
    13  C    5.247832   5.974130   4.145364   2.674644   5.048975
    14  H    5.047440   6.136881   4.652597   1.968804   4.440130
    15  H    6.188088   6.763803   4.721793   3.621677   6.025712
    16  O    5.022372   4.878372   2.519933   3.956646   5.733408
    17  F    5.674447   6.389851   4.649901   3.228555   5.439437
                   11         12         13         14         15
    11  H    0.000000
    12  C    5.378954   0.000000
    13  C    6.309570   1.526725   0.000000
    14  H    6.053742   2.158867   1.095809   0.000000
    15  H    7.259882   2.135196   1.090999   1.790544   0.000000
    16  O    6.085915   1.223558   2.367902   3.172291   2.476626
    17  F    6.693660   2.417529   1.390117   2.022007   2.025940
                   16         17
    16  O    0.000000
    17  F    3.194676   0.000000
 Stoichiometry    C8H7FO
 Framework group  C1[X(C8H7FO)]
 Deg. of freedom    45
 Full point group                 C1      NOp   1
 Largest Abelian subgroup         C1      NOp   1
 Largest concise Abelian subgroup C1      NOp   1
                         Standard orientation:                         
 ---------------------------------------------------------------------
 Center     Atomic     Atomic              Coordinates (Angstroms)
 Number     Number      Type              X           Y           Z
 ---------------------------------------------------------------------
    1          6             0        2.408351    0.926188    0.376893
    2          6             0        1.047432    1.211818    0.258953
    3          6             0        0.147470    0.202145   -0.123907
    4          6             0        0.619014   -1.098162   -0.374040
    5          6             0        1.986466   -1.372831   -0.270377
    6          6             0        2.880375   -0.368133    0.117886
    7          1             0        3.101218    1.706621    0.679582
    8          1             0        0.665274    2.211515    0.444873
    9          1             0       -0.066613   -1.888420   -0.661664
   10          1             0        2.351268   -2.375782   -0.474394
   11          1             0        3.940569   -0.589198    0.208198
   12          6             0       -1.289327    0.568923   -0.281788
   13          6             0       -2.346472   -0.531878   -0.321433
   14          1             0       -1.960666   -1.395261   -0.875078
   15          1             0       -3.231664   -0.135233   -0.820820
   16          8             0       -1.650931    1.729299   -0.422724
   17          9             0       -2.701311   -0.955227    0.954220
 ---------------------------------------------------------------------
 Rotational constants (GHZ):      2.6679863      0.8738133      0.7141477
 Standard basis: 6-311+G(d,p) (5D, 7F)
 There are   262 symmetry adapted basis functions of A   symmetry.
 Integral buffers will be    262144 words long.
 Raffenetti 1 integral format.
 Two-electron integral symmetry is turned on.
   262 basis functions,   416 primitive gaussians,   272 cartesian basis functions
    36 alpha electrons       36 beta electrons
       nuclear repulsion energy       481.7879879904 Hartrees.
 NAtoms=   17 NActive=   17 NUniq=   17 SFac= 1.00D+00 NAtFMM=   60 Big=F
 ------------------------------------------------------------------------------
 United Atom Topological Model (UA0  parameters set).
  Nord Group  Hybr  Charge Alpha Radius          Bonded to
    1   CH    *     0.00   1.00  2.125   C2   [s]  C6   [s]
    2   CH    *     0.00   1.00  2.125   C1   [s]  C3   [s]
    3   C     *     0.00   1.00  1.925   C2   [s]  C4   [s]  C12  [s]
    4   CH    *     0.00   1.00  2.125   C3   [s]  C5   [s]
    5   CH    *     0.00   1.00  2.125   C4   [s]  C6   [s]
    6   CH    *     0.00   1.00  2.125   C1   [s]  C5   [s]
   12   C     *     0.00   1.00  1.925   C3   [s]  C13  [s]  O16  [d]
   13   CH2   *     0.00   1.00  2.325   C12  [s]  F17  [s]
   16   O     *     0.00   1.00  1.750   C12  [d]
   17   F     *     0.00   1.00  1.682   C13  [s]
 ------------------------------------------------------------------------------
 Polarizable Continuum Model (PCM)
 =================================
 Model                : PCM.
 Atomic radii         : UA0 (Simple United Atom Topological Model).
 Polarization charges : Total charges.
 Charge compensation  : None.
 Solution method      : Matrix inversion.
 Cavity               : GePol (RMin=0.200 OFac=0.890).
                        Default sphere list used, NSphG=   10.
                        Tesserae with average area of 0.200 Ang**2.
 Solvent              : Ethanol, Eps=  24.550000.
 ------------------------------------------------------------------------------
 One-electron integrals computed using PRISM.
 NBasis=   262 RedAO= T  NBF=   262
 NBsUse=   262 1.00D-06 NBFU=   262
 Harris functional with IExCor=  205 diagonalized for initial guess.
 ExpMin= 4.38D-02 ExpMax= 1.14D+04 ExpMxC= 1.72D+03 IAcc=2 IRadAn=         4 AccDes= 0.00D+00
 HarFok:  IExCor= 205 AccDes= 0.00D+00 IRadAn=         4 IDoV=1
 ScaDFX=  1.000000  1.000000  1.000000  1.000000
 Initial guess orbital symmetries:
       Occupied  (A) (A) (A) (A) (A) (A) (A) (A) (A) (A) (A) (A)
                 (A) (A) (A) (A) (A) (A) (A) (A) (A) (A) (A) (A)
                 (A) (A) (A) (A) (A) (A) (A) (A) (A) (A) (A) (A)
       Virtual   (A) (A) (A) (A) (A) (A) (A) (A) (A) (A) (A) (A)
                 (A) (A) (A) (A) (A) (A) (A) (A) (A) (A) (A) (A)
                 (A) (A) (A) (A) (A) (A) (A) (A) (A) (A) (A) (A)
                 (A) (A) (A) (A) (A) (A) (A) (A) (A) (A) (A) (A)
                 (A) (A) (A) (A) (A) (A) (A) (A) (A) (A) (A) (A)
                 (A) (A) (A) (A) (A) (A) (A) (A) (A) (A) (A) (A)
                 (A) (A) (A) (A) (A) (A) (A) (A) (A) (A) (A) (A)
                 (A) (A) (A) (A) (A) (A) (A) (A) (A) (A) (A) (A)
                 (A) (A) (A) (A) (A) (A) (A) (A) (A) (A) (A) (A)
                 (A) (A) (A) (A) (A) (A) (A) (A) (A) (A) (A) (A)
                 (A) (A) (A) (A) (A) (A) (A) (A) (A) (A) (A) (A)
                 (A) (A) (A) (A) (A) (A) (A) (A) (A) (A) (A) (A)
                 (A) (A) (A) (A) (A) (A) (A) (A) (A) (A) (A) (A)
                 (A) (A) (A) (A) (A) (A) (A) (A) (A) (A) (A) (A)
                 (A) (A) (A) (A) (A) (A) (A) (A) (A) (A) (A) (A)
                 (A) (A) (A) (A) (A) (A) (A) (A) (A) (A) (A) (A)
                 (A) (A) (A) (A) (A) (A) (A) (A) (A) (A) (A) (A)
                 (A) (A) (A) (A) (A) (A) (A) (A) (A) (A) (A) (A)
                 (A) (A) (A) (A) (A) (A) (A) (A) (A) (A)
 The electronic state of the initial guess is 1-A.
 Requested convergence on RMS density matrix=1.00D-08 within 128 cycles.
 Requested convergence on MAX density matrix=1.00D-06.
 Requested convergence on             energy=1.00D-06.
 No special actions if energy rises.
 Warning! T( 837, 656)=0.13989919D+02 is big!
          T( 837, 837)=0.89684802D+01 T( 656, 656)=0.12171565D+02
 Warning! T( 656, 837)=0.14610238D+02 is big!
          T( 656, 656)=0.12171565D+02 T( 837, 837)=0.89684802D+01
 Error on total polarization charges =  0.01903
 SCF Done:  E(RHF) =  -481.446370562     A.U. after   16 cycles
             Convg  =    0.5570D-08             -V/T =  2.0014
             S**2   =   0.0000
 --------------------------------------------------------------------
 Variational PCM results
 =======================
 <psi(f)|   H    |psi(f)>                     (a.u.) =    -481.427644
 <psi(f)|H+V(f)/2|psi(f)>                     (a.u.) =    -481.446371
 Total free energy in solution:
  with all non electrostatic terms            (a.u.) =    -481.442087
 --------------------------------------------------------------------
 (Polarized solute)-Solvent               (kcal/mol) =     -11.75
 --------------------------------------------------------------------
 Cavitation energy                        (kcal/mol) =      14.96
 Dispersion energy                        (kcal/mol) =     -13.24
 Repulsion energy                         (kcal/mol) =       0.97
 Total non electrostatic                  (kcal/mol) =       2.69
 --------------------------------------------------------------------
 Partition over spheres:
 Sphere  on Atom  Surface  Charge   GEl     GCav    GDR
    1      C1      17.33  -0.034   -0.88    1.71   -1.57
    2      C2      13.68  -0.024   -0.42    1.68   -1.43
    3      C3       0.83   0.001    0.00    0.25   -0.06
    4      C4      10.98  -0.018   -0.59    1.49   -1.15
    5      C5      17.31  -0.035   -1.00    1.71   -1.59
    6      C6      17.36  -0.046   -1.07    1.72   -1.55
    7      C12      1.48  -0.011   -0.01    0.34   -0.13
    8      C13     28.14  -0.130   -1.22    2.86   -2.14
    9      O16     14.68   0.175   -3.39    1.76   -1.41
   10      F17     12.94   0.105   -1.30    1.43   -1.25
 Added spheres:    38.95  -0.001   -1.86    0.00    0.00
 --------------------------------------------------------------------
 After PCM corrections, the SCF energy is  -481.446370562     a.u.
 --------------------------------------------------------------------
 ExpMin= 4.38D-02 ExpMax= 1.14D+04 ExpMxC= 1.72D+03 IAcc=3 IRadAn=         5 AccDes= 0.00D+00
 HarFok:  IExCor= 205 AccDes= 0.00D+00 IRadAn=         5 IDoV=1
 ScaDFX=  1.000000  1.000000  1.000000  1.000000
 Range of M.O.s used for correlation:    11   262
 NBasis=   262 NAE=    36 NBE=    36 NFC=    10 NFV=     0
 NROrb=    252 NOA=    26 NOB=    26 NVA=   226 NVB=   226

 **** Warning!!: The largest alpha MO coefficient is  0.17269234D+03

 Disk-based method using OVN memory for 13 occupieds at a time.
 Estimated scratch disk usage=   255470924 words.
 Actual    scratch disk usage=   255233356 words.
 JobTyp=1 Pass  1:  I=   1 to  13 NPSUse=  1 ParTrn=F ParDer=F DoDerP=F.
 JobTyp=1 Pass  2:  I=  14 to  26 NPSUse=  1 ParTrn=F ParDer=F DoDerP=F.
 Spin components of T(2) and E(2):
     alpha-alpha T2 =       0.6762278598D-01 E2=     -0.1992788776D+00
     alpha-beta  T2 =       0.3552278589D+00 E2=     -0.1099936739D+01
     beta-beta   T2 =       0.6762278598D-01 E2=     -0.1992788776D+00
 ANorm=    0.1220849471D+01
 E2 =    -0.1498494494D+01 EUMP2 =    -0.48294486505629D+03

 **********************************************************************

            Population analysis using the SCF density.

 **********************************************************************

 Orbital symmetries:
       Occupied  (A) (A) (A) (A) (A) (A) (A) (A) (A) (A) (A) (A)
                 (A) (A) (A) (A) (A) (A) (A) (A) (A) (A) (A) (A)
                 (A) (A) (A) (A) (A) (A) (A) (A) (A) (A) (A) (A)
       Virtual   (A) (A) (A) (A) (A) (A) (A) (A) (A) (A) (A) (A)
                 (A) (A) (A) (A) (A) (A) (A) (A) (A) (A) (A) (A)
                 (A) (A) (A) (A) (A) (A) (A) (A) (A) (A) (A) (A)
                 (A) (A) (A) (A) (A) (A) (A) (A) (A) (A) (A) (A)
                 (A) (A) (A) (A) (A) (A) (A) (A) (A) (A) (A) (A)
                 (A) (A) (A) (A) (A) (A) (A) (A) (A) (A) (A) (A)
                 (A) (A) (A) (A) (A) (A) (A) (A) (A) (A) (A) (A)
                 (A) (A) (A) (A) (A) (A) (A) (A) (A) (A) (A) (A)
                 (A) (A) (A) (A) (A) (A) (A) (A) (A) (A) (A) (A)
                 (A) (A) (A) (A) (A) (A) (A) (A) (A) (A) (A) (A)
                 (A) (A) (A) (A) (A) (A) (A) (A) (A) (A) (A) (A)
                 (A) (A) (A) (A) (A) (A) (A) (A) (A) (A) (A) (A)
                 (A) (A) (A) (A) (A) (A) (A) (A) (A) (A) (A) (A)
                 (A) (A) (A) (A) (A) (A) (A) (A) (A) (A) (A) (A)
                 (A) (A) (A) (A) (A) (A) (A) (A) (A) (A) (A) (A)
                 (A) (A) (A) (A) (A) (A) (A) (A) (A) (A) (A) (A)
                 (A) (A) (A) (A) (A) (A) (A) (A) (A) (A) (A) (A)
                 (A) (A) (A) (A) (A) (A) (A) (A) (A) (A) (A) (A)
                 (A) (A) (A) (A) (A) (A) (A) (A) (A) (A)
 The electronic state is 1-A.
 Alpha  occ. eigenvalues --  -26.30812 -20.57371 -11.36198 -11.33053 -11.26206
 Alpha  occ. eigenvalues --  -11.26079 -11.25600 -11.25556 -11.24778 -11.24703
 Alpha  occ. eigenvalues --   -1.61593  -1.41188  -1.16918  -1.05918  -1.03014
 Alpha  occ. eigenvalues --   -1.00160  -0.87595  -0.84022  -0.78352  -0.74209
 Alpha  occ. eigenvalues --   -0.71611  -0.71146  -0.69314  -0.65980  -0.63686
 Alpha  occ. eigenvalues --   -0.62213  -0.60066  -0.59394  -0.55860  -0.54304
 Alpha  occ. eigenvalues --   -0.52572  -0.50477  -0.50450  -0.44161  -0.35408
 Alpha  occ. eigenvalues --   -0.34899
 Alpha virt. eigenvalues --    0.05165   0.06798   0.07943   0.08329   0.09077
 Alpha virt. eigenvalues --    0.09703   0.10083   0.10264   0.12003   0.12382
 Alpha virt. eigenvalues --    0.12737   0.12962   0.14219   0.15286   0.16125
 Alpha virt. eigenvalues --    0.16410   0.17366   0.17452   0.19222   0.20772
 Alpha virt. eigenvalues --    0.21374   0.21746   0.22354   0.22671   0.23066
 Alpha virt. eigenvalues --    0.24297   0.25115   0.26246   0.27178   0.27918
 Alpha virt. eigenvalues --    0.28568   0.29145   0.30128   0.30614   0.31178
 Alpha virt. eigenvalues --    0.32143   0.32544   0.33469   0.34310   0.34522
 Alpha virt. eigenvalues --    0.35919   0.36037   0.36700   0.38047   0.39079
 Alpha virt. eigenvalues --    0.40287   0.41556   0.42937   0.43468   0.44748
 Alpha virt. eigenvalues --    0.46273   0.46781   0.47291   0.48516   0.48788
 Alpha virt. eigenvalues --    0.50797   0.53908   0.57382   0.61252   0.63374
 Alpha virt. eigenvalues --    0.65718   0.68445   0.69875   0.70561   0.71941
 Alpha virt. eigenvalues --    0.72202   0.72809   0.74099   0.75061   0.77281
 Alpha virt. eigenvalues --    0.78826   0.81147   0.81526   0.82391   0.84298
 Alpha virt. eigenvalues --    0.85201   0.86191   0.88101   0.89166   0.91194
 Alpha virt. eigenvalues --    0.91468   0.91942   0.93367   0.95169   0.96273
 Alpha virt. eigenvalues --    0.98992   1.00256   1.00783   1.03817   1.06456
 Alpha virt. eigenvalues --    1.06930   1.07922   1.09559   1.11788   1.12758
 Alpha virt. eigenvalues --    1.14986   1.18839   1.21917   1.23553   1.25309
 Alpha virt. eigenvalues --    1.27717   1.29898   1.31522   1.35365   1.37464
 Alpha virt. eigenvalues --    1.40188   1.40745   1.46196   1.48080   1.51348
 Alpha virt. eigenvalues --    1.53685   1.62795   1.65619   1.67444   1.69689
 Alpha virt. eigenvalues --    1.73280   1.74396   1.75590   1.77029   1.77950
 Alpha virt. eigenvalues --    1.81475   1.81786   1.82557   1.83890   1.87455
 Alpha virt. eigenvalues --    1.89136   1.90386   1.91055   1.92067   1.95369
 Alpha virt. eigenvalues --    1.98966   2.00719   2.02385   2.03275   2.05058
 Alpha virt. eigenvalues --    2.06647   2.09508   2.13478   2.17429   2.20175
 Alpha virt. eigenvalues --    2.21728   2.22918   2.24547   2.25346   2.26316
 Alpha virt. eigenvalues --    2.28333   2.30904   2.33022   2.36563   2.37115
 Alpha virt. eigenvalues --    2.45115   2.46842   2.49754   2.56207   2.60720
 Alpha virt. eigenvalues --    2.65261   2.72592   2.73857   2.74145   2.75133
 Alpha virt. eigenvalues --    2.81134   2.84427   2.87279   2.94439   2.97276
 Alpha virt. eigenvalues --    3.00045   3.00316   3.03104   3.04824   3.05243
 Alpha virt. eigenvalues --    3.06213   3.08368   3.09618   3.15001   3.17980
 Alpha virt. eigenvalues --    3.18817   3.20569   3.22544   3.24847   3.27784
 Alpha virt. eigenvalues --    3.29822   3.32520   3.34142   3.41819   3.46994
 Alpha virt. eigenvalues --    3.54379   3.59640   3.61442   3.72116   3.74875
 Alpha virt. eigenvalues --    3.78241   3.86731   3.90605   3.92341   3.98221
 Alpha virt. eigenvalues --    4.00380   4.11681   4.12041   4.23649   4.26896
 Alpha virt. eigenvalues --    4.37219   4.39390   4.43100   4.55228   4.55770
 Alpha virt. eigenvalues --    4.57291   4.62817   4.77702   5.25607   5.29179
 Alpha virt. eigenvalues --    5.60971   5.75450   6.26824   6.97954   6.99905
 Alpha virt. eigenvalues --    7.26279  24.73972  24.93126  24.98890  25.08800
 Alpha virt. eigenvalues --   25.09155  25.19772  25.23162  25.32192  51.67437
 Alpha virt. eigenvalues --   68.77325
          Condensed to atoms (all electrons):
              1          2          3          4          5          6
     1  C    6.068594  -0.619147   0.279505   0.092127   0.097816   0.356775
     2  C   -0.619147  11.873225  -2.019459  -4.066221  -0.240320   0.269256
     3  C    0.279505  -2.019459  13.483171  -1.164327  -0.285066  -0.984217
     4  C    0.092127  -4.066221  -1.164327  11.382538  -0.152827   0.272016
     5  C    0.097816  -0.240320  -0.285066  -0.152827   6.065005   0.338408
     6  C    0.356775   0.269256  -0.984217   0.272016   0.338408   5.433191
     7  H    0.421074  -0.044992   0.017037  -0.004787  -0.005359  -0.016999
     8  H   -0.018792   0.390996  -0.007286  -0.010223   0.000943  -0.006947
     9  H    0.002605  -0.026018  -0.007378   0.435658  -0.042568  -0.017879
    10  H   -0.003495  -0.006386   0.011810  -0.072425   0.445861  -0.010099
    11  H   -0.003558  -0.025636   0.019967  -0.034640  -0.005989   0.422694
    12  C   -0.401067   0.395145  -5.265739   0.834085   0.240113   0.178718
    13  C   -0.024772  -0.297866   0.646917  -0.128563  -0.102343  -0.043436
    14  H   -0.005300   0.012739  -0.050587  -0.018763   0.008446  -0.000286
    15  H    0.003521   0.006013   0.037530  -0.005868   0.002559  -0.000312
    16  O    0.032391   0.064003  -0.073732  -0.126641  -0.003539  -0.008295
    17  F    0.002549   0.027235   0.185967  -0.113380  -0.013861  -0.001102
              7          8          9         10         11         12
     1  C    0.421074  -0.018792   0.002605  -0.003495  -0.003558  -0.401067
     2  C   -0.044992   0.390996  -0.026018  -0.006386  -0.025636   0.395145
     3  C    0.017037  -0.007286  -0.007378   0.011810   0.019967  -5.265739
     4  C   -0.004787  -0.010223   0.435658  -0.072425  -0.034640   0.834085
     5  C   -0.005359   0.000943  -0.042568   0.445861  -0.005989   0.240113
     6  C   -0.016999  -0.006947  -0.017879  -0.010099   0.422694   0.178718
     7  H    0.445628  -0.002898   0.000016  -0.000055  -0.003169   0.007316
     8  H   -0.002898   0.432888   0.000003   0.000013  -0.000049   0.027085
     9  H    0.000016   0.000003   0.448063  -0.002873  -0.000066   0.028910
    10  H   -0.000055   0.000013  -0.002873   0.444555  -0.003167   0.008592
    11  H   -0.003169  -0.000049  -0.000066  -0.003167   0.440680   0.002507
    12  C    0.007316   0.027085   0.028910   0.008592   0.002507  11.559647
    13  C   -0.000260  -0.000439  -0.006715  -0.000100  -0.000249  -1.755054
    14  H    0.000001  -0.000040  -0.002237   0.000023   0.000000   0.003141
    15  H    0.000000   0.000019   0.000652  -0.000002   0.000000  -0.065403
    16  O    0.000016   0.002422  -0.000229   0.000010   0.000004   0.357799
    17  F   -0.000001   0.000042   0.001954  -0.000008   0.000000  -0.284208
             13         14         15         16         17
     1  C   -0.024772  -0.005300   0.003521   0.032391   0.002549
     2  C   -0.297866   0.012739   0.006013   0.064003   0.027235
     3  C    0.646917  -0.050587   0.037530  -0.073732   0.185967
     4  C   -0.128563  -0.018763  -0.005868  -0.126641  -0.113380
     5  C   -0.102343   0.008446   0.002559  -0.003539  -0.013861
     6  C   -0.043436  -0.000286  -0.000312  -0.008295  -0.001102
     7  H   -0.000260   0.000001   0.000000   0.000016  -0.000001
     8  H   -0.000439  -0.000040   0.000019   0.002422   0.000042
     9  H   -0.006715  -0.002237   0.000652  -0.000229   0.001954
    10  H   -0.000100   0.000023  -0.000002   0.000010  -0.000008
    11  H   -0.000249   0.000000   0.000000   0.000004   0.000000
    12  C   -1.755054   0.003141  -0.065403   0.357799  -0.284208
    13  C    7.014070   0.423595   0.417104  -0.066388   0.310539
    14  H    0.423595   0.513088  -0.032135   0.010019  -0.041662
    15  H    0.417104  -0.032135   0.479053  -0.004327  -0.030927
    16  O   -0.066388   0.010019  -0.004327   8.205966   0.004191
    17  F    0.310539  -0.041662  -0.030927   0.004191   9.176036
 Mulliken atomic charges:
              1
     1  C   -0.280826
     2  C    0.307432
     3  C    1.175886
     4  C   -1.117759
     5  C   -0.347278
     6  C   -0.181486
     7  H    0.187434
     8  H    0.192263
     9  H    0.188102
    10  H    0.187746
    11  H    0.190670
    12  C    0.128411
    13  C   -0.386040
    14  H    0.179958
    15  H    0.192522
    16  O   -0.393669
    17  F   -0.223365
 Sum of Mulliken charges=   0.00000
 Atomic charges with hydrogens summed into heavy atoms:
              1
     1  C   -0.093392
     2  C    0.499695
     3  C    1.175886
     4  C   -0.929657
     5  C   -0.159532
     6  C    0.009184
     7  H    0.000000
     8  H    0.000000
     9  H    0.000000
    10  H    0.000000
    11  H    0.000000
    12  C    0.128411
    13  C   -0.013561
    14  H    0.000000
    15  H    0.000000
    16  O   -0.393669
    17  F   -0.223365
 Sum of Mulliken charges=   0.00000
 Electronic spatial extent (au):  <R**2>=  1550.5047
 Charge=     0.0000 electrons
 Dipole moment (field-independent basis, Debye):
    X=     3.6184    Y=    -3.1901    Z=    -1.6878  Tot=     5.1107
 Quadrupole moment (field-independent basis, Debye-Ang):
   XX=   -53.1490   YY=   -58.5284   ZZ=   -61.8331
   XY=     4.2645   XZ=     6.5320   YZ=     6.7034
 Traceless Quadrupole moment (field-independent basis, Debye-Ang):
   XX=     4.6878   YY=    -0.6916   ZZ=    -3.9962
   XY=     4.2645   XZ=     6.5320   YZ=     6.7034
 Octapole moment (field-independent basis, Debye-Ang**2):
  XXX=    15.3174  YYY=   -19.4400  ZZZ=     2.5425  XYY=    14.0553
  XXY=    -9.1289  XXZ=    -8.3216  XZZ=   -13.6052  YZZ=    -0.0267
  YYZ=     2.1655  XYZ=    -4.4676
 Hexadecapole moment (field-independent basis, Debye-Ang**3):
 XXXX= -1253.8471 YYYY=  -447.5549 ZZZZ=  -134.9861 XXXY=     5.8507
 XXXZ=    50.1662 YYYX=    33.7116 YYYZ=    19.0465 ZZZX=    -9.5964
 ZZZY=    -6.9191 XXYY=  -311.6454 XXZZ=  -274.8334 YYZZ=  -102.7633
 XXYZ=    27.5172 YYXZ=    -3.3685 ZZXY=     4.5276
 N-N= 4.817879879904D+02 E-N=-2.094025650016D+03  KE= 4.807842264746D+02
 1|1|UNPC-UNK|SP|RMP2-FC|6-311+G(d,p)|C8H7F1O1|PCUSER|15-Oct-2017|0||# 
 MP2/6-311+G(D,P) SCRF=(SOLVENT=ETHANOL) GEOM=CONNECTIVITY||Title Card 
 Required||0,1|C|C,1,1.39556268|C,2,1.40568598,1,120.02279233|C,3,1.405
 60202,2,119.87823613,1,0.65802085,0|C,4,1.39861123,3,119.76782685,2,-1
 .46918199,0|C,5,1.39972925,4,120.26489517,3,1.81700468,0|H,1,1.0866279
 2,2,119.89057661,3,-179.58287899,0|H,2,1.08628034,1,121.1287868,6,-179
 .3082317,0|H,4,1.08504375,3,120.59388387,2,179.45528965,0|H,5,1.086560
 93,4,119.71061231,3,-179.34196181,0|H,6,1.08675481,5,120.0041944,4,179
 .29229459,0|C,3,1.49125451,2,117.97092773,1,-177.91255823,0|C,12,1.526
 72507,3,119.50850487,2,-163.57636581,0|H,13,1.09580871,12,109.71998443
 ,3,-37.98427916,0|H,13,1.09099932,12,108.15310582,3,-157.88960938,0|O,
 12,1.22355759,3,122.01827182,2,18.70650639,0|F,13,1.39011742,12,111.86
 981452,3,82.20111134,0||Version=x86-Win32-G03RevB.05|State=1-A|HF=-481
 .4463706|MP2=-482.9448651|RMSD=5.570e-009|PG=C01 [X(C8H7F1O1)]||@


 "I COULD HAVE DONE IT IN A MUCH MORE COMPLICATED WAY"
 SAID THE RED QUEEN, IMMENSELY PROUD.

                                      -- LEWIS CARROLL
 Job cpu time:  0 days  0 hours  6 minutes 47.0 seconds.
 File lengths (MBytes):  RWF=   2048 Int=      0 D2E=      0 Chk=     17 Scr=      1
 Normal termination of Gaussian 03 at Sun Oct 15 19:38:42 2017.
