# Supplementary material for: Conformational preferences of α-fluoroketones may influence their reactivity
Source: Beilstein J Org Chem. 2017 Dec 29;13:2915–21. doi: 10.3762/bjoc.13.284 (PMC5753061; doi:10.3762/bjoc.13.284)
Supplement: File 2 — Details of computational conformational analysis. [file Beilstein_J_Org_Chem-13-2915-s002.zip › Computation/CH2F110.out]

 Entering Link 1 = C:\G03W\l1.exe PID=      7516.
  
 Copyright (c) 1988,1990,1992,1993,1995,1998,2003, Gaussian, Inc.
                  All Rights Reserved.
  
 This is the Gaussian(R) 03 program.  It is based on the
 the Gaussian(R) 98 system (copyright 1998, Gaussian, Inc.),
 the Gaussian(R) 94 system (copyright 1995, Gaussian, Inc.),
 the Gaussian 92(TM) system (copyright 1992, Gaussian, Inc.),
 the Gaussian 90(TM) system (copyright 1990, Gaussian, Inc.),
 the Gaussian 88(TM) system (copyright 1988, Gaussian, Inc.),
 the Gaussian 86(TM) system (copyright 1986, Carnegie Mellon
 University), and the Gaussian 82(TM) system (copyright 1983,
 Carnegie Mellon University). Gaussian is a federally registered
 trademark of Gaussian, Inc.
  
 This software contains proprietary and confidential information,
 including trade secrets, belonging to Gaussian, Inc.
  
 This software is provided under written license and may be
 used, copied, transmitted, or stored only in accord with that
 written license.
  
 The following legend is applicable only to US Government
 contracts under DFARS:
  
                    RESTRICTED RIGHTS LEGEND
  
 Use, duplication or disclosure by the US Government is subject
 to restrictions as set forth in subparagraph (c)(1)(ii) of the
 Rights in Technical Data and Computer Software clause at DFARS
 252.227-7013.
  
 Gaussian, Inc.
 Carnegie Office Park, Building 6, Pittsburgh, PA 15106 USA
  
 The following legend is applicable only to US Government
 contracts under FAR:
  
                    RESTRICTED RIGHTS LEGEND
  
 Use, reproduction and disclosure by the US Government is subject
 to restrictions as set forth in subparagraph (c) of the
 Commercial Computer Software - Restricted Rights clause at FAR
 52.227-19.
  
 Gaussian, Inc.
 Carnegie Office Park, Building 6, Pittsburgh, PA 15106 USA
  
  
 ---------------------------------------------------------------
 Warning -- This program may not be used in any manner that
 competes with the business of Gaussian, Inc. or will provide
 assistance to any competitor of Gaussian, Inc.  The licensee
 of this program is prohibited from giving any competitor of
 Gaussian, Inc. access to this program.  By using this program,
 the user acknowledges that Gaussian, Inc. is engaged in the
 business of creating and licensing software in the field of
 computational chemistry and represents and warrants to the
 licensee that it is not a competitor of Gaussian, Inc. and that
 it will not use this program in any manner prohibited above.
 ---------------------------------------------------------------
  

 Cite this work as:
 Gaussian 03, Revision B.05,
 M. J. Frisch, G. W. Trucks, H. B. Schlegel, G. E. Scuseria, 
 M. A. Robb, J. R. Cheeseman, J. A. Montgomery, Jr., T. Vreven, 
 K. N. Kudin, J. C. Burant, J. M. Millam, S. S. Iyengar, J. Tomasi, 
 V. Barone, B. Mennucci, M. Cossi, G. Scalmani, N. Rega, 
 G. A. Petersson, H. Nakatsuji, M. Hada, M. Ehara, K. Toyota, 
 R. Fukuda, J. Hasegawa, M. Ishida, T. Nakajima, Y. Honda, O. Kitao, 
 H. Nakai, M. Klene, X. Li, J. E. Knox, H. P. Hratchian, J. B. Cross, 
 C. Adamo, J. Jaramillo, R. Gomperts, R. E. Stratmann, O. Yazyev, 
 A. J. Austin, R. Cammi, C. Pomelli, J. W. Ochterski, P. Y. Ayala, 
 K. Morokuma, G. A. Voth, P. Salvador, J. J. Dannenberg, 
 V. G. Zakrzewski, S. Dapprich, A. D. Daniels, M. C. Strain, 
 O. Farkas, D. K. Malick, A. D. Rabuck, K. Raghavachari, 
 J. B. Foresman, J. V. Ortiz, Q. Cui, A. G. Baboul, S. Clifford, 
 J. Cioslowski, B. B. Stefanov, G. Liu, A. Liashenko, P. Piskorz, 
 I. Komaromi, R. L. Martin, D. J. Fox, T. Keith, M. A. Al-Laham, 
 C. Y. Peng, A. Nanayakkara, M. Challacombe, P. M. W. Gill, 
 B. Johnson, W. Chen, M. W. Wong, C. Gonzalez, and J. A. Pople, 
 Gaussian, Inc., Pittsburgh PA, 2003.
 
 **********************************************
 Gaussian 03:  x86-Win32-G03RevB.05  8-Nov-2003
                  03-Aug-2017 
 **********************************************
 %chk=CH2F.chk
 %mem=6MW
 %nproc=1
 Will use up to    1 processors via shared memory.
 Default route:  MaxDisk=2000MB
 ------------------------------------
 # mp2/6-311+g(d,p) geom=connectivity
 ------------------------------------
 1/38=1,57=2/1;
 2/17=6,18=5,40=1/2;
 3/5=4,6=6,7=111,11=9,16=1,25=1,30=1/1,2,3;
 4//1;
 5/5=2,38=5/2;
 8/10=2,27=262144000/1;
 9/16=-3,27=262144000/6;
 6/7=2,8=2,9=2,10=2/1;
 99/5=1,9=1/99;
 -------------------
 Title Card Required
 -------------------
 Symbolic Z-matrix:
 Charge =  0 Multiplicity = 1
 C
 C                    1    B1
 C                    2    B2       1    A1
 C                    3    B3       2    A2       1    D1       0
 C                    4    B4       3    A3       2    D2       0
 C                    5    B5       4    A4       3    D3       0
 H                    1    B6       2    A5       3    D4       0
 H                    2    B7       1    A6       6    D5       0
 H                    4    B8       3    A7       2    D6       0
 H                    5    B9       4    A8       3    D7       0
 H                    6    B10      5    A9       4    D8       0
 C                    3    B11      2    A10      1    D9       0
 C                    12   B12      3    A11      2    D10      0
 H                    13   B13      12   A12      3    D11      0
 H                    13   B14      12   A13      3    D12      0
 O                    12   B15      3    A14      2    D13      0
 F                    13   B16      12   A15      3    D14      0
       Variables:
  B1                    1.39556                  
  B2                    1.40569                  
  B3                    1.4056                   
  B4                    1.39861                  
  B5                    1.39973                  
  B6                    1.08663                  
  B7                    1.08628                  
  B8                    1.08504                  
  B9                    1.08656                  
  B10                   1.08675                  
  B11                   1.49125                  
  B12                   1.52673                  
  B13                   1.09581                  
  B14                   1.091                    
  B15                   1.22356                  
  B16                   1.39012                  
  A1                  120.02279                  
  A2                  119.87824                  
  A3                  119.76783                  
  A4                  120.2649                   
  A5                  119.89058                  
  A6                  121.12879                  
  A7                  120.59388                  
  A8                  119.71061                  
  A9                  120.00419                  
  A10                 117.97093                  
  A11                 119.5085                   
  A12                 109.71998                  
  A13                 108.15311                  
  A14                 122.01827                  
  A15                 111.86981                  
  D1                    0.65802                  
  D2                   -1.46918                  
  D3                    1.817                    
  D4                 -179.58288                  
  D5                 -179.30823                  
  D6                  179.45529                  
  D7                 -179.34196                  
  D8                  179.29229                  
  D9                 -177.91256                  
  D10                -163.57637                  
  D11                 -47.98428                  
  D12                -167.88961                  
  D13                  18.70651                  
  D14                  72.20111                  
 
                          Input orientation:                          
 ---------------------------------------------------------------------
 Center     Atomic     Atomic              Coordinates (Angstroms)
 Number     Number      Type              X           Y           Z
 ---------------------------------------------------------------------
    1          6             0        0.000000    0.000000    0.000000
    2          6             0        0.000000    0.000000    1.395563
    3          6             0        1.217080    0.000000    2.098890
    4          6             0        2.433111    0.013997    1.394057
    5          6             0        2.425367   -0.003270   -0.004426
    6          6             0        1.212631    0.003949   -0.703326
    7          1             0       -0.942058    0.006858   -0.541516
    8          1             0       -0.929755   -0.014254    1.957130
    9          1             0        3.379206    0.023032    1.925229
   10          1             0        3.366068   -0.003266   -0.548206
   11          1             0        1.211674    0.002090   -1.790079
   12          6             0        1.164124   -0.047973    3.588432
   13          6             0        2.404027    0.325027    4.397383
   14          1             0        3.279759   -0.194580    3.992538
   15          1             0        2.238060    0.023013    5.432526
   16          8             0        0.165309   -0.418134    4.190464
   17          9             0        2.653422    1.692133    4.362038
 ---------------------------------------------------------------------
                    Distance matrix (angstroms):
                    1          2          3          4          5
     1  C    0.000000
     2  C    1.395563   0.000000
     3  C    2.426236   1.405686   0.000000
     4  C    2.804215   2.433152   1.405602   0.000000
     5  C    2.425373   2.800426   2.425677   1.398611   0.000000
     6  C    1.401840   2.424010   2.802222   2.426662   1.399729
     7  H    1.086628   2.154018   3.410816   3.890792   3.410003
     8  H    2.166796   1.086280   2.151557   3.409797   3.886472
     9  H    3.889224   3.420542   2.169211   1.085044   2.152689
    10  H    3.410419   3.886986   3.409586   2.154783   1.086561
    11  H    2.161606   3.408294   3.888973   3.410391   2.159082
    12  C    3.772841   2.483175   1.491255   2.535636   3.808065
    13  C    5.022147   3.859522   2.607212   3.019528   4.414086
    14  H    5.170594   4.187954   2.806850   2.740880   4.091737
    15  H    5.875524   4.615899   3.486555   4.043187   5.440242
    16  O    4.214517   2.830836   2.378180   3.626231   4.782999
    17  F    5.378786   4.324805   3.169895   3.416663   4.689607
                    6          7          8          9         10
     6  C    0.000000
     7  H    2.160758   0.000000
     8  H    3.415871   2.498765   0.000000
     9  H    3.406422   4.975782   4.309240   0.000000
    10  H    2.159029   4.308144   4.973019   2.473609   0.000000
    11  H    1.086755   2.489477   4.315966   4.301411   2.486703
    12  C    4.292346   4.636321   2.654545   2.770897   4.686398
    13  C    5.247832   5.974130   4.145364   2.674644   5.048975
    14  H    5.134547   6.198545   4.679253   2.081109   4.545592
    15  H    6.220977   6.767761   4.702640   3.688272   6.086234
    16  O    5.022372   4.878372   2.519933   3.956646   5.733408
    17  F    5.530258   6.309712   4.640528   3.041496   5.243351
                   11         12         13         14         15
    11  H    0.000000
    12  C    5.378954   0.000000
    13  C    6.309570   1.526725   0.000000
    14  H    6.144454   2.158867   1.095809   0.000000
    15  H    7.295199   2.135196   1.090999   1.790544   0.000000
    16  O    6.085915   1.223558   2.367902   3.128729   2.456344
    17  F    6.540904   2.417529   1.390117   2.022007   2.025940
                   16         17
    16  O    0.000000
    17  F    3.267012   0.000000
 Stoichiometry    C8H7FO
 Framework group  C1[X(C8H7FO)]
 Deg. of freedom    45
 Full point group                 C1      NOp   1
 Largest Abelian subgroup         C1      NOp   1
 Largest concise Abelian subgroup C1      NOp   1
                         Standard orientation:                         
 ---------------------------------------------------------------------
 Center     Atomic     Atomic              Coordinates (Angstroms)
 Number     Number      Type              X           Y           Z
 ---------------------------------------------------------------------
    1          6             0        2.401824    0.914745    0.375917
    2          6             0        1.043069    1.215449    0.271238
    3          6             0        0.130448    0.220022   -0.118890
    4          6             0        0.587217   -1.081417   -0.389696
    5          6             0        1.952517   -1.371035   -0.299191
    6          6             0        2.859073   -0.380594    0.096315
    7          1             0        3.104521    1.684103    0.684241
    8          1             0        0.672227    2.216297    0.473188
    9          1             0       -0.108237   -1.860874   -0.683139
   10          1             0        2.305849   -2.374721   -0.519159
   11          1             0        3.917584   -0.613382    0.176316
   12          6             0       -1.303637    0.603155   -0.261891
   13          6             0       -2.372014   -0.486452   -0.308978
   14          1             0       -2.074024   -1.266034   -1.019084
   15          1             0       -3.309399   -0.029732   -0.629910
   16          8             0       -1.654532    1.768861   -0.384748
   17          9             0       -2.562583   -1.078865    0.934065
 ---------------------------------------------------------------------
 Rotational constants (GHZ):      2.5995736      0.8990254      0.7235828
 Standard basis: 6-311+G(d,p) (5D, 7F)
 There are   262 symmetry adapted basis functions of A   symmetry.
 Integral buffers will be    262144 words long.
 Raffenetti 1 integral format.
 Two-electron integral symmetry is turned on.
   262 basis functions,   416 primitive gaussians,   272 cartesian basis functions
    36 alpha electrons       36 beta electrons
       nuclear repulsion energy       482.7061211123 Hartrees.
 NAtoms=   17 NActive=   17 NUniq=   17 SFac= 1.00D+00 NAtFMM=   60 Big=F
 One-electron integrals computed using PRISM.
 NBasis=   262 RedAO= T  NBF=   262
 NBsUse=   262 1.00D-06 NBFU=   262
 Harris functional with IExCor=  205 diagonalized for initial guess.
 ExpMin= 4.38D-02 ExpMax= 1.14D+04 ExpMxC= 1.72D+03 IAcc=2 IRadAn=         4 AccDes= 0.00D+00
 HarFok:  IExCor= 205 AccDes= 0.00D+00 IRadAn=         4 IDoV=1
 ScaDFX=  1.000000  1.000000  1.000000  1.000000
 Initial guess orbital symmetries:
       Occupied  (A) (A) (A) (A) (A) (A) (A) (A) (A) (A) (A) (A)
                 (A) (A) (A) (A) (A) (A) (A) (A) (A) (A) (A) (A)
                 (A) (A) (A) (A) (A) (A) (A) (A) (A) (A) (A) (A)
       Virtual   (A) (A) (A) (A) (A) (A) (A) (A) (A) (A) (A) (A)
                 (A) (A) (A) (A) (A) (A) (A) (A) (A) (A) (A) (A)
                 (A) (A) (A) (A) (A) (A) (A) (A) (A) (A) (A) (A)
                 (A) (A) (A) (A) (A) (A) (A) (A) (A) (A) (A) (A)
                 (A) (A) (A) (A) (A) (A) (A) (A) (A) (A) (A) (A)
                 (A) (A) (A) (A) (A) (A) (A) (A) (A) (A) (A) (A)
                 (A) (A) (A) (A) (A) (A) (A) (A) (A) (A) (A) (A)
                 (A) (A) (A) (A) (A) (A) (A) (A) (A) (A) (A) (A)
                 (A) (A) (A) (A) (A) (A) (A) (A) (A) (A) (A) (A)
                 (A) (A) (A) (A) (A) (A) (A) (A) (A) (A) (A) (A)
                 (A) (A) (A) (A) (A) (A) (A) (A) (A) (A) (A) (A)
                 (A) (A) (A) (A) (A) (A) (A) (A) (A) (A) (A) (A)
                 (A) (A) (A) (A) (A) (A) (A) (A) (A) (A) (A) (A)
                 (A) (A) (A) (A) (A) (A) (A) (A) (A) (A) (A) (A)
                 (A) (A) (A) (A) (A) (A) (A) (A) (A) (A) (A) (A)
                 (A) (A) (A) (A) (A) (A) (A) (A) (A) (A) (A) (A)
                 (A) (A) (A) (A) (A) (A) (A) (A) (A) (A) (A) (A)
                 (A) (A) (A) (A) (A) (A) (A) (A) (A) (A) (A) (A)
                 (A) (A) (A) (A) (A) (A) (A) (A) (A) (A)
 The electronic state of the initial guess is 1-A.
 Requested convergence on RMS density matrix=1.00D-08 within 128 cycles.
 Requested convergence on MAX density matrix=1.00D-06.
 Requested convergence on             energy=1.00D-06.
 No special actions if energy rises.
 SCF Done:  E(RHF) =  -481.432370310     A.U. after   17 cycles
             Convg  =    0.5291D-08             -V/T =  2.0014
             S**2   =   0.0000
 ExpMin= 4.38D-02 ExpMax= 1.14D+04 ExpMxC= 1.72D+03 IAcc=3 IRadAn=         5 AccDes= 0.00D+00
 HarFok:  IExCor= 205 AccDes= 0.00D+00 IRadAn=         5 IDoV=1
 ScaDFX=  1.000000  1.000000  1.000000  1.000000
 Range of M.O.s used for correlation:    11   262
 NBasis=   262 NAE=    36 NBE=    36 NFC=    10 NFV=     0
 NROrb=    252 NOA=    26 NOB=    26 NVA=   226 NVB=   226

 **** Warning!!: The largest alpha MO coefficient is  0.16767416D+03

 Disk-based method using OVN memory for 13 occupieds at a time.
 Estimated scratch disk usage=   255473862 words.
 Actual    scratch disk usage=   255236294 words.
 JobTyp=1 Pass  1:  I=   1 to  13 NPSUse=  1 ParTrn=F ParDer=F DoDerP=F.
 JobTyp=1 Pass  2:  I=  14 to  26 NPSUse=  1 ParTrn=F ParDer=F DoDerP=F.
 Spin components of T(2) and E(2):
     alpha-alpha T2 =       0.6792104958D-01 E2=     -0.1996728002D+00
     alpha-beta  T2 =       0.3574338043D+00 E2=     -0.1103074716D+01
     beta-beta   T2 =       0.6792104958D-01 E2=     -0.1996728002D+00
 ANorm=    0.1221996687D+01
 E2 =    -0.1502420316D+01 EUMP2 =    -0.48293479062641D+03

 **********************************************************************

            Population analysis using the SCF density.

 **********************************************************************

 Orbital symmetries:
       Occupied  (A) (A) (A) (A) (A) (A) (A) (A) (A) (A) (A) (A)
                 (A) (A) (A) (A) (A) (A) (A) (A) (A) (A) (A) (A)
                 (A) (A) (A) (A) (A) (A) (A) (A) (A) (A) (A) (A)
       Virtual   (A) (A) (A) (A) (A) (A) (A) (A) (A) (A) (A) (A)
                 (A) (A) (A) (A) (A) (A) (A) (A) (A) (A) (A) (A)
                 (A) (A) (A) (A) (A) (A) (A) (A) (A) (A) (A) (A)
                 (A) (A) (A) (A) (A) (A) (A) (A) (A) (A) (A) (A)
                 (A) (A) (A) (A) (A) (A) (A) (A) (A) (A) (A) (A)
                 (A) (A) (A) (A) (A) (A) (A) (A) (A) (A) (A) (A)
                 (A) (A) (A) (A) (A) (A) (A) (A) (A) (A) (A) (A)
                 (A) (A) (A) (A) (A) (A) (A) (A) (A) (A) (A) (A)
                 (A) (A) (A) (A) (A) (A) (A) (A) (A) (A) (A) (A)
                 (A) (A) (A) (A) (A) (A) (A) (A) (A) (A) (A) (A)
                 (A) (A) (A) (A) (A) (A) (A) (A) (A) (A) (A) (A)
                 (A) (A) (A) (A) (A) (A) (A) (A) (A) (A) (A) (A)
                 (A) (A) (A) (A) (A) (A) (A) (A) (A) (A) (A) (A)
                 (A) (A) (A) (A) (A) (A) (A) (A) (A) (A) (A) (A)
                 (A) (A) (A) (A) (A) (A) (A) (A) (A) (A) (A) (A)
                 (A) (A) (A) (A) (A) (A) (A) (A) (A) (A) (A) (A)
                 (A) (A) (A) (A) (A) (A) (A) (A) (A) (A) (A) (A)
                 (A) (A) (A) (A) (A) (A) (A) (A) (A) (A) (A) (A)
                 (A) (A) (A) (A) (A) (A) (A) (A) (A) (A)
 The electronic state is 1-A.
 Alpha  occ. eigenvalues --  -26.29985 -20.56785 -11.35503 -11.33374 -11.26952
 Alpha  occ. eigenvalues --  -11.26546 -11.26487 -11.26127 -11.25841 -11.25629
 Alpha  occ. eigenvalues --   -1.60757  -1.40350  -1.17476  -1.06254  -1.03724
 Alpha  occ. eigenvalues --   -1.00341  -0.88020  -0.84796  -0.78519  -0.74150
 Alpha  occ. eigenvalues --   -0.71171  -0.70805  -0.69338  -0.65968  -0.63986
 Alpha  occ. eigenvalues --   -0.62801  -0.60952  -0.58967  -0.55703  -0.54347
 Alpha  occ. eigenvalues --   -0.53237  -0.51405  -0.50504  -0.43698  -0.35832
 Alpha  occ. eigenvalues --   -0.35418
 Alpha virt. eigenvalues --    0.05226   0.05819   0.06975   0.07678   0.08777
 Alpha virt. eigenvalues --    0.08867   0.09898   0.10031   0.11381   0.12186
 Alpha virt. eigenvalues --    0.12405   0.12907   0.14157   0.14903   0.15897
 Alpha virt. eigenvalues --    0.16251   0.17189   0.17473   0.18600   0.20880
 Alpha virt. eigenvalues --    0.21013   0.21155   0.21967   0.22132   0.22745
 Alpha virt. eigenvalues --    0.24094   0.24907   0.25536   0.26173   0.27476
 Alpha virt. eigenvalues --    0.27979   0.28549   0.29583   0.29762   0.30678
 Alpha virt. eigenvalues --    0.31062   0.31539   0.33004   0.33499   0.34330
 Alpha virt. eigenvalues --    0.35121   0.35510   0.36299   0.38019   0.40115
 Alpha virt. eigenvalues --    0.41398   0.41625   0.42951   0.43809   0.45856
 Alpha virt. eigenvalues --    0.45979   0.46696   0.47936   0.48502   0.49458
 Alpha virt. eigenvalues --    0.50179   0.53726   0.57505   0.60628   0.63117
 Alpha virt. eigenvalues --    0.65342   0.67768   0.69713   0.70435   0.71079
 Alpha virt. eigenvalues --    0.71553   0.72191   0.73642   0.75004   0.77154
 Alpha virt. eigenvalues --    0.78832   0.80805   0.81534   0.82574   0.84354
 Alpha virt. eigenvalues --    0.84779   0.86205   0.87644   0.88454   0.90075
 Alpha virt. eigenvalues --    0.90605   0.90923   0.92664   0.94162   0.95465
 Alpha virt. eigenvalues --    0.98201   0.99312   0.99968   1.03645   1.06070
 Alpha virt. eigenvalues --    1.06526   1.07207   1.08867   1.11769   1.13149
 Alpha virt. eigenvalues --    1.14528   1.18965   1.21254   1.22997   1.24647
 Alpha virt. eigenvalues --    1.27122   1.29895   1.31574   1.34832   1.36906
 Alpha virt. eigenvalues --    1.40901   1.42271   1.45404   1.48581   1.51845
 Alpha virt. eigenvalues --    1.53706   1.63213   1.66554   1.68136   1.69753
 Alpha virt. eigenvalues --    1.72619   1.74016   1.74978   1.76212   1.77580
 Alpha virt. eigenvalues --    1.80500   1.81403   1.81993   1.83112   1.87355
 Alpha virt. eigenvalues --    1.88471   1.89466   1.91055   1.92000   1.95586
 Alpha virt. eigenvalues --    1.98199   2.00391   2.01755   2.02170   2.04037
 Alpha virt. eigenvalues --    2.05987   2.08426   2.14337   2.16506   2.19636
 Alpha virt. eigenvalues --    2.21091   2.22150   2.23729   2.24964   2.26298
 Alpha virt. eigenvalues --    2.28086   2.30154   2.31174   2.35796   2.36600
 Alpha virt. eigenvalues --    2.44635   2.46819   2.49062   2.56192   2.60232
 Alpha virt. eigenvalues --    2.64668   2.71587   2.72870   2.73679   2.74345
 Alpha virt. eigenvalues --    2.80049   2.83663   2.88351   2.93131   2.96281
 Alpha virt. eigenvalues --    2.98824   2.99100   3.02284   3.03453   3.04124
 Alpha virt. eigenvalues --    3.05307   3.07448   3.09170   3.13783   3.17092
 Alpha virt. eigenvalues --    3.17941   3.20261   3.22992   3.24804   3.27026
 Alpha virt. eigenvalues --    3.29208   3.31426   3.33898   3.42369   3.46457
 Alpha virt. eigenvalues --    3.54004   3.59562   3.61210   3.73354   3.74523
 Alpha virt. eigenvalues --    3.77462   3.86398   3.90013   3.91411   3.98308
 Alpha virt. eigenvalues --    3.99610   4.11154   4.12781   4.24914   4.27502
 Alpha virt. eigenvalues --    4.37758   4.39151   4.42076   4.54813   4.55143
 Alpha virt. eigenvalues --    4.57668   4.62671   4.77451   5.24962   5.30067
 Alpha virt. eigenvalues --    5.61774   5.76416   6.27829   6.99547   7.01301
 Alpha virt. eigenvalues --    7.27050  24.73423  24.93203  24.99026  25.08080
 Alpha virt. eigenvalues --   25.08445  25.19074  25.22334  25.31354  51.68059
 Alpha virt. eigenvalues --   68.78484
          Condensed to atoms (all electrons):
              1          2          3          4          5          6
     1  C    5.963111  -0.698184   0.289052   0.156365   0.074788   0.341933
     2  C   -0.698184  12.305912  -2.444084  -4.336442  -0.174971   0.330741
     3  C    0.289052  -2.444084  14.018954  -0.998971  -0.380107  -1.077990
     4  C    0.156365  -4.336442  -0.998971  12.004065  -0.228359   0.311275
     5  C    0.074788  -0.174971  -0.380107  -0.228359   6.086515   0.344301
     6  C    0.341933   0.330741  -1.077990   0.311275   0.344301   5.477742
     7  H    0.401853  -0.038673   0.017242  -0.003795  -0.009238  -0.005968
     8  H   -0.037494   0.377904   0.004983  -0.010432   0.001102  -0.009610
     9  H    0.004497  -0.037259  -0.005441   0.407834  -0.016656  -0.019640
    10  H   -0.009803  -0.002958   0.010278  -0.056028   0.413151   0.004286
    11  H    0.013272  -0.037839   0.026805  -0.042892   0.009447   0.399072
    12  C   -0.305608   0.484207  -5.542986   0.493074   0.374336   0.121435
    13  C   -0.017655  -0.202382   0.748674  -0.317087  -0.156806  -0.045306
    14  H   -0.005854   0.028437  -0.040387  -0.052280   0.008481  -0.000520
    15  H    0.002309  -0.000753   0.028166   0.007607   0.002806   0.000025
    16  O    0.038481   0.099149  -0.085515  -0.150029  -0.007509  -0.007371
    17  F    0.000932   0.015693   0.210737  -0.087830  -0.016751   0.000067
              7          8          9         10         11         12
     1  C    0.401853  -0.037494   0.004497  -0.009803   0.013272  -0.305608
     2  C   -0.038673   0.377904  -0.037259  -0.002958  -0.037839   0.484207
     3  C    0.017242   0.004983  -0.005441   0.010278   0.026805  -5.542986
     4  C   -0.003795  -0.010432   0.407834  -0.056028  -0.042892   0.493074
     5  C   -0.009238   0.001102  -0.016656   0.413151   0.009447   0.374336
     6  C   -0.005968  -0.009610  -0.019640   0.004286   0.399072   0.121435
     7  H    0.493451  -0.003828   0.000027  -0.000095  -0.004430   0.007645
     8  H   -0.003828   0.457104  -0.000034   0.000021  -0.000076   0.046320
     9  H    0.000027  -0.000034   0.502718  -0.004463  -0.000111   0.043579
    10  H   -0.000095   0.000021  -0.004463   0.495946  -0.004459   0.010379
    11  H   -0.004430  -0.000076  -0.000111  -0.004459   0.492032   0.003141
    12  C    0.007645   0.046320   0.043579   0.010379   0.003141  12.603003
    13  C   -0.000564   0.002055  -0.016836  -0.000241  -0.000350  -2.340552
    14  H    0.000001  -0.000048  -0.003105   0.000020   0.000000   0.046025
    15  H    0.000000   0.000020   0.000643  -0.000001   0.000000  -0.057046
    16  O    0.000043   0.001885  -0.000351   0.000007   0.000006   0.349091
    17  F   -0.000001   0.000001   0.001783  -0.000009   0.000001  -0.324095
             13         14         15         16         17
     1  C   -0.017655  -0.005854   0.002309   0.038481   0.000932
     2  C   -0.202382   0.028437  -0.000753   0.099149   0.015693
     3  C    0.748674  -0.040387   0.028166  -0.085515   0.210737
     4  C   -0.317087  -0.052280   0.007607  -0.150029  -0.087830
     5  C   -0.156806   0.008481   0.002806  -0.007509  -0.016751
     6  C   -0.045306  -0.000520   0.000025  -0.007371   0.000067
     7  H   -0.000564   0.000001   0.000000   0.000043  -0.000001
     8  H    0.002055  -0.000048   0.000020   0.001885   0.000001
     9  H   -0.016836  -0.003105   0.000643  -0.000351   0.001783
    10  H   -0.000241   0.000020  -0.000001   0.000007  -0.000009
    11  H   -0.000350   0.000000   0.000000   0.000006   0.000001
    12  C   -2.340552   0.046025  -0.057046   0.349091  -0.324095
    13  C    7.590076   0.382353   0.411343  -0.050093   0.326607
    14  H    0.382353   0.573600  -0.035494   0.009951  -0.048563
    15  H    0.411343  -0.035494   0.498603  -0.003904  -0.030659
    16  O   -0.050093   0.009951  -0.003904   8.104430   0.002569
    17  F    0.326607  -0.048563  -0.030659   0.002569   9.141850
 Mulliken atomic charges:
              1
     1  C   -0.211995
     2  C    0.331503
     3  C    1.220588
     4  C   -1.096075
     5  C   -0.324529
     6  C   -0.164474
     7  H    0.146331
     8  H    0.170126
     9  H    0.142816
    10  H    0.143967
    11  H    0.146382
    12  C   -0.011949
    13  C   -0.313236
    14  H    0.137385
    15  H    0.176336
    16  O   -0.300842
    17  F   -0.192332
 Sum of Mulliken charges=   0.00000
 Atomic charges with hydrogens summed into heavy atoms:
              1
     1  C   -0.065665
     2  C    0.501629
     3  C    1.220588
     4  C   -0.953260
     5  C   -0.180563
     6  C   -0.018092
     7  H    0.000000
     8  H    0.000000
     9  H    0.000000
    10  H    0.000000
    11  H    0.000000
    12  C   -0.011949
    13  C    0.000485
    14  H    0.000000
    15  H    0.000000
    16  O   -0.300842
    17  F   -0.192332
 Sum of Mulliken charges=   0.00000
 Electronic spatial extent (au):  <R**2>=  1534.2538
 Charge=     0.0000 electrons
 Dipole moment (field-independent basis, Debye):
    X=     2.4732    Y=    -2.0709    Z=    -1.3649  Tot=     3.5026
 Quadrupole moment (field-independent basis, Debye-Ang):
   XX=   -53.4020   YY=   -59.5398   ZZ=   -61.6775
   XY=     3.1706   XZ=     5.4105   YZ=     5.9292
 Traceless Quadrupole moment (field-independent basis, Debye-Ang):
   XX=     4.8045   YY=    -1.3334   ZZ=    -3.4711
   XY=     3.1706   XZ=     5.4105   YZ=     5.9292
 Octapole moment (field-independent basis, Debye-Ang**2):
  XXX=    -1.1740  YYY=   -14.9045  ZZZ=     3.6736  XYY=    11.6231
  XXY=    -5.9782  XXZ=    -5.6414  XZZ=   -13.8136  YZZ=     0.4613
  YYZ=     1.9439  XYZ=    -3.9107
 Hexadecapole moment (field-independent basis, Debye-Ang**3):
 XXXX= -1245.9035 YYYY=  -463.0749 ZZZZ=  -133.2718 XXXY=     5.2577
 XXXZ=    34.9046 YYYX=    30.7774 YYYZ=    14.5670 ZZZX=   -10.4859
 ZZZY=    -8.9407 XXYY=  -315.2100 XXZZ=  -270.0703 YYZZ=  -103.4702
 XXYZ=    23.1075 YYXZ=    -2.3617 ZZXY=     4.2628
 N-N= 4.827061211123D+02 E-N=-2.095596302570D+03  KE= 4.807542802704D+02
 1|1|UNPC-UNK|SP|RMP2-FC|6-311+G(d,p)|C8H7F1O1|PCUSER|03-Aug-2017|0||# 
 MP2/6-311+G(D,P) GEOM=CONNECTIVITY||Title Card Required||0,1|C|C,1,1.3
 9556268|C,2,1.40568598,1,120.02279233|C,3,1.40560202,2,119.87823613,1,
 0.65802085,0|C,4,1.39861123,3,119.76782685,2,-1.46918199,0|C,5,1.39972
 925,4,120.26489517,3,1.81700468,0|H,1,1.08662792,2,119.89057661,3,-179
 .58287899,0|H,2,1.08628034,1,121.1287868,6,-179.3082317,0|H,4,1.085043
 75,3,120.59388387,2,179.45528965,0|H,5,1.08656093,4,119.71061231,3,-17
 9.34196181,0|H,6,1.08675481,5,120.0041944,4,179.29229459,0|C,3,1.49125
 451,2,117.97092773,1,-177.91255823,0|C,12,1.52672507,3,119.50850487,2,
 -163.57636581,0|H,13,1.09580871,12,109.71998443,3,-47.98427916,0|H,13,
 1.09099932,12,108.15310582,3,-167.88960938,0|O,12,1.22355759,3,122.018
 27182,2,18.70650639,0|F,13,1.39011742,12,111.86981452,3,72.20111134,0|
 |Version=x86-Win32-G03RevB.05|State=1-A|HF=-481.4323703|MP2=-482.93479
 06|RMSD=5.291e-009|PG=C01 [X(C8H7F1O1)]||@


 What some people mistake for the high cost
 of living is really the cost of living high.
                              -- Doug Larson
 Job cpu time:  0 days  0 hours  6 minutes 42.0 seconds.
 File lengths (MBytes):  RWF=   1994 Int=      0 D2E=      0 Chk=     17 Scr=      1
 Normal termination of Gaussian 03 at Thu Aug 03 15:34:23 2017.
