# Supplementary material for: Conformational preferences of α-fluoroketones may influence their reactivity
Source: Beilstein J Org Chem. 2017 Dec 29;13:2915–21. doi: 10.3762/bjoc.13.284 (PMC5753061; doi:10.3762/bjoc.13.284)
Supplement: File 2 — Details of computational conformational analysis. [file Beilstein_J_Org_Chem-13-2915-s002.zip › Computation/CH2F110_EtOH.out]

 Entering Link 1 = C:\G03W\l1.exe PID=      4360.
  
 Copyright (c) 1988,1990,1992,1993,1995,1998,2003, Gaussian, Inc.
                  All Rights Reserved.
  
 This is the Gaussian(R) 03 program.  It is based on the
 the Gaussian(R) 98 system (copyright 1998, Gaussian, Inc.),
 the Gaussian(R) 94 system (copyright 1995, Gaussian, Inc.),
 the Gaussian 92(TM) system (copyright 1992, Gaussian, Inc.),
 the Gaussian 90(TM) system (copyright 1990, Gaussian, Inc.),
 the Gaussian 88(TM) system (copyright 1988, Gaussian, Inc.),
 the Gaussian 86(TM) system (copyright 1986, Carnegie Mellon
 University), and the Gaussian 82(TM) system (copyright 1983,
 Carnegie Mellon University). Gaussian is a federally registered
 trademark of Gaussian, Inc.
  
 This software contains proprietary and confidential information,
 including trade secrets, belonging to Gaussian, Inc.
  
 This software is provided under written license and may be
 used, copied, transmitted, or stored only in accord with that
 written license.
  
 The following legend is applicable only to US Government
 contracts under DFARS:
  
                    RESTRICTED RIGHTS LEGEND
  
 Use, duplication or disclosure by the US Government is subject
 to restrictions as set forth in subparagraph (c)(1)(ii) of the
 Rights in Technical Data and Computer Software clause at DFARS
 252.227-7013.
  
 Gaussian, Inc.
 Carnegie Office Park, Building 6, Pittsburgh, PA 15106 USA
  
 The following legend is applicable only to US Government
 contracts under FAR:
  
                    RESTRICTED RIGHTS LEGEND
  
 Use, reproduction and disclosure by the US Government is subject
 to restrictions as set forth in subparagraph (c) of the
 Commercial Computer Software - Restricted Rights clause at FAR
 52.227-19.
  
 Gaussian, Inc.
 Carnegie Office Park, Building 6, Pittsburgh, PA 15106 USA
  
  
 ---------------------------------------------------------------
 Warning -- This program may not be used in any manner that
 competes with the business of Gaussian, Inc. or will provide
 assistance to any competitor of Gaussian, Inc.  The licensee
 of this program is prohibited from giving any competitor of
 Gaussian, Inc. access to this program.  By using this program,
 the user acknowledges that Gaussian, Inc. is engaged in the
 business of creating and licensing software in the field of
 computational chemistry and represents and warrants to the
 licensee that it is not a competitor of Gaussian, Inc. and that
 it will not use this program in any manner prohibited above.
 ---------------------------------------------------------------
  

 Cite this work as:
 Gaussian 03, Revision B.05,
 M. J. Frisch, G. W. Trucks, H. B. Schlegel, G. E. Scuseria, 
 M. A. Robb, J. R. Cheeseman, J. A. Montgomery, Jr., T. Vreven, 
 K. N. Kudin, J. C. Burant, J. M. Millam, S. S. Iyengar, J. Tomasi, 
 V. Barone, B. Mennucci, M. Cossi, G. Scalmani, N. Rega, 
 G. A. Petersson, H. Nakatsuji, M. Hada, M. Ehara, K. Toyota, 
 R. Fukuda, J. Hasegawa, M. Ishida, T. Nakajima, Y. Honda, O. Kitao, 
 H. Nakai, M. Klene, X. Li, J. E. Knox, H. P. Hratchian, J. B. Cross, 
 C. Adamo, J. Jaramillo, R. Gomperts, R. E. Stratmann, O. Yazyev, 
 A. J. Austin, R. Cammi, C. Pomelli, J. W. Ochterski, P. Y. Ayala, 
 K. Morokuma, G. A. Voth, P. Salvador, J. J. Dannenberg, 
 V. G. Zakrzewski, S. Dapprich, A. D. Daniels, M. C. Strain, 
 O. Farkas, D. K. Malick, A. D. Rabuck, K. Raghavachari, 
 J. B. Foresman, J. V. Ortiz, Q. Cui, A. G. Baboul, S. Clifford, 
 J. Cioslowski, B. B. Stefanov, G. Liu, A. Liashenko, P. Piskorz, 
 I. Komaromi, R. L. Martin, D. J. Fox, T. Keith, M. A. Al-Laham, 
 C. Y. Peng, A. Nanayakkara, M. Challacombe, P. M. W. Gill, 
 B. Johnson, W. Chen, M. W. Wong, C. Gonzalez, and J. A. Pople, 
 Gaussian, Inc., Pittsburgh PA, 2003.
 
 **********************************************
 Gaussian 03:  x86-Win32-G03RevB.05  8-Nov-2003
                  15-Oct-2017 
 **********************************************
 %chk=CH2F.chk
 %mem=6MW
 %nproc=1
 Will use up to    1 processors via shared memory.
 Default route:  MaxDisk=2000MB
 -----------------------------------------------------------
 # mp2/6-311+g(d,p) scrf=(solvent=ethanol) geom=connectivity
 -----------------------------------------------------------
 1/38=1,57=2/1;
 2/17=6,18=5,40=1/2;
 3/5=4,6=6,7=111,11=9,16=1,25=1,30=1,70=2201,72=4/1,2,3;
 4//1;
 5/5=2,38=5,53=4/2;
 8/10=2,27=262144000/1;
 9/16=-3,27=262144000/6;
 6/7=2,8=2,9=2,10=2/1;
 99/5=1,9=1/99;
 -------------------
 Title Card Required
 -------------------
 Symbolic Z-matrix:
 Charge =  0 Multiplicity = 1
 C
 C                    1    B1
 C                    2    B2       1    A1
 C                    3    B3       2    A2       1    D1       0
 C                    4    B4       3    A3       2    D2       0
 C                    5    B5       4    A4       3    D3       0
 H                    1    B6       2    A5       3    D4       0
 H                    2    B7       1    A6       6    D5       0
 H                    4    B8       3    A7       2    D6       0
 H                    5    B9       4    A8       3    D7       0
 H                    6    B10      5    A9       4    D8       0
 C                    3    B11      2    A10      1    D9       0
 C                    12   B12      3    A11      2    D10      0
 H                    13   B13      12   A12      3    D11      0
 H                    13   B14      12   A13      3    D12      0
 O                    12   B15      3    A14      2    D13      0
 F                    13   B16      12   A15      3    D14      0
       Variables:
  B1                    1.39556                  
  B2                    1.40569                  
  B3                    1.4056                   
  B4                    1.39861                  
  B5                    1.39973                  
  B6                    1.08663                  
  B7                    1.08628                  
  B8                    1.08504                  
  B9                    1.08656                  
  B10                   1.08675                  
  B11                   1.49125                  
  B12                   1.52673                  
  B13                   1.09581                  
  B14                   1.091                    
  B15                   1.22356                  
  B16                   1.39012                  
  A1                  120.02279                  
  A2                  119.87824                  
  A3                  119.76783                  
  A4                  120.2649                   
  A5                  119.89058                  
  A6                  121.12879                  
  A7                  120.59388                  
  A8                  119.71061                  
  A9                  120.00419                  
  A10                 117.97093                  
  A11                 119.5085                   
  A12                 109.71998                  
  A13                 108.15311                  
  A14                 122.01827                  
  A15                 111.86981                  
  D1                    0.65802                  
  D2                   -1.46918                  
  D3                    1.817                    
  D4                 -179.58288                  
  D5                 -179.30823                  
  D6                  179.45529                  
  D7                 -179.34196                  
  D8                  179.29229                  
  D9                 -177.91256                  
  D10                -163.57637                  
  D11                 -47.98428                  
  D12                -167.88961                  
  D13                  18.70651                  
  D14                  72.20111                  
 
                          Input orientation:                          
 ---------------------------------------------------------------------
 Center     Atomic     Atomic              Coordinates (Angstroms)
 Number     Number      Type              X           Y           Z
 ---------------------------------------------------------------------
    1          6             0        0.000000    0.000000    0.000000
    2          6             0        0.000000    0.000000    1.395563
    3          6             0        1.217080    0.000000    2.098890
    4          6             0        2.433111    0.013997    1.394057
    5          6             0        2.425367   -0.003270   -0.004426
    6          6             0        1.212631    0.003949   -0.703326
    7          1             0       -0.942058    0.006858   -0.541516
    8          1             0       -0.929755   -0.014254    1.957130
    9          1             0        3.379206    0.023032    1.925229
   10          1             0        3.366068   -0.003266   -0.548206
   11          1             0        1.211674    0.002090   -1.790079
   12          6             0        1.164124   -0.047973    3.588432
   13          6             0        2.404027    0.325027    4.397383
   14          1             0        3.279759   -0.194580    3.992538
   15          1             0        2.238060    0.023013    5.432526
   16          8             0        0.165309   -0.418134    4.190464
   17          9             0        2.653422    1.692133    4.362038
 ---------------------------------------------------------------------
                    Distance matrix (angstroms):
                    1          2          3          4          5
     1  C    0.000000
     2  C    1.395563   0.000000
     3  C    2.426236   1.405686   0.000000
     4  C    2.804215   2.433152   1.405602   0.000000
     5  C    2.425373   2.800426   2.425677   1.398611   0.000000
     6  C    1.401840   2.424010   2.802222   2.426662   1.399729
     7  H    1.086628   2.154018   3.410816   3.890792   3.410003
     8  H    2.166796   1.086280   2.151557   3.409797   3.886472
     9  H    3.889224   3.420542   2.169211   1.085044   2.152689
    10  H    3.410419   3.886986   3.409586   2.154783   1.086561
    11  H    2.161606   3.408294   3.888973   3.410391   2.159082
    12  C    3.772841   2.483175   1.491255   2.535636   3.808065
    13  C    5.022147   3.859522   2.607212   3.019528   4.414086
    14  H    5.170594   4.187954   2.806850   2.740880   4.091737
    15  H    5.875524   4.615899   3.486555   4.043187   5.440242
    16  O    4.214517   2.830836   2.378180   3.626231   4.782999
    17  F    5.378786   4.324805   3.169895   3.416663   4.689607
                    6          7          8          9         10
     6  C    0.000000
     7  H    2.160758   0.000000
     8  H    3.415871   2.498765   0.000000
     9  H    3.406422   4.975782   4.309240   0.000000
    10  H    2.159029   4.308144   4.973019   2.473609   0.000000
    11  H    1.086755   2.489477   4.315966   4.301411   2.486703
    12  C    4.292346   4.636321   2.654545   2.770897   4.686398
    13  C    5.247832   5.974130   4.145364   2.674644   5.048975
    14  H    5.134547   6.198545   4.679253   2.081109   4.545592
    15  H    6.220977   6.767761   4.702640   3.688272   6.086234
    16  O    5.022372   4.878372   2.519933   3.956646   5.733408
    17  F    5.530258   6.309712   4.640528   3.041496   5.243351
                   11         12         13         14         15
    11  H    0.000000
    12  C    5.378954   0.000000
    13  C    6.309570   1.526725   0.000000
    14  H    6.144454   2.158867   1.095809   0.000000
    15  H    7.295199   2.135196   1.090999   1.790544   0.000000
    16  O    6.085915   1.223558   2.367902   3.128729   2.456344
    17  F    6.540904   2.417529   1.390117   2.022007   2.025940
                   16         17
    16  O    0.000000
    17  F    3.267012   0.000000
 Stoichiometry    C8H7FO
 Framework group  C1[X(C8H7FO)]
 Deg. of freedom    45
 Full point group                 C1      NOp   1
 Largest Abelian subgroup         C1      NOp   1
 Largest concise Abelian subgroup C1      NOp   1
                         Standard orientation:                         
 ---------------------------------------------------------------------
 Center     Atomic     Atomic              Coordinates (Angstroms)
 Number     Number      Type              X           Y           Z
 ---------------------------------------------------------------------
    1          6             0        2.401824    0.914745    0.375917
    2          6             0        1.043069    1.215449    0.271238
    3          6             0        0.130448    0.220022   -0.118890
    4          6             0        0.587217   -1.081417   -0.389696
    5          6             0        1.952517   -1.371035   -0.299191
    6          6             0        2.859073   -0.380594    0.096315
    7          1             0        3.104521    1.684103    0.684241
    8          1             0        0.672227    2.216297    0.473188
    9          1             0       -0.108237   -1.860874   -0.683139
   10          1             0        2.305849   -2.374721   -0.519159
   11          1             0        3.917584   -0.613382    0.176316
   12          6             0       -1.303637    0.603155   -0.261891
   13          6             0       -2.372014   -0.486452   -0.308978
   14          1             0       -2.074024   -1.266034   -1.019084
   15          1             0       -3.309399   -0.029732   -0.629910
   16          8             0       -1.654532    1.768861   -0.384748
   17          9             0       -2.562583   -1.078865    0.934065
 ---------------------------------------------------------------------
 Rotational constants (GHZ):      2.5995736      0.8990254      0.7235828
 Standard basis: 6-311+G(d,p) (5D, 7F)
 There are   262 symmetry adapted basis functions of A   symmetry.
 Integral buffers will be    262144 words long.
 Raffenetti 1 integral format.
 Two-electron integral symmetry is turned on.
   262 basis functions,   416 primitive gaussians,   272 cartesian basis functions
    36 alpha electrons       36 beta electrons
       nuclear repulsion energy       482.7061211123 Hartrees.
 NAtoms=   17 NActive=   17 NUniq=   17 SFac= 1.00D+00 NAtFMM=   60 Big=F
 ------------------------------------------------------------------------------
 United Atom Topological Model (UA0  parameters set).
  Nord Group  Hybr  Charge Alpha Radius          Bonded to
    1   CH    *     0.00   1.00  2.125   C2   [s]  C6   [s]
    2   CH    *     0.00   1.00  2.125   C1   [s]  C3   [s]
    3   C     *     0.00   1.00  1.925   C2   [s]  C4   [s]  C12  [s]
    4   CH    *     0.00   1.00  2.125   C3   [s]  C5   [s]
    5   CH    *     0.00   1.00  2.125   C4   [s]  C6   [s]
    6   CH    *     0.00   1.00  2.125   C1   [s]  C5   [s]
   12   C     *     0.00   1.00  1.925   C3   [s]  C13  [s]  O16  [d]
   13   CH2   *     0.00   1.00  2.325   C12  [s]  F17  [s]
   16   O     *     0.00   1.00  1.750   C12  [d]
   17   F     *     0.00   1.00  1.682   C13  [s]
 ------------------------------------------------------------------------------
 Polarizable Continuum Model (PCM)
 =================================
 Model                : PCM.
 Atomic radii         : UA0 (Simple United Atom Topological Model).
 Polarization charges : Total charges.
 Charge compensation  : None.
 Solution method      : Matrix inversion.
 Cavity               : GePol (RMin=0.200 OFac=0.890).
                        Default sphere list used, NSphG=   10.
                        Tesserae with average area of 0.200 Ang**2.
 Solvent              : Ethanol, Eps=  24.550000.
 ------------------------------------------------------------------------------
 One-electron integrals computed using PRISM.
 NBasis=   262 RedAO= T  NBF=   262
 NBsUse=   262 1.00D-06 NBFU=   262
 Harris functional with IExCor=  205 diagonalized for initial guess.
 ExpMin= 4.38D-02 ExpMax= 1.14D+04 ExpMxC= 1.72D+03 IAcc=2 IRadAn=         4 AccDes= 0.00D+00
 HarFok:  IExCor= 205 AccDes= 0.00D+00 IRadAn=         4 IDoV=1
 ScaDFX=  1.000000  1.000000  1.000000  1.000000
 Initial guess orbital symmetries:
       Occupied  (A) (A) (A) (A) (A) (A) (A) (A) (A) (A) (A) (A)
                 (A) (A) (A) (A) (A) (A) (A) (A) (A) (A) (A) (A)
                 (A) (A) (A) (A) (A) (A) (A) (A) (A) (A) (A) (A)
       Virtual   (A) (A) (A) (A) (A) (A) (A) (A) (A) (A) (A) (A)
                 (A) (A) (A) (A) (A) (A) (A) (A) (A) (A) (A) (A)
                 (A) (A) (A) (A) (A) (A) (A) (A) (A) (A) (A) (A)
                 (A) (A) (A) (A) (A) (A) (A) (A) (A) (A) (A) (A)
                 (A) (A) (A) (A) (A) (A) (A) (A) (A) (A) (A) (A)
                 (A) (A) (A) (A) (A) (A) (A) (A) (A) (A) (A) (A)
                 (A) (A) (A) (A) (A) (A) (A) (A) (A) (A) (A) (A)
                 (A) (A) (A) (A) (A) (A) (A) (A) (A) (A) (A) (A)
                 (A) (A) (A) (A) (A) (A) (A) (A) (A) (A) (A) (A)
                 (A) (A) (A) (A) (A) (A) (A) (A) (A) (A) (A) (A)
                 (A) (A) (A) (A) (A) (A) (A) (A) (A) (A) (A) (A)
                 (A) (A) (A) (A) (A) (A) (A) (A) (A) (A) (A) (A)
                 (A) (A) (A) (A) (A) (A) (A) (A) (A) (A) (A) (A)
                 (A) (A) (A) (A) (A) (A) (A) (A) (A) (A) (A) (A)
                 (A) (A) (A) (A) (A) (A) (A) (A) (A) (A) (A) (A)
                 (A) (A) (A) (A) (A) (A) (A) (A) (A) (A) (A) (A)
                 (A) (A) (A) (A) (A) (A) (A) (A) (A) (A) (A) (A)
                 (A) (A) (A) (A) (A) (A) (A) (A) (A) (A) (A) (A)
                 (A) (A) (A) (A) (A) (A) (A) (A) (A) (A)
 The electronic state of the initial guess is 1-A.
 Requested convergence on RMS density matrix=1.00D-08 within 128 cycles.
 Requested convergence on MAX density matrix=1.00D-06.
 Requested convergence on             energy=1.00D-06.
 No special actions if energy rises.
 Warning! T( 850, 665)=0.13941739D+02 is big!
          T( 850, 850)=0.93161291D+01 T( 665, 665)=0.11763052D+02
 Warning! T( 665, 850)=0.14391797D+02 is big!
          T( 665, 665)=0.11763052D+02 T( 850, 850)=0.93161291D+01
 Error on total polarization charges =  0.01902
 SCF Done:  E(RHF) =  -481.448080039     A.U. after   16 cycles
             Convg  =    0.5792D-08             -V/T =  2.0014
             S**2   =   0.0000
 --------------------------------------------------------------------
 Variational PCM results
 =======================
 <psi(f)|   H    |psi(f)>                     (a.u.) =    -481.429782
 <psi(f)|H+V(f)/2|psi(f)>                     (a.u.) =    -481.448080
 Total free energy in solution:
  with all non electrostatic terms            (a.u.) =    -481.443780
 --------------------------------------------------------------------
 (Polarized solute)-Solvent               (kcal/mol) =     -11.48
 --------------------------------------------------------------------
 Cavitation energy                        (kcal/mol) =      14.96
 Dispersion energy                        (kcal/mol) =     -13.23
 Repulsion energy                         (kcal/mol) =       0.97
 Total non electrostatic                  (kcal/mol) =       2.70
 --------------------------------------------------------------------
 Partition over spheres:
 Sphere  on Atom  Surface  Charge   GEl     GCav    GDR
    1      C1      17.33  -0.034   -0.87    1.71   -1.57
    2      C2      13.68  -0.023   -0.42    1.68   -1.43
    3      C3       0.83   0.001    0.00    0.25   -0.06
    4      C4      10.98  -0.017   -0.57    1.49   -1.12
    5      C5      17.31  -0.035   -0.98    1.71   -1.59
    6      C6      17.36  -0.045   -1.05    1.72   -1.55
    7      C12      1.48  -0.011   -0.02    0.34   -0.13
    8      C13     28.85  -0.138   -1.28    2.86   -2.21
    9      O16     14.68   0.175   -3.33    1.76   -1.40
   10      F17     11.96   0.098   -1.18    1.43   -1.20
 Added spheres:    38.99   0.011   -1.78    0.00    0.00
 --------------------------------------------------------------------
 After PCM corrections, the SCF energy is  -481.448080039     a.u.
 --------------------------------------------------------------------
 ExpMin= 4.38D-02 ExpMax= 1.14D+04 ExpMxC= 1.72D+03 IAcc=3 IRadAn=         5 AccDes= 0.00D+00
 HarFok:  IExCor= 205 AccDes= 0.00D+00 IRadAn=         5 IDoV=1
 ScaDFX=  1.000000  1.000000  1.000000  1.000000
 Range of M.O.s used for correlation:    11   262
 NBasis=   262 NAE=    36 NBE=    36 NFC=    10 NFV=     0
 NROrb=    252 NOA=    26 NOB=    26 NVA=   226 NVB=   226

 **** Warning!!: The largest alpha MO coefficient is  0.17222578D+03

 Disk-based method using OVN memory for 13 occupieds at a time.
 Estimated scratch disk usage=   255473862 words.
 Actual    scratch disk usage=   255236294 words.
 JobTyp=1 Pass  1:  I=   1 to  13 NPSUse=  1 ParTrn=F ParDer=F DoDerP=F.
 JobTyp=1 Pass  2:  I=  14 to  26 NPSUse=  1 ParTrn=F ParDer=F DoDerP=F.
 Spin components of T(2) and E(2):
     alpha-alpha T2 =       0.6760410660D-01 E2=     -0.1992495858D+00
     alpha-beta  T2 =       0.3551088123D+00 E2=     -0.1099765706D+01
     beta-beta   T2 =       0.6760410660D-01 E2=     -0.1992495858D+00
 ANorm=    0.1220785413D+01
 E2 =    -0.1498264878D+01 EUMP2 =    -0.48294634491720D+03

 **********************************************************************

            Population analysis using the SCF density.

 **********************************************************************

 Orbital symmetries:
       Occupied  (A) (A) (A) (A) (A) (A) (A) (A) (A) (A) (A) (A)
                 (A) (A) (A) (A) (A) (A) (A) (A) (A) (A) (A) (A)
                 (A) (A) (A) (A) (A) (A) (A) (A) (A) (A) (A) (A)
       Virtual   (A) (A) (A) (A) (A) (A) (A) (A) (A) (A) (A) (A)
                 (A) (A) (A) (A) (A) (A) (A) (A) (A) (A) (A) (A)
                 (A) (A) (A) (A) (A) (A) (A) (A) (A) (A) (A) (A)
                 (A) (A) (A) (A) (A) (A) (A) (A) (A) (A) (A) (A)
                 (A) (A) (A) (A) (A) (A) (A) (A) (A) (A) (A) (A)
                 (A) (A) (A) (A) (A) (A) (A) (A) (A) (A) (A) (A)
                 (A) (A) (A) (A) (A) (A) (A) (A) (A) (A) (A) (A)
                 (A) (A) (A) (A) (A) (A) (A) (A) (A) (A) (A) (A)
                 (A) (A) (A) (A) (A) (A) (A) (A) (A) (A) (A) (A)
                 (A) (A) (A) (A) (A) (A) (A) (A) (A) (A) (A) (A)
                 (A) (A) (A) (A) (A) (A) (A) (A) (A) (A) (A) (A)
                 (A) (A) (A) (A) (A) (A) (A) (A) (A) (A) (A) (A)
                 (A) (A) (A) (A) (A) (A) (A) (A) (A) (A) (A) (A)
                 (A) (A) (A) (A) (A) (A) (A) (A) (A) (A) (A) (A)
                 (A) (A) (A) (A) (A) (A) (A) (A) (A) (A) (A) (A)
                 (A) (A) (A) (A) (A) (A) (A) (A) (A) (A) (A) (A)
                 (A) (A) (A) (A) (A) (A) (A) (A) (A) (A) (A) (A)
                 (A) (A) (A) (A) (A) (A) (A) (A) (A) (A) (A) (A)
                 (A) (A) (A) (A) (A) (A) (A) (A) (A) (A)
 The electronic state is 1-A.
 Alpha  occ. eigenvalues --  -26.30765 -20.57374 -11.36206 -11.33072 -11.26168
 Alpha  occ. eigenvalues --  -11.26037 -11.25573 -11.25524 -11.24752 -11.24672
 Alpha  occ. eigenvalues --   -1.61581  -1.41199  -1.16878  -1.05846  -1.02978
 Alpha  occ. eigenvalues --   -1.00174  -0.87590  -0.83997  -0.78333  -0.74114
 Alpha  occ. eigenvalues --   -0.71492  -0.71318  -0.69245  -0.65936  -0.63646
 Alpha  occ. eigenvalues --   -0.62128  -0.59995  -0.59398  -0.56036  -0.54251
 Alpha  occ. eigenvalues --   -0.52515  -0.50471  -0.50420  -0.44198  -0.35372
 Alpha  occ. eigenvalues --   -0.34874
 Alpha virt. eigenvalues --    0.05291   0.06811   0.07933   0.08322   0.09166
 Alpha virt. eigenvalues --    0.09676   0.10116   0.10264   0.11989   0.12367
 Alpha virt. eigenvalues --    0.12717   0.12971   0.14234   0.15204   0.16190
 Alpha virt. eigenvalues --    0.16370   0.17427   0.17478   0.19132   0.20688
 Alpha virt. eigenvalues --    0.21415   0.21791   0.22431   0.22752   0.22988
 Alpha virt. eigenvalues --    0.24231   0.25084   0.26221   0.27222   0.27948
 Alpha virt. eigenvalues --    0.28515   0.29183   0.30085   0.30500   0.31121
 Alpha virt. eigenvalues --    0.32283   0.32502   0.33349   0.34300   0.34399
 Alpha virt. eigenvalues --    0.35645   0.36271   0.36663   0.37805   0.39252
 Alpha virt. eigenvalues --    0.40135   0.41585   0.42601   0.43186   0.45212
 Alpha virt. eigenvalues --    0.46536   0.47203   0.47382   0.48471   0.49167
 Alpha virt. eigenvalues --    0.50724   0.53250   0.57119   0.61140   0.63561
 Alpha virt. eigenvalues --    0.65883   0.68725   0.70641   0.70801   0.71882
 Alpha virt. eigenvalues --    0.72285   0.72777   0.74247   0.75239   0.77475
 Alpha virt. eigenvalues --    0.79138   0.81127   0.81852   0.82924   0.84616
 Alpha virt. eigenvalues --    0.84920   0.86274   0.87994   0.89060   0.90664
 Alpha virt. eigenvalues --    0.91351   0.91971   0.93388   0.94799   0.96317
 Alpha virt. eigenvalues --    0.98953   1.00220   1.00777   1.03977   1.06328
 Alpha virt. eigenvalues --    1.07079   1.07629   1.09489   1.12150   1.13457
 Alpha virt. eigenvalues --    1.14956   1.19458   1.21891   1.23514   1.25130
 Alpha virt. eigenvalues --    1.27582   1.30310   1.32008   1.35451   1.37478
 Alpha virt. eigenvalues --    1.40098   1.40775   1.45163   1.48396   1.51517
 Alpha virt. eigenvalues --    1.53974   1.62276   1.66302   1.67842   1.69231
 Alpha virt. eigenvalues --    1.73241   1.74387   1.75603   1.76874   1.78080
 Alpha virt. eigenvalues --    1.81108   1.82378   1.82528   1.83758   1.87857
 Alpha virt. eigenvalues --    1.88894   1.90370   1.91700   1.92875   1.95771
 Alpha virt. eigenvalues --    1.98964   2.00865   2.02338   2.02977   2.05137
 Alpha virt. eigenvalues --    2.06355   2.09588   2.14417   2.17378   2.20267
 Alpha virt. eigenvalues --    2.21813   2.23068   2.24660   2.25655   2.26743
 Alpha virt. eigenvalues --    2.28259   2.30997   2.31775   2.36736   2.37133
 Alpha virt. eigenvalues --    2.44999   2.47314   2.49350   2.56522   2.61035
 Alpha virt. eigenvalues --    2.65308   2.72640   2.73994   2.74746   2.75447
 Alpha virt. eigenvalues --    2.80758   2.84345   2.88996   2.94210   2.97275
 Alpha virt. eigenvalues --    3.00230   3.00342   3.03029   3.04840   3.05333
 Alpha virt. eigenvalues --    3.06051   3.08473   3.09346   3.14443   3.17828
 Alpha virt. eigenvalues --    3.18658   3.20444   3.22888   3.24939   3.27623
 Alpha virt. eigenvalues --    3.29855   3.31550   3.33941   3.42268   3.47040
 Alpha virt. eigenvalues --    3.53964   3.59781   3.61548   3.72515   3.75080
 Alpha virt. eigenvalues --    3.78209   3.86437   3.90481   3.92259   3.98343
 Alpha virt. eigenvalues --    4.00306   4.11113   4.12566   4.24065   4.26750
 Alpha virt. eigenvalues --    4.37732   4.39375   4.43138   4.55326   4.55771
 Alpha virt. eigenvalues --    4.57214   4.62261   4.77507   5.25626   5.29276
 Alpha virt. eigenvalues --    5.60890   5.75514   6.26883   6.98647   7.00400
 Alpha virt. eigenvalues --    7.26194  24.74140  24.93204  24.98735  25.08838
 Alpha virt. eigenvalues --   25.09238  25.19814  25.23193  25.32214  51.67460
 Alpha virt. eigenvalues --   68.77701
          Condensed to atoms (all electrons):
              1          2          3          4          5          6
     1  C    6.021285  -0.705131   0.292420   0.144626   0.085203   0.348951
     2  C   -0.705131  12.182531  -2.286396  -4.286757  -0.214557   0.280236
     3  C    0.292420  -2.286396  13.227731  -0.916852  -0.308771  -0.981448
     4  C    0.144626  -4.286757  -0.916852  11.717656  -0.198709   0.279102
     5  C    0.085203  -0.214557  -0.308771  -0.198709   6.105816   0.336125
     6  C    0.348951   0.280236  -0.981448   0.279102   0.336125   5.455754
     7  H    0.421343  -0.045529   0.017878  -0.004292  -0.005626  -0.017370
     8  H   -0.018491   0.390112  -0.007604  -0.009799   0.000986  -0.006987
     9  H    0.002698  -0.030252  -0.021944   0.438383  -0.030787  -0.016412
    10  H   -0.003503  -0.005661   0.013155  -0.070135   0.443255  -0.011337
    11  H   -0.003741  -0.026683   0.020310  -0.033870  -0.005861   0.422614
    12  C   -0.309464   0.532380  -5.005042   0.517349   0.260603   0.138728
    13  C   -0.035155  -0.208518   0.664526  -0.187479  -0.102902  -0.032328
    14  H   -0.005549   0.020426  -0.039839  -0.036847   0.010145   0.000199
    15  H    0.003141   0.001092   0.022903   0.004484   0.003015  -0.000239
    16  O    0.031729   0.078616  -0.081834  -0.130899  -0.004155  -0.007511
    17  F    0.002652   0.016815   0.197937  -0.091730  -0.013930  -0.000660
              7          8          9         10         11         12
     1  C    0.421343  -0.018491   0.002698  -0.003503  -0.003741  -0.309464
     2  C   -0.045529   0.390112  -0.030252  -0.005661  -0.026683   0.532380
     3  C    0.017878  -0.007604  -0.021944   0.013155   0.020310  -5.005042
     4  C   -0.004292  -0.009799   0.438383  -0.070135  -0.033870   0.517349
     5  C   -0.005626   0.000986  -0.030787   0.443255  -0.005861   0.260603
     6  C   -0.017370  -0.006987  -0.016412  -0.011337   0.422614   0.138728
     7  H    0.446011  -0.002890   0.000016  -0.000055  -0.003165   0.006960
     8  H   -0.002890   0.432965   0.000000   0.000013  -0.000050   0.029118
     9  H    0.000016   0.000000   0.448593  -0.002951  -0.000065   0.036785
    10  H   -0.000055   0.000013  -0.002951   0.444919  -0.003172   0.008208
    11  H   -0.003165  -0.000050  -0.000065  -0.003172   0.440930   0.002618
    12  C    0.006960   0.029118   0.036785   0.008208   0.002618  11.598683
    13  C   -0.000347  -0.001902  -0.011695  -0.000178  -0.000291  -1.938062
    14  H    0.000000  -0.000032  -0.002110   0.000012   0.000000   0.015452
    15  H    0.000000   0.000021   0.000551  -0.000001   0.000000  -0.057880
    16  O    0.000012   0.002390  -0.000297   0.000010   0.000004   0.361078
    17  F   -0.000001   0.000034   0.001885  -0.000009   0.000001  -0.307014
             13         14         15         16         17
     1  C   -0.035155  -0.005549   0.003141   0.031729   0.002652
     2  C   -0.208518   0.020426   0.001092   0.078616   0.016815
     3  C    0.664526  -0.039839   0.022903  -0.081834   0.197937
     4  C   -0.187479  -0.036847   0.004484  -0.130899  -0.091730
     5  C   -0.102902   0.010145   0.003015  -0.004155  -0.013930
     6  C   -0.032328   0.000199  -0.000239  -0.007511  -0.000660
     7  H   -0.000347   0.000000   0.000000   0.000012  -0.000001
     8  H   -0.001902  -0.000032   0.000021   0.002390   0.000034
     9  H   -0.011695  -0.002110   0.000551  -0.000297   0.001885
    10  H   -0.000178   0.000012  -0.000001   0.000010  -0.000009
    11  H   -0.000291   0.000000   0.000000   0.000004   0.000001
    12  C   -1.938062   0.015452  -0.057880   0.361078  -0.307014
    13  C    7.155394   0.414412   0.416963  -0.065081   0.300861
    14  H    0.414412   0.501365  -0.028407   0.008452  -0.043755
    15  H    0.416963  -0.028407   0.470637  -0.001967  -0.030531
    16  O   -0.065081   0.008452  -0.001967   8.199160   0.003424
    17  F    0.300861  -0.043755  -0.030531   0.003424   9.184722
 Mulliken atomic charges:
              1
     1  C   -0.273014
     2  C    0.307275
     3  C    1.192870
     4  C   -1.134231
     5  C   -0.359850
     6  C   -0.187418
     7  H    0.187055
     8  H    0.192116
     9  H    0.187601
    10  H    0.187431
    11  H    0.190422
    12  C    0.109501
    13  C   -0.368219
    14  H    0.186074
    15  H    0.196218
    16  O   -0.393130
    17  F   -0.220700
 Sum of Mulliken charges=   0.00000
 Atomic charges with hydrogens summed into heavy atoms:
              1
     1  C   -0.085959
     2  C    0.499391
     3  C    1.192870
     4  C   -0.946630
     5  C   -0.172419
     6  C    0.003004
     7  H    0.000000
     8  H    0.000000
     9  H    0.000000
    10  H    0.000000
    11  H    0.000000
    12  C    0.109501
    13  C    0.014072
    14  H    0.000000
    15  H    0.000000
    16  O   -0.393130
    17  F   -0.220700
 Sum of Mulliken charges=   0.00000
 Electronic spatial extent (au):  <R**2>=  1532.8770
 Charge=     0.0000 electrons
 Dipole moment (field-independent basis, Debye):
    X=     3.2433    Y=    -2.9496    Z=    -1.7045  Tot=     4.7037
 Quadrupole moment (field-independent basis, Debye-Ang):
   XX=   -51.6156   YY=   -59.5048   ZZ=   -61.6469
   XY=     3.8803   XZ=     6.1759   YZ=     6.9124
 Traceless Quadrupole moment (field-independent basis, Debye-Ang):
   XX=     5.9735   YY=    -1.9157   ZZ=    -4.0578
   XY=     3.8803   XZ=     6.1759   YZ=     6.9124
 Octapole moment (field-independent basis, Debye-Ang**2):
  XXX=     8.9735  YYY=   -19.9751  ZZZ=     2.6797  XYY=    15.7237
  XXY=    -8.9451  XXZ=    -6.9293  XZZ=   -13.5757  YZZ=    -0.2441
  YYZ=     1.5019  XYZ=    -4.4554
 Hexadecapole moment (field-independent basis, Debye-Ang**3):
 XXXX= -1208.0413 YYYY=  -461.8398 ZZZZ=  -133.3705 XXXY=     6.7477
 XXXZ=    42.7734 YYYX=    34.5536 YYYZ=    19.4211 ZZZX=    -8.6711
 ZZZY=    -7.1125 XXYY=  -312.4427 XXZZ=  -269.2904 YYZZ=  -103.3388
 XXYZ=    27.5798 YYXZ=    -1.8360 ZZXY=     4.8140
 N-N= 4.827061211123D+02 E-N=-2.095887125532D+03  KE= 4.807799443039D+02
 1|1|UNPC-UNK|SP|RMP2-FC|6-311+G(d,p)|C8H7F1O1|PCUSER|15-Oct-2017|0||# 
 MP2/6-311+G(D,P) SCRF=(SOLVENT=ETHANOL) GEOM=CONNECTIVITY||Title Card 
 Required||0,1|C|C,1,1.39556268|C,2,1.40568598,1,120.02279233|C,3,1.405
 60202,2,119.87823613,1,0.65802085,0|C,4,1.39861123,3,119.76782685,2,-1
 .46918199,0|C,5,1.39972925,4,120.26489517,3,1.81700468,0|H,1,1.0866279
 2,2,119.89057661,3,-179.58287899,0|H,2,1.08628034,1,121.1287868,6,-179
 .3082317,0|H,4,1.08504375,3,120.59388387,2,179.45528965,0|H,5,1.086560
 93,4,119.71061231,3,-179.34196181,0|H,6,1.08675481,5,120.0041944,4,179
 .29229459,0|C,3,1.49125451,2,117.97092773,1,-177.91255823,0|C,12,1.526
 72507,3,119.50850487,2,-163.57636581,0|H,13,1.09580871,12,109.71998443
 ,3,-47.98427916,0|H,13,1.09099932,12,108.15310582,3,-167.88960938,0|O,
 12,1.22355759,3,122.01827182,2,18.70650639,0|F,13,1.39011742,12,111.86
 981452,3,72.20111134,0||Version=x86-Win32-G03RevB.05|State=1-A|HF=-481
 .44808|MP2=-482.9463449|RMSD=5.792e-009|PG=C01 [X(C8H7F1O1)]||@


 UNDER MOST GREENE GRASSE LY MOST GREATE SNAKES.
 -- PROVERBS AND REASONS OF THE YEAR 1585
           AS REPRINTED IN PAISLEY MAGAZINE 1828.
 Job cpu time:  0 days  0 hours  6 minutes 57.0 seconds.
 File lengths (MBytes):  RWF=   2049 Int=      0 D2E=      0 Chk=     17 Scr=      1
 Normal termination of Gaussian 03 at Sun Oct 15 17:30:45 2017.
