# Supplementary material for: Conformational preferences of α-fluoroketones may influence their reactivity
Source: Beilstein J Org Chem. 2017 Dec 29;13:2915–21. doi: 10.3762/bjoc.13.284 (PMC5753061; doi:10.3762/bjoc.13.284)
Supplement: File 2 — Details of computational conformational analysis. [file Beilstein_J_Org_Chem-13-2915-s002.zip › Computation/CH2F120.out]

 Entering Link 1 = C:\G03W\l1.exe PID=      6132.
  
 Copyright (c) 1988,1990,1992,1993,1995,1998,2003, Gaussian, Inc.
                  All Rights Reserved.
  
 This is the Gaussian(R) 03 program.  It is based on the
 the Gaussian(R) 98 system (copyright 1998, Gaussian, Inc.),
 the Gaussian(R) 94 system (copyright 1995, Gaussian, Inc.),
 the Gaussian 92(TM) system (copyright 1992, Gaussian, Inc.),
 the Gaussian 90(TM) system (copyright 1990, Gaussian, Inc.),
 the Gaussian 88(TM) system (copyright 1988, Gaussian, Inc.),
 the Gaussian 86(TM) system (copyright 1986, Carnegie Mellon
 University), and the Gaussian 82(TM) system (copyright 1983,
 Carnegie Mellon University). Gaussian is a federally registered
 trademark of Gaussian, Inc.
  
 This software contains proprietary and confidential information,
 including trade secrets, belonging to Gaussian, Inc.
  
 This software is provided under written license and may be
 used, copied, transmitted, or stored only in accord with that
 written license.
  
 The following legend is applicable only to US Government
 contracts under DFARS:
  
                    RESTRICTED RIGHTS LEGEND
  
 Use, duplication or disclosure by the US Government is subject
 to restrictions as set forth in subparagraph (c)(1)(ii) of the
 Rights in Technical Data and Computer Software clause at DFARS
 252.227-7013.
  
 Gaussian, Inc.
 Carnegie Office Park, Building 6, Pittsburgh, PA 15106 USA
  
 The following legend is applicable only to US Government
 contracts under FAR:
  
                    RESTRICTED RIGHTS LEGEND
  
 Use, reproduction and disclosure by the US Government is subject
 to restrictions as set forth in subparagraph (c) of the
 Commercial Computer Software - Restricted Rights clause at FAR
 52.227-19.
  
 Gaussian, Inc.
 Carnegie Office Park, Building 6, Pittsburgh, PA 15106 USA
  
  
 ---------------------------------------------------------------
 Warning -- This program may not be used in any manner that
 competes with the business of Gaussian, Inc. or will provide
 assistance to any competitor of Gaussian, Inc.  The licensee
 of this program is prohibited from giving any competitor of
 Gaussian, Inc. access to this program.  By using this program,
 the user acknowledges that Gaussian, Inc. is engaged in the
 business of creating and licensing software in the field of
 computational chemistry and represents and warrants to the
 licensee that it is not a competitor of Gaussian, Inc. and that
 it will not use this program in any manner prohibited above.
 ---------------------------------------------------------------
  

 Cite this work as:
 Gaussian 03, Revision B.05,
 M. J. Frisch, G. W. Trucks, H. B. Schlegel, G. E. Scuseria, 
 M. A. Robb, J. R. Cheeseman, J. A. Montgomery, Jr., T. Vreven, 
 K. N. Kudin, J. C. Burant, J. M. Millam, S. S. Iyengar, J. Tomasi, 
 V. Barone, B. Mennucci, M. Cossi, G. Scalmani, N. Rega, 
 G. A. Petersson, H. Nakatsuji, M. Hada, M. Ehara, K. Toyota, 
 R. Fukuda, J. Hasegawa, M. Ishida, T. Nakajima, Y. Honda, O. Kitao, 
 H. Nakai, M. Klene, X. Li, J. E. Knox, H. P. Hratchian, J. B. Cross, 
 C. Adamo, J. Jaramillo, R. Gomperts, R. E. Stratmann, O. Yazyev, 
 A. J. Austin, R. Cammi, C. Pomelli, J. W. Ochterski, P. Y. Ayala, 
 K. Morokuma, G. A. Voth, P. Salvador, J. J. Dannenberg, 
 V. G. Zakrzewski, S. Dapprich, A. D. Daniels, M. C. Strain, 
 O. Farkas, D. K. Malick, A. D. Rabuck, K. Raghavachari, 
 J. B. Foresman, J. V. Ortiz, Q. Cui, A. G. Baboul, S. Clifford, 
 J. Cioslowski, B. B. Stefanov, G. Liu, A. Liashenko, P. Piskorz, 
 I. Komaromi, R. L. Martin, D. J. Fox, T. Keith, M. A. Al-Laham, 
 C. Y. Peng, A. Nanayakkara, M. Challacombe, P. M. W. Gill, 
 B. Johnson, W. Chen, M. W. Wong, C. Gonzalez, and J. A. Pople, 
 Gaussian, Inc., Pittsburgh PA, 2003.
 
 **********************************************
 Gaussian 03:  x86-Win32-G03RevB.05  8-Nov-2003
                  03-Aug-2017 
 **********************************************
 %chk=CH2F.chk
 %mem=6MW
 %nproc=1
 Will use up to    1 processors via shared memory.
 Default route:  MaxDisk=2000MB
 ------------------------------------
 # mp2/6-311+g(d,p) geom=connectivity
 ------------------------------------
 1/38=1,57=2/1;
 2/17=6,18=5,40=1/2;
 3/5=4,6=6,7=111,11=9,16=1,25=1,30=1/1,2,3;
 4//1;
 5/5=2,38=5/2;
 8/10=2,27=262144000/1;
 9/16=-3,27=262144000/6;
 6/7=2,8=2,9=2,10=2/1;
 99/5=1,9=1/99;
 -------------------
 Title Card Required
 -------------------
 Symbolic Z-matrix:
 Charge =  0 Multiplicity = 1
 C
 C                    1    B1
 C                    2    B2       1    A1
 C                    3    B3       2    A2       1    D1       0
 C                    4    B4       3    A3       2    D2       0
 C                    5    B5       4    A4       3    D3       0
 H                    1    B6       2    A5       3    D4       0
 H                    2    B7       1    A6       6    D5       0
 H                    4    B8       3    A7       2    D6       0
 H                    5    B9       4    A8       3    D7       0
 H                    6    B10      5    A9       4    D8       0
 C                    3    B11      2    A10      1    D9       0
 C                    12   B12      3    A11      2    D10      0
 H                    13   B13      12   A12      3    D11      0
 H                    13   B14      12   A13      3    D12      0
 O                    12   B15      3    A14      2    D13      0
 F                    13   B16      12   A15      3    D14      0
       Variables:
  B1                    1.39556                  
  B2                    1.40569                  
  B3                    1.4056                   
  B4                    1.39861                  
  B5                    1.39973                  
  B6                    1.08663                  
  B7                    1.08628                  
  B8                    1.08504                  
  B9                    1.08656                  
  B10                   1.08675                  
  B11                   1.49125                  
  B12                   1.52673                  
  B13                   1.09581                  
  B14                   1.091                    
  B15                   1.22356                  
  B16                   1.39012                  
  A1                  120.02279                  
  A2                  119.87824                  
  A3                  119.76783                  
  A4                  120.2649                   
  A5                  119.89058                  
  A6                  121.12879                  
  A7                  120.59388                  
  A8                  119.71061                  
  A9                  120.00419                  
  A10                 117.97093                  
  A11                 119.5085                   
  A12                 109.71998                  
  A13                 108.15311                  
  A14                 122.01827                  
  A15                 111.86981                  
  D1                    0.65802                  
  D2                   -1.46918                  
  D3                    1.817                    
  D4                 -179.58288                  
  D5                 -179.30823                  
  D6                  179.45529                  
  D7                 -179.34196                  
  D8                  179.29229                  
  D9                 -177.91256                  
  D10                -163.57637                  
  D11                 -57.98428                  
  D12                -177.88961                  
  D13                  18.70651                  
  D14                  62.20111                  
 
                          Input orientation:                          
 ---------------------------------------------------------------------
 Center     Atomic     Atomic              Coordinates (Angstroms)
 Number     Number      Type              X           Y           Z
 ---------------------------------------------------------------------
    1          6             0        0.000000    0.000000    0.000000
    2          6             0        0.000000    0.000000    1.395563
    3          6             0        1.217080    0.000000    2.098890
    4          6             0        2.433111    0.013997    1.394057
    5          6             0        2.425367   -0.003270   -0.004426
    6          6             0        1.212631    0.003949   -0.703326
    7          1             0       -0.942058    0.006858   -0.541516
    8          1             0       -0.929755   -0.014254    1.957130
    9          1             0        3.379206    0.023032    1.925229
   10          1             0        3.366068   -0.003266   -0.548206
   11          1             0        1.211674    0.002090   -1.790079
   12          6             0        1.164124   -0.047973    3.588432
   13          6             0        2.404027    0.325027    4.397383
   14          1             0        3.240383   -0.322982    4.112095
   15          1             0        2.173072    0.190115    5.455087
   16          8             0        0.165309   -0.418134    4.190464
   17          9             0        2.783308    1.645354    4.184527
 ---------------------------------------------------------------------
                    Distance matrix (angstroms):
                    1          2          3          4          5
     1  C    0.000000
     2  C    1.395563   0.000000
     3  C    2.426236   1.405686   0.000000
     4  C    2.804215   2.433152   1.405602   0.000000
     5  C    2.425373   2.800426   2.425677   1.398611   0.000000
     6  C    1.401840   2.424010   2.802222   2.426662   1.399729
     7  H    1.086628   2.154018   3.410816   3.890792   3.410003
     8  H    2.166796   1.086280   2.151557   3.409797   3.886472
     9  H    3.889224   3.420542   2.169211   1.085044   2.152689
    10  H    3.410419   3.886986   3.409586   2.154783   1.086561
    11  H    2.161606   3.408294   3.888973   3.410391   2.159082
    12  C    3.772841   2.483175   1.491255   2.535636   3.808065
    13  C    5.022147   3.859522   2.607212   3.019528   4.414086
    14  H    5.245353   4.240749   2.872468   2.855342   4.208589
    15  H    5.875062   4.608484   3.494871   4.073156   5.468760
    16  O    4.214517   2.830836   2.378180   3.626231   4.782999
    17  F    5.288125   4.269932   3.083852   3.251260   4.515907
                    6          7          8          9         10
     6  C    0.000000
     7  H    2.160758   0.000000
     8  H    3.415871   2.498765   0.000000
     9  H    3.406422   4.975782   4.309240   0.000000
    10  H    2.159029   4.308144   4.973019   2.473609   0.000000
    11  H    1.086755   2.489477   4.315966   4.301411   2.486703
    12  C    4.292346   4.636321   2.654545   2.770897   4.686398
    13  C    5.247832   5.974130   4.145364   2.674644   5.048975
    14  H    5.235165   6.265597   4.704173   2.218419   4.672946
    15  H    6.235636   6.759945   4.680278   3.733976   6.123737
    16  O    5.022372   4.878372   2.519933   3.956646   5.733408
    17  F    5.390023   6.236867   4.637072   2.844548   5.045425
                   11         12         13         14         15
    11  H    0.000000
    12  C    5.378954   0.000000
    13  C    6.309570   1.526725   0.000000
    14  H    6.249559   2.158867   1.095809   0.000000
    15  H    7.311092   2.135196   1.090999   1.790544   0.000000
    16  O    6.085915   1.223558   2.367902   3.077544   2.449561
    17  F    6.392673   2.417529   1.390117   2.022007   2.025940
                   16         17
    16  O    0.000000
    17  F    3.333457   0.000000
 Stoichiometry    C8H7FO
 Framework group  C1[X(C8H7FO)]
 Deg. of freedom    45
 Full point group                 C1      NOp   1
 Largest Abelian subgroup         C1      NOp   1
 Largest concise Abelian subgroup C1      NOp   1
                         Standard orientation:                         
 ---------------------------------------------------------------------
 Center     Atomic     Atomic              Coordinates (Angstroms)
 Number     Number      Type              X           Y           Z
 ---------------------------------------------------------------------
    1          6             0        2.395591    0.909174    0.366334
    2          6             0        1.038480    1.221928    0.276723
    3          6             0        0.113763    0.236704   -0.110813
    4          6             0        0.556888   -1.066764   -0.394233
    5          6             0        1.920501   -1.368398   -0.318790
    6          6             0        2.839163   -0.388143    0.074152
    7          1             0        3.107703    1.670625    0.672680
    8          1             0        0.678072    2.224542    0.488565
    9          1             0       -0.147924   -1.838470   -0.685834
   10          1             0        2.263203   -2.373587   -0.548496
   11          1             0        3.896391   -0.630308    0.142423
   12          6             0       -1.318345    0.632760   -0.237494
   13          6             0       -2.396295   -0.447523   -0.281097
   14          1             0       -2.204397   -1.127764   -1.118500
   15          1             0       -3.362528    0.041576   -0.413217
   16          8             0       -1.660544    1.802130   -0.349592
   17          9             0       -2.427181   -1.195787    0.890045
 ---------------------------------------------------------------------
 Rotational constants (GHZ):      2.5454308      0.9253615      0.7314767
 Standard basis: 6-311+G(d,p) (5D, 7F)
 There are   262 symmetry adapted basis functions of A   symmetry.
 Integral buffers will be    262144 words long.
 Raffenetti 1 integral format.
 Two-electron integral symmetry is turned on.
   262 basis functions,   416 primitive gaussians,   272 cartesian basis functions
    36 alpha electrons       36 beta electrons
       nuclear repulsion energy       483.7346330613 Hartrees.
 NAtoms=   17 NActive=   17 NUniq=   17 SFac= 1.00D+00 NAtFMM=   60 Big=F
 One-electron integrals computed using PRISM.
 NBasis=   262 RedAO= T  NBF=   262
 NBsUse=   262 1.00D-06 NBFU=   262
 Harris functional with IExCor=  205 diagonalized for initial guess.
 ExpMin= 4.38D-02 ExpMax= 1.14D+04 ExpMxC= 1.72D+03 IAcc=2 IRadAn=         4 AccDes= 0.00D+00
 HarFok:  IExCor= 205 AccDes= 0.00D+00 IRadAn=         4 IDoV=1
 ScaDFX=  1.000000  1.000000  1.000000  1.000000
 Initial guess orbital symmetries:
       Occupied  (A) (A) (A) (A) (A) (A) (A) (A) (A) (A) (A) (A)
                 (A) (A) (A) (A) (A) (A) (A) (A) (A) (A) (A) (A)
                 (A) (A) (A) (A) (A) (A) (A) (A) (A) (A) (A) (A)
       Virtual   (A) (A) (A) (A) (A) (A) (A) (A) (A) (A) (A) (A)
                 (A) (A) (A) (A) (A) (A) (A) (A) (A) (A) (A) (A)
                 (A) (A) (A) (A) (A) (A) (A) (A) (A) (A) (A) (A)
                 (A) (A) (A) (A) (A) (A) (A) (A) (A) (A) (A) (A)
                 (A) (A) (A) (A) (A) (A) (A) (A) (A) (A) (A) (A)
                 (A) (A) (A) (A) (A) (A) (A) (A) (A) (A) (A) (A)
                 (A) (A) (A) (A) (A) (A) (A) (A) (A) (A) (A) (A)
                 (A) (A) (A) (A) (A) (A) (A) (A) (A) (A) (A) (A)
                 (A) (A) (A) (A) (A) (A) (A) (A) (A) (A) (A) (A)
                 (A) (A) (A) (A) (A) (A) (A) (A) (A) (A) (A) (A)
                 (A) (A) (A) (A) (A) (A) (A) (A) (A) (A) (A) (A)
                 (A) (A) (A) (A) (A) (A) (A) (A) (A) (A) (A) (A)
                 (A) (A) (A) (A) (A) (A) (A) (A) (A) (A) (A) (A)
                 (A) (A) (A) (A) (A) (A) (A) (A) (A) (A) (A) (A)
                 (A) (A) (A) (A) (A) (A) (A) (A) (A) (A) (A) (A)
                 (A) (A) (A) (A) (A) (A) (A) (A) (A) (A) (A) (A)
                 (A) (A) (A) (A) (A) (A) (A) (A) (A) (A) (A) (A)
                 (A) (A) (A) (A) (A) (A) (A) (A) (A) (A) (A) (A)
                 (A) (A) (A) (A) (A) (A) (A) (A) (A) (A)
 The electronic state of the initial guess is 1-A.
 Requested convergence on RMS density matrix=1.00D-08 within 128 cycles.
 Requested convergence on MAX density matrix=1.00D-06.
 Requested convergence on             energy=1.00D-06.
 No special actions if energy rises.
 SCF Done:  E(RHF) =  -481.434204656     A.U. after   17 cycles
             Convg  =    0.5071D-08             -V/T =  2.0014
             S**2   =   0.0000
 ExpMin= 4.38D-02 ExpMax= 1.14D+04 ExpMxC= 1.72D+03 IAcc=3 IRadAn=         5 AccDes= 0.00D+00
 HarFok:  IExCor= 205 AccDes= 0.00D+00 IRadAn=         5 IDoV=1
 ScaDFX=  1.000000  1.000000  1.000000  1.000000
 Range of M.O.s used for correlation:    11   262
 NBasis=   262 NAE=    36 NBE=    36 NFC=    10 NFV=     0
 NROrb=    252 NOA=    26 NOB=    26 NVA=   226 NVB=   226

 **** Warning!!: The largest alpha MO coefficient is  0.19393099D+03

 Disk-based method using OVN memory for 13 occupieds at a time.
 Estimated scratch disk usage=   255716674 words.
 Actual    scratch disk usage=   255383362 words.
 JobTyp=1 Pass  1:  I=   1 to  13 NPSUse=  1 ParTrn=F ParDer=F DoDerP=F.
 JobTyp=1 Pass  2:  I=  14 to  26 NPSUse=  1 ParTrn=F ParDer=F DoDerP=F.
 Spin components of T(2) and E(2):
     alpha-alpha T2 =       0.6790037311D-01 E2=     -0.1996474091D+00
     alpha-beta  T2 =       0.3572448711D+00 E2=     -0.1102823851D+01
     beta-beta   T2 =       0.6790037311D-01 E2=     -0.1996474091D+00
 ANorm=    0.1221902458D+01
 E2 =    -0.1502118669D+01 EUMP2 =    -0.48293632332537D+03

 **********************************************************************

            Population analysis using the SCF density.

 **********************************************************************

 Orbital symmetries:
       Occupied  (A) (A) (A) (A) (A) (A) (A) (A) (A) (A) (A) (A)
                 (A) (A) (A) (A) (A) (A) (A) (A) (A) (A) (A) (A)
                 (A) (A) (A) (A) (A) (A) (A) (A) (A) (A) (A) (A)
       Virtual   (A) (A) (A) (A) (A) (A) (A) (A) (A) (A) (A) (A)
                 (A) (A) (A) (A) (A) (A) (A) (A) (A) (A) (A) (A)
                 (A) (A) (A) (A) (A) (A) (A) (A) (A) (A) (A) (A)
                 (A) (A) (A) (A) (A) (A) (A) (A) (A) (A) (A) (A)
                 (A) (A) (A) (A) (A) (A) (A) (A) (A) (A) (A) (A)
                 (A) (A) (A) (A) (A) (A) (A) (A) (A) (A) (A) (A)
                 (A) (A) (A) (A) (A) (A) (A) (A) (A) (A) (A) (A)
                 (A) (A) (A) (A) (A) (A) (A) (A) (A) (A) (A) (A)
                 (A) (A) (A) (A) (A) (A) (A) (A) (A) (A) (A) (A)
                 (A) (A) (A) (A) (A) (A) (A) (A) (A) (A) (A) (A)
                 (A) (A) (A) (A) (A) (A) (A) (A) (A) (A) (A) (A)
                 (A) (A) (A) (A) (A) (A) (A) (A) (A) (A) (A) (A)
                 (A) (A) (A) (A) (A) (A) (A) (A) (A) (A) (A) (A)
                 (A) (A) (A) (A) (A) (A) (A) (A) (A) (A) (A) (A)
                 (A) (A) (A) (A) (A) (A) (A) (A) (A) (A) (A) (A)
                 (A) (A) (A) (A) (A) (A) (A) (A) (A) (A) (A) (A)
                 (A) (A) (A) (A) (A) (A) (A) (A) (A) (A) (A) (A)
                 (A) (A) (A) (A) (A) (A) (A) (A) (A) (A) (A) (A)
                 (A) (A) (A) (A) (A) (A) (A) (A) (A) (A)
 The electronic state is 1-A.
 Alpha  occ. eigenvalues --  -26.30021 -20.56750 -11.35530 -11.33440 -11.26827
 Alpha  occ. eigenvalues --  -11.26433 -11.26391 -11.26048 -11.25721 -11.25523
 Alpha  occ. eigenvalues --   -1.60850  -1.40353  -1.17364  -1.06135  -1.03613
 Alpha  occ. eigenvalues --   -1.00373  -0.87967  -0.84709  -0.78488  -0.74036
 Alpha  occ. eigenvalues --   -0.71265  -0.70891  -0.69294  -0.65874  -0.63902
 Alpha  occ. eigenvalues --   -0.62621  -0.60808  -0.58995  -0.56226  -0.54041
 Alpha  occ. eigenvalues --   -0.53134  -0.51317  -0.50403  -0.43720  -0.35714
 Alpha  occ. eigenvalues --   -0.35327
 Alpha virt. eigenvalues --    0.05325   0.05932   0.07074   0.07696   0.08851
 Alpha virt. eigenvalues --    0.08995   0.09915   0.10013   0.11417   0.12135
 Alpha virt. eigenvalues --    0.12387   0.12957   0.14213   0.14769   0.16010
 Alpha virt. eigenvalues --    0.16160   0.17237   0.17547   0.18593   0.20825
 Alpha virt. eigenvalues --    0.21104   0.21194   0.22022   0.22343   0.22767
 Alpha virt. eigenvalues --    0.24078   0.24828   0.25606   0.26275   0.27431
 Alpha virt. eigenvalues --    0.28064   0.28559   0.29638   0.29795   0.30691
 Alpha virt. eigenvalues --    0.31185   0.31545   0.32625   0.33509   0.34331
 Alpha virt. eigenvalues --    0.35007   0.35524   0.36144   0.38095   0.40374
 Alpha virt. eigenvalues --    0.41416   0.41592   0.43091   0.43658   0.45945
 Alpha virt. eigenvalues --    0.46312   0.46941   0.48028   0.48787   0.49740
 Alpha virt. eigenvalues --    0.50139   0.53434   0.56956   0.60579   0.63299
 Alpha virt. eigenvalues --    0.65485   0.68009   0.69854   0.70623   0.71164
 Alpha virt. eigenvalues --    0.71540   0.72301   0.73864   0.75182   0.77449
 Alpha virt. eigenvalues --    0.79170   0.80848   0.82052   0.82981   0.84473
 Alpha virt. eigenvalues --    0.85280   0.86158   0.87541   0.88177   0.89201
 Alpha virt. eigenvalues --    0.90705   0.91041   0.92666   0.93913   0.95563
 Alpha virt. eigenvalues --    0.98117   0.99336   1.00072   1.03668   1.05613
 Alpha virt. eigenvalues --    1.06603   1.07429   1.08800   1.12027   1.13336
 Alpha virt. eigenvalues --    1.14498   1.19813   1.21435   1.23106   1.24221
 Alpha virt. eigenvalues --    1.27147   1.30090   1.32746   1.34962   1.37167
 Alpha virt. eigenvalues --    1.40685   1.42406   1.44990   1.48743   1.51868
 Alpha virt. eigenvalues --    1.53974   1.62939   1.66838   1.67763   1.69348
 Alpha virt. eigenvalues --    1.72052   1.74163   1.74904   1.76319   1.77494
 Alpha virt. eigenvalues --    1.80422   1.81516   1.82162   1.83073   1.86482
 Alpha virt. eigenvalues --    1.89227   1.90367   1.91202   1.93592   1.95886
 Alpha virt. eigenvalues --    1.98378   2.00205   2.01684   2.02535   2.04051
 Alpha virt. eigenvalues --    2.05548   2.08651   2.15691   2.16862   2.19787
 Alpha virt. eigenvalues --    2.21182   2.22350   2.23786   2.25258   2.26736
 Alpha virt. eigenvalues --    2.27557   2.30170   2.30365   2.35865   2.37015
 Alpha virt. eigenvalues --    2.44196   2.47164   2.48676   2.55777   2.60634
 Alpha virt. eigenvalues --    2.64799   2.71687   2.72844   2.73764   2.75065
 Alpha virt. eigenvalues --    2.79891   2.83832   2.89677   2.93361   2.96252
 Alpha virt. eigenvalues --    2.99071   2.99434   3.02049   3.03532   3.04388
 Alpha virt. eigenvalues --    3.05253   3.07786   3.11012   3.13532   3.17169
 Alpha virt. eigenvalues --    3.17991   3.20104   3.23706   3.24883   3.27051
 Alpha virt. eigenvalues --    3.29176   3.30987   3.33834   3.42809   3.46568
 Alpha virt. eigenvalues --    3.53920   3.59701   3.61484   3.73707   3.74811
 Alpha virt. eigenvalues --    3.77500   3.86125   3.89954   3.91369   3.98372
 Alpha virt. eigenvalues --    3.99892   4.10490   4.12906   4.25299   4.27118
 Alpha virt. eigenvalues --    4.37831   4.39642   4.42222   4.55007   4.55345
 Alpha virt. eigenvalues --    4.57419   4.62023   4.77288   5.25013   5.30146
 Alpha virt. eigenvalues --    5.61755   5.76472   6.27880   7.00117   7.01966
 Alpha virt. eigenvalues --    7.26889  24.73682  24.93145  24.98838  25.08183
 Alpha virt. eigenvalues --   25.08587  25.19191  25.22451  25.31446  51.68195
 Alpha virt. eigenvalues --   68.78670
          Condensed to atoms (all electrons):
              1          2          3          4          5          6
     1  C    5.978305  -0.807305   0.360696   0.142769   0.099615   0.297945
     2  C   -0.807305  12.838049  -2.876497  -4.632953  -0.224067   0.391325
     3  C    0.360696  -2.876497  13.981101  -0.813299  -0.424341  -1.131046
     4  C    0.142769  -4.632953  -0.813299  12.453136  -0.264317   0.305954
     5  C    0.099615  -0.224067  -0.424341  -0.264317   6.197047   0.336053
     6  C    0.297945   0.391325  -1.131046   0.305954   0.336053   5.511653
     7  H    0.402542  -0.039455   0.018632  -0.003598  -0.009367  -0.007077
     8  H   -0.035355   0.373768   0.005854  -0.009925   0.001433  -0.009889
     9  H    0.004475  -0.038401  -0.011082   0.401971  -0.004943  -0.017923
    10  H   -0.009964  -0.002408   0.011263  -0.053970   0.411337   0.002893
    11  H    0.014394  -0.040322   0.027832  -0.042504   0.010718   0.397650
    12  C   -0.246768   0.699502  -5.142682   0.231778   0.401469   0.136127
    13  C   -0.024856  -0.116469   0.674466  -0.363870  -0.176754  -0.042355
    14  H   -0.005913   0.035311  -0.033651  -0.058749   0.008660   0.000723
    15  H    0.002183  -0.006618   0.012650   0.014604   0.003911  -0.000177
    16  O    0.036794   0.121165  -0.093740  -0.160738  -0.009085  -0.006791
    17  F    0.001543   0.001358   0.206498  -0.056869  -0.017260  -0.000499
              7          8          9         10         11         12
     1  C    0.402542  -0.035355   0.004475  -0.009964   0.014394  -0.246768
     2  C   -0.039455   0.373768  -0.038401  -0.002408  -0.040322   0.699502
     3  C    0.018632   0.005854  -0.011082   0.011263   0.027832  -5.142682
     4  C   -0.003598  -0.009925   0.401971  -0.053970  -0.042504   0.231778
     5  C   -0.009367   0.001433  -0.004943   0.411337   0.010718   0.401469
     6  C   -0.007077  -0.009889  -0.017923   0.002893   0.397650   0.136127
     7  H    0.494008  -0.003816   0.000027  -0.000096  -0.004426   0.007390
     8  H   -0.003816   0.457905  -0.000031   0.000021  -0.000077   0.048672
     9  H    0.000027  -0.000031   0.499904  -0.004455  -0.000106   0.047213
    10  H   -0.000096   0.000021  -0.004455   0.496122  -0.004470   0.010184
    11  H   -0.004426  -0.000077  -0.000106  -0.004470   0.492446   0.003243
    12  C    0.007390   0.048672   0.047213   0.010184   0.003243  12.136120
    13  C   -0.000619   0.000365  -0.019275  -0.000280  -0.000406  -2.334835
    14  H    0.000000  -0.000038  -0.002439   0.000011   0.000000   0.044613
    15  H    0.000000   0.000024   0.000556  -0.000001   0.000000  -0.036137
    16  O    0.000040   0.001680  -0.000379   0.000007   0.000006   0.343053
    17  F   -0.000001  -0.000016   0.000784  -0.000012   0.000002  -0.322586
             13         14         15         16         17
     1  C   -0.024856  -0.005913   0.002183   0.036794   0.001543
     2  C   -0.116469   0.035311  -0.006618   0.121165   0.001358
     3  C    0.674466  -0.033651   0.012650  -0.093740   0.206498
     4  C   -0.363870  -0.058749   0.014604  -0.160738  -0.056869
     5  C   -0.176754   0.008660   0.003911  -0.009085  -0.017260
     6  C   -0.042355   0.000723  -0.000177  -0.006791  -0.000499
     7  H   -0.000619   0.000000   0.000000   0.000040  -0.000001
     8  H    0.000365  -0.000038   0.000024   0.001680  -0.000016
     9  H   -0.019275  -0.002439   0.000556  -0.000379   0.000784
    10  H   -0.000280   0.000011  -0.000001   0.000007  -0.000012
    11  H   -0.000406   0.000000   0.000000   0.000006   0.000002
    12  C   -2.334835   0.044613  -0.036137   0.343053  -0.322586
    13  C    7.661168   0.382352   0.402524  -0.041708   0.300225
    14  H    0.382352   0.552164  -0.029930   0.007912  -0.047522
    15  H    0.402524  -0.029930   0.489684  -0.001948  -0.031519
    16  O   -0.041708   0.007912  -0.001948   8.105430   0.003300
    17  F    0.300225  -0.047522  -0.031519   0.003300   9.153593
 Mulliken atomic charges:
              1
     1  C   -0.211099
     2  C    0.324017
     3  C    1.227346
     4  C   -1.089419
     5  C   -0.340110
     6  C   -0.164566
     7  H    0.145815
     8  H    0.169425
     9  H    0.144103
    10  H    0.143819
    11  H    0.146021
    12  C   -0.026356
    13  C   -0.299671
    14  H    0.146497
    15  H    0.180194
    16  O   -0.304997
    17  F   -0.191019
 Sum of Mulliken charges=   0.00000
 Atomic charges with hydrogens summed into heavy atoms:
              1
     1  C   -0.065285
     2  C    0.493442
     3  C    1.227346
     4  C   -0.945316
     5  C   -0.196291
     6  C   -0.018545
     7  H    0.000000
     8  H    0.000000
     9  H    0.000000
    10  H    0.000000
    11  H    0.000000
    12  C   -0.026356
    13  C    0.027019
    14  H    0.000000
    15  H    0.000000
    16  O   -0.304997
    17  F   -0.191019
 Sum of Mulliken charges=   0.00000
 Electronic spatial extent (au):  <R**2>=  1517.6018
 Charge=     0.0000 electrons
 Dipole moment (field-independent basis, Debye):
    X=     2.1672    Y=    -1.9197    Z=    -1.2978  Tot=     3.1727
 Quadrupole moment (field-independent basis, Debye-Ang):
   XX=   -52.1748   YY=   -60.3402   ZZ=   -61.4829
   XY=     2.9742   XZ=     4.8949   YZ=     6.0001
 Traceless Quadrupole moment (field-independent basis, Debye-Ang):
   XX=     5.8245   YY=    -2.3409   ZZ=    -3.4836
   XY=     2.9742   XZ=     4.8949   YZ=     6.0001
 Octapole moment (field-independent basis, Debye-Ang**2):
  XXX=    -5.7805  YYY=   -15.4937  ZZZ=     3.6641  XYY=    13.1708
  XXY=    -6.3094  XXZ=    -4.0861  XZZ=   -14.0336  YZZ=     0.1052
  YYZ=     1.4423  XYZ=    -3.8982
 Hexadecapole moment (field-independent basis, Debye-Ang**3):
 XXXX= -1208.6124 YYYY=  -476.6374 ZZZZ=  -129.0635 XXXY=     7.5137
 XXXZ=    27.4458 YYYX=    31.2681 YYYZ=    14.6237 ZZZX=    -9.0556
 ZZZY=    -9.0299 XXYY=  -315.8217 XXZZ=  -264.2708 YYZZ=  -104.1147
 XXYZ=    22.9035 YYXZ=    -1.1042 ZZXY=     4.7385
 N-N= 4.837346330613D+02 E-N=-2.097687434422D+03  KE= 4.807518717598D+02
 1|1|UNPC-UNK|SP|RMP2-FC|6-311+G(d,p)|C8H7F1O1|PCUSER|03-Aug-2017|0||# 
 MP2/6-311+G(D,P) GEOM=CONNECTIVITY||Title Card Required||0,1|C|C,1,1.3
 9556268|C,2,1.40568598,1,120.02279233|C,3,1.40560202,2,119.87823613,1,
 0.65802085,0|C,4,1.39861123,3,119.76782685,2,-1.46918199,0|C,5,1.39972
 925,4,120.26489517,3,1.81700468,0|H,1,1.08662792,2,119.89057661,3,-179
 .58287899,0|H,2,1.08628034,1,121.1287868,6,-179.3082317,0|H,4,1.085043
 75,3,120.59388387,2,179.45528965,0|H,5,1.08656093,4,119.71061231,3,-17
 9.34196181,0|H,6,1.08675481,5,120.0041944,4,179.29229459,0|C,3,1.49125
 451,2,117.97092773,1,-177.91255823,0|C,12,1.52672507,3,119.50850487,2,
 -163.57636581,0|H,13,1.09580871,12,109.71998443,3,-57.98427916,0|H,13,
 1.09099932,12,108.15310582,3,-177.88960938,0|O,12,1.22355759,3,122.018
 27182,2,18.70650639,0|F,13,1.39011742,12,111.86981452,3,62.20111134,0|
 |Version=x86-Win32-G03RevB.05|State=1-A|HF=-481.4342047|MP2=-482.93632
 33|RMSD=5.071e-009|PG=C01 [X(C8H7F1O1)]||@


 A true friend is someone who is there for
 you when he'd rather be anywhere else.
                               -- Len Wein
 Job cpu time:  0 days  0 hours  6 minutes 39.0 seconds.
 File lengths (MBytes):  RWF=   1995 Int=      0 D2E=      0 Chk=     17 Scr=      1
 Normal termination of Gaussian 03 at Thu Aug 03 15:41:44 2017.
