# Supplementary material for: Conformational preferences of α-fluoroketones may influence their reactivity
Source: Beilstein J Org Chem. 2017 Dec 29;13:2915–21. doi: 10.3762/bjoc.13.284 (PMC5753061; doi:10.3762/bjoc.13.284)
Supplement: File 2 — Details of computational conformational analysis. [file Beilstein_J_Org_Chem-13-2915-s002.zip › Computation/CH2F120_EtOH.out]

 Entering Link 1 = C:\G03W\l1.exe PID=      3028.
  
 Copyright (c) 1988,1990,1992,1993,1995,1998,2003, Gaussian, Inc.
                  All Rights Reserved.
  
 This is the Gaussian(R) 03 program.  It is based on the
 the Gaussian(R) 98 system (copyright 1998, Gaussian, Inc.),
 the Gaussian(R) 94 system (copyright 1995, Gaussian, Inc.),
 the Gaussian 92(TM) system (copyright 1992, Gaussian, Inc.),
 the Gaussian 90(TM) system (copyright 1990, Gaussian, Inc.),
 the Gaussian 88(TM) system (copyright 1988, Gaussian, Inc.),
 the Gaussian 86(TM) system (copyright 1986, Carnegie Mellon
 University), and the Gaussian 82(TM) system (copyright 1983,
 Carnegie Mellon University). Gaussian is a federally registered
 trademark of Gaussian, Inc.
  
 This software contains proprietary and confidential information,
 including trade secrets, belonging to Gaussian, Inc.
  
 This software is provided under written license and may be
 used, copied, transmitted, or stored only in accord with that
 written license.
  
 The following legend is applicable only to US Government
 contracts under DFARS:
  
                    RESTRICTED RIGHTS LEGEND
  
 Use, duplication or disclosure by the US Government is subject
 to restrictions as set forth in subparagraph (c)(1)(ii) of the
 Rights in Technical Data and Computer Software clause at DFARS
 252.227-7013.
  
 Gaussian, Inc.
 Carnegie Office Park, Building 6, Pittsburgh, PA 15106 USA
  
 The following legend is applicable only to US Government
 contracts under FAR:
  
                    RESTRICTED RIGHTS LEGEND
  
 Use, reproduction and disclosure by the US Government is subject
 to restrictions as set forth in subparagraph (c) of the
 Commercial Computer Software - Restricted Rights clause at FAR
 52.227-19.
  
 Gaussian, Inc.
 Carnegie Office Park, Building 6, Pittsburgh, PA 15106 USA
  
  
 ---------------------------------------------------------------
 Warning -- This program may not be used in any manner that
 competes with the business of Gaussian, Inc. or will provide
 assistance to any competitor of Gaussian, Inc.  The licensee
 of this program is prohibited from giving any competitor of
 Gaussian, Inc. access to this program.  By using this program,
 the user acknowledges that Gaussian, Inc. is engaged in the
 business of creating and licensing software in the field of
 computational chemistry and represents and warrants to the
 licensee that it is not a competitor of Gaussian, Inc. and that
 it will not use this program in any manner prohibited above.
 ---------------------------------------------------------------
  

 Cite this work as:
 Gaussian 03, Revision B.05,
 M. J. Frisch, G. W. Trucks, H. B. Schlegel, G. E. Scuseria, 
 M. A. Robb, J. R. Cheeseman, J. A. Montgomery, Jr., T. Vreven, 
 K. N. Kudin, J. C. Burant, J. M. Millam, S. S. Iyengar, J. Tomasi, 
 V. Barone, B. Mennucci, M. Cossi, G. Scalmani, N. Rega, 
 G. A. Petersson, H. Nakatsuji, M. Hada, M. Ehara, K. Toyota, 
 R. Fukuda, J. Hasegawa, M. Ishida, T. Nakajima, Y. Honda, O. Kitao, 
 H. Nakai, M. Klene, X. Li, J. E. Knox, H. P. Hratchian, J. B. Cross, 
 C. Adamo, J. Jaramillo, R. Gomperts, R. E. Stratmann, O. Yazyev, 
 A. J. Austin, R. Cammi, C. Pomelli, J. W. Ochterski, P. Y. Ayala, 
 K. Morokuma, G. A. Voth, P. Salvador, J. J. Dannenberg, 
 V. G. Zakrzewski, S. Dapprich, A. D. Daniels, M. C. Strain, 
 O. Farkas, D. K. Malick, A. D. Rabuck, K. Raghavachari, 
 J. B. Foresman, J. V. Ortiz, Q. Cui, A. G. Baboul, S. Clifford, 
 J. Cioslowski, B. B. Stefanov, G. Liu, A. Liashenko, P. Piskorz, 
 I. Komaromi, R. L. Martin, D. J. Fox, T. Keith, M. A. Al-Laham, 
 C. Y. Peng, A. Nanayakkara, M. Challacombe, P. M. W. Gill, 
 B. Johnson, W. Chen, M. W. Wong, C. Gonzalez, and J. A. Pople, 
 Gaussian, Inc., Pittsburgh PA, 2003.
 
 **********************************************
 Gaussian 03:  x86-Win32-G03RevB.05  8-Nov-2003
                  15-Oct-2017 
 **********************************************
 %chk=CH2F.chk
 %mem=6MW
 %nproc=1
 Will use up to    1 processors via shared memory.
 Default route:  MaxDisk=2000MB
 -----------------------------------------------------------
 # mp2/6-311+g(d,p) scrf=(solvent=ethanol) geom=connectivity
 -----------------------------------------------------------
 1/38=1,57=2/1;
 2/17=6,18=5,40=1/2;
 3/5=4,6=6,7=111,11=9,16=1,25=1,30=1,70=2201,72=4/1,2,3;
 4//1;
 5/5=2,38=5,53=4/2;
 8/10=2,27=262144000/1;
 9/16=-3,27=262144000/6;
 6/7=2,8=2,9=2,10=2/1;
 99/5=1,9=1/99;
 -------------------
 Title Card Required
 -------------------
 Symbolic Z-matrix:
 Charge =  0 Multiplicity = 1
 C
 C                    1    B1
 C                    2    B2       1    A1
 C                    3    B3       2    A2       1    D1       0
 C                    4    B4       3    A3       2    D2       0
 C                    5    B5       4    A4       3    D3       0
 H                    1    B6       2    A5       3    D4       0
 H                    2    B7       1    A6       6    D5       0
 H                    4    B8       3    A7       2    D6       0
 H                    5    B9       4    A8       3    D7       0
 H                    6    B10      5    A9       4    D8       0
 C                    3    B11      2    A10      1    D9       0
 C                    12   B12      3    A11      2    D10      0
 H                    13   B13      12   A12      3    D11      0
 H                    13   B14      12   A13      3    D12      0
 O                    12   B15      3    A14      2    D13      0
 F                    13   B16      12   A15      3    D14      0
       Variables:
  B1                    1.39556                  
  B2                    1.40569                  
  B3                    1.4056                   
  B4                    1.39861                  
  B5                    1.39973                  
  B6                    1.08663                  
  B7                    1.08628                  
  B8                    1.08504                  
  B9                    1.08656                  
  B10                   1.08675                  
  B11                   1.49125                  
  B12                   1.52673                  
  B13                   1.09581                  
  B14                   1.091                    
  B15                   1.22356                  
  B16                   1.39012                  
  A1                  120.02279                  
  A2                  119.87824                  
  A3                  119.76783                  
  A4                  120.2649                   
  A5                  119.89058                  
  A6                  121.12879                  
  A7                  120.59388                  
  A8                  119.71061                  
  A9                  120.00419                  
  A10                 117.97093                  
  A11                 119.5085                   
  A12                 109.71998                  
  A13                 108.15311                  
  A14                 122.01827                  
  A15                 111.86981                  
  D1                    0.65802                  
  D2                   -1.46918                  
  D3                    1.817                    
  D4                 -179.58288                  
  D5                 -179.30823                  
  D6                  179.45529                  
  D7                 -179.34196                  
  D8                  179.29229                  
  D9                 -177.91256                  
  D10                -163.57637                  
  D11                 -57.98428                  
  D12                -177.88961                  
  D13                  18.70651                  
  D14                  62.20111                  
 
                          Input orientation:                          
 ---------------------------------------------------------------------
 Center     Atomic     Atomic              Coordinates (Angstroms)
 Number     Number      Type              X           Y           Z
 ---------------------------------------------------------------------
    1          6             0        0.000000    0.000000    0.000000
    2          6             0        0.000000    0.000000    1.395563
    3          6             0        1.217080    0.000000    2.098890
    4          6             0        2.433111    0.013997    1.394057
    5          6             0        2.425367   -0.003270   -0.004426
    6          6             0        1.212631    0.003949   -0.703326
    7          1             0       -0.942058    0.006858   -0.541516
    8          1             0       -0.929755   -0.014254    1.957130
    9          1             0        3.379206    0.023032    1.925229
   10          1             0        3.366068   -0.003266   -0.548206
   11          1             0        1.211674    0.002090   -1.790079
   12          6             0        1.164124   -0.047973    3.588432
   13          6             0        2.404027    0.325027    4.397383
   14          1             0        3.240383   -0.322982    4.112095
   15          1             0        2.173072    0.190115    5.455087
   16          8             0        0.165309   -0.418134    4.190464
   17          9             0        2.783308    1.645354    4.184527
 ---------------------------------------------------------------------
                    Distance matrix (angstroms):
                    1          2          3          4          5
     1  C    0.000000
     2  C    1.395563   0.000000
     3  C    2.426236   1.405686   0.000000
     4  C    2.804215   2.433152   1.405602   0.000000
     5  C    2.425373   2.800426   2.425677   1.398611   0.000000
     6  C    1.401840   2.424010   2.802222   2.426662   1.399729
     7  H    1.086628   2.154018   3.410816   3.890792   3.410003
     8  H    2.166796   1.086280   2.151557   3.409797   3.886472
     9  H    3.889224   3.420542   2.169211   1.085044   2.152689
    10  H    3.410419   3.886986   3.409586   2.154783   1.086561
    11  H    2.161606   3.408294   3.888973   3.410391   2.159082
    12  C    3.772841   2.483175   1.491255   2.535636   3.808065
    13  C    5.022147   3.859522   2.607212   3.019528   4.414086
    14  H    5.245353   4.240749   2.872468   2.855342   4.208589
    15  H    5.875062   4.608484   3.494871   4.073156   5.468760
    16  O    4.214517   2.830836   2.378180   3.626231   4.782999
    17  F    5.288125   4.269932   3.083852   3.251260   4.515907
                    6          7          8          9         10
     6  C    0.000000
     7  H    2.160758   0.000000
     8  H    3.415871   2.498765   0.000000
     9  H    3.406422   4.975782   4.309240   0.000000
    10  H    2.159029   4.308144   4.973019   2.473609   0.000000
    11  H    1.086755   2.489477   4.315966   4.301411   2.486703
    12  C    4.292346   4.636321   2.654545   2.770897   4.686398
    13  C    5.247832   5.974130   4.145364   2.674644   5.048975
    14  H    5.235165   6.265597   4.704173   2.218419   4.672946
    15  H    6.235636   6.759945   4.680278   3.733976   6.123737
    16  O    5.022372   4.878372   2.519933   3.956646   5.733408
    17  F    5.390023   6.236867   4.637072   2.844548   5.045425
                   11         12         13         14         15
    11  H    0.000000
    12  C    5.378954   0.000000
    13  C    6.309570   1.526725   0.000000
    14  H    6.249559   2.158867   1.095809   0.000000
    15  H    7.311092   2.135196   1.090999   1.790544   0.000000
    16  O    6.085915   1.223558   2.367902   3.077544   2.449561
    17  F    6.392673   2.417529   1.390117   2.022007   2.025940
                   16         17
    16  O    0.000000
    17  F    3.333457   0.000000
 Stoichiometry    C8H7FO
 Framework group  C1[X(C8H7FO)]
 Deg. of freedom    45
 Full point group                 C1      NOp   1
 Largest Abelian subgroup         C1      NOp   1
 Largest concise Abelian subgroup C1      NOp   1
                         Standard orientation:                         
 ---------------------------------------------------------------------
 Center     Atomic     Atomic              Coordinates (Angstroms)
 Number     Number      Type              X           Y           Z
 ---------------------------------------------------------------------
    1          6             0        2.395591    0.909174    0.366334
    2          6             0        1.038480    1.221928    0.276723
    3          6             0        0.113763    0.236704   -0.110813
    4          6             0        0.556888   -1.066764   -0.394233
    5          6             0        1.920501   -1.368398   -0.318790
    6          6             0        2.839163   -0.388143    0.074152
    7          1             0        3.107703    1.670625    0.672680
    8          1             0        0.678072    2.224542    0.488565
    9          1             0       -0.147924   -1.838470   -0.685834
   10          1             0        2.263203   -2.373587   -0.548496
   11          1             0        3.896391   -0.630308    0.142423
   12          6             0       -1.318345    0.632760   -0.237494
   13          6             0       -2.396295   -0.447523   -0.281097
   14          1             0       -2.204397   -1.127764   -1.118500
   15          1             0       -3.362528    0.041576   -0.413217
   16          8             0       -1.660544    1.802130   -0.349592
   17          9             0       -2.427181   -1.195787    0.890045
 ---------------------------------------------------------------------
 Rotational constants (GHZ):      2.5454308      0.9253615      0.7314767
 Standard basis: 6-311+G(d,p) (5D, 7F)
 There are   262 symmetry adapted basis functions of A   symmetry.
 Integral buffers will be    262144 words long.
 Raffenetti 1 integral format.
 Two-electron integral symmetry is turned on.
   262 basis functions,   416 primitive gaussians,   272 cartesian basis functions
    36 alpha electrons       36 beta electrons
       nuclear repulsion energy       483.7346330613 Hartrees.
 NAtoms=   17 NActive=   17 NUniq=   17 SFac= 1.00D+00 NAtFMM=   60 Big=F
 ------------------------------------------------------------------------------
 United Atom Topological Model (UA0  parameters set).
  Nord Group  Hybr  Charge Alpha Radius          Bonded to
    1   CH    *     0.00   1.00  2.125   C2   [s]  C6   [s]
    2   CH    *     0.00   1.00  2.125   C1   [s]  C3   [s]
    3   C     *     0.00   1.00  1.925   C2   [s]  C4   [s]  C12  [s]
    4   CH    *     0.00   1.00  2.125   C3   [s]  C5   [s]
    5   CH    *     0.00   1.00  2.125   C4   [s]  C6   [s]
    6   CH    *     0.00   1.00  2.125   C1   [s]  C5   [s]
   12   C     *     0.00   1.00  1.925   C3   [s]  C13  [s]  O16  [d]
   13   CH2   *     0.00   1.00  2.325   C12  [s]  F17  [s]
   16   O     *     0.00   1.00  1.750   C12  [d]
   17   F     *     0.00   1.00  1.682   C13  [s]
 ------------------------------------------------------------------------------
 Polarizable Continuum Model (PCM)
 =================================
 Model                : PCM.
 Atomic radii         : UA0 (Simple United Atom Topological Model).
 Polarization charges : Total charges.
 Charge compensation  : None.
 Solution method      : Matrix inversion.
 Cavity               : GePol (RMin=0.200 OFac=0.890).
                        Default sphere list used, NSphG=   10.
                        Tesserae with average area of 0.200 Ang**2.
 Solvent              : Ethanol, Eps=  24.550000.
 ------------------------------------------------------------------------------
 One-electron integrals computed using PRISM.
 NBasis=   262 RedAO= T  NBF=   262
 NBsUse=   262 1.00D-06 NBFU=   262
 Harris functional with IExCor=  205 diagonalized for initial guess.
 ExpMin= 4.38D-02 ExpMax= 1.14D+04 ExpMxC= 1.72D+03 IAcc=2 IRadAn=         4 AccDes= 0.00D+00
 HarFok:  IExCor= 205 AccDes= 0.00D+00 IRadAn=         4 IDoV=1
 ScaDFX=  1.000000  1.000000  1.000000  1.000000
 Initial guess orbital symmetries:
       Occupied  (A) (A) (A) (A) (A) (A) (A) (A) (A) (A) (A) (A)
                 (A) (A) (A) (A) (A) (A) (A) (A) (A) (A) (A) (A)
                 (A) (A) (A) (A) (A) (A) (A) (A) (A) (A) (A) (A)
       Virtual   (A) (A) (A) (A) (A) (A) (A) (A) (A) (A) (A) (A)
                 (A) (A) (A) (A) (A) (A) (A) (A) (A) (A) (A) (A)
                 (A) (A) (A) (A) (A) (A) (A) (A) (A) (A) (A) (A)
                 (A) (A) (A) (A) (A) (A) (A) (A) (A) (A) (A) (A)
                 (A) (A) (A) (A) (A) (A) (A) (A) (A) (A) (A) (A)
                 (A) (A) (A) (A) (A) (A) (A) (A) (A) (A) (A) (A)
                 (A) (A) (A) (A) (A) (A) (A) (A) (A) (A) (A) (A)
                 (A) (A) (A) (A) (A) (A) (A) (A) (A) (A) (A) (A)
                 (A) (A) (A) (A) (A) (A) (A) (A) (A) (A) (A) (A)
                 (A) (A) (A) (A) (A) (A) (A) (A) (A) (A) (A) (A)
                 (A) (A) (A) (A) (A) (A) (A) (A) (A) (A) (A) (A)
                 (A) (A) (A) (A) (A) (A) (A) (A) (A) (A) (A) (A)
                 (A) (A) (A) (A) (A) (A) (A) (A) (A) (A) (A) (A)
                 (A) (A) (A) (A) (A) (A) (A) (A) (A) (A) (A) (A)
                 (A) (A) (A) (A) (A) (A) (A) (A) (A) (A) (A) (A)
                 (A) (A) (A) (A) (A) (A) (A) (A) (A) (A) (A) (A)
                 (A) (A) (A) (A) (A) (A) (A) (A) (A) (A) (A) (A)
                 (A) (A) (A) (A) (A) (A) (A) (A) (A) (A) (A) (A)
                 (A) (A) (A) (A) (A) (A) (A) (A) (A) (A)
 The electronic state of the initial guess is 1-A.
 Requested convergence on RMS density matrix=1.00D-08 within 128 cycles.
 Requested convergence on MAX density matrix=1.00D-06.
 Requested convergence on             energy=1.00D-06.
 No special actions if energy rises.
 Warning! T( 832, 644)=0.13773533D+02 is big!
          T( 832, 832)=0.10552110D+02 T( 644, 644)=0.10536817D+02
 Warning! T( 644, 832)=0.13633286D+02 is big!
          T( 644, 644)=0.10536817D+02 T( 832, 832)=0.10552110D+02
 Error on total polarization charges =  0.01903
 SCF Done:  E(RHF) =  -481.449691173     A.U. after   16 cycles
             Convg  =    0.5754D-08             -V/T =  2.0014
             S**2   =   0.0000
 --------------------------------------------------------------------
 Variational PCM results
 =======================
 <psi(f)|   H    |psi(f)>                     (a.u.) =    -481.431740
 <psi(f)|H+V(f)/2|psi(f)>                     (a.u.) =    -481.449691
 Total free energy in solution:
  with all non electrostatic terms            (a.u.) =    -481.445396
 --------------------------------------------------------------------
 (Polarized solute)-Solvent               (kcal/mol) =     -11.26
 --------------------------------------------------------------------
 Cavitation energy                        (kcal/mol) =      14.95
 Dispersion energy                        (kcal/mol) =     -13.22
 Repulsion energy                         (kcal/mol) =       0.97
 Total non electrostatic                  (kcal/mol) =       2.70
 --------------------------------------------------------------------
 Partition over spheres:
 Sphere  on Atom  Surface  Charge   GEl     GCav    GDR
    1      C1      17.32  -0.033   -0.86    1.71   -1.57
    2      C2      13.68  -0.023   -0.43    1.68   -1.43
    3      C3       0.82   0.001    0.00    0.25   -0.06
    4      C4      10.89  -0.016   -0.54    1.49   -1.09
    5      C5      17.31  -0.034   -0.96    1.71   -1.59
    6      C6      17.36  -0.045   -1.04    1.72   -1.55
    7      C12      1.48  -0.011   -0.02    0.34   -0.13
    8      C13     29.67  -0.147   -1.36    2.86   -2.28
    9      O16     14.68   0.175   -3.30    1.76   -1.40
   10      F17     11.83   0.097   -1.12    1.42   -1.15
 Added spheres:    38.17   0.017   -1.63    0.00    0.00
 --------------------------------------------------------------------
 After PCM corrections, the SCF energy is  -481.449691173     a.u.
 --------------------------------------------------------------------
 ExpMin= 4.38D-02 ExpMax= 1.14D+04 ExpMxC= 1.72D+03 IAcc=3 IRadAn=         5 AccDes= 0.00D+00
 HarFok:  IExCor= 205 AccDes= 0.00D+00 IRadAn=         5 IDoV=1
 ScaDFX=  1.000000  1.000000  1.000000  1.000000
 Range of M.O.s used for correlation:    11   262
 NBasis=   262 NAE=    36 NBE=    36 NFC=    10 NFV=     0
 NROrb=    252 NOA=    26 NOB=    26 NVA=   226 NVB=   226

 **** Warning!!: The largest alpha MO coefficient is  0.17845617D+03

 Disk-based method using OVN memory for 13 occupieds at a time.
 Estimated scratch disk usage=   255716674 words.
 Actual    scratch disk usage=   255383362 words.
 JobTyp=1 Pass  1:  I=   1 to  13 NPSUse=  1 ParTrn=F ParDer=F DoDerP=F.
 JobTyp=1 Pass  2:  I=  14 to  26 NPSUse=  1 ParTrn=F ParDer=F DoDerP=F.
 Spin components of T(2) and E(2):
     alpha-alpha T2 =       0.6759008054D-01 E2=     -0.1992346696D+00
     alpha-beta  T2 =       0.3549516238D+00 E2=     -0.1099561711D+01
     beta-beta   T2 =       0.6759008054D-01 E2=     -0.1992346696D+00
 ANorm=    0.1220709542D+01
 E2 =    -0.1498031050D+01 EUMP2 =    -0.48294772222339D+03

 **********************************************************************

            Population analysis using the SCF density.

 **********************************************************************

 Orbital symmetries:
       Occupied  (A) (A) (A) (A) (A) (A) (A) (A) (A) (A) (A) (A)
                 (A) (A) (A) (A) (A) (A) (A) (A) (A) (A) (A) (A)
                 (A) (A) (A) (A) (A) (A) (A) (A) (A) (A) (A) (A)
       Virtual   (A) (A) (A) (A) (A) (A) (A) (A) (A) (A) (A) (A)
                 (A) (A) (A) (A) (A) (A) (A) (A) (A) (A) (A) (A)
                 (A) (A) (A) (A) (A) (A) (A) (A) (A) (A) (A) (A)
                 (A) (A) (A) (A) (A) (A) (A) (A) (A) (A) (A) (A)
                 (A) (A) (A) (A) (A) (A) (A) (A) (A) (A) (A) (A)
                 (A) (A) (A) (A) (A) (A) (A) (A) (A) (A) (A) (A)
                 (A) (A) (A) (A) (A) (A) (A) (A) (A) (A) (A) (A)
                 (A) (A) (A) (A) (A) (A) (A) (A) (A) (A) (A) (A)
                 (A) (A) (A) (A) (A) (A) (A) (A) (A) (A) (A) (A)
                 (A) (A) (A) (A) (A) (A) (A) (A) (A) (A) (A) (A)
                 (A) (A) (A) (A) (A) (A) (A) (A) (A) (A) (A) (A)
                 (A) (A) (A) (A) (A) (A) (A) (A) (A) (A) (A) (A)
                 (A) (A) (A) (A) (A) (A) (A) (A) (A) (A) (A) (A)
                 (A) (A) (A) (A) (A) (A) (A) (A) (A) (A) (A) (A)
                 (A) (A) (A) (A) (A) (A) (A) (A) (A) (A) (A) (A)
                 (A) (A) (A) (A) (A) (A) (A) (A) (A) (A) (A) (A)
                 (A) (A) (A) (A) (A) (A) (A) (A) (A) (A) (A) (A)
                 (A) (A) (A) (A) (A) (A) (A) (A) (A) (A) (A) (A)
                 (A) (A) (A) (A) (A) (A) (A) (A) (A) (A)
 The electronic state is 1-A.
 Alpha  occ. eigenvalues --  -26.30704 -20.57334 -11.36226 -11.33103 -11.26123
 Alpha  occ. eigenvalues --  -11.25989 -11.25547 -11.25492 -11.24717 -11.24636
 Alpha  occ. eigenvalues --   -1.61569  -1.41188  -1.16834  -1.05772  -1.02938
 Alpha  occ. eigenvalues --   -1.00198  -0.87576  -0.83978  -0.78308  -0.74017
 Alpha  occ. eigenvalues --   -0.71505  -0.71367  -0.69171  -0.65877  -0.63588
 Alpha  occ. eigenvalues --   -0.62007  -0.59917  -0.59406  -0.56467  -0.54012
 Alpha  occ. eigenvalues --   -0.52454  -0.50442  -0.50382  -0.44214  -0.35331
 Alpha  occ. eigenvalues --   -0.34844
 Alpha virt. eigenvalues --    0.05409   0.06827   0.07933   0.08320   0.09267
 Alpha virt. eigenvalues --    0.09681   0.10146   0.10273   0.11986   0.12343
 Alpha virt. eigenvalues --    0.12685   0.12991   0.14251   0.15093   0.16283
 Alpha virt. eigenvalues --    0.16305   0.17402   0.17603   0.19081   0.20568
 Alpha virt. eigenvalues --    0.21442   0.21829   0.22448   0.22860   0.23007
 Alpha virt. eigenvalues --    0.24171   0.25030   0.26194   0.27268   0.27906
 Alpha virt. eigenvalues --    0.28494   0.29191   0.30108   0.30482   0.31047
 Alpha virt. eigenvalues --    0.32280   0.32558   0.33053   0.34223   0.34433
 Alpha virt. eigenvalues --    0.35499   0.36311   0.36750   0.37724   0.39486
 Alpha virt. eigenvalues --    0.40112   0.41554   0.42703   0.43090   0.45653
 Alpha virt. eigenvalues --    0.46677   0.47376   0.47690   0.48419   0.49355
 Alpha virt. eigenvalues --    0.50700   0.53092   0.56663   0.61031   0.63678
 Alpha virt. eigenvalues --    0.66000   0.68880   0.70744   0.71216   0.71624
 Alpha virt. eigenvalues --    0.72349   0.72845   0.74389   0.75427   0.77687
 Alpha virt. eigenvalues --    0.79434   0.81113   0.82267   0.83273   0.84495
 Alpha virt. eigenvalues --    0.85430   0.86395   0.87877   0.88788   0.89733
 Alpha virt. eigenvalues --    0.91380   0.92040   0.93381   0.94518   0.96340
 Alpha virt. eigenvalues --    0.98828   1.00183   1.00845   1.04007   1.05853
 Alpha virt. eigenvalues --    1.07022   1.07817   1.09411   1.12396   1.13592
 Alpha virt. eigenvalues --    1.14771   1.20295   1.22065   1.23484   1.24713
 Alpha virt. eigenvalues --    1.27528   1.30623   1.33033   1.35481   1.37633
 Alpha virt. eigenvalues --    1.40085   1.40948   1.44582   1.48577   1.51387
 Alpha virt. eigenvalues --    1.54293   1.62117   1.66395   1.67544   1.69186
 Alpha virt. eigenvalues --    1.72572   1.74484   1.75495   1.76883   1.77989
 Alpha virt. eigenvalues --    1.81055   1.82474   1.82666   1.83688   1.86915
 Alpha virt. eigenvalues --    1.89962   1.90793   1.91882   1.94347   1.96225
 Alpha virt. eigenvalues --    1.99017   2.00752   2.02335   2.03143   2.05025
 Alpha virt. eigenvalues --    2.05846   2.09763   2.15854   2.17706   2.20353
 Alpha virt. eigenvalues --    2.21810   2.23216   2.24716   2.26032   2.27049
 Alpha virt. eigenvalues --    2.27518   2.30736   2.31190   2.36715   2.37523
 Alpha virt. eigenvalues --    2.44563   2.47560   2.49118   2.56088   2.61353
 Alpha virt. eigenvalues --    2.65373   2.72672   2.73804   2.74970   2.76066
 Alpha virt. eigenvalues --    2.80556   2.84484   2.90398   2.94407   2.97201
 Alpha virt. eigenvalues --    3.00238   3.00646   3.02702   3.04806   3.05622
 Alpha virt. eigenvalues --    3.05907   3.08549   3.11350   3.14167   3.17858
 Alpha virt. eigenvalues --    3.18637   3.20336   3.23483   3.24978   3.27535
 Alpha virt. eigenvalues --    3.29752   3.31173   3.33857   3.42730   3.47080
 Alpha virt. eigenvalues --    3.53907   3.60067   3.61623   3.72939   3.75262
 Alpha virt. eigenvalues --    3.78143   3.86111   3.90398   3.92155   3.98444
 Alpha virt. eigenvalues --    4.00491   4.10466   4.12709   4.24535   4.26453
 Alpha virt. eigenvalues --    4.38067   4.39619   4.43196   4.55467   4.55892
 Alpha virt. eigenvalues --    4.57054   4.61642   4.77328   5.25615   5.29441
 Alpha virt. eigenvalues --    5.60883   5.75582   6.26945   6.99325   7.01169
 Alpha virt. eigenvalues --    7.26131  24.74338  24.93188  24.98536  25.08872
 Alpha virt. eigenvalues --   25.09311  25.19866  25.23236  25.32236  51.67602
 Alpha virt. eigenvalues --   68.77984
          Condensed to atoms (all electrons):
              1          2          3          4          5          6
     1  C    6.023840  -0.799629   0.340712   0.149028   0.098498   0.317455
     2  C   -0.799629  12.640625  -2.626114  -4.557019  -0.259244   0.323950
     3  C    0.340712  -2.626114  13.158056  -0.759887  -0.347870  -1.024971
     4  C    0.149028  -4.557019  -0.759887  12.104282  -0.206751   0.279356
     5  C    0.098498  -0.259244  -0.347870  -0.206751   6.190451   0.328058
     6  C    0.317455   0.323950  -1.024971   0.279356   0.328058   5.486957
     7  H    0.422532  -0.046951   0.019367  -0.004224  -0.005484  -0.018611
     8  H   -0.017213   0.387566  -0.006775  -0.009407   0.001198  -0.007176
     9  H    0.002413  -0.031773  -0.030059   0.435046  -0.020831  -0.014911
    10  H   -0.003527  -0.005492   0.014192  -0.067159   0.441005  -0.012976
    11  H   -0.002953  -0.028376   0.021006  -0.033527  -0.005108   0.421702
    12  C   -0.241317   0.690177  -4.632353   0.278267   0.290395   0.142570
    13  C   -0.049314  -0.114527   0.598256  -0.237172  -0.127942  -0.026710
    14  H   -0.005323   0.027826  -0.028840  -0.048039   0.008874   0.000936
    15  H    0.002803  -0.003475   0.011185   0.011053   0.003987  -0.000311
    16  O    0.030158   0.096705  -0.093232  -0.138563  -0.005637  -0.007025
    17  F    0.003035   0.004934   0.190712  -0.062595  -0.013051  -0.000922
              7          8          9         10         11         12
     1  C    0.422532  -0.017213   0.002413  -0.003527  -0.002953  -0.241317
     2  C   -0.046951   0.387566  -0.031773  -0.005492  -0.028376   0.690177
     3  C    0.019367  -0.006775  -0.030059   0.014192   0.021006  -4.632353
     4  C   -0.004224  -0.009407   0.435046  -0.067159  -0.033527   0.278267
     5  C   -0.005484   0.001198  -0.020831   0.441005  -0.005108   0.290395
     6  C   -0.018611  -0.007176  -0.014911  -0.012976   0.421702   0.142570
     7  H    0.446366  -0.002873   0.000016  -0.000056  -0.003159   0.006771
     8  H   -0.002873   0.433236   0.000000   0.000013  -0.000051   0.030677
     9  H    0.000016   0.000000   0.448815  -0.002993  -0.000063   0.041678
    10  H   -0.000056   0.000013  -0.002993   0.445253  -0.003178   0.008023
    11  H   -0.003159  -0.000051  -0.000063  -0.003178   0.441222   0.002677
    12  C    0.006771   0.030677   0.041678   0.008023   0.002677  11.173625
    13  C   -0.000390  -0.003295  -0.013521  -0.000274  -0.000330  -1.924227
    14  H    0.000000  -0.000024  -0.001774   0.000005   0.000000   0.014012
    15  H    0.000000   0.000025   0.000456  -0.000001   0.000000  -0.044081
    16  O    0.000011   0.002235  -0.000340   0.000009   0.000004   0.366642
    17  F   -0.000001   0.000021   0.001133  -0.000010   0.000001  -0.303583
             13         14         15         16         17
     1  C   -0.049314  -0.005323   0.002803   0.030158   0.003035
     2  C   -0.114527   0.027826  -0.003475   0.096705   0.004934
     3  C    0.598256  -0.028840   0.011185  -0.093232   0.190712
     4  C   -0.237172  -0.048039   0.011053  -0.138563  -0.062595
     5  C   -0.127942   0.008874   0.003987  -0.005637  -0.013051
     6  C   -0.026710   0.000936  -0.000311  -0.007025  -0.000922
     7  H   -0.000390   0.000000   0.000000   0.000011  -0.000001
     8  H   -0.003295  -0.000024   0.000025   0.002235   0.000021
     9  H   -0.013521  -0.001774   0.000456  -0.000340   0.001133
    10  H   -0.000274   0.000005  -0.000001   0.000009  -0.000010
    11  H   -0.000330   0.000000   0.000000   0.000004   0.000001
    12  C   -1.924227   0.014012  -0.044081   0.366642  -0.303583
    13  C    7.217620   0.413701   0.410832  -0.063014   0.276491
    14  H    0.413701   0.483617  -0.023875   0.006789  -0.042801
    15  H    0.410832  -0.023875   0.464399  -0.000358  -0.031336
    16  O   -0.063014   0.006789  -0.000358   8.198360   0.004007
    17  F    0.276491  -0.042801  -0.031336   0.004007   9.192845
 Mulliken atomic charges:
              1
     1  C   -0.271199
     2  C    0.300818
     3  C    1.196613
     4  C   -1.132688
     5  C   -0.370550
     6  C   -0.187370
     7  H    0.186687
     8  H    0.191843
     9  H    0.186706
    10  H    0.187165
    11  H    0.190133
    12  C    0.100046
    13  C   -0.356184
    14  H    0.194915
    15  H    0.198696
    16  O   -0.396751
    17  F   -0.218879
 Sum of Mulliken charges=   0.00000
 Atomic charges with hydrogens summed into heavy atoms:
              1
     1  C   -0.084513
     2  C    0.492661
     3  C    1.196613
     4  C   -0.945982
     5  C   -0.183385
     6  C    0.002763
     7  H    0.000000
     8  H    0.000000
     9  H    0.000000
    10  H    0.000000
    11  H    0.000000
    12  C    0.100046
    13  C    0.037427
    14  H    0.000000
    15  H    0.000000
    16  O   -0.396751
    17  F   -0.218879
 Sum of Mulliken charges=   0.00000
 Electronic spatial extent (au):  <R**2>=  1516.1613
 Charge=     0.0000 electrons
 Dipole moment (field-independent basis, Debye):
    X=     2.8752    Y=    -2.7367    Z=    -1.6330  Tot=     4.2922
 Quadrupole moment (field-independent basis, Debye-Ang):
   XX=   -50.1901   YY=   -60.4461   ZZ=   -61.4243
   XY=     3.6623   XZ=     5.6155   YZ=     6.9717
 Traceless Quadrupole moment (field-independent basis, Debye-Ang):
   XX=     7.1634   YY=    -3.0926   ZZ=    -4.0708
   XY=     3.6623   XZ=     5.6155   YZ=     6.9717
 Octapole moment (field-independent basis, Debye-Ang**2):
  XXX=     3.4113  YYY=   -20.3074  ZZZ=     2.6720  XYY=    17.3825
  XXY=    -9.1860  XXZ=    -5.3028  XZZ=   -13.9138  YZZ=    -0.5622
  YYZ=     0.9872  XYZ=    -4.3949
 Hexadecapole moment (field-independent basis, Debye-Ang**3):
 XXXX= -1168.3449 YYYY=  -476.5179 ZZZZ=  -128.9782 XXXY=     9.2362
 XXXZ=    34.4834 YYYX=    34.9853 YYYZ=    19.4186 ZZZX=    -7.3143
 ZZZY=    -7.1890 XXYY=  -313.3532 XXZZ=  -263.1440 YYZZ=  -104.0474
 XXYZ=    27.3159 YYXZ=    -0.5761 ZZXY=     5.3198
 N-N= 4.837346330613D+02 E-N=-2.097975847009D+03  KE= 4.807763814114D+02
 1|1|UNPC-UNK|SP|RMP2-FC|6-311+G(d,p)|C8H7F1O1|PCUSER|15-Oct-2017|0||# 
 MP2/6-311+G(D,P) SCRF=(SOLVENT=ETHANOL) GEOM=CONNECTIVITY||Title Card 
 Required||0,1|C|C,1,1.39556268|C,2,1.40568598,1,120.02279233|C,3,1.405
 60202,2,119.87823613,1,0.65802085,0|C,4,1.39861123,3,119.76782685,2,-1
 .46918199,0|C,5,1.39972925,4,120.26489517,3,1.81700468,0|H,1,1.0866279
 2,2,119.89057661,3,-179.58287899,0|H,2,1.08628034,1,121.1287868,6,-179
 .3082317,0|H,4,1.08504375,3,120.59388387,2,179.45528965,0|H,5,1.086560
 93,4,119.71061231,3,-179.34196181,0|H,6,1.08675481,5,120.0041944,4,179
 .29229459,0|C,3,1.49125451,2,117.97092773,1,-177.91255823,0|C,12,1.526
 72507,3,119.50850487,2,-163.57636581,0|H,13,1.09580871,12,109.71998443
 ,3,-57.98427916,0|H,13,1.09099932,12,108.15310582,3,-177.88960938,0|O,
 12,1.22355759,3,122.01827182,2,18.70650639,0|F,13,1.39011742,12,111.86
 981452,3,62.20111134,0||Version=x86-Win32-G03RevB.05|State=1-A|HF=-481
 .4496912|MP2=-482.9477222|RMSD=5.754e-009|PG=C01 [X(C8H7F1O1)]||@


 IF YOU GET CONFUSED, LOGIC OUT YOUR DILEMMA

           --  PICKER X-RAY CORP.    DIGITAL PRINTER MANUAL CA. 1964
 Job cpu time:  0 days  0 hours  6 minutes 50.0 seconds.
 File lengths (MBytes):  RWF=   2050 Int=      0 D2E=      0 Chk=     17 Scr=      1
 Normal termination of Gaussian 03 at Sun Oct 15 17:37:35 2017.
