# Supplementary material for: Conformational preferences of α-fluoroketones may influence their reactivity
Source: Beilstein J Org Chem. 2017 Dec 29;13:2915–21. doi: 10.3762/bjoc.13.284 (PMC5753061; doi:10.3762/bjoc.13.284)
Supplement: File 2 — Details of computational conformational analysis. [file Beilstein_J_Org_Chem-13-2915-s002.zip › Computation/CH2F130.out]

 Entering Link 1 = C:\G03W\l1.exe PID=      5064.
  
 Copyright (c) 1988,1990,1992,1993,1995,1998,2003, Gaussian, Inc.
                  All Rights Reserved.
  
 This is the Gaussian(R) 03 program.  It is based on the
 the Gaussian(R) 98 system (copyright 1998, Gaussian, Inc.),
 the Gaussian(R) 94 system (copyright 1995, Gaussian, Inc.),
 the Gaussian 92(TM) system (copyright 1992, Gaussian, Inc.),
 the Gaussian 90(TM) system (copyright 1990, Gaussian, Inc.),
 the Gaussian 88(TM) system (copyright 1988, Gaussian, Inc.),
 the Gaussian 86(TM) system (copyright 1986, Carnegie Mellon
 University), and the Gaussian 82(TM) system (copyright 1983,
 Carnegie Mellon University). Gaussian is a federally registered
 trademark of Gaussian, Inc.
  
 This software contains proprietary and confidential information,
 including trade secrets, belonging to Gaussian, Inc.
  
 This software is provided under written license and may be
 used, copied, transmitted, or stored only in accord with that
 written license.
  
 The following legend is applicable only to US Government
 contracts under DFARS:
  
                    RESTRICTED RIGHTS LEGEND
  
 Use, duplication or disclosure by the US Government is subject
 to restrictions as set forth in subparagraph (c)(1)(ii) of the
 Rights in Technical Data and Computer Software clause at DFARS
 252.227-7013.
  
 Gaussian, Inc.
 Carnegie Office Park, Building 6, Pittsburgh, PA 15106 USA
  
 The following legend is applicable only to US Government
 contracts under FAR:
  
                    RESTRICTED RIGHTS LEGEND
  
 Use, reproduction and disclosure by the US Government is subject
 to restrictions as set forth in subparagraph (c) of the
 Commercial Computer Software - Restricted Rights clause at FAR
 52.227-19.
  
 Gaussian, Inc.
 Carnegie Office Park, Building 6, Pittsburgh, PA 15106 USA
  
  
 ---------------------------------------------------------------
 Warning -- This program may not be used in any manner that
 competes with the business of Gaussian, Inc. or will provide
 assistance to any competitor of Gaussian, Inc.  The licensee
 of this program is prohibited from giving any competitor of
 Gaussian, Inc. access to this program.  By using this program,
 the user acknowledges that Gaussian, Inc. is engaged in the
 business of creating and licensing software in the field of
 computational chemistry and represents and warrants to the
 licensee that it is not a competitor of Gaussian, Inc. and that
 it will not use this program in any manner prohibited above.
 ---------------------------------------------------------------
  

 Cite this work as:
 Gaussian 03, Revision B.05,
 M. J. Frisch, G. W. Trucks, H. B. Schlegel, G. E. Scuseria, 
 M. A. Robb, J. R. Cheeseman, J. A. Montgomery, Jr., T. Vreven, 
 K. N. Kudin, J. C. Burant, J. M. Millam, S. S. Iyengar, J. Tomasi, 
 V. Barone, B. Mennucci, M. Cossi, G. Scalmani, N. Rega, 
 G. A. Petersson, H. Nakatsuji, M. Hada, M. Ehara, K. Toyota, 
 R. Fukuda, J. Hasegawa, M. Ishida, T. Nakajima, Y. Honda, O. Kitao, 
 H. Nakai, M. Klene, X. Li, J. E. Knox, H. P. Hratchian, J. B. Cross, 
 C. Adamo, J. Jaramillo, R. Gomperts, R. E. Stratmann, O. Yazyev, 
 A. J. Austin, R. Cammi, C. Pomelli, J. W. Ochterski, P. Y. Ayala, 
 K. Morokuma, G. A. Voth, P. Salvador, J. J. Dannenberg, 
 V. G. Zakrzewski, S. Dapprich, A. D. Daniels, M. C. Strain, 
 O. Farkas, D. K. Malick, A. D. Rabuck, K. Raghavachari, 
 J. B. Foresman, J. V. Ortiz, Q. Cui, A. G. Baboul, S. Clifford, 
 J. Cioslowski, B. B. Stefanov, G. Liu, A. Liashenko, P. Piskorz, 
 I. Komaromi, R. L. Martin, D. J. Fox, T. Keith, M. A. Al-Laham, 
 C. Y. Peng, A. Nanayakkara, M. Challacombe, P. M. W. Gill, 
 B. Johnson, W. Chen, M. W. Wong, C. Gonzalez, and J. A. Pople, 
 Gaussian, Inc., Pittsburgh PA, 2003.
 
 **********************************************
 Gaussian 03:  x86-Win32-G03RevB.05  8-Nov-2003
                  03-Aug-2017 
 **********************************************
 %chk=CH2F.chk
 %mem=6MW
 %nproc=1
 Will use up to    1 processors via shared memory.
 Default route:  MaxDisk=2000MB
 ------------------------------------
 # mp2/6-311+g(d,p) geom=connectivity
 ------------------------------------
 1/38=1,57=2/1;
 2/17=6,18=5,40=1/2;
 3/5=4,6=6,7=111,11=9,16=1,25=1,30=1/1,2,3;
 4//1;
 5/5=2,38=5/2;
 8/10=2,27=262144000/1;
 9/16=-3,27=262144000/6;
 6/7=2,8=2,9=2,10=2/1;
 99/5=1,9=1/99;
 -------------------
 Title Card Required
 -------------------
 Symbolic Z-matrix:
 Charge =  0 Multiplicity = 1
 C
 C                    1    B1
 C                    2    B2       1    A1
 C                    3    B3       2    A2       1    D1       0
 C                    4    B4       3    A3       2    D2       0
 C                    5    B5       4    A4       3    D3       0
 H                    1    B6       2    A5       3    D4       0
 H                    2    B7       1    A6       6    D5       0
 H                    4    B8       3    A7       2    D6       0
 H                    5    B9       4    A8       3    D7       0
 H                    6    B10      5    A9       4    D8       0
 C                    3    B11      2    A10      1    D9       0
 C                    12   B12      3    A11      2    D10      0
 H                    13   B13      12   A12      3    D11      0
 H                    13   B14      12   A13      3    D12      0
 O                    12   B15      3    A14      2    D13      0
 F                    13   B16      12   A15      3    D14      0
       Variables:
  B1                    1.39556                  
  B2                    1.40569                  
  B3                    1.4056                   
  B4                    1.39861                  
  B5                    1.39973                  
  B6                    1.08663                  
  B7                    1.08628                  
  B8                    1.08504                  
  B9                    1.08656                  
  B10                   1.08675                  
  B11                   1.49125                  
  B12                   1.52673                  
  B13                   1.09581                  
  B14                   1.091                    
  B15                   1.22356                  
  B16                   1.39012                  
  A1                  120.02279                  
  A2                  119.87824                  
  A3                  119.76783                  
  A4                  120.2649                   
  A5                  119.89058                  
  A6                  121.12879                  
  A7                  120.59388                  
  A8                  119.71061                  
  A9                  120.00419                  
  A10                 117.97093                  
  A11                 119.5085                   
  A12                 109.71998                  
  A13                 108.15311                  
  A14                 122.01827                  
  A15                 111.86981                  
  D1                    0.65802                  
  D2                   -1.46918                  
  D3                    1.817                    
  D4                 -179.58288                  
  D5                 -179.30823                  
  D6                  179.45529                  
  D7                 -179.34196                  
  D8                  179.29229                  
  D9                 -177.91256                  
  D10                -163.57637                  
  D11                 -67.98428                  
  D12                 172.11039                  
  D13                  18.70651                  
  D14                  52.20111                  
 
                          Input orientation:                          
 ---------------------------------------------------------------------
 Center     Atomic     Atomic              Coordinates (Angstroms)
 Number     Number      Type              X           Y           Z
 ---------------------------------------------------------------------
    1          6             0        0.000000    0.000000    0.000000
    2          6             0        0.000000    0.000000    1.395563
    3          6             0        1.217080    0.000000    2.098890
    4          6             0        2.433111    0.013997    1.394057
    5          6             0        2.425367   -0.003270   -0.004426
    6          6             0        1.212631    0.003949   -0.703326
    7          1             0       -0.942058    0.006858   -0.541516
    8          1             0       -0.929755   -0.014254    1.957130
    9          1             0        3.379206    0.023032    1.925229
   10          1             0        3.366068   -0.003266   -0.548206
   11          1             0        1.211674    0.002090   -1.790079
   12          6             0        1.164124   -0.047973    3.588432
   13          6             0        2.404027    0.325027    4.397383
   14          1             0        3.184719   -0.428951    4.246274
   15          1             0        2.123489    0.363839    5.450982
   16          8             0        0.165309   -0.418134    4.190464
   17          9             0        2.914448    1.562302    4.021820
 ---------------------------------------------------------------------
                    Distance matrix (angstroms):
                    1          2          3          4          5
     1  C    0.000000
     2  C    1.395563   0.000000
     3  C    2.426236   1.405686   0.000000
     4  C    2.804215   2.433152   1.405602   0.000000
     5  C    2.425373   2.800426   2.425677   1.398611   0.000000
     6  C    1.401840   2.424010   2.802222   2.426662   1.399729
     7  H    1.086628   2.154018   3.410816   3.890792   3.410003
     8  H    2.166796   1.086280   2.151557   3.409797   3.886472
     9  H    3.889224   3.420542   2.169211   1.085044   2.152689
    10  H    3.410419   3.886986   3.409586   2.154783   1.086561
    11  H    2.161606   3.408294   3.888973   3.410391   2.159082
    12  C    3.772841   2.483175   1.491255   2.535636   3.808065
    13  C    5.022147   3.859522   2.607212   3.019528   4.414086
    14  H    5.325155   4.295694   2.943953   2.982660   4.338925
    15  H    5.861296   4.592168   3.491486   4.083736   5.476073
    16  O    4.214517   2.830836   2.378180   3.626231   4.782999
    17  F    5.206710   4.222798   3.003249   3.087730   4.347514
                    6          7          8          9         10
     6  C    0.000000
     7  H    2.160758   0.000000
     8  H    3.415871   2.498765   0.000000
     9  H    3.406422   4.975782   4.309240   0.000000
    10  H    2.159029   4.308144   4.973019   2.473609   0.000000
    11  H    1.086755   2.489477   4.315966   4.301411   2.486703
    12  C    4.292346   4.636321   2.654545   2.770897   4.686398
    13  C    5.247832   5.974130   4.145364   2.674644   5.048975
    14  H    5.345566   6.335862   4.726632   2.372628   4.816755
    15  H    6.231749   6.740552   4.655347   3.758179   6.137510
    16  O    5.022372   4.878372   2.519933   3.956646   5.733408
    17  F    5.258484   6.173822   4.639652   2.642168   4.851814
                   11         12         13         14         15
    11  H    0.000000
    12  C    5.378954   0.000000
    13  C    6.309570   1.526725   0.000000
    14  H    6.365238   2.158867   1.095809   0.000000
    15  H    7.307204   2.135196   1.090999   1.790544   0.000000
    16  O    6.085915   1.223558   2.367902   3.019945   2.456594
    17  F    6.253949   2.417529   1.390117   2.022007   2.025940
                   16         17
    16  O    0.000000
    17  F    3.392393   0.000000
 Stoichiometry    C8H7FO
 Framework group  C1[X(C8H7FO)]
 Deg. of freedom    45
 Full point group                 C1      NOp   1
 Largest Abelian subgroup         C1      NOp   1
 Largest concise Abelian subgroup C1      NOp   1
                         Standard orientation:                         
 ---------------------------------------------------------------------
 Center     Atomic     Atomic              Coordinates (Angstroms)
 Number     Number      Type              X           Y           Z
 ---------------------------------------------------------------------
    1          6             0        2.389771    0.909422    0.349114
    2          6             0        1.033823    1.231147    0.274986
    3          6             0        0.098050    0.251621   -0.100262
    4          6             0        0.529089   -1.055171   -0.386996
    5          6             0        1.891446   -1.365838   -0.327126
    6          6             0        2.821194   -0.391234    0.053606
    7          1             0        3.110508    1.666496    0.645994
    8          1             0        0.682642    2.236440    0.489606
    9          1             0       -0.184244   -1.822528   -0.669202
   10          1             0        2.224696   -2.373612   -0.559398
   11          1             0        3.877508   -0.640389    0.109814
   12          6             0       -1.332765    0.657098   -0.210698
   13          6             0       -2.418354   -0.415992   -0.240104
   14          1             0       -2.347619   -0.988072   -1.172046
   15          1             0       -3.388282    0.080013   -0.180954
   16          8             0       -1.668429    1.828583   -0.320447
   17          9             0       -2.300145   -1.301482    0.824960
 ---------------------------------------------------------------------
 Rotational constants (GHZ):      2.5047569      0.9517789      0.7376862
 Standard basis: 6-311+G(d,p) (5D, 7F)
 There are   262 symmetry adapted basis functions of A   symmetry.
 Integral buffers will be    262144 words long.
 Raffenetti 1 integral format.
 Two-electron integral symmetry is turned on.
   262 basis functions,   416 primitive gaussians,   272 cartesian basis functions
    36 alpha electrons       36 beta electrons
       nuclear repulsion energy       484.8499374470 Hartrees.
 NAtoms=   17 NActive=   17 NUniq=   17 SFac= 1.00D+00 NAtFMM=   60 Big=F
 One-electron integrals computed using PRISM.
 NBasis=   262 RedAO= T  NBF=   262
 NBsUse=   262 1.00D-06 NBFU=   262
 Harris functional with IExCor=  205 diagonalized for initial guess.
 ExpMin= 4.38D-02 ExpMax= 1.14D+04 ExpMxC= 1.72D+03 IAcc=2 IRadAn=         4 AccDes= 0.00D+00
 HarFok:  IExCor= 205 AccDes= 0.00D+00 IRadAn=         4 IDoV=1
 ScaDFX=  1.000000  1.000000  1.000000  1.000000
 Initial guess orbital symmetries:
       Occupied  (A) (A) (A) (A) (A) (A) (A) (A) (A) (A) (A) (A)
                 (A) (A) (A) (A) (A) (A) (A) (A) (A) (A) (A) (A)
                 (A) (A) (A) (A) (A) (A) (A) (A) (A) (A) (A) (A)
       Virtual   (A) (A) (A) (A) (A) (A) (A) (A) (A) (A) (A) (A)
                 (A) (A) (A) (A) (A) (A) (A) (A) (A) (A) (A) (A)
                 (A) (A) (A) (A) (A) (A) (A) (A) (A) (A) (A) (A)
                 (A) (A) (A) (A) (A) (A) (A) (A) (A) (A) (A) (A)
                 (A) (A) (A) (A) (A) (A) (A) (A) (A) (A) (A) (A)
                 (A) (A) (A) (A) (A) (A) (A) (A) (A) (A) (A) (A)
                 (A) (A) (A) (A) (A) (A) (A) (A) (A) (A) (A) (A)
                 (A) (A) (A) (A) (A) (A) (A) (A) (A) (A) (A) (A)
                 (A) (A) (A) (A) (A) (A) (A) (A) (A) (A) (A) (A)
                 (A) (A) (A) (A) (A) (A) (A) (A) (A) (A) (A) (A)
                 (A) (A) (A) (A) (A) (A) (A) (A) (A) (A) (A) (A)
                 (A) (A) (A) (A) (A) (A) (A) (A) (A) (A) (A) (A)
                 (A) (A) (A) (A) (A) (A) (A) (A) (A) (A) (A) (A)
                 (A) (A) (A) (A) (A) (A) (A) (A) (A) (A) (A) (A)
                 (A) (A) (A) (A) (A) (A) (A) (A) (A) (A) (A) (A)
                 (A) (A) (A) (A) (A) (A) (A) (A) (A) (A) (A) (A)
                 (A) (A) (A) (A) (A) (A) (A) (A) (A) (A) (A) (A)
                 (A) (A) (A) (A) (A) (A) (A) (A) (A) (A) (A) (A)
                 (A) (A) (A) (A) (A) (A) (A) (A) (A) (A)
 The electronic state of the initial guess is 1-A.
 Requested convergence on RMS density matrix=1.00D-08 within 128 cycles.
 Requested convergence on MAX density matrix=1.00D-06.
 Requested convergence on             energy=1.00D-06.
 No special actions if energy rises.
 SCF Done:  E(RHF) =  -481.435583754     A.U. after   16 cycles
             Convg  =    0.9425D-08             -V/T =  2.0014
             S**2   =   0.0000
 ExpMin= 4.38D-02 ExpMax= 1.14D+04 ExpMxC= 1.72D+03 IAcc=3 IRadAn=         5 AccDes= 0.00D+00
 HarFok:  IExCor= 205 AccDes= 0.00D+00 IRadAn=         5 IDoV=1
 ScaDFX=  1.000000  1.000000  1.000000  1.000000
 Range of M.O.s used for correlation:    11   262
 NBasis=   262 NAE=    36 NBE=    36 NFC=    10 NFV=     0
 NROrb=    252 NOA=    26 NOB=    26 NVA=   226 NVB=   226

 **** Warning!!: The largest alpha MO coefficient is  0.21041693D+03

 Disk-based method using OVN memory for 13 occupieds at a time.
 Estimated scratch disk usage=   256330680 words.
 Actual    scratch disk usage=   255979960 words.
 JobTyp=1 Pass  1:  I=   1 to  13 NPSUse=  1 ParTrn=F ParDer=F DoDerP=F.
 JobTyp=1 Pass  2:  I=  14 to  26 NPSUse=  1 ParTrn=F ParDer=F DoDerP=F.
 Spin components of T(2) and E(2):
     alpha-alpha T2 =       0.6789411683D-01 E2=     -0.1996580382D+00
     alpha-beta  T2 =       0.3570556995D+00 E2=     -0.1102604983D+01
     beta-beta   T2 =       0.6789411683D-01 E2=     -0.1996580382D+00
 ANorm=    0.1221819927D+01
 E2 =    -0.1501921059D+01 EUMP2 =    -0.48293750481328D+03

 **********************************************************************

            Population analysis using the SCF density.

 **********************************************************************

 Orbital symmetries:
       Occupied  (A) (A) (A) (A) (A) (A) (A) (A) (A) (A) (A) (A)
                 (A) (A) (A) (A) (A) (A) (A) (A) (A) (A) (A) (A)
                 (A) (A) (A) (A) (A) (A) (A) (A) (A) (A) (A) (A)
       Virtual   (A) (A) (A) (A) (A) (A) (A) (A) (A) (A) (A) (A)
                 (A) (A) (A) (A) (A) (A) (A) (A) (A) (A) (A) (A)
                 (A) (A) (A) (A) (A) (A) (A) (A) (A) (A) (A) (A)
                 (A) (A) (A) (A) (A) (A) (A) (A) (A) (A) (A) (A)
                 (A) (A) (A) (A) (A) (A) (A) (A) (A) (A) (A) (A)
                 (A) (A) (A) (A) (A) (A) (A) (A) (A) (A) (A) (A)
                 (A) (A) (A) (A) (A) (A) (A) (A) (A) (A) (A) (A)
                 (A) (A) (A) (A) (A) (A) (A) (A) (A) (A) (A) (A)
                 (A) (A) (A) (A) (A) (A) (A) (A) (A) (A) (A) (A)
                 (A) (A) (A) (A) (A) (A) (A) (A) (A) (A) (A) (A)
                 (A) (A) (A) (A) (A) (A) (A) (A) (A) (A) (A) (A)
                 (A) (A) (A) (A) (A) (A) (A) (A) (A) (A) (A) (A)
                 (A) (A) (A) (A) (A) (A) (A) (A) (A) (A) (A) (A)
                 (A) (A) (A) (A) (A) (A) (A) (A) (A) (A) (A) (A)
                 (A) (A) (A) (A) (A) (A) (A) (A) (A) (A) (A) (A)
                 (A) (A) (A) (A) (A) (A) (A) (A) (A) (A) (A) (A)
                 (A) (A) (A) (A) (A) (A) (A) (A) (A) (A) (A) (A)
                 (A) (A) (A) (A) (A) (A) (A) (A) (A) (A) (A) (A)
                 (A) (A) (A) (A) (A) (A) (A) (A) (A) (A)
 The electronic state is 1-A.
 Alpha  occ. eigenvalues --  -26.30055 -20.56663 -11.35559 -11.33518 -11.26677
 Alpha  occ. eigenvalues --  -11.26308 -11.26295 -11.25968 -11.25583 -11.25409
 Alpha  occ. eigenvalues --   -1.60959  -1.40322  -1.17244  -1.06012  -1.03492
 Alpha  occ. eigenvalues --   -1.00418  -0.87900  -0.84625  -0.78449  -0.73928
 Alpha  occ. eigenvalues --   -0.71437  -0.70918  -0.69263  -0.65758  -0.63782
 Alpha  occ. eigenvalues --   -0.62402  -0.60642  -0.59031  -0.56826  -0.53750
 Alpha  occ. eigenvalues --   -0.53005  -0.51209  -0.50260  -0.43704  -0.35589
 Alpha  occ. eigenvalues --   -0.35227
 Alpha virt. eigenvalues --    0.05419   0.06033   0.07178   0.07718   0.08857
 Alpha virt. eigenvalues --    0.09204   0.09869   0.10055   0.11476   0.12040
 Alpha virt. eigenvalues --    0.12389   0.12995   0.14277   0.14651   0.16055
 Alpha virt. eigenvalues --    0.16141   0.17267   0.17629   0.18666   0.20716
 Alpha virt. eigenvalues --    0.21172   0.21234   0.22063   0.22561   0.22841
 Alpha virt. eigenvalues --    0.24072   0.24728   0.25666   0.26369   0.27345
 Alpha virt. eigenvalues --    0.28164   0.28573   0.29692   0.29958   0.30732
 Alpha virt. eigenvalues --    0.31275   0.31597   0.32390   0.33492   0.34351
 Alpha virt. eigenvalues --    0.34915   0.35442   0.36164   0.38144   0.40609
 Alpha virt. eigenvalues --    0.41416   0.41856   0.43113   0.43877   0.45977
 Alpha virt. eigenvalues --    0.46479   0.47316   0.47874   0.49079   0.49852
 Alpha virt. eigenvalues --    0.50265   0.53367   0.56282   0.60728   0.63417
 Alpha virt. eigenvalues --    0.65728   0.68171   0.69905   0.70562   0.71342
 Alpha virt. eigenvalues --    0.71521   0.72318   0.73909   0.75141   0.77745
 Alpha virt. eigenvalues --    0.79416   0.80889   0.82490   0.83205   0.84242
 Alpha virt. eigenvalues --    0.85833   0.86500   0.87102   0.87816   0.88857
 Alpha virt. eigenvalues --    0.90802   0.91160   0.92609   0.93742   0.95439
 Alpha virt. eigenvalues --    0.97973   0.99369   1.00115   1.03734   1.05265
 Alpha virt. eigenvalues --    1.06636   1.07711   1.08705   1.12111   1.13396
 Alpha virt. eigenvalues --    1.14144   1.19881   1.22087   1.23125   1.24031
 Alpha virt. eigenvalues --    1.27074   1.30464   1.33911   1.35297   1.37609
 Alpha virt. eigenvalues --    1.40651   1.42579   1.45040   1.48691   1.51787
 Alpha virt. eigenvalues --    1.54176   1.63056   1.66384   1.67384   1.69678
 Alpha virt. eigenvalues --    1.71346   1.74690   1.75027   1.76558   1.77342
 Alpha virt. eigenvalues --    1.80172   1.81562   1.82040   1.83071   1.86037
 Alpha virt. eigenvalues --    1.89200   1.91259   1.92091   1.93630   1.96211
 Alpha virt. eigenvalues --    1.98656   1.99895   2.01679   2.02644   2.04162
 Alpha virt. eigenvalues --    2.05072   2.08894   2.16903   2.17159   2.19843
 Alpha virt. eigenvalues --    2.21229   2.22513   2.23609   2.24927   2.26660
 Alpha virt. eigenvalues --    2.27686   2.30168   2.30548   2.35896   2.37642
 Alpha virt. eigenvalues --    2.43820   2.46970   2.48473   2.55082   2.60884
 Alpha virt. eigenvalues --    2.64916   2.71805   2.72686   2.73480   2.75120
 Alpha virt. eigenvalues --    2.79806   2.84091   2.89250   2.93769   2.96228
 Alpha virt. eigenvalues --    2.99067   2.99607   3.01589   3.03618   3.04546
 Alpha virt. eigenvalues --    3.05297   3.07023   3.12285   3.15656   3.17904
 Alpha virt. eigenvalues --    3.19154   3.20197   3.24611   3.24934   3.27130
 Alpha virt. eigenvalues --    3.29133   3.30879   3.33817   3.43326   3.46698
 Alpha virt. eigenvalues --    3.54167   3.59962   3.61537   3.73945   3.75061
 Alpha virt. eigenvalues --    3.77613   3.86045   3.89954   3.91363   3.98445
 Alpha virt. eigenvalues --    4.00266   4.09724   4.12601   4.25532   4.26934
 Alpha virt. eigenvalues --    4.37758   4.40303   4.42394   4.55155   4.55691
 Alpha virt. eigenvalues --    4.57118   4.61320   4.77069   5.25075   5.30054
 Alpha virt. eigenvalues --    5.61841   5.76438   6.27873   7.00359   7.02899
 Alpha virt. eigenvalues --    7.26703  24.73854  24.92981  24.98696  25.08283
 Alpha virt. eigenvalues --   25.08672  25.19309  25.22586  25.31554  51.68350
 Alpha virt. eigenvalues --   68.78625
          Condensed to atoms (all electrons):
              1          2          3          4          5          6
     1  C    6.005212  -0.864221   0.408955   0.108889   0.146022   0.256479
     2  C   -0.864221  13.390366  -3.213782  -4.870791  -0.401055   0.478849
     3  C    0.408955  -3.213782  14.125153  -0.720098  -0.462755  -1.182989
     4  C    0.108889  -4.870791  -0.720098  12.633964  -0.193354   0.267660
     5  C    0.146022  -0.401055  -0.462755  -0.193354   6.327966   0.329063
     6  C    0.256479   0.478849  -1.182989   0.267660   0.329063   5.519578
     7  H    0.403776  -0.039360   0.019098  -0.004308  -0.009081  -0.008367
     8  H   -0.032892   0.367934   0.008308  -0.009351   0.002272  -0.010504
     9  H    0.003956  -0.035743  -0.008412   0.387943   0.006644  -0.015406
    10  H   -0.010265  -0.002159   0.012382  -0.051520   0.409807   0.000824
    11  H    0.016693  -0.043014   0.029148  -0.043265   0.012914   0.395206
    12  C   -0.231200   0.790564  -4.855692   0.199712   0.413759   0.176941
    13  C   -0.031105  -0.024565   0.569602  -0.407386  -0.220590  -0.041708
    14  H   -0.005297   0.039069  -0.029555  -0.057248   0.003146   0.001393
    15  H    0.002030  -0.010957   0.002441   0.017376   0.006328  -0.000464
    16  O    0.035464   0.142720  -0.096440  -0.173623  -0.012511  -0.006229
    17  F    0.002605  -0.009432   0.190481  -0.035067  -0.009061  -0.002312
              7          8          9         10         11         12
     1  C    0.403776  -0.032892   0.003956  -0.010265   0.016693  -0.231200
     2  C   -0.039360   0.367934  -0.035743  -0.002159  -0.043014   0.790564
     3  C    0.019098   0.008308  -0.008412   0.012382   0.029148  -4.855692
     4  C   -0.004308  -0.009351   0.387943  -0.051520  -0.043265   0.199712
     5  C   -0.009081   0.002272   0.006644   0.409807   0.012914   0.413759
     6  C   -0.008367  -0.010504  -0.015406   0.000824   0.395206   0.176941
     7  H    0.494478  -0.003805   0.000026  -0.000097  -0.004426   0.007236
     8  H   -0.003805   0.458868  -0.000023   0.000021  -0.000076   0.050144
     9  H    0.000026  -0.000023   0.496356  -0.004411  -0.000101   0.040632
    10  H   -0.000097   0.000021  -0.004411   0.496279  -0.004492   0.010237
    11  H   -0.004426  -0.000076  -0.000101  -0.004492   0.492957   0.003283
    12  C    0.007236   0.050144   0.040632   0.010237   0.003283  11.478528
    13  C   -0.000564  -0.000928  -0.013914  -0.000326  -0.000453  -2.110214
    14  H    0.000000  -0.000030  -0.002077   0.000007   0.000000   0.038720
    15  H    0.000000   0.000034   0.000496  -0.000001   0.000000  -0.021039
    16  O    0.000041   0.001376  -0.000337   0.000007   0.000006   0.331627
    17  F   -0.000001  -0.000029  -0.000704  -0.000019   0.000003  -0.300490
             13         14         15         16         17
     1  C   -0.031105  -0.005297   0.002030   0.035464   0.002605
     2  C   -0.024565   0.039069  -0.010957   0.142720  -0.009432
     3  C    0.569602  -0.029555   0.002441  -0.096440   0.190481
     4  C   -0.407386  -0.057248   0.017376  -0.173623  -0.035067
     5  C   -0.220590   0.003146   0.006328  -0.012511  -0.009061
     6  C   -0.041708   0.001393  -0.000464  -0.006229  -0.002312
     7  H   -0.000564   0.000000   0.000000   0.000041  -0.000001
     8  H   -0.000928  -0.000030   0.000034   0.001376  -0.000029
     9  H   -0.013914  -0.002077   0.000496  -0.000337  -0.000704
    10  H   -0.000326   0.000007  -0.000001   0.000007  -0.000019
    11  H   -0.000453   0.000000   0.000000   0.000006   0.000003
    12  C   -2.110214   0.038720  -0.021039   0.331627  -0.300490
    13  C    7.568746   0.388199   0.396472  -0.032790   0.262696
    14  H    0.388199   0.530721  -0.025300   0.005750  -0.044039
    15  H    0.396472  -0.025300   0.485068  -0.001096  -0.033660
    16  O   -0.032790   0.005750  -0.001096   8.112902   0.004805
    17  F    0.262696  -0.044039  -0.033660   0.004805   9.163467
 Mulliken atomic charges:
              1
     1  C   -0.215101
     2  C    0.305576
     3  C    1.204157
     4  C   -1.049532
     5  C   -0.349515
     6  C   -0.158014
     7  H    0.145354
     8  H    0.168680
     9  H    0.145076
    10  H    0.143726
    11  H    0.145615
    12  C   -0.022750
    13  C   -0.301173
    14  H    0.156543
    15  H    0.182273
    16  O   -0.311671
    17  F   -0.189243
 Sum of Mulliken charges=   0.00000
 Atomic charges with hydrogens summed into heavy atoms:
              1
     1  C   -0.069746
     2  C    0.474257
     3  C    1.204157
     4  C   -0.904456
     5  C   -0.205789
     6  C   -0.012399
     7  H    0.000000
     8  H    0.000000
     9  H    0.000000
    10  H    0.000000
    11  H    0.000000
    12  C   -0.022750
    13  C    0.037642
    14  H    0.000000
    15  H    0.000000
    16  O   -0.311671
    17  F   -0.189243
 Sum of Mulliken charges=   0.00000
 Electronic spatial extent (au):  <R**2>=  1502.3700
 Charge=     0.0000 electrons
 Dipole moment (field-independent basis, Debye):
    X=     1.8754    Y=    -1.8020    Z=    -1.1627  Tot=     2.8489
 Quadrupole moment (field-independent basis, Debye-Ang):
   XX=   -51.1014   YY=   -61.0699   ZZ=   -61.2637
   XY=     2.9246   XZ=     4.2354   YZ=     5.9265
 Traceless Quadrupole moment (field-independent basis, Debye-Ang):
   XX=     6.7103   YY=    -3.2583   ZZ=    -3.4520
   XY=     2.9246   XZ=     4.2354   YZ=     5.9265
 Octapole moment (field-independent basis, Debye-Ang**2):
  XXX=    -9.5577  YYY=   -15.9182  ZZZ=     3.4807  XYY=    14.6430
  XXY=    -6.9726  XXZ=    -2.4864  XZZ=   -14.5798  YZZ=    -0.2984
  YYZ=     1.0952  XYZ=    -3.8243
 Hexadecapole moment (field-independent basis, Debye-Ang**3):
 XXXX= -1178.2616 YYYY=  -489.9689 ZZZZ=  -122.7152 XXXY=    10.9561
 XXXZ=    19.9417 YYYX=    31.4516 YYYZ=    14.4903 ZZZX=    -7.3505
 ZZZY=    -9.0092 XXYY=  -316.6133 XXZZ=  -257.9783 YYZZ=  -104.8503
 XXYZ=    22.3795 YYXZ=    -0.2242 ZZXY=     5.2447
 N-N= 4.848499374470D+02 E-N=-2.099959683750D+03  KE= 4.807523900420D+02
 1|1|UNPC-UNK|SP|RMP2-FC|6-311+G(d,p)|C8H7F1O1|PCUSER|03-Aug-2017|0||# 
 MP2/6-311+G(D,P) GEOM=CONNECTIVITY||Title Card Required||0,1|C|C,1,1.3
 9556268|C,2,1.40568598,1,120.02279233|C,3,1.40560202,2,119.87823613,1,
 0.65802085,0|C,4,1.39861123,3,119.76782685,2,-1.46918199,0|C,5,1.39972
 925,4,120.26489517,3,1.81700468,0|H,1,1.08662792,2,119.89057661,3,-179
 .58287899,0|H,2,1.08628034,1,121.1287868,6,-179.3082317,0|H,4,1.085043
 75,3,120.59388387,2,179.45528965,0|H,5,1.08656093,4,119.71061231,3,-17
 9.34196181,0|H,6,1.08675481,5,120.0041944,4,179.29229459,0|C,3,1.49125
 451,2,117.97092773,1,-177.91255823,0|C,12,1.52672507,3,119.50850487,2,
 -163.57636581,0|H,13,1.09580871,12,109.71998443,3,-67.98427916,0|H,13,
 1.09099932,12,108.15310582,3,172.11039062,0|O,12,1.22355759,3,122.0182
 7182,2,18.70650639,0|F,13,1.39011742,12,111.86981452,3,52.20111134,0||
 Version=x86-Win32-G03RevB.05|State=1-A|HF=-481.4355838|MP2=-482.937504
 8|RMSD=9.425e-009|PG=C01 [X(C8H7F1O1)]||@


 A successful marriage requires falling in love
 many times, always with the same person.
                           -- Mignon McLaughlin
 Job cpu time:  0 days  0 hours  6 minutes 39.0 seconds.
 File lengths (MBytes):  RWF=   2000 Int=      0 D2E=      0 Chk=     17 Scr=      1
 Normal termination of Gaussian 03 at Thu Aug 03 15:48:37 2017.
