# Supplementary material for: Conformational preferences of α-fluoroketones may influence their reactivity
Source: Beilstein J Org Chem. 2017 Dec 29;13:2915–21. doi: 10.3762/bjoc.13.284 (PMC5753061; doi:10.3762/bjoc.13.284)
Supplement: File 2 — Details of computational conformational analysis. [file Beilstein_J_Org_Chem-13-2915-s002.zip › Computation/CH2F130_EtOH.out]

 Entering Link 1 = C:\G03W\l1.exe PID=      4508.
  
 Copyright (c) 1988,1990,1992,1993,1995,1998,2003, Gaussian, Inc.
                  All Rights Reserved.
  
 This is the Gaussian(R) 03 program.  It is based on the
 the Gaussian(R) 98 system (copyright 1998, Gaussian, Inc.),
 the Gaussian(R) 94 system (copyright 1995, Gaussian, Inc.),
 the Gaussian 92(TM) system (copyright 1992, Gaussian, Inc.),
 the Gaussian 90(TM) system (copyright 1990, Gaussian, Inc.),
 the Gaussian 88(TM) system (copyright 1988, Gaussian, Inc.),
 the Gaussian 86(TM) system (copyright 1986, Carnegie Mellon
 University), and the Gaussian 82(TM) system (copyright 1983,
 Carnegie Mellon University). Gaussian is a federally registered
 trademark of Gaussian, Inc.
  
 This software contains proprietary and confidential information,
 including trade secrets, belonging to Gaussian, Inc.
  
 This software is provided under written license and may be
 used, copied, transmitted, or stored only in accord with that
 written license.
  
 The following legend is applicable only to US Government
 contracts under DFARS:
  
                    RESTRICTED RIGHTS LEGEND
  
 Use, duplication or disclosure by the US Government is subject
 to restrictions as set forth in subparagraph (c)(1)(ii) of the
 Rights in Technical Data and Computer Software clause at DFARS
 252.227-7013.
  
 Gaussian, Inc.
 Carnegie Office Park, Building 6, Pittsburgh, PA 15106 USA
  
 The following legend is applicable only to US Government
 contracts under FAR:
  
                    RESTRICTED RIGHTS LEGEND
  
 Use, reproduction and disclosure by the US Government is subject
 to restrictions as set forth in subparagraph (c) of the
 Commercial Computer Software - Restricted Rights clause at FAR
 52.227-19.
  
 Gaussian, Inc.
 Carnegie Office Park, Building 6, Pittsburgh, PA 15106 USA
  
  
 ---------------------------------------------------------------
 Warning -- This program may not be used in any manner that
 competes with the business of Gaussian, Inc. or will provide
 assistance to any competitor of Gaussian, Inc.  The licensee
 of this program is prohibited from giving any competitor of
 Gaussian, Inc. access to this program.  By using this program,
 the user acknowledges that Gaussian, Inc. is engaged in the
 business of creating and licensing software in the field of
 computational chemistry and represents and warrants to the
 licensee that it is not a competitor of Gaussian, Inc. and that
 it will not use this program in any manner prohibited above.
 ---------------------------------------------------------------
  

 Cite this work as:
 Gaussian 03, Revision B.05,
 M. J. Frisch, G. W. Trucks, H. B. Schlegel, G. E. Scuseria, 
 M. A. Robb, J. R. Cheeseman, J. A. Montgomery, Jr., T. Vreven, 
 K. N. Kudin, J. C. Burant, J. M. Millam, S. S. Iyengar, J. Tomasi, 
 V. Barone, B. Mennucci, M. Cossi, G. Scalmani, N. Rega, 
 G. A. Petersson, H. Nakatsuji, M. Hada, M. Ehara, K. Toyota, 
 R. Fukuda, J. Hasegawa, M. Ishida, T. Nakajima, Y. Honda, O. Kitao, 
 H. Nakai, M. Klene, X. Li, J. E. Knox, H. P. Hratchian, J. B. Cross, 
 C. Adamo, J. Jaramillo, R. Gomperts, R. E. Stratmann, O. Yazyev, 
 A. J. Austin, R. Cammi, C. Pomelli, J. W. Ochterski, P. Y. Ayala, 
 K. Morokuma, G. A. Voth, P. Salvador, J. J. Dannenberg, 
 V. G. Zakrzewski, S. Dapprich, A. D. Daniels, M. C. Strain, 
 O. Farkas, D. K. Malick, A. D. Rabuck, K. Raghavachari, 
 J. B. Foresman, J. V. Ortiz, Q. Cui, A. G. Baboul, S. Clifford, 
 J. Cioslowski, B. B. Stefanov, G. Liu, A. Liashenko, P. Piskorz, 
 I. Komaromi, R. L. Martin, D. J. Fox, T. Keith, M. A. Al-Laham, 
 C. Y. Peng, A. Nanayakkara, M. Challacombe, P. M. W. Gill, 
 B. Johnson, W. Chen, M. W. Wong, C. Gonzalez, and J. A. Pople, 
 Gaussian, Inc., Pittsburgh PA, 2003.
 
 **********************************************
 Gaussian 03:  x86-Win32-G03RevB.05  8-Nov-2003
                  15-Oct-2017 
 **********************************************
 %chk=CH2F.chk
 %mem=6MW
 %nproc=1
 Will use up to    1 processors via shared memory.
 Default route:  MaxDisk=2000MB
 -----------------------------------------------------------
 # mp2/6-311+g(d,p) scrf=(solvent=ethanol) geom=connectivity
 -----------------------------------------------------------
 1/38=1,57=2/1;
 2/17=6,18=5,40=1/2;
 3/5=4,6=6,7=111,11=9,16=1,25=1,30=1,70=2201,72=4/1,2,3;
 4//1;
 5/5=2,38=5,53=4/2;
 8/10=2,27=262144000/1;
 9/16=-3,27=262144000/6;
 6/7=2,8=2,9=2,10=2/1;
 99/5=1,9=1/99;
 -------------------
 Title Card Required
 -------------------
 Symbolic Z-matrix:
 Charge =  0 Multiplicity = 1
 C
 C                    1    B1
 C                    2    B2       1    A1
 C                    3    B3       2    A2       1    D1       0
 C                    4    B4       3    A3       2    D2       0
 C                    5    B5       4    A4       3    D3       0
 H                    1    B6       2    A5       3    D4       0
 H                    2    B7       1    A6       6    D5       0
 H                    4    B8       3    A7       2    D6       0
 H                    5    B9       4    A8       3    D7       0
 H                    6    B10      5    A9       4    D8       0
 C                    3    B11      2    A10      1    D9       0
 C                    12   B12      3    A11      2    D10      0
 H                    13   B13      12   A12      3    D11      0
 H                    13   B14      12   A13      3    D12      0
 O                    12   B15      3    A14      2    D13      0
 F                    13   B16      12   A15      3    D14      0
       Variables:
  B1                    1.39556                  
  B2                    1.40569                  
  B3                    1.4056                   
  B4                    1.39861                  
  B5                    1.39973                  
  B6                    1.08663                  
  B7                    1.08628                  
  B8                    1.08504                  
  B9                    1.08656                  
  B10                   1.08675                  
  B11                   1.49125                  
  B12                   1.52673                  
  B13                   1.09581                  
  B14                   1.091                    
  B15                   1.22356                  
  B16                   1.39012                  
  A1                  120.02279                  
  A2                  119.87824                  
  A3                  119.76783                  
  A4                  120.2649                   
  A5                  119.89058                  
  A6                  121.12879                  
  A7                  120.59388                  
  A8                  119.71061                  
  A9                  120.00419                  
  A10                 117.97093                  
  A11                 119.5085                   
  A12                 109.71998                  
  A13                 108.15311                  
  A14                 122.01827                  
  A15                 111.86981                  
  D1                    0.65802                  
  D2                   -1.46918                  
  D3                    1.817                    
  D4                 -179.58288                  
  D5                 -179.30823                  
  D6                  179.45529                  
  D7                 -179.34196                  
  D8                  179.29229                  
  D9                 -177.91256                  
  D10                -163.57637                  
  D11                 -67.98428                  
  D12                 172.11039                  
  D13                  18.70651                  
  D14                  52.20111                  
 
                          Input orientation:                          
 ---------------------------------------------------------------------
 Center     Atomic     Atomic              Coordinates (Angstroms)
 Number     Number      Type              X           Y           Z
 ---------------------------------------------------------------------
    1          6             0        0.000000    0.000000    0.000000
    2          6             0        0.000000    0.000000    1.395563
    3          6             0        1.217080    0.000000    2.098890
    4          6             0        2.433111    0.013997    1.394057
    5          6             0        2.425367   -0.003270   -0.004426
    6          6             0        1.212631    0.003949   -0.703326
    7          1             0       -0.942058    0.006858   -0.541516
    8          1             0       -0.929755   -0.014254    1.957130
    9          1             0        3.379206    0.023032    1.925229
   10          1             0        3.366068   -0.003266   -0.548206
   11          1             0        1.211674    0.002090   -1.790079
   12          6             0        1.164124   -0.047973    3.588432
   13          6             0        2.404027    0.325027    4.397383
   14          1             0        3.184719   -0.428951    4.246274
   15          1             0        2.123489    0.363839    5.450982
   16          8             0        0.165309   -0.418134    4.190464
   17          9             0        2.914448    1.562302    4.021820
 ---------------------------------------------------------------------
                    Distance matrix (angstroms):
                    1          2          3          4          5
     1  C    0.000000
     2  C    1.395563   0.000000
     3  C    2.426236   1.405686   0.000000
     4  C    2.804215   2.433152   1.405602   0.000000
     5  C    2.425373   2.800426   2.425677   1.398611   0.000000
     6  C    1.401840   2.424010   2.802222   2.426662   1.399729
     7  H    1.086628   2.154018   3.410816   3.890792   3.410003
     8  H    2.166796   1.086280   2.151557   3.409797   3.886472
     9  H    3.889224   3.420542   2.169211   1.085044   2.152689
    10  H    3.410419   3.886986   3.409586   2.154783   1.086561
    11  H    2.161606   3.408294   3.888973   3.410391   2.159082
    12  C    3.772841   2.483175   1.491255   2.535636   3.808065
    13  C    5.022147   3.859522   2.607212   3.019528   4.414086
    14  H    5.325155   4.295694   2.943953   2.982660   4.338925
    15  H    5.861296   4.592168   3.491486   4.083736   5.476073
    16  O    4.214517   2.830836   2.378180   3.626231   4.782999
    17  F    5.206710   4.222798   3.003249   3.087730   4.347514
                    6          7          8          9         10
     6  C    0.000000
     7  H    2.160758   0.000000
     8  H    3.415871   2.498765   0.000000
     9  H    3.406422   4.975782   4.309240   0.000000
    10  H    2.159029   4.308144   4.973019   2.473609   0.000000
    11  H    1.086755   2.489477   4.315966   4.301411   2.486703
    12  C    4.292346   4.636321   2.654545   2.770897   4.686398
    13  C    5.247832   5.974130   4.145364   2.674644   5.048975
    14  H    5.345566   6.335862   4.726632   2.372628   4.816755
    15  H    6.231749   6.740552   4.655347   3.758179   6.137510
    16  O    5.022372   4.878372   2.519933   3.956646   5.733408
    17  F    5.258484   6.173822   4.639652   2.642168   4.851814
                   11         12         13         14         15
    11  H    0.000000
    12  C    5.378954   0.000000
    13  C    6.309570   1.526725   0.000000
    14  H    6.365238   2.158867   1.095809   0.000000
    15  H    7.307204   2.135196   1.090999   1.790544   0.000000
    16  O    6.085915   1.223558   2.367902   3.019945   2.456594
    17  F    6.253949   2.417529   1.390117   2.022007   2.025940
                   16         17
    16  O    0.000000
    17  F    3.392393   0.000000
 Stoichiometry    C8H7FO
 Framework group  C1[X(C8H7FO)]
 Deg. of freedom    45
 Full point group                 C1      NOp   1
 Largest Abelian subgroup         C1      NOp   1
 Largest concise Abelian subgroup C1      NOp   1
                         Standard orientation:                         
 ---------------------------------------------------------------------
 Center     Atomic     Atomic              Coordinates (Angstroms)
 Number     Number      Type              X           Y           Z
 ---------------------------------------------------------------------
    1          6             0        2.389771    0.909422    0.349114
    2          6             0        1.033823    1.231147    0.274986
    3          6             0        0.098050    0.251621   -0.100262
    4          6             0        0.529089   -1.055171   -0.386996
    5          6             0        1.891446   -1.365838   -0.327126
    6          6             0        2.821194   -0.391234    0.053606
    7          1             0        3.110508    1.666496    0.645994
    8          1             0        0.682642    2.236440    0.489606
    9          1             0       -0.184244   -1.822528   -0.669202
   10          1             0        2.224696   -2.373612   -0.559398
   11          1             0        3.877508   -0.640389    0.109814
   12          6             0       -1.332765    0.657098   -0.210698
   13          6             0       -2.418354   -0.415992   -0.240104
   14          1             0       -2.347619   -0.988072   -1.172046
   15          1             0       -3.388282    0.080013   -0.180954
   16          8             0       -1.668429    1.828583   -0.320447
   17          9             0       -2.300145   -1.301482    0.824960
 ---------------------------------------------------------------------
 Rotational constants (GHZ):      2.5047569      0.9517789      0.7376862
 Standard basis: 6-311+G(d,p) (5D, 7F)
 There are   262 symmetry adapted basis functions of A   symmetry.
 Integral buffers will be    262144 words long.
 Raffenetti 1 integral format.
 Two-electron integral symmetry is turned on.
   262 basis functions,   416 primitive gaussians,   272 cartesian basis functions
    36 alpha electrons       36 beta electrons
       nuclear repulsion energy       484.8499374470 Hartrees.
 NAtoms=   17 NActive=   17 NUniq=   17 SFac= 1.00D+00 NAtFMM=   60 Big=F
 ------------------------------------------------------------------------------
 United Atom Topological Model (UA0  parameters set).
  Nord Group  Hybr  Charge Alpha Radius          Bonded to
    1   CH    *     0.00   1.00  2.125   C2   [s]  C6   [s]
    2   CH    *     0.00   1.00  2.125   C1   [s]  C3   [s]
    3   C     *     0.00   1.00  1.925   C2   [s]  C4   [s]  C12  [s]
    4   CH    *     0.00   1.00  2.125   C3   [s]  C5   [s]
    5   CH    *     0.00   1.00  2.125   C4   [s]  C6   [s]
    6   CH    *     0.00   1.00  2.125   C1   [s]  C5   [s]
   12   C     *     0.00   1.00  1.925   C3   [s]  C13  [s]  O16  [d]
   13   CH2   *     0.00   1.00  2.325   C12  [s]  F17  [s]
   16   O     *     0.00   1.00  1.750   C12  [d]
   17   F     *     0.00   1.00  1.682   C13  [s]
 ------------------------------------------------------------------------------
 Polarizable Continuum Model (PCM)
 =================================
 Model                : PCM.
 Atomic radii         : UA0 (Simple United Atom Topological Model).
 Polarization charges : Total charges.
 Charge compensation  : None.
 Solution method      : Matrix inversion.
 Cavity               : GePol (RMin=0.200 OFac=0.890).
                        Default sphere list used, NSphG=   10.
                        Tesserae with average area of 0.200 Ang**2.
 Solvent              : Ethanol, Eps=  24.550000.
 ------------------------------------------------------------------------------
 One-electron integrals computed using PRISM.
 NBasis=   262 RedAO= T  NBF=   262
 NBsUse=   262 1.00D-06 NBFU=   262
 Harris functional with IExCor=  205 diagonalized for initial guess.
 ExpMin= 4.38D-02 ExpMax= 1.14D+04 ExpMxC= 1.72D+03 IAcc=2 IRadAn=         4 AccDes= 0.00D+00
 HarFok:  IExCor= 205 AccDes= 0.00D+00 IRadAn=         4 IDoV=1
 ScaDFX=  1.000000  1.000000  1.000000  1.000000
 Initial guess orbital symmetries:
       Occupied  (A) (A) (A) (A) (A) (A) (A) (A) (A) (A) (A) (A)
                 (A) (A) (A) (A) (A) (A) (A) (A) (A) (A) (A) (A)
                 (A) (A) (A) (A) (A) (A) (A) (A) (A) (A) (A) (A)
       Virtual   (A) (A) (A) (A) (A) (A) (A) (A) (A) (A) (A) (A)
                 (A) (A) (A) (A) (A) (A) (A) (A) (A) (A) (A) (A)
                 (A) (A) (A) (A) (A) (A) (A) (A) (A) (A) (A) (A)
                 (A) (A) (A) (A) (A) (A) (A) (A) (A) (A) (A) (A)
                 (A) (A) (A) (A) (A) (A) (A) (A) (A) (A) (A) (A)
                 (A) (A) (A) (A) (A) (A) (A) (A) (A) (A) (A) (A)
                 (A) (A) (A) (A) (A) (A) (A) (A) (A) (A) (A) (A)
                 (A) (A) (A) (A) (A) (A) (A) (A) (A) (A) (A) (A)
                 (A) (A) (A) (A) (A) (A) (A) (A) (A) (A) (A) (A)
                 (A) (A) (A) (A) (A) (A) (A) (A) (A) (A) (A) (A)
                 (A) (A) (A) (A) (A) (A) (A) (A) (A) (A) (A) (A)
                 (A) (A) (A) (A) (A) (A) (A) (A) (A) (A) (A) (A)
                 (A) (A) (A) (A) (A) (A) (A) (A) (A) (A) (A) (A)
                 (A) (A) (A) (A) (A) (A) (A) (A) (A) (A) (A) (A)
                 (A) (A) (A) (A) (A) (A) (A) (A) (A) (A) (A) (A)
                 (A) (A) (A) (A) (A) (A) (A) (A) (A) (A) (A) (A)
                 (A) (A) (A) (A) (A) (A) (A) (A) (A) (A) (A) (A)
                 (A) (A) (A) (A) (A) (A) (A) (A) (A) (A) (A) (A)
                 (A) (A) (A) (A) (A) (A) (A) (A) (A) (A)
 The electronic state of the initial guess is 1-A.
 Requested convergence on RMS density matrix=1.00D-08 within 128 cycles.
 Requested convergence on MAX density matrix=1.00D-06.
 Requested convergence on             energy=1.00D-06.
 No special actions if energy rises.
 Warning! T( 825, 642)=0.13452193D+02 is big!
          T( 825, 825)=0.13091744D+02 T( 642, 642)=0.90065547D+01
 Warning! T( 642, 825)=0.12448935D+02 is big!
          T( 642, 642)=0.90065547D+01 T( 825, 825)=0.13091744D+02
 Error on total polarization charges =  0.01906
 SCF Done:  E(RHF) =  -481.450846835     A.U. after   16 cycles
             Convg  =    0.5572D-08             -V/T =  2.0014
             S**2   =   0.0000
 --------------------------------------------------------------------
 Variational PCM results
 =======================
 <psi(f)|   H    |psi(f)>                     (a.u.) =    -481.433238
 <psi(f)|H+V(f)/2|psi(f)>                     (a.u.) =    -481.450847
 Total free energy in solution:
  with all non electrostatic terms            (a.u.) =    -481.446610
 --------------------------------------------------------------------
 (Polarized solute)-Solvent               (kcal/mol) =     -11.05
 --------------------------------------------------------------------
 Cavitation energy                        (kcal/mol) =      14.91
 Dispersion energy                        (kcal/mol) =     -13.21
 Repulsion energy                         (kcal/mol) =       0.96
 Total non electrostatic                  (kcal/mol) =       2.66
 --------------------------------------------------------------------
 Partition over spheres:
 Sphere  on Atom  Surface  Charge   GEl     GCav    GDR
    1      C1      17.33  -0.033   -0.86    1.71   -1.57
    2      C2      13.68  -0.023   -0.43    1.68   -1.43
    3      C3       0.82   0.001   -0.01    0.25   -0.06
    4      C4      10.71  -0.014   -0.49    1.46   -1.06
    5      C5      17.31  -0.034   -0.94    1.71   -1.59
    6      C6      17.36  -0.044   -1.02    1.72   -1.55
    7      C12      1.48  -0.011   -0.02    0.34   -0.13
    8      C13     30.51  -0.155   -1.44    2.90   -2.35
    9      O16     14.68   0.177   -3.31    1.76   -1.40
   10      F17     11.15   0.092   -1.01    1.37   -1.10
 Added spheres:    37.84   0.024   -1.53    0.00    0.00
 --------------------------------------------------------------------
 After PCM corrections, the SCF energy is  -481.450846835     a.u.
 --------------------------------------------------------------------
 ExpMin= 4.38D-02 ExpMax= 1.14D+04 ExpMxC= 1.72D+03 IAcc=3 IRadAn=         5 AccDes= 0.00D+00
 HarFok:  IExCor= 205 AccDes= 0.00D+00 IRadAn=         5 IDoV=1
 ScaDFX=  1.000000  1.000000  1.000000  1.000000
 Range of M.O.s used for correlation:    11   262
 NBasis=   262 NAE=    36 NBE=    36 NFC=    10 NFV=     0
 NROrb=    252 NOA=    26 NOB=    26 NVA=   226 NVB=   226

 **** Warning!!: The largest alpha MO coefficient is  0.19982369D+03

 Disk-based method using OVN memory for 13 occupieds at a time.
 Estimated scratch disk usage=   256330680 words.
 Actual    scratch disk usage=   255979960 words.
 JobTyp=1 Pass  1:  I=   1 to  13 NPSUse=  1 ParTrn=F ParDer=F DoDerP=F.
 JobTyp=1 Pass  2:  I=  14 to  26 NPSUse=  1 ParTrn=F ParDer=F DoDerP=F.
 Spin components of T(2) and E(2):
     alpha-alpha T2 =       0.6758773790D-01 E2=     -0.1992507436D+00
     alpha-beta  T2 =       0.3547828415D+00 E2=     -0.1099373897D+01
     beta-beta   T2 =       0.6758773790D-01 E2=     -0.1992507436D+00
 ANorm=    0.1220638488D+01
 E2 =    -0.1497875384D+01 EUMP2 =    -0.48294872221873D+03

 **********************************************************************

            Population analysis using the SCF density.

 **********************************************************************

 Orbital symmetries:
       Occupied  (A) (A) (A) (A) (A) (A) (A) (A) (A) (A) (A) (A)
                 (A) (A) (A) (A) (A) (A) (A) (A) (A) (A) (A) (A)
                 (A) (A) (A) (A) (A) (A) (A) (A) (A) (A) (A) (A)
       Virtual   (A) (A) (A) (A) (A) (A) (A) (A) (A) (A) (A) (A)
                 (A) (A) (A) (A) (A) (A) (A) (A) (A) (A) (A) (A)
                 (A) (A) (A) (A) (A) (A) (A) (A) (A) (A) (A) (A)
                 (A) (A) (A) (A) (A) (A) (A) (A) (A) (A) (A) (A)
                 (A) (A) (A) (A) (A) (A) (A) (A) (A) (A) (A) (A)
                 (A) (A) (A) (A) (A) (A) (A) (A) (A) (A) (A) (A)
                 (A) (A) (A) (A) (A) (A) (A) (A) (A) (A) (A) (A)
                 (A) (A) (A) (A) (A) (A) (A) (A) (A) (A) (A) (A)
                 (A) (A) (A) (A) (A) (A) (A) (A) (A) (A) (A) (A)
                 (A) (A) (A) (A) (A) (A) (A) (A) (A) (A) (A) (A)
                 (A) (A) (A) (A) (A) (A) (A) (A) (A) (A) (A) (A)
                 (A) (A) (A) (A) (A) (A) (A) (A) (A) (A) (A) (A)
                 (A) (A) (A) (A) (A) (A) (A) (A) (A) (A) (A) (A)
                 (A) (A) (A) (A) (A) (A) (A) (A) (A) (A) (A) (A)
                 (A) (A) (A) (A) (A) (A) (A) (A) (A) (A) (A) (A)
                 (A) (A) (A) (A) (A) (A) (A) (A) (A) (A) (A) (A)
                 (A) (A) (A) (A) (A) (A) (A) (A) (A) (A) (A) (A)
                 (A) (A) (A) (A) (A) (A) (A) (A) (A) (A) (A) (A)
                 (A) (A) (A) (A) (A) (A) (A) (A) (A) (A)
 The electronic state is 1-A.
 Alpha  occ. eigenvalues --  -26.30620 -20.57249 -11.36251 -11.33139 -11.26061
 Alpha  occ. eigenvalues --  -11.25928 -11.25524 -11.25461 -11.24667 -11.24592
 Alpha  occ. eigenvalues --   -1.61553  -1.41152  -1.16784  -1.05694  -1.02890
 Alpha  occ. eigenvalues --   -1.00229  -0.87547  -0.83966  -0.78274  -0.73917
 Alpha  occ. eigenvalues --   -0.71648  -0.71275  -0.69100  -0.65801  -0.63501
 Alpha  occ. eigenvalues --   -0.61850  -0.59825  -0.59414  -0.57004  -0.53722
 Alpha  occ. eigenvalues --   -0.52389  -0.50390  -0.50326  -0.44197  -0.35285
 Alpha  occ. eigenvalues --   -0.34806
 Alpha virt. eigenvalues --    0.05505   0.06843   0.07941   0.08326   0.09350
 Alpha virt. eigenvalues --    0.09721   0.10158   0.10307   0.12002   0.12299
 Alpha virt. eigenvalues --    0.12660   0.13020   0.14268   0.14984   0.16192
 Alpha virt. eigenvalues --    0.16407   0.17390   0.17739   0.19083   0.20453
 Alpha virt. eigenvalues --    0.21456   0.21860   0.22398   0.22899   0.23168
 Alpha virt. eigenvalues --    0.24154   0.24959   0.26144   0.27303   0.27818
 Alpha virt. eigenvalues --    0.28526   0.29175   0.30115   0.30562   0.31037
 Alpha virt. eigenvalues --    0.32215   0.32618   0.32911   0.34211   0.34455
 Alpha virt. eigenvalues --    0.35434   0.36188   0.36893   0.37676   0.39698
 Alpha virt. eigenvalues --    0.40065   0.41902   0.42431   0.43563   0.46020
 Alpha virt. eigenvalues --    0.46720   0.47354   0.47895   0.48605   0.49422
 Alpha virt. eigenvalues --    0.50766   0.53050   0.56213   0.61079   0.63739
 Alpha virt. eigenvalues --    0.66223   0.68948   0.70696   0.71231   0.71607
 Alpha virt. eigenvalues --    0.72320   0.72856   0.74451   0.75335   0.77921
 Alpha virt. eigenvalues --    0.79636   0.81093   0.82641   0.83430   0.84213
 Alpha virt. eigenvalues --    0.85791   0.86959   0.87619   0.88353   0.89247
 Alpha virt. eigenvalues --    0.91425   0.92096   0.93298   0.94290   0.96124
 Alpha virt. eigenvalues --    0.98648   1.00155   1.00869   1.04045   1.05476
 Alpha virt. eigenvalues --    1.06936   1.08081   1.09274   1.12407   1.13551
 Alpha virt. eigenvalues --    1.14382   1.20344   1.22653   1.23497   1.24459
 Alpha virt. eigenvalues --    1.27381   1.31020   1.34232   1.35602   1.37961
 Alpha virt. eigenvalues --    1.40253   1.41084   1.44514   1.48481   1.51247
 Alpha virt. eigenvalues --    1.54489   1.62415   1.65968   1.67167   1.69684
 Alpha virt. eigenvalues --    1.71836   1.75244   1.75352   1.77002   1.77793
 Alpha virt. eigenvalues --    1.80753   1.82324   1.82659   1.83664   1.86440
 Alpha virt. eigenvalues --    1.89885   1.91893   1.92434   1.94343   1.96676
 Alpha virt. eigenvalues --    1.99230   2.00367   2.02366   2.03221   2.04870
 Alpha virt. eigenvalues --    2.05444   2.09959   2.17163   2.17901   2.20307
 Alpha virt. eigenvalues --    2.21774   2.23314   2.24543   2.25468   2.26818
 Alpha virt. eigenvalues --    2.27952   2.30715   2.31267   2.36669   2.38105
 Alpha virt. eigenvalues --    2.44202   2.47308   2.48976   2.55368   2.61529
 Alpha virt. eigenvalues --    2.65422   2.72719   2.73474   2.74755   2.76060
 Alpha virt. eigenvalues --    2.80485   2.84725   2.90045   2.94755   2.97103
 Alpha virt. eigenvalues --    3.00021   3.00697   3.02341   3.04807   3.05626
 Alpha virt. eigenvalues --    3.05895   3.07754   3.12572   3.16268   3.18457
 Alpha virt. eigenvalues --    3.19812   3.20334   3.24354   3.24984   3.27573
 Alpha virt. eigenvalues --    3.29632   3.31136   3.33821   3.43262   3.47139
 Alpha virt. eigenvalues --    3.54192   3.60373   3.61570   3.73224   3.75429
 Alpha virt. eigenvalues --    3.78140   3.85990   3.90359   3.92086   3.98500
 Alpha virt. eigenvalues --    4.00796   4.09743   4.12425   4.24859   4.26377
 Alpha virt. eigenvalues --    4.38087   4.40217   4.43264   4.55608   4.56163
 Alpha virt. eigenvalues --    4.56821   4.60967   4.77091   5.25603   5.29465
 Alpha virt. eigenvalues --    5.60971   5.75550   6.26938   6.99694   7.02235
 Alpha virt. eigenvalues --    7.26065  24.74447  24.93062  24.98392  25.08899
 Alpha virt. eigenvalues --   25.09329  25.19915  25.23296  25.32272  51.67755
 Alpha virt. eigenvalues --   68.78057
          Condensed to atoms (all electrons):
              1          2          3          4          5          6
     1  C    6.037307  -0.830840   0.365154   0.116883   0.138091   0.285396
     2  C   -0.830840  13.087115  -2.869716  -4.778339  -0.413391   0.388401
     3  C    0.365154  -2.869716  13.233769  -0.686116  -0.389655  -1.063476
     4  C    0.116883  -4.778339  -0.686116  12.286199  -0.135508   0.253216
     5  C    0.138091  -0.413391  -0.389655  -0.135508   6.303866   0.324381
     6  C    0.285396   0.388401  -1.063476   0.253216   0.324381   5.488260
     7  H    0.424215  -0.047737   0.020068  -0.004934  -0.004956  -0.019936
     8  H   -0.015808   0.384671  -0.005268  -0.009151   0.001844  -0.007595
     9  H    0.001943  -0.030138  -0.028380   0.423999  -0.012270  -0.013386
    10  H   -0.003569  -0.005605   0.015174  -0.064681   0.439593  -0.014863
    11  H   -0.001258  -0.030163   0.021813  -0.034015  -0.003801   0.420151
    12  C   -0.213992   0.737857  -4.357050   0.249694   0.310991   0.172092
    13  C   -0.059632  -0.013163   0.515642  -0.289883  -0.180085  -0.024146
    14  H   -0.004558   0.032221  -0.023358  -0.050456   0.002936   0.001276
    15  H    0.002400  -0.007057   0.002745   0.014735   0.006098  -0.000454
    16  O    0.029533   0.114575  -0.099211  -0.149693  -0.008456  -0.006756
    17  F    0.003423  -0.002713   0.172098  -0.042338  -0.004322  -0.001940
              7          8          9         10         11         12
     1  C    0.424215  -0.015808   0.001943  -0.003569  -0.001258  -0.213992
     2  C   -0.047737   0.384671  -0.030138  -0.005605  -0.030163   0.737857
     3  C    0.020068  -0.005268  -0.028380   0.015174   0.021813  -4.357050
     4  C   -0.004934  -0.009151   0.423999  -0.064681  -0.034015   0.249694
     5  C   -0.004956   0.001844  -0.012270   0.439593  -0.003801   0.310991
     6  C   -0.019936  -0.007595  -0.013386  -0.014863   0.420151   0.172092
     7  H    0.446649  -0.002862   0.000016  -0.000057  -0.003155   0.006655
     8  H   -0.002862   0.433828   0.000004   0.000013  -0.000050   0.031115
     9  H    0.000016   0.000004   0.448785  -0.003001  -0.000062   0.038472
    10  H   -0.000057   0.000013  -0.003001   0.445610  -0.003190   0.008033
    11  H   -0.003155  -0.000050  -0.000062  -0.003190   0.441600   0.002688
    12  C    0.006655   0.031115   0.038472   0.008033   0.002688  10.597590
    13  C   -0.000353  -0.004158  -0.009620  -0.000373  -0.000359  -1.748938
    14  H    0.000000  -0.000020  -0.001515   0.000004   0.000000   0.012762
    15  H    0.000000   0.000033   0.000387   0.000000   0.000000  -0.033513
    16  O    0.000013   0.002026  -0.000304   0.000009   0.000004   0.365929
    17  F   -0.000001   0.000009   0.000025  -0.000016   0.000002  -0.282772
             13         14         15         16         17
     1  C   -0.059632  -0.004558   0.002400   0.029533   0.003423
     2  C   -0.013163   0.032221  -0.007057   0.114575  -0.002713
     3  C    0.515642  -0.023358   0.002745  -0.099211   0.172098
     4  C   -0.289883  -0.050456   0.014735  -0.149693  -0.042338
     5  C   -0.180085   0.002936   0.006098  -0.008456  -0.004322
     6  C   -0.024146   0.001276  -0.000454  -0.006756  -0.001940
     7  H   -0.000353   0.000000   0.000000   0.000013  -0.000001
     8  H   -0.004158  -0.000020   0.000033   0.002026   0.000009
     9  H   -0.009620  -0.001515   0.000387  -0.000304   0.000025
    10  H   -0.000373   0.000004   0.000000   0.000009  -0.000016
    11  H   -0.000359   0.000000   0.000000   0.000004   0.000002
    12  C   -1.748938   0.012762  -0.033513   0.365929  -0.282772
    13  C    7.164537   0.415027   0.406390  -0.059430   0.244308
    14  H    0.415027   0.466699  -0.020181   0.004974  -0.039563
    15  H    0.406390  -0.020181   0.461500   0.000168  -0.033410
    16  O   -0.059430   0.004974   0.000168   8.204383   0.005467
    17  F    0.244308  -0.039563  -0.033410   0.005467   9.198059
 Mulliken atomic charges:
              1
     1  C   -0.274688
     2  C    0.284021
     3  C    1.175767
     4  C   -1.099612
     5  C   -0.375356
     6  C   -0.180620
     7  H    0.186374
     8  H    0.191370
     9  H    0.185044
    10  H    0.186919
    11  H    0.189793
    12  C    0.102386
    13  C   -0.355764
    14  H    0.203752
    15  H    0.200159
    16  O   -0.403233
    17  F   -0.216314
 Sum of Mulliken charges=   0.00000
 Atomic charges with hydrogens summed into heavy atoms:
              1
     1  C   -0.088314
     2  C    0.475391
     3  C    1.175767
     4  C   -0.914568
     5  C   -0.188437
     6  C    0.009173
     7  H    0.000000
     8  H    0.000000
     9  H    0.000000
    10  H    0.000000
    11  H    0.000000
    12  C    0.102386
    13  C    0.048148
    14  H    0.000000
    15  H    0.000000
    16  O   -0.403233
    17  F   -0.216314
 Sum of Mulliken charges=   0.00000
 Electronic spatial extent (au):  <R**2>=  1500.8797
 Charge=     0.0000 electrons
 Dipole moment (field-independent basis, Debye):
    X=     2.5263    Y=    -2.5649    Z=    -1.4705  Tot=     3.8888
 Quadrupole moment (field-independent basis, Debye-Ang):
   XX=   -48.9311   YY=   -61.3053   ZZ=   -61.1939
   XY=     3.6077   XZ=     4.8852   YZ=     6.8624
 Traceless Quadrupole moment (field-independent basis, Debye-Ang):
   XX=     8.2123   YY=    -4.1619   ZZ=    -4.0505
   XY=     3.6077   XZ=     4.8852   YZ=     6.8624
 Octapole moment (field-independent basis, Debye-Ang**2):
  XXX=    -1.2349  YYY=   -20.5039  ZZZ=     2.5558  XYY=    18.9647
  XXY=    -9.7897  XXZ=    -3.5794  XZZ=   -14.5749  YZZ=    -0.9204
  YYZ=     0.6880  XYZ=    -4.2603
 Hexadecapole moment (field-independent basis, Debye-Ang**3):
 XXXX= -1135.7857 YYYY=  -490.8319 ZZZZ=  -122.5146 XXXY=    13.0621
 XXXZ=    26.0926 YYYX=    35.1748 YYYZ=    19.1403 ZZZX=    -5.7286
 ZZZY=    -7.2575 XXYY=  -314.3919 XXZZ=  -256.5459 YYZZ=  -104.9027
 XXYZ=    26.6443 YYXZ=     0.2188 ZZXY=     5.8593
 N-N= 4.848499374470D+02 E-N=-2.100243125286D+03  KE= 4.807755175146D+02
 1|1|UNPC-UNK|SP|RMP2-FC|6-311+G(d,p)|C8H7F1O1|PCUSER|15-Oct-2017|0||# 
 MP2/6-311+G(D,P) SCRF=(SOLVENT=ETHANOL) GEOM=CONNECTIVITY||Title Card 
 Required||0,1|C|C,1,1.39556268|C,2,1.40568598,1,120.02279233|C,3,1.405
 60202,2,119.87823613,1,0.65802085,0|C,4,1.39861123,3,119.76782685,2,-1
 .46918199,0|C,5,1.39972925,4,120.26489517,3,1.81700468,0|H,1,1.0866279
 2,2,119.89057661,3,-179.58287899,0|H,2,1.08628034,1,121.1287868,6,-179
 .3082317,0|H,4,1.08504375,3,120.59388387,2,179.45528965,0|H,5,1.086560
 93,4,119.71061231,3,-179.34196181,0|H,6,1.08675481,5,120.0041944,4,179
 .29229459,0|C,3,1.49125451,2,117.97092773,1,-177.91255823,0|C,12,1.526
 72507,3,119.50850487,2,-163.57636581,0|H,13,1.09580871,12,109.71998443
 ,3,-67.98427916,0|H,13,1.09099932,12,108.15310582,3,172.11039062,0|O,1
 2,1.22355759,3,122.01827182,2,18.70650639,0|F,13,1.39011742,12,111.869
 81452,3,52.20111134,0||Version=x86-Win32-G03RevB.05|State=1-A|HF=-481.
 4508468|MP2=-482.9487222|RMSD=5.572e-009|PG=C01 [X(C8H7F1O1)]||@


 IT TAKES GREATER CHARACTER TO CARRY OFF GOOD FORTUNE THAN BAD.
                     FRENCH PROVERB.
 Job cpu time:  0 days  0 hours  6 minutes 52.0 seconds.
 File lengths (MBytes):  RWF=   2054 Int=      0 D2E=      0 Chk=     17 Scr=      1
 Normal termination of Gaussian 03 at Sun Oct 15 17:44:27 2017.
