# Supplementary material for: Conformational preferences of α-fluoroketones may influence their reactivity
Source: Beilstein J Org Chem. 2017 Dec 29;13:2915–21. doi: 10.3762/bjoc.13.284 (PMC5753061; doi:10.3762/bjoc.13.284)
Supplement: File 2 — Details of computational conformational analysis. [file Beilstein_J_Org_Chem-13-2915-s002.zip › Computation/CH2F140.out]

 Entering Link 1 = C:\G03W\l1.exe PID=      4476.
  
 Copyright (c) 1988,1990,1992,1993,1995,1998,2003, Gaussian, Inc.
                  All Rights Reserved.
  
 This is the Gaussian(R) 03 program.  It is based on the
 the Gaussian(R) 98 system (copyright 1998, Gaussian, Inc.),
 the Gaussian(R) 94 system (copyright 1995, Gaussian, Inc.),
 the Gaussian 92(TM) system (copyright 1992, Gaussian, Inc.),
 the Gaussian 90(TM) system (copyright 1990, Gaussian, Inc.),
 the Gaussian 88(TM) system (copyright 1988, Gaussian, Inc.),
 the Gaussian 86(TM) system (copyright 1986, Carnegie Mellon
 University), and the Gaussian 82(TM) system (copyright 1983,
 Carnegie Mellon University). Gaussian is a federally registered
 trademark of Gaussian, Inc.
  
 This software contains proprietary and confidential information,
 including trade secrets, belonging to Gaussian, Inc.
  
 This software is provided under written license and may be
 used, copied, transmitted, or stored only in accord with that
 written license.
  
 The following legend is applicable only to US Government
 contracts under DFARS:
  
                    RESTRICTED RIGHTS LEGEND
  
 Use, duplication or disclosure by the US Government is subject
 to restrictions as set forth in subparagraph (c)(1)(ii) of the
 Rights in Technical Data and Computer Software clause at DFARS
 252.227-7013.
  
 Gaussian, Inc.
 Carnegie Office Park, Building 6, Pittsburgh, PA 15106 USA
  
 The following legend is applicable only to US Government
 contracts under FAR:
  
                    RESTRICTED RIGHTS LEGEND
  
 Use, reproduction and disclosure by the US Government is subject
 to restrictions as set forth in subparagraph (c) of the
 Commercial Computer Software - Restricted Rights clause at FAR
 52.227-19.
  
 Gaussian, Inc.
 Carnegie Office Park, Building 6, Pittsburgh, PA 15106 USA
  
  
 ---------------------------------------------------------------
 Warning -- This program may not be used in any manner that
 competes with the business of Gaussian, Inc. or will provide
 assistance to any competitor of Gaussian, Inc.  The licensee
 of this program is prohibited from giving any competitor of
 Gaussian, Inc. access to this program.  By using this program,
 the user acknowledges that Gaussian, Inc. is engaged in the
 business of creating and licensing software in the field of
 computational chemistry and represents and warrants to the
 licensee that it is not a competitor of Gaussian, Inc. and that
 it will not use this program in any manner prohibited above.
 ---------------------------------------------------------------
  

 Cite this work as:
 Gaussian 03, Revision B.05,
 M. J. Frisch, G. W. Trucks, H. B. Schlegel, G. E. Scuseria, 
 M. A. Robb, J. R. Cheeseman, J. A. Montgomery, Jr., T. Vreven, 
 K. N. Kudin, J. C. Burant, J. M. Millam, S. S. Iyengar, J. Tomasi, 
 V. Barone, B. Mennucci, M. Cossi, G. Scalmani, N. Rega, 
 G. A. Petersson, H. Nakatsuji, M. Hada, M. Ehara, K. Toyota, 
 R. Fukuda, J. Hasegawa, M. Ishida, T. Nakajima, Y. Honda, O. Kitao, 
 H. Nakai, M. Klene, X. Li, J. E. Knox, H. P. Hratchian, J. B. Cross, 
 C. Adamo, J. Jaramillo, R. Gomperts, R. E. Stratmann, O. Yazyev, 
 A. J. Austin, R. Cammi, C. Pomelli, J. W. Ochterski, P. Y. Ayala, 
 K. Morokuma, G. A. Voth, P. Salvador, J. J. Dannenberg, 
 V. G. Zakrzewski, S. Dapprich, A. D. Daniels, M. C. Strain, 
 O. Farkas, D. K. Malick, A. D. Rabuck, K. Raghavachari, 
 J. B. Foresman, J. V. Ortiz, Q. Cui, A. G. Baboul, S. Clifford, 
 J. Cioslowski, B. B. Stefanov, G. Liu, A. Liashenko, P. Piskorz, 
 I. Komaromi, R. L. Martin, D. J. Fox, T. Keith, M. A. Al-Laham, 
 C. Y. Peng, A. Nanayakkara, M. Challacombe, P. M. W. Gill, 
 B. Johnson, W. Chen, M. W. Wong, C. Gonzalez, and J. A. Pople, 
 Gaussian, Inc., Pittsburgh PA, 2003.
 
 **********************************************
 Gaussian 03:  x86-Win32-G03RevB.05  8-Nov-2003
                  03-Aug-2017 
 **********************************************
 %chk=CH2F.chk
 %mem=6MW
 %nproc=1
 Will use up to    1 processors via shared memory.
 Default route:  MaxDisk=2000MB
 ------------------------------------
 # mp2/6-311+g(d,p) geom=connectivity
 ------------------------------------
 1/38=1,57=2/1;
 2/17=6,18=5,40=1/2;
 3/5=4,6=6,7=111,11=9,16=1,25=1,30=1/1,2,3;
 4//1;
 5/5=2,38=5/2;
 8/10=2,27=262144000/1;
 9/16=-3,27=262144000/6;
 6/7=2,8=2,9=2,10=2/1;
 99/5=1,9=1/99;
 -------------------
 Title Card Required
 -------------------
 Symbolic Z-matrix:
 Charge =  0 Multiplicity = 1
 C
 C                    1    B1
 C                    2    B2       1    A1
 C                    3    B3       2    A2       1    D1       0
 C                    4    B4       3    A3       2    D2       0
 C                    5    B5       4    A4       3    D3       0
 H                    1    B6       2    A5       3    D4       0
 H                    2    B7       1    A6       6    D5       0
 H                    4    B8       3    A7       2    D6       0
 H                    5    B9       4    A8       3    D7       0
 H                    6    B10      5    A9       4    D8       0
 C                    3    B11      2    A10      1    D9       0
 C                    12   B12      3    A11      2    D10      0
 H                    13   B13      12   A12      3    D11      0
 H                    13   B14      12   A13      3    D12      0
 O                    12   B15      3    A14      2    D13      0
 F                    13   B16      12   A15      3    D14      0
       Variables:
  B1                    1.39556                  
  B2                    1.40569                  
  B3                    1.4056                   
  B4                    1.39861                  
  B5                    1.39973                  
  B6                    1.08663                  
  B7                    1.08628                  
  B8                    1.08504                  
  B9                    1.08656                  
  B10                   1.08675                  
  B11                   1.49125                  
  B12                   1.52673                  
  B13                   1.09581                  
  B14                   1.091                    
  B15                   1.22356                  
  B16                   1.39012                  
  A1                  120.02279                  
  A2                  119.87824                  
  A3                  119.76783                  
  A4                  120.2649                   
  A5                  119.89058                  
  A6                  121.12879                  
  A7                  120.59388                  
  A8                  119.71061                  
  A9                  120.00419                  
  A10                 117.97093                  
  A11                 119.5085                   
  A12                 109.71998                  
  A13                 108.15311                  
  A14                 122.01827                  
  A15                 111.86981                  
  D1                    0.65802                  
  D2                   -1.46918                  
  D3                    1.817                    
  D4                 -179.58288                  
  D5                 -179.30823                  
  D6                  179.45529                  
  D7                 -179.34196                  
  D8                  179.29229                  
  D9                 -177.91256                  
  D10                -163.57637                  
  D11                 -77.98428                  
  D12                 162.11039                  
  D13                  18.70651                  
  D14                  42.20111                  
 
                          Input orientation:                          
 ---------------------------------------------------------------------
 Center     Atomic     Atomic              Coordinates (Angstroms)
 Number     Number      Type              X           Y           Z
 ---------------------------------------------------------------------
    1          6             0        0.000000    0.000000    0.000000
    2          6             0        0.000000    0.000000    1.395563
    3          6             0        1.217080    0.000000    2.098890
    4          6             0        2.433111    0.013997    1.394057
    5          6             0        2.425367   -0.003270   -0.004426
    6          6             0        1.212631    0.003949   -0.703326
    7          1             0       -0.942058    0.006858   -0.541516
    8          1             0       -0.929755   -0.014254    1.957130
    9          1             0        3.379206    0.023032    1.925229
   10          1             0        3.366068   -0.003266   -0.548206
   11          1             0        1.211674    0.002090   -1.790079
   12          6             0        1.164124   -0.047973    3.588432
   13          6             0        2.404027    0.325027    4.397383
   14          1             0        3.114459   -0.509265    4.390996
   15          1             0        2.090817    0.538908    5.420336
   16          8             0        0.165309   -0.418134    4.190464
   17          9             0        3.042856    1.445500    3.878862
 ---------------------------------------------------------------------
                    Distance matrix (angstroms):
                    1          2          3          4          5
     1  C    0.000000
     2  C    1.395563   0.000000
     3  C    2.426236   1.405686   0.000000
     4  C    2.804215   2.433152   1.405602   0.000000
     5  C    2.425373   2.800426   2.425677   1.398611   0.000000
     6  C    1.401840   2.424010   2.802222   2.426662   1.399729
     7  H    1.086628   2.154018   3.410816   3.890792   3.410003
     8  H    2.166796   1.086280   2.151557   3.409797   3.886472
     9  H    3.889224   3.420542   2.169211   1.085044   2.152689
    10  H    3.410419   3.886986   3.409586   2.154783   1.086561
    11  H    2.161606   3.408294   3.888973   3.410391   2.159082
    12  C    3.772841   2.483175   1.491255   2.535636   3.808065
    13  C    5.022147   3.859522   2.607212   3.019528   4.414086
    14  H    5.407407   4.351072   3.018799   3.117641   4.477792
    15  H    5.834551   4.567356   3.476470   4.074754   5.462045
    16  O    4.214517   2.830836   2.378180   3.626231   4.782999
    17  F    5.137510   4.185119   2.931080   2.931765   4.190484
                    6          7          8          9         10
     6  C    0.000000
     7  H    2.160758   0.000000
     8  H    3.415871   2.498765   0.000000
     9  H    3.406422   4.975782   4.309240   0.000000
    10  H    2.159029   4.308144   4.973019   2.473609   0.000000
    11  H    1.086755   2.489477   4.315966   4.301411   2.486703
    12  C    4.292346   4.636321   2.654545   2.770897   4.686398
    13  C    5.247832   5.974130   4.145364   2.674644   5.048975
    14  H    5.461910   6.407136   4.745988   2.536423   4.971424
    15  H    6.209399   6.710074   4.628568   3.760565   6.127292
    16  O    5.022372   4.878372   2.519933   3.956646   5.733408
    17  F    5.140451   6.122824   4.648179   2.439924   4.669295
                   11         12         13         14         15
    11  H    0.000000
    12  C    5.378954   0.000000
    13  C    6.309570   1.526725   0.000000
    14  H    6.487508   2.158867   1.095809   0.000000
    15  H    7.283622   2.135196   1.090999   1.790544   0.000000
    16  O    6.085915   1.223558   2.367902   2.957364   2.477114
    17  F    6.129726   2.417529   1.390117   2.022007   2.025940
                   16         17
    16  O    0.000000
    17  F    3.442456   0.000000
 Stoichiometry    C8H7FO
 Framework group  C1[X(C8H7FO)]
 Deg. of freedom    45
 Full point group                 C1      NOp   1
 Largest Abelian subgroup         C1      NOp   1
 Largest concise Abelian subgroup C1      NOp   1
                         Standard orientation:                         
 ---------------------------------------------------------------------
 Center     Atomic     Atomic              Coordinates (Angstroms)
 Number     Number      Type              X           Y           Z
 ---------------------------------------------------------------------
    1          6             0        2.384682    0.914348    0.325790
    2          6             0        1.029522    1.242409    0.266522
    3          6             0        0.083976    0.264465   -0.087766
    4          6             0        0.504614   -1.047012   -0.368496
    5          6             0        1.866052   -1.364174   -0.323667
    6          6             0        2.805620   -0.391071    0.036227
    7          1             0        3.113062    1.670273    0.606502
    8          1             0        0.686265    2.251355    0.476780
    9          1             0       -0.216222   -1.813129   -0.634541
   10          1             0        2.191135   -2.375663   -0.551318
   11          1             0        3.861308   -0.645177    0.080845
   12          6             0       -1.346097    0.676340   -0.183102
   13          6             0       -2.437385   -0.391343   -0.188804
   14          1             0       -2.498897   -0.851894   -1.181228
   15          1             0       -3.385084    0.089944    0.057183
   16          8             0       -1.677248    1.848532   -0.298851
   17          9             0       -2.186609   -1.393082    0.741818
 ---------------------------------------------------------------------
 Rotational constants (GHZ):      2.4760737      0.9770585      0.7421922
 Standard basis: 6-311+G(d,p) (5D, 7F)
 There are   262 symmetry adapted basis functions of A   symmetry.
 Integral buffers will be    262144 words long.
 Raffenetti 1 integral format.
 Two-electron integral symmetry is turned on.
   262 basis functions,   416 primitive gaussians,   272 cartesian basis functions
    36 alpha electrons       36 beta electrons
       nuclear repulsion energy       486.0113676665 Hartrees.
 NAtoms=   17 NActive=   17 NUniq=   17 SFac= 1.00D+00 NAtFMM=   60 Big=F
 One-electron integrals computed using PRISM.
 NBasis=   262 RedAO= T  NBF=   262
 NBsUse=   262 1.00D-06 NBFU=   262
 Harris functional with IExCor=  205 diagonalized for initial guess.
 ExpMin= 4.38D-02 ExpMax= 1.14D+04 ExpMxC= 1.72D+03 IAcc=2 IRadAn=         4 AccDes= 0.00D+00
 HarFok:  IExCor= 205 AccDes= 0.00D+00 IRadAn=         4 IDoV=1
 ScaDFX=  1.000000  1.000000  1.000000  1.000000
 Initial guess orbital symmetries:
       Occupied  (A) (A) (A) (A) (A) (A) (A) (A) (A) (A) (A) (A)
                 (A) (A) (A) (A) (A) (A) (A) (A) (A) (A) (A) (A)
                 (A) (A) (A) (A) (A) (A) (A) (A) (A) (A) (A) (A)
       Virtual   (A) (A) (A) (A) (A) (A) (A) (A) (A) (A) (A) (A)
                 (A) (A) (A) (A) (A) (A) (A) (A) (A) (A) (A) (A)
                 (A) (A) (A) (A) (A) (A) (A) (A) (A) (A) (A) (A)
                 (A) (A) (A) (A) (A) (A) (A) (A) (A) (A) (A) (A)
                 (A) (A) (A) (A) (A) (A) (A) (A) (A) (A) (A) (A)
                 (A) (A) (A) (A) (A) (A) (A) (A) (A) (A) (A) (A)
                 (A) (A) (A) (A) (A) (A) (A) (A) (A) (A) (A) (A)
                 (A) (A) (A) (A) (A) (A) (A) (A) (A) (A) (A) (A)
                 (A) (A) (A) (A) (A) (A) (A) (A) (A) (A) (A) (A)
                 (A) (A) (A) (A) (A) (A) (A) (A) (A) (A) (A) (A)
                 (A) (A) (A) (A) (A) (A) (A) (A) (A) (A) (A) (A)
                 (A) (A) (A) (A) (A) (A) (A) (A) (A) (A) (A) (A)
                 (A) (A) (A) (A) (A) (A) (A) (A) (A) (A) (A) (A)
                 (A) (A) (A) (A) (A) (A) (A) (A) (A) (A) (A) (A)
                 (A) (A) (A) (A) (A) (A) (A) (A) (A) (A) (A) (A)
                 (A) (A) (A) (A) (A) (A) (A) (A) (A) (A) (A) (A)
                 (A) (A) (A) (A) (A) (A) (A) (A) (A) (A) (A) (A)
                 (A) (A) (A) (A) (A) (A) (A) (A) (A) (A) (A) (A)
                 (A) (A) (A) (A) (A) (A) (A) (A) (A) (A)
 The electronic state of the initial guess is 1-A.
 Requested convergence on RMS density matrix=1.00D-08 within 128 cycles.
 Requested convergence on MAX density matrix=1.00D-06.
 Requested convergence on             energy=1.00D-06.
 No special actions if energy rises.
 SCF Done:  E(RHF) =  -481.436221267     A.U. after   16 cycles
             Convg  =    0.8790D-08             -V/T =  2.0014
             S**2   =   0.0000
 ExpMin= 4.38D-02 ExpMax= 1.14D+04 ExpMxC= 1.72D+03 IAcc=3 IRadAn=         5 AccDes= 0.00D+00
 HarFok:  IExCor= 205 AccDes= 0.00D+00 IRadAn=         5 IDoV=1
 ScaDFX=  1.000000  1.000000  1.000000  1.000000
 Range of M.O.s used for correlation:    11   262
 NBasis=   262 NAE=    36 NBE=    36 NFC=    10 NFV=     0
 NROrb=    252 NOA=    26 NOB=    26 NVA=   226 NVB=   226

 **** Warning!!: The largest alpha MO coefficient is  0.21664251D+03

 Disk-based method using OVN memory for 13 occupieds at a time.
 Estimated scratch disk usage=   256223452 words.
 Actual    scratch disk usage=   255962332 words.
 JobTyp=1 Pass  1:  I=   1 to  13 NPSUse=  1 ParTrn=F ParDer=F DoDerP=F.
 JobTyp=1 Pass  2:  I=  14 to  26 NPSUse=  1 ParTrn=F ParDer=F DoDerP=F.
 Spin components of T(2) and E(2):
     alpha-alpha T2 =       0.6790127852D-01 E2=     -0.1997082571D+00
     alpha-beta  T2 =       0.3568671652D+00 E2=     -0.1102431887D+01
     beta-beta   T2 =       0.6790127852D-01 E2=     -0.1997082571D+00
 ANorm=    0.1221748633D+01
 E2 =    -0.1501848401D+01 EUMP2 =    -0.48293806966803D+03

 **********************************************************************

            Population analysis using the SCF density.

 **********************************************************************

 Orbital symmetries:
       Occupied  (A) (A) (A) (A) (A) (A) (A) (A) (A) (A) (A) (A)
                 (A) (A) (A) (A) (A) (A) (A) (A) (A) (A) (A) (A)
                 (A) (A) (A) (A) (A) (A) (A) (A) (A) (A) (A) (A)
       Virtual   (A) (A) (A) (A) (A) (A) (A) (A) (A) (A) (A) (A)
                 (A) (A) (A) (A) (A) (A) (A) (A) (A) (A) (A) (A)
                 (A) (A) (A) (A) (A) (A) (A) (A) (A) (A) (A) (A)
                 (A) (A) (A) (A) (A) (A) (A) (A) (A) (A) (A) (A)
                 (A) (A) (A) (A) (A) (A) (A) (A) (A) (A) (A) (A)
                 (A) (A) (A) (A) (A) (A) (A) (A) (A) (A) (A) (A)
                 (A) (A) (A) (A) (A) (A) (A) (A) (A) (A) (A) (A)
                 (A) (A) (A) (A) (A) (A) (A) (A) (A) (A) (A) (A)
                 (A) (A) (A) (A) (A) (A) (A) (A) (A) (A) (A) (A)
                 (A) (A) (A) (A) (A) (A) (A) (A) (A) (A) (A) (A)
                 (A) (A) (A) (A) (A) (A) (A) (A) (A) (A) (A) (A)
                 (A) (A) (A) (A) (A) (A) (A) (A) (A) (A) (A) (A)
                 (A) (A) (A) (A) (A) (A) (A) (A) (A) (A) (A) (A)
                 (A) (A) (A) (A) (A) (A) (A) (A) (A) (A) (A) (A)
                 (A) (A) (A) (A) (A) (A) (A) (A) (A) (A) (A) (A)
                 (A) (A) (A) (A) (A) (A) (A) (A) (A) (A) (A) (A)
                 (A) (A) (A) (A) (A) (A) (A) (A) (A) (A) (A) (A)
                 (A) (A) (A) (A) (A) (A) (A) (A) (A) (A) (A) (A)
                 (A) (A) (A) (A) (A) (A) (A) (A) (A) (A)
 The electronic state is 1-A.
 Alpha  occ. eigenvalues --  -26.30100 -20.56536 -11.35587 -11.33608 -11.26490
 Alpha  occ. eigenvalues --  -11.26200 -11.26174 -11.25889 -11.25424 -11.25289
 Alpha  occ. eigenvalues --   -1.61104  -1.40263  -1.17119  -1.05888  -1.03360
 Alpha  occ. eigenvalues --   -1.00481  -0.87819  -0.84553  -0.78414  -0.73832
 Alpha  occ. eigenvalues --   -0.71642  -0.70945  -0.69265  -0.65618  -0.63624
 Alpha  occ. eigenvalues --   -0.62159  -0.60451  -0.59085  -0.57446  -0.53509
 Alpha  occ. eigenvalues --   -0.52863  -0.51073  -0.50085  -0.43652  -0.35463
 Alpha  occ. eigenvalues --   -0.35115
 Alpha virt. eigenvalues --    0.05507   0.06117   0.07273   0.07745   0.08874
 Alpha virt. eigenvalues --    0.09386   0.09796   0.10124   0.11546   0.11946
 Alpha virt. eigenvalues --    0.12395   0.13016   0.14339   0.14572   0.15937
 Alpha virt. eigenvalues --    0.16257   0.17295   0.17694   0.18818   0.20606
 Alpha virt. eigenvalues --    0.21195   0.21302   0.22101   0.22728   0.22920
 Alpha virt. eigenvalues --    0.24081   0.24620   0.25724   0.26443   0.27297
 Alpha virt. eigenvalues --    0.28278   0.28610   0.29678   0.30168   0.30817
 Alpha virt. eigenvalues --    0.31332   0.31724   0.32427   0.33417   0.34398
 Alpha virt. eigenvalues --    0.34823   0.35344   0.36223   0.38163   0.40645
 Alpha virt. eigenvalues --    0.41516   0.42226   0.42854   0.44451   0.46047
 Alpha virt. eigenvalues --    0.46513   0.47561   0.47788   0.49035   0.49929
 Alpha virt. eigenvalues --    0.50753   0.53029   0.55903   0.61145   0.63530
 Alpha virt. eigenvalues --    0.66000   0.68254   0.69883   0.70542   0.71448
 Alpha virt. eigenvalues --    0.71584   0.72138   0.73752   0.75151   0.77982
 Alpha virt. eigenvalues --    0.79548   0.80971   0.82822   0.83415   0.84279
 Alpha virt. eigenvalues --    0.85601   0.86248   0.87195   0.87724   0.88975
 Alpha virt. eigenvalues --    0.90866   0.91282   0.92539   0.93628   0.95204
 Alpha virt. eigenvalues --    0.97956   0.99416   1.00143   1.03812   1.05156
 Alpha virt. eigenvalues --    1.06653   1.07895   1.08491   1.12088   1.13601
 Alpha virt. eigenvalues --    1.13844   1.19189   1.22702   1.22934   1.24378
 Alpha virt. eigenvalues --    1.26882   1.31009   1.34782   1.35794   1.38016
 Alpha virt. eigenvalues --    1.40773   1.42739   1.45439   1.48614   1.51822
 Alpha virt. eigenvalues --    1.54445   1.63120   1.65513   1.68102   1.69532
 Alpha virt. eigenvalues --    1.71228   1.74628   1.75674   1.76773   1.77411
 Alpha virt. eigenvalues --    1.79484   1.81562   1.81825   1.83207   1.86068
 Alpha virt. eigenvalues --    1.89185   1.91235   1.92189   1.93949   1.96305
 Alpha virt. eigenvalues --    1.98679   1.99643   2.01397   2.02540   2.04381
 Alpha virt. eigenvalues --    2.04886   2.09130   2.16737   2.17743   2.19944
 Alpha virt. eigenvalues --    2.21395   2.22642   2.23093   2.24498   2.26942
 Alpha virt. eigenvalues --    2.28028   2.30226   2.31700   2.35979   2.38302
 Alpha virt. eigenvalues --    2.43512   2.46618   2.48432   2.54574   2.60954
 Alpha virt. eigenvalues --    2.64973   2.71874   2.72598   2.73376   2.75038
 Alpha virt. eigenvalues --    2.79723   2.84498   2.88433   2.93881   2.96269
 Alpha virt. eigenvalues --    2.98844   2.99401   3.01279   3.03704   3.04298
 Alpha virt. eigenvalues --    3.05368   3.06357   3.12303   3.15950   3.18179
 Alpha virt. eigenvalues --    3.19745   3.21385   3.24732   3.25184   3.27210
 Alpha virt. eigenvalues --    3.28891   3.30413   3.33847   3.43896   3.46879
 Alpha virt. eigenvalues --    3.54409   3.60265   3.61324   3.73950   3.75251
 Alpha virt. eigenvalues --    3.77839   3.86316   3.90057   3.91432   3.98446
 Alpha virt. eigenvalues --    4.00661   4.08807   4.12204   4.25324   4.27325
 Alpha virt. eigenvalues --    4.37725   4.40978   4.42607   4.55213   4.56140
 Alpha virt. eigenvalues --    4.56551   4.60662   4.76787   5.25154   5.30134
 Alpha virt. eigenvalues --    5.61997   5.76334   6.27778   7.00262   7.03759
 Alpha virt. eigenvalues --    7.26855  24.73888  24.92812  24.98692  25.08382
 Alpha virt. eigenvalues --   25.08725  25.19421  25.22728  25.31685  51.68491
 Alpha virt. eigenvalues --   68.78335
          Condensed to atoms (all electrons):
              1          2          3          4          5          6
     1  C    6.013567  -0.820919   0.373501   0.048537   0.221794   0.225236
     2  C   -0.820919  13.740851  -3.320744  -4.915201  -0.686810   0.570454
     3  C    0.373501  -3.320744  14.111221  -0.605930  -0.482741  -1.191759
     4  C    0.048537  -4.915201  -0.605930  12.537975  -0.197051   0.227292
     5  C    0.221794  -0.686810  -0.482741  -0.197051   6.610905   0.297460
     6  C    0.225236   0.570454  -1.191759   0.227292   0.297460   5.513112
     7  H    0.404052  -0.037060   0.017637  -0.005302  -0.009055  -0.008483
     8  H   -0.031671   0.363733   0.009831  -0.009577   0.003882  -0.011573
     9  H    0.002830  -0.030767  -0.002132   0.370433   0.016694  -0.012961
    10  H   -0.010625  -0.002094   0.013698  -0.048775   0.408262  -0.001456
    11  H    0.019040  -0.044449   0.030150  -0.045379   0.015385   0.392792
    12  C   -0.223492   0.683474  -4.612786   0.274017   0.430884   0.189968
    13  C   -0.037018   0.049733   0.458593  -0.397364  -0.278657  -0.033776
    14  H   -0.003798   0.038515  -0.022388  -0.056465  -0.004805   0.000999
    15  H    0.001633  -0.012231  -0.007139   0.017473   0.009884  -0.000694
    16  O    0.035418   0.159104  -0.090240  -0.182998  -0.016843  -0.005355
    17  F    0.002995  -0.010196   0.166941  -0.035221   0.011520  -0.004037
              7          8          9         10         11         12
     1  C    0.404052  -0.031671   0.002830  -0.010625   0.019040  -0.223492
     2  C   -0.037060   0.363733  -0.030767  -0.002094  -0.044449   0.683474
     3  C    0.017637   0.009831  -0.002132   0.013698   0.030150  -4.612786
     4  C   -0.005302  -0.009577   0.370433  -0.048775  -0.045379   0.274017
     5  C   -0.009055   0.003882   0.016694   0.408262   0.015385   0.430884
     6  C   -0.008483  -0.011573  -0.012961  -0.001456   0.392792   0.189968
     7  H    0.494915  -0.003810   0.000025  -0.000098  -0.004441   0.007028
     8  H   -0.003810   0.459837  -0.000011   0.000021  -0.000074   0.051719
     9  H    0.000025  -0.000011   0.491793  -0.004309  -0.000098   0.030264
    10  H   -0.000098   0.000021  -0.004309   0.496451  -0.004523   0.010176
    11  H   -0.004441  -0.000074  -0.000098  -0.004523   0.493597   0.003316
    12  C    0.007028   0.051719   0.030264   0.010176   0.003316  10.871051
    13  C   -0.000401  -0.001413  -0.003579  -0.000302  -0.000471  -1.773966
    14  H    0.000000  -0.000024  -0.001637   0.000005   0.000000   0.037212
    15  H    0.000000   0.000045   0.000437  -0.000001   0.000000  -0.016130
    16  O    0.000046   0.001158  -0.000247   0.000007   0.000005   0.311750
    17  F   -0.000002  -0.000044  -0.002548  -0.000033   0.000004  -0.265243
             13         14         15         16         17
     1  C   -0.037018  -0.003798   0.001633   0.035418   0.002995
     2  C    0.049733   0.038515  -0.012231   0.159104  -0.010196
     3  C    0.458593  -0.022388  -0.007139  -0.090240   0.166941
     4  C   -0.397364  -0.056465   0.017473  -0.182998  -0.035221
     5  C   -0.278657  -0.004805   0.009884  -0.016843   0.011520
     6  C   -0.033776   0.000999  -0.000694  -0.005355  -0.004037
     7  H   -0.000401   0.000000   0.000000   0.000046  -0.000002
     8  H   -0.001413  -0.000024   0.000045   0.001158  -0.000044
     9  H   -0.003579  -0.001637   0.000437  -0.000247  -0.002548
    10  H   -0.000302   0.000005  -0.000001   0.000007  -0.000033
    11  H   -0.000471   0.000000   0.000000   0.000005   0.000004
    12  C   -1.773966   0.037212  -0.016130   0.311750  -0.265243
    13  C    7.350737   0.391635   0.399671  -0.025826   0.217855
    14  H    0.391635   0.513454  -0.022245   0.003314  -0.039785
    15  H    0.399671  -0.022245   0.483602  -0.000992  -0.036397
    16  O   -0.025826   0.003314  -0.000992   8.124331   0.006451
    17  F    0.217855  -0.039785  -0.036397   0.006451   9.173956
 Mulliken atomic charges:
              1
     1  C   -0.221079
     2  C    0.274609
     3  C    1.154289
     4  C   -0.976464
     5  C   -0.350707
     6  C   -0.147221
     7  H    0.144949
     8  H    0.167971
     9  H    0.145812
    10  H    0.143596
    11  H    0.145144
    12  C   -0.009242
    13  C   -0.315451
    14  H    0.166012
    15  H    0.183081
    16  O   -0.319083
    17  F   -0.186216
 Sum of Mulliken charges=   0.00000
 Atomic charges with hydrogens summed into heavy atoms:
              1
     1  C   -0.076130
     2  C    0.442580
     3  C    1.154289
     4  C   -0.830652
     5  C   -0.207111
     6  C   -0.002077
     7  H    0.000000
     8  H    0.000000
     9  H    0.000000
    10  H    0.000000
    11  H    0.000000
    12  C   -0.009242
    13  C    0.033641
    14  H    0.000000
    15  H    0.000000
    16  O   -0.319083
    17  F   -0.186216
 Sum of Mulliken charges=   0.00000
 Electronic spatial extent (au):  <R**2>=  1489.0296
 Charge=     0.0000 electrons
 Dipole moment (field-independent basis, Debye):
    X=     1.6069    Y=    -1.7195    Z=    -0.9657  Tot=     2.5439
 Quadrupole moment (field-independent basis, Debye-Ang):
   XX=   -50.2182   YY=   -61.6983   ZZ=   -61.0418
   XY=     2.9941   XZ=     3.4747   YZ=     5.7062
 Traceless Quadrupole moment (field-independent basis, Debye-Ang):
   XX=     7.4345   YY=    -4.0455   ZZ=    -3.3891
   XY=     2.9941   XZ=     3.4747   YZ=     5.7062
 Octapole moment (field-independent basis, Debye-Ang**2):
  XXX=   -12.4797  YYY=   -16.2197  ZZZ=     3.1755  XYY=    15.9768
  XXY=    -7.8423  XXZ=    -0.9857  XZZ=   -15.3736  YZZ=    -0.6973
  YYZ=     0.9220  XYZ=    -3.6693
 Hexadecapole moment (field-independent basis, Debye-Ang**3):
 XXXX= -1155.1355 YYYY=  -502.4239 ZZZZ=  -115.0863 XXXY=    15.1452
 XXXZ=    13.1636 YYYX=    31.4916 YYYZ=    14.2268 ZZZX=    -5.6801
 ZZZY=    -8.8834 XXYY=  -317.5921 XXZZ=  -251.4744 YYZZ=  -105.6470
 XXYZ=    21.4542 YYXZ=     0.2124 ZZXY=     5.6511
 N-N= 4.860113676665D+02 E-N=-2.102330625628D+03  KE= 4.807579168613D+02
 1|1|UNPC-UNK|SP|RMP2-FC|6-311+G(d,p)|C8H7F1O1|PCUSER|03-Aug-2017|0||# 
 MP2/6-311+G(D,P) GEOM=CONNECTIVITY||Title Card Required||0,1|C|C,1,1.3
 9556268|C,2,1.40568598,1,120.02279233|C,3,1.40560202,2,119.87823613,1,
 0.65802085,0|C,4,1.39861123,3,119.76782685,2,-1.46918199,0|C,5,1.39972
 925,4,120.26489517,3,1.81700468,0|H,1,1.08662792,2,119.89057661,3,-179
 .58287899,0|H,2,1.08628034,1,121.1287868,6,-179.3082317,0|H,4,1.085043
 75,3,120.59388387,2,179.45528965,0|H,5,1.08656093,4,119.71061231,3,-17
 9.34196181,0|H,6,1.08675481,5,120.0041944,4,179.29229459,0|C,3,1.49125
 451,2,117.97092773,1,-177.91255823,0|C,12,1.52672507,3,119.50850487,2,
 -163.57636581,0|H,13,1.09580871,12,109.71998443,3,-77.98427916,0|H,13,
 1.09099932,12,108.15310582,3,162.11039062,0|O,12,1.22355759,3,122.0182
 7182,2,18.70650639,0|F,13,1.39011742,12,111.86981452,3,42.20111134,0||
 Version=x86-Win32-G03RevB.05|State=1-A|HF=-481.4362213|MP2=-482.938069
 7|RMSD=8.790e-009|PG=C01 [X(C8H7F1O1)]||@


 A people that values its privileges above its principles soon loses both.
 -- Dwight D. Eisenhower
 Job cpu time:  0 days  0 hours  6 minutes 25.0 seconds.
 File lengths (MBytes):  RWF=   1999 Int=      0 D2E=      0 Chk=     17 Scr=      1
 Normal termination of Gaussian 03 at Thu Aug 03 15:56:24 2017.
