# Supplementary material for: Conformational preferences of α-fluoroketones may influence their reactivity
Source: Beilstein J Org Chem. 2017 Dec 29;13:2915–21. doi: 10.3762/bjoc.13.284 (PMC5753061; doi:10.3762/bjoc.13.284)
Supplement: File 2 — Details of computational conformational analysis. [file Beilstein_J_Org_Chem-13-2915-s002.zip › Computation/CH2F140_EtOH.out]

 Entering Link 1 = C:\G03W\l1.exe PID=      5580.
  
 Copyright (c) 1988,1990,1992,1993,1995,1998,2003, Gaussian, Inc.
                  All Rights Reserved.
  
 This is the Gaussian(R) 03 program.  It is based on the
 the Gaussian(R) 98 system (copyright 1998, Gaussian, Inc.),
 the Gaussian(R) 94 system (copyright 1995, Gaussian, Inc.),
 the Gaussian 92(TM) system (copyright 1992, Gaussian, Inc.),
 the Gaussian 90(TM) system (copyright 1990, Gaussian, Inc.),
 the Gaussian 88(TM) system (copyright 1988, Gaussian, Inc.),
 the Gaussian 86(TM) system (copyright 1986, Carnegie Mellon
 University), and the Gaussian 82(TM) system (copyright 1983,
 Carnegie Mellon University). Gaussian is a federally registered
 trademark of Gaussian, Inc.
  
 This software contains proprietary and confidential information,
 including trade secrets, belonging to Gaussian, Inc.
  
 This software is provided under written license and may be
 used, copied, transmitted, or stored only in accord with that
 written license.
  
 The following legend is applicable only to US Government
 contracts under DFARS:
  
                    RESTRICTED RIGHTS LEGEND
  
 Use, duplication or disclosure by the US Government is subject
 to restrictions as set forth in subparagraph (c)(1)(ii) of the
 Rights in Technical Data and Computer Software clause at DFARS
 252.227-7013.
  
 Gaussian, Inc.
 Carnegie Office Park, Building 6, Pittsburgh, PA 15106 USA
  
 The following legend is applicable only to US Government
 contracts under FAR:
  
                    RESTRICTED RIGHTS LEGEND
  
 Use, reproduction and disclosure by the US Government is subject
 to restrictions as set forth in subparagraph (c) of the
 Commercial Computer Software - Restricted Rights clause at FAR
 52.227-19.
  
 Gaussian, Inc.
 Carnegie Office Park, Building 6, Pittsburgh, PA 15106 USA
  
  
 ---------------------------------------------------------------
 Warning -- This program may not be used in any manner that
 competes with the business of Gaussian, Inc. or will provide
 assistance to any competitor of Gaussian, Inc.  The licensee
 of this program is prohibited from giving any competitor of
 Gaussian, Inc. access to this program.  By using this program,
 the user acknowledges that Gaussian, Inc. is engaged in the
 business of creating and licensing software in the field of
 computational chemistry and represents and warrants to the
 licensee that it is not a competitor of Gaussian, Inc. and that
 it will not use this program in any manner prohibited above.
 ---------------------------------------------------------------
  

 Cite this work as:
 Gaussian 03, Revision B.05,
 M. J. Frisch, G. W. Trucks, H. B. Schlegel, G. E. Scuseria, 
 M. A. Robb, J. R. Cheeseman, J. A. Montgomery, Jr., T. Vreven, 
 K. N. Kudin, J. C. Burant, J. M. Millam, S. S. Iyengar, J. Tomasi, 
 V. Barone, B. Mennucci, M. Cossi, G. Scalmani, N. Rega, 
 G. A. Petersson, H. Nakatsuji, M. Hada, M. Ehara, K. Toyota, 
 R. Fukuda, J. Hasegawa, M. Ishida, T. Nakajima, Y. Honda, O. Kitao, 
 H. Nakai, M. Klene, X. Li, J. E. Knox, H. P. Hratchian, J. B. Cross, 
 C. Adamo, J. Jaramillo, R. Gomperts, R. E. Stratmann, O. Yazyev, 
 A. J. Austin, R. Cammi, C. Pomelli, J. W. Ochterski, P. Y. Ayala, 
 K. Morokuma, G. A. Voth, P. Salvador, J. J. Dannenberg, 
 V. G. Zakrzewski, S. Dapprich, A. D. Daniels, M. C. Strain, 
 O. Farkas, D. K. Malick, A. D. Rabuck, K. Raghavachari, 
 J. B. Foresman, J. V. Ortiz, Q. Cui, A. G. Baboul, S. Clifford, 
 J. Cioslowski, B. B. Stefanov, G. Liu, A. Liashenko, P. Piskorz, 
 I. Komaromi, R. L. Martin, D. J. Fox, T. Keith, M. A. Al-Laham, 
 C. Y. Peng, A. Nanayakkara, M. Challacombe, P. M. W. Gill, 
 B. Johnson, W. Chen, M. W. Wong, C. Gonzalez, and J. A. Pople, 
 Gaussian, Inc., Pittsburgh PA, 2003.
 
 **********************************************
 Gaussian 03:  x86-Win32-G03RevB.05  8-Nov-2003
                  15-Oct-2017 
 **********************************************
 %chk=CH2F.chk
 %mem=6MW
 %nproc=1
 Will use up to    1 processors via shared memory.
 Default route:  MaxDisk=2000MB
 -----------------------------------------------------------
 # mp2/6-311+g(d,p) scrf=(solvent=ethanol) geom=connectivity
 -----------------------------------------------------------
 1/38=1,57=2/1;
 2/17=6,18=5,40=1/2;
 3/5=4,6=6,7=111,11=9,16=1,25=1,30=1,70=2201,72=4/1,2,3;
 4//1;
 5/5=2,38=5,53=4/2;
 8/10=2,27=262144000/1;
 9/16=-3,27=262144000/6;
 6/7=2,8=2,9=2,10=2/1;
 99/5=1,9=1/99;
 -------------------
 Title Card Required
 -------------------
 Symbolic Z-matrix:
 Charge =  0 Multiplicity = 1
 C
 C                    1    B1
 C                    2    B2       1    A1
 C                    3    B3       2    A2       1    D1       0
 C                    4    B4       3    A3       2    D2       0
 C                    5    B5       4    A4       3    D3       0
 H                    1    B6       2    A5       3    D4       0
 H                    2    B7       1    A6       6    D5       0
 H                    4    B8       3    A7       2    D6       0
 H                    5    B9       4    A8       3    D7       0
 H                    6    B10      5    A9       4    D8       0
 C                    3    B11      2    A10      1    D9       0
 C                    12   B12      3    A11      2    D10      0
 H                    13   B13      12   A12      3    D11      0
 H                    13   B14      12   A13      3    D12      0
 O                    12   B15      3    A14      2    D13      0
 F                    13   B16      12   A15      3    D14      0
       Variables:
  B1                    1.39556                  
  B2                    1.40569                  
  B3                    1.4056                   
  B4                    1.39861                  
  B5                    1.39973                  
  B6                    1.08663                  
  B7                    1.08628                  
  B8                    1.08504                  
  B9                    1.08656                  
  B10                   1.08675                  
  B11                   1.49125                  
  B12                   1.52673                  
  B13                   1.09581                  
  B14                   1.091                    
  B15                   1.22356                  
  B16                   1.39012                  
  A1                  120.02279                  
  A2                  119.87824                  
  A3                  119.76783                  
  A4                  120.2649                   
  A5                  119.89058                  
  A6                  121.12879                  
  A7                  120.59388                  
  A8                  119.71061                  
  A9                  120.00419                  
  A10                 117.97093                  
  A11                 119.5085                   
  A12                 109.71998                  
  A13                 108.15311                  
  A14                 122.01827                  
  A15                 111.86981                  
  D1                    0.65802                  
  D2                   -1.46918                  
  D3                    1.817                    
  D4                 -179.58288                  
  D5                 -179.30823                  
  D6                  179.45529                  
  D7                 -179.34196                  
  D8                  179.29229                  
  D9                 -177.91256                  
  D10                -163.57637                  
  D11                 -77.98428                  
  D12                 162.11039                  
  D13                  18.70651                  
  D14                  42.20111                  
 
                          Input orientation:                          
 ---------------------------------------------------------------------
 Center     Atomic     Atomic              Coordinates (Angstroms)
 Number     Number      Type              X           Y           Z
 ---------------------------------------------------------------------
    1          6             0        0.000000    0.000000    0.000000
    2          6             0        0.000000    0.000000    1.395563
    3          6             0        1.217080    0.000000    2.098890
    4          6             0        2.433111    0.013997    1.394057
    5          6             0        2.425367   -0.003270   -0.004426
    6          6             0        1.212631    0.003949   -0.703326
    7          1             0       -0.942058    0.006858   -0.541516
    8          1             0       -0.929755   -0.014254    1.957130
    9          1             0        3.379206    0.023032    1.925229
   10          1             0        3.366068   -0.003266   -0.548206
   11          1             0        1.211674    0.002090   -1.790079
   12          6             0        1.164124   -0.047973    3.588432
   13          6             0        2.404027    0.325027    4.397383
   14          1             0        3.114459   -0.509265    4.390996
   15          1             0        2.090817    0.538908    5.420336
   16          8             0        0.165309   -0.418134    4.190464
   17          9             0        3.042856    1.445500    3.878862
 ---------------------------------------------------------------------
                    Distance matrix (angstroms):
                    1          2          3          4          5
     1  C    0.000000
     2  C    1.395563   0.000000
     3  C    2.426236   1.405686   0.000000
     4  C    2.804215   2.433152   1.405602   0.000000
     5  C    2.425373   2.800426   2.425677   1.398611   0.000000
     6  C    1.401840   2.424010   2.802222   2.426662   1.399729
     7  H    1.086628   2.154018   3.410816   3.890792   3.410003
     8  H    2.166796   1.086280   2.151557   3.409797   3.886472
     9  H    3.889224   3.420542   2.169211   1.085044   2.152689
    10  H    3.410419   3.886986   3.409586   2.154783   1.086561
    11  H    2.161606   3.408294   3.888973   3.410391   2.159082
    12  C    3.772841   2.483175   1.491255   2.535636   3.808065
    13  C    5.022147   3.859522   2.607212   3.019528   4.414086
    14  H    5.407407   4.351072   3.018799   3.117641   4.477792
    15  H    5.834551   4.567356   3.476470   4.074754   5.462045
    16  O    4.214517   2.830836   2.378180   3.626231   4.782999
    17  F    5.137510   4.185119   2.931080   2.931765   4.190484
                    6          7          8          9         10
     6  C    0.000000
     7  H    2.160758   0.000000
     8  H    3.415871   2.498765   0.000000
     9  H    3.406422   4.975782   4.309240   0.000000
    10  H    2.159029   4.308144   4.973019   2.473609   0.000000
    11  H    1.086755   2.489477   4.315966   4.301411   2.486703
    12  C    4.292346   4.636321   2.654545   2.770897   4.686398
    13  C    5.247832   5.974130   4.145364   2.674644   5.048975
    14  H    5.461910   6.407136   4.745988   2.536423   4.971424
    15  H    6.209399   6.710074   4.628568   3.760565   6.127292
    16  O    5.022372   4.878372   2.519933   3.956646   5.733408
    17  F    5.140451   6.122824   4.648179   2.439924   4.669295
                   11         12         13         14         15
    11  H    0.000000
    12  C    5.378954   0.000000
    13  C    6.309570   1.526725   0.000000
    14  H    6.487508   2.158867   1.095809   0.000000
    15  H    7.283622   2.135196   1.090999   1.790544   0.000000
    16  O    6.085915   1.223558   2.367902   2.957364   2.477114
    17  F    6.129726   2.417529   1.390117   2.022007   2.025940
                   16         17
    16  O    0.000000
    17  F    3.442456   0.000000
 Stoichiometry    C8H7FO
 Framework group  C1[X(C8H7FO)]
 Deg. of freedom    45
 Full point group                 C1      NOp   1
 Largest Abelian subgroup         C1      NOp   1
 Largest concise Abelian subgroup C1      NOp   1
                         Standard orientation:                         
 ---------------------------------------------------------------------
 Center     Atomic     Atomic              Coordinates (Angstroms)
 Number     Number      Type              X           Y           Z
 ---------------------------------------------------------------------
    1          6             0        2.384682    0.914348    0.325790
    2          6             0        1.029522    1.242409    0.266522
    3          6             0        0.083976    0.264465   -0.087766
    4          6             0        0.504614   -1.047012   -0.368496
    5          6             0        1.866052   -1.364174   -0.323667
    6          6             0        2.805620   -0.391071    0.036227
    7          1             0        3.113062    1.670273    0.606502
    8          1             0        0.686265    2.251355    0.476780
    9          1             0       -0.216222   -1.813129   -0.634541
   10          1             0        2.191135   -2.375663   -0.551318
   11          1             0        3.861308   -0.645177    0.080845
   12          6             0       -1.346097    0.676340   -0.183102
   13          6             0       -2.437385   -0.391343   -0.188804
   14          1             0       -2.498897   -0.851894   -1.181228
   15          1             0       -3.385084    0.089944    0.057183
   16          8             0       -1.677248    1.848532   -0.298851
   17          9             0       -2.186609   -1.393082    0.741818
 ---------------------------------------------------------------------
 Rotational constants (GHZ):      2.4760737      0.9770585      0.7421922
 Standard basis: 6-311+G(d,p) (5D, 7F)
 There are   262 symmetry adapted basis functions of A   symmetry.
 Integral buffers will be    262144 words long.
 Raffenetti 1 integral format.
 Two-electron integral symmetry is turned on.
   262 basis functions,   416 primitive gaussians,   272 cartesian basis functions
    36 alpha electrons       36 beta electrons
       nuclear repulsion energy       486.0113676665 Hartrees.
 NAtoms=   17 NActive=   17 NUniq=   17 SFac= 1.00D+00 NAtFMM=   60 Big=F
 ------------------------------------------------------------------------------
 United Atom Topological Model (UA0  parameters set).
  Nord Group  Hybr  Charge Alpha Radius          Bonded to
    1   CH    *     0.00   1.00  2.125   C2   [s]  C6   [s]
    2   CH    *     0.00   1.00  2.125   C1   [s]  C3   [s]
    3   C     *     0.00   1.00  1.925   C2   [s]  C4   [s]  C12  [s]
    4   CH    *     0.00   1.00  2.125   C3   [s]  C5   [s]
    5   CH    *     0.00   1.00  2.125   C4   [s]  C6   [s]
    6   CH    *     0.00   1.00  2.125   C1   [s]  C5   [s]
   12   C     *     0.00   1.00  1.925   C3   [s]  C13  [s]  O16  [d]
   13   CH2   *     0.00   1.00  2.325   C12  [s]  F17  [s]
   16   O     *     0.00   1.00  1.750   C12  [d]
   17   F     *     0.00   1.00  1.682   C13  [s]
 ------------------------------------------------------------------------------
 Polarizable Continuum Model (PCM)
 =================================
 Model                : PCM.
 Atomic radii         : UA0 (Simple United Atom Topological Model).
 Polarization charges : Total charges.
 Charge compensation  : None.
 Solution method      : Matrix inversion.
 Cavity               : GePol (RMin=0.200 OFac=0.890).
                        Default sphere list used, NSphG=   10.
                        Tesserae with average area of 0.200 Ang**2.
 Solvent              : Ethanol, Eps=  24.550000.
 ------------------------------------------------------------------------------
 One-electron integrals computed using PRISM.
 NBasis=   262 RedAO= T  NBF=   262
 NBsUse=   262 1.00D-06 NBFU=   262
 Harris functional with IExCor=  205 diagonalized for initial guess.
 ExpMin= 4.38D-02 ExpMax= 1.14D+04 ExpMxC= 1.72D+03 IAcc=2 IRadAn=         4 AccDes= 0.00D+00
 HarFok:  IExCor= 205 AccDes= 0.00D+00 IRadAn=         4 IDoV=1
 ScaDFX=  1.000000  1.000000  1.000000  1.000000
 Initial guess orbital symmetries:
       Occupied  (A) (A) (A) (A) (A) (A) (A) (A) (A) (A) (A) (A)
                 (A) (A) (A) (A) (A) (A) (A) (A) (A) (A) (A) (A)
                 (A) (A) (A) (A) (A) (A) (A) (A) (A) (A) (A) (A)
       Virtual   (A) (A) (A) (A) (A) (A) (A) (A) (A) (A) (A) (A)
                 (A) (A) (A) (A) (A) (A) (A) (A) (A) (A) (A) (A)
                 (A) (A) (A) (A) (A) (A) (A) (A) (A) (A) (A) (A)
                 (A) (A) (A) (A) (A) (A) (A) (A) (A) (A) (A) (A)
                 (A) (A) (A) (A) (A) (A) (A) (A) (A) (A) (A) (A)
                 (A) (A) (A) (A) (A) (A) (A) (A) (A) (A) (A) (A)
                 (A) (A) (A) (A) (A) (A) (A) (A) (A) (A) (A) (A)
                 (A) (A) (A) (A) (A) (A) (A) (A) (A) (A) (A) (A)
                 (A) (A) (A) (A) (A) (A) (A) (A) (A) (A) (A) (A)
                 (A) (A) (A) (A) (A) (A) (A) (A) (A) (A) (A) (A)
                 (A) (A) (A) (A) (A) (A) (A) (A) (A) (A) (A) (A)
                 (A) (A) (A) (A) (A) (A) (A) (A) (A) (A) (A) (A)
                 (A) (A) (A) (A) (A) (A) (A) (A) (A) (A) (A) (A)
                 (A) (A) (A) (A) (A) (A) (A) (A) (A) (A) (A) (A)
                 (A) (A) (A) (A) (A) (A) (A) (A) (A) (A) (A) (A)
                 (A) (A) (A) (A) (A) (A) (A) (A) (A) (A) (A) (A)
                 (A) (A) (A) (A) (A) (A) (A) (A) (A) (A) (A) (A)
                 (A) (A) (A) (A) (A) (A) (A) (A) (A) (A) (A) (A)
                 (A) (A) (A) (A) (A) (A) (A) (A) (A) (A)
 The electronic state of the initial guess is 1-A.
 Requested convergence on RMS density matrix=1.00D-08 within 128 cycles.
 Requested convergence on MAX density matrix=1.00D-06.
 Requested convergence on             energy=1.00D-06.
 No special actions if energy rises.
 Error on total polarization charges =  0.01905
 SCF Done:  E(RHF) =  -481.451260007     A.U. after   16 cycles
             Convg  =    0.5748D-08             -V/T =  2.0014
             S**2   =   0.0000
 --------------------------------------------------------------------
 Variational PCM results
 =======================
 <psi(f)|   H    |psi(f)>                     (a.u.) =    -481.433987
 <psi(f)|H+V(f)/2|psi(f)>                     (a.u.) =    -481.451260
 Total free energy in solution:
  with all non electrostatic terms            (a.u.) =    -481.447105
 --------------------------------------------------------------------
 (Polarized solute)-Solvent               (kcal/mol) =     -10.84
 --------------------------------------------------------------------
 Cavitation energy                        (kcal/mol) =      14.86
 Dispersion energy                        (kcal/mol) =     -13.21
 Repulsion energy                         (kcal/mol) =       0.96
 Total non electrostatic                  (kcal/mol) =       2.61
 --------------------------------------------------------------------
 Partition over spheres:
 Sphere  on Atom  Surface  Charge   GEl     GCav    GDR
    1      C1      17.32  -0.032   -0.85    1.71   -1.57
    2      C2      13.68  -0.022   -0.43    1.68   -1.43
    3      C3       0.83   0.001   -0.01    0.25   -0.06
    4      C4      10.50  -0.013   -0.45    1.43   -1.03
    5      C5      17.31  -0.033   -0.92    1.71   -1.60
    6      C6      17.36  -0.044   -1.01    1.72   -1.55
    7      C12      1.48  -0.011   -0.02    0.34   -0.13
    8      C13     31.31  -0.163   -1.52    2.94   -2.43
    9      O16     14.68   0.179   -3.34    1.76   -1.40
   10      F17     10.42   0.086   -0.89    1.30   -1.04
 Added spheres:    37.56   0.032   -1.42    0.00    0.00
 --------------------------------------------------------------------
 After PCM corrections, the SCF energy is  -481.451260007     a.u.
 --------------------------------------------------------------------
 ExpMin= 4.38D-02 ExpMax= 1.14D+04 ExpMxC= 1.72D+03 IAcc=3 IRadAn=         5 AccDes= 0.00D+00
 HarFok:  IExCor= 205 AccDes= 0.00D+00 IRadAn=         5 IDoV=1
 ScaDFX=  1.000000  1.000000  1.000000  1.000000
 Range of M.O.s used for correlation:    11   262
 NBasis=   262 NAE=    36 NBE=    36 NFC=    10 NFV=     0
 NROrb=    252 NOA=    26 NOB=    26 NVA=   226 NVB=   226

 **** Warning!!: The largest alpha MO coefficient is  0.21460756D+03

 Disk-based method using OVN memory for 13 occupieds at a time.
 Estimated scratch disk usage=   256223452 words.
 Actual    scratch disk usage=   255962332 words.
 JobTyp=1 Pass  1:  I=   1 to  13 NPSUse=  1 ParTrn=F ParDer=F DoDerP=F.
 JobTyp=1 Pass  2:  I=  14 to  26 NPSUse=  1 ParTrn=F ParDer=F DoDerP=F.
 Spin components of T(2) and E(2):
     alpha-alpha T2 =       0.6759642921D-01 E2=     -0.1993021840D+00
     alpha-beta  T2 =       0.3546068356D+00 E2=     -0.1099220420D+01
     beta-beta   T2 =       0.6759642921D-01 E2=     -0.1993021840D+00
 ANorm=    0.1220573510D+01
 E2 =    -0.1497824788D+01 EUMP2 =    -0.48294908479475D+03

 **********************************************************************

            Population analysis using the SCF density.

 **********************************************************************

 Orbital symmetries:
       Occupied  (A) (A) (A) (A) (A) (A) (A) (A) (A) (A) (A) (A)
                 (A) (A) (A) (A) (A) (A) (A) (A) (A) (A) (A) (A)
                 (A) (A) (A) (A) (A) (A) (A) (A) (A) (A) (A) (A)
       Virtual   (A) (A) (A) (A) (A) (A) (A) (A) (A) (A) (A) (A)
                 (A) (A) (A) (A) (A) (A) (A) (A) (A) (A) (A) (A)
                 (A) (A) (A) (A) (A) (A) (A) (A) (A) (A) (A) (A)
                 (A) (A) (A) (A) (A) (A) (A) (A) (A) (A) (A) (A)
                 (A) (A) (A) (A) (A) (A) (A) (A) (A) (A) (A) (A)
                 (A) (A) (A) (A) (A) (A) (A) (A) (A) (A) (A) (A)
                 (A) (A) (A) (A) (A) (A) (A) (A) (A) (A) (A) (A)
                 (A) (A) (A) (A) (A) (A) (A) (A) (A) (A) (A) (A)
                 (A) (A) (A) (A) (A) (A) (A) (A) (A) (A) (A) (A)
                 (A) (A) (A) (A) (A) (A) (A) (A) (A) (A) (A) (A)
                 (A) (A) (A) (A) (A) (A) (A) (A) (A) (A) (A) (A)
                 (A) (A) (A) (A) (A) (A) (A) (A) (A) (A) (A) (A)
                 (A) (A) (A) (A) (A) (A) (A) (A) (A) (A) (A) (A)
                 (A) (A) (A) (A) (A) (A) (A) (A) (A) (A) (A) (A)
                 (A) (A) (A) (A) (A) (A) (A) (A) (A) (A) (A) (A)
                 (A) (A) (A) (A) (A) (A) (A) (A) (A) (A) (A) (A)
                 (A) (A) (A) (A) (A) (A) (A) (A) (A) (A) (A) (A)
                 (A) (A) (A) (A) (A) (A) (A) (A) (A) (A) (A) (A)
                 (A) (A) (A) (A) (A) (A) (A) (A) (A) (A)
 The electronic state is 1-A.
 Alpha  occ. eigenvalues --  -26.30538 -20.57131 -11.36281 -11.33183 -11.25971
 Alpha  occ. eigenvalues --  -11.25851 -11.25501 -11.25431 -11.24595 -11.24541
 Alpha  occ. eigenvalues --   -1.61564  -1.41096  -1.16727  -1.05615  -1.02832
 Alpha  occ. eigenvalues --   -1.00274  -0.87502  -0.83967  -0.78245  -0.73822
 Alpha  occ. eigenvalues --   -0.71795  -0.71208  -0.69057  -0.65703  -0.63383
 Alpha  occ. eigenvalues --   -0.61668  -0.59711  -0.59431  -0.57572  -0.53457
 Alpha  occ. eigenvalues --   -0.52322  -0.50317  -0.50237  -0.44148  -0.35238
 Alpha  occ. eigenvalues --   -0.34755
 Alpha virt. eigenvalues --    0.05577   0.06854   0.07956   0.08335   0.09406
 Alpha virt. eigenvalues --    0.09778   0.10144   0.10362   0.12034   0.12226
 Alpha virt. eigenvalues --    0.12655   0.13049   0.14281   0.14900   0.16069
 Alpha virt. eigenvalues --    0.16502   0.17394   0.17849   0.19157   0.20372
 Alpha virt. eigenvalues --    0.21458   0.21888   0.22331   0.22935   0.23298
 Alpha virt. eigenvalues --    0.24185   0.24872   0.26101   0.27313   0.27756
 Alpha virt. eigenvalues --    0.28589   0.29159   0.30063   0.30632   0.31202
 Alpha virt. eigenvalues --    0.32161   0.32738   0.32908   0.34195   0.34460
 Alpha virt. eigenvalues --    0.35413   0.36011   0.37007   0.37705   0.39700
 Alpha virt. eigenvalues --    0.40075   0.42009   0.42452   0.44150   0.46174
 Alpha virt. eigenvalues --    0.46805   0.47341   0.47738   0.48876   0.49675
 Alpha virt. eigenvalues --    0.51003   0.52700   0.56072   0.61353   0.63817
 Alpha virt. eigenvalues --    0.66485   0.68940   0.70583   0.71068   0.71726
 Alpha virt. eigenvalues --    0.72312   0.72719   0.74313   0.75242   0.78113
 Alpha virt. eigenvalues --    0.79708   0.81128   0.82924   0.83606   0.84212
 Alpha virt. eigenvalues --    0.85646   0.86808   0.87784   0.88105   0.89250
 Alpha virt. eigenvalues --    0.91466   0.92150   0.93172   0.94117   0.95808
 Alpha virt. eigenvalues --    0.98587   1.00129   1.00861   1.04071   1.05344
 Alpha virt. eigenvalues --    1.06864   1.08253   1.08965   1.12248   1.13716
 Alpha virt. eigenvalues --    1.14091   1.19648   1.22996   1.23542   1.24701
 Alpha virt. eigenvalues --    1.27145   1.31519   1.35176   1.35887   1.38201
 Alpha virt. eigenvalues --    1.40484   1.41221   1.44874   1.48297   1.51330
 Alpha virt. eigenvalues --    1.54729   1.62762   1.64978   1.67990   1.69701
 Alpha virt. eigenvalues --    1.71639   1.75091   1.76062   1.77142   1.77765
 Alpha virt. eigenvalues --    1.79989   1.82100   1.82619   1.83736   1.86461
 Alpha virt. eigenvalues --    1.89776   1.91764   1.92915   1.94353   1.96758
 Alpha virt. eigenvalues --    1.99354   1.99749   2.02138   2.03153   2.04806
 Alpha virt. eigenvalues --    2.05503   2.10110   2.17346   2.18114   2.20301
 Alpha virt. eigenvalues --    2.21870   2.23353   2.23815   2.25027   2.27275
 Alpha virt. eigenvalues --    2.28375   2.30843   2.32176   2.36677   2.38719
 Alpha virt. eigenvalues --    2.43939   2.46932   2.48858   2.54851   2.61538
 Alpha virt. eigenvalues --    2.65416   2.72711   2.73299   2.74594   2.75927
 Alpha virt. eigenvalues --    2.80433   2.85138   2.89241   2.94792   2.97027
 Alpha virt. eigenvalues --    2.99484   3.00562   3.02129   3.04837   3.05236
 Alpha virt. eigenvalues --    3.05892   3.07152   3.12534   3.16511   3.18654
 Alpha virt. eigenvalues --    3.20217   3.21514   3.24845   3.24999   3.27470
 Alpha virt. eigenvalues --    3.29276   3.30746   3.33811   3.43837   3.47252
 Alpha virt. eigenvalues --    3.54472   3.60577   3.61365   3.73208   3.75590
 Alpha virt. eigenvalues --    3.78276   3.86216   3.90411   3.92094   3.98435
 Alpha virt. eigenvalues --    4.01145   4.08893   4.12036   4.24763   4.26883
 Alpha virt. eigenvalues --    4.38025   4.40976   4.43346   4.55624   4.56340
 Alpha virt. eigenvalues --    4.56555   4.60354   4.76788   5.25598   5.29683
 Alpha virt. eigenvalues --    5.61121   5.75439   6.26835   6.99736   7.03235
 Alpha virt. eigenvalues --    7.26349  24.74414  24.92923  24.98394  25.08923
 Alpha virt. eigenvalues --   25.09317  25.19957  25.23362  25.32332  51.67887
 Alpha virt. eigenvalues --   68.77895
          Condensed to atoms (all electrons):
              1          2          3          4          5          6
     1  C    6.029968  -0.756931   0.313701   0.055602   0.201950   0.263361
     2  C   -0.756931  13.339398  -2.919548  -4.833834  -0.652986   0.455555
     3  C    0.313701  -2.919548  13.176243  -0.576632  -0.427240  -1.061462
     4  C    0.055602  -4.833834  -0.576632  12.216455  -0.131803   0.212498
     5  C    0.201950  -0.652986  -0.427240  -0.131803   6.550331   0.309821
     6  C    0.263361   0.455555  -1.061462   0.212498   0.309821   5.471994
     7  H    0.425083  -0.046580   0.019086  -0.005917  -0.004649  -0.020230
     8  H   -0.015869   0.383995  -0.005257  -0.009506   0.003045  -0.008301
     9  H    0.001134  -0.026192  -0.020402   0.408071  -0.005490  -0.012161
    10  H   -0.003635  -0.005778   0.016178  -0.062830   0.438659  -0.016537
    11  H    0.000432  -0.031034   0.022368  -0.035431  -0.002272   0.418584
    12  C   -0.201183   0.616336  -4.132109   0.332798   0.333292   0.182598
    13  C   -0.065533   0.070913   0.435753  -0.299570  -0.246694  -0.016999
    14  H   -0.003144   0.032530  -0.018218  -0.051290  -0.004728   0.000854
    15  H    0.001802  -0.008298  -0.005655   0.016039   0.009215  -0.000578
    16  O    0.030250   0.129478  -0.096327  -0.159641  -0.011847  -0.006253
    17  F    0.003076  -0.000455   0.148759  -0.044595   0.014952  -0.002779
              7          8          9         10         11         12
     1  C    0.425083  -0.015869   0.001134  -0.003635   0.000432  -0.201183
     2  C   -0.046580   0.383995  -0.026192  -0.005778  -0.031034   0.616336
     3  C    0.019086  -0.005257  -0.020402   0.016178   0.022368  -4.132109
     4  C   -0.005917  -0.009506   0.408071  -0.062830  -0.035431   0.332798
     5  C   -0.004649   0.003045  -0.005490   0.438659  -0.002272   0.333292
     6  C   -0.020230  -0.008301  -0.012161  -0.016537   0.418584   0.182598
     7  H    0.446956  -0.002864   0.000016  -0.000058  -0.003161   0.006467
     8  H   -0.002864   0.434444   0.000008   0.000013  -0.000048   0.031789
     9  H    0.000016   0.000008   0.448272  -0.002967  -0.000062   0.031237
    10  H   -0.000058   0.000013  -0.002967   0.446061  -0.003208   0.007934
    11  H   -0.003161  -0.000048  -0.000062  -0.003208   0.442079   0.002717
    12  C    0.006467   0.031789   0.031237   0.007934   0.002717  10.090421
    13  C   -0.000232  -0.004294  -0.001735  -0.000392  -0.000369  -1.501312
    14  H    0.000000  -0.000016  -0.001165   0.000003   0.000000   0.018144
    15  H    0.000000   0.000042   0.000329   0.000000   0.000000  -0.029914
    16  O    0.000018   0.001908  -0.000214   0.000009   0.000003   0.352278
    17  F   -0.000002  -0.000006  -0.001334  -0.000028   0.000003  -0.252292
             13         14         15         16         17
     1  C   -0.065533  -0.003144   0.001802   0.030250   0.003076
     2  C    0.070913   0.032530  -0.008298   0.129478  -0.000455
     3  C    0.435753  -0.018218  -0.005655  -0.096327   0.148759
     4  C   -0.299570  -0.051290   0.016039  -0.159641  -0.044595
     5  C   -0.246694  -0.004728   0.009215  -0.011847   0.014952
     6  C   -0.016999   0.000854  -0.000578  -0.006253  -0.002779
     7  H   -0.000232   0.000000   0.000000   0.000018  -0.000002
     8  H   -0.004294  -0.000016   0.000042   0.001908  -0.000006
     9  H   -0.001735  -0.001165   0.000329  -0.000214  -0.001334
    10  H   -0.000392   0.000003   0.000000   0.000009  -0.000028
    11  H   -0.000369   0.000000   0.000000   0.000003   0.000003
    12  C   -1.501312   0.018144  -0.029914   0.352278  -0.252292
    13  C    7.021095   0.412282   0.409070  -0.054062   0.208020
    14  H    0.412282   0.454208  -0.017826   0.002831  -0.035689
    15  H    0.409070  -0.017826   0.460511  -0.000035  -0.036028
    16  O   -0.054062   0.002831  -0.000035   8.215151   0.007129
    17  F    0.208020  -0.035689  -0.036028   0.007129   9.203812
 Mulliken atomic charges:
              1
     1  C   -0.280064
     2  C    0.253432
     3  C    1.130763
     4  C   -1.030413
     5  C   -0.373556
     6  C   -0.169964
     7  H    0.186067
     8  H    0.190917
     9  H    0.182655
    10  H    0.186577
    11  H    0.189399
    12  C    0.110798
    13  C   -0.365942
    14  H    0.211224
    15  H    0.201327
    16  O   -0.410677
    17  F   -0.212542
 Sum of Mulliken charges=   0.00000
 Atomic charges with hydrogens summed into heavy atoms:
              1
     1  C   -0.093998
     2  C    0.444349
     3  C    1.130763
     4  C   -0.847759
     5  C   -0.186979
     6  C    0.019435
     7  H    0.000000
     8  H    0.000000
     9  H    0.000000
    10  H    0.000000
    11  H    0.000000
    12  C    0.110798
    13  C    0.046610
    14  H    0.000000
    15  H    0.000000
    16  O   -0.410677
    17  F   -0.212542
 Sum of Mulliken charges=   0.00000
 Electronic spatial extent (au):  <R**2>=  1487.5031
 Charge=     0.0000 electrons
 Dipole moment (field-independent basis, Debye):
    X=     2.2075    Y=    -2.4359    Z=    -1.2253  Tot=     3.5083
 Quadrupole moment (field-independent basis, Debye-Ang):
   XX=   -47.8824   YY=   -62.0433   ZZ=   -60.9793
   XY=     3.6818   XZ=     4.0300   YZ=     6.5875
 Traceless Quadrupole moment (field-independent basis, Debye-Ang):
   XX=     9.0859   YY=    -5.0749   ZZ=    -4.0110
   XY=     3.6818   XZ=     4.0300   YZ=     6.5875
 Octapole moment (field-independent basis, Debye-Ang**2):
  XXX=    -4.9363  YYY=   -20.6130  ZZZ=     2.3817  XYY=    20.4013
  XXY=   -10.6135  XXZ=    -1.8954  XZZ=   -15.4681  YZZ=    -1.2670
  YYZ=     0.6124  XYZ=    -4.0403
 Hexadecapole moment (field-independent basis, Debye-Ang**3):
 XXXX= -1110.6344 YYYY=  -504.0838 ZZZZ=  -114.8783 XXXY=    17.6836
 XXXZ=    18.3776 YYYX=    35.2808 YYYZ=    18.6678 ZZZX=    -4.2396
 ZZZY=    -7.3023 XXYY=  -315.5758 XXZZ=  -249.8036 YYZZ=  -105.8463
 XXYZ=    25.4888 YYXZ=     0.5047 ZZXY=     6.2782
 N-N= 4.860113676665D+02 E-N=-2.102607235331D+03  KE= 4.807795899453D+02
 1|1|UNPC-UNK|SP|RMP2-FC|6-311+G(d,p)|C8H7F1O1|PCUSER|15-Oct-2017|0||# 
 MP2/6-311+G(D,P) SCRF=(SOLVENT=ETHANOL) GEOM=CONNECTIVITY||Title Card 
 Required||0,1|C|C,1,1.39556268|C,2,1.40568598,1,120.02279233|C,3,1.405
 60202,2,119.87823613,1,0.65802085,0|C,4,1.39861123,3,119.76782685,2,-1
 .46918199,0|C,5,1.39972925,4,120.26489517,3,1.81700468,0|H,1,1.0866279
 2,2,119.89057661,3,-179.58287899,0|H,2,1.08628034,1,121.1287868,6,-179
 .3082317,0|H,4,1.08504375,3,120.59388387,2,179.45528965,0|H,5,1.086560
 93,4,119.71061231,3,-179.34196181,0|H,6,1.08675481,5,120.0041944,4,179
 .29229459,0|C,3,1.49125451,2,117.97092773,1,-177.91255823,0|C,12,1.526
 72507,3,119.50850487,2,-163.57636581,0|H,13,1.09580871,12,109.71998443
 ,3,-77.98427916,0|H,13,1.09099932,12,108.15310582,3,162.11039062,0|O,1
 2,1.22355759,3,122.01827182,2,18.70650639,0|F,13,1.39011742,12,111.869
 81452,3,42.20111134,0||Version=x86-Win32-G03RevB.05|State=1-A|HF=-481.
 45126|MP2=-482.9490848|RMSD=5.748e-009|PG=C01 [X(C8H7F1O1)]||@


 ACCORDING TO HEN3RY, LIFE IS MUCH LIKE A SEWER........
 YOU GET OUT OF IT JUST WHAT YOU PUT INTO IT...........
                         TOM LEHRER - (THE 3 IS SILENT)
 Job cpu time:  0 days  0 hours  6 minutes 51.0 seconds.
 File lengths (MBytes):  RWF=   2053 Int=      0 D2E=      0 Chk=     17 Scr=      1
 Normal termination of Gaussian 03 at Sun Oct 15 17:51:18 2017.
