# Supplementary material for: Conformational preferences of α-fluoroketones may influence their reactivity
Source: Beilstein J Org Chem. 2017 Dec 29;13:2915–21. doi: 10.3762/bjoc.13.284 (PMC5753061; doi:10.3762/bjoc.13.284)
Supplement: File 2 — Details of computational conformational analysis. [file Beilstein_J_Org_Chem-13-2915-s002.zip › Computation/CH2F150.out]

 Entering Link 1 = C:\G03W\l1.exe PID=      6264.
  
 Copyright (c) 1988,1990,1992,1993,1995,1998,2003, Gaussian, Inc.
                  All Rights Reserved.
  
 This is the Gaussian(R) 03 program.  It is based on the
 the Gaussian(R) 98 system (copyright 1998, Gaussian, Inc.),
 the Gaussian(R) 94 system (copyright 1995, Gaussian, Inc.),
 the Gaussian 92(TM) system (copyright 1992, Gaussian, Inc.),
 the Gaussian 90(TM) system (copyright 1990, Gaussian, Inc.),
 the Gaussian 88(TM) system (copyright 1988, Gaussian, Inc.),
 the Gaussian 86(TM) system (copyright 1986, Carnegie Mellon
 University), and the Gaussian 82(TM) system (copyright 1983,
 Carnegie Mellon University). Gaussian is a federally registered
 trademark of Gaussian, Inc.
  
 This software contains proprietary and confidential information,
 including trade secrets, belonging to Gaussian, Inc.
  
 This software is provided under written license and may be
 used, copied, transmitted, or stored only in accord with that
 written license.
  
 The following legend is applicable only to US Government
 contracts under DFARS:
  
                    RESTRICTED RIGHTS LEGEND
  
 Use, duplication or disclosure by the US Government is subject
 to restrictions as set forth in subparagraph (c)(1)(ii) of the
 Rights in Technical Data and Computer Software clause at DFARS
 252.227-7013.
  
 Gaussian, Inc.
 Carnegie Office Park, Building 6, Pittsburgh, PA 15106 USA
  
 The following legend is applicable only to US Government
 contracts under FAR:
  
                    RESTRICTED RIGHTS LEGEND
  
 Use, reproduction and disclosure by the US Government is subject
 to restrictions as set forth in subparagraph (c) of the
 Commercial Computer Software - Restricted Rights clause at FAR
 52.227-19.
  
 Gaussian, Inc.
 Carnegie Office Park, Building 6, Pittsburgh, PA 15106 USA
  
  
 ---------------------------------------------------------------
 Warning -- This program may not be used in any manner that
 competes with the business of Gaussian, Inc. or will provide
 assistance to any competitor of Gaussian, Inc.  The licensee
 of this program is prohibited from giving any competitor of
 Gaussian, Inc. access to this program.  By using this program,
 the user acknowledges that Gaussian, Inc. is engaged in the
 business of creating and licensing software in the field of
 computational chemistry and represents and warrants to the
 licensee that it is not a competitor of Gaussian, Inc. and that
 it will not use this program in any manner prohibited above.
 ---------------------------------------------------------------
  

 Cite this work as:
 Gaussian 03, Revision B.05,
 M. J. Frisch, G. W. Trucks, H. B. Schlegel, G. E. Scuseria, 
 M. A. Robb, J. R. Cheeseman, J. A. Montgomery, Jr., T. Vreven, 
 K. N. Kudin, J. C. Burant, J. M. Millam, S. S. Iyengar, J. Tomasi, 
 V. Barone, B. Mennucci, M. Cossi, G. Scalmani, N. Rega, 
 G. A. Petersson, H. Nakatsuji, M. Hada, M. Ehara, K. Toyota, 
 R. Fukuda, J. Hasegawa, M. Ishida, T. Nakajima, Y. Honda, O. Kitao, 
 H. Nakai, M. Klene, X. Li, J. E. Knox, H. P. Hratchian, J. B. Cross, 
 C. Adamo, J. Jaramillo, R. Gomperts, R. E. Stratmann, O. Yazyev, 
 A. J. Austin, R. Cammi, C. Pomelli, J. W. Ochterski, P. Y. Ayala, 
 K. Morokuma, G. A. Voth, P. Salvador, J. J. Dannenberg, 
 V. G. Zakrzewski, S. Dapprich, A. D. Daniels, M. C. Strain, 
 O. Farkas, D. K. Malick, A. D. Rabuck, K. Raghavachari, 
 J. B. Foresman, J. V. Ortiz, Q. Cui, A. G. Baboul, S. Clifford, 
 J. Cioslowski, B. B. Stefanov, G. Liu, A. Liashenko, P. Piskorz, 
 I. Komaromi, R. L. Martin, D. J. Fox, T. Keith, M. A. Al-Laham, 
 C. Y. Peng, A. Nanayakkara, M. Challacombe, P. M. W. Gill, 
 B. Johnson, W. Chen, M. W. Wong, C. Gonzalez, and J. A. Pople, 
 Gaussian, Inc., Pittsburgh PA, 2003.
 
 **********************************************
 Gaussian 03:  x86-Win32-G03RevB.05  8-Nov-2003
                  03-Aug-2017 
 **********************************************
 %chk=CH2F.chk
 %mem=6MW
 %nproc=1
 Will use up to    1 processors via shared memory.
 Default route:  MaxDisk=2000MB
 ------------------------------------
 # mp2/6-311+g(d,p) geom=connectivity
 ------------------------------------
 1/38=1,57=2/1;
 2/17=6,18=5,40=1/2;
 3/5=4,6=6,7=111,11=9,16=1,25=1,30=1/1,2,3;
 4//1;
 5/5=2,38=5/2;
 8/10=2,27=262144000/1;
 9/16=-3,27=262144000/6;
 6/7=2,8=2,9=2,10=2/1;
 99/5=1,9=1/99;
 -------------------
 Title Card Required
 -------------------
 Symbolic Z-matrix:
 Charge =  0 Multiplicity = 1
 C
 C                    1    B1
 C                    2    B2       1    A1
 C                    3    B3       2    A2       1    D1       0
 C                    4    B4       3    A3       2    D2       0
 C                    5    B5       4    A4       3    D3       0
 H                    1    B6       2    A5       3    D4       0
 H                    2    B7       1    A6       6    D5       0
 H                    4    B8       3    A7       2    D6       0
 H                    5    B9       4    A8       3    D7       0
 H                    6    B10      5    A9       4    D8       0
 C                    3    B11      2    A10      1    D9       0
 C                    12   B12      3    A11      2    D10      0
 H                    13   B13      12   A12      3    D11      0
 H                    13   B14      12   A13      3    D12      0
 O                    12   B15      3    A14      2    D13      0
 F                    13   B16      12   A15      3    D14      0
       Variables:
  B1                    1.39556                  
  B2                    1.40569                  
  B3                    1.4056                   
  B4                    1.39861                  
  B5                    1.39973                  
  B6                    1.08663                  
  B7                    1.08628                  
  B8                    1.08504                  
  B9                    1.08656                  
  B10                   1.08675                  
  B11                   1.49125                  
  B12                   1.52673                  
  B13                   1.09581                  
  B14                   1.091                    
  B15                   1.22356                  
  B16                   1.39012                  
  A1                  120.02279                  
  A2                  119.87824                  
  A3                  119.76783                  
  A4                  120.2649                   
  A5                  119.89058                  
  A6                  121.12879                  
  A7                  120.59388                  
  A8                  119.71061                  
  A9                  120.00419                  
  A10                 117.97093                  
  A11                 119.5085                   
  A12                 109.71998                  
  A13                 108.15311                  
  A14                 122.01827                  
  A15                 111.86981                  
  D1                    0.65802                  
  D2                   -1.46918                  
  D3                    1.817                    
  D4                 -179.58288                  
  D5                 -179.30823                  
  D6                  179.45529                  
  D7                 -179.34196                  
  D8                  179.29229                  
  D9                 -177.91256                  
  D10                -163.57637                  
  D11                 -87.98428                  
  D12                 152.11039                  
  D13                  18.70651                  
  D14                  32.20111                  
 
                          Input orientation:                          
 ---------------------------------------------------------------------
 Center     Atomic     Atomic              Coordinates (Angstroms)
 Number     Number      Type              X           Y           Z
 ---------------------------------------------------------------------
    1          6             0        0.000000    0.000000    0.000000
    2          6             0        0.000000    0.000000    1.395563
    3          6             0        1.217080    0.000000    2.098890
    4          6             0        2.433111    0.013997    1.394057
    5          6             0        2.425367   -0.003270   -0.004426
    6          6             0        1.212631    0.003949   -0.703326
    7          1             0       -0.942058    0.006858   -0.541516
    8          1             0       -0.929755   -0.014254    1.957130
    9          1             0        3.379206    0.023032    1.925229
   10          1             0        3.366068   -0.003266   -0.548206
   11          1             0        1.211674    0.002090   -1.790079
   12          6             0        1.164124   -0.047973    3.588432
   13          6             0        2.404027    0.325027    4.397383
   14          1             0        3.031736   -0.561484    4.541866
   15          1             0        2.076050    0.710000    5.364081
   16          8             0        0.165309   -0.418134    4.190464
   17          9             0        3.164632    1.298497    3.759995
 ---------------------------------------------------------------------
                    Distance matrix (angstroms):
                    1          2          3          4          5
     1  C    0.000000
     2  C    1.395563   0.000000
     3  C    2.426236   1.405686   0.000000
     4  C    2.804215   2.433152   1.405602   0.000000
     5  C    2.425373   2.800426   2.425677   1.398611   0.000000
     6  C    1.401840   2.424010   2.802222   2.426662   1.399729
     7  H    1.086628   2.154018   3.410816   3.890792   3.410003
     8  H    2.166796   1.086280   2.151557   3.409797   3.886472
     9  H    3.889224   3.420542   2.169211   1.085044   2.152689
    10  H    3.410419   3.886986   3.409586   2.154783   1.086561
    11  H    2.161606   3.408294   3.888973   3.410391   2.159082
    12  C    3.772841   2.483175   1.491255   2.535636   3.808065
    13  C    5.022147   3.859522   2.607212   3.019528   4.414086
    14  H    5.489557   4.405214   3.094572   3.255493   4.620396
    15  H    5.795468   4.534669   3.450131   4.046357   5.426938
    16  O    4.214517   2.830836   2.378180   3.626231   4.782999
    17  F    5.083163   4.158308   2.870247   2.789753   4.051170
                    6          7          8          9         10
     6  C    0.000000
     7  H    2.160758   0.000000
     8  H    3.415871   2.498765   0.000000
     9  H    3.406422   4.975782   4.309240   0.000000
    10  H    2.159029   4.308144   4.973019   2.473609   0.000000
    11  H    1.086755   2.489477   4.315966   4.301411   2.486703
    12  C    4.292346   4.636321   2.654545   2.770897   4.686398
    13  C    5.247832   5.974130   4.145364   2.674644   5.048975
    14  H    5.580403   6.477254   4.761694   2.703550   5.131493
    15  H    6.169071   6.669292   4.600731   3.741102   6.093278
    16  O    5.022372   4.878372   2.519933   3.956646   5.733408
    17  F    5.040575   6.085739   4.662364   2.244821   4.505081
                   11         12         13         14         15
    11  H    0.000000
    12  C    5.378954   0.000000
    13  C    6.309570   1.526725   0.000000
    14  H    6.612395   2.158867   1.095809   0.000000
    15  H    7.240876   2.135196   1.090999   1.790544   0.000000
    16  O    6.085915   1.223558   2.367902   2.891442   2.510178
    17  F    6.024785   2.417529   1.390117   2.022007   2.025940
                   16         17
    16  O    0.000000
    17  F    3.482536   0.000000
 Stoichiometry    C8H7FO
 Framework group  C1[X(C8H7FO)]
 Deg. of freedom    45
 Full point group                 C1      NOp   1
 Largest Abelian subgroup         C1      NOp   1
 Largest concise Abelian subgroup C1      NOp   1
                         Standard orientation:                         
 ---------------------------------------------------------------------
 Center     Atomic     Atomic              Coordinates (Angstroms)
 Number     Number      Type              X           Y           Z
 ---------------------------------------------------------------------
    1          6             0        2.380844    0.922063    0.298014
    2          6             0        1.026247    1.254597    0.252365
    3          6             0        0.072194    0.275125   -0.073776
    4          6             0        0.483936   -1.042177   -0.340047
    5          6             0        1.844651   -1.364061   -0.309087
    6          6             0        2.792788   -0.389320    0.022815
    7          1             0        3.115896    1.679284    0.557002
    8          1             0        0.689757    2.268016    0.451771
    9          1             0       -0.243409   -1.809393   -0.584318
   10          1             0        2.162720   -2.380216   -0.525594
   11          1             0        3.848021   -0.646934    0.056802
   12          6             0       -1.357490    0.691210   -0.155744
   13          6             0       -2.452791   -0.372058   -0.129986
   14          1             0       -2.653051   -0.721374   -1.149138
   15          1             0       -3.352699    0.077133    0.292711
   16          8             0       -1.685764    1.862805   -0.284955
   17          9             0       -2.091489   -1.469025    0.643675
 ---------------------------------------------------------------------
 Rotational constants (GHZ):      2.4574635      0.9998946      0.7450700
 Standard basis: 6-311+G(d,p) (5D, 7F)
 There are   262 symmetry adapted basis functions of A   symmetry.
 Integral buffers will be    262144 words long.
 Raffenetti 1 integral format.
 Two-electron integral symmetry is turned on.
   262 basis functions,   416 primitive gaussians,   272 cartesian basis functions
    36 alpha electrons       36 beta electrons
       nuclear repulsion energy       487.1581849099 Hartrees.
 NAtoms=   17 NActive=   17 NUniq=   17 SFac= 1.00D+00 NAtFMM=   60 Big=F
 One-electron integrals computed using PRISM.
 NBasis=   262 RedAO= T  NBF=   262
 NBsUse=   262 1.00D-06 NBFU=   262
 Harris functional with IExCor=  205 diagonalized for initial guess.
 ExpMin= 4.38D-02 ExpMax= 1.14D+04 ExpMxC= 1.72D+03 IAcc=2 IRadAn=         4 AccDes= 0.00D+00
 HarFok:  IExCor= 205 AccDes= 0.00D+00 IRadAn=         4 IDoV=1
 ScaDFX=  1.000000  1.000000  1.000000  1.000000
 Initial guess orbital symmetries:
       Occupied  (A) (A) (A) (A) (A) (A) (A) (A) (A) (A) (A) (A)
                 (A) (A) (A) (A) (A) (A) (A) (A) (A) (A) (A) (A)
                 (A) (A) (A) (A) (A) (A) (A) (A) (A) (A) (A) (A)
       Virtual   (A) (A) (A) (A) (A) (A) (A) (A) (A) (A) (A) (A)
                 (A) (A) (A) (A) (A) (A) (A) (A) (A) (A) (A) (A)
                 (A) (A) (A) (A) (A) (A) (A) (A) (A) (A) (A) (A)
                 (A) (A) (A) (A) (A) (A) (A) (A) (A) (A) (A) (A)
                 (A) (A) (A) (A) (A) (A) (A) (A) (A) (A) (A) (A)
                 (A) (A) (A) (A) (A) (A) (A) (A) (A) (A) (A) (A)
                 (A) (A) (A) (A) (A) (A) (A) (A) (A) (A) (A) (A)
                 (A) (A) (A) (A) (A) (A) (A) (A) (A) (A) (A) (A)
                 (A) (A) (A) (A) (A) (A) (A) (A) (A) (A) (A) (A)
                 (A) (A) (A) (A) (A) (A) (A) (A) (A) (A) (A) (A)
                 (A) (A) (A) (A) (A) (A) (A) (A) (A) (A) (A) (A)
                 (A) (A) (A) (A) (A) (A) (A) (A) (A) (A) (A) (A)
                 (A) (A) (A) (A) (A) (A) (A) (A) (A) (A) (A) (A)
                 (A) (A) (A) (A) (A) (A) (A) (A) (A) (A) (A) (A)
                 (A) (A) (A) (A) (A) (A) (A) (A) (A) (A) (A) (A)
                 (A) (A) (A) (A) (A) (A) (A) (A) (A) (A) (A) (A)
                 (A) (A) (A) (A) (A) (A) (A) (A) (A) (A) (A) (A)
                 (A) (A) (A) (A) (A) (A) (A) (A) (A) (A) (A) (A)
                 (A) (A) (A) (A) (A) (A) (A) (A) (A) (A)
 The electronic state of the initial guess is 1-A.
 Requested convergence on RMS density matrix=1.00D-08 within 128 cycles.
 Requested convergence on MAX density matrix=1.00D-06.
 Requested convergence on             energy=1.00D-06.
 No special actions if energy rises.
 SCF Done:  E(RHF) =  -481.435764751     A.U. after   16 cycles
             Convg  =    0.8683D-08             -V/T =  2.0014
             S**2   =   0.0000
 ExpMin= 4.38D-02 ExpMax= 1.14D+04 ExpMxC= 1.72D+03 IAcc=3 IRadAn=         5 AccDes= 0.00D+00
 HarFok:  IExCor= 205 AccDes= 0.00D+00 IRadAn=         5 IDoV=1
 ScaDFX=  1.000000  1.000000  1.000000  1.000000
 Range of M.O.s used for correlation:    11   262
 NBasis=   262 NAE=    36 NBE=    36 NFC=    10 NFV=     0
 NROrb=    252 NOA=    26 NOB=    26 NVA=   226 NVB=   226

 **** Warning!!: The largest alpha MO coefficient is  0.20823929D+03

 Disk-based method using OVN memory for 13 occupieds at a time.
 Estimated scratch disk usage=   256496668 words.
 Actual    scratch disk usage=   256154652 words.
 JobTyp=1 Pass  1:  I=   1 to  13 NPSUse=  1 ParTrn=F ParDer=F DoDerP=F.
 JobTyp=1 Pass  2:  I=  14 to  26 NPSUse=  1 ParTrn=F ParDer=F DoDerP=F.
 Spin components of T(2) and E(2):
     alpha-alpha T2 =       0.6791378228D-01 E2=     -0.1997852954D+00
     alpha-beta  T2 =       0.3566617676D+00 E2=     -0.1102279600D+01
     beta-beta   T2 =       0.6791378228D-01 E2=     -0.1997852954D+00
 ANorm=    0.1221674806D+01
 E2 =    -0.1501850191D+01 EUMP2 =    -0.48293761494128D+03

 **********************************************************************

            Population analysis using the SCF density.

 **********************************************************************

 Orbital symmetries:
       Occupied  (A) (A) (A) (A) (A) (A) (A) (A) (A) (A) (A) (A)
                 (A) (A) (A) (A) (A) (A) (A) (A) (A) (A) (A) (A)
                 (A) (A) (A) (A) (A) (A) (A) (A) (A) (A) (A) (A)
       Virtual   (A) (A) (A) (A) (A) (A) (A) (A) (A) (A) (A) (A)
                 (A) (A) (A) (A) (A) (A) (A) (A) (A) (A) (A) (A)
                 (A) (A) (A) (A) (A) (A) (A) (A) (A) (A) (A) (A)
                 (A) (A) (A) (A) (A) (A) (A) (A) (A) (A) (A) (A)
                 (A) (A) (A) (A) (A) (A) (A) (A) (A) (A) (A) (A)
                 (A) (A) (A) (A) (A) (A) (A) (A) (A) (A) (A) (A)
                 (A) (A) (A) (A) (A) (A) (A) (A) (A) (A) (A) (A)
                 (A) (A) (A) (A) (A) (A) (A) (A) (A) (A) (A) (A)
                 (A) (A) (A) (A) (A) (A) (A) (A) (A) (A) (A) (A)
                 (A) (A) (A) (A) (A) (A) (A) (A) (A) (A) (A) (A)
                 (A) (A) (A) (A) (A) (A) (A) (A) (A) (A) (A) (A)
                 (A) (A) (A) (A) (A) (A) (A) (A) (A) (A) (A) (A)
                 (A) (A) (A) (A) (A) (A) (A) (A) (A) (A) (A) (A)
                 (A) (A) (A) (A) (A) (A) (A) (A) (A) (A) (A) (A)
                 (A) (A) (A) (A) (A) (A) (A) (A) (A) (A) (A) (A)
                 (A) (A) (A) (A) (A) (A) (A) (A) (A) (A) (A) (A)
                 (A) (A) (A) (A) (A) (A) (A) (A) (A) (A) (A) (A)
                 (A) (A) (A) (A) (A) (A) (A) (A) (A) (A) (A) (A)
                 (A) (A) (A) (A) (A) (A) (A) (A) (A) (A)
 The electronic state is 1-A.
 Alpha  occ. eigenvalues --  -26.30171 -20.56388 -11.35614 -11.33710 -11.26253
 Alpha  occ. eigenvalues --  -11.26107 -11.26034 -11.25810 -11.25246 -11.25166
 Alpha  occ. eigenvalues --   -1.61307  -1.40188  -1.16989  -1.05768  -1.03220
 Alpha  occ. eigenvalues --   -1.00569  -0.87724  -0.84504  -0.78400  -0.73750
 Alpha  occ. eigenvalues --   -0.71872  -0.71001  -0.69325  -0.65450  -0.63432
 Alpha  occ. eigenvalues --   -0.61918  -0.60245  -0.59162  -0.58025  -0.53311
 Alpha  occ. eigenvalues --   -0.52738  -0.50895  -0.49891  -0.43569  -0.35344
 Alpha  occ. eigenvalues --   -0.34991
 Alpha virt. eigenvalues --    0.05591   0.06178   0.07341   0.07781   0.08901
 Alpha virt. eigenvalues --    0.09492   0.09745   0.10201   0.11614   0.11868
 Alpha virt. eigenvalues --    0.12397   0.13016   0.14391   0.14545   0.15803
 Alpha virt. eigenvalues --    0.16334   0.17331   0.17709   0.19045   0.20517
 Alpha virt. eigenvalues --    0.21193   0.21390   0.22143   0.22840   0.22950
 Alpha virt. eigenvalues --    0.24070   0.24546   0.25842   0.26490   0.27336
 Alpha virt. eigenvalues --    0.28389   0.28677   0.29610   0.30321   0.30890
 Alpha virt. eigenvalues --    0.31375   0.31942   0.32623   0.33329   0.34439
 Alpha virt. eigenvalues --    0.34690   0.35342   0.36294   0.38179   0.40579
 Alpha virt. eigenvalues --    0.41600   0.42359   0.42758   0.44941   0.46135
 Alpha virt. eigenvalues --    0.46529   0.47303   0.47978   0.49065   0.50009
 Alpha virt. eigenvalues --    0.51455   0.52462   0.55847   0.61610   0.63724
 Alpha virt. eigenvalues --    0.66204   0.68212   0.69740   0.70283   0.71527
 Alpha virt. eigenvalues --    0.71750   0.71889   0.73691   0.75288   0.78165
 Alpha virt. eigenvalues --    0.79608   0.81132   0.83082   0.83626   0.84679
 Alpha virt. eigenvalues --    0.85437   0.85611   0.87393   0.87888   0.89252
 Alpha virt. eigenvalues --    0.90894   0.91396   0.92521   0.93678   0.95172
 Alpha virt. eigenvalues --    0.98127   0.99478   1.00265   1.03646   1.05253
 Alpha virt. eigenvalues --    1.06693   1.07925   1.08371   1.12080   1.13801
 Alpha virt. eigenvalues --    1.14023   1.18209   1.22695   1.23344   1.24683
 Alpha virt. eigenvalues --    1.26916   1.31429   1.35277   1.36321   1.37954
 Alpha virt. eigenvalues --    1.40838   1.42862   1.46009   1.48633   1.52099
 Alpha virt. eigenvalues --    1.55139   1.62452   1.65233   1.67628   1.69515
 Alpha virt. eigenvalues --    1.71999   1.74510   1.75670   1.76775   1.77261
 Alpha virt. eigenvalues --    1.78896   1.81384   1.81917   1.83689   1.86277
 Alpha virt. eigenvalues --    1.89097   1.90063   1.91874   1.94974   1.95700
 Alpha virt. eigenvalues --    1.98486   2.00046   2.01266   2.02470   2.05035
 Alpha virt. eigenvalues --    2.05396   2.09494   2.15946   2.17955   2.20262
 Alpha virt. eigenvalues --    2.21653   2.22714   2.22925   2.24513   2.27078
 Alpha virt. eigenvalues --    2.28267   2.30152   2.33100   2.36296   2.38829
 Alpha virt. eigenvalues --    2.43135   2.46256   2.48669   2.54540   2.60921
 Alpha virt. eigenvalues --    2.65012   2.71976   2.73010   2.73540   2.75108
 Alpha virt. eigenvalues --    2.79740   2.84945   2.87672   2.93837   2.96439
 Alpha virt. eigenvalues --    2.98289   2.99426   3.01156   3.03698   3.04205
 Alpha virt. eigenvalues --    3.05373   3.06312   3.12511   3.15279   3.18409
 Alpha virt. eigenvalues --    3.19444   3.21123   3.23928   3.25336   3.27219
 Alpha virt. eigenvalues --    3.28482   3.30150   3.33970   3.44526   3.47062
 Alpha virt. eigenvalues --    3.54519   3.60591   3.61203   3.73621   3.75434
 Alpha virt. eigenvalues --    3.78144   3.86901   3.90260   3.91598   3.98426
 Alpha virt. eigenvalues --    4.01099   4.07668   4.12117   4.25134   4.27866
 Alpha virt. eigenvalues --    4.38010   4.41417   4.42878   4.55348   4.55801
 Alpha virt. eigenvalues --    4.56877   4.60299   4.76479   5.25235   5.30814
 Alpha virt. eigenvalues --    5.62163   5.76310   6.27630   7.00081   7.04572
 Alpha virt. eigenvalues --    7.27647  24.73892  24.92788  24.98863  25.08497
 Alpha virt. eigenvalues --   25.08824  25.19544  25.22874  25.31845  51.68675
 Alpha virt. eigenvalues --   68.78000
          Condensed to atoms (all electrons):
              1          2          3          4          5          6
     1  C    6.022547  -0.722642   0.304227  -0.049097   0.315068   0.194838
     2  C   -0.722642  13.848842  -3.288704  -4.774918  -0.952681   0.648351
     3  C    0.304227  -3.288704  13.873333  -0.447188  -0.489990  -1.180038
     4  C   -0.049097  -4.774918  -0.447188  12.540906  -0.536429   0.219989
     5  C    0.315068  -0.952681  -0.489990  -0.536429   7.168369   0.227322
     6  C    0.194838   0.648351  -1.180038   0.219989   0.227322   5.535589
     7  H    0.402777  -0.033668   0.015313  -0.005657  -0.009662  -0.007320
     8  H   -0.032704   0.364806   0.007382  -0.011086   0.005664  -0.012539
     9  H    0.001419  -0.025535   0.001597   0.355138   0.024521  -0.011299
    10  H   -0.010973  -0.002151   0.014767  -0.045910   0.406707  -0.003264
    11  H    0.019872  -0.043925   0.030438  -0.047538   0.016987   0.391487
    12  C   -0.213530   0.472627  -4.300042   0.305189   0.471156   0.163590
    13  C   -0.044151   0.083585   0.323372  -0.324508  -0.322915  -0.019223
    14  H   -0.001725   0.035292  -0.004004  -0.063058  -0.011454  -0.000053
    15  H    0.000929  -0.009652  -0.021601   0.016664   0.013761  -0.000751
    16  O    0.036080   0.170188  -0.083442  -0.185613  -0.019955  -0.004229
    17  F    0.002580  -0.002907   0.136001  -0.052492   0.040087  -0.004778
              7          8          9         10         11         12
     1  C    0.402777  -0.032704   0.001419  -0.010973   0.019872  -0.213530
     2  C   -0.033668   0.364806  -0.025535  -0.002151  -0.043925   0.472627
     3  C    0.015313   0.007382   0.001597   0.014767   0.030438  -4.300042
     4  C   -0.005657  -0.011086   0.355138  -0.045910  -0.047538   0.305189
     5  C   -0.009662   0.005664   0.024521   0.406707   0.016987   0.471156
     6  C   -0.007320  -0.012539  -0.011299  -0.003264   0.391487   0.163590
     7  H    0.495389  -0.003826   0.000025  -0.000099  -0.004464   0.006802
     8  H   -0.003826   0.460624  -0.000002   0.000021  -0.000073   0.054137
     9  H    0.000025  -0.000002   0.486255  -0.004148  -0.000099   0.024184
    10  H   -0.000099   0.000021  -0.004148   0.496664  -0.004546   0.009840
    11  H   -0.004464  -0.000073  -0.000099  -0.004546   0.494327   0.003364
    12  C    0.006802   0.054137   0.024184   0.009840   0.003364  10.340074
    13  C   -0.000217  -0.000886   0.006652  -0.000182  -0.000451  -1.430691
    14  H    0.000000  -0.000016  -0.001024   0.000001   0.000000   0.031583
    15  H    0.000000   0.000050   0.000348  -0.000001   0.000000  -0.013297
    16  O    0.000050   0.001175  -0.000159   0.000006   0.000005   0.292615
    17  F   -0.000002  -0.000062  -0.005501  -0.000042   0.000006  -0.216898
             13         14         15         16         17
     1  C   -0.044151  -0.001725   0.000929   0.036080   0.002580
     2  C    0.083585   0.035292  -0.009652   0.170188  -0.002907
     3  C    0.323372  -0.004004  -0.021601  -0.083442   0.136001
     4  C   -0.324508  -0.063058   0.016664  -0.185613  -0.052492
     5  C   -0.322915  -0.011454   0.013761  -0.019955   0.040087
     6  C   -0.019223  -0.000053  -0.000751  -0.004229  -0.004778
     7  H   -0.000217   0.000000   0.000000   0.000050  -0.000002
     8  H   -0.000886  -0.000016   0.000050   0.001175  -0.000062
     9  H    0.006652  -0.001024   0.000348  -0.000159  -0.005501
    10  H   -0.000182   0.000001  -0.000001   0.000006  -0.000042
    11  H   -0.000451   0.000000   0.000000   0.000005   0.000006
    12  C   -1.430691   0.031583  -0.013297   0.292615  -0.216898
    13  C    7.120501   0.395537   0.406631  -0.023999   0.163720
    14  H    0.395537   0.499655  -0.020620   0.000931  -0.036259
    15  H    0.406631  -0.020620   0.483830  -0.001106  -0.038449
    16  O   -0.023999   0.000931  -0.001106   8.135776   0.007802
    17  F    0.163720  -0.036259  -0.038449   0.007802   9.191041
 Mulliken atomic charges:
              1
     1  C   -0.225517
     2  C    0.233091
     3  C    1.108578
     4  C   -0.894392
     5  C   -0.346556
     6  C   -0.137671
     7  H    0.144559
     8  H    0.167336
     9  H    0.147628
    10  H    0.143309
    11  H    0.144607
    12  C   -0.000702
    13  C   -0.332777
    14  H    0.175213
    15  H    0.183264
    16  O   -0.326125
    17  F   -0.183845
 Sum of Mulliken charges=   0.00000
 Atomic charges with hydrogens summed into heavy atoms:
              1
     1  C   -0.080958
     2  C    0.400427
     3  C    1.108578
     4  C   -0.746764
     5  C   -0.203246
     6  C    0.006937
     7  H    0.000000
     8  H    0.000000
     9  H    0.000000
    10  H    0.000000
    11  H    0.000000
    12  C   -0.000702
    13  C    0.025700
    14  H    0.000000
    15  H    0.000000
    16  O   -0.326125
    17  F   -0.183845
 Sum of Mulliken charges=   0.00000
 Electronic spatial extent (au):  <R**2>=  1477.9880
 Charge=     0.0000 electrons
 Dipole moment (field-independent basis, Debye):
    X=     1.3676    Y=    -1.6677    Z=    -0.7168  Tot=     2.2728
 Quadrupole moment (field-independent basis, Debye-Ang):
   XX=   -49.5418   YY=   -62.2088   ZZ=   -60.8349
   XY=     3.1370   XZ=     2.6525   YZ=     5.3502
 Traceless Quadrupole moment (field-independent basis, Debye-Ang):
   XX=     7.9867   YY=    -4.6803   ZZ=    -3.3064
   XY=     3.1370   XZ=     2.6525   YZ=     5.3502
 Octapole moment (field-independent basis, Debye-Ang**2):
  XXX=   -14.6259  YYY=   -16.4302  ZZZ=     2.8071  XYY=    17.1189
  XXY=    -8.7477  XXZ=     0.3097  XZZ=   -16.3092  YZZ=    -1.0600
  YYZ=     0.9087  XYZ=    -3.4226
 Hexadecapole moment (field-independent basis, Debye-Ang**3):
 XXXX= -1138.7978 YYYY=  -513.4935 ZZZZ=  -107.0357 XXXY=    19.4936
 XXXZ=     7.7073 YYYX=    31.5017 YYYZ=    13.8582 ZZZX=    -4.3647
 ZZZY=    -8.5891 XXYY=  -318.7485 XXZZ=  -245.1975 YYZZ=  -106.4548
 XXYZ=    20.0647 YYXZ=     0.2259 ZZXY=     5.9124
 N-N= 4.871581849099D+02 E-N=-2.104676723853D+03  KE= 4.807705158830D+02
 1|1|UNPC-UNK|SP|RMP2-FC|6-311+G(d,p)|C8H7F1O1|PCUSER|03-Aug-2017|0||# 
 MP2/6-311+G(D,P) GEOM=CONNECTIVITY||Title Card Required||0,1|C|C,1,1.3
 9556268|C,2,1.40568598,1,120.02279233|C,3,1.40560202,2,119.87823613,1,
 0.65802085,0|C,4,1.39861123,3,119.76782685,2,-1.46918199,0|C,5,1.39972
 925,4,120.26489517,3,1.81700468,0|H,1,1.08662792,2,119.89057661,3,-179
 .58287899,0|H,2,1.08628034,1,121.1287868,6,-179.3082317,0|H,4,1.085043
 75,3,120.59388387,2,179.45528965,0|H,5,1.08656093,4,119.71061231,3,-17
 9.34196181,0|H,6,1.08675481,5,120.0041944,4,179.29229459,0|C,3,1.49125
 451,2,117.97092773,1,-177.91255823,0|C,12,1.52672507,3,119.50850487,2,
 -163.57636581,0|H,13,1.09580871,12,109.71998443,3,-87.98427916,0|H,13,
 1.09099932,12,108.15310582,3,152.11039062,0|O,12,1.22355759,3,122.0182
 7182,2,18.70650639,0|F,13,1.39011742,12,111.86981452,3,32.20111134,0||
 Version=x86-Win32-G03RevB.05|State=1-A|HF=-481.4357648|MP2=-482.937614
 9|RMSD=8.683e-009|PG=C01 [X(C8H7F1O1)]||@


 Any fool can criticize, condemn, and complain -- and most do.
 -- Dale Carnegie
 Job cpu time:  0 days  0 hours  6 minutes 17.0 seconds.
 File lengths (MBytes):  RWF=   2001 Int=      0 D2E=      0 Chk=     17 Scr=      1
 Normal termination of Gaussian 03 at Thu Aug 03 16:03:12 2017.
