# Supplementary material for: Conformational preferences of α-fluoroketones may influence their reactivity
Source: Beilstein J Org Chem. 2017 Dec 29;13:2915–21. doi: 10.3762/bjoc.13.284 (PMC5753061; doi:10.3762/bjoc.13.284)
Supplement: File 2 — Details of computational conformational analysis. [file Beilstein_J_Org_Chem-13-2915-s002.zip › Computation/CH2F150_EtOH.out]

 Entering Link 1 = C:\G03W\l1.exe PID=      3004.
  
 Copyright (c) 1988,1990,1992,1993,1995,1998,2003, Gaussian, Inc.
                  All Rights Reserved.
  
 This is the Gaussian(R) 03 program.  It is based on the
 the Gaussian(R) 98 system (copyright 1998, Gaussian, Inc.),
 the Gaussian(R) 94 system (copyright 1995, Gaussian, Inc.),
 the Gaussian 92(TM) system (copyright 1992, Gaussian, Inc.),
 the Gaussian 90(TM) system (copyright 1990, Gaussian, Inc.),
 the Gaussian 88(TM) system (copyright 1988, Gaussian, Inc.),
 the Gaussian 86(TM) system (copyright 1986, Carnegie Mellon
 University), and the Gaussian 82(TM) system (copyright 1983,
 Carnegie Mellon University). Gaussian is a federally registered
 trademark of Gaussian, Inc.
  
 This software contains proprietary and confidential information,
 including trade secrets, belonging to Gaussian, Inc.
  
 This software is provided under written license and may be
 used, copied, transmitted, or stored only in accord with that
 written license.
  
 The following legend is applicable only to US Government
 contracts under DFARS:
  
                    RESTRICTED RIGHTS LEGEND
  
 Use, duplication or disclosure by the US Government is subject
 to restrictions as set forth in subparagraph (c)(1)(ii) of the
 Rights in Technical Data and Computer Software clause at DFARS
 252.227-7013.
  
 Gaussian, Inc.
 Carnegie Office Park, Building 6, Pittsburgh, PA 15106 USA
  
 The following legend is applicable only to US Government
 contracts under FAR:
  
                    RESTRICTED RIGHTS LEGEND
  
 Use, reproduction and disclosure by the US Government is subject
 to restrictions as set forth in subparagraph (c) of the
 Commercial Computer Software - Restricted Rights clause at FAR
 52.227-19.
  
 Gaussian, Inc.
 Carnegie Office Park, Building 6, Pittsburgh, PA 15106 USA
  
  
 ---------------------------------------------------------------
 Warning -- This program may not be used in any manner that
 competes with the business of Gaussian, Inc. or will provide
 assistance to any competitor of Gaussian, Inc.  The licensee
 of this program is prohibited from giving any competitor of
 Gaussian, Inc. access to this program.  By using this program,
 the user acknowledges that Gaussian, Inc. is engaged in the
 business of creating and licensing software in the field of
 computational chemistry and represents and warrants to the
 licensee that it is not a competitor of Gaussian, Inc. and that
 it will not use this program in any manner prohibited above.
 ---------------------------------------------------------------
  

 Cite this work as:
 Gaussian 03, Revision B.05,
 M. J. Frisch, G. W. Trucks, H. B. Schlegel, G. E. Scuseria, 
 M. A. Robb, J. R. Cheeseman, J. A. Montgomery, Jr., T. Vreven, 
 K. N. Kudin, J. C. Burant, J. M. Millam, S. S. Iyengar, J. Tomasi, 
 V. Barone, B. Mennucci, M. Cossi, G. Scalmani, N. Rega, 
 G. A. Petersson, H. Nakatsuji, M. Hada, M. Ehara, K. Toyota, 
 R. Fukuda, J. Hasegawa, M. Ishida, T. Nakajima, Y. Honda, O. Kitao, 
 H. Nakai, M. Klene, X. Li, J. E. Knox, H. P. Hratchian, J. B. Cross, 
 C. Adamo, J. Jaramillo, R. Gomperts, R. E. Stratmann, O. Yazyev, 
 A. J. Austin, R. Cammi, C. Pomelli, J. W. Ochterski, P. Y. Ayala, 
 K. Morokuma, G. A. Voth, P. Salvador, J. J. Dannenberg, 
 V. G. Zakrzewski, S. Dapprich, A. D. Daniels, M. C. Strain, 
 O. Farkas, D. K. Malick, A. D. Rabuck, K. Raghavachari, 
 J. B. Foresman, J. V. Ortiz, Q. Cui, A. G. Baboul, S. Clifford, 
 J. Cioslowski, B. B. Stefanov, G. Liu, A. Liashenko, P. Piskorz, 
 I. Komaromi, R. L. Martin, D. J. Fox, T. Keith, M. A. Al-Laham, 
 C. Y. Peng, A. Nanayakkara, M. Challacombe, P. M. W. Gill, 
 B. Johnson, W. Chen, M. W. Wong, C. Gonzalez, and J. A. Pople, 
 Gaussian, Inc., Pittsburgh PA, 2003.
 
 **********************************************
 Gaussian 03:  x86-Win32-G03RevB.05  8-Nov-2003
                  15-Oct-2017 
 **********************************************
 %chk=CH2F.chk
 %mem=6MW
 %nproc=1
 Will use up to    1 processors via shared memory.
 Default route:  MaxDisk=2000MB
 -----------------------------------------------------------
 # mp2/6-311+g(d,p) scrf=(solvent=ethanol) geom=connectivity
 -----------------------------------------------------------
 1/38=1,57=2/1;
 2/17=6,18=5,40=1/2;
 3/5=4,6=6,7=111,11=9,16=1,25=1,30=1,70=2201,72=4/1,2,3;
 4//1;
 5/5=2,38=5,53=4/2;
 8/10=2,27=262144000/1;
 9/16=-3,27=262144000/6;
 6/7=2,8=2,9=2,10=2/1;
 99/5=1,9=1/99;
 -------------------
 Title Card Required
 -------------------
 Symbolic Z-matrix:
 Charge =  0 Multiplicity = 1
 C
 C                    1    B1
 C                    2    B2       1    A1
 C                    3    B3       2    A2       1    D1       0
 C                    4    B4       3    A3       2    D2       0
 C                    5    B5       4    A4       3    D3       0
 H                    1    B6       2    A5       3    D4       0
 H                    2    B7       1    A6       6    D5       0
 H                    4    B8       3    A7       2    D6       0
 H                    5    B9       4    A8       3    D7       0
 H                    6    B10      5    A9       4    D8       0
 C                    3    B11      2    A10      1    D9       0
 C                    12   B12      3    A11      2    D10      0
 H                    13   B13      12   A12      3    D11      0
 H                    13   B14      12   A13      3    D12      0
 O                    12   B15      3    A14      2    D13      0
 F                    13   B16      12   A15      3    D14      0
       Variables:
  B1                    1.39556                  
  B2                    1.40569                  
  B3                    1.4056                   
  B4                    1.39861                  
  B5                    1.39973                  
  B6                    1.08663                  
  B7                    1.08628                  
  B8                    1.08504                  
  B9                    1.08656                  
  B10                   1.08675                  
  B11                   1.49125                  
  B12                   1.52673                  
  B13                   1.09581                  
  B14                   1.091                    
  B15                   1.22356                  
  B16                   1.39012                  
  A1                  120.02279                  
  A2                  119.87824                  
  A3                  119.76783                  
  A4                  120.2649                   
  A5                  119.89058                  
  A6                  121.12879                  
  A7                  120.59388                  
  A8                  119.71061                  
  A9                  120.00419                  
  A10                 117.97093                  
  A11                 119.5085                   
  A12                 109.71998                  
  A13                 108.15311                  
  A14                 122.01827                  
  A15                 111.86981                  
  D1                    0.65802                  
  D2                   -1.46918                  
  D3                    1.817                    
  D4                 -179.58288                  
  D5                 -179.30823                  
  D6                  179.45529                  
  D7                 -179.34196                  
  D8                  179.29229                  
  D9                 -177.91256                  
  D10                -163.57637                  
  D11                 -87.98428                  
  D12                 152.11039                  
  D13                  18.70651                  
  D14                  32.20111                  
 
                          Input orientation:                          
 ---------------------------------------------------------------------
 Center     Atomic     Atomic              Coordinates (Angstroms)
 Number     Number      Type              X           Y           Z
 ---------------------------------------------------------------------
    1          6             0        0.000000    0.000000    0.000000
    2          6             0        0.000000    0.000000    1.395563
    3          6             0        1.217080    0.000000    2.098890
    4          6             0        2.433111    0.013997    1.394057
    5          6             0        2.425367   -0.003270   -0.004426
    6          6             0        1.212631    0.003949   -0.703326
    7          1             0       -0.942058    0.006858   -0.541516
    8          1             0       -0.929755   -0.014254    1.957130
    9          1             0        3.379206    0.023032    1.925229
   10          1             0        3.366068   -0.003266   -0.548206
   11          1             0        1.211674    0.002090   -1.790079
   12          6             0        1.164124   -0.047973    3.588432
   13          6             0        2.404027    0.325027    4.397383
   14          1             0        3.031736   -0.561484    4.541866
   15          1             0        2.076050    0.710000    5.364081
   16          8             0        0.165309   -0.418134    4.190464
   17          9             0        3.164632    1.298497    3.759995
 ---------------------------------------------------------------------
                    Distance matrix (angstroms):
                    1          2          3          4          5
     1  C    0.000000
     2  C    1.395563   0.000000
     3  C    2.426236   1.405686   0.000000
     4  C    2.804215   2.433152   1.405602   0.000000
     5  C    2.425373   2.800426   2.425677   1.398611   0.000000
     6  C    1.401840   2.424010   2.802222   2.426662   1.399729
     7  H    1.086628   2.154018   3.410816   3.890792   3.410003
     8  H    2.166796   1.086280   2.151557   3.409797   3.886472
     9  H    3.889224   3.420542   2.169211   1.085044   2.152689
    10  H    3.410419   3.886986   3.409586   2.154783   1.086561
    11  H    2.161606   3.408294   3.888973   3.410391   2.159082
    12  C    3.772841   2.483175   1.491255   2.535636   3.808065
    13  C    5.022147   3.859522   2.607212   3.019528   4.414086
    14  H    5.489557   4.405214   3.094572   3.255493   4.620396
    15  H    5.795468   4.534669   3.450131   4.046357   5.426938
    16  O    4.214517   2.830836   2.378180   3.626231   4.782999
    17  F    5.083163   4.158308   2.870247   2.789753   4.051170
                    6          7          8          9         10
     6  C    0.000000
     7  H    2.160758   0.000000
     8  H    3.415871   2.498765   0.000000
     9  H    3.406422   4.975782   4.309240   0.000000
    10  H    2.159029   4.308144   4.973019   2.473609   0.000000
    11  H    1.086755   2.489477   4.315966   4.301411   2.486703
    12  C    4.292346   4.636321   2.654545   2.770897   4.686398
    13  C    5.247832   5.974130   4.145364   2.674644   5.048975
    14  H    5.580403   6.477254   4.761694   2.703550   5.131493
    15  H    6.169071   6.669292   4.600731   3.741102   6.093278
    16  O    5.022372   4.878372   2.519933   3.956646   5.733408
    17  F    5.040575   6.085739   4.662364   2.244821   4.505081
                   11         12         13         14         15
    11  H    0.000000
    12  C    5.378954   0.000000
    13  C    6.309570   1.526725   0.000000
    14  H    6.612395   2.158867   1.095809   0.000000
    15  H    7.240876   2.135196   1.090999   1.790544   0.000000
    16  O    6.085915   1.223558   2.367902   2.891442   2.510178
    17  F    6.024785   2.417529   1.390117   2.022007   2.025940
                   16         17
    16  O    0.000000
    17  F    3.482536   0.000000
 Stoichiometry    C8H7FO
 Framework group  C1[X(C8H7FO)]
 Deg. of freedom    45
 Full point group                 C1      NOp   1
 Largest Abelian subgroup         C1      NOp   1
 Largest concise Abelian subgroup C1      NOp   1
                         Standard orientation:                         
 ---------------------------------------------------------------------
 Center     Atomic     Atomic              Coordinates (Angstroms)
 Number     Number      Type              X           Y           Z
 ---------------------------------------------------------------------
    1          6             0        2.380844    0.922063    0.298014
    2          6             0        1.026247    1.254597    0.252365
    3          6             0        0.072194    0.275125   -0.073776
    4          6             0        0.483936   -1.042177   -0.340047
    5          6             0        1.844651   -1.364061   -0.309087
    6          6             0        2.792788   -0.389320    0.022815
    7          1             0        3.115896    1.679284    0.557002
    8          1             0        0.689757    2.268016    0.451771
    9          1             0       -0.243409   -1.809393   -0.584318
   10          1             0        2.162720   -2.380216   -0.525594
   11          1             0        3.848021   -0.646934    0.056802
   12          6             0       -1.357490    0.691210   -0.155744
   13          6             0       -2.452791   -0.372058   -0.129986
   14          1             0       -2.653051   -0.721374   -1.149138
   15          1             0       -3.352699    0.077133    0.292711
   16          8             0       -1.685764    1.862805   -0.284955
   17          9             0       -2.091489   -1.469025    0.643675
 ---------------------------------------------------------------------
 Rotational constants (GHZ):      2.4574635      0.9998946      0.7450700
 Standard basis: 6-311+G(d,p) (5D, 7F)
 There are   262 symmetry adapted basis functions of A   symmetry.
 Integral buffers will be    262144 words long.
 Raffenetti 1 integral format.
 Two-electron integral symmetry is turned on.
   262 basis functions,   416 primitive gaussians,   272 cartesian basis functions
    36 alpha electrons       36 beta electrons
       nuclear repulsion energy       487.1581849099 Hartrees.
 NAtoms=   17 NActive=   17 NUniq=   17 SFac= 1.00D+00 NAtFMM=   60 Big=F
 ------------------------------------------------------------------------------
 United Atom Topological Model (UA0  parameters set).
  Nord Group  Hybr  Charge Alpha Radius          Bonded to
    1   CH    *     0.00   1.00  2.125   C2   [s]  C6   [s]
    2   CH    *     0.00   1.00  2.125   C1   [s]  C3   [s]
    3   C     *     0.00   1.00  1.925   C2   [s]  C4   [s]  C12  [s]
    4   CH    *     0.00   1.00  2.125   C3   [s]  C5   [s]
    5   CH    *     0.00   1.00  2.125   C4   [s]  C6   [s]
    6   CH    *     0.00   1.00  2.125   C1   [s]  C5   [s]
   12   C     *     0.00   1.00  1.925   C3   [s]  C13  [s]  O16  [d]
   13   CH2   *     0.00   1.00  2.325   C12  [s]  F17  [s]
   16   O     *     0.00   1.00  1.750   C12  [d]
   17   F     *     0.00   1.00  1.682   C13  [s]
 ------------------------------------------------------------------------------
 Polarizable Continuum Model (PCM)
 =================================
 Model                : PCM.
 Atomic radii         : UA0 (Simple United Atom Topological Model).
 Polarization charges : Total charges.
 Charge compensation  : None.
 Solution method      : Matrix inversion.
 Cavity               : GePol (RMin=0.200 OFac=0.890).
                        Default sphere list used, NSphG=   10.
                        Tesserae with average area of 0.200 Ang**2.
 Solvent              : Ethanol, Eps=  24.550000.
 ------------------------------------------------------------------------------
 One-electron integrals computed using PRISM.
 NBasis=   262 RedAO= T  NBF=   262
 NBsUse=   262 1.00D-06 NBFU=   262
 Harris functional with IExCor=  205 diagonalized for initial guess.
 ExpMin= 4.38D-02 ExpMax= 1.14D+04 ExpMxC= 1.72D+03 IAcc=2 IRadAn=         4 AccDes= 0.00D+00
 HarFok:  IExCor= 205 AccDes= 0.00D+00 IRadAn=         4 IDoV=1
 ScaDFX=  1.000000  1.000000  1.000000  1.000000
 Initial guess orbital symmetries:
       Occupied  (A) (A) (A) (A) (A) (A) (A) (A) (A) (A) (A) (A)
                 (A) (A) (A) (A) (A) (A) (A) (A) (A) (A) (A) (A)
                 (A) (A) (A) (A) (A) (A) (A) (A) (A) (A) (A) (A)
       Virtual   (A) (A) (A) (A) (A) (A) (A) (A) (A) (A) (A) (A)
                 (A) (A) (A) (A) (A) (A) (A) (A) (A) (A) (A) (A)
                 (A) (A) (A) (A) (A) (A) (A) (A) (A) (A) (A) (A)
                 (A) (A) (A) (A) (A) (A) (A) (A) (A) (A) (A) (A)
                 (A) (A) (A) (A) (A) (A) (A) (A) (A) (A) (A) (A)
                 (A) (A) (A) (A) (A) (A) (A) (A) (A) (A) (A) (A)
                 (A) (A) (A) (A) (A) (A) (A) (A) (A) (A) (A) (A)
                 (A) (A) (A) (A) (A) (A) (A) (A) (A) (A) (A) (A)
                 (A) (A) (A) (A) (A) (A) (A) (A) (A) (A) (A) (A)
                 (A) (A) (A) (A) (A) (A) (A) (A) (A) (A) (A) (A)
                 (A) (A) (A) (A) (A) (A) (A) (A) (A) (A) (A) (A)
                 (A) (A) (A) (A) (A) (A) (A) (A) (A) (A) (A) (A)
                 (A) (A) (A) (A) (A) (A) (A) (A) (A) (A) (A) (A)
                 (A) (A) (A) (A) (A) (A) (A) (A) (A) (A) (A) (A)
                 (A) (A) (A) (A) (A) (A) (A) (A) (A) (A) (A) (A)
                 (A) (A) (A) (A) (A) (A) (A) (A) (A) (A) (A) (A)
                 (A) (A) (A) (A) (A) (A) (A) (A) (A) (A) (A) (A)
                 (A) (A) (A) (A) (A) (A) (A) (A) (A) (A) (A) (A)
                 (A) (A) (A) (A) (A) (A) (A) (A) (A) (A)
 The electronic state of the initial guess is 1-A.
 Requested convergence on RMS density matrix=1.00D-08 within 128 cycles.
 Requested convergence on MAX density matrix=1.00D-06.
 Requested convergence on             energy=1.00D-06.
 No special actions if energy rises.
 Error on total polarization charges =  0.01909
 SCF Done:  E(RHF) =  -481.450556758     A.U. after   16 cycles
             Convg  =    0.6314D-08             -V/T =  2.0014
             S**2   =   0.0000
 --------------------------------------------------------------------
 Variational PCM results
 =======================
 <psi(f)|   H    |psi(f)>                     (a.u.) =    -481.433633
 <psi(f)|H+V(f)/2|psi(f)>                     (a.u.) =    -481.450557
 Total free energy in solution:
  with all non electrostatic terms            (a.u.) =    -481.446493
 --------------------------------------------------------------------
 (Polarized solute)-Solvent               (kcal/mol) =     -10.62
 --------------------------------------------------------------------
 Cavitation energy                        (kcal/mol) =      14.81
 Dispersion energy                        (kcal/mol) =     -13.21
 Repulsion energy                         (kcal/mol) =       0.96
 Total non electrostatic                  (kcal/mol) =       2.55
 --------------------------------------------------------------------
 Partition over spheres:
 Sphere  on Atom  Surface  Charge   GEl     GCav    GDR
    1      C1      17.33  -0.031   -0.84    1.71   -1.57
    2      C2      13.68  -0.022   -0.42    1.68   -1.43
    3      C3       0.83   0.001   -0.01    0.25   -0.07
    4      C4      10.34  -0.011   -0.41    1.40   -1.01
    5      C5      17.31  -0.031   -0.89    1.71   -1.60
    6      C6      17.36  -0.043   -0.99    1.72   -1.55
    7      C12      1.48  -0.011   -0.03    0.34   -0.13
    8      C13     32.05  -0.170   -1.58    2.99   -2.49
    9      O16     14.68   0.180   -3.39    1.76   -1.39
   10      F17      9.69   0.080   -0.75    1.23   -0.99
 Added spheres:    37.30   0.038   -1.31    0.00    0.00
 --------------------------------------------------------------------
 After PCM corrections, the SCF energy is  -481.450556758     a.u.
 --------------------------------------------------------------------
 ExpMin= 4.38D-02 ExpMax= 1.14D+04 ExpMxC= 1.72D+03 IAcc=3 IRadAn=         5 AccDes= 0.00D+00
 HarFok:  IExCor= 205 AccDes= 0.00D+00 IRadAn=         5 IDoV=1
 ScaDFX=  1.000000  1.000000  1.000000  1.000000
 Range of M.O.s used for correlation:    11   262
 NBasis=   262 NAE=    36 NBE=    36 NFC=    10 NFV=     0
 NROrb=    252 NOA=    26 NOB=    26 NVA=   226 NVB=   226

 **** Warning!!: The largest alpha MO coefficient is  0.22177477D+03

 Disk-based method using OVN memory for 13 occupieds at a time.
 Estimated scratch disk usage=   256496668 words.
 Actual    scratch disk usage=   256154652 words.
 JobTyp=1 Pass  1:  I=   1 to  13 NPSUse=  1 ParTrn=F ParDer=F DoDerP=F.
 JobTyp=1 Pass  2:  I=  14 to  26 NPSUse=  1 ParTrn=F ParDer=F DoDerP=F.
 Spin components of T(2) and E(2):
     alpha-alpha T2 =       0.6760955391D-01 E2=     -0.1993786204D+00
     alpha-beta  T2 =       0.3544132194D+00 E2=     -0.1099086398D+01
     beta-beta   T2 =       0.6760955391D-01 E2=     -0.1993786204D+00
 ANorm=    0.1220504948D+01
 E2 =    -0.1497843638D+01 EUMP2 =    -0.48294840039658D+03

 **********************************************************************

            Population analysis using the SCF density.

 **********************************************************************

 Orbital symmetries:
       Occupied  (A) (A) (A) (A) (A) (A) (A) (A) (A) (A) (A) (A)
                 (A) (A) (A) (A) (A) (A) (A) (A) (A) (A) (A) (A)
                 (A) (A) (A) (A) (A) (A) (A) (A) (A) (A) (A) (A)
       Virtual   (A) (A) (A) (A) (A) (A) (A) (A) (A) (A) (A) (A)
                 (A) (A) (A) (A) (A) (A) (A) (A) (A) (A) (A) (A)
                 (A) (A) (A) (A) (A) (A) (A) (A) (A) (A) (A) (A)
                 (A) (A) (A) (A) (A) (A) (A) (A) (A) (A) (A) (A)
                 (A) (A) (A) (A) (A) (A) (A) (A) (A) (A) (A) (A)
                 (A) (A) (A) (A) (A) (A) (A) (A) (A) (A) (A) (A)
                 (A) (A) (A) (A) (A) (A) (A) (A) (A) (A) (A) (A)
                 (A) (A) (A) (A) (A) (A) (A) (A) (A) (A) (A) (A)
                 (A) (A) (A) (A) (A) (A) (A) (A) (A) (A) (A) (A)
                 (A) (A) (A) (A) (A) (A) (A) (A) (A) (A) (A) (A)
                 (A) (A) (A) (A) (A) (A) (A) (A) (A) (A) (A) (A)
                 (A) (A) (A) (A) (A) (A) (A) (A) (A) (A) (A) (A)
                 (A) (A) (A) (A) (A) (A) (A) (A) (A) (A) (A) (A)
                 (A) (A) (A) (A) (A) (A) (A) (A) (A) (A) (A) (A)
                 (A) (A) (A) (A) (A) (A) (A) (A) (A) (A) (A) (A)
                 (A) (A) (A) (A) (A) (A) (A) (A) (A) (A) (A) (A)
                 (A) (A) (A) (A) (A) (A) (A) (A) (A) (A) (A) (A)
                 (A) (A) (A) (A) (A) (A) (A) (A) (A) (A) (A) (A)
                 (A) (A) (A) (A) (A) (A) (A) (A) (A) (A)
 The electronic state is 1-A.
 Alpha  occ. eigenvalues --  -26.30471 -20.56996 -11.36310 -11.33233 -11.25856
 Alpha  occ. eigenvalues --  -11.25737 -11.25477 -11.25401 -11.24501 -11.24485
 Alpha  occ. eigenvalues --   -1.61622  -1.41030  -1.16663  -1.05536  -1.02761
 Alpha  occ. eigenvalues --   -1.00338  -0.87441  -0.83990  -0.78237  -0.73723
 Alpha  occ. eigenvalues --   -0.71953  -0.71178  -0.69069  -0.65574  -0.63240
 Alpha  occ. eigenvalues --   -0.61478  -0.59611  -0.59430  -0.58096  -0.53243
 Alpha  occ. eigenvalues --   -0.52260  -0.50222  -0.50108  -0.44069  -0.35192
 Alpha  occ. eigenvalues --   -0.34689
 Alpha virt. eigenvalues --    0.05629   0.06858   0.07978   0.08342   0.09441
 Alpha virt. eigenvalues --    0.09832   0.10114   0.10418   0.12043   0.12165
 Alpha virt. eigenvalues --    0.12663   0.13071   0.14288   0.14858   0.15931
 Alpha virt. eigenvalues --    0.16564   0.17403   0.17885   0.19322   0.20326
 Alpha virt. eigenvalues --    0.21451   0.21915   0.22278   0.22967   0.23358
 Alpha virt. eigenvalues --    0.24222   0.24779   0.26159   0.27293   0.27767
 Alpha virt. eigenvalues --    0.28648   0.29166   0.29983   0.30650   0.31453
 Alpha virt. eigenvalues --    0.32149   0.32871   0.32964   0.34154   0.34485
 Alpha virt. eigenvalues --    0.35389   0.35877   0.37079   0.37807   0.39603
 Alpha virt. eigenvalues --    0.40126   0.41630   0.42799   0.44628   0.46171
 Alpha virt. eigenvalues --    0.46770   0.47409   0.47535   0.49158   0.50065
 Alpha virt. eigenvalues --    0.51481   0.52242   0.56111   0.61674   0.64010
 Alpha virt. eigenvalues --    0.66691   0.68802   0.70376   0.70725   0.71774
 Alpha virt. eigenvalues --    0.72346   0.72593   0.74174   0.75326   0.78248
 Alpha virt. eigenvalues --    0.79710   0.81251   0.83146   0.83783   0.84645
 Alpha virt. eigenvalues --    0.85517   0.86202   0.87814   0.88363   0.89463
 Alpha virt. eigenvalues --    0.91488   0.92189   0.93081   0.94127   0.95723
 Alpha virt. eigenvalues --    0.98680   1.00108   1.00932   1.03832   1.05415
 Alpha virt. eigenvalues --    1.06866   1.08352   1.08659   1.12148   1.14039
 Alpha virt. eigenvalues --    1.14111   1.18673   1.22960   1.23873   1.24977
 Alpha virt. eigenvalues --    1.27139   1.31874   1.35568   1.36372   1.38088
 Alpha virt. eigenvalues --    1.40507   1.41314   1.45490   1.48196   1.51678
 Alpha virt. eigenvalues --    1.55402   1.62323   1.64741   1.67673   1.69757
 Alpha virt. eigenvalues --    1.72190   1.74971   1.76027   1.77042   1.77665
 Alpha virt. eigenvalues --    1.79331   1.81894   1.82697   1.84211   1.86617
 Alpha virt. eigenvalues --    1.89573   1.90744   1.92510   1.95399   1.95883
 Alpha virt. eigenvalues --    1.99063   2.00267   2.01971   2.03122   2.05670
 Alpha virt. eigenvalues --    2.05838   2.10313   2.16505   2.18331   2.20569
 Alpha virt. eigenvalues --    2.22051   2.23383   2.23480   2.25025   2.27600
 Alpha virt. eigenvalues --    2.28539   2.30708   2.33529   2.36914   2.39219
 Alpha virt. eigenvalues --    2.43618   2.46539   2.48993   2.54825   2.61451
 Alpha virt. eigenvalues --    2.65396   2.72743   2.73613   2.74677   2.75951
 Alpha virt. eigenvalues --    2.80481   2.85611   2.88487   2.94660   2.97090
 Alpha virt. eigenvalues --    2.98865   3.00534   3.02004   3.04773   3.05064
 Alpha virt. eigenvalues --    3.05833   3.07097   3.12718   3.15789   3.18813
 Alpha virt. eigenvalues --    3.19996   3.21333   3.24060   3.25047   3.27079
 Alpha virt. eigenvalues --    3.28889   3.30479   3.33894   3.44466   3.47372
 Alpha virt. eigenvalues --    3.54623   3.60729   3.61319   3.72828   3.75756
 Alpha virt. eigenvalues --    3.78525   3.86756   3.90550   3.92192   3.98357
 Alpha virt. eigenvalues --    4.01522   4.07840   4.11950   4.24702   4.27577
 Alpha virt. eigenvalues --    4.38234   4.41567   4.43458   4.55715   4.55804
 Alpha virt. eigenvalues --    4.57071   4.60093   4.76458   5.25604   5.30510
 Alpha virt. eigenvalues --    5.61274   5.75401   6.26676   6.99705   7.04197
 Alpha virt. eigenvalues --    7.27286  24.74353  24.92932  24.98576  25.08970
 Alpha virt. eigenvalues --   25.09349  25.20013  25.23435  25.32423  51.68058
 Alpha virt. eigenvalues --   68.77698
          Condensed to atoms (all electrons):
              1          2          3          4          5          6
     1  C    6.026139  -0.640068   0.245242  -0.040573   0.280346   0.236650
     2  C   -0.640068  13.384711  -2.890423  -4.699531  -0.873182   0.523914
     3  C    0.245242  -2.890423  12.944230  -0.417446  -0.441230  -1.054675
     4  C   -0.040573  -4.699531  -0.417446  12.195982  -0.426305   0.196097
     5  C    0.280346  -0.873182  -0.441230  -0.426305   7.036465   0.257735
     6  C    0.236650   0.523914  -1.054675   0.196097   0.257735   5.493662
     7  H    0.424547  -0.044247   0.017252  -0.006369  -0.004923  -0.019398
     8  H   -0.017833   0.387444  -0.008745  -0.010847   0.004282  -0.008889
     9  H    0.000147  -0.021595  -0.011825   0.392357  -0.000869  -0.011530
    10  H   -0.003728  -0.005914   0.016836  -0.061537   0.438070  -0.017513
    11  H    0.000957  -0.030528   0.022493  -0.036844  -0.001211   0.417628
    12  C   -0.190017   0.417940  -3.840635   0.370853   0.365917   0.160664
    13  C   -0.071038   0.105945   0.322528  -0.236693  -0.295562  -0.004489
    14  H   -0.001287   0.030402  -0.004574  -0.057362  -0.011061  -0.000053
    15  H    0.000981  -0.006224  -0.017723   0.015479   0.012648  -0.000600
    16  O    0.031234   0.141188  -0.092266  -0.164079  -0.014178  -0.005388
    17  F    0.002191   0.009243   0.122156  -0.065696   0.040511  -0.003023
              7          8          9         10         11         12
     1  C    0.424547  -0.017833   0.000147  -0.003728   0.000957  -0.190017
     2  C   -0.044247   0.387444  -0.021595  -0.005914  -0.030528   0.417940
     3  C    0.017252  -0.008745  -0.011825   0.016836   0.022493  -3.840635
     4  C   -0.006369  -0.010847   0.392357  -0.061537  -0.036844   0.370853
     5  C   -0.004923   0.004282  -0.000869   0.438070  -0.001211   0.365917
     6  C   -0.019398  -0.008889  -0.011530  -0.017513   0.417628   0.160664
     7  H    0.447337  -0.002874   0.000016  -0.000060  -0.003176   0.006233
     8  H   -0.002874   0.435017   0.000011   0.000013  -0.000047   0.033766
     9  H    0.000016   0.000011   0.447178  -0.002895  -0.000064   0.025965
    10  H   -0.000060   0.000013  -0.002895   0.446662  -0.003223   0.007623
    11  H   -0.003176  -0.000047  -0.000064  -0.003223   0.442691   0.002778
    12  C    0.006233   0.033766   0.025965   0.007623   0.002778   9.646383
    13  C   -0.000093  -0.003714   0.006503  -0.000308  -0.000351  -1.236630
    14  H    0.000000  -0.000011  -0.000713   0.000001   0.000000   0.020267
    15  H    0.000000   0.000046   0.000260   0.000000   0.000000  -0.027527
    16  O    0.000023   0.001974  -0.000124   0.000008   0.000003   0.333915
    17  F   -0.000002  -0.000023  -0.003752  -0.000037   0.000004  -0.211207
             13         14         15         16         17
     1  C   -0.071038  -0.001287   0.000981   0.031234   0.002191
     2  C    0.105945   0.030402  -0.006224   0.141188   0.009243
     3  C    0.322528  -0.004574  -0.017723  -0.092266   0.122156
     4  C   -0.236693  -0.057362   0.015479  -0.164079  -0.065696
     5  C   -0.295562  -0.011061   0.012648  -0.014178   0.040511
     6  C   -0.004489  -0.000053  -0.000600  -0.005388  -0.003023
     7  H   -0.000093   0.000000   0.000000   0.000023  -0.000002
     8  H   -0.003714  -0.000011   0.000046   0.001974  -0.000023
     9  H    0.006503  -0.000713   0.000260  -0.000124  -0.003752
    10  H   -0.000308   0.000001   0.000000   0.000008  -0.000037
    11  H   -0.000351   0.000000   0.000000   0.000003   0.000004
    12  C   -1.236630   0.020267  -0.027527   0.333915  -0.211207
    13  C    6.854559   0.409737   0.414934  -0.050417   0.164422
    14  H    0.409737   0.445318  -0.016736   0.000685  -0.032475
    15  H    0.414934  -0.016736   0.460044  -0.000410  -0.037997
    16  O   -0.050417   0.000685  -0.000410   8.227261   0.008507
    17  F    0.164422  -0.032475  -0.037997   0.008507   9.216414
 Mulliken atomic charges:
              1
     1  C   -0.283889
     2  C    0.210927
     3  C    1.088805
     4  C   -0.947485
     5  C   -0.367452
     6  C   -0.160790
     7  H    0.185735
     8  H    0.190431
     9  H    0.180928
    10  H    0.186003
    11  H    0.188891
    12  C    0.113712
    13  C   -0.379332
    14  H    0.217862
    15  H    0.202826
    16  O   -0.417938
    17  F   -0.209235
 Sum of Mulliken charges=   0.00000
 Atomic charges with hydrogens summed into heavy atoms:
              1
     1  C   -0.098154
     2  C    0.401358
     3  C    1.088805
     4  C   -0.766557
     5  C   -0.181449
     6  C    0.028100
     7  H    0.000000
     8  H    0.000000
     9  H    0.000000
    10  H    0.000000
    11  H    0.000000
    12  C    0.113712
    13  C    0.041356
    14  H    0.000000
    15  H    0.000000
    16  O   -0.417938
    17  F   -0.209235
 Sum of Mulliken charges=   0.00000
 Electronic spatial extent (au):  <R**2>=  1476.4378
 Charge=     0.0000 electrons
 Dipole moment (field-independent basis, Debye):
    X=     1.9261    Y=    -2.3474    Z=    -0.9103  Tot=     3.1700
 Quadrupole moment (field-independent basis, Debye-Ang):
   XX=   -47.0662   YY=   -62.6403   ZZ=   -60.7939
   XY=     3.8347   XZ=     3.0886   YZ=     6.1625
 Traceless Quadrupole moment (field-independent basis, Debye-Ang):
   XX=     9.7673   YY=    -5.8069   ZZ=    -3.9604
   XY=     3.8347   XZ=     3.0886   YZ=     6.1625
 Octapole moment (field-independent basis, Debye-Ang**2):
  XXX=    -7.7600  YYY=   -20.6783  ZZZ=     2.1985  XYY=    21.6310
  XXY=   -11.4790  XXZ=    -0.3465  XZZ=   -16.4844  YZZ=    -1.5770
  YYZ=     0.7337  XYZ=    -3.7301
 Hexadecapole moment (field-independent basis, Debye-Ang**3):
 XXXX= -1092.4967 YYYY=  -515.7558 ZZZZ=  -106.9224 XXXY=    22.4593
 XXXZ=    11.8934 YYYX=    35.4070 YYYZ=    18.0342 ZZZX=    -3.1905
 ZZZY=    -7.2236 XXYY=  -316.8970 XXZZ=  -243.3581 YYZZ=  -106.8037
 XXYZ=    23.7894 YYXZ=     0.3245 ZZXY=     6.5268
 N-N= 4.871581849099D+02 E-N=-2.104945111808D+03  KE= 4.807907110611D+02
 1|1|UNPC-UNK|SP|RMP2-FC|6-311+G(d,p)|C8H7F1O1|PCUSER|15-Oct-2017|0||# 
 MP2/6-311+G(D,P) SCRF=(SOLVENT=ETHANOL) GEOM=CONNECTIVITY||Title Card 
 Required||0,1|C|C,1,1.39556268|C,2,1.40568598,1,120.02279233|C,3,1.405
 60202,2,119.87823613,1,0.65802085,0|C,4,1.39861123,3,119.76782685,2,-1
 .46918199,0|C,5,1.39972925,4,120.26489517,3,1.81700468,0|H,1,1.0866279
 2,2,119.89057661,3,-179.58287899,0|H,2,1.08628034,1,121.1287868,6,-179
 .3082317,0|H,4,1.08504375,3,120.59388387,2,179.45528965,0|H,5,1.086560
 93,4,119.71061231,3,-179.34196181,0|H,6,1.08675481,5,120.0041944,4,179
 .29229459,0|C,3,1.49125451,2,117.97092773,1,-177.91255823,0|C,12,1.526
 72507,3,119.50850487,2,-163.57636581,0|H,13,1.09580871,12,109.71998443
 ,3,-87.98427916,0|H,13,1.09099932,12,108.15310582,3,152.11039062,0|O,1
 2,1.22355759,3,122.01827182,2,18.70650639,0|F,13,1.39011742,12,111.869
 81452,3,32.20111134,0||Version=x86-Win32-G03RevB.05|State=1-A|HF=-481.
 4505568|MP2=-482.9484004|RMSD=6.314e-009|PG=C01 [X(C8H7F1O1)]||@


 THESE ARE THE TIMES THAT TRY MENS SOULS.
 THE SUMMER SOLDIER AND THE SUNSHINE PATRIOT WILL IN THIS CRISIS,
 SHRINK FROM THE SERVICE OF HIS COUNTRY.  BUT HE THAT STANDS NOW,
 DESERVES THE LOVE AND THANKS OF MAN AND WOMAN.
 TYRANNY, LIKE HELL, IS NOT EASILY CONQUERED,
 YET WE HAVE THIS CONSOLATION WITH US,
 THAT THE HARDER THE CONFLICT, THE MORE GLORIOUS THE TRIUMPH.
 WHAT WE OBTAIN TOO CHEAP, WE ESTEEM TOO LIGHTLY, 
 'TIS DEARNESS ONLY THAT GIVES EVERYTHING ITS VALUE.

                                              -- TOM PAINE
 Job cpu time:  0 days  0 hours  7 minutes 16.0 seconds.
 File lengths (MBytes):  RWF=   2054 Int=      0 D2E=      0 Chk=     17 Scr=      1
 Normal termination of Gaussian 03 at Sun Oct 15 17:58:35 2017.
