# Supplementary material for: Conformational preferences of α-fluoroketones may influence their reactivity
Source: Beilstein J Org Chem. 2017 Dec 29;13:2915–21. doi: 10.3762/bjoc.13.284 (PMC5753061; doi:10.3762/bjoc.13.284)
Supplement: File 2 — Details of computational conformational analysis. [file Beilstein_J_Org_Chem-13-2915-s002.zip › Computation/CH2F160.out]

 Entering Link 1 = C:\G03W\l1.exe PID=      7856.
  
 Copyright (c) 1988,1990,1992,1993,1995,1998,2003, Gaussian, Inc.
                  All Rights Reserved.
  
 This is the Gaussian(R) 03 program.  It is based on the
 the Gaussian(R) 98 system (copyright 1998, Gaussian, Inc.),
 the Gaussian(R) 94 system (copyright 1995, Gaussian, Inc.),
 the Gaussian 92(TM) system (copyright 1992, Gaussian, Inc.),
 the Gaussian 90(TM) system (copyright 1990, Gaussian, Inc.),
 the Gaussian 88(TM) system (copyright 1988, Gaussian, Inc.),
 the Gaussian 86(TM) system (copyright 1986, Carnegie Mellon
 University), and the Gaussian 82(TM) system (copyright 1983,
 Carnegie Mellon University). Gaussian is a federally registered
 trademark of Gaussian, Inc.
  
 This software contains proprietary and confidential information,
 including trade secrets, belonging to Gaussian, Inc.
  
 This software is provided under written license and may be
 used, copied, transmitted, or stored only in accord with that
 written license.
  
 The following legend is applicable only to US Government
 contracts under DFARS:
  
                    RESTRICTED RIGHTS LEGEND
  
 Use, duplication or disclosure by the US Government is subject
 to restrictions as set forth in subparagraph (c)(1)(ii) of the
 Rights in Technical Data and Computer Software clause at DFARS
 252.227-7013.
  
 Gaussian, Inc.
 Carnegie Office Park, Building 6, Pittsburgh, PA 15106 USA
  
 The following legend is applicable only to US Government
 contracts under FAR:
  
                    RESTRICTED RIGHTS LEGEND
  
 Use, reproduction and disclosure by the US Government is subject
 to restrictions as set forth in subparagraph (c) of the
 Commercial Computer Software - Restricted Rights clause at FAR
 52.227-19.
  
 Gaussian, Inc.
 Carnegie Office Park, Building 6, Pittsburgh, PA 15106 USA
  
  
 ---------------------------------------------------------------
 Warning -- This program may not be used in any manner that
 competes with the business of Gaussian, Inc. or will provide
 assistance to any competitor of Gaussian, Inc.  The licensee
 of this program is prohibited from giving any competitor of
 Gaussian, Inc. access to this program.  By using this program,
 the user acknowledges that Gaussian, Inc. is engaged in the
 business of creating and licensing software in the field of
 computational chemistry and represents and warrants to the
 licensee that it is not a competitor of Gaussian, Inc. and that
 it will not use this program in any manner prohibited above.
 ---------------------------------------------------------------
  

 Cite this work as:
 Gaussian 03, Revision B.05,
 M. J. Frisch, G. W. Trucks, H. B. Schlegel, G. E. Scuseria, 
 M. A. Robb, J. R. Cheeseman, J. A. Montgomery, Jr., T. Vreven, 
 K. N. Kudin, J. C. Burant, J. M. Millam, S. S. Iyengar, J. Tomasi, 
 V. Barone, B. Mennucci, M. Cossi, G. Scalmani, N. Rega, 
 G. A. Petersson, H. Nakatsuji, M. Hada, M. Ehara, K. Toyota, 
 R. Fukuda, J. Hasegawa, M. Ishida, T. Nakajima, Y. Honda, O. Kitao, 
 H. Nakai, M. Klene, X. Li, J. E. Knox, H. P. Hratchian, J. B. Cross, 
 C. Adamo, J. Jaramillo, R. Gomperts, R. E. Stratmann, O. Yazyev, 
 A. J. Austin, R. Cammi, C. Pomelli, J. W. Ochterski, P. Y. Ayala, 
 K. Morokuma, G. A. Voth, P. Salvador, J. J. Dannenberg, 
 V. G. Zakrzewski, S. Dapprich, A. D. Daniels, M. C. Strain, 
 O. Farkas, D. K. Malick, A. D. Rabuck, K. Raghavachari, 
 J. B. Foresman, J. V. Ortiz, Q. Cui, A. G. Baboul, S. Clifford, 
 J. Cioslowski, B. B. Stefanov, G. Liu, A. Liashenko, P. Piskorz, 
 I. Komaromi, R. L. Martin, D. J. Fox, T. Keith, M. A. Al-Laham, 
 C. Y. Peng, A. Nanayakkara, M. Challacombe, P. M. W. Gill, 
 B. Johnson, W. Chen, M. W. Wong, C. Gonzalez, and J. A. Pople, 
 Gaussian, Inc., Pittsburgh PA, 2003.
 
 **********************************************
 Gaussian 03:  x86-Win32-G03RevB.05  8-Nov-2003
                  03-Aug-2017 
 **********************************************
 %chk=CH2F.chk
 %mem=6MW
 %nproc=1
 Will use up to    1 processors via shared memory.
 Default route:  MaxDisk=2000MB
 ------------------------------------
 # mp2/6-311+g(d,p) geom=connectivity
 ------------------------------------
 1/38=1,57=2/1;
 2/17=6,18=5,40=1/2;
 3/5=4,6=6,7=111,11=9,16=1,25=1,30=1/1,2,3;
 4//1;
 5/5=2,38=5/2;
 8/10=2,27=262144000/1;
 9/16=-3,27=262144000/6;
 6/7=2,8=2,9=2,10=2/1;
 99/5=1,9=1/99;
 -------------------
 Title Card Required
 -------------------
 Symbolic Z-matrix:
 Charge =  0 Multiplicity = 1
 C
 C                    1    B1
 C                    2    B2       1    A1
 C                    3    B3       2    A2       1    D1       0
 C                    4    B4       3    A3       2    D2       0
 C                    5    B5       4    A4       3    D3       0
 H                    1    B6       2    A5       3    D4       0
 H                    2    B7       1    A6       6    D5       0
 H                    4    B8       3    A7       2    D6       0
 H                    5    B9       4    A8       3    D7       0
 H                    6    B10      5    A9       4    D8       0
 C                    3    B11      2    A10      1    D9       0
 C                    12   B12      3    A11      2    D10      0
 H                    13   B13      12   A12      3    D11      0
 H                    13   B14      12   A13      3    D12      0
 O                    12   B15      3    A14      2    D13      0
 F                    13   B16      12   A15      3    D14      0
       Variables:
  B1                    1.39556                  
  B2                    1.40569                  
  B3                    1.4056                   
  B4                    1.39861                  
  B5                    1.39973                  
  B6                    1.08663                  
  B7                    1.08628                  
  B8                    1.08504                  
  B9                    1.08656                  
  B10                   1.08675                  
  B11                   1.49125                  
  B12                   1.52673                  
  B13                   1.09581                  
  B14                   1.091                    
  B15                   1.22356                  
  B16                   1.39012                  
  A1                  120.02279                  
  A2                  119.87824                  
  A3                  119.76783                  
  A4                  120.2649                   
  A5                  119.89058                  
  A6                  121.12879                  
  A7                  120.59388                  
  A8                  119.71061                  
  A9                  120.00419                  
  A10                 117.97093                  
  A11                 119.5085                   
  A12                 109.71998                  
  A13                 108.15311                  
  A14                 122.01827                  
  A15                 111.86981                  
  D1                    0.65802                  
  D2                   -1.46918                  
  D3                    1.817                    
  D4                 -179.58288                  
  D5                 -179.30823                  
  D6                  179.45529                  
  D7                 -179.34196                  
  D8                  179.29229                  
  D9                 -177.91256                  
  D10                -163.57637                  
  D11                 -97.98428                  
  D12                 142.11039                  
  D13                  18.70651                  
  D14                  22.20111                  
 
                          Input orientation:                          
 ---------------------------------------------------------------------
 Center     Atomic     Atomic              Coordinates (Angstroms)
 Number     Number      Type              X           Y           Z
 ---------------------------------------------------------------------
    1          6             0        0.000000    0.000000    0.000000
    2          6             0        0.000000    0.000000    1.395563
    3          6             0        1.217080    0.000000    2.098890
    4          6             0        2.433111    0.013997    1.394057
    5          6             0        2.425367   -0.003270   -0.004426
    6          6             0        1.212631    0.003949   -0.703326
    7          1             0       -0.942058    0.006858   -0.541516
    8          1             0       -0.929755   -0.014254    1.957130
    9          1             0        3.379206    0.023032    1.925229
   10          1             0        3.366068   -0.003266   -0.548206
   11          1             0        1.211674    0.002090   -1.790079
   12          6             0        1.164124   -0.047973    3.588432
   13          6             0        2.404027    0.325027    4.397383
   14          1             0        2.939065   -0.584023    4.694298
   15          1             0        2.079635    0.871919    5.283926
   16          8             0        0.165309   -0.418134    4.190464
   17          9             0        3.276075    1.125759    3.668831
 ---------------------------------------------------------------------
                    Distance matrix (angstroms):
                    1          2          3          4          5
     1  C    0.000000
     2  C    1.395563   0.000000
     3  C    2.426236   1.405686   0.000000
     4  C    2.804215   2.433152   1.405602   0.000000
     5  C    2.425373   2.800426   2.425677   1.398611   0.000000
     6  C    1.401840   2.424010   2.802222   2.426662   1.399729
     7  H    1.086628   2.154018   3.410816   3.890792   3.410003
     8  H    2.166796   1.086280   2.151557   3.409797   3.886472
     9  H    3.889224   3.420542   2.169211   1.085044   2.152689
    10  H    3.410419   3.886986   3.409586   2.154783   1.086561
    11  H    2.161606   3.408294   3.888973   3.410391   2.159082
    12  C    3.772841   2.483175   1.491255   2.535636   3.808065
    13  C    5.022147   3.859522   2.607212   3.019528   4.414086
    14  H    5.569167   4.456550   3.168984   3.391933   4.762265
    15  H    5.744998   4.494941   3.413019   3.999007   5.371420
    16  O    4.214517   2.830836   2.378180   3.626231   4.782999
    17  F    5.045822   4.143398   2.823386   2.668558   3.935890
                    6          7          8          9         10
     6  C    0.000000
     7  H    2.160758   0.000000
     8  H    3.415871   2.498765   0.000000
     9  H    3.406422   4.975782   4.309240   0.000000
    10  H    2.159029   4.308144   4.973019   2.473609   0.000000
    11  H    1.086755   2.489477   4.315966   4.301411   2.486703
    12  C    4.292346   4.636321   2.654545   2.770897   4.686398
    13  C    5.247832   5.974130   4.145364   2.674644   5.048975
    14  H    5.697423   6.544158   4.773310   2.868795   5.291829
    15  H    6.111649   6.619270   4.572669   3.700046   6.036109
    16  O    5.022372   4.878372   2.519933   3.956646   5.733408
    17  F    4.963065   6.063959   4.681725   2.065621   4.366485
                   11         12         13         14         15
    11  H    0.000000
    12  C    5.378954   0.000000
    13  C    6.309570   1.526725   0.000000
    14  H    6.736064   2.158867   1.095809   0.000000
    15  H    7.179937   2.135196   1.090999   1.790544   0.000000
    16  O    6.085915   1.223558   2.367902   2.824020   2.554318
    17  F    5.943406   2.417529   1.390117   2.022007   2.025940
                   16         17
    16  O    0.000000
    17  F    3.511775   0.000000
 Stoichiometry    C8H7FO
 Framework group  C1[X(C8H7FO)]
 Deg. of freedom    45
 Full point group                 C1      NOp   1
 Largest Abelian subgroup         C1      NOp   1
 Largest concise Abelian subgroup C1      NOp   1
                         Standard orientation:                         
 ---------------------------------------------------------------------
 Center     Atomic     Atomic              Coordinates (Angstroms)
 Number     Number      Type              X           Y           Z
 ---------------------------------------------------------------------
    1          6             0       -2.378916    0.930365   -0.267254
    2          6             0       -1.024831    1.266409   -0.233741
    3          6             0       -0.063296    0.283612    0.058685
    4          6             0       -0.467228   -1.040268    0.303429
    5          6             0       -1.827257   -1.365986    0.284906
    6          6             0       -2.782942   -0.387781   -0.013460
    7          1             0       -3.119848    1.690306   -0.500210
    8          1             0       -0.694274    2.284841   -0.416864
    9          1             0        0.265821   -1.809924    0.521575
   10          1             0       -2.139144   -2.387445    0.484810
   11          1             0       -3.837758   -0.648162   -0.037964
   12          6             0        1.366125    0.702690    0.129180
   13          6             0        2.464192   -0.356159    0.066104
   14          1             0        2.804761   -0.596481    1.079541
   15          1             0        3.292240    0.047283   -0.518577
   16          8             0        1.692614    1.872461    0.277954
   17          9             0        2.019133   -1.528600   -0.533672
 ---------------------------------------------------------------------
 Rotational constants (GHZ):      2.4468534      1.0189997      0.7464548
 Standard basis: 6-311+G(d,p) (5D, 7F)
 There are   262 symmetry adapted basis functions of A   symmetry.
 Integral buffers will be    262144 words long.
 Raffenetti 1 integral format.
 Two-electron integral symmetry is turned on.
   262 basis functions,   416 primitive gaussians,   272 cartesian basis functions
    36 alpha electrons       36 beta electrons
       nuclear repulsion energy       488.2083081329 Hartrees.
 NAtoms=   17 NActive=   17 NUniq=   17 SFac= 1.00D+00 NAtFMM=   60 Big=F
 One-electron integrals computed using PRISM.
 NBasis=   262 RedAO= T  NBF=   262
 NBsUse=   262 1.00D-06 NBFU=   262
 Harris functional with IExCor=  205 diagonalized for initial guess.
 ExpMin= 4.38D-02 ExpMax= 1.14D+04 ExpMxC= 1.72D+03 IAcc=2 IRadAn=         4 AccDes= 0.00D+00
 HarFok:  IExCor= 205 AccDes= 0.00D+00 IRadAn=         4 IDoV=1
 ScaDFX=  1.000000  1.000000  1.000000  1.000000
 Initial guess orbital symmetries:
       Occupied  (A) (A) (A) (A) (A) (A) (A) (A) (A) (A) (A) (A)
                 (A) (A) (A) (A) (A) (A) (A) (A) (A) (A) (A) (A)
                 (A) (A) (A) (A) (A) (A) (A) (A) (A) (A) (A) (A)
       Virtual   (A) (A) (A) (A) (A) (A) (A) (A) (A) (A) (A) (A)
                 (A) (A) (A) (A) (A) (A) (A) (A) (A) (A) (A) (A)
                 (A) (A) (A) (A) (A) (A) (A) (A) (A) (A) (A) (A)
                 (A) (A) (A) (A) (A) (A) (A) (A) (A) (A) (A) (A)
                 (A) (A) (A) (A) (A) (A) (A) (A) (A) (A) (A) (A)
                 (A) (A) (A) (A) (A) (A) (A) (A) (A) (A) (A) (A)
                 (A) (A) (A) (A) (A) (A) (A) (A) (A) (A) (A) (A)
                 (A) (A) (A) (A) (A) (A) (A) (A) (A) (A) (A) (A)
                 (A) (A) (A) (A) (A) (A) (A) (A) (A) (A) (A) (A)
                 (A) (A) (A) (A) (A) (A) (A) (A) (A) (A) (A) (A)
                 (A) (A) (A) (A) (A) (A) (A) (A) (A) (A) (A) (A)
                 (A) (A) (A) (A) (A) (A) (A) (A) (A) (A) (A) (A)
                 (A) (A) (A) (A) (A) (A) (A) (A) (A) (A) (A) (A)
                 (A) (A) (A) (A) (A) (A) (A) (A) (A) (A) (A) (A)
                 (A) (A) (A) (A) (A) (A) (A) (A) (A) (A) (A) (A)
                 (A) (A) (A) (A) (A) (A) (A) (A) (A) (A) (A) (A)
                 (A) (A) (A) (A) (A) (A) (A) (A) (A) (A) (A) (A)
                 (A) (A) (A) (A) (A) (A) (A) (A) (A) (A) (A) (A)
                 (A) (A) (A) (A) (A) (A) (A) (A) (A) (A)
 The electronic state of the initial guess is 1-A.
 Requested convergence on RMS density matrix=1.00D-08 within 128 cycles.
 Requested convergence on MAX density matrix=1.00D-06.
 Requested convergence on             energy=1.00D-06.
 No special actions if energy rises.
 SCF Done:  E(RHF) =  -481.433903079     A.U. after   16 cycles
             Convg  =    0.8647D-08             -V/T =  2.0013
             S**2   =   0.0000
 ExpMin= 4.38D-02 ExpMax= 1.14D+04 ExpMxC= 1.72D+03 IAcc=3 IRadAn=         5 AccDes= 0.00D+00
 HarFok:  IExCor= 205 AccDes= 0.00D+00 IRadAn=         5 IDoV=1
 ScaDFX=  1.000000  1.000000  1.000000  1.000000
 Range of M.O.s used for correlation:    11   262
 NBasis=   262 NAE=    36 NBE=    36 NFC=    10 NFV=     0
 NROrb=    252 NOA=    26 NOB=    26 NVA=   226 NVB=   226

 **** Warning!!: The largest alpha MO coefficient is  0.20081186D+03

 Disk-based method using OVN memory for 13 occupieds at a time.
 Estimated scratch disk usage=   256615648 words.
 Actual    scratch disk usage=   256293088 words.
 JobTyp=1 Pass  1:  I=   1 to  13 NPSUse=  1 ParTrn=F ParDer=F DoDerP=F.
 JobTyp=1 Pass  2:  I=  14 to  26 NPSUse=  1 ParTrn=F ParDer=F DoDerP=F.
 Spin components of T(2) and E(2):
     alpha-alpha T2 =       0.6792365301D-01 E2=     -0.1998722054D+00
     alpha-beta  T2 =       0.3564316866D+00 E2=     -0.1102120377D+01
     beta-beta   T2 =       0.6792365301D-01 E2=     -0.1998722054D+00
 ANorm=    0.1221588717D+01
 E2 =    -0.1501864788D+01 EUMP2 =    -0.48293576786668D+03

 **********************************************************************

            Population analysis using the SCF density.

 **********************************************************************

 Orbital symmetries:
       Occupied  (A) (A) (A) (A) (A) (A) (A) (A) (A) (A) (A) (A)
                 (A) (A) (A) (A) (A) (A) (A) (A) (A) (A) (A) (A)
                 (A) (A) (A) (A) (A) (A) (A) (A) (A) (A) (A) (A)
       Virtual   (A) (A) (A) (A) (A) (A) (A) (A) (A) (A) (A) (A)
                 (A) (A) (A) (A) (A) (A) (A) (A) (A) (A) (A) (A)
                 (A) (A) (A) (A) (A) (A) (A) (A) (A) (A) (A) (A)
                 (A) (A) (A) (A) (A) (A) (A) (A) (A) (A) (A) (A)
                 (A) (A) (A) (A) (A) (A) (A) (A) (A) (A) (A) (A)
                 (A) (A) (A) (A) (A) (A) (A) (A) (A) (A) (A) (A)
                 (A) (A) (A) (A) (A) (A) (A) (A) (A) (A) (A) (A)
                 (A) (A) (A) (A) (A) (A) (A) (A) (A) (A) (A) (A)
                 (A) (A) (A) (A) (A) (A) (A) (A) (A) (A) (A) (A)
                 (A) (A) (A) (A) (A) (A) (A) (A) (A) (A) (A) (A)
                 (A) (A) (A) (A) (A) (A) (A) (A) (A) (A) (A) (A)
                 (A) (A) (A) (A) (A) (A) (A) (A) (A) (A) (A) (A)
                 (A) (A) (A) (A) (A) (A) (A) (A) (A) (A) (A) (A)
                 (A) (A) (A) (A) (A) (A) (A) (A) (A) (A) (A) (A)
                 (A) (A) (A) (A) (A) (A) (A) (A) (A) (A) (A) (A)
                 (A) (A) (A) (A) (A) (A) (A) (A) (A) (A) (A) (A)
                 (A) (A) (A) (A) (A) (A) (A) (A) (A) (A) (A) (A)
                 (A) (A) (A) (A) (A) (A) (A) (A) (A) (A) (A) (A)
                 (A) (A) (A) (A) (A) (A) (A) (A) (A) (A)
 The electronic state is 1-A.
 Alpha  occ. eigenvalues --  -26.30277 -20.56245 -11.35638 -11.33823 -11.26016
 Alpha  occ. eigenvalues --  -11.25984 -11.25875 -11.25731 -11.25057 -11.25046
 Alpha  occ. eigenvalues --   -1.61581  -1.40112  -1.16859  -1.05657  -1.03075
 Alpha  occ. eigenvalues --   -1.00688  -0.87622  -0.84488  -0.78428  -0.73677
 Alpha  occ. eigenvalues --   -0.72119  -0.71098  -0.69471  -0.65260  -0.63233
 Alpha  occ. eigenvalues --   -0.61710  -0.60100  -0.59244  -0.58439  -0.53138
 Alpha  occ. eigenvalues --   -0.52659  -0.50673  -0.49700  -0.43465  -0.35241
 Alpha  occ. eigenvalues --   -0.34856
 Alpha virt. eigenvalues --    0.05677   0.06219   0.07373   0.07825   0.08935
 Alpha virt. eigenvalues --    0.09490   0.09759   0.10280   0.11682   0.11807
 Alpha virt. eigenvalues --    0.12392   0.12994   0.14423   0.14579   0.15653
 Alpha virt. eigenvalues --    0.16363   0.17362   0.17666   0.19311   0.20453
 Alpha virt. eigenvalues --    0.21192   0.21489   0.22185   0.22885   0.22964
 Alpha virt. eigenvalues --    0.24016   0.24541   0.26100   0.26510   0.27469
 Alpha virt. eigenvalues --    0.28459   0.28785   0.29532   0.30367   0.30926
 Alpha virt. eigenvalues --    0.31426   0.32244   0.32713   0.33334   0.34415
 Alpha virt. eigenvalues --    0.34615   0.35447   0.36419   0.38219   0.40495
 Alpha virt. eigenvalues --    0.41581   0.42375   0.42759   0.45115   0.46207
 Alpha virt. eigenvalues --    0.46439   0.47111   0.47990   0.49329   0.50156
 Alpha virt. eigenvalues --    0.51986   0.52340   0.55939   0.61946   0.63959
 Alpha virt. eigenvalues --    0.66296   0.67803   0.69138   0.70138   0.71648
 Alpha virt. eigenvalues --    0.71902   0.72055   0.73734   0.75434   0.78292
 Alpha virt. eigenvalues --    0.79681   0.81331   0.83234   0.83661   0.84677
 Alpha virt. eigenvalues --    0.85265   0.86077   0.87324   0.88174   0.89671
 Alpha virt. eigenvalues --    0.90942   0.91485   0.92608   0.93987   0.95459
 Alpha virt. eigenvalues --    0.98481   0.99591   1.00586   1.03217   1.05594
 Alpha virt. eigenvalues --    1.06761   1.07922   1.08518   1.12145   1.14031
 Alpha virt. eigenvalues --    1.14691   1.17337   1.22799   1.23867   1.24738
 Alpha virt. eigenvalues --    1.27012   1.31606   1.35486   1.36050   1.37523
 Alpha virt. eigenvalues --    1.40857   1.43026   1.46566   1.48650   1.52485
 Alpha virt. eigenvalues --    1.56521   1.61418   1.64955   1.66551   1.68711
 Alpha virt. eigenvalues --    1.71915   1.74367   1.75232   1.76578   1.77243
 Alpha virt. eigenvalues --    1.78578   1.81325   1.82135   1.83913   1.86738
 Alpha virt. eigenvalues --    1.88827   1.89859   1.91793   1.94756   1.95437
 Alpha virt. eigenvalues --    1.98683   2.00673   2.01711   2.02396   2.05717
 Alpha virt. eigenvalues --    2.06321   2.10060   2.14956   2.18541   2.20705
 Alpha virt. eigenvalues --    2.21735   2.22573   2.23370   2.24825   2.26820
 Alpha virt. eigenvalues --    2.28693   2.30163   2.33986   2.37007   2.39313
 Alpha virt. eigenvalues --    2.42714   2.46125   2.49157   2.54845   2.61007
 Alpha virt. eigenvalues --    2.65131   2.72052   2.73390   2.74360   2.75513
 Alpha virt. eigenvalues --    2.79970   2.85068   2.86560   2.93953   2.96789
 Alpha virt. eigenvalues --    2.97873   2.99528   3.01208   3.03788   3.04574
 Alpha virt. eigenvalues --    3.05343   3.06951   3.13009   3.14135   3.18561
 Alpha virt. eigenvalues --    3.19127   3.20784   3.23577   3.25490   3.27211
 Alpha virt. eigenvalues --    3.28377   3.30189   3.34156   3.45266   3.47257
 Alpha virt. eigenvalues --    3.54757   3.60896   3.61199   3.73053   3.75623
 Alpha virt. eigenvalues --    3.78439   3.87589   3.90451   3.91812   3.98509
 Alpha virt. eigenvalues --    4.01524   4.06344   4.12244   4.25633   4.28277
 Alpha virt. eigenvalues --    4.38630   4.41397   4.43056   4.55040   4.55643
 Alpha virt. eigenvalues --    4.57608   4.60305   4.76178   5.25371   5.31456
 Alpha virt. eigenvalues --    5.62293   5.76450   6.27501   6.99818   7.05888
 Alpha virt. eigenvalues --    7.28765  24.73971  24.92946  24.99185  25.08635
 Alpha virt. eigenvalues --   25.08989  25.19691  25.23023  25.32022  51.68947
 Alpha virt. eigenvalues --   68.77829
          Condensed to atoms (all electrons):
              1          2          3          4          5          6
     1  C    6.058571  -0.654794   0.311828  -0.164109   0.389957   0.157231
     2  C   -0.654794  13.786405  -3.292717  -4.542659  -1.064482   0.713341
     3  C    0.311828  -3.292717  13.781560  -0.332652  -0.546343  -1.197953
     4  C   -0.164109  -4.542659  -0.332652  12.881617  -1.219620   0.236614
     5  C    0.389957  -1.064482  -0.546343  -1.219620   7.918177   0.147303
     6  C    0.157231   0.713341  -1.197953   0.236614   0.147303   5.604722
     7  H    0.400659  -0.030731   0.013585  -0.005463  -0.010454  -0.005990
     8  H   -0.035331   0.370646   0.001220  -0.012654   0.006243  -0.012496
     9  H    0.000156  -0.021358  -0.001182   0.349339   0.027791  -0.010071
    10  H   -0.011381  -0.001881   0.015023  -0.044824   0.406309  -0.003879
    11  H    0.018840  -0.042472   0.030216  -0.047747   0.016946   0.391340
    12  C   -0.233414   0.294974  -4.068290   0.290606   0.566353   0.130186
    13  C   -0.050979   0.090022   0.182726  -0.234511  -0.348362  -0.004196
    14  H    0.000328   0.030750   0.023991  -0.073737  -0.014914  -0.001097
    15  H    0.000033  -0.003470  -0.043648   0.016276   0.016845  -0.000578
    16  O    0.036291   0.178702  -0.082625  -0.185047  -0.020302  -0.003362
    17  F    0.002289   0.006130   0.095788  -0.072440   0.070074  -0.005149
              7          8          9         10         11         12
     1  C    0.400659  -0.035331   0.000156  -0.011381   0.018840  -0.233414
     2  C   -0.030731   0.370646  -0.021358  -0.001881  -0.042472   0.294974
     3  C    0.013585   0.001220  -0.001182   0.015023   0.030216  -4.068290
     4  C   -0.005463  -0.012654   0.349339  -0.044824  -0.047747   0.290606
     5  C   -0.010454   0.006243   0.027791   0.406309   0.016946   0.566353
     6  C   -0.005990  -0.012496  -0.010071  -0.003879   0.391340   0.130186
     7  H    0.495897  -0.003835   0.000026  -0.000101  -0.004485   0.006777
     8  H   -0.003835   0.461110   0.000002   0.000022  -0.000074   0.056628
     9  H    0.000026   0.000002   0.480051  -0.003971  -0.000105   0.024548
    10  H   -0.000101   0.000022  -0.003971   0.496999  -0.004549   0.009472
    11  H   -0.004485  -0.000074  -0.000105  -0.004549   0.495072   0.003360
    12  C    0.006777   0.056628   0.024548   0.009472   0.003360   9.961328
    13  C   -0.000080   0.000346   0.013329   0.000010  -0.000410  -1.170903
    14  H    0.000000  -0.000008  -0.000466  -0.000002   0.000000   0.010984
    15  H    0.000000   0.000042   0.000187   0.000000   0.000000   0.001081
    16  O    0.000051   0.001389  -0.000090   0.000005   0.000006   0.283563
    17  F   -0.000003  -0.000076  -0.011038  -0.000031   0.000007  -0.154339
             13         14         15         16         17
     1  C   -0.050979   0.000328   0.000033   0.036291   0.002289
     2  C    0.090022   0.030750  -0.003470   0.178702   0.006130
     3  C    0.182726   0.023991  -0.043648  -0.082625   0.095788
     4  C   -0.234511  -0.073737   0.016276  -0.185047  -0.072440
     5  C   -0.348362  -0.014914   0.016845  -0.020302   0.070074
     6  C   -0.004196  -0.001097  -0.000578  -0.003362  -0.005149
     7  H   -0.000080   0.000000   0.000000   0.000051  -0.000003
     8  H    0.000346  -0.000008   0.000042   0.001389  -0.000076
     9  H    0.013329  -0.000466   0.000187  -0.000090  -0.011038
    10  H    0.000010  -0.000002   0.000000   0.000005  -0.000031
    11  H   -0.000410   0.000000   0.000000   0.000006   0.000007
    12  C   -1.170903   0.010984   0.001081   0.283563  -0.154339
    13  C    6.977982   0.407353   0.404690  -0.027938   0.099207
    14  H    0.407353   0.487874  -0.020159  -0.000834  -0.034049
    15  H    0.404690  -0.020159   0.484948  -0.001240  -0.038648
    16  O   -0.027938  -0.000834  -0.001240   8.145021   0.008805
    17  F    0.099207  -0.034049  -0.038648   0.008805   9.218580
 Mulliken atomic charges:
              1
     1  C   -0.226177
     2  C    0.183595
     3  C    1.109472
     4  C   -0.838989
     5  C   -0.341521
     6  C   -0.135965
     7  H    0.144147
     8  H    0.166825
     9  H    0.152852
    10  H    0.142778
    11  H    0.144056
    12  C   -0.012916
    13  C   -0.338285
    14  H    0.183989
    15  H    0.183642
    16  O   -0.332395
    17  F   -0.185107
 Sum of Mulliken charges=   0.00000
 Atomic charges with hydrogens summed into heavy atoms:
              1
     1  C   -0.082031
     2  C    0.350420
     3  C    1.109472
     4  C   -0.686137
     5  C   -0.198743
     6  C    0.008091
     7  H    0.000000
     8  H    0.000000
     9  H    0.000000
    10  H    0.000000
    11  H    0.000000
    12  C   -0.012916
    13  C    0.029345
    14  H    0.000000
    15  H    0.000000
    16  O   -0.332395
    17  F   -0.185107
 Sum of Mulliken charges=   0.00000
 Electronic spatial extent (au):  <R**2>=  1469.5754
 Charge=     0.0000 electrons
 Dipole moment (field-independent basis, Debye):
    X=    -1.1620    Y=    -1.6378    Z=     0.4282  Tot=     2.0533
 Quadrupole moment (field-independent basis, Debye-Ang):
   XX=   -49.0690   YY=   -62.5961   ZZ=   -60.6556
   XY=    -3.2978   XZ=     1.7993   YZ=    -4.8764
 Traceless Quadrupole moment (field-independent basis, Debye-Ang):
   XX=     8.3712   YY=    -5.1559   ZZ=    -3.2153
   XY=    -3.2978   XZ=     1.7993   YZ=    -4.8764
 Octapole moment (field-independent basis, Debye-Ang**2):
  XXX=    16.1488  YYY=   -16.5710  ZZZ=    -2.4162  XYY=   -18.0341
  XXY=    -9.5026  XXZ=    -1.3494  XZZ=    17.2696  YZZ=    -1.3733
  YYZ=    -1.0277  XYZ=    -3.0754
 Hexadecapole moment (field-independent basis, Debye-Ang**3):
 XXXX= -1128.2557 YYYY=  -522.7956 ZZZZ=   -99.2935 XXXY=   -23.3718
 XXXZ=     3.8653 YYYX=   -31.5365 YYYZ=   -13.3745 ZZZX=    -3.6036
 ZZZY=     8.0554 XXYY=  -320.0459 XXZZ=  -239.6946 YYZZ=  -107.2228
 XXYZ=   -18.1820 YYXZ=    -0.1290 ZZXY=    -6.0603
 N-N= 4.882083081329D+02 E-N=-2.106830215799D+03  KE= 4.807914829817D+02
 1|1|UNPC-UNK|SP|RMP2-FC|6-311+G(d,p)|C8H7F1O1|PCUSER|03-Aug-2017|0||# 
 MP2/6-311+G(D,P) GEOM=CONNECTIVITY||Title Card Required||0,1|C|C,1,1.3
 9556268|C,2,1.40568598,1,120.02279233|C,3,1.40560202,2,119.87823613,1,
 0.65802085,0|C,4,1.39861123,3,119.76782685,2,-1.46918199,0|C,5,1.39972
 925,4,120.26489517,3,1.81700468,0|H,1,1.08662792,2,119.89057661,3,-179
 .58287899,0|H,2,1.08628034,1,121.1287868,6,-179.3082317,0|H,4,1.085043
 75,3,120.59388387,2,179.45528965,0|H,5,1.08656093,4,119.71061231,3,-17
 9.34196181,0|H,6,1.08675481,5,120.0041944,4,179.29229459,0|C,3,1.49125
 451,2,117.97092773,1,-177.91255823,0|C,12,1.52672507,3,119.50850487,2,
 -163.57636581,0|H,13,1.09580871,12,109.71998443,3,-97.98427916,0|H,13,
 1.09099932,12,108.15310582,3,142.11039062,0|O,12,1.22355759,3,122.0182
 7182,2,18.70650639,0|F,13,1.39011742,12,111.86981452,3,22.20111134,0||
 Version=x86-Win32-G03RevB.05|State=1-A|HF=-481.4339031|MP2=-482.935767
 9|RMSD=8.647e-009|PG=C01 [X(C8H7F1O1)]||@


 You can't act like a skunk without someone's getting wind of it.
 -- Lorene Workman
 Job cpu time:  0 days  0 hours  6 minutes 17.0 seconds.
 File lengths (MBytes):  RWF=   2002 Int=      0 D2E=      0 Chk=     17 Scr=      1
 Normal termination of Gaussian 03 at Thu Aug 03 16:09:57 2017.
