# Supplementary material for: Conformational preferences of α-fluoroketones may influence their reactivity
Source: Beilstein J Org Chem. 2017 Dec 29;13:2915–21. doi: 10.3762/bjoc.13.284 (PMC5753061; doi:10.3762/bjoc.13.284)
Supplement: File 2 — Details of computational conformational analysis. [file Beilstein_J_Org_Chem-13-2915-s002.zip › Computation/CH2F160_EtOH.out]

 Entering Link 1 = C:\G03W\l1.exe PID=      4204.
  
 Copyright (c) 1988,1990,1992,1993,1995,1998,2003, Gaussian, Inc.
                  All Rights Reserved.
  
 This is the Gaussian(R) 03 program.  It is based on the
 the Gaussian(R) 98 system (copyright 1998, Gaussian, Inc.),
 the Gaussian(R) 94 system (copyright 1995, Gaussian, Inc.),
 the Gaussian 92(TM) system (copyright 1992, Gaussian, Inc.),
 the Gaussian 90(TM) system (copyright 1990, Gaussian, Inc.),
 the Gaussian 88(TM) system (copyright 1988, Gaussian, Inc.),
 the Gaussian 86(TM) system (copyright 1986, Carnegie Mellon
 University), and the Gaussian 82(TM) system (copyright 1983,
 Carnegie Mellon University). Gaussian is a federally registered
 trademark of Gaussian, Inc.
  
 This software contains proprietary and confidential information,
 including trade secrets, belonging to Gaussian, Inc.
  
 This software is provided under written license and may be
 used, copied, transmitted, or stored only in accord with that
 written license.
  
 The following legend is applicable only to US Government
 contracts under DFARS:
  
                    RESTRICTED RIGHTS LEGEND
  
 Use, duplication or disclosure by the US Government is subject
 to restrictions as set forth in subparagraph (c)(1)(ii) of the
 Rights in Technical Data and Computer Software clause at DFARS
 252.227-7013.
  
 Gaussian, Inc.
 Carnegie Office Park, Building 6, Pittsburgh, PA 15106 USA
  
 The following legend is applicable only to US Government
 contracts under FAR:
  
                    RESTRICTED RIGHTS LEGEND
  
 Use, reproduction and disclosure by the US Government is subject
 to restrictions as set forth in subparagraph (c) of the
 Commercial Computer Software - Restricted Rights clause at FAR
 52.227-19.
  
 Gaussian, Inc.
 Carnegie Office Park, Building 6, Pittsburgh, PA 15106 USA
  
  
 ---------------------------------------------------------------
 Warning -- This program may not be used in any manner that
 competes with the business of Gaussian, Inc. or will provide
 assistance to any competitor of Gaussian, Inc.  The licensee
 of this program is prohibited from giving any competitor of
 Gaussian, Inc. access to this program.  By using this program,
 the user acknowledges that Gaussian, Inc. is engaged in the
 business of creating and licensing software in the field of
 computational chemistry and represents and warrants to the
 licensee that it is not a competitor of Gaussian, Inc. and that
 it will not use this program in any manner prohibited above.
 ---------------------------------------------------------------
  

 Cite this work as:
 Gaussian 03, Revision B.05,
 M. J. Frisch, G. W. Trucks, H. B. Schlegel, G. E. Scuseria, 
 M. A. Robb, J. R. Cheeseman, J. A. Montgomery, Jr., T. Vreven, 
 K. N. Kudin, J. C. Burant, J. M. Millam, S. S. Iyengar, J. Tomasi, 
 V. Barone, B. Mennucci, M. Cossi, G. Scalmani, N. Rega, 
 G. A. Petersson, H. Nakatsuji, M. Hada, M. Ehara, K. Toyota, 
 R. Fukuda, J. Hasegawa, M. Ishida, T. Nakajima, Y. Honda, O. Kitao, 
 H. Nakai, M. Klene, X. Li, J. E. Knox, H. P. Hratchian, J. B. Cross, 
 C. Adamo, J. Jaramillo, R. Gomperts, R. E. Stratmann, O. Yazyev, 
 A. J. Austin, R. Cammi, C. Pomelli, J. W. Ochterski, P. Y. Ayala, 
 K. Morokuma, G. A. Voth, P. Salvador, J. J. Dannenberg, 
 V. G. Zakrzewski, S. Dapprich, A. D. Daniels, M. C. Strain, 
 O. Farkas, D. K. Malick, A. D. Rabuck, K. Raghavachari, 
 J. B. Foresman, J. V. Ortiz, Q. Cui, A. G. Baboul, S. Clifford, 
 J. Cioslowski, B. B. Stefanov, G. Liu, A. Liashenko, P. Piskorz, 
 I. Komaromi, R. L. Martin, D. J. Fox, T. Keith, M. A. Al-Laham, 
 C. Y. Peng, A. Nanayakkara, M. Challacombe, P. M. W. Gill, 
 B. Johnson, W. Chen, M. W. Wong, C. Gonzalez, and J. A. Pople, 
 Gaussian, Inc., Pittsburgh PA, 2003.
 
 **********************************************
 Gaussian 03:  x86-Win32-G03RevB.05  8-Nov-2003
                  15-Oct-2017 
 **********************************************
 %chk=CH2F.chk
 %mem=6MW
 %nproc=1
 Will use up to    1 processors via shared memory.
 Default route:  MaxDisk=2000MB
 -----------------------------------------------------------
 # mp2/6-311+g(d,p) scrf=(solvent=ethanol) geom=connectivity
 -----------------------------------------------------------
 1/38=1,57=2/1;
 2/17=6,18=5,40=1/2;
 3/5=4,6=6,7=111,11=9,16=1,25=1,30=1,70=2201,72=4/1,2,3;
 4//1;
 5/5=2,38=5,53=4/2;
 8/10=2,27=262144000/1;
 9/16=-3,27=262144000/6;
 6/7=2,8=2,9=2,10=2/1;
 99/5=1,9=1/99;
 -------------------
 Title Card Required
 -------------------
 Symbolic Z-matrix:
 Charge =  0 Multiplicity = 1
 C
 C                    1    B1
 C                    2    B2       1    A1
 C                    3    B3       2    A2       1    D1       0
 C                    4    B4       3    A3       2    D2       0
 C                    5    B5       4    A4       3    D3       0
 H                    1    B6       2    A5       3    D4       0
 H                    2    B7       1    A6       6    D5       0
 H                    4    B8       3    A7       2    D6       0
 H                    5    B9       4    A8       3    D7       0
 H                    6    B10      5    A9       4    D8       0
 C                    3    B11      2    A10      1    D9       0
 C                    12   B12      3    A11      2    D10      0
 H                    13   B13      12   A12      3    D11      0
 H                    13   B14      12   A13      3    D12      0
 O                    12   B15      3    A14      2    D13      0
 F                    13   B16      12   A15      3    D14      0
       Variables:
  B1                    1.39556                  
  B2                    1.40569                  
  B3                    1.4056                   
  B4                    1.39861                  
  B5                    1.39973                  
  B6                    1.08663                  
  B7                    1.08628                  
  B8                    1.08504                  
  B9                    1.08656                  
  B10                   1.08675                  
  B11                   1.49125                  
  B12                   1.52673                  
  B13                   1.09581                  
  B14                   1.091                    
  B15                   1.22356                  
  B16                   1.39012                  
  A1                  120.02279                  
  A2                  119.87824                  
  A3                  119.76783                  
  A4                  120.2649                   
  A5                  119.89058                  
  A6                  121.12879                  
  A7                  120.59388                  
  A8                  119.71061                  
  A9                  120.00419                  
  A10                 117.97093                  
  A11                 119.5085                   
  A12                 109.71998                  
  A13                 108.15311                  
  A14                 122.01827                  
  A15                 111.86981                  
  D1                    0.65802                  
  D2                   -1.46918                  
  D3                    1.817                    
  D4                 -179.58288                  
  D5                 -179.30823                  
  D6                  179.45529                  
  D7                 -179.34196                  
  D8                  179.29229                  
  D9                 -177.91256                  
  D10                -163.57637                  
  D11                 -97.98428                  
  D12                 142.11039                  
  D13                  18.70651                  
  D14                  22.20111                  
 
                          Input orientation:                          
 ---------------------------------------------------------------------
 Center     Atomic     Atomic              Coordinates (Angstroms)
 Number     Number      Type              X           Y           Z
 ---------------------------------------------------------------------
    1          6             0        0.000000    0.000000    0.000000
    2          6             0        0.000000    0.000000    1.395563
    3          6             0        1.217080    0.000000    2.098890
    4          6             0        2.433111    0.013997    1.394057
    5          6             0        2.425367   -0.003270   -0.004426
    6          6             0        1.212631    0.003949   -0.703326
    7          1             0       -0.942058    0.006858   -0.541516
    8          1             0       -0.929755   -0.014254    1.957130
    9          1             0        3.379206    0.023032    1.925229
   10          1             0        3.366068   -0.003266   -0.548206
   11          1             0        1.211674    0.002090   -1.790079
   12          6             0        1.164124   -0.047973    3.588432
   13          6             0        2.404027    0.325027    4.397383
   14          1             0        2.939065   -0.584023    4.694298
   15          1             0        2.079635    0.871919    5.283926
   16          8             0        0.165309   -0.418134    4.190464
   17          9             0        3.276075    1.125759    3.668831
 ---------------------------------------------------------------------
                    Distance matrix (angstroms):
                    1          2          3          4          5
     1  C    0.000000
     2  C    1.395563   0.000000
     3  C    2.426236   1.405686   0.000000
     4  C    2.804215   2.433152   1.405602   0.000000
     5  C    2.425373   2.800426   2.425677   1.398611   0.000000
     6  C    1.401840   2.424010   2.802222   2.426662   1.399729
     7  H    1.086628   2.154018   3.410816   3.890792   3.410003
     8  H    2.166796   1.086280   2.151557   3.409797   3.886472
     9  H    3.889224   3.420542   2.169211   1.085044   2.152689
    10  H    3.410419   3.886986   3.409586   2.154783   1.086561
    11  H    2.161606   3.408294   3.888973   3.410391   2.159082
    12  C    3.772841   2.483175   1.491255   2.535636   3.808065
    13  C    5.022147   3.859522   2.607212   3.019528   4.414086
    14  H    5.569167   4.456550   3.168984   3.391933   4.762265
    15  H    5.744998   4.494941   3.413019   3.999007   5.371420
    16  O    4.214517   2.830836   2.378180   3.626231   4.782999
    17  F    5.045822   4.143398   2.823386   2.668558   3.935890
                    6          7          8          9         10
     6  C    0.000000
     7  H    2.160758   0.000000
     8  H    3.415871   2.498765   0.000000
     9  H    3.406422   4.975782   4.309240   0.000000
    10  H    2.159029   4.308144   4.973019   2.473609   0.000000
    11  H    1.086755   2.489477   4.315966   4.301411   2.486703
    12  C    4.292346   4.636321   2.654545   2.770897   4.686398
    13  C    5.247832   5.974130   4.145364   2.674644   5.048975
    14  H    5.697423   6.544158   4.773310   2.868795   5.291829
    15  H    6.111649   6.619270   4.572669   3.700046   6.036109
    16  O    5.022372   4.878372   2.519933   3.956646   5.733408
    17  F    4.963065   6.063959   4.681725   2.065621   4.366485
                   11         12         13         14         15
    11  H    0.000000
    12  C    5.378954   0.000000
    13  C    6.309570   1.526725   0.000000
    14  H    6.736064   2.158867   1.095809   0.000000
    15  H    7.179937   2.135196   1.090999   1.790544   0.000000
    16  O    6.085915   1.223558   2.367902   2.824020   2.554318
    17  F    5.943406   2.417529   1.390117   2.022007   2.025940
                   16         17
    16  O    0.000000
    17  F    3.511775   0.000000
 Stoichiometry    C8H7FO
 Framework group  C1[X(C8H7FO)]
 Deg. of freedom    45
 Full point group                 C1      NOp   1
 Largest Abelian subgroup         C1      NOp   1
 Largest concise Abelian subgroup C1      NOp   1
                         Standard orientation:                         
 ---------------------------------------------------------------------
 Center     Atomic     Atomic              Coordinates (Angstroms)
 Number     Number      Type              X           Y           Z
 ---------------------------------------------------------------------
    1          6             0       -2.378916    0.930365   -0.267254
    2          6             0       -1.024831    1.266409   -0.233741
    3          6             0       -0.063296    0.283612    0.058685
    4          6             0       -0.467228   -1.040268    0.303429
    5          6             0       -1.827257   -1.365986    0.284906
    6          6             0       -2.782942   -0.387781   -0.013460
    7          1             0       -3.119848    1.690306   -0.500210
    8          1             0       -0.694274    2.284841   -0.416864
    9          1             0        0.265821   -1.809924    0.521575
   10          1             0       -2.139144   -2.387445    0.484810
   11          1             0       -3.837758   -0.648162   -0.037964
   12          6             0        1.366125    0.702690    0.129180
   13          6             0        2.464192   -0.356159    0.066104
   14          1             0        2.804761   -0.596481    1.079541
   15          1             0        3.292240    0.047283   -0.518577
   16          8             0        1.692614    1.872461    0.277954
   17          9             0        2.019133   -1.528600   -0.533672
 ---------------------------------------------------------------------
 Rotational constants (GHZ):      2.4468534      1.0189997      0.7464548
 Standard basis: 6-311+G(d,p) (5D, 7F)
 There are   262 symmetry adapted basis functions of A   symmetry.
 Integral buffers will be    262144 words long.
 Raffenetti 1 integral format.
 Two-electron integral symmetry is turned on.
   262 basis functions,   416 primitive gaussians,   272 cartesian basis functions
    36 alpha electrons       36 beta electrons
       nuclear repulsion energy       488.2083081329 Hartrees.
 NAtoms=   17 NActive=   17 NUniq=   17 SFac= 1.00D+00 NAtFMM=   60 Big=F
 ------------------------------------------------------------------------------
 United Atom Topological Model (UA0  parameters set).
  Nord Group  Hybr  Charge Alpha Radius          Bonded to
    1   CH    *     0.00   1.00  2.125   C2   [s]  C6   [s]
    2   CH    *     0.00   1.00  2.125   C1   [s]  C3   [s]
    3   C     *     0.00   1.00  1.925   C2   [s]  C4   [s]  C12  [s]
    4   CH    *     0.00   1.00  2.125   C3   [s]  C5   [s]
    5   CH    *     0.00   1.00  2.125   C4   [s]  C6   [s]
    6   CH    *     0.00   1.00  2.125   C1   [s]  C5   [s]
   12   C     *     0.00   1.00  1.925   C3   [s]  C13  [s]  O16  [d]
   13   CH2   *     0.00   1.00  2.325   C12  [s]  F17  [s]
   16   O     *     0.00   1.00  1.750   C12  [d]
   17   F     *     0.00   1.00  1.682   C13  [s]
 ------------------------------------------------------------------------------
 Polarizable Continuum Model (PCM)
 =================================
 Model                : PCM.
 Atomic radii         : UA0 (Simple United Atom Topological Model).
 Polarization charges : Total charges.
 Charge compensation  : None.
 Solution method      : Matrix inversion.
 Cavity               : GePol (RMin=0.200 OFac=0.890).
                        Default sphere list used, NSphG=   10.
                        Tesserae with average area of 0.200 Ang**2.
 Solvent              : Ethanol, Eps=  24.550000.
 ------------------------------------------------------------------------------
 One-electron integrals computed using PRISM.
 NBasis=   262 RedAO= T  NBF=   262
 NBsUse=   262 1.00D-06 NBFU=   262
 Harris functional with IExCor=  205 diagonalized for initial guess.
 ExpMin= 4.38D-02 ExpMax= 1.14D+04 ExpMxC= 1.72D+03 IAcc=2 IRadAn=         4 AccDes= 0.00D+00
 HarFok:  IExCor= 205 AccDes= 0.00D+00 IRadAn=         4 IDoV=1
 ScaDFX=  1.000000  1.000000  1.000000  1.000000
 Initial guess orbital symmetries:
       Occupied  (A) (A) (A) (A) (A) (A) (A) (A) (A) (A) (A) (A)
                 (A) (A) (A) (A) (A) (A) (A) (A) (A) (A) (A) (A)
                 (A) (A) (A) (A) (A) (A) (A) (A) (A) (A) (A) (A)
       Virtual   (A) (A) (A) (A) (A) (A) (A) (A) (A) (A) (A) (A)
                 (A) (A) (A) (A) (A) (A) (A) (A) (A) (A) (A) (A)
                 (A) (A) (A) (A) (A) (A) (A) (A) (A) (A) (A) (A)
                 (A) (A) (A) (A) (A) (A) (A) (A) (A) (A) (A) (A)
                 (A) (A) (A) (A) (A) (A) (A) (A) (A) (A) (A) (A)
                 (A) (A) (A) (A) (A) (A) (A) (A) (A) (A) (A) (A)
                 (A) (A) (A) (A) (A) (A) (A) (A) (A) (A) (A) (A)
                 (A) (A) (A) (A) (A) (A) (A) (A) (A) (A) (A) (A)
                 (A) (A) (A) (A) (A) (A) (A) (A) (A) (A) (A) (A)
                 (A) (A) (A) (A) (A) (A) (A) (A) (A) (A) (A) (A)
                 (A) (A) (A) (A) (A) (A) (A) (A) (A) (A) (A) (A)
                 (A) (A) (A) (A) (A) (A) (A) (A) (A) (A) (A) (A)
                 (A) (A) (A) (A) (A) (A) (A) (A) (A) (A) (A) (A)
                 (A) (A) (A) (A) (A) (A) (A) (A) (A) (A) (A) (A)
                 (A) (A) (A) (A) (A) (A) (A) (A) (A) (A) (A) (A)
                 (A) (A) (A) (A) (A) (A) (A) (A) (A) (A) (A) (A)
                 (A) (A) (A) (A) (A) (A) (A) (A) (A) (A) (A) (A)
                 (A) (A) (A) (A) (A) (A) (A) (A) (A) (A) (A) (A)
                 (A) (A) (A) (A) (A) (A) (A) (A) (A) (A)
 The electronic state of the initial guess is 1-A.
 Requested convergence on RMS density matrix=1.00D-08 within 128 cycles.
 Requested convergence on MAX density matrix=1.00D-06.
 Requested convergence on             energy=1.00D-06.
 No special actions if energy rises.
 Error on total polarization charges =  0.01906
 SCF Done:  E(RHF) =  -481.448420258     A.U. after   16 cycles
             Convg  =    0.7074D-08             -V/T =  2.0013
             S**2   =   0.0000
 --------------------------------------------------------------------
 Variational PCM results
 =======================
 <psi(f)|   H    |psi(f)>                     (a.u.) =    -481.431864
 <psi(f)|H+V(f)/2|psi(f)>                     (a.u.) =    -481.448420
 Total free energy in solution:
  with all non electrostatic terms            (a.u.) =    -481.444441
 --------------------------------------------------------------------
 (Polarized solute)-Solvent               (kcal/mol) =     -10.39
 --------------------------------------------------------------------
 Cavitation energy                        (kcal/mol) =      14.76
 Dispersion energy                        (kcal/mol) =     -13.21
 Repulsion energy                         (kcal/mol) =       0.95
 Total non electrostatic                  (kcal/mol) =       2.50
 --------------------------------------------------------------------
 Partition over spheres:
 Sphere  on Atom  Surface  Charge   GEl     GCav    GDR
    1      C1      17.32  -0.030   -0.83    1.71   -1.57
    2      C2      13.68  -0.021   -0.42    1.68   -1.43
    3      C3       0.83   0.001   -0.01    0.25   -0.07
    4      C4      10.21  -0.008   -0.36    1.38   -1.00
    5      C5      17.31  -0.030   -0.86    1.71   -1.60
    6      C6      17.37  -0.042   -0.98    1.72   -1.55
    7      C12      1.48  -0.011   -0.03    0.34   -0.13
    8      C13     32.71  -0.175   -1.63    3.03   -2.56
    9      O16     14.68   0.183   -3.44    1.76   -1.39
   10      F17      9.02   0.073   -0.62    1.17   -0.94
 Added spheres:    37.04   0.042   -1.22    0.00    0.00
 --------------------------------------------------------------------
 After PCM corrections, the SCF energy is  -481.448420258     a.u.
 --------------------------------------------------------------------
 ExpMin= 4.38D-02 ExpMax= 1.14D+04 ExpMxC= 1.72D+03 IAcc=3 IRadAn=         5 AccDes= 0.00D+00
 HarFok:  IExCor= 205 AccDes= 0.00D+00 IRadAn=         5 IDoV=1
 ScaDFX=  1.000000  1.000000  1.000000  1.000000
 Range of M.O.s used for correlation:    11   262
 NBasis=   262 NAE=    36 NBE=    36 NFC=    10 NFV=     0
 NROrb=    252 NOA=    26 NOB=    26 NVA=   226 NVB=   226

 **** Warning!!: The largest alpha MO coefficient is  0.21991056D+03

 Disk-based method using OVN memory for 13 occupieds at a time.
 Estimated scratch disk usage=   256615648 words.
 Actual    scratch disk usage=   256293088 words.
 JobTyp=1 Pass  1:  I=   1 to  13 NPSUse=  1 ParTrn=F ParDer=F DoDerP=F.
 JobTyp=1 Pass  2:  I=  14 to  26 NPSUse=  1 ParTrn=F ParDer=F DoDerP=F.
 Spin components of T(2) and E(2):
     alpha-alpha T2 =       0.6762003752D-01 E2=     -0.1994646651D+00
     alpha-beta  T2 =       0.3541983657D+00 E2=     -0.1098951511D+01
     beta-beta   T2 =       0.6762003752D-01 E2=     -0.1994646651D+00
 ANorm=    0.1220425516D+01
 E2 =    -0.1497880841D+01 EUMP2 =    -0.48294630109908D+03

 **********************************************************************

            Population analysis using the SCF density.

 **********************************************************************

 Orbital symmetries:
       Occupied  (A) (A) (A) (A) (A) (A) (A) (A) (A) (A) (A) (A)
                 (A) (A) (A) (A) (A) (A) (A) (A) (A) (A) (A) (A)
                 (A) (A) (A) (A) (A) (A) (A) (A) (A) (A) (A) (A)
       Virtual   (A) (A) (A) (A) (A) (A) (A) (A) (A) (A) (A) (A)
                 (A) (A) (A) (A) (A) (A) (A) (A) (A) (A) (A) (A)
                 (A) (A) (A) (A) (A) (A) (A) (A) (A) (A) (A) (A)
                 (A) (A) (A) (A) (A) (A) (A) (A) (A) (A) (A) (A)
                 (A) (A) (A) (A) (A) (A) (A) (A) (A) (A) (A) (A)
                 (A) (A) (A) (A) (A) (A) (A) (A) (A) (A) (A) (A)
                 (A) (A) (A) (A) (A) (A) (A) (A) (A) (A) (A) (A)
                 (A) (A) (A) (A) (A) (A) (A) (A) (A) (A) (A) (A)
                 (A) (A) (A) (A) (A) (A) (A) (A) (A) (A) (A) (A)
                 (A) (A) (A) (A) (A) (A) (A) (A) (A) (A) (A) (A)
                 (A) (A) (A) (A) (A) (A) (A) (A) (A) (A) (A) (A)
                 (A) (A) (A) (A) (A) (A) (A) (A) (A) (A) (A) (A)
                 (A) (A) (A) (A) (A) (A) (A) (A) (A) (A) (A) (A)
                 (A) (A) (A) (A) (A) (A) (A) (A) (A) (A) (A) (A)
                 (A) (A) (A) (A) (A) (A) (A) (A) (A) (A) (A) (A)
                 (A) (A) (A) (A) (A) (A) (A) (A) (A) (A) (A) (A)
                 (A) (A) (A) (A) (A) (A) (A) (A) (A) (A) (A) (A)
                 (A) (A) (A) (A) (A) (A) (A) (A) (A) (A) (A) (A)
                 (A) (A) (A) (A) (A) (A) (A) (A) (A) (A)
 The electronic state is 1-A.
 Alpha  occ. eigenvalues --  -26.30443 -20.56866 -11.36336 -11.33290 -11.25756
 Alpha  occ. eigenvalues --  -11.25549 -11.25451 -11.25367 -11.24430 -11.24387
 Alpha  occ. eigenvalues --   -1.61754  -1.40964  -1.16593  -1.05462  -1.02681
 Alpha  occ. eigenvalues --   -1.00429  -0.87367  -0.84043  -0.78273  -0.73609
 Alpha  occ. eigenvalues --   -0.72141  -0.71205  -0.69168  -0.65420  -0.63097
 Alpha  occ. eigenvalues --   -0.61314  -0.59658  -0.59365  -0.58420  -0.53084
 Alpha  occ. eigenvalues --   -0.52216  -0.50102  -0.49952  -0.43966  -0.35152
 Alpha  occ. eigenvalues --   -0.34613
 Alpha virt. eigenvalues --    0.05670   0.06853   0.08003   0.08341   0.09462
 Alpha virt. eigenvalues --    0.09869   0.10083   0.10469   0.11968   0.12192
 Alpha virt. eigenvalues --    0.12668   0.13076   0.14292   0.14869   0.15779
 Alpha virt. eigenvalues --    0.16585   0.17405   0.17831   0.19549   0.20317
 Alpha virt. eigenvalues --    0.21436   0.21946   0.22255   0.22991   0.23369
 Alpha virt. eigenvalues --    0.24212   0.24722   0.26398   0.27246   0.27853
 Alpha virt. eigenvalues --    0.28666   0.29223   0.29895   0.30655   0.31564
 Alpha virt. eigenvalues --    0.32222   0.32831   0.33167   0.34164   0.34511
 Alpha virt. eigenvalues --    0.35317   0.35901   0.37151   0.37887   0.39617
 Alpha virt. eigenvalues --    0.40051   0.41454   0.42919   0.44738   0.46069
 Alpha virt. eigenvalues --    0.46612   0.47223   0.47811   0.49448   0.50413
 Alpha virt. eigenvalues --    0.51819   0.52391   0.56185   0.61943   0.64246
 Alpha virt. eigenvalues --    0.66778   0.68298   0.69738   0.70600   0.71792
 Alpha virt. eigenvalues --    0.72432   0.72757   0.74140   0.75436   0.78329
 Alpha virt. eigenvalues --    0.79747   0.81407   0.83275   0.83768   0.84947
 Alpha virt. eigenvalues --    0.85829   0.85953   0.87637   0.88653   0.89903
 Alpha virt. eigenvalues --    0.91523   0.92190   0.93101   0.94422   0.95977
 Alpha virt. eigenvalues --    0.98924   1.00138   1.01179   1.03355   1.05696
 Alpha virt. eigenvalues --    1.06917   1.08334   1.08736   1.12139   1.14248
 Alpha virt. eigenvalues --    1.14763   1.17799   1.23080   1.24279   1.24993
 Alpha virt. eigenvalues --    1.27206   1.31992   1.35680   1.35988   1.37830
 Alpha virt. eigenvalues --    1.40405   1.41405   1.46122   1.48149   1.52067
 Alpha virt. eigenvalues --    1.56789   1.61369   1.64767   1.66655   1.68840
 Alpha virt. eigenvalues --    1.72020   1.74842   1.75553   1.76943   1.77567
 Alpha virt. eigenvalues --    1.78966   1.81948   1.82833   1.84448   1.86983
 Alpha virt. eigenvalues --    1.89204   1.90520   1.92332   1.94944   1.95825
 Alpha virt. eigenvalues --    1.99202   2.01038   2.02261   2.03065   2.06268
 Alpha virt. eigenvalues --    2.06882   2.10623   2.15465   2.18884   2.21029
 Alpha virt. eigenvalues --    2.22074   2.23152   2.23943   2.25229   2.27414
 Alpha virt. eigenvalues --    2.28927   2.30660   2.34432   2.37517   2.39699
 Alpha virt. eigenvalues --    2.43238   2.46385   2.49413   2.55146   2.61482
 Alpha virt. eigenvalues --    2.65460   2.72752   2.74134   2.75195   2.76280
 Alpha virt. eigenvalues --    2.80747   2.85773   2.87425   2.94693   2.97405
 Alpha virt. eigenvalues --    2.98394   3.00559   3.02025   3.04778   3.05390
 Alpha virt. eigenvalues --    3.05762   3.07626   3.13221   3.14574   3.18907
 Alpha virt. eigenvalues --    3.19665   3.21067   3.23561   3.25109   3.26953
 Alpha virt. eigenvalues --    3.28820   3.30459   3.34051   3.45205   3.47507
 Alpha virt. eigenvalues --    3.54909   3.60891   3.61376   3.72228   3.75910
 Alpha virt. eigenvalues --    3.78782   3.87402   3.90676   3.92335   3.98406
 Alpha virt. eigenvalues --    4.01865   4.06602   4.12077   4.25342   4.28141
 Alpha virt. eigenvalues --    4.38785   4.41610   4.43566   4.55165   4.55971
 Alpha virt. eigenvalues --    4.57638   4.60240   4.76135   5.25684   5.31287
 Alpha virt. eigenvalues --    5.61390   5.75526   6.26534   6.99587   7.05655
 Alpha virt. eigenvalues --    7.28551  24.74369  24.93133  24.98908  25.09047
 Alpha virt. eigenvalues --   25.09448  25.20098  25.23516  25.32534  51.68316
 Alpha virt. eigenvalues --   68.77662
          Condensed to atoms (all electrons):
              1          2          3          4          5          6
     1  C    6.055495  -0.560971   0.260417  -0.161417   0.344042   0.195803
     2  C   -0.560971  13.284380  -2.920166  -4.448851  -0.960293   0.591321
     3  C    0.260417  -2.920166  12.857029  -0.330772  -0.462988  -1.093667
     4  C   -0.161417  -4.448851  -0.330772  12.481779  -1.043458   0.219481
     5  C    0.344042  -0.960293  -0.462988  -1.043458   7.696132   0.179044
     6  C    0.195803   0.591321  -1.093667   0.219481   0.179044   5.575725
     7  H    0.423089  -0.041896   0.015811  -0.006360  -0.005420  -0.018435
     8  H   -0.020685   0.393981  -0.015046  -0.012338   0.004411  -0.008635
     9  H   -0.000676  -0.017939  -0.007580   0.383945   0.000316  -0.011063
    10  H   -0.003991  -0.005572   0.016721  -0.062097   0.438587  -0.017320
    11  H    0.000022  -0.029457   0.022337  -0.036680  -0.001279   0.417415
    12  C   -0.205937   0.265116  -3.595135   0.346684   0.434695   0.131699
    13  C   -0.075044   0.093675   0.183302  -0.134219  -0.316405   0.007824
    14  H    0.000589   0.027175   0.018423  -0.067124  -0.014609  -0.000958
    15  H   -0.000003  -0.000717  -0.036176   0.014027   0.015397  -0.000450
    16  O    0.031277   0.150458  -0.092726  -0.164820  -0.014078  -0.004627
    17  F    0.001756   0.019860   0.088741  -0.090387   0.067034  -0.003320
              7          8          9         10         11         12
     1  C    0.423089  -0.020685  -0.000676  -0.003991   0.000022  -0.205937
     2  C   -0.041896   0.393981  -0.017939  -0.005572  -0.029457   0.265116
     3  C    0.015811  -0.015046  -0.007580   0.016721   0.022337  -3.595135
     4  C   -0.006360  -0.012338   0.383945  -0.062097  -0.036680   0.346684
     5  C   -0.005420   0.004411   0.000316   0.438587  -0.001279   0.434695
     6  C   -0.018435  -0.008635  -0.011063  -0.017320   0.417415   0.131699
     7  H    0.447777  -0.002876   0.000017  -0.000062  -0.003189   0.006159
     8  H   -0.002876   0.435387   0.000011   0.000014  -0.000049   0.036350
     9  H    0.000017   0.000011   0.446083  -0.002823  -0.000069   0.024522
    10  H   -0.000062   0.000014  -0.002823   0.447445  -0.003223   0.007340
    11  H   -0.003189  -0.000049  -0.000069  -0.003223   0.443347   0.002795
    12  C    0.006159   0.036350   0.024522   0.007340   0.002795   9.293947
    13  C    0.000010  -0.002707   0.012431  -0.000149  -0.000318  -1.003364
    14  H    0.000000  -0.000005  -0.000327  -0.000001   0.000000   0.007494
    15  H    0.000000   0.000039   0.000139   0.000000   0.000000  -0.014777
    16  O    0.000024   0.002167  -0.000051   0.000006   0.000003   0.322408
    17  F   -0.000002  -0.000035  -0.008832  -0.000027   0.000005  -0.157205
             13         14         15         16         17
     1  C   -0.075044   0.000589  -0.000003   0.031277   0.001756
     2  C    0.093675   0.027175  -0.000717   0.150458   0.019860
     3  C    0.183302   0.018423  -0.036176  -0.092726   0.088741
     4  C   -0.134219  -0.067124   0.014027  -0.164820  -0.090387
     5  C   -0.316405  -0.014609   0.015397  -0.014078   0.067034
     6  C    0.007824  -0.000958  -0.000450  -0.004627  -0.003320
     7  H    0.000010   0.000000   0.000000   0.000024  -0.000002
     8  H   -0.002707  -0.000005   0.000039   0.002167  -0.000035
     9  H    0.012431  -0.000327   0.000139  -0.000051  -0.008832
    10  H   -0.000149  -0.000001   0.000000   0.000006  -0.000027
    11  H   -0.000318   0.000000   0.000000   0.000003   0.000005
    12  C   -1.003364   0.007494  -0.014777   0.322408  -0.157205
    13  C    6.729995   0.415018   0.413464  -0.051474   0.110584
    14  H    0.415018   0.438807  -0.016742  -0.000912  -0.030434
    15  H    0.413464  -0.016742   0.459308  -0.000718  -0.038195
    16  O   -0.051474  -0.000912  -0.000718   8.237996   0.009503
    17  F    0.110584  -0.030434  -0.038195   0.009503   9.240121
 Mulliken atomic charges:
              1
     1  C   -0.283767
     2  C    0.159897
     3  C    1.091476
     4  C   -0.887393
     5  C   -0.361129
     6  C   -0.159836
     7  H    0.185353
     8  H    0.190014
     9  H    0.181897
    10  H    0.185150
    11  H    0.188340
    12  C    0.097210
    13  C   -0.382622
    14  H    0.223609
    15  H    0.205404
    16  O   -0.424436
    17  F   -0.209167
 Sum of Mulliken charges=   0.00000
 Atomic charges with hydrogens summed into heavy atoms:
              1
     1  C   -0.098413
     2  C    0.349911
     3  C    1.091476
     4  C   -0.705496
     5  C   -0.175979
     6  C    0.028504
     7  H    0.000000
     8  H    0.000000
     9  H    0.000000
    10  H    0.000000
    11  H    0.000000
    12  C    0.097210
    13  C    0.046391
    14  H    0.000000
    15  H    0.000000
    16  O   -0.424436
    17  F   -0.209167
 Sum of Mulliken charges=   0.00000
 Electronic spatial extent (au):  <R**2>=  1468.0169
 Charge=     0.0000 electrons
 Dipole moment (field-independent basis, Debye):
    X=    -1.6869    Y=    -2.2873    Z=     0.5406  Tot=     2.8930
 Quadrupole moment (field-independent basis, Debye-Ang):
   XX=   -46.4906   YY=   -63.0921   ZZ=   -60.6417
   XY=    -4.0034   XZ=     2.0959   YZ=    -5.6104
 Traceless Quadrupole moment (field-independent basis, Debye-Ang):
   XX=    10.2509   YY=    -6.3506   ZZ=    -3.9003
   XY=    -4.0034   XZ=     2.0959   YZ=    -5.6104
 Octapole moment (field-independent basis, Debye-Ang**2):
  XXX=     9.8335  YYY=   -20.7070  ZZZ=    -2.0338  XYY=   -22.6181
  XXY=   -12.1812  XXZ=    -1.0208  XZZ=    17.5129  YZZ=    -1.8419
  YYZ=    -1.0134  XYZ=    -3.3257
 Hexadecapole moment (field-independent basis, Debye-Ang**3):
 XXXX= -1080.5312 YYYY=  -525.4753 ZZZZ=   -99.3258 XXXY=   -26.6786
 XXXZ=     6.9272 YYYX=   -35.5661 YYYZ=   -17.2372 ZZZX=    -2.7844
 ZZZY=     6.9107 XXYY=  -318.3247 XXZZ=  -237.7505 YYZZ=  -107.7076
 XXYZ=   -21.5279 YYXZ=    -0.2429 ZZXY=    -6.6441
 N-N= 4.882083081329D+02 E-N=-2.107089300270D+03  KE= 4.808102575585D+02
 1|1|UNPC-UNK|SP|RMP2-FC|6-311+G(d,p)|C8H7F1O1|PCUSER|15-Oct-2017|0||# 
 MP2/6-311+G(D,P) SCRF=(SOLVENT=ETHANOL) GEOM=CONNECTIVITY||Title Card 
 Required||0,1|C|C,1,1.39556268|C,2,1.40568598,1,120.02279233|C,3,1.405
 60202,2,119.87823613,1,0.65802085,0|C,4,1.39861123,3,119.76782685,2,-1
 .46918199,0|C,5,1.39972925,4,120.26489517,3,1.81700468,0|H,1,1.0866279
 2,2,119.89057661,3,-179.58287899,0|H,2,1.08628034,1,121.1287868,6,-179
 .3082317,0|H,4,1.08504375,3,120.59388387,2,179.45528965,0|H,5,1.086560
 93,4,119.71061231,3,-179.34196181,0|H,6,1.08675481,5,120.0041944,4,179
 .29229459,0|C,3,1.49125451,2,117.97092773,1,-177.91255823,0|C,12,1.526
 72507,3,119.50850487,2,-163.57636581,0|H,13,1.09580871,12,109.71998443
 ,3,-97.98427916,0|H,13,1.09099932,12,108.15310582,3,142.11039062,0|O,1
 2,1.22355759,3,122.01827182,2,18.70650639,0|F,13,1.39011742,12,111.869
 81452,3,22.20111134,0||Version=x86-Win32-G03RevB.05|State=1-A|HF=-481.
 4484203|MP2=-482.9463011|RMSD=7.074e-009|PG=C01 [X(C8H7F1O1)]||@


 LET US PLACE AT THE END OF EVERY CHAPTER.....THE
 TWO LETTERS USED BY THE ROMAN JUDGES WHEN THEY DID
 NOT UNDERSTAND A PLEADING.
 N. L. -NON LIQUET- IT IS NOT CLEAR.
                                              -- VOLTAIRE
 Job cpu time:  0 days  0 hours  7 minutes  4.0 seconds.
 File lengths (MBytes):  RWF=   2056 Int=      0 D2E=      0 Chk=     17 Scr=      1
 Normal termination of Gaussian 03 at Sun Oct 15 18:05:39 2017.
