# Supplementary material for: Conformational preferences of α-fluoroketones may influence their reactivity
Source: Beilstein J Org Chem. 2017 Dec 29;13:2915–21. doi: 10.3762/bjoc.13.284 (PMC5753061; doi:10.3762/bjoc.13.284)
Supplement: File 2 — Details of computational conformational analysis. [file Beilstein_J_Org_Chem-13-2915-s002.zip › Computation/CH2F170.LOG]

 Entering Link 1 = C:\G03W\l1.exe PID=      6620.
  
 Copyright (c) 1988,1990,1992,1993,1995,1998,2003, Gaussian, Inc.
                  All Rights Reserved.
  
 This is the Gaussian(R) 03 program.  It is based on the
 the Gaussian(R) 98 system (copyright 1998, Gaussian, Inc.),
 the Gaussian(R) 94 system (copyright 1995, Gaussian, Inc.),
 the Gaussian 92(TM) system (copyright 1992, Gaussian, Inc.),
 the Gaussian 90(TM) system (copyright 1990, Gaussian, Inc.),
 the Gaussian 88(TM) system (copyright 1988, Gaussian, Inc.),
 the Gaussian 86(TM) system (copyright 1986, Carnegie Mellon
 University), and the Gaussian 82(TM) system (copyright 1983,
 Carnegie Mellon University). Gaussian is a federally registered
 trademark of Gaussian, Inc.
  
 This software contains proprietary and confidential information,
 including trade secrets, belonging to Gaussian, Inc.
  
 This software is provided under written license and may be
 used, copied, transmitted, or stored only in accord with that
 written license.
  
 The following legend is applicable only to US Government
 contracts under DFARS:
  
                    RESTRICTED RIGHTS LEGEND
  
 Use, duplication or disclosure by the US Government is subject
 to restrictions as set forth in subparagraph (c)(1)(ii) of the
 Rights in Technical Data and Computer Software clause at DFARS
 252.227-7013.
  
 Gaussian, Inc.
 Carnegie Office Park, Building 6, Pittsburgh, PA 15106 USA
  
 The following legend is applicable only to US Government
 contracts under FAR:
  
                    RESTRICTED RIGHTS LEGEND
  
 Use, reproduction and disclosure by the US Government is subject
 to restrictions as set forth in subparagraph (c) of the
 Commercial Computer Software - Restricted Rights clause at FAR
 52.227-19.
  
 Gaussian, Inc.
 Carnegie Office Park, Building 6, Pittsburgh, PA 15106 USA
  
  
 ---------------------------------------------------------------
 Warning -- This program may not be used in any manner that
 competes with the business of Gaussian, Inc. or will provide
 assistance to any competitor of Gaussian, Inc.  The licensee
 of this program is prohibited from giving any competitor of
 Gaussian, Inc. access to this program.  By using this program,
 the user acknowledges that Gaussian, Inc. is engaged in the
 business of creating and licensing software in the field of
 computational chemistry and represents and warrants to the
 licensee that it is not a competitor of Gaussian, Inc. and that
 it will not use this program in any manner prohibited above.
 ---------------------------------------------------------------
  

 Cite this work as:
 Gaussian 03, Revision B.05,
 M. J. Frisch, G. W. Trucks, H. B. Schlegel, G. E. Scuseria, 
 M. A. Robb, J. R. Cheeseman, J. A. Montgomery, Jr., T. Vreven, 
 K. N. Kudin, J. C. Burant, J. M. Millam, S. S. Iyengar, J. Tomasi, 
 V. Barone, B. Mennucci, M. Cossi, G. Scalmani, N. Rega, 
 G. A. Petersson, H. Nakatsuji, M. Hada, M. Ehara, K. Toyota, 
 R. Fukuda, J. Hasegawa, M. Ishida, T. Nakajima, Y. Honda, O. Kitao, 
 H. Nakai, M. Klene, X. Li, J. E. Knox, H. P. Hratchian, J. B. Cross, 
 C. Adamo, J. Jaramillo, R. Gomperts, R. E. Stratmann, O. Yazyev, 
 A. J. Austin, R. Cammi, C. Pomelli, J. W. Ochterski, P. Y. Ayala, 
 K. Morokuma, G. A. Voth, P. Salvador, J. J. Dannenberg, 
 V. G. Zakrzewski, S. Dapprich, A. D. Daniels, M. C. Strain, 
 O. Farkas, D. K. Malick, A. D. Rabuck, K. Raghavachari, 
 J. B. Foresman, J. V. Ortiz, Q. Cui, A. G. Baboul, S. Clifford, 
 J. Cioslowski, B. B. Stefanov, G. Liu, A. Liashenko, P. Piskorz, 
 I. Komaromi, R. L. Martin, D. J. Fox, T. Keith, M. A. Al-Laham, 
 C. Y. Peng, A. Nanayakkara, M. Challacombe, P. M. W. Gill, 
 B. Johnson, W. Chen, M. W. Wong, C. Gonzalez, and J. A. Pople, 
 Gaussian, Inc., Pittsburgh PA, 2003.
 
 **********************************************
 Gaussian 03:  x86-Win32-G03RevB.05  8-Nov-2003
                  03-Aug-2017 
 **********************************************
 %chk=CH2F.chk
 %mem=6MW
 %nproc=1
 Will use up to    1 processors via shared memory.
 Default route:  MaxDisk=2000MB
 ------------------------------------
 # mp2/6-311+g(d,p) geom=connectivity
 ------------------------------------
 1/38=1,57=2/1;
 2/17=6,18=5,40=1/2;
 3/5=4,6=6,7=111,11=9,16=1,25=1,30=1/1,2,3;
 4//1;
 5/5=2,38=5/2;
 8/10=2,27=262144000/1;
 9/16=-3,27=262144000/6;
 6/7=2,8=2,9=2,10=2/1;
 99/5=1,9=1/99;
 -------------------
 Title Card Required
 -------------------
 Symbolic Z-matrix:
 Charge =  0 Multiplicity = 1
 C
 C                    1    B1
 C                    2    B2       1    A1
 C                    3    B3       2    A2       1    D1       0
 C                    4    B4       3    A3       2    D2       0
 C                    5    B5       4    A4       3    D3       0
 H                    1    B6       2    A5       3    D4       0
 H                    2    B7       1    A6       6    D5       0
 H                    4    B8       3    A7       2    D6       0
 H                    5    B9       4    A8       3    D7       0
 H                    6    B10      5    A9       4    D8       0
 C                    3    B11      2    A10      1    D9       0
 C                    12   B12      3    A11      2    D10      0
 H                    13   B13      12   A12      3    D11      0
 H                    13   B14      12   A13      3    D12      0
 O                    12   B15      3    A14      2    D13      0
 F                    13   B16      12   A15      3    D14      0
       Variables:
  B1                    1.39556                  
  B2                    1.40569                  
  B3                    1.4056                   
  B4                    1.39861                  
  B5                    1.39973                  
  B6                    1.08663                  
  B7                    1.08628                  
  B8                    1.08504                  
  B9                    1.08656                  
  B10                   1.08675                  
  B11                   1.49125                  
  B12                   1.52673                  
  B13                   1.09581                  
  B14                   1.091                    
  B15                   1.22356                  
  B16                   1.39012                  
  A1                  120.02279                  
  A2                  119.87824                  
  A3                  119.76783                  
  A4                  120.2649                   
  A5                  119.89058                  
  A6                  121.12879                  
  A7                  120.59388                  
  A8                  119.71061                  
  A9                  120.00419                  
  A10                 117.97093                  
  A11                 119.5085                   
  A12                 109.71998                  
  A13                 108.15311                  
  A14                 122.01827                  
  A15                 111.86981                  
  D1                    0.65802                  
  D2                   -1.46918                  
  D3                    1.817                    
  D4                 -179.58288                  
  D5                 -179.30823                  
  D6                  179.45529                  
  D7                 -179.34196                  
  D8                  179.29229                  
  D9                 -177.91256                  
  D10                -163.57637                  
  D11                -107.98428                  
  D12                 132.11039                  
  D13                  18.70651                  
  D14                  12.20111                  
 
                          Input orientation:                          
 ---------------------------------------------------------------------
 Center     Atomic     Atomic              Coordinates (Angstroms)
 Number     Number      Type              X           Y           Z
 ---------------------------------------------------------------------
    1          6             0        0.000000    0.000000    0.000000
    2          6             0        0.000000    0.000000    1.395563
    3          6             0        1.217080    0.000000    2.098890
    4          6             0        2.433111    0.013997    1.394057
    5          6             0        2.425367   -0.003270   -0.004426
    6          6             0        1.212631    0.003949   -0.703326
    7          1             0       -0.942058    0.006858   -0.541516
    8          1             0       -0.929755   -0.014254    1.957130
    9          1             0        3.379206    0.023032    1.925229
   10          1             0        3.366068   -0.003266   -0.548206
   11          1             0        1.211674    0.002090   -1.790079
   12          6             0        1.164124   -0.047973    3.588432
   13          6             0        2.404027    0.325027    4.397383
   14          1             0        2.839261   -0.576196    4.843662
   15          1             0        2.101465    1.019744    5.182305
   16          8             0        0.165309   -0.418134    4.190464
   17          9             0        3.373798    0.932535    3.608141
 ---------------------------------------------------------------------
                    Distance matrix (angstroms):
                    1          2          3          4          5
     1  C    0.000000
     2  C    1.395563   0.000000
     3  C    2.426236   1.405686   0.000000
     4  C    2.804215   2.433152   1.405602   0.000000
     5  C    2.425373   2.800426   2.425677   1.398611   0.000000
     6  C    1.401840   2.424010   2.802222   2.426662   1.399729
     7  H    1.086628   2.154018   3.410816   3.890792   3.410003
     8  H    2.166796   1.086280   2.151557   3.409797   3.886472
     9  H    3.889224   3.420542   2.169211   1.085044   2.152689
    10  H    3.410419   3.886986   3.409586   2.154783   1.086561
    11  H    2.161606   3.408294   3.888973   3.410391   2.159082
    12  C    3.772841   2.483175   1.491255   2.535636   3.808065
    13  C    5.022147   3.859522   2.607212   3.019528   4.414086
    14  H    5.643976   4.503642   3.239945   3.523217   4.899338
    15  H    5.684393   4.449209   3.365927   3.933490   5.296570
    16  O    4.214517   2.830836   2.378180   3.626231   4.782999
    17  F    5.027009   4.140971   2.792650   2.575029   3.850441
                    6          7          8          9         10
     6  C    0.000000
     7  H    2.160758   0.000000
     8  H    3.415871   2.498765   0.000000
     9  H    3.406422   4.975782   4.309240   0.000000
    10  H    2.159029   4.308144   4.973019   2.473609   0.000000
    11  H    1.086755   2.489477   4.315966   4.301411   2.486703
    12  C    4.292346   4.636321   2.654545   2.770897   4.686398
    13  C    5.247832   5.974130   4.145364   2.674644   5.048975
    14  H    5.809610   6.605941   4.780515   3.027848   5.447753
    15  H    6.038421   6.561334   4.545240   3.637940   5.956889
    16  O    5.022372   4.878372   2.519933   3.956646   5.733408
    17  F    4.911381   6.058312   4.705615   1.912961   4.260399
                   11         12         13         14         15
    11  H    0.000000
    12  C    5.378954   0.000000
    13  C    6.309570   1.526725   0.000000
    14  H    6.854923   2.158867   1.095809   0.000000
    15  H    7.102217   2.135196   1.090999   1.790544   0.000000
    16  O    6.085915   1.223558   2.367902   2.757112   2.607670
    17  F    5.889082   2.417529   1.390117   2.022007   2.025940
                   16         17
    16  O    0.000000
    17  F    3.529562   0.000000
 Stoichiometry    C8H7FO
 Framework group  C1[X(C8H7FO)]
 Deg. of freedom    45
 Full point group                 C1      NOp   1
 Largest Abelian subgroup         C1      NOp   1
 Largest concise Abelian subgroup C1      NOp   1
                         Standard orientation:                         
 ---------------------------------------------------------------------
 Center     Atomic     Atomic              Coordinates (Angstroms)
 Number     Number      Type              X           Y           Z
 ---------------------------------------------------------------------
    1          6             0       -2.379564    0.937163   -0.234641
    2          6             0       -1.026099    1.276589   -0.211850
    3          6             0       -0.057760    0.289980    0.042857
    4          6             0       -0.454452   -1.040779    0.260646
    5          6             0       -1.813678   -1.370269    0.253176
    6          6             0       -2.776238   -0.388086   -0.007663
    7          1             0       -3.125854    1.700227   -0.438465
    8          1             0       -0.701042    2.300250   -0.374517
    9          1             0        0.283775   -1.813218    0.449537
   10          1             0       -2.119823   -2.397309    0.432281
   11          1             0       -3.830553   -0.651141   -0.023781
   12          6             0        1.371317    0.711747    0.103599
   13          6             0        2.471385   -0.341739   -0.000833
   14          1             0        2.948755   -0.475979    0.976354
   15          1             0        3.206033    0.004984   -0.729088
   16          8             0        1.696550    1.878552    0.276471
   17          9             0        1.972983   -1.571540   -0.415094
 ---------------------------------------------------------------------
 Rotational constants (GHZ):      2.4423399      1.0332156      0.7465067
 Standard basis: 6-311+G(d,p) (5D, 7F)
 There are   262 symmetry adapted basis functions of A   symmetry.
 Integral buffers will be    262144 words long.
 Raffenetti 1 integral format.
 Two-electron integral symmetry is turned on.
   262 basis functions,   416 primitive gaussians,   272 cartesian basis functions
    36 alpha electrons       36 beta electrons
       nuclear repulsion energy       489.0612801948 Hartrees.
 NAtoms=   17 NActive=   17 NUniq=   17 SFac= 1.00D+00 NAtFMM=   60 Big=F
 One-electron integrals computed using PRISM.
 NBasis=   262 RedAO= T  NBF=   262
 NBsUse=   262 1.00D-06 NBFU=   262
 Harris functional with IExCor=  205 diagonalized for initial guess.
 ExpMin= 4.38D-02 ExpMax= 1.14D+04 ExpMxC= 1.72D+03 IAcc=2 IRadAn=         4 AccDes= 0.00D+00
 HarFok:  IExCor= 205 AccDes= 0.00D+00 IRadAn=         4 IDoV=1
 ScaDFX=  1.000000  1.000000  1.000000  1.000000
 Initial guess orbital symmetries:
       Occupied  (A) (A) (A) (A) (A) (A) (A) (A) (A) (A) (A) (A)
                 (A) (A) (A) (A) (A) (A) (A) (A) (A) (A) (A) (A)
                 (A) (A) (A) (A) (A) (A) (A) (A) (A) (A) (A) (A)
       Virtual   (A) (A) (A) (A) (A) (A) (A) (A) (A) (A) (A) (A)
                 (A) (A) (A) (A) (A) (A) (A) (A) (A) (A) (A) (A)
                 (A) (A) (A) (A) (A) (A) (A) (A) (A) (A) (A) (A)
                 (A) (A) (A) (A) (A) (A) (A) (A) (A) (A) (A) (A)
                 (A) (A) (A) (A) (A) (A) (A) (A) (A) (A) (A) (A)
                 (A) (A) (A) (A) (A) (A) (A) (A) (A) (A) (A) (A)
                 (A) (A) (A) (A) (A) (A) (A) (A) (A) (A) (A) (A)
                 (A) (A) (A) (A) (A) (A) (A) (A) (A) (A) (A) (A)
                 (A) (A) (A) (A) (A) (A) (A) (A) (A) (A) (A) (A)
                 (A) (A) (A) (A) (A) (A) (A) (A) (A) (A) (A) (A)
                 (A) (A) (A) (A) (A) (A) (A) (A) (A) (A) (A) (A)
                 (A) (A) (A) (A) (A) (A) (A) (A) (A) (A) (A) (A)
                 (A) (A) (A) (A) (A) (A) (A) (A) (A) (A) (A) (A)
                 (A) (A) (A) (A) (A) (A) (A) (A) (A) (A) (A) (A)
                 (A) (A) (A) (A) (A) (A) (A) (A) (A) (A) (A) (A)
                 (A) (A) (A) (A) (A) (A) (A) (A) (A) (A) (A) (A)
                 (A) (A) (A) (A) (A) (A) (A) (A) (A) (A) (A) (A)
                 (A) (A) (A) (A) (A) (A) (A) (A) (A) (A) (A) (A)
                 (A) (A) (A) (A) (A) (A) (A) (A) (A) (A)
 The electronic state of the initial guess is 1-A.
 Requested convergence on RMS density matrix=1.00D-08 within 128 cycles.
 Requested convergence on MAX density matrix=1.00D-06.
 Requested convergence on             energy=1.00D-06.
 No special actions if energy rises.
 SCF Done:  E(RHF) =  -481.430682689     A.U. after   16 cycles
             Convg  =    0.8527D-08             -V/T =  2.0013
             S**2   =   0.0000
 ExpMin= 4.38D-02 ExpMax= 1.14D+04 ExpMxC= 1.72D+03 IAcc=3 IRadAn=         5 AccDes= 0.00D+00
 HarFok:  IExCor= 205 AccDes= 0.00D+00 IRadAn=         5 IDoV=1
 ScaDFX=  1.000000  1.000000  1.000000  1.000000
 Range of M.O.s used for correlation:    11   262
 NBasis=   262 NAE=    36 NBE=    36 NFC=    10 NFV=     0
 NROrb=    252 NOA=    26 NOB=    26 NVA=   226 NVB=   226

 **** Warning!!: The largest alpha MO coefficient is  0.18304112D+03

 Disk-based method using OVN memory for 13 occupieds at a time.
 Estimated scratch disk usage=   256778698 words.
 Actual    scratch disk usage=   256467914 words.
 JobTyp=1 Pass  1:  I=   1 to  13 NPSUse=  1 ParTrn=F ParDer=F DoDerP=F.
 JobTyp=1 Pass  2:  I=  14 to  26 NPSUse=  1 ParTrn=F ParDer=F DoDerP=F.
 Spin components of T(2) and E(2):
     alpha-alpha T2 =       0.6792786208D-01 E2=     -0.1999592665D+00
     alpha-beta  T2 =       0.3561978766D+00 E2=     -0.1101969982D+01
     beta-beta   T2 =       0.6792786208D-01 E2=     -0.1999592665D+00
 ANorm=    0.1221496460D+01
 E2 =    -0.1501888515D+01 EUMP2 =    -0.48293257120323D+03

 **********************************************************************

            Population analysis using the SCF density.

 **********************************************************************

 Orbital symmetries:
       Occupied  (A) (A) (A) (A) (A) (A) (A) (A) (A) (A) (A) (A)
                 (A) (A) (A) (A) (A) (A) (A) (A) (A) (A) (A) (A)
                 (A) (A) (A) (A) (A) (A) (A) (A) (A) (A) (A) (A)
       Virtual   (A) (A) (A) (A) (A) (A) (A) (A) (A) (A) (A) (A)
                 (A) (A) (A) (A) (A) (A) (A) (A) (A) (A) (A) (A)
                 (A) (A) (A) (A) (A) (A) (A) (A) (A) (A) (A) (A)
                 (A) (A) (A) (A) (A) (A) (A) (A) (A) (A) (A) (A)
                 (A) (A) (A) (A) (A) (A) (A) (A) (A) (A) (A) (A)
                 (A) (A) (A) (A) (A) (A) (A) (A) (A) (A) (A) (A)
                 (A) (A) (A) (A) (A) (A) (A) (A) (A) (A) (A) (A)
                 (A) (A) (A) (A) (A) (A) (A) (A) (A) (A) (A) (A)
                 (A) (A) (A) (A) (A) (A) (A) (A) (A) (A) (A) (A)
                 (A) (A) (A) (A) (A) (A) (A) (A) (A) (A) (A) (A)
                 (A) (A) (A) (A) (A) (A) (A) (A) (A) (A) (A) (A)
                 (A) (A) (A) (A) (A) (A) (A) (A) (A) (A) (A) (A)
                 (A) (A) (A) (A) (A) (A) (A) (A) (A) (A) (A) (A)
                 (A) (A) (A) (A) (A) (A) (A) (A) (A) (A) (A) (A)
                 (A) (A) (A) (A) (A) (A) (A) (A) (A) (A) (A) (A)
                 (A) (A) (A) (A) (A) (A) (A) (A) (A) (A) (A) (A)
                 (A) (A) (A) (A) (A) (A) (A) (A) (A) (A) (A) (A)
                 (A) (A) (A) (A) (A) (A) (A) (A) (A) (A) (A) (A)
                 (A) (A) (A) (A) (A) (A) (A) (A) (A) (A)
 The electronic state is 1-A.
 Alpha  occ. eigenvalues --  -26.30424 -20.56133 -11.35657 -11.33940 -11.25927
 Alpha  occ. eigenvalues --  -11.25823 -11.25666 -11.25574 -11.24943 -11.24868
 Alpha  occ. eigenvalues --   -1.61918  -1.40052  -1.16738  -1.05565  -1.02937
 Alpha  occ. eigenvalues --   -1.00835  -0.87524  -0.84515  -0.78516  -0.73597
 Alpha  occ. eigenvalues --   -0.72365  -0.71240  -0.69712  -0.65074  -0.63085
 Alpha  occ. eigenvalues --   -0.61565  -0.60120  -0.59281  -0.58547  -0.53000
 Alpha  occ. eigenvalues --   -0.52620  -0.50422  -0.49538  -0.43357  -0.35160
 Alpha  occ. eigenvalues --   -0.34724
 Alpha virt. eigenvalues --    0.05772   0.06241   0.07377   0.07870   0.08977
 Alpha virt. eigenvalues --    0.09466   0.09786   0.10355   0.11705   0.11803
 Alpha virt. eigenvalues --    0.12380   0.12962   0.14437   0.14669   0.15501
 Alpha virt. eigenvalues --    0.16353   0.17356   0.17604   0.19549   0.20427
 Alpha virt. eigenvalues --    0.21209   0.21598   0.22215   0.22855   0.23019
 Alpha virt. eigenvalues --    0.23949   0.24572   0.26453   0.26520   0.27710
 Alpha virt. eigenvalues --    0.28477   0.28951   0.29475   0.30367   0.30876
 Alpha virt. eigenvalues --    0.31514   0.32535   0.32686   0.33412   0.34395
 Alpha virt. eigenvalues --    0.34573   0.35613   0.36635   0.38315   0.40404
 Alpha virt. eigenvalues --    0.41536   0.42365   0.42803   0.45008   0.46154
 Alpha virt. eigenvalues --    0.46271   0.47000   0.48086   0.49478   0.50384
 Alpha virt. eigenvalues --    0.51768   0.53416   0.56444   0.62466   0.63949
 Alpha virt. eigenvalues --    0.66034   0.67038   0.68872   0.70213   0.71778
 Alpha virt. eigenvalues --    0.72073   0.72347   0.73762   0.75544   0.78347
 Alpha virt. eigenvalues --    0.79797   0.81572   0.83229   0.83382   0.84233
 Alpha virt. eigenvalues --    0.85411   0.86564   0.87352   0.88239   0.90258
 Alpha virt. eigenvalues --    0.91078   0.91556   0.92786   0.94432   0.95867
 Alpha virt. eigenvalues --    0.98979   0.99782   1.01163   1.02885   1.06018
 Alpha virt. eigenvalues --    1.06929   1.08033   1.08923   1.12291   1.14615
 Alpha virt. eigenvalues --    1.15642   1.16790   1.23080   1.24404   1.24655
 Alpha virt. eigenvalues --    1.26722   1.31542   1.33789   1.35675   1.37732
 Alpha virt. eigenvalues --    1.40986   1.43295   1.47033   1.48643   1.52681
 Alpha virt. eigenvalues --    1.58470   1.60605   1.64626   1.65408   1.66268
 Alpha virt. eigenvalues --    1.71597   1.74368   1.75369   1.76598   1.77440
 Alpha virt. eigenvalues --    1.78367   1.81114   1.82236   1.83808   1.87161
 Alpha virt. eigenvalues --    1.88532   1.90458   1.91656   1.94852   1.95783
 Alpha virt. eigenvalues --    1.98673   2.00924   2.01917   2.02633   2.05898
 Alpha virt. eigenvalues --    2.07025   2.10572   2.14423   2.19191   2.21374
 Alpha virt. eigenvalues --    2.21747   2.22436   2.23648   2.24926   2.27056
 Alpha virt. eigenvalues --    2.29008   2.30634   2.34890   2.37690   2.40111
 Alpha virt. eigenvalues --    2.42684   2.46301   2.49656   2.55060   2.61297
 Alpha virt. eigenvalues --    2.65327   2.72090   2.73514   2.74761   2.76488
 Alpha virt. eigenvalues --    2.80465   2.84238   2.85533   2.94419   2.97056
 Alpha virt. eigenvalues --    2.97705   2.99738   3.01359   3.03959   3.04734
 Alpha virt. eigenvalues --    3.05403   3.08096   3.13334   3.14231   3.18532
 Alpha virt. eigenvalues --    3.19284   3.20899   3.23408   3.25646   3.27241
 Alpha virt. eigenvalues --    3.28485   3.30208   3.34362   3.46062   3.47501
 Alpha virt. eigenvalues --    3.55208   3.61091   3.61258   3.72558   3.75742
 Alpha virt. eigenvalues --    3.78623   3.88078   3.90635   3.92012   3.98892
 Alpha virt. eigenvalues --    4.01865   4.05321   4.12321   4.26178   4.28945
 Alpha virt. eigenvalues --    4.39353   4.40980   4.43046   4.54594   4.55778
 Alpha virt. eigenvalues --    4.58001   4.60000   4.75956   5.25608   5.31616
 Alpha virt. eigenvalues --    5.62377   5.76649   6.27440   6.99013   7.07643
 Alpha virt. eigenvalues --    7.30126  24.74132  24.93167  24.99547  25.08779
 Alpha virt. eigenvalues --   25.09186  25.19849  25.23177  25.32182  51.69253
 Alpha virt. eigenvalues --   68.77900
          Condensed to atoms (all electrons):
              1          2          3          4          5          6
     1  C    6.106015  -0.656971   0.437979  -0.261813   0.436151   0.106775
     2  C   -0.656971  13.587166  -3.444916  -4.218158  -1.020335   0.783811
     3  C    0.437979  -3.444916  14.187994  -0.309865  -0.646567  -1.262556
     4  C   -0.261813  -4.218158  -0.309865  13.344696  -2.027379   0.272554
     5  C    0.436151  -1.020335  -0.646567  -2.027379   8.635546   0.068075
     6  C    0.106775   0.783811  -1.262556   0.272554   0.068075   5.696324
     7  H    0.398667  -0.028774   0.012534  -0.005294  -0.010934  -0.005044
     8  H   -0.037320   0.374537  -0.002856  -0.012741   0.005441  -0.011699
     9  H   -0.000275  -0.020808  -0.008173   0.355353   0.026835  -0.009107
    10  H   -0.012116  -0.000830   0.013981  -0.045857   0.407082  -0.003022
    11  H    0.017418  -0.041954   0.030230  -0.045712   0.016039   0.390994
    12  C   -0.296810   0.255617  -4.213228   0.256352   0.733417   0.121623
    13  C   -0.054754   0.074416   0.098533  -0.138052  -0.371883   0.008649
    14  H    0.001894   0.024932   0.051122  -0.078807  -0.015010  -0.001718
    15  H   -0.000700   0.005533  -0.067935   0.013323   0.017805  -0.000286
    16  O    0.034748   0.186476  -0.086877  -0.185029  -0.018391  -0.002893
    17  F    0.002924   0.016014   0.052722  -0.093591   0.096182  -0.006394
              7          8          9         10         11         12
     1  C    0.398667  -0.037320  -0.000275  -0.012116   0.017418  -0.296810
     2  C   -0.028774   0.374537  -0.020808  -0.000830  -0.041954   0.255617
     3  C    0.012534  -0.002856  -0.008173   0.013981   0.030230  -4.213228
     4  C   -0.005294  -0.012741   0.355353  -0.045857  -0.045712   0.256352
     5  C   -0.010934   0.005441   0.026835   0.407082   0.016039   0.733417
     6  C   -0.005044  -0.011699  -0.009107  -0.003022   0.390994   0.121623
     7  H    0.496410  -0.003837   0.000028  -0.000102  -0.004506   0.007118
     8  H   -0.003837   0.461368   0.000002   0.000023  -0.000077   0.057453
     9  H    0.000028   0.000002   0.474822  -0.003905  -0.000114   0.027563
    10  H   -0.000102   0.000023  -0.003905   0.497596  -0.004543   0.009502
    11  H   -0.004506  -0.000077  -0.000114  -0.004543   0.495774   0.003222
    12  C    0.007118   0.057453   0.027563   0.009502   0.003222   9.937998
    13  C   -0.000004   0.001654   0.016038   0.000179  -0.000377  -1.067978
    14  H    0.000000   0.000001  -0.000220  -0.000003   0.000000  -0.023668
    15  H    0.000000   0.000020  -0.000048   0.000000   0.000000   0.032744
    16  O    0.000049   0.001556  -0.000053   0.000004   0.000006   0.285462
    17  F   -0.000003  -0.000077  -0.019064   0.000008   0.000010  -0.083220
             13         14         15         16         17
     1  C   -0.054754   0.001894  -0.000700   0.034748   0.002924
     2  C    0.074416   0.024932   0.005533   0.186476   0.016014
     3  C    0.098533   0.051122  -0.067935  -0.086877   0.052722
     4  C   -0.138052  -0.078807   0.013323  -0.185029  -0.093591
     5  C   -0.371883  -0.015010   0.017805  -0.018391   0.096182
     6  C    0.008649  -0.001718  -0.000286  -0.002893  -0.006394
     7  H   -0.000004   0.000000   0.000000   0.000049  -0.000003
     8  H    0.001654   0.000001   0.000020   0.001556  -0.000077
     9  H    0.016038  -0.000220  -0.000048  -0.000053  -0.019064
    10  H    0.000179  -0.000003   0.000000   0.000004   0.000008
    11  H   -0.000377   0.000000   0.000000   0.000006   0.000010
    12  C   -1.067978  -0.023668   0.032744   0.285462  -0.083220
    13  C    6.946982   0.426844   0.387648  -0.035565   0.032782
    14  H    0.426844   0.479396  -0.020785  -0.001700  -0.032903
    15  H    0.387648  -0.020785   0.486457  -0.001496  -0.036981
    16  O   -0.035565  -0.001700  -0.001496   8.151562   0.009555
    17  F    0.032782  -0.032903  -0.036981   0.009555   9.250804
 Mulliken atomic charges:
              1
     1  C   -0.221810
     2  C    0.124243
     3  C    1.157878
     4  C   -0.819980
     5  C   -0.332075
     6  C   -0.146086
     7  H    0.143694
     8  H    0.166552
     9  H    0.161127
    10  H    0.142003
    11  H    0.143591
    12  C   -0.043166
    13  C   -0.325111
    14  H    0.190626
    15  H    0.184699
    16  O   -0.337413
    17  F   -0.188770
 Sum of Mulliken charges=   0.00000
 Atomic charges with hydrogens summed into heavy atoms:
              1
     1  C   -0.078117
     2  C    0.290796
     3  C    1.157878
     4  C   -0.658854
     5  C   -0.190072
     6  C   -0.002496
     7  H    0.000000
     8  H    0.000000
     9  H    0.000000
    10  H    0.000000
    11  H    0.000000
    12  C   -0.043166
    13  C    0.050214
    14  H    0.000000
    15  H    0.000000
    16  O   -0.337413
    17  F   -0.188770
 Sum of Mulliken charges=   0.00000
 Electronic spatial extent (au):  <R**2>=  1464.0374
 Charge=     0.0000 electrons
 Dipole moment (field-independent basis, Debye):
    X=    -0.9973    Y=    -1.6184    Z=     0.1120  Tot=     1.9043
 Quadrupole moment (field-independent basis, Debye-Ang):
   XX=   -48.7869   YY=   -62.8581   ZZ=   -60.5134
   XY=    -3.4217   XZ=     0.9323   YZ=    -4.3065
 Traceless Quadrupole moment (field-independent basis, Debye-Ang):
   XX=     8.5992   YY=    -5.4719   ZZ=    -3.1272
   XY=    -3.4217   XZ=     0.9323   YZ=    -4.3065
 Octapole moment (field-independent basis, Debye-Ang**2):
  XXX=    17.1995  YYY=   -16.6606  ZZZ=    -2.0152  XYY=   -18.7040
  XXY=    -9.9385  XXZ=    -2.1538  XZZ=    18.1402  YZZ=    -1.6347
  YYZ=    -1.2512  XYZ=    -2.6211
 Hexadecapole moment (field-independent basis, Debye-Ang**3):
 XXXX= -1122.3193 YYYY=  -530.0170 ZZZZ=   -92.4241 XXXY=   -26.2037
 XXXZ=     1.5235 YYYX=   -31.6208 YYYZ=   -12.7463 ZZZX=    -3.4016
 ZZZY=     7.2457 XXYY=  -321.4074 XXZZ=  -235.5320 YYZZ=  -107.8990
 XXYZ=   -15.8277 YYXZ=    -0.7936 ZZXY=    -6.1668
 N-N= 4.890612801948D+02 E-N=-2.108583880121D+03  KE= 4.808192310113D+02
 1|1|UNPC-UNK|SP|RMP2-FC|6-311+G(d,p)|C8H7F1O1|PCUSER|03-Aug-2017|0||# 
 MP2/6-311+G(D,P) GEOM=CONNECTIVITY||Title Card Required||0,1|C|C,1,1.3
 9556268|C,2,1.40568598,1,120.02279233|C,3,1.40560202,2,119.87823613,1,
 0.65802085,0|C,4,1.39861123,3,119.76782685,2,-1.46918199,0|C,5,1.39972
 925,4,120.26489517,3,1.81700468,0|H,1,1.08662792,2,119.89057661,3,-179
 .58287899,0|H,2,1.08628034,1,121.1287868,6,-179.3082317,0|H,4,1.085043
 75,3,120.59388387,2,179.45528965,0|H,5,1.08656093,4,119.71061231,3,-17
 9.34196181,0|H,6,1.08675481,5,120.0041944,4,179.29229459,0|C,3,1.49125
 451,2,117.97092773,1,-177.91255823,0|C,12,1.52672507,3,119.50850487,2,
 -163.57636581,0|H,13,1.09580871,12,109.71998443,3,-107.98427916,0|H,13
 ,1.09099932,12,108.15310582,3,132.11039062,0|O,12,1.22355759,3,122.018
 27182,2,18.70650639,0|F,13,1.39011742,12,111.86981452,3,12.20111134,0|
 |Version=x86-Win32-G03RevB.05|State=1-A|HF=-481.4306827|MP2=-482.93257
 12|RMSD=8.527e-009|PG=C01 [X(C8H7F1O1)]||@


 EDUCATION IS NOT TRAINING BUT RATHER THE PROCESS THAT EQUIPS YOU TO
 ENTERTAIN YOURSELF, A FRIEND, OR AN IDEA.  -- WALLACE STERLING
 Job cpu time:  0 days  0 hours  6 minutes 41.0 seconds.
 File lengths (MBytes):  RWF=   2003 Int=      0 D2E=      0 Chk=     17 Scr=      1
 Normal termination of Gaussian 03 at Thu Aug 03 13:17:59 2017.
