# Supplementary material for: Conformational preferences of α-fluoroketones may influence their reactivity
Source: Beilstein J Org Chem. 2017 Dec 29;13:2915–21. doi: 10.3762/bjoc.13.284 (PMC5753061; doi:10.3762/bjoc.13.284)
Supplement: File 2 — Details of computational conformational analysis. [file Beilstein_J_Org_Chem-13-2915-s002.zip › Computation/CH2F170_EtOH.out]

 Entering Link 1 = C:\G03W\l1.exe PID=      3548.
  
 Copyright (c) 1988,1990,1992,1993,1995,1998,2003, Gaussian, Inc.
                  All Rights Reserved.
  
 This is the Gaussian(R) 03 program.  It is based on the
 the Gaussian(R) 98 system (copyright 1998, Gaussian, Inc.),
 the Gaussian(R) 94 system (copyright 1995, Gaussian, Inc.),
 the Gaussian 92(TM) system (copyright 1992, Gaussian, Inc.),
 the Gaussian 90(TM) system (copyright 1990, Gaussian, Inc.),
 the Gaussian 88(TM) system (copyright 1988, Gaussian, Inc.),
 the Gaussian 86(TM) system (copyright 1986, Carnegie Mellon
 University), and the Gaussian 82(TM) system (copyright 1983,
 Carnegie Mellon University). Gaussian is a federally registered
 trademark of Gaussian, Inc.
  
 This software contains proprietary and confidential information,
 including trade secrets, belonging to Gaussian, Inc.
  
 This software is provided under written license and may be
 used, copied, transmitted, or stored only in accord with that
 written license.
  
 The following legend is applicable only to US Government
 contracts under DFARS:
  
                    RESTRICTED RIGHTS LEGEND
  
 Use, duplication or disclosure by the US Government is subject
 to restrictions as set forth in subparagraph (c)(1)(ii) of the
 Rights in Technical Data and Computer Software clause at DFARS
 252.227-7013.
  
 Gaussian, Inc.
 Carnegie Office Park, Building 6, Pittsburgh, PA 15106 USA
  
 The following legend is applicable only to US Government
 contracts under FAR:
  
                    RESTRICTED RIGHTS LEGEND
  
 Use, reproduction and disclosure by the US Government is subject
 to restrictions as set forth in subparagraph (c) of the
 Commercial Computer Software - Restricted Rights clause at FAR
 52.227-19.
  
 Gaussian, Inc.
 Carnegie Office Park, Building 6, Pittsburgh, PA 15106 USA
  
  
 ---------------------------------------------------------------
 Warning -- This program may not be used in any manner that
 competes with the business of Gaussian, Inc. or will provide
 assistance to any competitor of Gaussian, Inc.  The licensee
 of this program is prohibited from giving any competitor of
 Gaussian, Inc. access to this program.  By using this program,
 the user acknowledges that Gaussian, Inc. is engaged in the
 business of creating and licensing software in the field of
 computational chemistry and represents and warrants to the
 licensee that it is not a competitor of Gaussian, Inc. and that
 it will not use this program in any manner prohibited above.
 ---------------------------------------------------------------
  

 Cite this work as:
 Gaussian 03, Revision B.05,
 M. J. Frisch, G. W. Trucks, H. B. Schlegel, G. E. Scuseria, 
 M. A. Robb, J. R. Cheeseman, J. A. Montgomery, Jr., T. Vreven, 
 K. N. Kudin, J. C. Burant, J. M. Millam, S. S. Iyengar, J. Tomasi, 
 V. Barone, B. Mennucci, M. Cossi, G. Scalmani, N. Rega, 
 G. A. Petersson, H. Nakatsuji, M. Hada, M. Ehara, K. Toyota, 
 R. Fukuda, J. Hasegawa, M. Ishida, T. Nakajima, Y. Honda, O. Kitao, 
 H. Nakai, M. Klene, X. Li, J. E. Knox, H. P. Hratchian, J. B. Cross, 
 C. Adamo, J. Jaramillo, R. Gomperts, R. E. Stratmann, O. Yazyev, 
 A. J. Austin, R. Cammi, C. Pomelli, J. W. Ochterski, P. Y. Ayala, 
 K. Morokuma, G. A. Voth, P. Salvador, J. J. Dannenberg, 
 V. G. Zakrzewski, S. Dapprich, A. D. Daniels, M. C. Strain, 
 O. Farkas, D. K. Malick, A. D. Rabuck, K. Raghavachari, 
 J. B. Foresman, J. V. Ortiz, Q. Cui, A. G. Baboul, S. Clifford, 
 J. Cioslowski, B. B. Stefanov, G. Liu, A. Liashenko, P. Piskorz, 
 I. Komaromi, R. L. Martin, D. J. Fox, T. Keith, M. A. Al-Laham, 
 C. Y. Peng, A. Nanayakkara, M. Challacombe, P. M. W. Gill, 
 B. Johnson, W. Chen, M. W. Wong, C. Gonzalez, and J. A. Pople, 
 Gaussian, Inc., Pittsburgh PA, 2003.
 
 **********************************************
 Gaussian 03:  x86-Win32-G03RevB.05  8-Nov-2003
                  14-Oct-2017 
 **********************************************
 %chk=CH2F.chk
 %mem=6MW
 %nproc=1
 Will use up to    1 processors via shared memory.
 Default route:  MaxDisk=2000MB
 -----------------------------------------------------------
 # mp2/6-311+g(d,p) scrf=(solvent=ethanol) geom=connectivity
 -----------------------------------------------------------
 1/38=1,57=2/1;
 2/17=6,18=5,40=1/2;
 3/5=4,6=6,7=111,11=9,16=1,25=1,30=1,70=2201,72=4/1,2,3;
 4//1;
 5/5=2,38=5,53=4/2;
 8/10=2,27=262144000/1;
 9/16=-3,27=262144000/6;
 6/7=2,8=2,9=2,10=2/1;
 99/5=1,9=1/99;
 -------------------
 Title Card Required
 -------------------
 Symbolic Z-matrix:
 Charge =  0 Multiplicity = 1
 C
 C                    1    B1
 C                    2    B2       1    A1
 C                    3    B3       2    A2       1    D1       0
 C                    4    B4       3    A3       2    D2       0
 C                    5    B5       4    A4       3    D3       0
 H                    1    B6       2    A5       3    D4       0
 H                    2    B7       1    A6       6    D5       0
 H                    4    B8       3    A7       2    D6       0
 H                    5    B9       4    A8       3    D7       0
 H                    6    B10      5    A9       4    D8       0
 C                    3    B11      2    A10      1    D9       0
 C                    12   B12      3    A11      2    D10      0
 H                    13   B13      12   A12      3    D11      0
 H                    13   B14      12   A13      3    D12      0
 O                    12   B15      3    A14      2    D13      0
 F                    13   B16      12   A15      3    D14      0
       Variables:
  B1                    1.39556                  
  B2                    1.40569                  
  B3                    1.4056                   
  B4                    1.39861                  
  B5                    1.39973                  
  B6                    1.08663                  
  B7                    1.08628                  
  B8                    1.08504                  
  B9                    1.08656                  
  B10                   1.08675                  
  B11                   1.49125                  
  B12                   1.52673                  
  B13                   1.09581                  
  B14                   1.091                    
  B15                   1.22356                  
  B16                   1.39012                  
  A1                  120.02279                  
  A2                  119.87824                  
  A3                  119.76783                  
  A4                  120.2649                   
  A5                  119.89058                  
  A6                  121.12879                  
  A7                  120.59388                  
  A8                  119.71061                  
  A9                  120.00419                  
  A10                 117.97093                  
  A11                 119.5085                   
  A12                 109.71998                  
  A13                 108.15311                  
  A14                 122.01827                  
  A15                 111.86981                  
  D1                    0.65802                  
  D2                   -1.46918                  
  D3                    1.817                    
  D4                 -179.58288                  
  D5                 -179.30823                  
  D6                  179.45529                  
  D7                 -179.34196                  
  D8                  179.29229                  
  D9                 -177.91256                  
  D10                -163.57637                  
  D11                -107.98428                  
  D12                 132.11039                  
  D13                  18.70651                  
  D14                  12.20111                  
 
                          Input orientation:                          
 ---------------------------------------------------------------------
 Center     Atomic     Atomic              Coordinates (Angstroms)
 Number     Number      Type              X           Y           Z
 ---------------------------------------------------------------------
    1          6             0        0.000000    0.000000    0.000000
    2          6             0        0.000000    0.000000    1.395563
    3          6             0        1.217080    0.000000    2.098890
    4          6             0        2.433111    0.013997    1.394057
    5          6             0        2.425367   -0.003270   -0.004426
    6          6             0        1.212631    0.003949   -0.703326
    7          1             0       -0.942058    0.006858   -0.541516
    8          1             0       -0.929755   -0.014254    1.957130
    9          1             0        3.379206    0.023032    1.925229
   10          1             0        3.366068   -0.003266   -0.548206
   11          1             0        1.211674    0.002090   -1.790079
   12          6             0        1.164124   -0.047973    3.588432
   13          6             0        2.404027    0.325027    4.397383
   14          1             0        2.839261   -0.576196    4.843662
   15          1             0        2.101465    1.019744    5.182305
   16          8             0        0.165309   -0.418134    4.190464
   17          9             0        3.373798    0.932535    3.608141
 ---------------------------------------------------------------------
                    Distance matrix (angstroms):
                    1          2          3          4          5
     1  C    0.000000
     2  C    1.395563   0.000000
     3  C    2.426236   1.405686   0.000000
     4  C    2.804215   2.433152   1.405602   0.000000
     5  C    2.425373   2.800426   2.425677   1.398611   0.000000
     6  C    1.401840   2.424010   2.802222   2.426662   1.399729
     7  H    1.086628   2.154018   3.410816   3.890792   3.410003
     8  H    2.166796   1.086280   2.151557   3.409797   3.886472
     9  H    3.889224   3.420542   2.169211   1.085044   2.152689
    10  H    3.410419   3.886986   3.409586   2.154783   1.086561
    11  H    2.161606   3.408294   3.888973   3.410391   2.159082
    12  C    3.772841   2.483175   1.491255   2.535636   3.808065
    13  C    5.022147   3.859522   2.607212   3.019528   4.414086
    14  H    5.643976   4.503642   3.239945   3.523217   4.899338
    15  H    5.684393   4.449209   3.365927   3.933490   5.296570
    16  O    4.214517   2.830836   2.378180   3.626231   4.782999
    17  F    5.027009   4.140971   2.792650   2.575029   3.850441
                    6          7          8          9         10
     6  C    0.000000
     7  H    2.160758   0.000000
     8  H    3.415871   2.498765   0.000000
     9  H    3.406422   4.975782   4.309240   0.000000
    10  H    2.159029   4.308144   4.973019   2.473609   0.000000
    11  H    1.086755   2.489477   4.315966   4.301411   2.486703
    12  C    4.292346   4.636321   2.654545   2.770897   4.686398
    13  C    5.247832   5.974130   4.145364   2.674644   5.048975
    14  H    5.809610   6.605941   4.780515   3.027848   5.447753
    15  H    6.038421   6.561334   4.545240   3.637940   5.956889
    16  O    5.022372   4.878372   2.519933   3.956646   5.733408
    17  F    4.911381   6.058312   4.705615   1.912961   4.260399
                   11         12         13         14         15
    11  H    0.000000
    12  C    5.378954   0.000000
    13  C    6.309570   1.526725   0.000000
    14  H    6.854923   2.158867   1.095809   0.000000
    15  H    7.102217   2.135196   1.090999   1.790544   0.000000
    16  O    6.085915   1.223558   2.367902   2.757112   2.607670
    17  F    5.889082   2.417529   1.390117   2.022007   2.025940
                   16         17
    16  O    0.000000
    17  F    3.529562   0.000000
 Stoichiometry    C8H7FO
 Framework group  C1[X(C8H7FO)]
 Deg. of freedom    45
 Full point group                 C1      NOp   1
 Largest Abelian subgroup         C1      NOp   1
 Largest concise Abelian subgroup C1      NOp   1
                         Standard orientation:                         
 ---------------------------------------------------------------------
 Center     Atomic     Atomic              Coordinates (Angstroms)
 Number     Number      Type              X           Y           Z
 ---------------------------------------------------------------------
    1          6             0       -2.379564    0.937163   -0.234641
    2          6             0       -1.026099    1.276589   -0.211850
    3          6             0       -0.057760    0.289980    0.042857
    4          6             0       -0.454452   -1.040779    0.260646
    5          6             0       -1.813678   -1.370269    0.253176
    6          6             0       -2.776238   -0.388086   -0.007663
    7          1             0       -3.125854    1.700227   -0.438465
    8          1             0       -0.701042    2.300250   -0.374517
    9          1             0        0.283775   -1.813218    0.449537
   10          1             0       -2.119823   -2.397309    0.432281
   11          1             0       -3.830553   -0.651141   -0.023781
   12          6             0        1.371317    0.711747    0.103599
   13          6             0        2.471385   -0.341739   -0.000833
   14          1             0        2.948755   -0.475979    0.976354
   15          1             0        3.206033    0.004984   -0.729088
   16          8             0        1.696550    1.878552    0.276471
   17          9             0        1.972983   -1.571540   -0.415094
 ---------------------------------------------------------------------
 Rotational constants (GHZ):      2.4423399      1.0332156      0.7465067
 Standard basis: 6-311+G(d,p) (5D, 7F)
 There are   262 symmetry adapted basis functions of A   symmetry.
 Integral buffers will be    262144 words long.
 Raffenetti 1 integral format.
 Two-electron integral symmetry is turned on.
   262 basis functions,   416 primitive gaussians,   272 cartesian basis functions
    36 alpha electrons       36 beta electrons
       nuclear repulsion energy       489.0612801948 Hartrees.
 NAtoms=   17 NActive=   17 NUniq=   17 SFac= 1.00D+00 NAtFMM=   60 Big=F
 ------------------------------------------------------------------------------
 United Atom Topological Model (UA0  parameters set).
  Nord Group  Hybr  Charge Alpha Radius          Bonded to
    1   CH    *     0.00   1.00  2.125   C2   [s]  C6   [s]
    2   CH    *     0.00   1.00  2.125   C1   [s]  C3   [s]
    3   C     *     0.00   1.00  1.925   C2   [s]  C4   [s]  C12  [s]
    4   CH    *     0.00   1.00  2.125   C3   [s]  C5   [s]
    5   CH    *     0.00   1.00  2.125   C4   [s]  C6   [s]
    6   CH    *     0.00   1.00  2.125   C1   [s]  C5   [s]
   12   C     *     0.00   1.00  1.925   C3   [s]  C13  [s]  O16  [d]
   13   CH2   *     0.00   1.00  2.325   C12  [s]  F17  [s]
   16   O     *     0.00   1.00  1.750   C12  [d]
   17   F     *     0.00   1.00  1.682   C13  [s]
 ------------------------------------------------------------------------------
 Polarizable Continuum Model (PCM)
 =================================
 Model                : PCM.
 Atomic radii         : UA0 (Simple United Atom Topological Model).
 Polarization charges : Total charges.
 Charge compensation  : None.
 Solution method      : Matrix inversion.
 Cavity               : GePol (RMin=0.200 OFac=0.890).
                        Default sphere list used, NSphG=   10.
                        Tesserae with average area of 0.200 Ang**2.
 Solvent              : Ethanol, Eps=  24.550000.
 ------------------------------------------------------------------------------
 One-electron integrals computed using PRISM.
 NBasis=   262 RedAO= T  NBF=   262
 NBsUse=   262 1.00D-06 NBFU=   262
 Harris functional with IExCor=  205 diagonalized for initial guess.
 ExpMin= 4.38D-02 ExpMax= 1.14D+04 ExpMxC= 1.72D+03 IAcc=2 IRadAn=         4 AccDes= 0.00D+00
 HarFok:  IExCor= 205 AccDes= 0.00D+00 IRadAn=         4 IDoV=1
 ScaDFX=  1.000000  1.000000  1.000000  1.000000
 Initial guess orbital symmetries:
       Occupied  (A) (A) (A) (A) (A) (A) (A) (A) (A) (A) (A) (A)
                 (A) (A) (A) (A) (A) (A) (A) (A) (A) (A) (A) (A)
                 (A) (A) (A) (A) (A) (A) (A) (A) (A) (A) (A) (A)
       Virtual   (A) (A) (A) (A) (A) (A) (A) (A) (A) (A) (A) (A)
                 (A) (A) (A) (A) (A) (A) (A) (A) (A) (A) (A) (A)
                 (A) (A) (A) (A) (A) (A) (A) (A) (A) (A) (A) (A)
                 (A) (A) (A) (A) (A) (A) (A) (A) (A) (A) (A) (A)
                 (A) (A) (A) (A) (A) (A) (A) (A) (A) (A) (A) (A)
                 (A) (A) (A) (A) (A) (A) (A) (A) (A) (A) (A) (A)
                 (A) (A) (A) (A) (A) (A) (A) (A) (A) (A) (A) (A)
                 (A) (A) (A) (A) (A) (A) (A) (A) (A) (A) (A) (A)
                 (A) (A) (A) (A) (A) (A) (A) (A) (A) (A) (A) (A)
                 (A) (A) (A) (A) (A) (A) (A) (A) (A) (A) (A) (A)
                 (A) (A) (A) (A) (A) (A) (A) (A) (A) (A) (A) (A)
                 (A) (A) (A) (A) (A) (A) (A) (A) (A) (A) (A) (A)
                 (A) (A) (A) (A) (A) (A) (A) (A) (A) (A) (A) (A)
                 (A) (A) (A) (A) (A) (A) (A) (A) (A) (A) (A) (A)
                 (A) (A) (A) (A) (A) (A) (A) (A) (A) (A) (A) (A)
                 (A) (A) (A) (A) (A) (A) (A) (A) (A) (A) (A) (A)
                 (A) (A) (A) (A) (A) (A) (A) (A) (A) (A) (A) (A)
                 (A) (A) (A) (A) (A) (A) (A) (A) (A) (A) (A) (A)
                 (A) (A) (A) (A) (A) (A) (A) (A) (A) (A)
 The electronic state of the initial guess is 1-A.
 Requested convergence on RMS density matrix=1.00D-08 within 128 cycles.
 Requested convergence on MAX density matrix=1.00D-06.
 Requested convergence on             energy=1.00D-06.
 No special actions if energy rises.
 Error on total polarization charges =  0.01910
 SCF Done:  E(RHF) =  -481.444915533     A.U. after   16 cycles
             Convg  =    0.7837D-08             -V/T =  2.0013
             S**2   =   0.0000
 --------------------------------------------------------------------
 Variational PCM results
 =======================
 <psi(f)|   H    |psi(f)>                     (a.u.) =    -481.428720
 <psi(f)|H+V(f)/2|psi(f)>                     (a.u.) =    -481.444916
 Total free energy in solution:
  with all non electrostatic terms            (a.u.) =    -481.441008
 --------------------------------------------------------------------
 (Polarized solute)-Solvent               (kcal/mol) =     -10.16
 --------------------------------------------------------------------
 Cavitation energy                        (kcal/mol) =      14.72
 Dispersion energy                        (kcal/mol) =     -13.21
 Repulsion energy                         (kcal/mol) =       0.95
 Total non electrostatic                  (kcal/mol) =       2.45
 --------------------------------------------------------------------
 Partition over spheres:
 Sphere  on Atom  Surface  Charge   GEl     GCav    GDR
    1      C1      17.32  -0.029   -0.82    1.71   -1.57
    2      C2      13.68  -0.021   -0.41    1.68   -1.43
    3      C3       0.83   0.001   -0.01    0.25   -0.07
    4      C4      10.13  -0.006   -0.31    1.36   -1.00
    5      C5      17.31  -0.029   -0.84    1.71   -1.60
    6      C6      17.36  -0.042   -0.96    1.72   -1.55
    7      C12      1.48  -0.011   -0.03    0.34   -0.13
    8      C13     33.26  -0.179   -1.67    3.06   -2.60
    9      O16     14.68   0.184   -3.48    1.76   -1.39
   10      F17      8.48   0.067   -0.50    1.11   -0.90
 Added spheres:    36.84   0.044   -1.13    0.00    0.00
 --------------------------------------------------------------------
 After PCM corrections, the SCF energy is  -481.444915533     a.u.
 --------------------------------------------------------------------
 ExpMin= 4.38D-02 ExpMax= 1.14D+04 ExpMxC= 1.72D+03 IAcc=3 IRadAn=         5 AccDes= 0.00D+00
 HarFok:  IExCor= 205 AccDes= 0.00D+00 IRadAn=         5 IDoV=1
 ScaDFX=  1.000000  1.000000  1.000000  1.000000
 Range of M.O.s used for correlation:    11   262
 NBasis=   262 NAE=    36 NBE=    36 NFC=    10 NFV=     0
 NROrb=    252 NOA=    26 NOB=    26 NVA=   226 NVB=   226

 **** Warning!!: The largest alpha MO coefficient is  0.18934791D+03

 Disk-based method using OVN memory for 13 occupieds at a time.
 Estimated scratch disk usage=   256778698 words.
 Actual    scratch disk usage=   256467914 words.
 JobTyp=1 Pass  1:  I=   1 to  13 NPSUse=  1 ParTrn=F ParDer=F DoDerP=F.
 JobTyp=1 Pass  2:  I=  14 to  26 NPSUse=  1 ParTrn=F ParDer=F DoDerP=F.
 Spin components of T(2) and E(2):
     alpha-alpha T2 =       0.6762577399D-01 E2=     -0.1995523407D+00
     alpha-beta  T2 =       0.3539848073D+00 E2=     -0.1098834151D+01
     beta-beta   T2 =       0.6762577399D-01 E2=     -0.1995523407D+00
 ANorm=    0.1220342720D+01
 E2 =    -0.1497938833D+01 EUMP2 =    -0.48294285436590D+03

 **********************************************************************

            Population analysis using the SCF density.

 **********************************************************************

 Orbital symmetries:
       Occupied  (A) (A) (A) (A) (A) (A) (A) (A) (A) (A) (A) (A)
                 (A) (A) (A) (A) (A) (A) (A) (A) (A) (A) (A) (A)
                 (A) (A) (A) (A) (A) (A) (A) (A) (A) (A) (A) (A)
       Virtual   (A) (A) (A) (A) (A) (A) (A) (A) (A) (A) (A) (A)
                 (A) (A) (A) (A) (A) (A) (A) (A) (A) (A) (A) (A)
                 (A) (A) (A) (A) (A) (A) (A) (A) (A) (A) (A) (A)
                 (A) (A) (A) (A) (A) (A) (A) (A) (A) (A) (A) (A)
                 (A) (A) (A) (A) (A) (A) (A) (A) (A) (A) (A) (A)
                 (A) (A) (A) (A) (A) (A) (A) (A) (A) (A) (A) (A)
                 (A) (A) (A) (A) (A) (A) (A) (A) (A) (A) (A) (A)
                 (A) (A) (A) (A) (A) (A) (A) (A) (A) (A) (A) (A)
                 (A) (A) (A) (A) (A) (A) (A) (A) (A) (A) (A) (A)
                 (A) (A) (A) (A) (A) (A) (A) (A) (A) (A) (A) (A)
                 (A) (A) (A) (A) (A) (A) (A) (A) (A) (A) (A) (A)
                 (A) (A) (A) (A) (A) (A) (A) (A) (A) (A) (A) (A)
                 (A) (A) (A) (A) (A) (A) (A) (A) (A) (A) (A) (A)
                 (A) (A) (A) (A) (A) (A) (A) (A) (A) (A) (A) (A)
                 (A) (A) (A) (A) (A) (A) (A) (A) (A) (A) (A) (A)
                 (A) (A) (A) (A) (A) (A) (A) (A) (A) (A) (A) (A)
                 (A) (A) (A) (A) (A) (A) (A) (A) (A) (A) (A) (A)
                 (A) (A) (A) (A) (A) (A) (A) (A) (A) (A) (A) (A)
                 (A) (A) (A) (A) (A) (A) (A) (A) (A) (A)
 The electronic state is 1-A.
 Alpha  occ. eigenvalues --  -26.30467 -20.56765 -11.36355 -11.33352 -11.25681
 Alpha  occ. eigenvalues --  -11.25425 -11.25330 -11.25287 -11.24379 -11.24269
 Alpha  occ. eigenvalues --   -1.61962  -1.40911  -1.16523  -1.05399  -1.02599
 Alpha  occ. eigenvalues --   -1.00546  -0.87292  -0.84130  -0.78367  -0.73456
 Alpha  occ. eigenvalues --   -0.72350  -0.71296  -0.69359  -0.65264  -0.63003
 Alpha  occ. eigenvalues --   -0.61201  -0.59848  -0.59336  -0.58370  -0.52985
 Alpha  occ. eigenvalues --   -0.52186  -0.49962  -0.49797  -0.43852  -0.35120
 Alpha  occ. eigenvalues --   -0.34535
 Alpha virt. eigenvalues --    0.05712   0.06844   0.08023   0.08331   0.09483
 Alpha virt. eigenvalues --    0.09886   0.10072   0.10516   0.11879   0.12253
 Alpha virt. eigenvalues --    0.12666   0.13066   0.14297   0.14935   0.15632
 Alpha virt. eigenvalues --    0.16571   0.17393   0.17719   0.19753   0.20369
 Alpha virt. eigenvalues --    0.21424   0.21993   0.22259   0.23019   0.23354
 Alpha virt. eigenvalues --    0.24168   0.24710   0.26748   0.27194   0.28009
 Alpha virt. eigenvalues --    0.28634   0.29361   0.29812   0.30679   0.31444
 Alpha virt. eigenvalues --    0.32336   0.32829   0.33433   0.34219   0.34468
 Alpha virt. eigenvalues --    0.35272   0.36057   0.37237   0.37895   0.39720
 Alpha virt. eigenvalues --    0.39929   0.41533   0.42970   0.44527   0.45878
 Alpha virt. eigenvalues --    0.46536   0.47130   0.47991   0.49654   0.50704
 Alpha virt. eigenvalues --    0.51660   0.53553   0.56601   0.62484   0.64265
 Alpha virt. eigenvalues --    0.66466   0.67542   0.69418   0.70634   0.71841
 Alpha virt. eigenvalues --    0.72588   0.72970   0.74116   0.75516   0.78353
 Alpha virt. eigenvalues --    0.79841   0.81613   0.83276   0.83514   0.84642
 Alpha virt. eigenvalues --    0.85845   0.86464   0.87604   0.88620   0.90573
 Alpha virt. eigenvalues --    0.91625   0.92187   0.93233   0.94869   0.96349
 Alpha virt. eigenvalues --    0.99333   1.00265   1.01634   1.03018   1.06013
 Alpha virt. eigenvalues --    1.07071   1.08355   1.09179   1.12203   1.14844
 Alpha virt. eigenvalues --    1.15722   1.17225   1.23405   1.24670   1.24864
 Alpha virt. eigenvalues --    1.26922   1.31838   1.33874   1.35814   1.38014
 Alpha virt. eigenvalues --    1.40389   1.41638   1.46634   1.48135   1.52222
 Alpha virt. eigenvalues --    1.58758   1.60634   1.64673   1.65604   1.66308
 Alpha virt. eigenvalues --    1.71737   1.74716   1.75758   1.77003   1.77659
 Alpha virt. eigenvalues --    1.78740   1.81867   1.82885   1.84255   1.87305
 Alpha virt. eigenvalues --    1.88824   1.91056   1.92194   1.95055   1.96222
 Alpha virt. eigenvalues --    1.99124   2.01296   2.02490   2.03220   2.06342
 Alpha virt. eigenvalues --    2.07704   2.10940   2.14919   2.19454   2.21763
 Alpha virt. eigenvalues --    2.22053   2.22939   2.24300   2.25348   2.27445
 Alpha virt. eigenvalues --    2.29288   2.31088   2.35327   2.38101   2.40494
 Alpha virt. eigenvalues --    2.43240   2.46554   2.49872   2.55378   2.61715
 Alpha virt. eigenvalues --    2.65610   2.72732   2.74317   2.75466   2.77125
 Alpha virt. eigenvalues --    2.81272   2.85023   2.86431   2.95088   2.97691
 Alpha virt. eigenvalues --    2.98175   3.00669   3.02130   3.04867   3.05382
 Alpha virt. eigenvalues --    3.05934   3.08608   3.13526   3.14606   3.18847
 Alpha virt. eigenvalues --    3.19737   3.21186   3.23340   3.25201   3.27022
 Alpha virt. eigenvalues --    3.28903   3.30421   3.34232   3.46009   3.47696
 Alpha virt. eigenvalues --    3.55406   3.60977   3.61477   3.71716   3.75986
 Alpha virt. eigenvalues --    3.78935   3.87856   3.90821   3.92473   3.98755
 Alpha virt. eigenvalues --    4.02122   4.05668   4.12160   4.26024   4.28923
 Alpha virt. eigenvalues --    4.39421   4.41202   4.43593   4.54749   4.56091
 Alpha virt. eigenvalues --    4.58045   4.59964   4.75896   5.25883   5.31567
 Alpha virt. eigenvalues --    5.61464   5.75713   6.26464   6.98918   7.07535
 Alpha virt. eigenvalues --    7.30051  24.74476  24.93398  24.99279  25.09140
 Alpha virt. eigenvalues --   25.09585  25.20203  25.23610  25.32637  51.68612
 Alpha virt. eigenvalues --   68.77856
          Condensed to atoms (all electrons):
              1          2          3          4          5          6
     1  C    6.105374  -0.550731   0.384790  -0.272932   0.381713   0.142296
     2  C   -0.550731  13.094771  -3.069670  -4.126804  -0.920973   0.662896
     3  C    0.384790  -3.069670  13.204484  -0.364904  -0.509045  -1.179682
     4  C   -0.272932  -4.126804  -0.364904  12.932998  -1.782092   0.276374
     5  C    0.381713  -0.920973  -0.509045  -1.782092   8.338573   0.090506
     6  C    0.142296   0.662896  -1.179682   0.276374   0.090506   5.684668
     7  H    0.421424  -0.039932   0.014856  -0.006343  -0.005739  -0.017804
     8  H   -0.022100   0.397850  -0.019178  -0.012861   0.003363  -0.007784
     9  H   -0.000935  -0.017615  -0.009974   0.386497   0.000160  -0.010069
    10  H   -0.004671  -0.004421   0.015639  -0.064465   0.440039  -0.016006
    11  H   -0.001137  -0.029275   0.022434  -0.034737  -0.001978   0.416987
    12  C   -0.264077   0.238099  -3.657926   0.295424   0.565621   0.122753
    13  C   -0.073517   0.048907   0.084110  -0.020443  -0.327210   0.017084
    14  H    0.002140   0.023022   0.043875  -0.073291  -0.015164  -0.001547
    15  H   -0.000905   0.007401  -0.058067   0.009981   0.016237  -0.000188
    16  O    0.029552   0.157978  -0.096352  -0.165428  -0.011942  -0.004208
    17  F    0.002563   0.029689   0.051904  -0.114587   0.090668  -0.004782
              7          8          9         10         11         12
     1  C    0.421424  -0.022100  -0.000935  -0.004671  -0.001137  -0.264077
     2  C   -0.039932   0.397850  -0.017615  -0.004421  -0.029275   0.238099
     3  C    0.014856  -0.019178  -0.009974   0.015639   0.022434  -3.657926
     4  C   -0.006343  -0.012861   0.386497  -0.064465  -0.034737   0.295424
     5  C   -0.005739   0.003363   0.000160   0.440039  -0.001978   0.565621
     6  C   -0.017804  -0.007784  -0.010069  -0.016006   0.416987   0.122753
     7  H    0.448254  -0.002878   0.000019  -0.000063  -0.003203   0.006415
     8  H   -0.002878   0.435730   0.000010   0.000015  -0.000050   0.037669
     9  H    0.000019   0.000010   0.445409  -0.002820  -0.000077   0.024822
    10  H   -0.000063   0.000015  -0.002820   0.448451  -0.003217   0.007447
    11  H   -0.003203  -0.000050  -0.000077  -0.003217   0.444010   0.002691
    12  C    0.006415   0.037669   0.024822   0.007447   0.002691   9.206977
    13  C    0.000066  -0.001727   0.015151   0.000009  -0.000292  -0.870123
    14  H    0.000000   0.000001  -0.000166  -0.000002   0.000000  -0.021407
    15  H    0.000000   0.000019  -0.000040   0.000000   0.000000   0.014774
    16  O    0.000023   0.002285   0.000002   0.000005   0.000003   0.320343
    17  F   -0.000002  -0.000035  -0.016492   0.000006   0.000007  -0.094411
             13         14         15         16         17
     1  C   -0.073517   0.002140  -0.000905   0.029552   0.002563
     2  C    0.048907   0.023022   0.007401   0.157978   0.029689
     3  C    0.084110   0.043875  -0.058067  -0.096352   0.051904
     4  C   -0.020443  -0.073291   0.009981  -0.165428  -0.114587
     5  C   -0.327210  -0.015164   0.016237  -0.011942   0.090668
     6  C    0.017084  -0.001547  -0.000188  -0.004208  -0.004782
     7  H    0.000066   0.000000   0.000000   0.000023  -0.000002
     8  H   -0.001727   0.000001   0.000019   0.002285  -0.000035
     9  H    0.015151  -0.000166  -0.000040   0.000002  -0.016492
    10  H    0.000009  -0.000002   0.000000   0.000005   0.000006
    11  H   -0.000292   0.000000   0.000000   0.000003   0.000007
    12  C   -0.870123  -0.021407   0.014774   0.320343  -0.094411
    13  C    6.672421   0.428840   0.398866  -0.056246   0.053166
    14  H    0.428840   0.435977  -0.017758  -0.001673  -0.029564
    15  H    0.398866  -0.017758   0.457736  -0.001087  -0.036419
    16  O   -0.056246  -0.001673  -0.001087   8.246221   0.010177
    17  F    0.053166  -0.029564  -0.036419   0.010177   9.269108
 Mulliken atomic charges:
              1
     1  C   -0.278848
     2  C    0.098808
     3  C    1.142706
     4  C   -0.862386
     5  C   -0.352735
     6  C   -0.171494
     7  H    0.184908
     8  H    0.189673
     9  H    0.186118
    10  H    0.184053
    11  H    0.187833
    12  C    0.064908
    13  C   -0.369062
    14  H    0.226717
    15  H    0.209451
    16  O   -0.429656
    17  F   -0.210995
 Sum of Mulliken charges=   0.00000
 Atomic charges with hydrogens summed into heavy atoms:
              1
     1  C   -0.093939
     2  C    0.288481
     3  C    1.142706
     4  C   -0.676269
     5  C   -0.168682
     6  C    0.016340
     7  H    0.000000
     8  H    0.000000
     9  H    0.000000
    10  H    0.000000
    11  H    0.000000
    12  C    0.064908
    13  C    0.067106
    14  H    0.000000
    15  H    0.000000
    16  O   -0.429656
    17  F   -0.210995
 Sum of Mulliken charges=   0.00000
 Electronic spatial extent (au):  <R**2>=  1462.4825
 Charge=     0.0000 electrons
 Dipole moment (field-independent basis, Debye):
    X=    -1.4976    Y=    -2.2442    Z=     0.1340  Tot=     2.7014
 Quadrupole moment (field-independent basis, Debye-Ang):
   XX=   -46.1468   YY=   -63.3962   ZZ=   -60.5239
   XY=    -4.1296   XZ=     1.0725   YZ=    -4.9570
 Traceless Quadrupole moment (field-independent basis, Debye-Ang):
   XX=    10.5422   YY=    -6.7072   ZZ=    -3.8350
   XY=    -4.1296   XZ=     1.0725   YZ=    -4.9570
 Octapole moment (field-independent basis, Debye-Ang**2):
  XXX=    11.2774  YYY=   -20.7188  ZZZ=    -1.8826  XYY=   -23.3413
  XXY=   -12.5486  XXZ=    -2.2146  XZZ=    18.4465  YZZ=    -2.0646
  YYZ=    -1.4096  XYZ=    -2.8220
 Hexadecapole moment (field-independent basis, Debye-Ang**3):
 XXXX= -1073.6645 YYYY=  -532.9370 ZZZZ=   -92.5882 XXXY=   -29.7214
 XXXZ=     3.3563 YYYX=   -35.7525 YYYZ=   -16.2593 ZZZX=    -3.0200
 ZZZY=     6.2999 XXYY=  -319.7782 XXZZ=  -233.5332 YYZZ=  -108.4980
 XXYZ=   -18.7373 YYXZ=    -1.1219 ZZXY=    -6.7163
 N-N= 4.890612801948D+02 E-N=-2.108833879773D+03  KE= 4.808367459800D+02
 1|1|UNPC-UNK|SP|RMP2-FC|6-311+G(d,p)|C8H7F1O1|PCUSER|14-Oct-2017|0||# 
 MP2/6-311+G(D,P) SCRF=(SOLVENT=ETHANOL) GEOM=CONNECTIVITY||Title Card 
 Required||0,1|C|C,1,1.39556268|C,2,1.40568598,1,120.02279233|C,3,1.405
 60202,2,119.87823613,1,0.65802085,0|C,4,1.39861123,3,119.76782685,2,-1
 .46918199,0|C,5,1.39972925,4,120.26489517,3,1.81700468,0|H,1,1.0866279
 2,2,119.89057661,3,-179.58287899,0|H,2,1.08628034,1,121.1287868,6,-179
 .3082317,0|H,4,1.08504375,3,120.59388387,2,179.45528965,0|H,5,1.086560
 93,4,119.71061231,3,-179.34196181,0|H,6,1.08675481,5,120.0041944,4,179
 .29229459,0|C,3,1.49125451,2,117.97092773,1,-177.91255823,0|C,12,1.526
 72507,3,119.50850487,2,-163.57636581,0|H,13,1.09580871,12,109.71998443
 ,3,-107.98427916,0|H,13,1.09099932,12,108.15310582,3,132.11039062,0|O,
 12,1.22355759,3,122.01827182,2,18.70650639,0|F,13,1.39011742,12,111.86
 981452,3,12.20111134,0||Version=x86-Win32-G03RevB.05|State=1-A|HF=-481
 .4449155|MP2=-482.9428544|RMSD=7.837e-009|PG=C01 [X(C8H7F1O1)]||@


 THERE IS SOMETHING FASCINATING ABOUT SCIENCE.
 ONE GETS SUCH WHOLESALE CONJECTURE OUT OF SUCH TRIFLING INVESTMENTS.

                                                       -- MARK TWAIN
 Job cpu time:  0 days  0 hours  7 minutes  3.0 seconds.
 File lengths (MBytes):  RWF=   2057 Int=      0 D2E=      0 Chk=     17 Scr=      1
 Normal termination of Gaussian 03 at Sat Oct 14 19:24:33 2017.
