# Supplementary material for: Conformational preferences of α-fluoroketones may influence their reactivity
Source: Beilstein J Org Chem. 2017 Dec 29;13:2915–21. doi: 10.3762/bjoc.13.284 (PMC5753061; doi:10.3762/bjoc.13.284)
Supplement: File 2 — Details of computational conformational analysis. [file Beilstein_J_Org_Chem-13-2915-s002.zip › Computation/CH2F180.LOG]

 Entering Link 1 = C:\G03W\l1.exe PID=      6632.
  
 Copyright (c) 1988,1990,1992,1993,1995,1998,2003, Gaussian, Inc.
                  All Rights Reserved.
  
 This is the Gaussian(R) 03 program.  It is based on the
 the Gaussian(R) 98 system (copyright 1998, Gaussian, Inc.),
 the Gaussian(R) 94 system (copyright 1995, Gaussian, Inc.),
 the Gaussian 92(TM) system (copyright 1992, Gaussian, Inc.),
 the Gaussian 90(TM) system (copyright 1990, Gaussian, Inc.),
 the Gaussian 88(TM) system (copyright 1988, Gaussian, Inc.),
 the Gaussian 86(TM) system (copyright 1986, Carnegie Mellon
 University), and the Gaussian 82(TM) system (copyright 1983,
 Carnegie Mellon University). Gaussian is a federally registered
 trademark of Gaussian, Inc.
  
 This software contains proprietary and confidential information,
 including trade secrets, belonging to Gaussian, Inc.
  
 This software is provided under written license and may be
 used, copied, transmitted, or stored only in accord with that
 written license.
  
 The following legend is applicable only to US Government
 contracts under DFARS:
  
                    RESTRICTED RIGHTS LEGEND
  
 Use, duplication or disclosure by the US Government is subject
 to restrictions as set forth in subparagraph (c)(1)(ii) of the
 Rights in Technical Data and Computer Software clause at DFARS
 252.227-7013.
  
 Gaussian, Inc.
 Carnegie Office Park, Building 6, Pittsburgh, PA 15106 USA
  
 The following legend is applicable only to US Government
 contracts under FAR:
  
                    RESTRICTED RIGHTS LEGEND
  
 Use, reproduction and disclosure by the US Government is subject
 to restrictions as set forth in subparagraph (c) of the
 Commercial Computer Software - Restricted Rights clause at FAR
 52.227-19.
  
 Gaussian, Inc.
 Carnegie Office Park, Building 6, Pittsburgh, PA 15106 USA
  
  
 ---------------------------------------------------------------
 Warning -- This program may not be used in any manner that
 competes with the business of Gaussian, Inc. or will provide
 assistance to any competitor of Gaussian, Inc.  The licensee
 of this program is prohibited from giving any competitor of
 Gaussian, Inc. access to this program.  By using this program,
 the user acknowledges that Gaussian, Inc. is engaged in the
 business of creating and licensing software in the field of
 computational chemistry and represents and warrants to the
 licensee that it is not a competitor of Gaussian, Inc. and that
 it will not use this program in any manner prohibited above.
 ---------------------------------------------------------------
  

 Cite this work as:
 Gaussian 03, Revision B.05,
 M. J. Frisch, G. W. Trucks, H. B. Schlegel, G. E. Scuseria, 
 M. A. Robb, J. R. Cheeseman, J. A. Montgomery, Jr., T. Vreven, 
 K. N. Kudin, J. C. Burant, J. M. Millam, S. S. Iyengar, J. Tomasi, 
 V. Barone, B. Mennucci, M. Cossi, G. Scalmani, N. Rega, 
 G. A. Petersson, H. Nakatsuji, M. Hada, M. Ehara, K. Toyota, 
 R. Fukuda, J. Hasegawa, M. Ishida, T. Nakajima, Y. Honda, O. Kitao, 
 H. Nakai, M. Klene, X. Li, J. E. Knox, H. P. Hratchian, J. B. Cross, 
 C. Adamo, J. Jaramillo, R. Gomperts, R. E. Stratmann, O. Yazyev, 
 A. J. Austin, R. Cammi, C. Pomelli, J. W. Ochterski, P. Y. Ayala, 
 K. Morokuma, G. A. Voth, P. Salvador, J. J. Dannenberg, 
 V. G. Zakrzewski, S. Dapprich, A. D. Daniels, M. C. Strain, 
 O. Farkas, D. K. Malick, A. D. Rabuck, K. Raghavachari, 
 J. B. Foresman, J. V. Ortiz, Q. Cui, A. G. Baboul, S. Clifford, 
 J. Cioslowski, B. B. Stefanov, G. Liu, A. Liashenko, P. Piskorz, 
 I. Komaromi, R. L. Martin, D. J. Fox, T. Keith, M. A. Al-Laham, 
 C. Y. Peng, A. Nanayakkara, M. Challacombe, P. M. W. Gill, 
 B. Johnson, W. Chen, M. W. Wong, C. Gonzalez, and J. A. Pople, 
 Gaussian, Inc., Pittsburgh PA, 2003.
 
 **********************************************
 Gaussian 03:  x86-Win32-G03RevB.05  8-Nov-2003
                  03-Aug-2017 
 **********************************************
 %chk=CH2F.chk
 %mem=6MW
 %nproc=1
 Will use up to    1 processors via shared memory.
 Default route:  MaxDisk=2000MB
 ------------------------------------
 # mp2/6-311+g(d,p) geom=connectivity
 ------------------------------------
 1/38=1,57=2/1;
 2/17=6,18=5,40=1/2;
 3/5=4,6=6,7=111,11=9,16=1,25=1,30=1/1,2,3;
 4//1;
 5/5=2,38=5/2;
 8/10=2,27=262144000/1;
 9/16=-3,27=262144000/6;
 6/7=2,8=2,9=2,10=2/1;
 99/5=1,9=1/99;
 -------------------
 Title Card Required
 -------------------
 Symbolic Z-matrix:
 Charge =  0 Multiplicity = 1
 C
 C                    1    B1
 C                    2    B2       1    A1
 C                    3    B3       2    A2       1    D1       0
 C                    4    B4       3    A3       2    D2       0
 C                    5    B5       4    A4       3    D3       0
 H                    1    B6       2    A5       3    D4       0
 H                    2    B7       1    A6       6    D5       0
 H                    4    B8       3    A7       2    D6       0
 H                    5    B9       4    A8       3    D7       0
 H                    6    B10      5    A9       4    D8       0
 C                    3    B11      2    A10      1    D9       0
 C                    12   B12      3    A11      2    D10      0
 H                    13   B13      12   A12      3    D11      0
 H                    13   B14      12   A13      3    D12      0
 O                    12   B15      3    A14      2    D13      0
 F                    13   B16      12   A15      3    D14      0
       Variables:
  B1                    1.39556                  
  B2                    1.40569                  
  B3                    1.4056                   
  B4                    1.39861                  
  B5                    1.39973                  
  B6                    1.08663                  
  B7                    1.08628                  
  B8                    1.08504                  
  B9                    1.08656                  
  B10                   1.08675                  
  B11                   1.49125                  
  B12                   1.52673                  
  B13                   1.09581                  
  B14                   1.091                    
  B15                   1.22356                  
  B16                   1.39012                  
  A1                  120.02279                  
  A2                  119.87824                  
  A3                  119.76783                  
  A4                  120.2649                   
  A5                  119.89058                  
  A6                  121.12879                  
  A7                  120.59388                  
  A8                  119.71061                  
  A9                  120.00419                  
  A10                 117.97093                  
  A11                 119.5085                   
  A12                 109.71998                  
  A13                 108.15311                  
  A14                 122.01827                  
  A15                 111.86981                  
  D1                    0.65802                  
  D2                   -1.46918                  
  D3                    1.817                    
  D4                 -179.58288                  
  D5                 -179.30823                  
  D6                  179.45529                  
  D7                 -179.34196                  
  D8                  179.29229                  
  D9                 -177.91256                  
  D10                -163.57637                  
  D11                -117.98428                  
  D12                 122.11039                  
  D13                  18.70651                  
  D14                   2.20111                  
 
                          Input orientation:                          
 ---------------------------------------------------------------------
 Center     Atomic     Atomic              Coordinates (Angstroms)
 Number     Number      Type              X           Y           Z
 ---------------------------------------------------------------------
    1          6             0        0.000000    0.000000    0.000000
    2          6             0        0.000000    0.000000    1.395563
    3          6             0        1.217080    0.000000    2.098890
    4          6             0        2.433111    0.013997    1.394057
    5          6             0        2.425367   -0.003270   -0.004426
    6          6             0        1.212631    0.003949   -0.703326
    7          1             0       -0.942058    0.006858   -0.541516
    8          1             0       -0.929755   -0.014254    1.957130
    9          1             0        3.379206    0.023032    1.925229
   10          1             0        3.366068   -0.003266   -0.548206
   11          1             0        1.211674    0.002090   -1.790079
   12          6             0        1.164124   -0.047973    3.588432
   13          6             0        2.404027    0.325027    4.397383
   14          1             0        2.735357   -0.538241    4.985418
   15          1             0        2.140876    1.148984    5.062308
   16          8             0        0.165309   -0.418134    4.190464
   17          9             0        3.454834    0.724697    3.579767
 ---------------------------------------------------------------------
                    Distance matrix (angstroms):
                    1          2          3          4          5
     1  C    0.000000
     2  C    1.395563   0.000000
     3  C    2.426236   1.405686   0.000000
     4  C    2.804215   2.433152   1.405602   0.000000
     5  C    2.425373   2.800426   2.425677   1.398611   0.000000
     6  C    1.401840   2.424010   2.802222   2.426662   1.399729
     7  H    1.086628   2.154018   3.410816   3.890792   3.410003
     8  H    2.166796   1.086280   2.151557   3.409797   3.886472
     9  H    3.889224   3.420542   2.169211   1.085044   2.152689
    10  H    3.410419   3.886986   3.409586   2.154783   1.086561
    11  H    2.161606   3.408294   3.888973   3.410391   2.159082
    12  C    3.772841   2.483175   1.491255   2.535636   3.808065
    13  C    5.022147   3.859522   2.607212   3.019528   4.414086
    14  H    5.711941   4.545211   3.305588   3.646120   5.028005
    15  H    5.615201   4.398697   3.309896   3.850930   5.203885
    16  O    4.214517   2.830836   2.378180   3.626231   4.782999
    17  F    5.027504   4.151122   2.779519   2.515222   3.799498
                    6          7          8          9         10
     6  C    0.000000
     7  H    2.160758   0.000000
     8  H    3.415871   2.498765   0.000000
     9  H    3.406422   4.975782   4.309240   0.000000
    10  H    2.159029   4.308144   4.973019   2.473609   0.000000
    11  H    1.086755   2.489477   4.315966   4.301411   2.486703
    12  C    4.292346   4.636321   2.654545   2.770897   4.686398
    13  C    5.247832   5.974130   4.145364   2.674644   5.048975
    14  H    5.913922   6.660894   4.783109   3.177157   5.595086
    15  H    5.951074   6.497059   4.519295   3.555629   5.857187
    16  O    5.022372   4.878372   2.519933   3.956646   5.733408
    17  F    4.887928   6.069014   4.733246   1.798764   4.192609
                   11         12         13         14         15
    11  H    0.000000
    12  C    5.378954   0.000000
    13  C    6.309570   1.526725   0.000000
    14  H    6.965696   2.158867   1.095809   0.000000
    15  H    7.009564   2.135196   1.090999   1.790544   0.000000
    16  O    6.085915   1.223558   2.367902   2.692865   2.668115
    17  F    5.864228   2.417529   1.390117   2.022007   2.025940
                   16         17
    16  O    0.000000
    17  F    3.535532   0.000000
 Stoichiometry    C8H7FO
 Framework group  C1[X(C8H7FO)]
 Deg. of freedom    45
 Full point group                 C1      NOp   1
 Largest Abelian subgroup         C1      NOp   1
 Largest concise Abelian subgroup C1      NOp   1
                         Standard orientation:                         
 ---------------------------------------------------------------------
 Center     Atomic     Atomic              Coordinates (Angstroms)
 Number     Number      Type              X           Y           Z
 ---------------------------------------------------------------------
    1          6             0        2.383306    0.940824    0.200970
    2          6             0        1.030688    1.284112    0.187781
    3          6             0        0.055905    0.294276   -0.026640
    4          6             0        0.445488   -1.043229   -0.213783
    5          6             0        1.803682   -1.377019   -0.216257
    6          6             0        2.772760   -0.391422    0.004493
    7          1             0        3.134675    1.706578    0.373669
    8          1             0        0.711034    2.312899    0.327152
    9          1             0       -0.297639   -1.817977   -0.371413
   10          1             0        2.104187   -2.409563   -0.371704
   11          1             0        3.826395   -0.657531    0.013096
   12          6             0       -1.372599    0.719107   -0.078944
   13          6             0       -2.474283   -0.327421    0.069249
   14          1             0       -3.079968   -0.358465   -0.843428
   15          1             0       -3.097416   -0.046892    0.919713
   16          8             0       -1.696682    1.881909   -0.278831
   17          9             0       -1.955277   -1.597744    0.291372
 ---------------------------------------------------------------------
 Rotational constants (GHZ):      2.4425145      1.0416209      0.7453797
 Standard basis: 6-311+G(d,p) (5D, 7F)
 There are   262 symmetry adapted basis functions of A   symmetry.
 Integral buffers will be    262144 words long.
 Raffenetti 1 integral format.
 Two-electron integral symmetry is turned on.
   262 basis functions,   416 primitive gaussians,   272 cartesian basis functions
    36 alpha electrons       36 beta electrons
       nuclear repulsion energy       489.6095195346 Hartrees.
 NAtoms=   17 NActive=   17 NUniq=   17 SFac= 1.00D+00 NAtFMM=   60 Big=F
 One-electron integrals computed using PRISM.
 NBasis=   262 RedAO= T  NBF=   262
 NBsUse=   262 1.00D-06 NBFU=   262
 Harris functional with IExCor=  205 diagonalized for initial guess.
 ExpMin= 4.38D-02 ExpMax= 1.14D+04 ExpMxC= 1.72D+03 IAcc=2 IRadAn=         4 AccDes= 0.00D+00
 HarFok:  IExCor= 205 AccDes= 0.00D+00 IRadAn=         4 IDoV=1
 ScaDFX=  1.000000  1.000000  1.000000  1.000000
 Initial guess orbital symmetries:
       Occupied  (A) (A) (A) (A) (A) (A) (A) (A) (A) (A) (A) (A)
                 (A) (A) (A) (A) (A) (A) (A) (A) (A) (A) (A) (A)
                 (A) (A) (A) (A) (A) (A) (A) (A) (A) (A) (A) (A)
       Virtual   (A) (A) (A) (A) (A) (A) (A) (A) (A) (A) (A) (A)
                 (A) (A) (A) (A) (A) (A) (A) (A) (A) (A) (A) (A)
                 (A) (A) (A) (A) (A) (A) (A) (A) (A) (A) (A) (A)
                 (A) (A) (A) (A) (A) (A) (A) (A) (A) (A) (A) (A)
                 (A) (A) (A) (A) (A) (A) (A) (A) (A) (A) (A) (A)
                 (A) (A) (A) (A) (A) (A) (A) (A) (A) (A) (A) (A)
                 (A) (A) (A) (A) (A) (A) (A) (A) (A) (A) (A) (A)
                 (A) (A) (A) (A) (A) (A) (A) (A) (A) (A) (A) (A)
                 (A) (A) (A) (A) (A) (A) (A) (A) (A) (A) (A) (A)
                 (A) (A) (A) (A) (A) (A) (A) (A) (A) (A) (A) (A)
                 (A) (A) (A) (A) (A) (A) (A) (A) (A) (A) (A) (A)
                 (A) (A) (A) (A) (A) (A) (A) (A) (A) (A) (A) (A)
                 (A) (A) (A) (A) (A) (A) (A) (A) (A) (A) (A) (A)
                 (A) (A) (A) (A) (A) (A) (A) (A) (A) (A) (A) (A)
                 (A) (A) (A) (A) (A) (A) (A) (A) (A) (A) (A) (A)
                 (A) (A) (A) (A) (A) (A) (A) (A) (A) (A) (A) (A)
                 (A) (A) (A) (A) (A) (A) (A) (A) (A) (A) (A) (A)
                 (A) (A) (A) (A) (A) (A) (A) (A) (A) (A) (A) (A)
                 (A) (A) (A) (A) (A) (A) (A) (A) (A) (A)
 The electronic state of the initial guess is 1-A.
 Requested convergence on RMS density matrix=1.00D-08 within 128 cycles.
 Requested convergence on MAX density matrix=1.00D-06.
 Requested convergence on             energy=1.00D-06.
 No special actions if energy rises.
 SCF Done:  E(RHF) =  -481.426922660     A.U. after   16 cycles
             Convg  =    0.8541D-08             -V/T =  2.0012
             S**2   =   0.0000
 ExpMin= 4.38D-02 ExpMax= 1.14D+04 ExpMxC= 1.72D+03 IAcc=3 IRadAn=         5 AccDes= 0.00D+00
 HarFok:  IExCor= 205 AccDes= 0.00D+00 IRadAn=         5 IDoV=1
 ScaDFX=  1.000000  1.000000  1.000000  1.000000
 Range of M.O.s used for correlation:    11   262
 NBasis=   262 NAE=    36 NBE=    36 NFC=    10 NFV=     0
 NROrb=    252 NOA=    26 NOB=    26 NVA=   226 NVB=   226

 **** Warning!!: The largest alpha MO coefficient is  0.15960810D+03

 Disk-based method using OVN memory for 13 occupieds at a time.
 Estimated scratch disk usage=   256962314 words.
 Actual    scratch disk usage=   256659210 words.
 JobTyp=1 Pass  1:  I=   1 to  13 NPSUse=  1 ParTrn=F ParDer=F DoDerP=F.
 JobTyp=1 Pass  2:  I=  14 to  26 NPSUse=  1 ParTrn=F ParDer=F DoDerP=F.
 Spin components of T(2) and E(2):
     alpha-alpha T2 =       0.6792393490D-01 E2=     -0.2000305343D+00
     alpha-beta  T2 =       0.3559972281D+00 E2=     -0.1101857131D+01
     beta-beta   T2 =       0.6792393490D-01 E2=     -0.2000305343D+00
 ANorm=    0.1221411109D+01
 E2 =    -0.1501918199D+01 EUMP2 =    -0.48292884085915D+03

 **********************************************************************

            Population analysis using the SCF density.

 **********************************************************************

 Orbital symmetries:
       Occupied  (A) (A) (A) (A) (A) (A) (A) (A) (A) (A) (A) (A)
                 (A) (A) (A) (A) (A) (A) (A) (A) (A) (A) (A) (A)
                 (A) (A) (A) (A) (A) (A) (A) (A) (A) (A) (A) (A)
       Virtual   (A) (A) (A) (A) (A) (A) (A) (A) (A) (A) (A) (A)
                 (A) (A) (A) (A) (A) (A) (A) (A) (A) (A) (A) (A)
                 (A) (A) (A) (A) (A) (A) (A) (A) (A) (A) (A) (A)
                 (A) (A) (A) (A) (A) (A) (A) (A) (A) (A) (A) (A)
                 (A) (A) (A) (A) (A) (A) (A) (A) (A) (A) (A) (A)
                 (A) (A) (A) (A) (A) (A) (A) (A) (A) (A) (A) (A)
                 (A) (A) (A) (A) (A) (A) (A) (A) (A) (A) (A) (A)
                 (A) (A) (A) (A) (A) (A) (A) (A) (A) (A) (A) (A)
                 (A) (A) (A) (A) (A) (A) (A) (A) (A) (A) (A) (A)
                 (A) (A) (A) (A) (A) (A) (A) (A) (A) (A) (A) (A)
                 (A) (A) (A) (A) (A) (A) (A) (A) (A) (A) (A) (A)
                 (A) (A) (A) (A) (A) (A) (A) (A) (A) (A) (A) (A)
                 (A) (A) (A) (A) (A) (A) (A) (A) (A) (A) (A) (A)
                 (A) (A) (A) (A) (A) (A) (A) (A) (A) (A) (A) (A)
                 (A) (A) (A) (A) (A) (A) (A) (A) (A) (A) (A) (A)
                 (A) (A) (A) (A) (A) (A) (A) (A) (A) (A) (A) (A)
                 (A) (A) (A) (A) (A) (A) (A) (A) (A) (A) (A) (A)
                 (A) (A) (A) (A) (A) (A) (A) (A) (A) (A) (A) (A)
                 (A) (A) (A) (A) (A) (A) (A) (A) (A) (A)
 The electronic state is 1-A.
 Alpha  occ. eigenvalues --  -26.30595 -20.56078 -11.35670 -11.34044 -11.25853
 Alpha  occ. eigenvalues --  -11.25740 -11.25601 -11.25255 -11.24866 -11.24714
 Alpha  occ. eigenvalues --   -1.62261  -1.40023  -1.16642  -1.05504  -1.02825
 Alpha  occ. eigenvalues --   -1.00984  -0.87448  -0.84569  -0.78650  -0.73493
 Alpha  occ. eigenvalues --   -0.72572  -0.71425  -0.69986  -0.64937  -0.63052
 Alpha  occ. eigenvalues --   -0.61487  -0.60248  -0.59213  -0.58425  -0.52996
 Alpha  occ. eigenvalues --   -0.52530  -0.50186  -0.49438  -0.43271  -0.35106
 Alpha  occ. eigenvalues --   -0.34617
 Alpha virt. eigenvalues --    0.05865   0.06256   0.07369   0.07903   0.09020
 Alpha virt. eigenvalues --    0.09475   0.09795   0.10424   0.11627   0.11892
 Alpha virt. eigenvalues --    0.12355   0.12942   0.14442   0.14793   0.15371
 Alpha virt. eigenvalues --    0.16321   0.17288   0.17574   0.19669   0.20470
 Alpha virt. eigenvalues --    0.21248   0.21713   0.22214   0.22827   0.23076
 Alpha virt. eigenvalues --    0.23912   0.24595   0.26475   0.26735   0.28012
 Alpha virt. eigenvalues --    0.28481   0.29199   0.29452   0.30344   0.30783
 Alpha virt. eigenvalues --    0.31654   0.32393   0.33067   0.33428   0.34269
 Alpha virt. eigenvalues --    0.34595   0.35796   0.36890   0.38515   0.40278
 Alpha virt. eigenvalues --    0.41519   0.42084   0.43107   0.44767   0.45931
 Alpha virt. eigenvalues --    0.46342   0.47047   0.48139   0.49455   0.50725
 Alpha virt. eigenvalues --    0.51847   0.54265   0.57897   0.63345   0.63516
 Alpha virt. eigenvalues --    0.65234   0.67037   0.68907   0.70308   0.71877
 Alpha virt. eigenvalues --    0.72226   0.72586   0.73782   0.75608   0.78306
 Alpha virt. eigenvalues --    0.79925   0.81872   0.82512   0.83101   0.84080
 Alpha virt. eigenvalues --    0.85685   0.86806   0.86853   0.88481   0.90588
 Alpha virt. eigenvalues --    0.91298   0.91614   0.92988   0.94816   0.96150
 Alpha virt. eigenvalues --    0.99474   1.00060   1.01727   1.02845   1.06330
 Alpha virt. eigenvalues --    1.07398   1.08305   1.09453   1.12345   1.15107
 Alpha virt. eigenvalues --    1.16625   1.17546   1.23222   1.23954   1.25414
 Alpha virt. eigenvalues --    1.26505   1.30043   1.32261   1.35745   1.38236
 Alpha virt. eigenvalues --    1.41182   1.43599   1.47315   1.48738   1.52571
 Alpha virt. eigenvalues --    1.59850   1.60728   1.63500   1.64739   1.65507
 Alpha virt. eigenvalues --    1.71846   1.74035   1.75682   1.76756   1.77792
 Alpha virt. eigenvalues --    1.78411   1.80597   1.82266   1.83623   1.87321
 Alpha virt. eigenvalues --    1.88482   1.90831   1.91962   1.95524   1.95976
 Alpha virt. eigenvalues --    1.98608   2.00993   2.01789   2.02956   2.05551
 Alpha virt. eigenvalues --    2.07320   2.11054   2.14356   2.19354   2.21300
 Alpha virt. eigenvalues --    2.21963   2.22899   2.23740   2.24721   2.27586
 Alpha virt. eigenvalues --    2.29131   2.31401   2.35815   2.38159   2.40690
 Alpha virt. eigenvalues --    2.43296   2.46524   2.50065   2.55007   2.61568
 Alpha virt. eigenvalues --    2.65469   2.72183   2.73604   2.74604   2.77138
 Alpha virt. eigenvalues --    2.80802   2.83136   2.84971   2.94950   2.97318
 Alpha virt. eigenvalues --    2.97745   2.99980   3.01516   3.04100   3.04699
 Alpha virt. eigenvalues --    3.05469   3.08789   3.12676   3.15578   3.18443
 Alpha virt. eigenvalues --    3.19424   3.21390   3.23367   3.25738   3.27479
 Alpha virt. eigenvalues --    3.28814   3.30078   3.34537   3.46572   3.47773
 Alpha virt. eigenvalues --    3.55662   3.61136   3.61413   3.72378   3.75732
 Alpha virt. eigenvalues --    3.78708   3.88137   3.90953   3.92221   3.99472
 Alpha virt. eigenvalues --    4.02311   4.04456   4.12282   4.26028   4.30058
 Alpha virt. eigenvalues --    4.40068   4.40755   4.43046   4.54545   4.55784
 Alpha virt. eigenvalues --    4.58043   4.59494   4.75886   5.25908   5.31963
 Alpha virt. eigenvalues --    5.62416   5.76753   6.27460   6.97733   7.08745
 Alpha virt. eigenvalues --    7.31657  24.74343  24.93331  24.99764  25.08896
 Alpha virt. eigenvalues --   25.09362  25.19988  25.23325  25.32306  51.69463
 Alpha virt. eigenvalues --   68.78103
          Condensed to atoms (all electrons):
              1          2          3          4          5          6
     1  C    6.124173  -0.677137   0.570598  -0.344601   0.485989   0.058217
     2  C   -0.677137  13.183693  -3.573751  -3.756282  -0.976981   0.830231
     3  C    0.570598  -3.573751  14.832346  -0.366647  -0.675998  -1.317585
     4  C   -0.344601  -3.756282  -0.366647  13.689574  -2.793286   0.381274
     5  C    0.485989  -0.976981  -0.675998  -2.793286   9.227369  -0.041532
     6  C    0.058217   0.830231  -1.317585   0.381274  -0.041532   5.754521
     7  H    0.397872  -0.028302   0.011703  -0.005317  -0.010959  -0.004316
     8  H   -0.036938   0.370546   0.000364  -0.011495   0.005036  -0.011484
     9  H    0.000253  -0.025962  -0.016202   0.365828   0.028650  -0.008241
    10  H   -0.012918   0.000307   0.012333  -0.045909   0.407263  -0.002059
    11  H    0.017110  -0.042945   0.030923  -0.043022   0.015641   0.389294
    12  C   -0.352540   0.367406  -4.718690   0.150707   0.914639   0.133309
    13  C   -0.058711   0.024571   0.088698  -0.017609  -0.386204   0.019876
    14  H    0.002780   0.018253   0.072007  -0.072696  -0.012749  -0.001815
    15  H   -0.000743   0.015900  -0.080693   0.000641   0.015228  -0.000198
    16  O    0.031458   0.189766  -0.091801  -0.184417  -0.015347  -0.002644
    17  F    0.004269   0.030182   0.013463  -0.119783   0.117307  -0.008277
              7          8          9         10         11         12
     1  C    0.397872  -0.036938   0.000253  -0.012918   0.017110  -0.352540
     2  C   -0.028302   0.370546  -0.025962   0.000307  -0.042945   0.367406
     3  C    0.011703   0.000364  -0.016202   0.012333   0.030923  -4.718690
     4  C   -0.005317  -0.011495   0.365828  -0.045909  -0.043022   0.150707
     5  C   -0.010959   0.005036   0.028650   0.407263   0.015641   0.914639
     6  C   -0.004316  -0.011484  -0.008241  -0.002059   0.389294   0.133309
     7  H    0.496854  -0.003845   0.000030  -0.000102  -0.004531   0.007618
     8  H   -0.003845   0.461562   0.000006   0.000022  -0.000077   0.055726
     9  H    0.000030   0.000006   0.471115  -0.004006  -0.000123   0.029423
    10  H   -0.000102   0.000022  -0.004006   0.498337  -0.004535   0.009863
    11  H   -0.004531  -0.000077  -0.000123  -0.004535   0.496398   0.002939
    12  C    0.007618   0.055726   0.029423   0.009863   0.002939  10.290809
    13  C    0.000020   0.002548   0.016271   0.000229  -0.000363  -1.116701
    14  H    0.000000   0.000009  -0.000324  -0.000002   0.000000  -0.066572
    15  H    0.000000  -0.000007  -0.000280   0.000001   0.000000   0.071600
    16  O    0.000047   0.001465  -0.000029   0.000003   0.000006   0.294652
    17  F   -0.000004  -0.000066  -0.025978   0.000069   0.000013  -0.017183
             13         14         15         16         17
     1  C   -0.058711   0.002780  -0.000743   0.031458   0.004269
     2  C    0.024571   0.018253   0.015900   0.189766   0.030182
     3  C    0.088698   0.072007  -0.080693  -0.091801   0.013463
     4  C   -0.017609  -0.072696   0.000641  -0.184417  -0.119783
     5  C   -0.386204  -0.012749   0.015228  -0.015347   0.117307
     6  C    0.019876  -0.001815  -0.000198  -0.002644  -0.008277
     7  H    0.000020   0.000000   0.000000   0.000047  -0.000004
     8  H    0.002548   0.000009  -0.000007   0.001465  -0.000066
     9  H    0.016271  -0.000324  -0.000280  -0.000029  -0.025978
    10  H    0.000229  -0.000002   0.000001   0.000003   0.000069
    11  H   -0.000363   0.000000   0.000000   0.000006   0.000013
    12  C   -1.116701  -0.066572   0.071600   0.294652  -0.017183
    13  C    6.987655   0.448457   0.362649  -0.043996  -0.020520
    14  H    0.448457   0.476460  -0.022154  -0.001653  -0.033214
    15  H    0.362649  -0.022154   0.487725  -0.001748  -0.034076
    16  O   -0.043996  -0.001653  -0.001748   8.155030   0.010064
    17  F   -0.020520  -0.033214  -0.034076   0.010064   9.272880
 Mulliken atomic charges:
              1
     1  C   -0.209130
     2  C    0.050504
     3  C    1.208931
     4  C   -0.826961
     5  C   -0.304067
     6  C   -0.168573
     7  H    0.143233
     8  H    0.166628
     9  H    0.169569
    10  H    0.141103
    11  H    0.143272
    12  C   -0.057007
    13  C   -0.306870
    14  H    0.193213
    15  H    0.186156
    16  O   -0.340856
    17  F   -0.189147
 Sum of Mulliken charges=   0.00000
 Atomic charges with hydrogens summed into heavy atoms:
              1
     1  C   -0.065897
     2  C    0.217132
     3  C    1.208931
     4  C   -0.657392
     5  C   -0.162964
     6  C   -0.025301
     7  H    0.000000
     8  H    0.000000
     9  H    0.000000
    10  H    0.000000
    11  H    0.000000
    12  C   -0.057007
    13  C    0.072500
    14  H    0.000000
    15  H    0.000000
    16  O   -0.340856
    17  F   -0.189147
 Sum of Mulliken charges=   0.00000
 Electronic spatial extent (au):  <R**2>=  1461.5331
 Charge=     0.0000 electrons
 Dipole moment (field-independent basis, Debye):
    X=     0.8873    Y=    -1.5976    Z=     0.2194  Tot=     1.8406
 Quadrupole moment (field-independent basis, Debye-Ang):
   XX=   -48.6835   YY=   -62.9919   ZZ=   -60.4158
   XY=     3.4598   XZ=     0.0570   YZ=     3.6690
 Traceless Quadrupole moment (field-independent basis, Debye-Ang):
   XX=     8.6802   YY=    -5.6281   ZZ=    -3.0521
   XY=     3.4598   XZ=     0.0570   YZ=     3.6690
 Octapole moment (field-independent basis, Debye-Ang**2):
  XXX=   -17.8345  YYY=   -16.7115  ZZZ=     1.5904  XYY=    19.1296
  XXY=    -9.9340  XXZ=     2.8063  XZZ=   -18.8261  YZZ=    -1.8400
  YYZ=     1.5479  XYZ=    -2.0642
 Hexadecapole moment (field-independent basis, Debye-Ang**3):
 XXXX= -1120.0624 YYYY=  -534.8815 ZZZZ=   -86.8433 XXXY=    27.5399
 XXXZ=     0.1743 YYYX=    31.7511 YYYZ=    11.9603 ZZZX=    -3.5643
 ZZZY=    -6.1672 XXYY=  -322.7178 XXZZ=  -233.1686 YYZZ=  -108.4374
 XXYZ=    13.0855 YYXZ=    -1.6992 ZZXY=     6.3011
 N-N= 4.896095195346D+02 E-N=-2.109714234816D+03  KE= 4.808474513878D+02
 1|1|UNPC-UNK|SP|RMP2-FC|6-311+G(d,p)|C8H7F1O1|PCUSER|03-Aug-2017|0||# 
 MP2/6-311+G(D,P) GEOM=CONNECTIVITY||Title Card Required||0,1|C|C,1,1.3
 9556268|C,2,1.40568598,1,120.02279233|C,3,1.40560202,2,119.87823613,1,
 0.65802085,0|C,4,1.39861123,3,119.76782685,2,-1.46918199,0|C,5,1.39972
 925,4,120.26489517,3,1.81700468,0|H,1,1.08662792,2,119.89057661,3,-179
 .58287899,0|H,2,1.08628034,1,121.1287868,6,-179.3082317,0|H,4,1.085043
 75,3,120.59388387,2,179.45528965,0|H,5,1.08656093,4,119.71061231,3,-17
 9.34196181,0|H,6,1.08675481,5,120.0041944,4,179.29229459,0|C,3,1.49125
 451,2,117.97092773,1,-177.91255823,0|C,12,1.52672507,3,119.50850487,2,
 -163.57636581,0|H,13,1.09580871,12,109.71998443,3,-117.98427916,0|H,13
 ,1.09099932,12,108.15310582,3,122.11039062,0|O,12,1.22355759,3,122.018
 27182,2,18.70650639,0|F,13,1.39011742,12,111.86981452,3,2.20111134,0||
 Version=x86-Win32-G03RevB.05|State=1-A|HF=-481.4269227|MP2=-482.928840
 9|RMSD=8.541e-009|PG=C01 [X(C8H7F1O1)]||@


       THE DEATH-KNELL OF THE ATOM

 SO THE ATOMS IN TURN, WE NOW CLEARLY DISCERN,
 FLY TO BITS WITH THE UTMOST FACILITY;
 THEY WEND ON THEIR WAY, AND, IN SPLITTING, DISPLAY
 AN ABSOLUTE LACK OF STABILITY.

          SIR WM. RAMSAY, 1905
 Job cpu time:  0 days  0 hours  6 minutes 46.0 seconds.
 File lengths (MBytes):  RWF=   2005 Int=      0 D2E=      0 Chk=     17 Scr=      1
 Normal termination of Gaussian 03 at Thu Aug 03 13:09:36 2017.
