# Supplementary material for: Conformational preferences of α-fluoroketones may influence their reactivity
Source: Beilstein J Org Chem. 2017 Dec 29;13:2915–21. doi: 10.3762/bjoc.13.284 (PMC5753061; doi:10.3762/bjoc.13.284)
Supplement: File 2 — Details of computational conformational analysis. [file Beilstein_J_Org_Chem-13-2915-s002.zip › Computation/CH2F180_EtOH.out]

 Entering Link 1 = C:\G03W\l1.exe PID=      6172.
  
 Copyright (c) 1988,1990,1992,1993,1995,1998,2003, Gaussian, Inc.
                  All Rights Reserved.
  
 This is the Gaussian(R) 03 program.  It is based on the
 the Gaussian(R) 98 system (copyright 1998, Gaussian, Inc.),
 the Gaussian(R) 94 system (copyright 1995, Gaussian, Inc.),
 the Gaussian 92(TM) system (copyright 1992, Gaussian, Inc.),
 the Gaussian 90(TM) system (copyright 1990, Gaussian, Inc.),
 the Gaussian 88(TM) system (copyright 1988, Gaussian, Inc.),
 the Gaussian 86(TM) system (copyright 1986, Carnegie Mellon
 University), and the Gaussian 82(TM) system (copyright 1983,
 Carnegie Mellon University). Gaussian is a federally registered
 trademark of Gaussian, Inc.
  
 This software contains proprietary and confidential information,
 including trade secrets, belonging to Gaussian, Inc.
  
 This software is provided under written license and may be
 used, copied, transmitted, or stored only in accord with that
 written license.
  
 The following legend is applicable only to US Government
 contracts under DFARS:
  
                    RESTRICTED RIGHTS LEGEND
  
 Use, duplication or disclosure by the US Government is subject
 to restrictions as set forth in subparagraph (c)(1)(ii) of the
 Rights in Technical Data and Computer Software clause at DFARS
 252.227-7013.
  
 Gaussian, Inc.
 Carnegie Office Park, Building 6, Pittsburgh, PA 15106 USA
  
 The following legend is applicable only to US Government
 contracts under FAR:
  
                    RESTRICTED RIGHTS LEGEND
  
 Use, reproduction and disclosure by the US Government is subject
 to restrictions as set forth in subparagraph (c) of the
 Commercial Computer Software - Restricted Rights clause at FAR
 52.227-19.
  
 Gaussian, Inc.
 Carnegie Office Park, Building 6, Pittsburgh, PA 15106 USA
  
  
 ---------------------------------------------------------------
 Warning -- This program may not be used in any manner that
 competes with the business of Gaussian, Inc. or will provide
 assistance to any competitor of Gaussian, Inc.  The licensee
 of this program is prohibited from giving any competitor of
 Gaussian, Inc. access to this program.  By using this program,
 the user acknowledges that Gaussian, Inc. is engaged in the
 business of creating and licensing software in the field of
 computational chemistry and represents and warrants to the
 licensee that it is not a competitor of Gaussian, Inc. and that
 it will not use this program in any manner prohibited above.
 ---------------------------------------------------------------
  

 Cite this work as:
 Gaussian 03, Revision B.05,
 M. J. Frisch, G. W. Trucks, H. B. Schlegel, G. E. Scuseria, 
 M. A. Robb, J. R. Cheeseman, J. A. Montgomery, Jr., T. Vreven, 
 K. N. Kudin, J. C. Burant, J. M. Millam, S. S. Iyengar, J. Tomasi, 
 V. Barone, B. Mennucci, M. Cossi, G. Scalmani, N. Rega, 
 G. A. Petersson, H. Nakatsuji, M. Hada, M. Ehara, K. Toyota, 
 R. Fukuda, J. Hasegawa, M. Ishida, T. Nakajima, Y. Honda, O. Kitao, 
 H. Nakai, M. Klene, X. Li, J. E. Knox, H. P. Hratchian, J. B. Cross, 
 C. Adamo, J. Jaramillo, R. Gomperts, R. E. Stratmann, O. Yazyev, 
 A. J. Austin, R. Cammi, C. Pomelli, J. W. Ochterski, P. Y. Ayala, 
 K. Morokuma, G. A. Voth, P. Salvador, J. J. Dannenberg, 
 V. G. Zakrzewski, S. Dapprich, A. D. Daniels, M. C. Strain, 
 O. Farkas, D. K. Malick, A. D. Rabuck, K. Raghavachari, 
 J. B. Foresman, J. V. Ortiz, Q. Cui, A. G. Baboul, S. Clifford, 
 J. Cioslowski, B. B. Stefanov, G. Liu, A. Liashenko, P. Piskorz, 
 I. Komaromi, R. L. Martin, D. J. Fox, T. Keith, M. A. Al-Laham, 
 C. Y. Peng, A. Nanayakkara, M. Challacombe, P. M. W. Gill, 
 B. Johnson, W. Chen, M. W. Wong, C. Gonzalez, and J. A. Pople, 
 Gaussian, Inc., Pittsburgh PA, 2003.
 
 **********************************************
 Gaussian 03:  x86-Win32-G03RevB.05  8-Nov-2003
                  14-Oct-2017 
 **********************************************
 %chk=CH2F.chk
 %mem=6MW
 %nproc=1
 Will use up to    1 processors via shared memory.
 Default route:  MaxDisk=2000MB
 -----------------------------------------------------------
 # mp2/6-311+g(d,p) scrf=(solvent=ethanol) geom=connectivity
 -----------------------------------------------------------
 1/38=1,57=2/1;
 2/17=6,18=5,40=1/2;
 3/5=4,6=6,7=111,11=9,16=1,25=1,30=1,70=2201,72=4/1,2,3;
 4//1;
 5/5=2,38=5,53=4/2;
 8/10=2,27=262144000/1;
 9/16=-3,27=262144000/6;
 6/7=2,8=2,9=2,10=2/1;
 99/5=1,9=1/99;
 -------------------
 Title Card Required
 -------------------
 Symbolic Z-matrix:
 Charge =  0 Multiplicity = 1
 C
 C                    1    B1
 C                    2    B2       1    A1
 C                    3    B3       2    A2       1    D1       0
 C                    4    B4       3    A3       2    D2       0
 C                    5    B5       4    A4       3    D3       0
 H                    1    B6       2    A5       3    D4       0
 H                    2    B7       1    A6       6    D5       0
 H                    4    B8       3    A7       2    D6       0
 H                    5    B9       4    A8       3    D7       0
 H                    6    B10      5    A9       4    D8       0
 C                    3    B11      2    A10      1    D9       0
 C                    12   B12      3    A11      2    D10      0
 H                    13   B13      12   A12      3    D11      0
 H                    13   B14      12   A13      3    D12      0
 O                    12   B15      3    A14      2    D13      0
 F                    13   B16      12   A15      3    D14      0
       Variables:
  B1                    1.39556                  
  B2                    1.40569                  
  B3                    1.4056                   
  B4                    1.39861                  
  B5                    1.39973                  
  B6                    1.08663                  
  B7                    1.08628                  
  B8                    1.08504                  
  B9                    1.08656                  
  B10                   1.08675                  
  B11                   1.49125                  
  B12                   1.52673                  
  B13                   1.09581                  
  B14                   1.091                    
  B15                   1.22356                  
  B16                   1.39012                  
  A1                  120.02279                  
  A2                  119.87824                  
  A3                  119.76783                  
  A4                  120.2649                   
  A5                  119.89058                  
  A6                  121.12879                  
  A7                  120.59388                  
  A8                  119.71061                  
  A9                  120.00419                  
  A10                 117.97093                  
  A11                 119.5085                   
  A12                 109.71998                  
  A13                 108.15311                  
  A14                 122.01827                  
  A15                 111.86981                  
  D1                    0.65802                  
  D2                   -1.46918                  
  D3                    1.817                    
  D4                 -179.58288                  
  D5                 -179.30823                  
  D6                  179.45529                  
  D7                 -179.34196                  
  D8                  179.29229                  
  D9                 -177.91256                  
  D10                -163.57637                  
  D11                -117.98428                  
  D12                 122.11039                  
  D13                  18.70651                  
  D14                   2.20111                  
 
                          Input orientation:                          
 ---------------------------------------------------------------------
 Center     Atomic     Atomic              Coordinates (Angstroms)
 Number     Number      Type              X           Y           Z
 ---------------------------------------------------------------------
    1          6             0        0.000000    0.000000    0.000000
    2          6             0        0.000000    0.000000    1.395563
    3          6             0        1.217080    0.000000    2.098890
    4          6             0        2.433111    0.013997    1.394057
    5          6             0        2.425367   -0.003270   -0.004426
    6          6             0        1.212631    0.003949   -0.703326
    7          1             0       -0.942058    0.006858   -0.541516
    8          1             0       -0.929755   -0.014254    1.957130
    9          1             0        3.379206    0.023032    1.925229
   10          1             0        3.366068   -0.003266   -0.548206
   11          1             0        1.211674    0.002090   -1.790079
   12          6             0        1.164124   -0.047973    3.588432
   13          6             0        2.404027    0.325027    4.397383
   14          1             0        2.735357   -0.538241    4.985418
   15          1             0        2.140876    1.148984    5.062308
   16          8             0        0.165309   -0.418134    4.190464
   17          9             0        3.454834    0.724697    3.579767
 ---------------------------------------------------------------------
                    Distance matrix (angstroms):
                    1          2          3          4          5
     1  C    0.000000
     2  C    1.395563   0.000000
     3  C    2.426236   1.405686   0.000000
     4  C    2.804215   2.433152   1.405602   0.000000
     5  C    2.425373   2.800426   2.425677   1.398611   0.000000
     6  C    1.401840   2.424010   2.802222   2.426662   1.399729
     7  H    1.086628   2.154018   3.410816   3.890792   3.410003
     8  H    2.166796   1.086280   2.151557   3.409797   3.886472
     9  H    3.889224   3.420542   2.169211   1.085044   2.152689
    10  H    3.410419   3.886986   3.409586   2.154783   1.086561
    11  H    2.161606   3.408294   3.888973   3.410391   2.159082
    12  C    3.772841   2.483175   1.491255   2.535636   3.808065
    13  C    5.022147   3.859522   2.607212   3.019528   4.414086
    14  H    5.711941   4.545211   3.305588   3.646120   5.028005
    15  H    5.615201   4.398697   3.309896   3.850930   5.203885
    16  O    4.214517   2.830836   2.378180   3.626231   4.782999
    17  F    5.027504   4.151122   2.779519   2.515222   3.799498
                    6          7          8          9         10
     6  C    0.000000
     7  H    2.160758   0.000000
     8  H    3.415871   2.498765   0.000000
     9  H    3.406422   4.975782   4.309240   0.000000
    10  H    2.159029   4.308144   4.973019   2.473609   0.000000
    11  H    1.086755   2.489477   4.315966   4.301411   2.486703
    12  C    4.292346   4.636321   2.654545   2.770897   4.686398
    13  C    5.247832   5.974130   4.145364   2.674644   5.048975
    14  H    5.913922   6.660894   4.783109   3.177157   5.595086
    15  H    5.951074   6.497059   4.519295   3.555629   5.857187
    16  O    5.022372   4.878372   2.519933   3.956646   5.733408
    17  F    4.887928   6.069014   4.733246   1.798764   4.192609
                   11         12         13         14         15
    11  H    0.000000
    12  C    5.378954   0.000000
    13  C    6.309570   1.526725   0.000000
    14  H    6.965696   2.158867   1.095809   0.000000
    15  H    7.009564   2.135196   1.090999   1.790544   0.000000
    16  O    6.085915   1.223558   2.367902   2.692865   2.668115
    17  F    5.864228   2.417529   1.390117   2.022007   2.025940
                   16         17
    16  O    0.000000
    17  F    3.535532   0.000000
 Stoichiometry    C8H7FO
 Framework group  C1[X(C8H7FO)]
 Deg. of freedom    45
 Full point group                 C1      NOp   1
 Largest Abelian subgroup         C1      NOp   1
 Largest concise Abelian subgroup C1      NOp   1
                         Standard orientation:                         
 ---------------------------------------------------------------------
 Center     Atomic     Atomic              Coordinates (Angstroms)
 Number     Number      Type              X           Y           Z
 ---------------------------------------------------------------------
    1          6             0        2.383306    0.940824    0.200970
    2          6             0        1.030688    1.284112    0.187781
    3          6             0        0.055905    0.294276   -0.026640
    4          6             0        0.445488   -1.043229   -0.213783
    5          6             0        1.803682   -1.377019   -0.216257
    6          6             0        2.772760   -0.391422    0.004493
    7          1             0        3.134675    1.706578    0.373669
    8          1             0        0.711034    2.312899    0.327152
    9          1             0       -0.297639   -1.817977   -0.371413
   10          1             0        2.104187   -2.409563   -0.371704
   11          1             0        3.826395   -0.657531    0.013096
   12          6             0       -1.372599    0.719107   -0.078944
   13          6             0       -2.474283   -0.327421    0.069249
   14          1             0       -3.079968   -0.358465   -0.843428
   15          1             0       -3.097416   -0.046892    0.919713
   16          8             0       -1.696682    1.881909   -0.278831
   17          9             0       -1.955277   -1.597744    0.291372
 ---------------------------------------------------------------------
 Rotational constants (GHZ):      2.4425145      1.0416209      0.7453797
 Standard basis: 6-311+G(d,p) (5D, 7F)
 There are   262 symmetry adapted basis functions of A   symmetry.
 Integral buffers will be    262144 words long.
 Raffenetti 1 integral format.
 Two-electron integral symmetry is turned on.
   262 basis functions,   416 primitive gaussians,   272 cartesian basis functions
    36 alpha electrons       36 beta electrons
       nuclear repulsion energy       489.6095195346 Hartrees.
 NAtoms=   17 NActive=   17 NUniq=   17 SFac= 1.00D+00 NAtFMM=   60 Big=F
 ------------------------------------------------------------------------------
 United Atom Topological Model (UA0  parameters set).
  Nord Group  Hybr  Charge Alpha Radius          Bonded to
    1   CH    *     0.00   1.00  2.125   C2   [s]  C6   [s]
    2   CH    *     0.00   1.00  2.125   C1   [s]  C3   [s]
    3   C     *     0.00   1.00  1.925   C2   [s]  C4   [s]  C12  [s]
    4   CH    *     0.00   1.00  2.125   C3   [s]  C5   [s]
    5   CH    *     0.00   1.00  2.125   C4   [s]  C6   [s]
    6   CH    *     0.00   1.00  2.125   C1   [s]  C5   [s]
   12   C     *     0.00   1.00  1.925   C3   [s]  C13  [s]  O16  [d]
   13   CH2   *     0.00   1.00  2.325   C12  [s]  F17  [s]
   16   O     *     0.00   1.00  1.750   C12  [d]
   17   F     *     0.00   1.00  1.682   C13  [s]
 ------------------------------------------------------------------------------
 Polarizable Continuum Model (PCM)
 =================================
 Model                : PCM.
 Atomic radii         : UA0 (Simple United Atom Topological Model).
 Polarization charges : Total charges.
 Charge compensation  : None.
 Solution method      : Matrix inversion.
 Cavity               : GePol (RMin=0.200 OFac=0.890).
                        Default sphere list used, NSphG=   10.
                        Tesserae with average area of 0.200 Ang**2.
 Solvent              : Ethanol, Eps=  24.550000.
 ------------------------------------------------------------------------------
 One-electron integrals computed using PRISM.
 NBasis=   262 RedAO= T  NBF=   262
 NBsUse=   262 1.00D-06 NBFU=   262
 Harris functional with IExCor=  205 diagonalized for initial guess.
 ExpMin= 4.38D-02 ExpMax= 1.14D+04 ExpMxC= 1.72D+03 IAcc=2 IRadAn=         4 AccDes= 0.00D+00
 HarFok:  IExCor= 205 AccDes= 0.00D+00 IRadAn=         4 IDoV=1
 ScaDFX=  1.000000  1.000000  1.000000  1.000000
 Initial guess orbital symmetries:
       Occupied  (A) (A) (A) (A) (A) (A) (A) (A) (A) (A) (A) (A)
                 (A) (A) (A) (A) (A) (A) (A) (A) (A) (A) (A) (A)
                 (A) (A) (A) (A) (A) (A) (A) (A) (A) (A) (A) (A)
       Virtual   (A) (A) (A) (A) (A) (A) (A) (A) (A) (A) (A) (A)
                 (A) (A) (A) (A) (A) (A) (A) (A) (A) (A) (A) (A)
                 (A) (A) (A) (A) (A) (A) (A) (A) (A) (A) (A) (A)
                 (A) (A) (A) (A) (A) (A) (A) (A) (A) (A) (A) (A)
                 (A) (A) (A) (A) (A) (A) (A) (A) (A) (A) (A) (A)
                 (A) (A) (A) (A) (A) (A) (A) (A) (A) (A) (A) (A)
                 (A) (A) (A) (A) (A) (A) (A) (A) (A) (A) (A) (A)
                 (A) (A) (A) (A) (A) (A) (A) (A) (A) (A) (A) (A)
                 (A) (A) (A) (A) (A) (A) (A) (A) (A) (A) (A) (A)
                 (A) (A) (A) (A) (A) (A) (A) (A) (A) (A) (A) (A)
                 (A) (A) (A) (A) (A) (A) (A) (A) (A) (A) (A) (A)
                 (A) (A) (A) (A) (A) (A) (A) (A) (A) (A) (A) (A)
                 (A) (A) (A) (A) (A) (A) (A) (A) (A) (A) (A) (A)
                 (A) (A) (A) (A) (A) (A) (A) (A) (A) (A) (A) (A)
                 (A) (A) (A) (A) (A) (A) (A) (A) (A) (A) (A) (A)
                 (A) (A) (A) (A) (A) (A) (A) (A) (A) (A) (A) (A)
                 (A) (A) (A) (A) (A) (A) (A) (A) (A) (A) (A) (A)
                 (A) (A) (A) (A) (A) (A) (A) (A) (A) (A) (A) (A)
                 (A) (A) (A) (A) (A) (A) (A) (A) (A) (A)
 The electronic state of the initial guess is 1-A.
 Requested convergence on RMS density matrix=1.00D-08 within 128 cycles.
 Requested convergence on MAX density matrix=1.00D-06.
 Requested convergence on             energy=1.00D-06.
 No special actions if energy rises.
 Error on total polarization charges =  0.01908
 SCF Done:  E(RHF) =  -481.440878855     A.U. after   16 cycles
             Convg  =    0.8846D-08             -V/T =  2.0012
             S**2   =   0.0000
 --------------------------------------------------------------------
 Variational PCM results
 =======================
 <psi(f)|   H    |psi(f)>                     (a.u.) =    -481.425018
 <psi(f)|H+V(f)/2|psi(f)>                     (a.u.) =    -481.440879
 Total free energy in solution:
  with all non electrostatic terms            (a.u.) =    -481.437015
 --------------------------------------------------------------------
 (Polarized solute)-Solvent               (kcal/mol) =      -9.95
 --------------------------------------------------------------------
 Cavitation energy                        (kcal/mol) =      14.69
 Dispersion energy                        (kcal/mol) =     -13.21
 Repulsion energy                         (kcal/mol) =       0.94
 Total non electrostatic                  (kcal/mol) =       2.42
 --------------------------------------------------------------------
 Partition over spheres:
 Sphere  on Atom  Surface  Charge   GEl     GCav    GDR
    1      C1      17.33  -0.029   -0.81    1.71   -1.57
    2      C2      13.68  -0.020   -0.41    1.68   -1.43
    3      C3       0.83   0.001   -0.01    0.25   -0.07
    4      C4      10.08  -0.002   -0.24    1.35   -1.00
    5      C5      17.31  -0.027   -0.82    1.71   -1.61
    6      C6      17.36  -0.041   -0.95    1.72   -1.55
    7      C12      1.48  -0.011   -0.03    0.34   -0.13
    8      C13     33.60  -0.181   -1.70    3.09   -2.63
    9      O16     14.68   0.184   -3.50    1.76   -1.39
   10      F17      8.11   0.062   -0.40    1.07   -0.88
 Added spheres:    36.69   0.043   -1.07    0.00    0.00
 --------------------------------------------------------------------
 After PCM corrections, the SCF energy is  -481.440878855     a.u.
 --------------------------------------------------------------------
 ExpMin= 4.38D-02 ExpMax= 1.14D+04 ExpMxC= 1.72D+03 IAcc=3 IRadAn=         5 AccDes= 0.00D+00
 HarFok:  IExCor= 205 AccDes= 0.00D+00 IRadAn=         5 IDoV=1
 ScaDFX=  1.000000  1.000000  1.000000  1.000000
 Range of M.O.s used for correlation:    11   262
 NBasis=   262 NAE=    36 NBE=    36 NFC=    10 NFV=     0
 NROrb=    252 NOA=    26 NOB=    26 NVA=   226 NVB=   226

 **** Warning!!: The largest alpha MO coefficient is  0.18164512D+03

 Disk-based method using OVN memory for 13 occupieds at a time.
 Estimated scratch disk usage=   256962314 words.
 Actual    scratch disk usage=   256659210 words.
 JobTyp=1 Pass  1:  I=   1 to  13 NPSUse=  1 ParTrn=F ParDer=F DoDerP=F.
 JobTyp=1 Pass  2:  I=  14 to  26 NPSUse=  1 ParTrn=F ParDer=F DoDerP=F.
 Spin components of T(2) and E(2):
     alpha-alpha T2 =       0.6762481693D-01 E2=     -0.1996267873D+00
     alpha-beta  T2 =       0.3538097431D+00 E2=     -0.1098763926D+01
     beta-beta   T2 =       0.6762481693D-01 E2=     -0.1996267873D+00
 ANorm=    0.1220270207D+01
 E2 =    -0.1498017501D+01 EUMP2 =    -0.48293889635543D+03

 **********************************************************************

            Population analysis using the SCF density.

 **********************************************************************

 Orbital symmetries:
       Occupied  (A) (A) (A) (A) (A) (A) (A) (A) (A) (A) (A) (A)
                 (A) (A) (A) (A) (A) (A) (A) (A) (A) (A) (A) (A)
                 (A) (A) (A) (A) (A) (A) (A) (A) (A) (A) (A) (A)
       Virtual   (A) (A) (A) (A) (A) (A) (A) (A) (A) (A) (A) (A)
                 (A) (A) (A) (A) (A) (A) (A) (A) (A) (A) (A) (A)
                 (A) (A) (A) (A) (A) (A) (A) (A) (A) (A) (A) (A)
                 (A) (A) (A) (A) (A) (A) (A) (A) (A) (A) (A) (A)
                 (A) (A) (A) (A) (A) (A) (A) (A) (A) (A) (A) (A)
                 (A) (A) (A) (A) (A) (A) (A) (A) (A) (A) (A) (A)
                 (A) (A) (A) (A) (A) (A) (A) (A) (A) (A) (A) (A)
                 (A) (A) (A) (A) (A) (A) (A) (A) (A) (A) (A) (A)
                 (A) (A) (A) (A) (A) (A) (A) (A) (A) (A) (A) (A)
                 (A) (A) (A) (A) (A) (A) (A) (A) (A) (A) (A) (A)
                 (A) (A) (A) (A) (A) (A) (A) (A) (A) (A) (A) (A)
                 (A) (A) (A) (A) (A) (A) (A) (A) (A) (A) (A) (A)
                 (A) (A) (A) (A) (A) (A) (A) (A) (A) (A) (A) (A)
                 (A) (A) (A) (A) (A) (A) (A) (A) (A) (A) (A) (A)
                 (A) (A) (A) (A) (A) (A) (A) (A) (A) (A) (A) (A)
                 (A) (A) (A) (A) (A) (A) (A) (A) (A) (A) (A) (A)
                 (A) (A) (A) (A) (A) (A) (A) (A) (A) (A) (A) (A)
                 (A) (A) (A) (A) (A) (A) (A) (A) (A) (A) (A) (A)
                 (A) (A) (A) (A) (A) (A) (A) (A) (A) (A)
 The electronic state is 1-A.
 Alpha  occ. eigenvalues --  -26.30544 -20.56716 -11.36365 -11.33412 -11.25632
 Alpha  occ. eigenvalues --  -11.25396 -11.25292 -11.25021 -11.24343 -11.24167
 Alpha  occ. eigenvalues --   -1.62206  -1.40885  -1.16464  -1.05358  -1.02529
 Alpha  occ. eigenvalues --   -1.00669  -0.87232  -0.84231  -0.78507  -0.73259
 Alpha  occ. eigenvalues --   -0.72555  -0.71454  -0.69592  -0.65156  -0.63002
 Alpha  occ. eigenvalues --   -0.61145  -0.60076  -0.59244  -0.58130  -0.52989
 Alpha  occ. eigenvalues --   -0.52128  -0.49825  -0.49688  -0.43755  -0.35099
 Alpha  occ. eigenvalues --   -0.34470
 Alpha virt. eigenvalues --    0.05756   0.06841   0.08033   0.08317   0.09510
 Alpha virt. eigenvalues --    0.09895   0.10075   0.10556   0.11801   0.12312
 Alpha virt. eigenvalues --    0.12655   0.13061   0.14301   0.15037   0.15515
 Alpha virt. eigenvalues --    0.16532   0.17356   0.17596   0.19836   0.20501
 Alpha virt. eigenvalues --    0.21419   0.22063   0.22267   0.23068   0.23330
 Alpha virt. eigenvalues --    0.24147   0.24707   0.26925   0.27199   0.28219
 Alpha virt. eigenvalues --    0.28565   0.29610   0.29762   0.30683   0.31280
 Alpha virt. eigenvalues --    0.32400   0.32868   0.33786   0.34205   0.34355
 Alpha virt. eigenvalues --    0.35224   0.36282   0.37328   0.37896   0.39698
 Alpha virt. eigenvalues --    0.39957   0.41689   0.43086   0.44304   0.45721
 Alpha virt. eigenvalues --    0.46479   0.47110   0.48052   0.49708   0.51101
 Alpha virt. eigenvalues --    0.51718   0.54476   0.57969   0.63418   0.63966
 Alpha virt. eigenvalues --    0.65588   0.67502   0.69395   0.70686   0.71894
 Alpha virt. eigenvalues --    0.72717   0.73131   0.74103   0.75559   0.78300
 Alpha virt. eigenvalues --    0.79962   0.81903   0.82777   0.83165   0.84358
 Alpha virt. eigenvalues --    0.86071   0.86740   0.87163   0.88760   0.90969
 Alpha virt. eigenvalues --    0.91819   0.92192   0.93406   0.95271   0.96563
 Alpha virt. eigenvalues --    0.99813   1.00475   1.02051   1.03014   1.06218
 Alpha virt. eigenvalues --    1.07535   1.08555   1.09714   1.12196   1.15466
 Alpha virt. eigenvalues --    1.16716   1.17822   1.23528   1.24156   1.25512
 Alpha virt. eigenvalues --    1.26797   1.30181   1.32573   1.35898   1.38473
 Alpha virt. eigenvalues --    1.40444   1.41914   1.46921   1.48248   1.52087
 Alpha virt. eigenvalues --    1.60064   1.60923   1.63674   1.64938   1.65595
 Alpha virt. eigenvalues --    1.71966   1.74348   1.76059   1.77199   1.77943
 Alpha virt. eigenvalues --    1.78823   1.81375   1.82868   1.84010   1.87348
 Alpha virt. eigenvalues --    1.88811   1.91375   1.92501   1.95773   1.96473
 Alpha virt. eigenvalues --    1.99024   2.01239   2.02406   2.03476   2.05978
 Alpha virt. eigenvalues --    2.07994   2.11381   2.14827   2.19582   2.21723
 Alpha virt. eigenvalues --    2.22302   2.23285   2.24409   2.25168   2.27807
 Alpha virt. eigenvalues --    2.29453   2.31828   2.36224   2.38531   2.41057
 Alpha virt. eigenvalues --    2.43837   2.46778   2.50258   2.55344   2.61942
 Alpha virt. eigenvalues --    2.65717   2.72787   2.74399   2.75247   2.77721
 Alpha virt. eigenvalues --    2.81610   2.83999   2.85877   2.95553   2.97918
 Alpha virt. eigenvalues --    2.98255   3.00812   3.02239   3.04961   3.05236
 Alpha virt. eigenvalues --    3.06046   3.09188   3.12813   3.15938   3.18714
 Alpha virt. eigenvalues --    3.19842   3.21581   3.23272   3.25275   3.27421
 Alpha virt. eigenvalues --    3.29149   3.30252   3.34388   3.46541   3.47915
 Alpha virt. eigenvalues --    3.55885   3.60989   3.61618   3.71527   3.75937
 Alpha virt. eigenvalues --    3.78997   3.87912   3.91140   3.92612   3.99282
 Alpha virt. eigenvalues --    4.02471   4.04910   4.12127   4.26008   4.30057
 Alpha virt. eigenvalues --    4.40080   4.41017   4.43616   4.54733   4.56084
 Alpha virt. eigenvalues --    4.58250   4.59313   4.75818   5.26152   5.32012
 Alpha virt. eigenvalues --    5.61496   5.75811   6.26480   6.97743   7.08731
 Alpha virt. eigenvalues --    7.31691  24.74646  24.93590  24.99512  25.09218
 Alpha virt. eigenvalues --   25.09717  25.20302  25.23712  25.32717  51.68817
 Alpha virt. eigenvalues --   68.78154
          Condensed to atoms (all electrons):
              1          2          3          4          5          6
     1  C    6.136428  -0.565305   0.516322  -0.369831   0.426738   0.091862
     2  C   -0.565305  12.770841  -3.186149  -3.708957  -0.904256   0.711521
     3  C    0.516322  -3.186149  13.756710  -0.475649  -0.504594  -1.249963
     4  C   -0.369831  -3.708957  -0.475649  13.323801  -2.492751   0.399441
     5  C    0.426738  -0.904256  -0.504594  -2.492751   8.897401  -0.025879
     6  C    0.091862   0.711521  -1.249963   0.399441  -0.025879   5.758400
     7  H    0.420419  -0.039000   0.014089  -0.006369  -0.005804  -0.017250
     8  H   -0.020711   0.394527  -0.016827  -0.012578   0.002847  -0.007528
     9  H   -0.000678  -0.021969  -0.017916   0.393847   0.004874  -0.008387
    10  H   -0.005445  -0.003262   0.014178  -0.066096   0.441247  -0.014821
    11  H   -0.001331  -0.030295   0.023074  -0.032343  -0.002273   0.415457
    12  C   -0.326236   0.341195  -4.045085   0.190324   0.719917   0.131904
    13  C   -0.069361  -0.017976   0.059079   0.099363  -0.330744   0.024561
    14  H    0.003161   0.018296   0.067294  -0.070680  -0.013273  -0.001707
    15  H   -0.001218   0.016161  -0.072469  -0.001924   0.013923  -0.000101
    16  O    0.026300   0.160333  -0.100159  -0.164970  -0.008898  -0.003985
    17  F    0.004327   0.041387   0.017249  -0.141477   0.111398  -0.007217
              7          8          9         10         11         12
     1  C    0.420419  -0.020711  -0.000678  -0.005445  -0.001331  -0.326236
     2  C   -0.039000   0.394527  -0.021969  -0.003262  -0.030295   0.341195
     3  C    0.014089  -0.016827  -0.017916   0.014178   0.023074  -4.045085
     4  C   -0.006369  -0.012578   0.393847  -0.066096  -0.032343   0.190324
     5  C   -0.005804   0.002847   0.004874   0.441247  -0.002273   0.719917
     6  C   -0.017250  -0.007528  -0.008387  -0.014821   0.415457   0.131904
     7  H    0.448692  -0.002890   0.000020  -0.000064  -0.003222   0.006843
     8  H   -0.002890   0.435991   0.000013   0.000015  -0.000051   0.036456
     9  H    0.000020   0.000013   0.445426  -0.002918  -0.000085   0.025161
    10  H   -0.000064   0.000015  -0.002918   0.449465  -0.003209   0.007867
    11  H   -0.003222  -0.000051  -0.000085  -0.003209   0.444643   0.002461
    12  C    0.006843   0.036456   0.025161   0.007867   0.002461   9.445043
    13  C    0.000080  -0.001092   0.015191   0.000081  -0.000281  -0.867407
    14  H    0.000000   0.000009  -0.000245  -0.000001   0.000000  -0.063070
    15  H    0.000000  -0.000004  -0.000210   0.000001   0.000000   0.053790
    16  O    0.000024   0.002169   0.000045   0.000004   0.000003   0.325856
    17  F   -0.000003  -0.000026  -0.023033   0.000053   0.000010  -0.034917
             13         14         15         16         17
     1  C   -0.069361   0.003161  -0.001218   0.026300   0.004327
     2  C   -0.017976   0.018296   0.016161   0.160333   0.041387
     3  C    0.059079   0.067294  -0.072469  -0.100159   0.017249
     4  C    0.099363  -0.070680  -0.001924  -0.164970  -0.141477
     5  C   -0.330744  -0.013273   0.013923  -0.008898   0.111398
     6  C    0.024561  -0.001707  -0.000101  -0.003985  -0.007217
     7  H    0.000080   0.000000   0.000000   0.000024  -0.000003
     8  H   -0.001092   0.000009  -0.000004   0.002169  -0.000026
     9  H    0.015191  -0.000245  -0.000210   0.000045  -0.023033
    10  H    0.000081  -0.000001   0.000001   0.000004   0.000053
    11  H   -0.000281   0.000000   0.000000   0.000003   0.000010
    12  C   -0.867407  -0.063070   0.053790   0.325856  -0.034917
    13  C    6.671636   0.447538   0.376633  -0.061925   0.006084
    14  H    0.447538   0.438703  -0.019319  -0.001519  -0.030508
    15  H    0.376633  -0.019319   0.454659  -0.001479  -0.033007
    16  O   -0.061925  -0.001519  -0.001479   8.250762   0.010573
    17  F    0.006084  -0.030508  -0.033007   0.010573   9.288584
 Mulliken atomic charges:
              1
     1  C   -0.265439
     2  C    0.022905
     3  C    1.200817
     4  C   -0.863149
     5  C   -0.329870
     6  C   -0.196307
     7  H    0.184436
     8  H    0.189680
     9  H    0.190865
    10  H    0.182904
    11  H    0.187442
    12  C    0.049900
    13  C   -0.351461
    14  H    0.225323
    15  H    0.214565
    16  O   -0.433134
    17  F   -0.209476
 Sum of Mulliken charges=   0.00000
 Atomic charges with hydrogens summed into heavy atoms:
              1
     1  C   -0.081004
     2  C    0.212585
     3  C    1.200817
     4  C   -0.672284
     5  C   -0.146967
     6  C   -0.008865
     7  H    0.000000
     8  H    0.000000
     9  H    0.000000
    10  H    0.000000
    11  H    0.000000
    12  C    0.049900
    13  C    0.088427
    14  H    0.000000
    15  H    0.000000
    16  O   -0.433134
    17  F   -0.209476
 Sum of Mulliken charges=   0.00000
 Electronic spatial extent (au):  <R**2>=  1459.9907
 Charge=     0.0000 electrons
 Dipole moment (field-independent basis, Debye):
    X=     1.3742    Y=    -2.2032    Z=     0.2934  Tot=     2.6132
 Quadrupole moment (field-independent basis, Debye-Ang):
   XX=   -46.0245   YY=   -63.5513   ZZ=   -60.4408
   XY=     4.1606   XZ=     0.0305   YZ=     4.2343
 Traceless Quadrupole moment (field-independent basis, Debye-Ang):
   XX=    10.6477   YY=    -6.8791   ZZ=    -3.7686
   XY=     4.1606   XZ=     0.0305   YZ=     4.2343
 Octapole moment (field-independent basis, Debye-Ang**2):
  XXX=   -12.1084  YYY=   -20.7046  ZZZ=     1.7204  XYY=    23.8058
  XXY=   -12.4559  XXZ=     3.2928  XZZ=   -19.1956  YZZ=    -2.2438
  YYZ=     1.8814  XYZ=    -2.2239
 Hexadecapole moment (field-independent basis, Debye-Ang**3):
 XXXX= -1071.0542 YYYY=  -537.8787 ZZZZ=   -87.0652 XXXY=    31.1016
 XXXZ=     0.7122 YYYX=    35.9213 YYYZ=    15.0977 ZZZX=    -3.6777
 ZZZY=    -5.3872 XXYY=  -321.1349 XXZZ=  -231.1501 YYZZ=  -109.1270
 XXYZ=    15.5223 YYXZ=    -2.2326 ZZXY=     6.8279
 N-N= 4.896095195346D+02 E-N=-2.109956635920D+03  KE= 4.808640263355D+02
 1|1|UNPC-UNK|SP|RMP2-FC|6-311+G(d,p)|C8H7F1O1|PCUSER|14-Oct-2017|0||# 
 MP2/6-311+G(D,P) SCRF=(SOLVENT=ETHANOL) GEOM=CONNECTIVITY||Title Card 
 Required||0,1|C|C,1,1.39556268|C,2,1.40568598,1,120.02279233|C,3,1.405
 60202,2,119.87823613,1,0.65802085,0|C,4,1.39861123,3,119.76782685,2,-1
 .46918199,0|C,5,1.39972925,4,120.26489517,3,1.81700468,0|H,1,1.0866279
 2,2,119.89057661,3,-179.58287899,0|H,2,1.08628034,1,121.1287868,6,-179
 .3082317,0|H,4,1.08504375,3,120.59388387,2,179.45528965,0|H,5,1.086560
 93,4,119.71061231,3,-179.34196181,0|H,6,1.08675481,5,120.0041944,4,179
 .29229459,0|C,3,1.49125451,2,117.97092773,1,-177.91255823,0|C,12,1.526
 72507,3,119.50850487,2,-163.57636581,0|H,13,1.09580871,12,109.71998443
 ,3,-117.98427916,0|H,13,1.09099932,12,108.15310582,3,122.11039062,0|O,
 12,1.22355759,3,122.01827182,2,18.70650639,0|F,13,1.39011742,12,111.86
 981452,3,2.20111134,0||Version=x86-Win32-G03RevB.05|State=1-A|HF=-481.
 4408789|MP2=-482.9388964|RMSD=8.846e-009|PG=C01 [X(C8H7F1O1)]||@


 IT IS A CAPITAL MISTAKE TO THEORIZE BEFORE ONE HAS
 DATA.  INSENSIBLY ONE BEGINS TO TWIST FACTS TO SUIT
 THEORIES RATHER THAN THEORIES TO SUIT FACTS.

                                         -- SHERLOCK HOLMES
 Job cpu time:  0 days  0 hours  6 minutes 56.0 seconds.
 File lengths (MBytes):  RWF=   2059 Int=      0 D2E=      0 Chk=     17 Scr=      1
 Normal termination of Gaussian 03 at Sat Oct 14 19:31:30 2017.
