# Supplementary material for: Conformational preferences of α-fluoroketones may influence their reactivity
Source: Beilstein J Org Chem. 2017 Dec 29;13:2915–21. doi: 10.3762/bjoc.13.284 (PMC5753061; doi:10.3762/bjoc.13.284)
Supplement: File 2 — Details of computational conformational analysis. [file Beilstein_J_Org_Chem-13-2915-s002.zip › Computation/CH2F20.out]

 Entering Link 1 = C:\G03W\l1.exe PID=      5240.
  
 Copyright (c) 1988,1990,1992,1993,1995,1998,2003, Gaussian, Inc.
                  All Rights Reserved.
  
 This is the Gaussian(R) 03 program.  It is based on the
 the Gaussian(R) 98 system (copyright 1998, Gaussian, Inc.),
 the Gaussian(R) 94 system (copyright 1995, Gaussian, Inc.),
 the Gaussian 92(TM) system (copyright 1992, Gaussian, Inc.),
 the Gaussian 90(TM) system (copyright 1990, Gaussian, Inc.),
 the Gaussian 88(TM) system (copyright 1988, Gaussian, Inc.),
 the Gaussian 86(TM) system (copyright 1986, Carnegie Mellon
 University), and the Gaussian 82(TM) system (copyright 1983,
 Carnegie Mellon University). Gaussian is a federally registered
 trademark of Gaussian, Inc.
  
 This software contains proprietary and confidential information,
 including trade secrets, belonging to Gaussian, Inc.
  
 This software is provided under written license and may be
 used, copied, transmitted, or stored only in accord with that
 written license.
  
 The following legend is applicable only to US Government
 contracts under DFARS:
  
                    RESTRICTED RIGHTS LEGEND
  
 Use, duplication or disclosure by the US Government is subject
 to restrictions as set forth in subparagraph (c)(1)(ii) of the
 Rights in Technical Data and Computer Software clause at DFARS
 252.227-7013.
  
 Gaussian, Inc.
 Carnegie Office Park, Building 6, Pittsburgh, PA 15106 USA
  
 The following legend is applicable only to US Government
 contracts under FAR:
  
                    RESTRICTED RIGHTS LEGEND
  
 Use, reproduction and disclosure by the US Government is subject
 to restrictions as set forth in subparagraph (c) of the
 Commercial Computer Software - Restricted Rights clause at FAR
 52.227-19.
  
 Gaussian, Inc.
 Carnegie Office Park, Building 6, Pittsburgh, PA 15106 USA
  
  
 ---------------------------------------------------------------
 Warning -- This program may not be used in any manner that
 competes with the business of Gaussian, Inc. or will provide
 assistance to any competitor of Gaussian, Inc.  The licensee
 of this program is prohibited from giving any competitor of
 Gaussian, Inc. access to this program.  By using this program,
 the user acknowledges that Gaussian, Inc. is engaged in the
 business of creating and licensing software in the field of
 computational chemistry and represents and warrants to the
 licensee that it is not a competitor of Gaussian, Inc. and that
 it will not use this program in any manner prohibited above.
 ---------------------------------------------------------------
  

 Cite this work as:
 Gaussian 03, Revision B.05,
 M. J. Frisch, G. W. Trucks, H. B. Schlegel, G. E. Scuseria, 
 M. A. Robb, J. R. Cheeseman, J. A. Montgomery, Jr., T. Vreven, 
 K. N. Kudin, J. C. Burant, J. M. Millam, S. S. Iyengar, J. Tomasi, 
 V. Barone, B. Mennucci, M. Cossi, G. Scalmani, N. Rega, 
 G. A. Petersson, H. Nakatsuji, M. Hada, M. Ehara, K. Toyota, 
 R. Fukuda, J. Hasegawa, M. Ishida, T. Nakajima, Y. Honda, O. Kitao, 
 H. Nakai, M. Klene, X. Li, J. E. Knox, H. P. Hratchian, J. B. Cross, 
 C. Adamo, J. Jaramillo, R. Gomperts, R. E. Stratmann, O. Yazyev, 
 A. J. Austin, R. Cammi, C. Pomelli, J. W. Ochterski, P. Y. Ayala, 
 K. Morokuma, G. A. Voth, P. Salvador, J. J. Dannenberg, 
 V. G. Zakrzewski, S. Dapprich, A. D. Daniels, M. C. Strain, 
 O. Farkas, D. K. Malick, A. D. Rabuck, K. Raghavachari, 
 J. B. Foresman, J. V. Ortiz, Q. Cui, A. G. Baboul, S. Clifford, 
 J. Cioslowski, B. B. Stefanov, G. Liu, A. Liashenko, P. Piskorz, 
 I. Komaromi, R. L. Martin, D. J. Fox, T. Keith, M. A. Al-Laham, 
 C. Y. Peng, A. Nanayakkara, M. Challacombe, P. M. W. Gill, 
 B. Johnson, W. Chen, M. W. Wong, C. Gonzalez, and J. A. Pople, 
 Gaussian, Inc., Pittsburgh PA, 2003.
 
 **********************************************
 Gaussian 03:  x86-Win32-G03RevB.05  8-Nov-2003
                  03-Aug-2017 
 **********************************************
 %chk=CH2F.chk
 %mem=6MW
 %nproc=1
 Will use up to    1 processors via shared memory.
 Default route:  MaxDisk=2000MB
 ------------------------------------
 # mp2/6-311+g(d,p) geom=connectivity
 ------------------------------------
 1/38=1,57=2/1;
 2/17=6,18=5,40=1/2;
 3/5=4,6=6,7=111,11=9,16=1,25=1,30=1/1,2,3;
 4//1;
 5/5=2,38=5/2;
 8/10=2,27=262144000/1;
 9/16=-3,27=262144000/6;
 6/7=2,8=2,9=2,10=2/1;
 99/5=1,9=1/99;
 -------------------
 Title Card Required
 -------------------
 Symbolic Z-matrix:
 Charge =  0 Multiplicity = 1
 C
 C                    1    B1
 C                    2    B2       1    A1
 C                    3    B3       2    A2       1    D1       0
 C                    4    B4       3    A3       2    D2       0
 C                    5    B5       4    A4       3    D3       0
 H                    1    B6       2    A5       3    D4       0
 H                    2    B7       1    A6       6    D5       0
 H                    4    B8       3    A7       2    D6       0
 H                    5    B9       4    A8       3    D7       0
 H                    6    B10      5    A9       4    D8       0
 C                    3    B11      2    A10      1    D9       0
 C                    12   B12      3    A11      2    D10      0
 H                    13   B13      12   A12      3    D11      0
 H                    13   B14      12   A13      3    D12      0
 O                    12   B15      3    A14      2    D13      0
 F                    13   B16      12   A15      3    D14      0
       Variables:
  B1                    1.39556                  
  B2                    1.40569                  
  B3                    1.4056                   
  B4                    1.39861                  
  B5                    1.39973                  
  B6                    1.08663                  
  B7                    1.08628                  
  B8                    1.08504                  
  B9                    1.08656                  
  B10                   1.08675                  
  B11                   1.49125                  
  B12                   1.52673                  
  B13                   1.09581                  
  B14                   1.091                    
  B15                   1.22356                  
  B16                   1.39012                  
  A1                  120.02279                  
  A2                  119.87824                  
  A3                  119.76783                  
  A4                  120.2649                   
  A5                  119.89058                  
  A6                  121.12879                  
  A7                  120.59388                  
  A8                  119.71061                  
  A9                  120.00419                  
  A10                 117.97093                  
  A11                 119.5085                   
  A12                 109.71998                  
  A13                 108.15311                  
  A14                 122.01827                  
  A15                 111.86981                  
  D1                    0.65802                  
  D2                   -1.46918                  
  D3                    1.817                    
  D4                 -179.58288                  
  D5                 -179.30823                  
  D6                  179.45529                  
  D7                 -179.34196                  
  D8                  179.29229                  
  D9                 -177.91256                  
  D10                -163.57637                  
  D11                  42.01572                  
  D12                 -77.88961                  
  D13                  18.70651                  
  D14                 162.20111                  
 
                          Input orientation:                          
 ---------------------------------------------------------------------
 Center     Atomic     Atomic              Coordinates (Angstroms)
 Number     Number      Type              X           Y           Z
 ---------------------------------------------------------------------
    1          6             0        0.000000    0.000000    0.000000
    2          6             0        0.000000    0.000000    1.395563
    3          6             0        1.217080    0.000000    2.098890
    4          6             0        2.433111    0.013997    1.394057
    5          6             0        2.425367   -0.003270   -0.004426
    6          6             0        1.212631    0.003949   -0.703326
    7          1             0       -0.942058    0.006858   -0.541516
    8          1             0       -0.929755   -0.014254    1.957130
    9          1             0        3.379206    0.023032    1.925229
   10          1             0        3.366068   -0.003266   -0.548206
   11          1             0        1.211674    0.002090   -1.790079
   12          6             0        1.164124   -0.047973    3.588432
   13          6             0        2.404027    0.325027    4.397383
   14          1             0        2.880724    1.208165    3.957357
   15          1             0        3.093003   -0.520541    4.372760
   16          8             0        0.165309   -0.418134    4.190464
   17          9             0        2.091552    0.612386    5.721094
 ---------------------------------------------------------------------
                    Distance matrix (angstroms):
                    1          2          3          4          5
     1  C    0.000000
     2  C    1.395563   0.000000
     3  C    2.426236   1.405686   0.000000
     4  C    2.804215   2.433152   1.405602   0.000000
     5  C    2.425373   2.800426   2.425677   1.398611   0.000000
     6  C    1.401840   2.424010   2.802222   2.426662   1.399729
     7  H    1.086628   2.154018   3.410816   3.890792   3.410003
     8  H    2.166796   1.086280   2.151557   3.409797   3.886472
     9  H    3.889224   3.420542   2.169211   1.085044   2.152689
    10  H    3.410419   3.886986   3.409586   2.154783   1.086561
    11  H    2.161606   3.408294   3.888973   3.410391   2.159082
    12  C    3.772841   2.483175   1.491255   2.535636   3.808065
    13  C    5.022147   3.859522   2.607212   3.019528   4.414086
    14  H    5.041717   4.039929   2.771511   2.863023   4.167811
    15  H    5.381325   4.324504   2.993415   3.097396   4.457922
    16  O    4.214517   2.830836   2.378180   3.626231   4.782999
    17  F    6.122134   4.843534   3.776252   4.381550   5.768193
                    6          7          8          9         10
     6  C    0.000000
     7  H    2.160758   0.000000
     8  H    3.415871   2.498765   0.000000
     9  H    3.406422   4.975782   4.309240   0.000000
    10  H    2.159029   4.308144   4.973019   2.473609   0.000000
    11  H    1.086755   2.489477   4.315966   4.301411   2.486703
    12  C    4.292346   4.636321   2.654545   2.770897   4.686398
    13  C    5.247832   5.974130   4.145364   2.674644   5.048975
    14  H    5.094569   6.024671   4.473809   2.404697   4.690758
    15  H    5.438523   6.380437   4.719552   2.523448   4.955607
    16  O    5.022372   4.878372   2.519933   3.956646   5.733408
    17  F    6.512747   6.984965   4.867073   4.051417   6.427094
                   11         12         13         14         15
    11  H    0.000000
    12  C    5.378954   0.000000
    13  C    6.309570   1.526725   0.000000
    14  H    6.105191   2.158867   1.095809   0.000000
    15  H    6.464760   2.135196   1.090999   1.790544   0.000000
    16  O    6.085915   1.223558   2.367902   3.173746   2.935151
    17  F    7.587118   2.417529   1.390117   2.022007   2.025940
                   16         17
    16  O    0.000000
    17  F    2.667435   0.000000
 Stoichiometry    C8H7FO
 Framework group  C1[X(C8H7FO)]
 Deg. of freedom    45
 Full point group                 C1      NOp   1
 Largest Abelian subgroup         C1      NOp   1
 Largest concise Abelian subgroup C1      NOp   1
                         Standard orientation:                         
 ---------------------------------------------------------------------
 Center     Atomic     Atomic              Coordinates (Angstroms)
 Number     Number      Type              X           Y           Z
 ---------------------------------------------------------------------
    1          6             0       -2.474585    1.035464   -0.195845
    2          6             0       -1.091945    1.217287   -0.142525
    3          6             0       -0.243539    0.111128    0.037954
    4          6             0       -0.789628   -1.179147    0.150625
    5          6             0       -2.177059   -1.351652    0.113333
    6          6             0       -3.020147   -0.250060   -0.073585
    7          1             0       -3.128052    1.891216   -0.342230
    8          1             0       -0.652153    2.207188   -0.224284
    9          1             0       -0.145047   -2.042130    0.281370
   10          1             0       -2.598635   -2.348294    0.211278
   11          1             0       -4.097056   -0.390485   -0.113384
   12          6             0        1.223021    0.363083    0.135734
   13          6             0        2.199074   -0.796641   -0.046614
   14          1             0        1.870225   -1.429339   -0.878688
   15          1             0        2.214795   -1.376200    0.877585
   16          8             0        1.675067    1.469031    0.399604
   17          9             0        3.487137   -0.351220   -0.320327
 ---------------------------------------------------------------------
 Rotational constants (GHZ):      3.4536944      0.7613499      0.6360405
 Standard basis: 6-311+G(d,p) (5D, 7F)
 There are   262 symmetry adapted basis functions of A   symmetry.
 Integral buffers will be    262144 words long.
 Raffenetti 1 integral format.
 Two-electron integral symmetry is turned on.
   262 basis functions,   416 primitive gaussians,   272 cartesian basis functions
    36 alpha electrons       36 beta electrons
       nuclear repulsion energy       478.4446547272 Hartrees.
 NAtoms=   17 NActive=   17 NUniq=   17 SFac= 1.00D+00 NAtFMM=   60 Big=F
 One-electron integrals computed using PRISM.
 NBasis=   262 RedAO= T  NBF=   262
 NBsUse=   262 1.00D-06 NBFU=   262
 Harris functional with IExCor=  205 diagonalized for initial guess.
 ExpMin= 4.38D-02 ExpMax= 1.14D+04 ExpMxC= 1.72D+03 IAcc=2 IRadAn=         4 AccDes= 0.00D+00
 HarFok:  IExCor= 205 AccDes= 0.00D+00 IRadAn=         4 IDoV=1
 ScaDFX=  1.000000  1.000000  1.000000  1.000000
 Initial guess orbital symmetries:
       Occupied  (A) (A) (A) (A) (A) (A) (A) (A) (A) (A) (A) (A)
                 (A) (A) (A) (A) (A) (A) (A) (A) (A) (A) (A) (A)
                 (A) (A) (A) (A) (A) (A) (A) (A) (A) (A) (A) (A)
       Virtual   (A) (A) (A) (A) (A) (A) (A) (A) (A) (A) (A) (A)
                 (A) (A) (A) (A) (A) (A) (A) (A) (A) (A) (A) (A)
                 (A) (A) (A) (A) (A) (A) (A) (A) (A) (A) (A) (A)
                 (A) (A) (A) (A) (A) (A) (A) (A) (A) (A) (A) (A)
                 (A) (A) (A) (A) (A) (A) (A) (A) (A) (A) (A) (A)
                 (A) (A) (A) (A) (A) (A) (A) (A) (A) (A) (A) (A)
                 (A) (A) (A) (A) (A) (A) (A) (A) (A) (A) (A) (A)
                 (A) (A) (A) (A) (A) (A) (A) (A) (A) (A) (A) (A)
                 (A) (A) (A) (A) (A) (A) (A) (A) (A) (A) (A) (A)
                 (A) (A) (A) (A) (A) (A) (A) (A) (A) (A) (A) (A)
                 (A) (A) (A) (A) (A) (A) (A) (A) (A) (A) (A) (A)
                 (A) (A) (A) (A) (A) (A) (A) (A) (A) (A) (A) (A)
                 (A) (A) (A) (A) (A) (A) (A) (A) (A) (A) (A) (A)
                 (A) (A) (A) (A) (A) (A) (A) (A) (A) (A) (A) (A)
                 (A) (A) (A) (A) (A) (A) (A) (A) (A) (A) (A) (A)
                 (A) (A) (A) (A) (A) (A) (A) (A) (A) (A) (A) (A)
                 (A) (A) (A) (A) (A) (A) (A) (A) (A) (A) (A) (A)
                 (A) (A) (A) (A) (A) (A) (A) (A) (A) (A) (A) (A)
                 (A) (A) (A) (A) (A) (A) (A) (A) (A) (A)
 The electronic state of the initial guess is 1-A.
 Requested convergence on RMS density matrix=1.00D-08 within 128 cycles.
 Requested convergence on MAX density matrix=1.00D-06.
 Requested convergence on             energy=1.00D-06.
 No special actions if energy rises.
 SCF Done:  E(RHF) =  -481.431999275     A.U. after   16 cycles
             Convg  =    0.9348D-08             -V/T =  2.0015
             S**2   =   0.0000
 ExpMin= 4.38D-02 ExpMax= 1.14D+04 ExpMxC= 1.72D+03 IAcc=3 IRadAn=         5 AccDes= 0.00D+00
 HarFok:  IExCor= 205 AccDes= 0.00D+00 IRadAn=         5 IDoV=1
 ScaDFX=  1.000000  1.000000  1.000000  1.000000
 Range of M.O.s used for correlation:    11   262
 NBasis=   262 NAE=    36 NBE=    36 NFC=    10 NFV=     0
 NROrb=    252 NOA=    26 NOB=    26 NVA=   226 NVB=   226

 **** Warning!!: The largest alpha MO coefficient is  0.24443808D+03

 Disk-based method using OVN memory for 13 occupieds at a time.
 Estimated scratch disk usage=   253662516 words.
 Actual    scratch disk usage=   253354292 words.
 JobTyp=1 Pass  1:  I=   1 to  13 NPSUse=  1 ParTrn=F ParDer=F DoDerP=F.
 JobTyp=1 Pass  2:  I=  14 to  26 NPSUse=  1 ParTrn=F ParDer=F DoDerP=F.
 Spin components of T(2) and E(2):
     alpha-alpha T2 =       0.6799625737D-01 E2=     -0.1998205581D+00
     alpha-beta  T2 =       0.3574828535D+00 E2=     -0.1103198776D+01
     beta-beta   T2 =       0.6799625737D-01 E2=     -0.1998205581D+00
 ANorm=    0.1222078299D+01
 E2 =    -0.1502839892D+01 EUMP2 =    -0.48293483916698D+03

 **********************************************************************

            Population analysis using the SCF density.

 **********************************************************************

 Orbital symmetries:
       Occupied  (A) (A) (A) (A) (A) (A) (A) (A) (A) (A) (A) (A)
                 (A) (A) (A) (A) (A) (A) (A) (A) (A) (A) (A) (A)
                 (A) (A) (A) (A) (A) (A) (A) (A) (A) (A) (A) (A)
       Virtual   (A) (A) (A) (A) (A) (A) (A) (A) (A) (A) (A) (A)
                 (A) (A) (A) (A) (A) (A) (A) (A) (A) (A) (A) (A)
                 (A) (A) (A) (A) (A) (A) (A) (A) (A) (A) (A) (A)
                 (A) (A) (A) (A) (A) (A) (A) (A) (A) (A) (A) (A)
                 (A) (A) (A) (A) (A) (A) (A) (A) (A) (A) (A) (A)
                 (A) (A) (A) (A) (A) (A) (A) (A) (A) (A) (A) (A)
                 (A) (A) (A) (A) (A) (A) (A) (A) (A) (A) (A) (A)
                 (A) (A) (A) (A) (A) (A) (A) (A) (A) (A) (A) (A)
                 (A) (A) (A) (A) (A) (A) (A) (A) (A) (A) (A) (A)
                 (A) (A) (A) (A) (A) (A) (A) (A) (A) (A) (A) (A)
                 (A) (A) (A) (A) (A) (A) (A) (A) (A) (A) (A) (A)
                 (A) (A) (A) (A) (A) (A) (A) (A) (A) (A) (A) (A)
                 (A) (A) (A) (A) (A) (A) (A) (A) (A) (A) (A) (A)
                 (A) (A) (A) (A) (A) (A) (A) (A) (A) (A) (A) (A)
                 (A) (A) (A) (A) (A) (A) (A) (A) (A) (A) (A) (A)
                 (A) (A) (A) (A) (A) (A) (A) (A) (A) (A) (A) (A)
                 (A) (A) (A) (A) (A) (A) (A) (A) (A) (A) (A) (A)
                 (A) (A) (A) (A) (A) (A) (A) (A) (A) (A) (A) (A)
                 (A) (A) (A) (A) (A) (A) (A) (A) (A) (A)
 The electronic state is 1-A.
 Alpha  occ. eigenvalues --  -26.29095 -20.56028 -11.35398 -11.33671 -11.27418
 Alpha  occ. eigenvalues --  -11.27014 -11.26801 -11.26456 -11.26307 -11.26002
 Alpha  occ. eigenvalues --   -1.59778  -1.39643  -1.17886  -1.06772  -1.04116
 Alpha  occ. eigenvalues --   -1.00515  -0.87968  -0.85120  -0.78358  -0.74052
 Alpha  occ. eigenvalues --   -0.71752  -0.69863  -0.69192  -0.65800  -0.64097
 Alpha  occ. eigenvalues --   -0.62359  -0.61284  -0.58432  -0.57500  -0.53978
 Alpha  occ. eigenvalues --   -0.52935  -0.51762  -0.50121  -0.43422  -0.36256
 Alpha  occ. eigenvalues --   -0.35775
 Alpha virt. eigenvalues --    0.05322   0.05438   0.06672   0.07619   0.08827
 Alpha virt. eigenvalues --    0.09075   0.09429   0.10031   0.11176   0.11737
 Alpha virt. eigenvalues --    0.12207   0.13011   0.13953   0.14732   0.15335
 Alpha virt. eigenvalues --    0.16384   0.16999   0.17507   0.18688   0.20148
 Alpha virt. eigenvalues --    0.20541   0.21193   0.21574   0.22194   0.22819
 Alpha virt. eigenvalues --    0.22937   0.24762   0.25026   0.26003   0.26658
 Alpha virt. eigenvalues --    0.28012   0.28480   0.29469   0.29650   0.30061
 Alpha virt. eigenvalues --    0.30676   0.31849   0.31933   0.32582   0.33898
 Alpha virt. eigenvalues --    0.34274   0.35557   0.36177   0.39333   0.39748
 Alpha virt. eigenvalues --    0.41649   0.42310   0.43360   0.44362   0.44840
 Alpha virt. eigenvalues --    0.46131   0.46364   0.47683   0.48628   0.50770
 Alpha virt. eigenvalues --    0.51302   0.53735   0.56735   0.63101   0.63663
 Alpha virt. eigenvalues --    0.65427   0.66631   0.67873   0.69337   0.70541
 Alpha virt. eigenvalues --    0.70769   0.72826   0.73915   0.74663   0.75472
 Alpha virt. eigenvalues --    0.79187   0.79740   0.80856   0.81105   0.84307
 Alpha virt. eigenvalues --    0.84470   0.86539   0.87693   0.88076   0.89870
 Alpha virt. eigenvalues --    0.90420   0.90680   0.92080   0.93046   0.95668
 Alpha virt. eigenvalues --    0.98156   0.98904   1.01070   1.04303   1.05599
 Alpha virt. eigenvalues --    1.06205   1.07541   1.08187   1.11376   1.14146
 Alpha virt. eigenvalues --    1.14393   1.18791   1.20552   1.22012   1.22889
 Alpha virt. eigenvalues --    1.25563   1.29657   1.33709   1.34973   1.36678
 Alpha virt. eigenvalues --    1.40740   1.42647   1.45181   1.48147   1.52037
 Alpha virt. eigenvalues --    1.56291   1.64757   1.65721   1.68023   1.71130
 Alpha virt. eigenvalues --    1.72195   1.73670   1.73878   1.75697   1.76130
 Alpha virt. eigenvalues --    1.78453   1.80634   1.81091   1.82076   1.83494
 Alpha virt. eigenvalues --    1.88588   1.88796   1.89657   1.93934   1.95381
 Alpha virt. eigenvalues --    1.97749   2.00766   2.02824   2.03286   2.04239
 Alpha virt. eigenvalues --    2.08311   2.09400   2.10563   2.17931   2.19844
 Alpha virt. eigenvalues --    2.20606   2.21431   2.22432   2.25440   2.26552
 Alpha virt. eigenvalues --    2.28104   2.32091   2.33579   2.35147   2.35404
 Alpha virt. eigenvalues --    2.38767   2.46391   2.49781   2.54098   2.59945
 Alpha virt. eigenvalues --    2.63870   2.71008   2.72438   2.73374   2.74571
 Alpha virt. eigenvalues --    2.80144   2.82143   2.85554   2.92670   2.95512
 Alpha virt. eigenvalues --    2.98160   2.98251   2.99515   3.02335   3.03281
 Alpha virt. eigenvalues --    3.04304   3.05453   3.10966   3.15888   3.17195
 Alpha virt. eigenvalues --    3.19528   3.21685   3.25661   3.26716   3.27297
 Alpha virt. eigenvalues --    3.28203   3.32063   3.34022   3.42493   3.46012
 Alpha virt. eigenvalues --    3.54388   3.59719   3.64064   3.73503   3.74753
 Alpha virt. eigenvalues --    3.77429   3.87252   3.89957   3.91173   3.99019
 Alpha virt. eigenvalues --    4.01255   4.03446   4.12969   4.25807   4.27936
 Alpha virt. eigenvalues --    4.36578   4.39385   4.41754   4.54453   4.55037
 Alpha virt. eigenvalues --    4.56977   4.62873   4.76509   5.24491   5.32226
 Alpha virt. eigenvalues --    5.62599   5.76848   6.28201   6.98142   7.03151
 Alpha virt. eigenvalues --    7.29999  24.73290  24.93842  24.99001  25.07631
 Alpha virt. eigenvalues --   25.07905  25.18685  25.21927  25.30956  51.69136
 Alpha virt. eigenvalues --   68.78065
          Condensed to atoms (all electrons):
              1          2          3          4          5          6
     1  C    6.240673  -0.460488   0.216805  -0.556818   0.446060   0.165114
     2  C   -0.460488  10.472916  -2.349790  -2.769625  -0.472140   0.410101
     3  C    0.216805  -2.349790  14.181340  -0.759790  -0.361618  -1.142405
     4  C   -0.556818  -2.769625  -0.759790  11.546464  -1.466710   0.494158
     5  C    0.446060  -0.472140  -0.361618  -1.466710   7.498600   0.061111
     6  C    0.165114   0.410101  -1.142405   0.494158   0.061111   5.580268
     7  H    0.396585  -0.029865   0.012565  -0.003413  -0.011530  -0.002971
     8  H   -0.037319   0.397529  -0.013692  -0.009903  -0.004637  -0.003533
     9  H    0.003211  -0.037222  -0.018612   0.407595  -0.002645  -0.015943
    10  H   -0.014504  -0.000716   0.012501  -0.030428   0.389407   0.002640
    11  H    0.017870  -0.040419   0.028851  -0.046493   0.013909   0.394830
    12  C   -0.269129   0.743520  -6.076289   0.460348   0.635083   0.224821
    13  C    0.003557  -0.137668   1.038768  -0.092995  -0.410040  -0.001038
    14  H    0.006809   0.031046   0.120579  -0.082285  -0.022627  -0.003547
    15  H   -0.000506  -0.003693  -0.102834   0.009999   0.035095  -0.000771
    16  O    0.051115   0.075409   0.019749  -0.155881  -0.019743  -0.005380
    17  F    0.000531  -0.000807  -0.029724  -0.002630   0.003594  -0.000652
              7          8          9         10         11         12
     1  C    0.396585  -0.037319   0.003211  -0.014504   0.017870  -0.269129
     2  C   -0.029865   0.397529  -0.037222  -0.000716  -0.040419   0.743520
     3  C    0.012565  -0.013692  -0.018612   0.012501   0.028851  -6.076289
     4  C   -0.003413  -0.009903   0.407595  -0.030428  -0.046493   0.460348
     5  C   -0.011530  -0.004637  -0.002645   0.389407   0.013909   0.635083
     6  C   -0.002971  -0.003533  -0.015943   0.002640   0.394830   0.224821
     7  H    0.491271  -0.003700   0.000029  -0.000092  -0.004424   0.007583
     8  H   -0.003700   0.452292  -0.000041   0.000021  -0.000073   0.045723
     9  H    0.000029  -0.000041   0.498056  -0.004222  -0.000113   0.034199
    10  H   -0.000092   0.000021  -0.004222   0.495365  -0.004497   0.009565
    11  H   -0.004424  -0.000073  -0.000113  -0.004497   0.490958   0.002783
    12  C    0.007583   0.045723   0.034199   0.009565   0.002783  12.610699
    13  C   -0.000302   0.001648  -0.008397   0.000211  -0.000393  -2.585269
    14  H   -0.000001   0.000032   0.000385   0.000004   0.000002  -0.107135
    15  H    0.000000  -0.000001  -0.000667  -0.000004   0.000000   0.109648
    16  O    0.000047   0.001914  -0.000306   0.000009   0.000007   0.221606
    17  F    0.000000  -0.000012   0.000304  -0.000002   0.000000  -0.002372
             13         14         15         16         17
     1  C    0.003557   0.006809  -0.000506   0.051115   0.000531
     2  C   -0.137668   0.031046  -0.003693   0.075409  -0.000807
     3  C    1.038768   0.120579  -0.102834   0.019749  -0.029724
     4  C   -0.092995  -0.082285   0.009999  -0.155881  -0.002630
     5  C   -0.410040  -0.022627   0.035095  -0.019743   0.003594
     6  C   -0.001038  -0.003547  -0.000771  -0.005380  -0.000652
     7  H   -0.000302  -0.000001   0.000000   0.000047   0.000000
     8  H    0.001648   0.000032  -0.000001   0.001914  -0.000012
     9  H   -0.008397   0.000385  -0.000667  -0.000306   0.000304
    10  H    0.000211   0.000004  -0.000004   0.000009  -0.000002
    11  H   -0.000393   0.000002   0.000000   0.000007   0.000000
    12  C   -2.585269  -0.107135   0.109648   0.221606  -0.002372
    13  C    7.518399   0.430205   0.328187   0.033087   0.149661
    14  H    0.430205   0.532115  -0.035233   0.006631  -0.039298
    15  H    0.328187  -0.035233   0.518510  -0.010074  -0.019262
    16  O    0.033087   0.006631  -0.010074   8.087198   0.012766
    17  F    0.149661  -0.039298  -0.019262   0.012766   9.145346
 Mulliken atomic charges:
              1
     1  C   -0.209569
     2  C    0.171912
     3  C    1.223598
     4  C   -0.941592
     5  C   -0.311169
     6  C   -0.156802
     7  H    0.148218
     8  H    0.173752
     9  H    0.144389
    10  H    0.144743
    11  H    0.147202
    12  C   -0.065386
    13  C   -0.267621
    14  H    0.162317
    15  H    0.171606
    16  O   -0.318154
    17  F   -0.217444
 Sum of Mulliken charges=   0.00000
 Atomic charges with hydrogens summed into heavy atoms:
              1
     1  C   -0.061351
     2  C    0.345664
     3  C    1.223598
     4  C   -0.797203
     5  C   -0.166426
     6  C   -0.009600
     7  H    0.000000
     8  H    0.000000
     9  H    0.000000
    10  H    0.000000
    11  H    0.000000
    12  C   -0.065386
    13  C    0.066303
    14  H    0.000000
    15  H    0.000000
    16  O   -0.318154
    17  F   -0.217444
 Sum of Mulliken charges=   0.00000
 Electronic spatial extent (au):  <R**2>=  1662.6649
 Charge=     0.0000 electrons
 Dipole moment (field-independent basis, Debye):
    X=    -4.3832    Y=    -3.2885    Z=    -0.2436  Tot=     5.4850
 Quadrupole moment (field-independent basis, Debye-Ang):
   XX=   -63.7852   YY=   -54.7892   ZZ=   -60.7506
   XY=    -6.7553   XZ=     0.9601   YZ=    -2.7157
 Traceless Quadrupole moment (field-independent basis, Debye-Ang):
   XX=    -4.0102   YY=     4.9858   ZZ=    -0.9756
   XY=    -6.7553   XZ=     0.9601   YZ=    -2.7157
 Octapole moment (field-independent basis, Debye-Ang**2):
  XXX=   -45.7383  YYY=    -7.4154  ZZZ=    -0.6175  XYY=    -1.6891
  XXY=   -10.0752  XXZ=     1.7135  XZZ=    21.4101  YZZ=    -0.5458
  YYZ=    -2.4956  XYZ=    -1.2299
 Hexadecapole moment (field-independent basis, Debye-Ang**3):
 XXXX= -1635.2279 YYYY=  -406.3231 ZZZZ=   -86.9181 XXXY=   -12.3118
 XXXZ=    19.9896 YYYX=   -20.2830 YYYZ=    -8.3089 ZZZX=    -6.7004
 ZZZY=     3.5237 XXYY=  -319.0522 XXZZ=  -294.1612 YYZZ=   -91.2123
 XXYZ=   -12.0273 YYXZ=    -4.2845 ZZXY=    -6.0042
 N-N= 4.784446547272D+02 E-N=-2.087013282286D+03  KE= 4.807184224574D+02
 1|1|UNPC-UNK|SP|RMP2-FC|6-311+G(d,p)|C8H7F1O1|PCUSER|03-Aug-2017|0||# 
 MP2/6-311+G(D,P) GEOM=CONNECTIVITY||Title Card Required||0,1|C|C,1,1.3
 9556268|C,2,1.40568598,1,120.02279233|C,3,1.40560202,2,119.87823613,1,
 0.65802085,0|C,4,1.39861123,3,119.76782685,2,-1.46918199,0|C,5,1.39972
 925,4,120.26489517,3,1.81700468,0|H,1,1.08662792,2,119.89057661,3,-179
 .58287899,0|H,2,1.08628034,1,121.1287868,6,-179.3082317,0|H,4,1.085043
 75,3,120.59388387,2,179.45528965,0|H,5,1.08656093,4,119.71061231,3,-17
 9.34196181,0|H,6,1.08675481,5,120.0041944,4,179.29229459,0|C,3,1.49125
 451,2,117.97092773,1,-177.91255823,0|C,12,1.52672507,3,119.50850487,2,
 -163.57636581,0|H,13,1.09580871,12,109.71998443,3,42.01572084,0|H,13,1
 .09099932,12,108.15310582,3,-77.88960938,0|O,12,1.22355759,3,122.01827
 182,2,18.70650639,0|F,13,1.39011742,12,111.86981452,3,162.20111134,0||
 Version=x86-Win32-G03RevB.05|State=1-A|HF=-481.4319993|MP2=-482.934839
 2|RMSD=9.348e-009|PG=C01 [X(C8H7F1O1)]||@


 A COMPUTER IS LIKE A HORSE, IT WILL SENSE WEAKNESS.
     -- GREG WETTSTEIN
 Job cpu time:  0 days  0 hours  6 minutes 22.0 seconds.
 File lengths (MBytes):  RWF=   1980 Int=      0 D2E=      0 Chk=     17 Scr=      1
 Normal termination of Gaussian 03 at Thu Aug 03 14:06:19 2017.
