# Supplementary material for: Conformational preferences of α-fluoroketones may influence their reactivity
Source: Beilstein J Org Chem. 2017 Dec 29;13:2915–21. doi: 10.3762/bjoc.13.284 (PMC5753061; doi:10.3762/bjoc.13.284)
Supplement: File 2 — Details of computational conformational analysis. [file Beilstein_J_Org_Chem-13-2915-s002.zip › Computation/CH2F20_EtOH.out]

 Entering Link 1 = C:\G03W\l1.exe PID=      3300.
  
 Copyright (c) 1988,1990,1992,1993,1995,1998,2003, Gaussian, Inc.
                  All Rights Reserved.
  
 This is the Gaussian(R) 03 program.  It is based on the
 the Gaussian(R) 98 system (copyright 1998, Gaussian, Inc.),
 the Gaussian(R) 94 system (copyright 1995, Gaussian, Inc.),
 the Gaussian 92(TM) system (copyright 1992, Gaussian, Inc.),
 the Gaussian 90(TM) system (copyright 1990, Gaussian, Inc.),
 the Gaussian 88(TM) system (copyright 1988, Gaussian, Inc.),
 the Gaussian 86(TM) system (copyright 1986, Carnegie Mellon
 University), and the Gaussian 82(TM) system (copyright 1983,
 Carnegie Mellon University). Gaussian is a federally registered
 trademark of Gaussian, Inc.
  
 This software contains proprietary and confidential information,
 including trade secrets, belonging to Gaussian, Inc.
  
 This software is provided under written license and may be
 used, copied, transmitted, or stored only in accord with that
 written license.
  
 The following legend is applicable only to US Government
 contracts under DFARS:
  
                    RESTRICTED RIGHTS LEGEND
  
 Use, duplication or disclosure by the US Government is subject
 to restrictions as set forth in subparagraph (c)(1)(ii) of the
 Rights in Technical Data and Computer Software clause at DFARS
 252.227-7013.
  
 Gaussian, Inc.
 Carnegie Office Park, Building 6, Pittsburgh, PA 15106 USA
  
 The following legend is applicable only to US Government
 contracts under FAR:
  
                    RESTRICTED RIGHTS LEGEND
  
 Use, reproduction and disclosure by the US Government is subject
 to restrictions as set forth in subparagraph (c) of the
 Commercial Computer Software - Restricted Rights clause at FAR
 52.227-19.
  
 Gaussian, Inc.
 Carnegie Office Park, Building 6, Pittsburgh, PA 15106 USA
  
  
 ---------------------------------------------------------------
 Warning -- This program may not be used in any manner that
 competes with the business of Gaussian, Inc. or will provide
 assistance to any competitor of Gaussian, Inc.  The licensee
 of this program is prohibited from giving any competitor of
 Gaussian, Inc. access to this program.  By using this program,
 the user acknowledges that Gaussian, Inc. is engaged in the
 business of creating and licensing software in the field of
 computational chemistry and represents and warrants to the
 licensee that it is not a competitor of Gaussian, Inc. and that
 it will not use this program in any manner prohibited above.
 ---------------------------------------------------------------
  

 Cite this work as:
 Gaussian 03, Revision B.05,
 M. J. Frisch, G. W. Trucks, H. B. Schlegel, G. E. Scuseria, 
 M. A. Robb, J. R. Cheeseman, J. A. Montgomery, Jr., T. Vreven, 
 K. N. Kudin, J. C. Burant, J. M. Millam, S. S. Iyengar, J. Tomasi, 
 V. Barone, B. Mennucci, M. Cossi, G. Scalmani, N. Rega, 
 G. A. Petersson, H. Nakatsuji, M. Hada, M. Ehara, K. Toyota, 
 R. Fukuda, J. Hasegawa, M. Ishida, T. Nakajima, Y. Honda, O. Kitao, 
 H. Nakai, M. Klene, X. Li, J. E. Knox, H. P. Hratchian, J. B. Cross, 
 C. Adamo, J. Jaramillo, R. Gomperts, R. E. Stratmann, O. Yazyev, 
 A. J. Austin, R. Cammi, C. Pomelli, J. W. Ochterski, P. Y. Ayala, 
 K. Morokuma, G. A. Voth, P. Salvador, J. J. Dannenberg, 
 V. G. Zakrzewski, S. Dapprich, A. D. Daniels, M. C. Strain, 
 O. Farkas, D. K. Malick, A. D. Rabuck, K. Raghavachari, 
 J. B. Foresman, J. V. Ortiz, Q. Cui, A. G. Baboul, S. Clifford, 
 J. Cioslowski, B. B. Stefanov, G. Liu, A. Liashenko, P. Piskorz, 
 I. Komaromi, R. L. Martin, D. J. Fox, T. Keith, M. A. Al-Laham, 
 C. Y. Peng, A. Nanayakkara, M. Challacombe, P. M. W. Gill, 
 B. Johnson, W. Chen, M. W. Wong, C. Gonzalez, and J. A. Pople, 
 Gaussian, Inc., Pittsburgh PA, 2003.
 
 **********************************************
 Gaussian 03:  x86-Win32-G03RevB.05  8-Nov-2003
                  15-Oct-2017 
 **********************************************
 %chk=CH2F.chk
 %mem=6MW
 %nproc=1
 Will use up to    1 processors via shared memory.
 Default route:  MaxDisk=2000MB
 -----------------------------------------------------------
 # mp2/6-311+g(d,p) scrf=(solvent=ethanol) geom=connectivity
 -----------------------------------------------------------
 1/38=1,57=2/1;
 2/17=6,18=5,40=1/2;
 3/5=4,6=6,7=111,11=9,16=1,25=1,30=1,70=2201,72=4/1,2,3;
 4//1;
 5/5=2,38=5,53=4/2;
 8/10=2,27=262144000/1;
 9/16=-3,27=262144000/6;
 6/7=2,8=2,9=2,10=2/1;
 99/5=1,9=1/99;
 -------------------
 Title Card Required
 -------------------
 Symbolic Z-matrix:
 Charge =  0 Multiplicity = 1
 C
 C                    1    B1
 C                    2    B2       1    A1
 C                    3    B3       2    A2       1    D1       0
 C                    4    B4       3    A3       2    D2       0
 C                    5    B5       4    A4       3    D3       0
 H                    1    B6       2    A5       3    D4       0
 H                    2    B7       1    A6       6    D5       0
 H                    4    B8       3    A7       2    D6       0
 H                    5    B9       4    A8       3    D7       0
 H                    6    B10      5    A9       4    D8       0
 C                    3    B11      2    A10      1    D9       0
 C                    12   B12      3    A11      2    D10      0
 H                    13   B13      12   A12      3    D11      0
 H                    13   B14      12   A13      3    D12      0
 O                    12   B15      3    A14      2    D13      0
 F                    13   B16      12   A15      3    D14      0
       Variables:
  B1                    1.39556                  
  B2                    1.40569                  
  B3                    1.4056                   
  B4                    1.39861                  
  B5                    1.39973                  
  B6                    1.08663                  
  B7                    1.08628                  
  B8                    1.08504                  
  B9                    1.08656                  
  B10                   1.08675                  
  B11                   1.49125                  
  B12                   1.52673                  
  B13                   1.09581                  
  B14                   1.091                    
  B15                   1.22356                  
  B16                   1.39012                  
  A1                  120.02279                  
  A2                  119.87824                  
  A3                  119.76783                  
  A4                  120.2649                   
  A5                  119.89058                  
  A6                  121.12879                  
  A7                  120.59388                  
  A8                  119.71061                  
  A9                  120.00419                  
  A10                 117.97093                  
  A11                 119.5085                   
  A12                 109.71998                  
  A13                 108.15311                  
  A14                 122.01827                  
  A15                 111.86981                  
  D1                    0.65802                  
  D2                   -1.46918                  
  D3                    1.817                    
  D4                 -179.58288                  
  D5                 -179.30823                  
  D6                  179.45529                  
  D7                 -179.34196                  
  D8                  179.29229                  
  D9                 -177.91256                  
  D10                -163.57637                  
  D11                  42.01572                  
  D12                 -77.88961                  
  D13                  18.70651                  
  D14                 162.20111                  
 
                          Input orientation:                          
 ---------------------------------------------------------------------
 Center     Atomic     Atomic              Coordinates (Angstroms)
 Number     Number      Type              X           Y           Z
 ---------------------------------------------------------------------
    1          6             0        0.000000    0.000000    0.000000
    2          6             0        0.000000    0.000000    1.395563
    3          6             0        1.217080    0.000000    2.098890
    4          6             0        2.433111    0.013997    1.394057
    5          6             0        2.425367   -0.003270   -0.004426
    6          6             0        1.212631    0.003949   -0.703326
    7          1             0       -0.942058    0.006858   -0.541516
    8          1             0       -0.929755   -0.014254    1.957130
    9          1             0        3.379206    0.023032    1.925229
   10          1             0        3.366068   -0.003266   -0.548206
   11          1             0        1.211674    0.002090   -1.790079
   12          6             0        1.164124   -0.047973    3.588432
   13          6             0        2.404027    0.325027    4.397383
   14          1             0        2.880724    1.208165    3.957357
   15          1             0        3.093003   -0.520541    4.372760
   16          8             0        0.165309   -0.418134    4.190464
   17          9             0        2.091552    0.612386    5.721094
 ---------------------------------------------------------------------
                    Distance matrix (angstroms):
                    1          2          3          4          5
     1  C    0.000000
     2  C    1.395563   0.000000
     3  C    2.426236   1.405686   0.000000
     4  C    2.804215   2.433152   1.405602   0.000000
     5  C    2.425373   2.800426   2.425677   1.398611   0.000000
     6  C    1.401840   2.424010   2.802222   2.426662   1.399729
     7  H    1.086628   2.154018   3.410816   3.890792   3.410003
     8  H    2.166796   1.086280   2.151557   3.409797   3.886472
     9  H    3.889224   3.420542   2.169211   1.085044   2.152689
    10  H    3.410419   3.886986   3.409586   2.154783   1.086561
    11  H    2.161606   3.408294   3.888973   3.410391   2.159082
    12  C    3.772841   2.483175   1.491255   2.535636   3.808065
    13  C    5.022147   3.859522   2.607212   3.019528   4.414086
    14  H    5.041717   4.039929   2.771511   2.863023   4.167811
    15  H    5.381325   4.324504   2.993415   3.097396   4.457922
    16  O    4.214517   2.830836   2.378180   3.626231   4.782999
    17  F    6.122134   4.843534   3.776252   4.381550   5.768193
                    6          7          8          9         10
     6  C    0.000000
     7  H    2.160758   0.000000
     8  H    3.415871   2.498765   0.000000
     9  H    3.406422   4.975782   4.309240   0.000000
    10  H    2.159029   4.308144   4.973019   2.473609   0.000000
    11  H    1.086755   2.489477   4.315966   4.301411   2.486703
    12  C    4.292346   4.636321   2.654545   2.770897   4.686398
    13  C    5.247832   5.974130   4.145364   2.674644   5.048975
    14  H    5.094569   6.024671   4.473809   2.404697   4.690758
    15  H    5.438523   6.380437   4.719552   2.523448   4.955607
    16  O    5.022372   4.878372   2.519933   3.956646   5.733408
    17  F    6.512747   6.984965   4.867073   4.051417   6.427094
                   11         12         13         14         15
    11  H    0.000000
    12  C    5.378954   0.000000
    13  C    6.309570   1.526725   0.000000
    14  H    6.105191   2.158867   1.095809   0.000000
    15  H    6.464760   2.135196   1.090999   1.790544   0.000000
    16  O    6.085915   1.223558   2.367902   3.173746   2.935151
    17  F    7.587118   2.417529   1.390117   2.022007   2.025940
                   16         17
    16  O    0.000000
    17  F    2.667435   0.000000
 Stoichiometry    C8H7FO
 Framework group  C1[X(C8H7FO)]
 Deg. of freedom    45
 Full point group                 C1      NOp   1
 Largest Abelian subgroup         C1      NOp   1
 Largest concise Abelian subgroup C1      NOp   1
                         Standard orientation:                         
 ---------------------------------------------------------------------
 Center     Atomic     Atomic              Coordinates (Angstroms)
 Number     Number      Type              X           Y           Z
 ---------------------------------------------------------------------
    1          6             0       -2.474585    1.035464   -0.195845
    2          6             0       -1.091945    1.217287   -0.142525
    3          6             0       -0.243539    0.111128    0.037954
    4          6             0       -0.789628   -1.179147    0.150625
    5          6             0       -2.177059   -1.351652    0.113333
    6          6             0       -3.020147   -0.250060   -0.073585
    7          1             0       -3.128052    1.891216   -0.342230
    8          1             0       -0.652153    2.207188   -0.224284
    9          1             0       -0.145047   -2.042130    0.281370
   10          1             0       -2.598635   -2.348294    0.211278
   11          1             0       -4.097056   -0.390485   -0.113384
   12          6             0        1.223021    0.363083    0.135734
   13          6             0        2.199074   -0.796641   -0.046614
   14          1             0        1.870225   -1.429339   -0.878688
   15          1             0        2.214795   -1.376200    0.877585
   16          8             0        1.675067    1.469031    0.399604
   17          9             0        3.487137   -0.351220   -0.320327
 ---------------------------------------------------------------------
 Rotational constants (GHZ):      3.4536944      0.7613499      0.6360405
 Standard basis: 6-311+G(d,p) (5D, 7F)
 There are   262 symmetry adapted basis functions of A   symmetry.
 Integral buffers will be    262144 words long.
 Raffenetti 1 integral format.
 Two-electron integral symmetry is turned on.
   262 basis functions,   416 primitive gaussians,   272 cartesian basis functions
    36 alpha electrons       36 beta electrons
       nuclear repulsion energy       478.4446547272 Hartrees.
 NAtoms=   17 NActive=   17 NUniq=   17 SFac= 1.00D+00 NAtFMM=   60 Big=F
 ------------------------------------------------------------------------------
 United Atom Topological Model (UA0  parameters set).
  Nord Group  Hybr  Charge Alpha Radius          Bonded to
    1   CH    *     0.00   1.00  2.125   C2   [s]  C6   [s]
    2   CH    *     0.00   1.00  2.125   C1   [s]  C3   [s]
    3   C     *     0.00   1.00  1.925   C2   [s]  C4   [s]  C12  [s]
    4   CH    *     0.00   1.00  2.125   C3   [s]  C5   [s]
    5   CH    *     0.00   1.00  2.125   C4   [s]  C6   [s]
    6   CH    *     0.00   1.00  2.125   C1   [s]  C5   [s]
   12   C     *     0.00   1.00  1.925   C3   [s]  C13  [s]  O16  [d]
   13   CH2   *     0.00   1.00  2.325   C12  [s]  F17  [s]
   16   O     *     0.00   1.00  1.750   C12  [d]
   17   F     *     0.00   1.00  1.682   C13  [s]
 ------------------------------------------------------------------------------
 Polarizable Continuum Model (PCM)
 =================================
 Model                : PCM.
 Atomic radii         : UA0 (Simple United Atom Topological Model).
 Polarization charges : Total charges.
 Charge compensation  : None.
 Solution method      : Matrix inversion.
 Cavity               : GePol (RMin=0.200 OFac=0.890).
                        Default sphere list used, NSphG=   10.
                        Tesserae with average area of 0.200 Ang**2.
 Solvent              : Ethanol, Eps=  24.550000.
 ------------------------------------------------------------------------------
 One-electron integrals computed using PRISM.
 NBasis=   262 RedAO= T  NBF=   262
 NBsUse=   262 1.00D-06 NBFU=   262
 Harris functional with IExCor=  205 diagonalized for initial guess.
 ExpMin= 4.38D-02 ExpMax= 1.14D+04 ExpMxC= 1.72D+03 IAcc=2 IRadAn=         4 AccDes= 0.00D+00
 HarFok:  IExCor= 205 AccDes= 0.00D+00 IRadAn=         4 IDoV=1
 ScaDFX=  1.000000  1.000000  1.000000  1.000000
 Initial guess orbital symmetries:
       Occupied  (A) (A) (A) (A) (A) (A) (A) (A) (A) (A) (A) (A)
                 (A) (A) (A) (A) (A) (A) (A) (A) (A) (A) (A) (A)
                 (A) (A) (A) (A) (A) (A) (A) (A) (A) (A) (A) (A)
       Virtual   (A) (A) (A) (A) (A) (A) (A) (A) (A) (A) (A) (A)
                 (A) (A) (A) (A) (A) (A) (A) (A) (A) (A) (A) (A)
                 (A) (A) (A) (A) (A) (A) (A) (A) (A) (A) (A) (A)
                 (A) (A) (A) (A) (A) (A) (A) (A) (A) (A) (A) (A)
                 (A) (A) (A) (A) (A) (A) (A) (A) (A) (A) (A) (A)
                 (A) (A) (A) (A) (A) (A) (A) (A) (A) (A) (A) (A)
                 (A) (A) (A) (A) (A) (A) (A) (A) (A) (A) (A) (A)
                 (A) (A) (A) (A) (A) (A) (A) (A) (A) (A) (A) (A)
                 (A) (A) (A) (A) (A) (A) (A) (A) (A) (A) (A) (A)
                 (A) (A) (A) (A) (A) (A) (A) (A) (A) (A) (A) (A)
                 (A) (A) (A) (A) (A) (A) (A) (A) (A) (A) (A) (A)
                 (A) (A) (A) (A) (A) (A) (A) (A) (A) (A) (A) (A)
                 (A) (A) (A) (A) (A) (A) (A) (A) (A) (A) (A) (A)
                 (A) (A) (A) (A) (A) (A) (A) (A) (A) (A) (A) (A)
                 (A) (A) (A) (A) (A) (A) (A) (A) (A) (A) (A) (A)
                 (A) (A) (A) (A) (A) (A) (A) (A) (A) (A) (A) (A)
                 (A) (A) (A) (A) (A) (A) (A) (A) (A) (A) (A) (A)
                 (A) (A) (A) (A) (A) (A) (A) (A) (A) (A) (A) (A)
                 (A) (A) (A) (A) (A) (A) (A) (A) (A) (A)
 The electronic state of the initial guess is 1-A.
 Requested convergence on RMS density matrix=1.00D-08 within 128 cycles.
 Requested convergence on MAX density matrix=1.00D-06.
 Requested convergence on             energy=1.00D-06.
 No special actions if energy rises.
 Error on total polarization charges =  0.01891
 SCF Done:  E(RHF) =  -481.451291392     A.U. after   16 cycles
             Convg  =    0.4914D-08             -V/T =  2.0015
             S**2   =   0.0000
 --------------------------------------------------------------------
 Variational PCM results
 =======================
 <psi(f)|   H    |psi(f)>                     (a.u.) =    -481.428128
 <psi(f)|H+V(f)/2|psi(f)>                     (a.u.) =    -481.451291
 Total free energy in solution:
  with all non electrostatic terms            (a.u.) =    -481.447141
 --------------------------------------------------------------------
 (Polarized solute)-Solvent               (kcal/mol) =     -14.54
 --------------------------------------------------------------------
 Cavitation energy                        (kcal/mol) =      14.95
 Dispersion energy                        (kcal/mol) =     -13.32
 Repulsion energy                         (kcal/mol) =       0.97
 Total non electrostatic                  (kcal/mol) =       2.60
 --------------------------------------------------------------------
 Partition over spheres:
 Sphere  on Atom  Surface  Charge   GEl     GCav    GDR
    1      C1      17.33  -0.035   -0.89    1.71   -1.57
    2      C2      13.68  -0.024   -0.40    1.68   -1.43
    3      C3       0.83   0.001    0.00    0.25   -0.07
    4      C4      10.98  -0.018   -0.63    1.49   -1.16
    5      C5      17.31  -0.036   -1.05    1.71   -1.58
    6      C6      17.36  -0.045   -1.09    1.72   -1.55
    7      C12      1.48  -0.011   -0.03    0.34   -0.13
    8      C13     28.56  -0.147   -1.80    2.86   -2.35
    9      O16     14.38   0.180   -4.20    1.75   -1.37
   10      F17     11.93   0.103   -1.74    1.42   -1.13
 Added spheres:    39.55   0.015   -2.71    0.00    0.00
 --------------------------------------------------------------------
 After PCM corrections, the SCF energy is  -481.451291392     a.u.
 --------------------------------------------------------------------
 ExpMin= 4.38D-02 ExpMax= 1.14D+04 ExpMxC= 1.72D+03 IAcc=3 IRadAn=         5 AccDes= 0.00D+00
 HarFok:  IExCor= 205 AccDes= 0.00D+00 IRadAn=         5 IDoV=1
 ScaDFX=  1.000000  1.000000  1.000000  1.000000
 Range of M.O.s used for correlation:    11   262
 NBasis=   262 NAE=    36 NBE=    36 NFC=    10 NFV=     0
 NROrb=    252 NOA=    26 NOB=    26 NVA=   226 NVB=   226

 **** Warning!!: The largest alpha MO coefficient is  0.23408379D+03

 Disk-based method using OVN memory for 13 occupieds at a time.
 Estimated scratch disk usage=   253662516 words.
 Actual    scratch disk usage=   253354292 words.
 JobTyp=1 Pass  1:  I=   1 to  13 NPSUse=  1 ParTrn=F ParDer=F DoDerP=F.
 JobTyp=1 Pass  2:  I=  14 to  26 NPSUse=  1 ParTrn=F ParDer=F DoDerP=F.
 Spin components of T(2) and E(2):
     alpha-alpha T2 =       0.6758081710D-01 E2=     -0.1992482692D+00
     alpha-beta  T2 =       0.3545580522D+00 E2=     -0.1099076587D+01
     beta-beta   T2 =       0.6758081710D-01 E2=     -0.1992482692D+00
 ANorm=    0.1220540735D+01
 E2 =    -0.1497573125D+01 EUMP2 =    -0.48294886451710D+03

 **********************************************************************

            Population analysis using the SCF density.

 **********************************************************************

 Orbital symmetries:
       Occupied  (A) (A) (A) (A) (A) (A) (A) (A) (A) (A) (A) (A)
                 (A) (A) (A) (A) (A) (A) (A) (A) (A) (A) (A) (A)
                 (A) (A) (A) (A) (A) (A) (A) (A) (A) (A) (A) (A)
       Virtual   (A) (A) (A) (A) (A) (A) (A) (A) (A) (A) (A) (A)
                 (A) (A) (A) (A) (A) (A) (A) (A) (A) (A) (A) (A)
                 (A) (A) (A) (A) (A) (A) (A) (A) (A) (A) (A) (A)
                 (A) (A) (A) (A) (A) (A) (A) (A) (A) (A) (A) (A)
                 (A) (A) (A) (A) (A) (A) (A) (A) (A) (A) (A) (A)
                 (A) (A) (A) (A) (A) (A) (A) (A) (A) (A) (A) (A)
                 (A) (A) (A) (A) (A) (A) (A) (A) (A) (A) (A) (A)
                 (A) (A) (A) (A) (A) (A) (A) (A) (A) (A) (A) (A)
                 (A) (A) (A) (A) (A) (A) (A) (A) (A) (A) (A) (A)
                 (A) (A) (A) (A) (A) (A) (A) (A) (A) (A) (A) (A)
                 (A) (A) (A) (A) (A) (A) (A) (A) (A) (A) (A) (A)
                 (A) (A) (A) (A) (A) (A) (A) (A) (A) (A) (A) (A)
                 (A) (A) (A) (A) (A) (A) (A) (A) (A) (A) (A) (A)
                 (A) (A) (A) (A) (A) (A) (A) (A) (A) (A) (A) (A)
                 (A) (A) (A) (A) (A) (A) (A) (A) (A) (A) (A) (A)
                 (A) (A) (A) (A) (A) (A) (A) (A) (A) (A) (A) (A)
                 (A) (A) (A) (A) (A) (A) (A) (A) (A) (A) (A) (A)
                 (A) (A) (A) (A) (A) (A) (A) (A) (A) (A) (A) (A)
                 (A) (A) (A) (A) (A) (A) (A) (A) (A) (A)
 The electronic state is 1-A.
 Alpha  occ. eigenvalues --  -26.30386 -20.56755 -11.36260 -11.33350 -11.26308
 Alpha  occ. eigenvalues --  -11.26193 -11.25652 -11.25536 -11.24848 -11.24731
 Alpha  occ. eigenvalues --   -1.61161  -1.40731  -1.16974  -1.06153  -1.03047
 Alpha  occ. eigenvalues --   -1.00255  -0.87350  -0.84024  -0.78175  -0.73966
 Alpha  occ. eigenvalues --   -0.72430  -0.70115  -0.69464  -0.65569  -0.63649
 Alpha  occ. eigenvalues --   -0.61602  -0.59989  -0.59126  -0.58059  -0.53205
 Alpha  occ. eigenvalues --   -0.52433  -0.50507  -0.50343  -0.44090  -0.35446
 Alpha  occ. eigenvalues --   -0.34944
 Alpha virt. eigenvalues --    0.05724   0.06744   0.07935   0.08245   0.09604
 Alpha virt. eigenvalues --    0.09909   0.09976   0.10152   0.11700   0.12203
 Alpha virt. eigenvalues --    0.12637   0.12980   0.14206   0.15243   0.15853
 Alpha virt. eigenvalues --    0.16507   0.17179   0.17305   0.19346   0.20429
 Alpha virt. eigenvalues --    0.21319   0.21797   0.22314   0.22905   0.23381
 Alpha virt. eigenvalues --    0.23605   0.25316   0.25617   0.27114   0.27372
 Alpha virt. eigenvalues --    0.28792   0.29114   0.30012   0.30489   0.31504
 Alpha virt. eigenvalues --    0.31716   0.32133   0.33175   0.33588   0.34511
 Alpha virt. eigenvalues --    0.35454   0.36240   0.36934   0.38072   0.39587
 Alpha virt. eigenvalues --    0.40184   0.41856   0.42218   0.43169   0.44454
 Alpha virt. eigenvalues --    0.45730   0.46271   0.47739   0.48528   0.50569
 Alpha virt. eigenvalues --    0.51743   0.53376   0.55605   0.63386   0.64204
 Alpha virt. eigenvalues --    0.65917   0.67593   0.69029   0.70683   0.71498
 Alpha virt. eigenvalues --    0.71665   0.73737   0.74215   0.75287   0.75995
 Alpha virt. eigenvalues --    0.79795   0.80485   0.81591   0.81828   0.84806
 Alpha virt. eigenvalues --    0.84906   0.86831   0.88272   0.88907   0.90585
 Alpha virt. eigenvalues --    0.91476   0.91883   0.93177   0.94013   0.97059
 Alpha virt. eigenvalues --    0.99274   1.00101   1.01770   1.04858   1.05854
 Alpha virt. eigenvalues --    1.06768   1.08357   1.09125   1.11725   1.14452
 Alpha virt. eigenvalues --    1.15464   1.19315   1.21323   1.23071   1.23753
 Alpha virt. eigenvalues --    1.26278   1.30778   1.34437   1.35408   1.37677
 Alpha virt. eigenvalues --    1.40241   1.40896   1.44281   1.48654   1.51050
 Alpha virt. eigenvalues --    1.56494   1.64319   1.65094   1.66599   1.70847
 Alpha virt. eigenvalues --    1.72429   1.74342   1.74664   1.75939   1.76933
 Alpha virt. eigenvalues --    1.79239   1.81323   1.82432   1.83109   1.83951
 Alpha virt. eigenvalues --    1.89596   1.89966   1.90538   1.94582   1.95720
 Alpha virt. eigenvalues --    1.98707   2.01541   2.03681   2.04713   2.05124
 Alpha virt. eigenvalues --    2.09122   2.10180   2.11316   2.18476   2.20776
 Alpha virt. eigenvalues --    2.21608   2.22334   2.23803   2.26412   2.27109
 Alpha virt. eigenvalues --    2.28774   2.32915   2.34292   2.36087   2.36413
 Alpha virt. eigenvalues --    2.39135   2.46956   2.50300   2.54662   2.61011
 Alpha virt. eigenvalues --    2.64831   2.72360   2.74152   2.74554   2.75954
 Alpha virt. eigenvalues --    2.81096   2.82892   2.86098   2.94101   2.96796
 Alpha virt. eigenvalues --    2.99102   2.99953   3.01061   3.03927   3.04967
 Alpha virt. eigenvalues --    3.05397   3.06715   3.11182   3.16898   3.18214
 Alpha virt. eigenvalues --    3.20360   3.21972   3.25414   3.27404   3.28012
 Alpha virt. eigenvalues --    3.29161   3.32119   3.34038   3.42708   3.46917
 Alpha virt. eigenvalues --    3.54427   3.60717   3.63959   3.72859   3.75323
 Alpha virt. eigenvalues --    3.78331   3.87523   3.90383   3.92336   3.99200
 Alpha virt. eigenvalues --    4.01941   4.03555   4.12773   4.24424   4.26569
 Alpha virt. eigenvalues --    4.36545   4.39597   4.43123   4.55042   4.55739
 Alpha virt. eigenvalues --    4.56487   4.62188   4.76598   5.25490   5.30935
 Alpha virt. eigenvalues --    5.61500   5.75671   6.27033   6.96662   7.01631
 Alpha virt. eigenvalues --    7.28614  24.74295  24.93870  24.98572  25.08661
 Alpha virt. eigenvalues --   25.09046  25.19727  25.23110  25.32133  51.68396
 Alpha virt. eigenvalues --   68.76768
          Condensed to atoms (all electrons):
              1          2          3          4          5          6
     1  C    6.177487  -0.469262   0.447248  -0.404513   0.308217   0.182241
     2  C   -0.469262  10.679200  -2.335263  -3.074775  -0.355277   0.359991
     3  C    0.447248  -2.335263  13.306366  -0.823465  -0.168921  -1.086168
     4  C   -0.404513  -3.074775  -0.823465  11.398773  -1.124571   0.472298
     5  C    0.308217  -0.355277  -0.168921  -1.124571   7.088294   0.075767
     6  C    0.182241   0.359991  -1.086168   0.472298   0.075767   5.598535
     7  H    0.417953  -0.040147   0.014123  -0.004246  -0.007196  -0.014301
     8  H   -0.020369   0.410757  -0.025576  -0.010077  -0.004247  -0.002152
     9  H    0.002759  -0.037366  -0.034837   0.434658  -0.006539  -0.014183
    10  H   -0.008176  -0.003158   0.014350  -0.045940   0.420779  -0.012549
    11  H   -0.001187  -0.028799   0.021738  -0.035440  -0.002687   0.419616
    12  C   -0.413890   0.820279  -5.280087   0.367879   0.466056   0.206343
    13  C   -0.006897  -0.172139   0.735278   0.042104  -0.332539   0.005073
    14  H    0.008880   0.036268   0.121932  -0.088889  -0.024026  -0.003680
    15  H   -0.001768   0.007269  -0.053061  -0.023610   0.019604  -0.000731
    16  O    0.044801   0.044863   0.006937  -0.131320  -0.011601  -0.007085
    17  F    0.000329   0.006768  -0.025854  -0.008229   0.001722  -0.000447
              7          8          9         10         11         12
     1  C    0.417953  -0.020369   0.002759  -0.008176  -0.001187  -0.413890
     2  C   -0.040147   0.410757  -0.037366  -0.003158  -0.028799   0.820279
     3  C    0.014123  -0.025576  -0.034837   0.014350   0.021738  -5.280087
     4  C   -0.004246  -0.010077   0.434658  -0.045940  -0.035440   0.367879
     5  C   -0.007196  -0.004247  -0.006539   0.420779  -0.002687   0.466056
     6  C   -0.014301  -0.002152  -0.014183  -0.012549   0.419616   0.206343
     7  H    0.445240  -0.002818   0.000017  -0.000054  -0.003166   0.006980
     8  H   -0.002818   0.431709  -0.000005   0.000014  -0.000051   0.029862
     9  H    0.000017  -0.000005   0.443256  -0.002830  -0.000064   0.033425
    10  H   -0.000054   0.000014  -0.002830   0.444690  -0.003211   0.007888
    11  H   -0.003166  -0.000051  -0.000064  -0.003211   0.440783   0.002260
    12  C    0.006980   0.029862   0.033425   0.007888   0.002260  11.330181
    13  C   -0.000190  -0.002163  -0.009552   0.000170  -0.000291  -1.858070
    14  H   -0.000001   0.000028   0.000412   0.000003   0.000001  -0.108436
    15  H    0.000000  -0.000005  -0.000350  -0.000003   0.000000   0.057036
    16  O    0.000015   0.002103  -0.000243   0.000010   0.000005   0.279929
    17  F    0.000000  -0.000012   0.000325  -0.000001   0.000000  -0.020956
             13         14         15         16         17
     1  C   -0.006897   0.008880  -0.001768   0.044801   0.000329
     2  C   -0.172139   0.036268   0.007269   0.044863   0.006768
     3  C    0.735278   0.121932  -0.053061   0.006937  -0.025854
     4  C    0.042104  -0.088889  -0.023610  -0.131320  -0.008229
     5  C   -0.332539  -0.024026   0.019604  -0.011601   0.001722
     6  C    0.005073  -0.003680  -0.000731  -0.007085  -0.000447
     7  H   -0.000190  -0.000001   0.000000   0.000015   0.000000
     8  H   -0.002163   0.000028  -0.000005   0.002103  -0.000012
     9  H   -0.009552   0.000412  -0.000350  -0.000243   0.000325
    10  H    0.000170   0.000003  -0.000003   0.000010  -0.000001
    11  H   -0.000291   0.000001   0.000000   0.000005   0.000000
    12  C   -1.858070  -0.108436   0.057036   0.279929  -0.020956
    13  C    7.034675   0.435101   0.374127  -0.028889   0.135582
    14  H    0.435101   0.475430  -0.026424   0.007584  -0.036903
    15  H    0.374127  -0.026424   0.457208  -0.005970  -0.020635
    16  O   -0.028889   0.007584  -0.005970   8.211707   0.016868
    17  F    0.135582  -0.036903  -0.020635   0.016868   9.204287
 Mulliken atomic charges:
              1
     1  C   -0.263853
     2  C    0.150792
     3  C    1.165263
     4  C   -0.940637
     5  C   -0.342835
     6  C   -0.178569
     7  H    0.187790
     8  H    0.193002
     9  H    0.191117
    10  H    0.188018
    11  H    0.190494
    12  C    0.073320
    13  C   -0.351378
    14  H    0.202721
    15  H    0.217312
    16  O   -0.429714
    17  F   -0.252842
 Sum of Mulliken charges=   0.00000
 Atomic charges with hydrogens summed into heavy atoms:
              1
     1  C   -0.076063
     2  C    0.343793
     3  C    1.165263
     4  C   -0.749520
     5  C   -0.154817
     6  C    0.011925
     7  H    0.000000
     8  H    0.000000
     9  H    0.000000
    10  H    0.000000
    11  H    0.000000
    12  C    0.073320
    13  C    0.068654
    14  H    0.000000
    15  H    0.000000
    16  O   -0.429714
    17  F   -0.252842
 Sum of Mulliken charges=   0.00000
 Electronic spatial extent (au):  <R**2>=  1662.0310
 Charge=     0.0000 electrons
 Dipole moment (field-independent basis, Debye):
    X=    -5.5564    Y=    -4.5808    Z=    -0.3571  Tot=     7.2101
 Quadrupole moment (field-independent basis, Debye-Ang):
   XX=   -63.7370   YY=   -53.9673   ZZ=   -60.7682
   XY=    -8.0586   XZ=     1.0271   YZ=    -3.2111
 Traceless Quadrupole moment (field-independent basis, Debye-Ang):
   XX=    -4.2462   YY=     5.5235   ZZ=    -1.2774
   XY=    -8.0586   XZ=     1.0271   YZ=    -3.2111
 Octapole moment (field-independent basis, Debye-Ang**2):
  XXX=   -64.7000  YYY=   -13.5247  ZZZ=    -0.8087  XYY=    -5.1213
  XXY=   -14.5434  XXZ=     1.5357  XZZ=    21.3213  YZZ=    -1.7048
  YYZ=    -2.9345  XYZ=    -1.5070
 Hexadecapole moment (field-independent basis, Debye-Ang**3):
 XXXX= -1626.4922 YYYY=  -398.7630 ZZZZ=   -87.0725 XXXY=   -17.2624
 XXXZ=    23.4457 YYYX=   -25.1449 YYYZ=   -10.7029 ZZZX=    -6.7267
 ZZZY=     2.8177 XXYY=  -313.6850 XXZZ=  -294.5092 YYZZ=   -90.8788
 XXYZ=   -14.3216 YYXZ=    -4.8011 ZZXY=    -7.3681
 N-N= 4.784446547272D+02 E-N=-2.087304190312D+03  KE= 4.807470942097D+02
 1|1|UNPC-UNK|SP|RMP2-FC|6-311+G(d,p)|C8H7F1O1|PCUSER|15-Oct-2017|0||# 
 MP2/6-311+G(D,P) SCRF=(SOLVENT=ETHANOL) GEOM=CONNECTIVITY||Title Card 
 Required||0,1|C|C,1,1.39556268|C,2,1.40568598,1,120.02279233|C,3,1.405
 60202,2,119.87823613,1,0.65802085,0|C,4,1.39861123,3,119.76782685,2,-1
 .46918199,0|C,5,1.39972925,4,120.26489517,3,1.81700468,0|H,1,1.0866279
 2,2,119.89057661,3,-179.58287899,0|H,2,1.08628034,1,121.1287868,6,-179
 .3082317,0|H,4,1.08504375,3,120.59388387,2,179.45528965,0|H,5,1.086560
 93,4,119.71061231,3,-179.34196181,0|H,6,1.08675481,5,120.0041944,4,179
 .29229459,0|C,3,1.49125451,2,117.97092773,1,-177.91255823,0|C,12,1.526
 72507,3,119.50850487,2,-163.57636581,0|H,13,1.09580871,12,109.71998443
 ,3,42.01572084,0|H,13,1.09099932,12,108.15310582,3,-77.88960938,0|O,12
 ,1.22355759,3,122.01827182,2,18.70650639,0|F,13,1.39011742,12,111.8698
 1452,3,162.20111134,0||Version=x86-Win32-G03RevB.05|State=1-A|HF=-481.
 4512914|MP2=-482.9488645|RMSD=4.914e-009|PG=C01 [X(C8H7F1O1)]||@


 THEREFORE SHALL EVIL COME UPON THEE...
 THOU SHALT NOT KNOW FROM WHENCE IT RISETH...
 AND MISCHIEF SHALL FALL UPON THEE...
 THOU SHALT NOT BE ABLE TO PUT IT OFF...
 AND DESOLATION SHALL COME UPON THEE SUDDENLY...
 WHICH THOU SHALT NOT KNOW...

                                         ISAIAH 47.11
 Job cpu time:  0 days  0 hours  6 minutes 55.0 seconds.
 File lengths (MBytes):  RWF=   2037 Int=      0 D2E=      0 Chk=     17 Scr=      1
 Normal termination of Gaussian 03 at Sun Oct 15 18:44:06 2017.
