# Supplementary material for: Conformational preferences of α-fluoroketones may influence their reactivity
Source: Beilstein J Org Chem. 2017 Dec 29;13:2915–21. doi: 10.3762/bjoc.13.284 (PMC5753061; doi:10.3762/bjoc.13.284)
Supplement: File 2 — Details of computational conformational analysis. [file Beilstein_J_Org_Chem-13-2915-s002.zip › Computation/CH2F30_1.LOG]

 Entering Link 1 = C:\G03W\l1.exe PID=      5804.
  
 Copyright (c) 1988,1990,1992,1993,1995,1998,2003, Gaussian, Inc.
                  All Rights Reserved.
  
 This is the Gaussian(R) 03 program.  It is based on the
 the Gaussian(R) 98 system (copyright 1998, Gaussian, Inc.),
 the Gaussian(R) 94 system (copyright 1995, Gaussian, Inc.),
 the Gaussian 92(TM) system (copyright 1992, Gaussian, Inc.),
 the Gaussian 90(TM) system (copyright 1990, Gaussian, Inc.),
 the Gaussian 88(TM) system (copyright 1988, Gaussian, Inc.),
 the Gaussian 86(TM) system (copyright 1986, Carnegie Mellon
 University), and the Gaussian 82(TM) system (copyright 1983,
 Carnegie Mellon University). Gaussian is a federally registered
 trademark of Gaussian, Inc.
  
 This software contains proprietary and confidential information,
 including trade secrets, belonging to Gaussian, Inc.
  
 This software is provided under written license and may be
 used, copied, transmitted, or stored only in accord with that
 written license.
  
 The following legend is applicable only to US Government
 contracts under DFARS:
  
                    RESTRICTED RIGHTS LEGEND
  
 Use, duplication or disclosure by the US Government is subject
 to restrictions as set forth in subparagraph (c)(1)(ii) of the
 Rights in Technical Data and Computer Software clause at DFARS
 252.227-7013.
  
 Gaussian, Inc.
 Carnegie Office Park, Building 6, Pittsburgh, PA 15106 USA
  
 The following legend is applicable only to US Government
 contracts under FAR:
  
                    RESTRICTED RIGHTS LEGEND
  
 Use, reproduction and disclosure by the US Government is subject
 to restrictions as set forth in subparagraph (c) of the
 Commercial Computer Software - Restricted Rights clause at FAR
 52.227-19.
  
 Gaussian, Inc.
 Carnegie Office Park, Building 6, Pittsburgh, PA 15106 USA
  
  
 ---------------------------------------------------------------
 Warning -- This program may not be used in any manner that
 competes with the business of Gaussian, Inc. or will provide
 assistance to any competitor of Gaussian, Inc.  The licensee
 of this program is prohibited from giving any competitor of
 Gaussian, Inc. access to this program.  By using this program,
 the user acknowledges that Gaussian, Inc. is engaged in the
 business of creating and licensing software in the field of
 computational chemistry and represents and warrants to the
 licensee that it is not a competitor of Gaussian, Inc. and that
 it will not use this program in any manner prohibited above.
 ---------------------------------------------------------------
  

 Cite this work as:
 Gaussian 03, Revision B.05,
 M. J. Frisch, G. W. Trucks, H. B. Schlegel, G. E. Scuseria, 
 M. A. Robb, J. R. Cheeseman, J. A. Montgomery, Jr., T. Vreven, 
 K. N. Kudin, J. C. Burant, J. M. Millam, S. S. Iyengar, J. Tomasi, 
 V. Barone, B. Mennucci, M. Cossi, G. Scalmani, N. Rega, 
 G. A. Petersson, H. Nakatsuji, M. Hada, M. Ehara, K. Toyota, 
 R. Fukuda, J. Hasegawa, M. Ishida, T. Nakajima, Y. Honda, O. Kitao, 
 H. Nakai, M. Klene, X. Li, J. E. Knox, H. P. Hratchian, J. B. Cross, 
 C. Adamo, J. Jaramillo, R. Gomperts, R. E. Stratmann, O. Yazyev, 
 A. J. Austin, R. Cammi, C. Pomelli, J. W. Ochterski, P. Y. Ayala, 
 K. Morokuma, G. A. Voth, P. Salvador, J. J. Dannenberg, 
 V. G. Zakrzewski, S. Dapprich, A. D. Daniels, M. C. Strain, 
 O. Farkas, D. K. Malick, A. D. Rabuck, K. Raghavachari, 
 J. B. Foresman, J. V. Ortiz, Q. Cui, A. G. Baboul, S. Clifford, 
 J. Cioslowski, B. B. Stefanov, G. Liu, A. Liashenko, P. Piskorz, 
 I. Komaromi, R. L. Martin, D. J. Fox, T. Keith, M. A. Al-Laham, 
 C. Y. Peng, A. Nanayakkara, M. Challacombe, P. M. W. Gill, 
 B. Johnson, W. Chen, M. W. Wong, C. Gonzalez, and J. A. Pople, 
 Gaussian, Inc., Pittsburgh PA, 2003.
 
 **********************************************
 Gaussian 03:  x86-Win32-G03RevB.05  8-Nov-2003
                  03-Aug-2017 
 **********************************************
 %chk=CH2F.chk
 %mem=6MW
 %nproc=1
 Will use up to    1 processors via shared memory.
 Default route:  MaxDisk=2000MB
 ------------------------------------
 # mp2/6-311+g(d,p) geom=connectivity
 ------------------------------------
 1/38=1,57=2/1;
 2/17=6,18=5,40=1/2;
 3/5=4,6=6,7=111,11=9,16=1,25=1,30=1/1,2,3;
 4//1;
 5/5=2,38=5/2;
 8/10=2,27=262144000/1;
 9/16=-3,27=262144000/6;
 6/7=2,8=2,9=2,10=2/1;
 99/5=1,9=1/99;
 -------------------
 Title Card Required
 -------------------
 Symbolic Z-matrix:
 Charge =  0 Multiplicity = 1
 C
 C                    1    B1
 C                    2    B2       1    A1
 C                    3    B3       2    A2       1    D1       0
 C                    4    B4       3    A3       2    D2       0
 C                    5    B5       4    A4       3    D3       0
 H                    1    B6       2    A5       3    D4       0
 H                    2    B7       1    A6       6    D5       0
 H                    4    B8       3    A7       2    D6       0
 H                    5    B9       4    A8       3    D7       0
 H                    6    B10      5    A9       4    D8       0
 C                    3    B11      2    A10      1    D9       0
 C                    12   B12      3    A11      2    D10      0
 H                    13   B13      12   A12      3    D11      0
 H                    13   B14      12   A13      3    D12      0
 O                    12   B15      3    A14      2    D13      0
 F                    13   B16      12   A15      3    D14      0
       Variables:
  B1                    1.39556                  
  B2                    1.40569                  
  B3                    1.4056                   
  B4                    1.39861                  
  B5                    1.39973                  
  B6                    1.08663                  
  B7                    1.08628                  
  B8                    1.08504                  
  B9                    1.08656                  
  B10                   1.08675                  
  B11                   1.49125                  
  B12                   1.52673                  
  B13                   1.09581                  
  B14                   1.091                    
  B15                   1.22356                  
  B16                   1.39012                  
  A1                  120.02279                  
  A2                  119.87824                  
  A3                  119.76783                  
  A4                  120.2649                   
  A5                  119.89058                  
  A6                  121.12879                  
  A7                  120.59388                  
  A8                  119.71061                  
  A9                  120.00419                  
  A10                 117.97093                  
  A11                 119.5085                   
  A12                 109.71998                  
  A13                 108.15311                  
  A14                 122.01827                  
  A15                 111.86981                  
  D1                    0.65802                  
  D2                   -1.46918                  
  D3                    1.817                    
  D4                 -179.58288                  
  D5                 -179.30823                  
  D6                  179.45529                  
  D7                 -179.34196                  
  D8                  179.29229                  
  D9                 -177.91256                  
  D10                -163.57637                  
  D11                  32.01572                  
  D12                 -87.88961                  
  D13                  18.70651                  
  D14                 152.20111                  
 
                          Input orientation:                          
 ---------------------------------------------------------------------
 Center     Atomic     Atomic              Coordinates (Angstroms)
 Number     Number      Type              X           Y           Z
 ---------------------------------------------------------------------
    1          6             0        0.000000    0.000000    0.000000
    2          6             0        0.000000    0.000000    1.395563
    3          6             0        1.217080    0.000000    2.098890
    4          6             0        2.433111    0.013997    1.394057
    5          6             0        2.425367   -0.003270   -0.004426
    6          6             0        1.212631    0.003949   -0.703326
    7          1             0       -0.942058    0.006858   -0.541516
    8          1             0       -0.929755   -0.014254    1.957130
    9          1             0        3.379206    0.023032    1.925229
   10          1             0        3.366068   -0.003266   -0.548206
   11          1             0        1.211674    0.002090   -1.790079
   12          6             0        1.164124   -0.047973    3.588432
   13          6             0        2.404027    0.325027    4.397383
   14          1             0        2.977969    1.090205    3.862697
   15          1             0        3.009974   -0.573298    4.524346
   16          8             0        0.165309   -0.418134    4.190464
   17          9             0        2.072970    0.825370    5.651370
 ---------------------------------------------------------------------
                    Distance matrix (angstroms):
                    1          2          3          4          5
     1  C    0.000000
     2  C    1.395563   0.000000
     3  C    2.426236   1.405686   0.000000
     4  C    2.804215   2.433152   1.405602   0.000000
     5  C    2.425373   2.800426   2.425677   1.398611   0.000000
     6  C    1.401840   2.424010   2.802222   2.426662   1.399729
     7  H    1.086628   2.154018   3.410816   3.890792   3.410003
     8  H    2.166796   1.086280   2.151557   3.409797   3.886472
     9  H    3.889224   3.420542   2.169211   1.085044   2.152689
    10  H    3.410419   3.886986   3.409586   2.154783   1.086561
    11  H    2.161606   3.408294   3.888973   3.410391   2.159082
    12  C    3.772841   2.483175   1.491255   2.535636   3.808065
    13  C    5.022147   3.859522   2.607212   3.019528   4.414086
    14  H    4.997727   4.017910   2.720348   2.747595   4.056563
    15  H    5.464277   4.379258   3.070175   3.236726   4.601791
    16  O    4.214517   2.830836   2.378180   3.626231   4.782999
    17  F    6.075889   4.805241   3.746185   4.348879   5.727029
                    6          7          8          9         10
     6  C    0.000000
     7  H    2.160758   0.000000
     8  H    3.415871   2.498765   0.000000
     9  H    3.406422   4.975782   4.309240   0.000000
    10  H    2.159029   4.308144   4.973019   2.473609   0.000000
    11  H    1.086755   2.489477   4.315966   4.301411   2.486703
    12  C    4.292346   4.636321   2.654545   2.770897   4.686398
    13  C    5.247832   5.974130   4.145364   2.674644   5.048975
    14  H    5.014473   5.994776   4.485680   2.248029   4.560961
    15  H    5.558076   6.451209   4.735461   2.692091   5.116886
    16  O    5.022372   4.878372   2.519933   3.956646   5.733408
    17  F    6.465066   6.936295   4.834122   4.029160   6.386978
                   11         12         13         14         15
    11  H    0.000000
    12  C    5.378954   0.000000
    13  C    6.309570   1.526725   0.000000
    14  H    6.021434   2.158867   1.095809   0.000000
    15  H    6.590669   2.135196   1.090999   1.790544   0.000000
    16  O    6.085915   1.223558   2.367902   3.208360   2.868392
    17  F    7.536231   2.417529   1.390117   2.022007   2.025940
                   16         17
    16  O    0.000000
    17  F    2.705498   0.000000
 Stoichiometry    C8H7FO
 Framework group  C1[X(C8H7FO)]
 Deg. of freedom    45
 Full point group                 C1      NOp   1
 Largest Abelian subgroup         C1      NOp   1
 Largest concise Abelian subgroup C1      NOp   1
                         Standard orientation:                         
 ---------------------------------------------------------------------
 Center     Atomic     Atomic              Coordinates (Angstroms)
 Number     Number      Type              X           Y           Z
 ---------------------------------------------------------------------
    1          6             0       -2.465542    1.032395   -0.224845
    2          6             0       -1.084294    1.216557   -0.148463
    3          6             0       -0.237949    0.113234    0.057283
    4          6             0       -0.784443   -1.176691    0.171970
    5          6             0       -2.170779   -1.351396    0.111441
    6          6             0       -3.011687   -0.252691   -0.100605
    7          1             0       -3.117294    1.885896   -0.390724
    8          1             0       -0.644278    2.206261   -0.231397
    9          1             0       -0.141287   -2.037578    0.322119
   10          1             0       -2.592864   -2.347668    0.210946
   11          1             0       -4.087544   -0.394921   -0.158378
   12          6             0        1.226326    0.368043    0.178976
   13          6             0        2.206857   -0.791983    0.024742
   14          1             0        1.803536   -1.525510   -0.682412
   15          1             0        2.342703   -1.254636    1.003404
   16          8             0        1.672270    1.476961    0.440758
   17          9             0        3.443104   -0.365816   -0.446957
 ---------------------------------------------------------------------
 Rotational constants (GHZ):      3.3808491      0.7662234      0.6414812
 Standard basis: 6-311+G(d,p) (5D, 7F)
 There are   262 symmetry adapted basis functions of A   symmetry.
 Integral buffers will be    262144 words long.
 Raffenetti 1 integral format.
 Two-electron integral symmetry is turned on.
   262 basis functions,   416 primitive gaussians,   272 cartesian basis functions
    36 alpha electrons       36 beta electrons
       nuclear repulsion energy       478.5357110708 Hartrees.
 NAtoms=   17 NActive=   17 NUniq=   17 SFac= 1.00D+00 NAtFMM=   60 Big=F
 One-electron integrals computed using PRISM.
 NBasis=   262 RedAO= T  NBF=   262
 NBsUse=   262 1.00D-06 NBFU=   262
 Harris functional with IExCor=  205 diagonalized for initial guess.
 ExpMin= 4.38D-02 ExpMax= 1.14D+04 ExpMxC= 1.72D+03 IAcc=2 IRadAn=         4 AccDes= 0.00D+00
 HarFok:  IExCor= 205 AccDes= 0.00D+00 IRadAn=         4 IDoV=1
 ScaDFX=  1.000000  1.000000  1.000000  1.000000
 Initial guess orbital symmetries:
       Occupied  (A) (A) (A) (A) (A) (A) (A) (A) (A) (A) (A) (A)
                 (A) (A) (A) (A) (A) (A) (A) (A) (A) (A) (A) (A)
                 (A) (A) (A) (A) (A) (A) (A) (A) (A) (A) (A) (A)
       Virtual   (A) (A) (A) (A) (A) (A) (A) (A) (A) (A) (A) (A)
                 (A) (A) (A) (A) (A) (A) (A) (A) (A) (A) (A) (A)
                 (A) (A) (A) (A) (A) (A) (A) (A) (A) (A) (A) (A)
                 (A) (A) (A) (A) (A) (A) (A) (A) (A) (A) (A) (A)
                 (A) (A) (A) (A) (A) (A) (A) (A) (A) (A) (A) (A)
                 (A) (A) (A) (A) (A) (A) (A) (A) (A) (A) (A) (A)
                 (A) (A) (A) (A) (A) (A) (A) (A) (A) (A) (A) (A)
                 (A) (A) (A) (A) (A) (A) (A) (A) (A) (A) (A) (A)
                 (A) (A) (A) (A) (A) (A) (A) (A) (A) (A) (A) (A)
                 (A) (A) (A) (A) (A) (A) (A) (A) (A) (A) (A) (A)
                 (A) (A) (A) (A) (A) (A) (A) (A) (A) (A) (A) (A)
                 (A) (A) (A) (A) (A) (A) (A) (A) (A) (A) (A) (A)
                 (A) (A) (A) (A) (A) (A) (A) (A) (A) (A) (A) (A)
                 (A) (A) (A) (A) (A) (A) (A) (A) (A) (A) (A) (A)
                 (A) (A) (A) (A) (A) (A) (A) (A) (A) (A) (A) (A)
                 (A) (A) (A) (A) (A) (A) (A) (A) (A) (A) (A) (A)
                 (A) (A) (A) (A) (A) (A) (A) (A) (A) (A) (A) (A)
                 (A) (A) (A) (A) (A) (A) (A) (A) (A) (A) (A) (A)
                 (A) (A) (A) (A) (A) (A) (A) (A) (A) (A)
 The electronic state of the initial guess is 1-A.
 Requested convergence on RMS density matrix=1.00D-08 within 128 cycles.
 Requested convergence on MAX density matrix=1.00D-06.
 Requested convergence on             energy=1.00D-06.
 No special actions if energy rises.
 SCF Done:  E(RHF) =  -481.431023673     A.U. after   16 cycles
             Convg  =    0.9607D-08             -V/T =  2.0015
             S**2   =   0.0000
 ExpMin= 4.38D-02 ExpMax= 1.14D+04 ExpMxC= 1.72D+03 IAcc=3 IRadAn=         5 AccDes= 0.00D+00
 HarFok:  IExCor= 205 AccDes= 0.00D+00 IRadAn=         5 IDoV=1
 ScaDFX=  1.000000  1.000000  1.000000  1.000000
 Range of M.O.s used for correlation:    11   262
 NBasis=   262 NAE=    36 NBE=    36 NFC=    10 NFV=     0
 NROrb=    252 NOA=    26 NOB=    26 NVA=   226 NVB=   226

 **** Warning!!: The largest alpha MO coefficient is  0.24400550D+03

 Disk-based method using OVN memory for 13 occupieds at a time.
 Estimated scratch disk usage=   254081776 words.
 Actual    scratch disk usage=   253755632 words.
 JobTyp=1 Pass  1:  I=   1 to  13 NPSUse=  1 ParTrn=F ParDer=F DoDerP=F.
 JobTyp=1 Pass  2:  I=  14 to  26 NPSUse=  1 ParTrn=F ParDer=F DoDerP=F.
 Spin components of T(2) and E(2):
     alpha-alpha T2 =       0.6800249868D-01 E2=     -0.1998274226D+00
     alpha-beta  T2 =       0.3575761669D+00 E2=     -0.1103341981D+01
     beta-beta   T2 =       0.6800249868D-01 E2=     -0.1998274226D+00
 ANorm=    0.1222121583D+01
 E2 =    -0.1502996826D+01 EUMP2 =    -0.48293402049881D+03

 **********************************************************************

            Population analysis using the SCF density.

 **********************************************************************

 Orbital symmetries:
       Occupied  (A) (A) (A) (A) (A) (A) (A) (A) (A) (A) (A) (A)
                 (A) (A) (A) (A) (A) (A) (A) (A) (A) (A) (A) (A)
                 (A) (A) (A) (A) (A) (A) (A) (A) (A) (A) (A) (A)
       Virtual   (A) (A) (A) (A) (A) (A) (A) (A) (A) (A) (A) (A)
                 (A) (A) (A) (A) (A) (A) (A) (A) (A) (A) (A) (A)
                 (A) (A) (A) (A) (A) (A) (A) (A) (A) (A) (A) (A)
                 (A) (A) (A) (A) (A) (A) (A) (A) (A) (A) (A) (A)
                 (A) (A) (A) (A) (A) (A) (A) (A) (A) (A) (A) (A)
                 (A) (A) (A) (A) (A) (A) (A) (A) (A) (A) (A) (A)
                 (A) (A) (A) (A) (A) (A) (A) (A) (A) (A) (A) (A)
                 (A) (A) (A) (A) (A) (A) (A) (A) (A) (A) (A) (A)
                 (A) (A) (A) (A) (A) (A) (A) (A) (A) (A) (A) (A)
                 (A) (A) (A) (A) (A) (A) (A) (A) (A) (A) (A) (A)
                 (A) (A) (A) (A) (A) (A) (A) (A) (A) (A) (A) (A)
                 (A) (A) (A) (A) (A) (A) (A) (A) (A) (A) (A) (A)
                 (A) (A) (A) (A) (A) (A) (A) (A) (A) (A) (A) (A)
                 (A) (A) (A) (A) (A) (A) (A) (A) (A) (A) (A) (A)
                 (A) (A) (A) (A) (A) (A) (A) (A) (A) (A) (A) (A)
                 (A) (A) (A) (A) (A) (A) (A) (A) (A) (A) (A) (A)
                 (A) (A) (A) (A) (A) (A) (A) (A) (A) (A) (A) (A)
                 (A) (A) (A) (A) (A) (A) (A) (A) (A) (A) (A) (A)
                 (A) (A) (A) (A) (A) (A) (A) (A) (A) (A)
 The electronic state is 1-A.
 Alpha  occ. eigenvalues --  -26.29180 -20.56094 -11.35410 -11.33617 -11.27409
 Alpha  occ. eigenvalues --  -11.26992 -11.26801 -11.26448 -11.26296 -11.25993
 Alpha  occ. eigenvalues --   -1.59858  -1.39705  -1.17880  -1.06757  -1.04110
 Alpha  occ. eigenvalues --   -1.00490  -0.87991  -0.85115  -0.78387  -0.74096
 Alpha  occ. eigenvalues --   -0.71701  -0.69855  -0.69242  -0.65842  -0.64097
 Alpha  occ. eigenvalues --   -0.62464  -0.61295  -0.58438  -0.57492  -0.53974
 Alpha  occ. eigenvalues --   -0.52911  -0.51765  -0.50161  -0.43410  -0.36244
 Alpha  occ. eigenvalues --   -0.35766
 Alpha virt. eigenvalues --    0.05283   0.05375   0.06683   0.07639   0.08752
 Alpha virt. eigenvalues --    0.09069   0.09477   0.10007   0.11254   0.11788
 Alpha virt. eigenvalues --    0.12157   0.13001   0.13956   0.14679   0.15349
 Alpha virt. eigenvalues --    0.16387   0.16982   0.17503   0.18783   0.20171
 Alpha virt. eigenvalues --    0.20476   0.21217   0.21515   0.22199   0.22851
 Alpha virt. eigenvalues --    0.23365   0.24862   0.25060   0.26033   0.26726
 Alpha virt. eigenvalues --    0.27964   0.28437   0.29106   0.29665   0.30075
 Alpha virt. eigenvalues --    0.30642   0.31839   0.32275   0.32711   0.33943
 Alpha virt. eigenvalues --    0.34383   0.35595   0.36399   0.38856   0.39761
 Alpha virt. eigenvalues --    0.41523   0.42366   0.43325   0.44207   0.44941
 Alpha virt. eigenvalues --    0.45898   0.46660   0.47258   0.48662   0.50405
 Alpha virt. eigenvalues --    0.50745   0.53646   0.56236   0.62327   0.63230
 Alpha virt. eigenvalues --    0.65347   0.67097   0.67999   0.69459   0.70555
 Alpha virt. eigenvalues --    0.70808   0.72752   0.74095   0.74612   0.75681
 Alpha virt. eigenvalues --    0.79216   0.79690   0.80578   0.80921   0.84361
 Alpha virt. eigenvalues --    0.84977   0.86849   0.87489   0.87840   0.89587
 Alpha virt. eigenvalues --    0.90354   0.90638   0.92080   0.93008   0.95584
 Alpha virt. eigenvalues --    0.98199   0.98819   1.00650   1.04309   1.05229
 Alpha virt. eigenvalues --    1.06210   1.07566   1.08025   1.11232   1.13512
 Alpha virt. eigenvalues --    1.14683   1.18274   1.20748   1.21624   1.23244
 Alpha virt. eigenvalues --    1.24642   1.29844   1.33896   1.35332   1.36854
 Alpha virt. eigenvalues --    1.40867   1.42590   1.45711   1.47924   1.52074
 Alpha virt. eigenvalues --    1.55637   1.63392   1.65117   1.68042   1.71103
 Alpha virt. eigenvalues --    1.72493   1.73542   1.73874   1.75514   1.76184
 Alpha virt. eigenvalues --    1.78383   1.80449   1.81236   1.81972   1.84526
 Alpha virt. eigenvalues --    1.88822   1.88851   1.90904   1.94122   1.95360
 Alpha virt. eigenvalues --    1.97532   2.00773   2.02289   2.03414   2.04089
 Alpha virt. eigenvalues --    2.08503   2.08890   2.10596   2.18364   2.19871
 Alpha virt. eigenvalues --    2.20685   2.21367   2.22297   2.25400   2.26442
 Alpha virt. eigenvalues --    2.27718   2.31930   2.33408   2.35124   2.35564
 Alpha virt. eigenvalues --    2.40019   2.46730   2.48792   2.52575   2.60118
 Alpha virt. eigenvalues --    2.63991   2.70771   2.72079   2.73242   2.74283
 Alpha virt. eigenvalues --    2.81312   2.81899   2.86070   2.92893   2.95637
 Alpha virt. eigenvalues --    2.97928   2.98477   3.00056   3.02680   3.03458
 Alpha virt. eigenvalues --    3.04313   3.05645   3.11155   3.15387   3.17244
 Alpha virt. eigenvalues --    3.18725   3.21788   3.23672   3.25786   3.26715
 Alpha virt. eigenvalues --    3.28374   3.31700   3.34063   3.40820   3.46026
 Alpha virt. eigenvalues --    3.54935   3.59690   3.63606   3.73545   3.74786
 Alpha virt. eigenvalues --    3.77542   3.87387   3.89942   3.91203   3.98301
 Alpha virt. eigenvalues --    4.00992   4.04249   4.13006   4.25315   4.28015
 Alpha virt. eigenvalues --    4.36671   4.39540   4.41749   4.54323   4.54998
 Alpha virt. eigenvalues --    4.57463   4.63092   4.77147   5.24511   5.31484
 Alpha virt. eigenvalues --    5.62558   5.76786   6.28249   6.98856   7.02624
 Alpha virt. eigenvalues --    7.28805  24.73061  24.93507  24.99286  25.07651
 Alpha virt. eigenvalues --   25.07902  25.18687  25.21937  25.30964  51.69308
 Alpha virt. eigenvalues --   68.77885
          Condensed to atoms (all electrons):
              1          2          3          4          5          6
     1  C    6.310373  -0.430040   0.102468  -0.650400   0.538757   0.153761
     2  C   -0.430040  10.311141  -2.363139  -2.644406  -0.432148   0.395986
     3  C    0.102468  -2.363139  13.548506  -0.776624  -0.072229  -1.164064
     4  C   -0.650400  -2.644406  -0.776624  11.595123  -1.614262   0.537485
     5  C    0.538757  -0.432148  -0.072229  -1.614262   7.451286   0.025844
     6  C    0.153761   0.395986  -1.164064   0.537485   0.025844   5.599157
     7  H    0.393989  -0.025947   0.011871  -0.003625  -0.012097  -0.003282
     8  H   -0.040431   0.400131  -0.013851  -0.009722  -0.004685  -0.003736
     9  H    0.002290  -0.037889  -0.020424   0.405875  -0.002100  -0.016022
    10  H   -0.014546  -0.000443   0.011910  -0.031505   0.389820   0.003797
    11  H    0.016965  -0.038891   0.028602  -0.046861   0.013393   0.395208
    12  C   -0.155047   0.889240  -5.239963   0.277173   0.377864   0.242160
    13  C   -0.065264  -0.290458   0.680917   0.137905  -0.349876   0.000283
    14  H    0.007702   0.001650   0.081369  -0.041610  -0.014967  -0.005368
    15  H    0.000436   0.018764  -0.025586  -0.036694   0.018610  -0.000720
    16  O    0.040743   0.049727   0.022908  -0.138347  -0.012685  -0.007850
    17  F    0.000120   0.005206  -0.036297  -0.012647   0.004073  -0.000561
              7          8          9         10         11         12
     1  C    0.393989  -0.040431   0.002290  -0.014546   0.016965  -0.155047
     2  C   -0.025947   0.400131  -0.037889  -0.000443  -0.038891   0.889240
     3  C    0.011871  -0.013851  -0.020424   0.011910   0.028602  -5.239963
     4  C   -0.003625  -0.009722   0.405875  -0.031505  -0.046861   0.277173
     5  C   -0.012097  -0.004685  -0.002100   0.389820   0.013393   0.377864
     6  C   -0.003282  -0.003736  -0.016022   0.003797   0.395208   0.242160
     7  H    0.491325  -0.003685   0.000029  -0.000092  -0.004423   0.007850
     8  H   -0.003685   0.452288  -0.000041   0.000021  -0.000073   0.045841
     9  H    0.000029  -0.000041   0.498731  -0.004249  -0.000115   0.036376
    10  H   -0.000092   0.000021  -0.004249   0.495429  -0.004495   0.009278
    11  H   -0.004423  -0.000073  -0.000115  -0.004495   0.490960   0.002873
    12  C    0.007850   0.045841   0.036376   0.009278   0.002873  11.377513
    13  C   -0.000174   0.002185  -0.006074   0.000374  -0.000362  -1.995837
    14  H   -0.000001   0.000038   0.000663   0.000008   0.000002  -0.092549
    15  H    0.000000  -0.000006  -0.000810  -0.000006   0.000000   0.047538
    16  O    0.000054   0.001827  -0.000240   0.000010   0.000007   0.237989
    17  F    0.000000  -0.000008   0.000301  -0.000002   0.000000  -0.012722
             13         14         15         16         17
     1  C   -0.065264   0.007702   0.000436   0.040743   0.000120
     2  C   -0.290458   0.001650   0.018764   0.049727   0.005206
     3  C    0.680917   0.081369  -0.025586   0.022908  -0.036297
     4  C    0.137905  -0.041610  -0.036694  -0.138347  -0.012647
     5  C   -0.349876  -0.014967   0.018610  -0.012685   0.004073
     6  C    0.000283  -0.005368  -0.000720  -0.007850  -0.000561
     7  H   -0.000174  -0.000001   0.000000   0.000054   0.000000
     8  H    0.002185   0.000038  -0.000006   0.001827  -0.000008
     9  H   -0.006074   0.000663  -0.000810  -0.000240   0.000301
    10  H    0.000374   0.000008  -0.000006   0.000010  -0.000002
    11  H   -0.000362   0.000002   0.000000   0.000007   0.000000
    12  C   -1.995837  -0.092549   0.047538   0.237989  -0.012722
    13  C    7.205115   0.433629   0.356589   0.014748   0.171805
    14  H    0.433629   0.547840  -0.033810   0.008259  -0.043445
    15  H    0.356589  -0.033810   0.504945  -0.010424  -0.018033
    16  O    0.014748   0.008259  -0.010424   8.102015   0.011505
    17  F    0.171805  -0.043445  -0.018033   0.011505   9.146626
 Mulliken atomic charges:
              1
     1  C   -0.211875
     2  C    0.191517
     3  C    1.223626
     4  C   -0.946857
     5  C   -0.304599
     6  C   -0.152079
     7  H    0.148208
     8  H    0.173906
     9  H    0.143700
    10  H    0.144690
    11  H    0.147210
    12  C   -0.055576
    13  C   -0.295504
    14  H    0.150592
    15  H    0.179206
    16  O   -0.320245
    17  F   -0.215919
 Sum of Mulliken charges=   0.00000
 Atomic charges with hydrogens summed into heavy atoms:
              1
     1  C   -0.063667
     2  C    0.365423
     3  C    1.223626
     4  C   -0.803157
     5  C   -0.159909
     6  C   -0.004869
     7  H    0.000000
     8  H    0.000000
     9  H    0.000000
    10  H    0.000000
    11  H    0.000000
    12  C   -0.055576
    13  C    0.034294
    14  H    0.000000
    15  H    0.000000
    16  O   -0.320245
    17  F   -0.215919
 Sum of Mulliken charges=   0.00000
 Electronic spatial extent (au):  <R**2>=  1655.9572
 Charge=     0.0000 electrons
 Dipole moment (field-independent basis, Debye):
    X=    -4.2965    Y=    -3.2611    Z=     0.0375  Tot=     5.3940
 Quadrupole moment (field-independent basis, Debye-Ang):
   XX=   -63.1957   YY=   -54.9041   ZZ=   -60.9639
   XY=    -6.6539   XZ=     2.1153   YZ=    -3.0819
 Traceless Quadrupole moment (field-independent basis, Debye-Ang):
   XX=    -3.5078   YY=     4.7838   ZZ=    -1.2760
   XY=    -6.6539   XZ=     2.1153   YZ=    -3.0819
 Octapole moment (field-independent basis, Debye-Ang**2):
  XXX=   -42.7632  YYY=    -7.6317  ZZZ=    -0.7615  XYY=    -1.9862
  XXY=   -10.1683  XXZ=     3.8956  XZZ=    20.5557  YZZ=    -0.4736
  YYZ=    -3.0494  XYZ=    -1.9233
 Hexadecapole moment (field-independent basis, Debye-Ang**3):
 XXXX= -1610.8759 YYYY=  -406.9167 ZZZZ=   -92.4116 XXXY=   -12.7290
 XXXZ=    29.7305 YYYX=   -20.3488 YYYZ=    -8.2484 ZZZX=    -8.2620
 ZZZY=     3.4003 XXYY=  -317.8656 XXZZ=  -293.9412 YYZZ=   -92.4736
 XXYZ=   -14.5122 YYXZ=    -5.0969 ZZXY=    -6.0798
 N-N= 4.785357110708D+02 E-N=-2.087192424635D+03  KE= 4.807247362086D+02
 1|1|UNPC-UNK|SP|RMP2-FC|6-311+G(d,p)|C8H7F1O1|PCUSER|03-Aug-2017|0||# 
 MP2/6-311+G(D,P) GEOM=CONNECTIVITY||Title Card Required||0,1|C|C,1,1.3
 9556268|C,2,1.40568598,1,120.02279233|C,3,1.40560202,2,119.87823613,1,
 0.65802085,0|C,4,1.39861123,3,119.76782685,2,-1.46918199,0|C,5,1.39972
 925,4,120.26489517,3,1.81700468,0|H,1,1.08662792,2,119.89057661,3,-179
 .58287899,0|H,2,1.08628034,1,121.1287868,6,-179.3082317,0|H,4,1.085043
 75,3,120.59388387,2,179.45528965,0|H,5,1.08656093,4,119.71061231,3,-17
 9.34196181,0|H,6,1.08675481,5,120.0041944,4,179.29229459,0|C,3,1.49125
 451,2,117.97092773,1,-177.91255823,0|C,12,1.52672507,3,119.50850487,2,
 -163.57636581,0|H,13,1.09580871,12,109.71998443,3,32.01572084,0|H,13,1
 .09099932,12,108.15310582,3,-87.88960938,0|O,12,1.22355759,3,122.01827
 182,2,18.70650639,0|F,13,1.39011742,12,111.86981452,3,152.20111134,0||
 Version=x86-Win32-G03RevB.05|State=1-A|HF=-481.4310237|MP2=-482.934020
 5|RMSD=9.607e-009|PG=C01 [X(C8H7F1O1)]||@


 Where a calculator on the ENIAC is equipped with 18,000
 vacuum tubes and weighs 30 tons, computers inthe future
 may  have only 1,000 vacuum tubes and weigh only 1 1/2 tons.
              ---Popular Mechanics, March 1949
 Job cpu time:  0 days  0 hours  6 minutes 10.0 seconds.
 File lengths (MBytes):  RWF=   1983 Int=      0 D2E=      0 Chk=     17 Scr=      1
 Normal termination of Gaussian 03 at Thu Aug 03 16:48:48 2017.
