# Supplementary material for: Conformational preferences of α-fluoroketones may influence their reactivity
Source: Beilstein J Org Chem. 2017 Dec 29;13:2915–21. doi: 10.3762/bjoc.13.284 (PMC5753061; doi:10.3762/bjoc.13.284)
Supplement: File 2 — Details of computational conformational analysis. [file Beilstein_J_Org_Chem-13-2915-s002.zip › Computation/CH2F30_1_EtOH.out]

 Entering Link 1 = C:\G03W\l1.exe PID=       996.
  
 Copyright (c) 1988,1990,1992,1993,1995,1998,2003, Gaussian, Inc.
                  All Rights Reserved.
  
 This is the Gaussian(R) 03 program.  It is based on the
 the Gaussian(R) 98 system (copyright 1998, Gaussian, Inc.),
 the Gaussian(R) 94 system (copyright 1995, Gaussian, Inc.),
 the Gaussian 92(TM) system (copyright 1992, Gaussian, Inc.),
 the Gaussian 90(TM) system (copyright 1990, Gaussian, Inc.),
 the Gaussian 88(TM) system (copyright 1988, Gaussian, Inc.),
 the Gaussian 86(TM) system (copyright 1986, Carnegie Mellon
 University), and the Gaussian 82(TM) system (copyright 1983,
 Carnegie Mellon University). Gaussian is a federally registered
 trademark of Gaussian, Inc.
  
 This software contains proprietary and confidential information,
 including trade secrets, belonging to Gaussian, Inc.
  
 This software is provided under written license and may be
 used, copied, transmitted, or stored only in accord with that
 written license.
  
 The following legend is applicable only to US Government
 contracts under DFARS:
  
                    RESTRICTED RIGHTS LEGEND
  
 Use, duplication or disclosure by the US Government is subject
 to restrictions as set forth in subparagraph (c)(1)(ii) of the
 Rights in Technical Data and Computer Software clause at DFARS
 252.227-7013.
  
 Gaussian, Inc.
 Carnegie Office Park, Building 6, Pittsburgh, PA 15106 USA
  
 The following legend is applicable only to US Government
 contracts under FAR:
  
                    RESTRICTED RIGHTS LEGEND
  
 Use, reproduction and disclosure by the US Government is subject
 to restrictions as set forth in subparagraph (c) of the
 Commercial Computer Software - Restricted Rights clause at FAR
 52.227-19.
  
 Gaussian, Inc.
 Carnegie Office Park, Building 6, Pittsburgh, PA 15106 USA
  
  
 ---------------------------------------------------------------
 Warning -- This program may not be used in any manner that
 competes with the business of Gaussian, Inc. or will provide
 assistance to any competitor of Gaussian, Inc.  The licensee
 of this program is prohibited from giving any competitor of
 Gaussian, Inc. access to this program.  By using this program,
 the user acknowledges that Gaussian, Inc. is engaged in the
 business of creating and licensing software in the field of
 computational chemistry and represents and warrants to the
 licensee that it is not a competitor of Gaussian, Inc. and that
 it will not use this program in any manner prohibited above.
 ---------------------------------------------------------------
  

 Cite this work as:
 Gaussian 03, Revision B.05,
 M. J. Frisch, G. W. Trucks, H. B. Schlegel, G. E. Scuseria, 
 M. A. Robb, J. R. Cheeseman, J. A. Montgomery, Jr., T. Vreven, 
 K. N. Kudin, J. C. Burant, J. M. Millam, S. S. Iyengar, J. Tomasi, 
 V. Barone, B. Mennucci, M. Cossi, G. Scalmani, N. Rega, 
 G. A. Petersson, H. Nakatsuji, M. Hada, M. Ehara, K. Toyota, 
 R. Fukuda, J. Hasegawa, M. Ishida, T. Nakajima, Y. Honda, O. Kitao, 
 H. Nakai, M. Klene, X. Li, J. E. Knox, H. P. Hratchian, J. B. Cross, 
 C. Adamo, J. Jaramillo, R. Gomperts, R. E. Stratmann, O. Yazyev, 
 A. J. Austin, R. Cammi, C. Pomelli, J. W. Ochterski, P. Y. Ayala, 
 K. Morokuma, G. A. Voth, P. Salvador, J. J. Dannenberg, 
 V. G. Zakrzewski, S. Dapprich, A. D. Daniels, M. C. Strain, 
 O. Farkas, D. K. Malick, A. D. Rabuck, K. Raghavachari, 
 J. B. Foresman, J. V. Ortiz, Q. Cui, A. G. Baboul, S. Clifford, 
 J. Cioslowski, B. B. Stefanov, G. Liu, A. Liashenko, P. Piskorz, 
 I. Komaromi, R. L. Martin, D. J. Fox, T. Keith, M. A. Al-Laham, 
 C. Y. Peng, A. Nanayakkara, M. Challacombe, P. M. W. Gill, 
 B. Johnson, W. Chen, M. W. Wong, C. Gonzalez, and J. A. Pople, 
 Gaussian, Inc., Pittsburgh PA, 2003.
 
 **********************************************
 Gaussian 03:  x86-Win32-G03RevB.05  8-Nov-2003
                  15-Oct-2017 
 **********************************************
 %chk=CH2F.chk
 %mem=6MW
 %nproc=1
 Will use up to    1 processors via shared memory.
 Default route:  MaxDisk=2000MB
 -----------------------------------------------------------
 # mp2/6-311+g(d,p) scrf=(solvent=ethanol) geom=connectivity
 -----------------------------------------------------------
 1/38=1,57=2/1;
 2/17=6,18=5,40=1/2;
 3/5=4,6=6,7=111,11=9,16=1,25=1,30=1,70=2201,72=4/1,2,3;
 4//1;
 5/5=2,38=5,53=4/2;
 8/10=2,27=262144000/1;
 9/16=-3,27=262144000/6;
 6/7=2,8=2,9=2,10=2/1;
 99/5=1,9=1/99;
 -------------------
 Title Card Required
 -------------------
 Symbolic Z-matrix:
 Charge =  0 Multiplicity = 1
 C
 C                    1    B1
 C                    2    B2       1    A1
 C                    3    B3       2    A2       1    D1       0
 C                    4    B4       3    A3       2    D2       0
 C                    5    B5       4    A4       3    D3       0
 H                    1    B6       2    A5       3    D4       0
 H                    2    B7       1    A6       6    D5       0
 H                    4    B8       3    A7       2    D6       0
 H                    5    B9       4    A8       3    D7       0
 H                    6    B10      5    A9       4    D8       0
 C                    3    B11      2    A10      1    D9       0
 C                    12   B12      3    A11      2    D10      0
 H                    13   B13      12   A12      3    D11      0
 H                    13   B14      12   A13      3    D12      0
 O                    12   B15      3    A14      2    D13      0
 F                    13   B16      12   A15      3    D14      0
       Variables:
  B1                    1.39556                  
  B2                    1.40569                  
  B3                    1.4056                   
  B4                    1.39861                  
  B5                    1.39973                  
  B6                    1.08663                  
  B7                    1.08628                  
  B8                    1.08504                  
  B9                    1.08656                  
  B10                   1.08675                  
  B11                   1.49125                  
  B12                   1.52673                  
  B13                   1.09581                  
  B14                   1.091                    
  B15                   1.22356                  
  B16                   1.39012                  
  A1                  120.02279                  
  A2                  119.87824                  
  A3                  119.76783                  
  A4                  120.2649                   
  A5                  119.89058                  
  A6                  121.12879                  
  A7                  120.59388                  
  A8                  119.71061                  
  A9                  120.00419                  
  A10                 117.97093                  
  A11                 119.5085                   
  A12                 109.71998                  
  A13                 108.15311                  
  A14                 122.01827                  
  A15                 111.86981                  
  D1                    0.65802                  
  D2                   -1.46918                  
  D3                    1.817                    
  D4                 -179.58288                  
  D5                 -179.30823                  
  D6                  179.45529                  
  D7                 -179.34196                  
  D8                  179.29229                  
  D9                 -177.91256                  
  D10                -163.57637                  
  D11                  32.01572                  
  D12                 -87.88961                  
  D13                  18.70651                  
  D14                 152.20111                  
 
                          Input orientation:                          
 ---------------------------------------------------------------------
 Center     Atomic     Atomic              Coordinates (Angstroms)
 Number     Number      Type              X           Y           Z
 ---------------------------------------------------------------------
    1          6             0        0.000000    0.000000    0.000000
    2          6             0        0.000000    0.000000    1.395563
    3          6             0        1.217080    0.000000    2.098890
    4          6             0        2.433111    0.013997    1.394057
    5          6             0        2.425367   -0.003270   -0.004426
    6          6             0        1.212631    0.003949   -0.703326
    7          1             0       -0.942058    0.006858   -0.541516
    8          1             0       -0.929755   -0.014254    1.957130
    9          1             0        3.379206    0.023032    1.925229
   10          1             0        3.366068   -0.003266   -0.548206
   11          1             0        1.211674    0.002090   -1.790079
   12          6             0        1.164124   -0.047973    3.588432
   13          6             0        2.404027    0.325027    4.397383
   14          1             0        2.977969    1.090205    3.862697
   15          1             0        3.009974   -0.573298    4.524346
   16          8             0        0.165309   -0.418134    4.190464
   17          9             0        2.072970    0.825370    5.651370
 ---------------------------------------------------------------------
                    Distance matrix (angstroms):
                    1          2          3          4          5
     1  C    0.000000
     2  C    1.395563   0.000000
     3  C    2.426236   1.405686   0.000000
     4  C    2.804215   2.433152   1.405602   0.000000
     5  C    2.425373   2.800426   2.425677   1.398611   0.000000
     6  C    1.401840   2.424010   2.802222   2.426662   1.399729
     7  H    1.086628   2.154018   3.410816   3.890792   3.410003
     8  H    2.166796   1.086280   2.151557   3.409797   3.886472
     9  H    3.889224   3.420542   2.169211   1.085044   2.152689
    10  H    3.410419   3.886986   3.409586   2.154783   1.086561
    11  H    2.161606   3.408294   3.888973   3.410391   2.159082
    12  C    3.772841   2.483175   1.491255   2.535636   3.808065
    13  C    5.022147   3.859522   2.607212   3.019528   4.414086
    14  H    4.997727   4.017910   2.720348   2.747595   4.056563
    15  H    5.464277   4.379258   3.070175   3.236726   4.601791
    16  O    4.214517   2.830836   2.378180   3.626231   4.782999
    17  F    6.075889   4.805241   3.746185   4.348879   5.727029
                    6          7          8          9         10
     6  C    0.000000
     7  H    2.160758   0.000000
     8  H    3.415871   2.498765   0.000000
     9  H    3.406422   4.975782   4.309240   0.000000
    10  H    2.159029   4.308144   4.973019   2.473609   0.000000
    11  H    1.086755   2.489477   4.315966   4.301411   2.486703
    12  C    4.292346   4.636321   2.654545   2.770897   4.686398
    13  C    5.247832   5.974130   4.145364   2.674644   5.048975
    14  H    5.014473   5.994776   4.485680   2.248029   4.560961
    15  H    5.558076   6.451209   4.735461   2.692091   5.116886
    16  O    5.022372   4.878372   2.519933   3.956646   5.733408
    17  F    6.465066   6.936295   4.834122   4.029160   6.386978
                   11         12         13         14         15
    11  H    0.000000
    12  C    5.378954   0.000000
    13  C    6.309570   1.526725   0.000000
    14  H    6.021434   2.158867   1.095809   0.000000
    15  H    6.590669   2.135196   1.090999   1.790544   0.000000
    16  O    6.085915   1.223558   2.367902   3.208360   2.868392
    17  F    7.536231   2.417529   1.390117   2.022007   2.025940
                   16         17
    16  O    0.000000
    17  F    2.705498   0.000000
 Stoichiometry    C8H7FO
 Framework group  C1[X(C8H7FO)]
 Deg. of freedom    45
 Full point group                 C1      NOp   1
 Largest Abelian subgroup         C1      NOp   1
 Largest concise Abelian subgroup C1      NOp   1
                         Standard orientation:                         
 ---------------------------------------------------------------------
 Center     Atomic     Atomic              Coordinates (Angstroms)
 Number     Number      Type              X           Y           Z
 ---------------------------------------------------------------------
    1          6             0       -2.465542    1.032395   -0.224845
    2          6             0       -1.084294    1.216557   -0.148463
    3          6             0       -0.237949    0.113234    0.057283
    4          6             0       -0.784443   -1.176691    0.171970
    5          6             0       -2.170779   -1.351396    0.111441
    6          6             0       -3.011687   -0.252691   -0.100605
    7          1             0       -3.117294    1.885896   -0.390724
    8          1             0       -0.644278    2.206261   -0.231397
    9          1             0       -0.141287   -2.037578    0.322119
   10          1             0       -2.592864   -2.347668    0.210946
   11          1             0       -4.087544   -0.394921   -0.158378
   12          6             0        1.226326    0.368043    0.178976
   13          6             0        2.206857   -0.791983    0.024742
   14          1             0        1.803536   -1.525510   -0.682412
   15          1             0        2.342703   -1.254636    1.003404
   16          8             0        1.672270    1.476961    0.440758
   17          9             0        3.443104   -0.365816   -0.446957
 ---------------------------------------------------------------------
 Rotational constants (GHZ):      3.3808491      0.7662234      0.6414812
 Standard basis: 6-311+G(d,p) (5D, 7F)
 There are   262 symmetry adapted basis functions of A   symmetry.
 Integral buffers will be    262144 words long.
 Raffenetti 1 integral format.
 Two-electron integral symmetry is turned on.
   262 basis functions,   416 primitive gaussians,   272 cartesian basis functions
    36 alpha electrons       36 beta electrons
       nuclear repulsion energy       478.5357110708 Hartrees.
 NAtoms=   17 NActive=   17 NUniq=   17 SFac= 1.00D+00 NAtFMM=   60 Big=F
 ------------------------------------------------------------------------------
 United Atom Topological Model (UA0  parameters set).
  Nord Group  Hybr  Charge Alpha Radius          Bonded to
    1   CH    *     0.00   1.00  2.125   C2   [s]  C6   [s]
    2   CH    *     0.00   1.00  2.125   C1   [s]  C3   [s]
    3   C     *     0.00   1.00  1.925   C2   [s]  C4   [s]  C12  [s]
    4   CH    *     0.00   1.00  2.125   C3   [s]  C5   [s]
    5   CH    *     0.00   1.00  2.125   C4   [s]  C6   [s]
    6   CH    *     0.00   1.00  2.125   C1   [s]  C5   [s]
   12   C     *     0.00   1.00  1.925   C3   [s]  C13  [s]  O16  [d]
   13   CH2   *     0.00   1.00  2.325   C12  [s]  F17  [s]
   16   O     *     0.00   1.00  1.750   C12  [d]
   17   F     *     0.00   1.00  1.682   C13  [s]
 ------------------------------------------------------------------------------
 Polarizable Continuum Model (PCM)
 =================================
 Model                : PCM.
 Atomic radii         : UA0 (Simple United Atom Topological Model).
 Polarization charges : Total charges.
 Charge compensation  : None.
 Solution method      : Matrix inversion.
 Cavity               : GePol (RMin=0.200 OFac=0.890).
                        Default sphere list used, NSphG=   10.
                        Tesserae with average area of 0.200 Ang**2.
 Solvent              : Ethanol, Eps=  24.550000.
 ------------------------------------------------------------------------------
 One-electron integrals computed using PRISM.
 NBasis=   262 RedAO= T  NBF=   262
 NBsUse=   262 1.00D-06 NBFU=   262
 Harris functional with IExCor=  205 diagonalized for initial guess.
 ExpMin= 4.38D-02 ExpMax= 1.14D+04 ExpMxC= 1.72D+03 IAcc=2 IRadAn=         4 AccDes= 0.00D+00
 HarFok:  IExCor= 205 AccDes= 0.00D+00 IRadAn=         4 IDoV=1
 ScaDFX=  1.000000  1.000000  1.000000  1.000000
 Initial guess orbital symmetries:
       Occupied  (A) (A) (A) (A) (A) (A) (A) (A) (A) (A) (A) (A)
                 (A) (A) (A) (A) (A) (A) (A) (A) (A) (A) (A) (A)
                 (A) (A) (A) (A) (A) (A) (A) (A) (A) (A) (A) (A)
       Virtual   (A) (A) (A) (A) (A) (A) (A) (A) (A) (A) (A) (A)
                 (A) (A) (A) (A) (A) (A) (A) (A) (A) (A) (A) (A)
                 (A) (A) (A) (A) (A) (A) (A) (A) (A) (A) (A) (A)
                 (A) (A) (A) (A) (A) (A) (A) (A) (A) (A) (A) (A)
                 (A) (A) (A) (A) (A) (A) (A) (A) (A) (A) (A) (A)
                 (A) (A) (A) (A) (A) (A) (A) (A) (A) (A) (A) (A)
                 (A) (A) (A) (A) (A) (A) (A) (A) (A) (A) (A) (A)
                 (A) (A) (A) (A) (A) (A) (A) (A) (A) (A) (A) (A)
                 (A) (A) (A) (A) (A) (A) (A) (A) (A) (A) (A) (A)
                 (A) (A) (A) (A) (A) (A) (A) (A) (A) (A) (A) (A)
                 (A) (A) (A) (A) (A) (A) (A) (A) (A) (A) (A) (A)
                 (A) (A) (A) (A) (A) (A) (A) (A) (A) (A) (A) (A)
                 (A) (A) (A) (A) (A) (A) (A) (A) (A) (A) (A) (A)
                 (A) (A) (A) (A) (A) (A) (A) (A) (A) (A) (A) (A)
                 (A) (A) (A) (A) (A) (A) (A) (A) (A) (A) (A) (A)
                 (A) (A) (A) (A) (A) (A) (A) (A) (A) (A) (A) (A)
                 (A) (A) (A) (A) (A) (A) (A) (A) (A) (A) (A) (A)
                 (A) (A) (A) (A) (A) (A) (A) (A) (A) (A) (A) (A)
                 (A) (A) (A) (A) (A) (A) (A) (A) (A) (A)
 The electronic state of the initial guess is 1-A.
 Requested convergence on RMS density matrix=1.00D-08 within 128 cycles.
 Requested convergence on MAX density matrix=1.00D-06.
 Requested convergence on             energy=1.00D-06.
 No special actions if energy rises.
 Error on total polarization charges =  0.01894
 SCF Done:  E(RHF) =  -481.450024425     A.U. after   16 cycles
             Convg  =    0.4786D-08             -V/T =  2.0014
             S**2   =   0.0000
 --------------------------------------------------------------------
 Variational PCM results
 =======================
 <psi(f)|   H    |psi(f)>                     (a.u.) =    -481.427254
 <psi(f)|H+V(f)/2|psi(f)>                     (a.u.) =    -481.450024
 Total free energy in solution:
  with all non electrostatic terms            (a.u.) =    -481.445862
 --------------------------------------------------------------------
 (Polarized solute)-Solvent               (kcal/mol) =     -14.29
 --------------------------------------------------------------------
 Cavitation energy                        (kcal/mol) =      14.96
 Dispersion energy                        (kcal/mol) =     -13.32
 Repulsion energy                         (kcal/mol) =       0.97
 Total non electrostatic                  (kcal/mol) =       2.61
 --------------------------------------------------------------------
 Partition over spheres:
 Sphere  on Atom  Surface  Charge   GEl     GCav    GDR
    1      C1      17.33  -0.035   -0.89    1.71   -1.57
    2      C2      13.68  -0.024   -0.40    1.68   -1.43
    3      C3       0.83   0.001    0.00    0.25   -0.07
    4      C4      10.98  -0.018   -0.63    1.49   -1.16
    5      C5      17.31  -0.036   -1.05    1.71   -1.58
    6      C6      17.36  -0.045   -1.10    1.72   -1.55
    7      C12      1.48  -0.011   -0.03    0.34   -0.13
    8      C13     28.38  -0.144   -1.70    2.86   -2.32
    9      O16     14.44   0.180   -4.15    1.76   -1.38
   10      F17     12.06   0.103   -1.70    1.43   -1.15
 Added spheres:    39.59   0.010   -2.64    0.00    0.00
 --------------------------------------------------------------------
 After PCM corrections, the SCF energy is  -481.450024425     a.u.
 --------------------------------------------------------------------
 ExpMin= 4.38D-02 ExpMax= 1.14D+04 ExpMxC= 1.72D+03 IAcc=3 IRadAn=         5 AccDes= 0.00D+00
 HarFok:  IExCor= 205 AccDes= 0.00D+00 IRadAn=         5 IDoV=1
 ScaDFX=  1.000000  1.000000  1.000000  1.000000
 Range of M.O.s used for correlation:    11   262
 NBasis=   262 NAE=    36 NBE=    36 NFC=    10 NFV=     0
 NROrb=    252 NOA=    26 NOB=    26 NVA=   226 NVB=   226

 **** Warning!!: The largest alpha MO coefficient is  0.20053657D+03

 Disk-based method using OVN memory for 13 occupieds at a time.
 Estimated scratch disk usage=   254081776 words.
 Actual    scratch disk usage=   253755632 words.
 JobTyp=1 Pass  1:  I=   1 to  13 NPSUse=  1 ParTrn=F ParDer=F DoDerP=F.
 JobTyp=1 Pass  2:  I=  14 to  26 NPSUse=  1 ParTrn=F ParDer=F DoDerP=F.
 Spin components of T(2) and E(2):
     alpha-alpha T2 =       0.6759212571D-01 E2=     -0.1992612086D+00
     alpha-beta  T2 =       0.3546917699D+00 E2=     -0.1099273815D+01
     beta-beta   T2 =       0.6759212571D-01 E2=     -0.1992612086D+00
 ANorm=    0.1220604777D+01
 E2 =    -0.1497796232D+01 EUMP2 =    -0.48294782065695D+03

 **********************************************************************

            Population analysis using the SCF density.

 **********************************************************************

 Orbital symmetries:
       Occupied  (A) (A) (A) (A) (A) (A) (A) (A) (A) (A) (A) (A)
                 (A) (A) (A) (A) (A) (A) (A) (A) (A) (A) (A) (A)
                 (A) (A) (A) (A) (A) (A) (A) (A) (A) (A) (A) (A)
       Virtual   (A) (A) (A) (A) (A) (A) (A) (A) (A) (A) (A) (A)
                 (A) (A) (A) (A) (A) (A) (A) (A) (A) (A) (A) (A)
                 (A) (A) (A) (A) (A) (A) (A) (A) (A) (A) (A) (A)
                 (A) (A) (A) (A) (A) (A) (A) (A) (A) (A) (A) (A)
                 (A) (A) (A) (A) (A) (A) (A) (A) (A) (A) (A) (A)
                 (A) (A) (A) (A) (A) (A) (A) (A) (A) (A) (A) (A)
                 (A) (A) (A) (A) (A) (A) (A) (A) (A) (A) (A) (A)
                 (A) (A) (A) (A) (A) (A) (A) (A) (A) (A) (A) (A)
                 (A) (A) (A) (A) (A) (A) (A) (A) (A) (A) (A) (A)
                 (A) (A) (A) (A) (A) (A) (A) (A) (A) (A) (A) (A)
                 (A) (A) (A) (A) (A) (A) (A) (A) (A) (A) (A) (A)
                 (A) (A) (A) (A) (A) (A) (A) (A) (A) (A) (A) (A)
                 (A) (A) (A) (A) (A) (A) (A) (A) (A) (A) (A) (A)
                 (A) (A) (A) (A) (A) (A) (A) (A) (A) (A) (A) (A)
                 (A) (A) (A) (A) (A) (A) (A) (A) (A) (A) (A) (A)
                 (A) (A) (A) (A) (A) (A) (A) (A) (A) (A) (A) (A)
                 (A) (A) (A) (A) (A) (A) (A) (A) (A) (A) (A) (A)
                 (A) (A) (A) (A) (A) (A) (A) (A) (A) (A) (A) (A)
                 (A) (A) (A) (A) (A) (A) (A) (A) (A) (A)
 The electronic state is 1-A.
 Alpha  occ. eigenvalues --  -26.30452 -20.56816 -11.36265 -11.33313 -11.26303
 Alpha  occ. eigenvalues --  -11.26188 -11.25655 -11.25546 -11.24848 -11.24733
 Alpha  occ. eigenvalues --   -1.61218  -1.40781  -1.16978  -1.06145  -1.03052
 Alpha  occ. eigenvalues --   -1.00243  -0.87379  -0.84028  -0.78205  -0.74010
 Alpha  occ. eigenvalues --   -0.72385  -0.70155  -0.69458  -0.65640  -0.63660
 Alpha  occ. eigenvalues --   -0.61698  -0.60010  -0.59146  -0.57996  -0.53173
 Alpha  occ. eigenvalues --   -0.52464  -0.50516  -0.50355  -0.44068  -0.35443
 Alpha  occ. eigenvalues --   -0.34945
 Alpha virt. eigenvalues --    0.05552   0.06755   0.07961   0.08259   0.09514
 Alpha virt. eigenvalues --    0.09912   0.09977   0.10143   0.11785   0.12223
 Alpha virt. eigenvalues --    0.12610   0.12953   0.14228   0.15133   0.15884
 Alpha virt. eigenvalues --    0.16516   0.17122   0.17383   0.19410   0.20464
 Alpha virt. eigenvalues --    0.21282   0.21774   0.22273   0.22862   0.23418
 Alpha virt. eigenvalues --    0.23990   0.25359   0.25725   0.27105   0.27422
 Alpha virt. eigenvalues --    0.28797   0.29017   0.29891   0.30411   0.31436
 Alpha virt. eigenvalues --    0.31648   0.32304   0.33174   0.33658   0.34684
 Alpha virt. eigenvalues --    0.35390   0.36395   0.36909   0.38119   0.39405
 Alpha virt. eigenvalues --    0.39848   0.42086   0.42174   0.43221   0.44403
 Alpha virt. eigenvalues --    0.45397   0.46224   0.47571   0.48634   0.49879
 Alpha virt. eigenvalues --    0.51698   0.53226   0.55128   0.62612   0.63974
 Alpha virt. eigenvalues --    0.65872   0.68022   0.69049   0.70806   0.71534
 Alpha virt. eigenvalues --    0.71643   0.73682   0.74412   0.75178   0.76198
 Alpha virt. eigenvalues --    0.79752   0.80486   0.81288   0.81628   0.84729
 Alpha virt. eigenvalues --    0.85515   0.87169   0.88093   0.88566   0.90327
 Alpha virt. eigenvalues --    0.91382   0.91897   0.93169   0.93945   0.96922
 Alpha virt. eigenvalues --    0.99208   1.00033   1.01546   1.04619   1.05520
 Alpha virt. eigenvalues --    1.06705   1.08628   1.08798   1.11552   1.13812
 Alpha virt. eigenvalues --    1.15839   1.18732   1.21430   1.22713   1.24058
 Alpha virt. eigenvalues --    1.25443   1.30977   1.34872   1.35486   1.37780
 Alpha virt. eigenvalues --    1.40362   1.40850   1.44826   1.48352   1.51111
 Alpha virt. eigenvalues --    1.55918   1.63388   1.63919   1.66858   1.70431
 Alpha virt. eigenvalues --    1.72929   1.74226   1.74724   1.75892   1.76942
 Alpha virt. eigenvalues --    1.79164   1.81087   1.82536   1.83031   1.85000
 Alpha virt. eigenvalues --    1.89936   1.90188   1.91528   1.94859   1.95784
 Alpha virt. eigenvalues --    1.98353   2.01291   2.03205   2.04699   2.04989
 Alpha virt. eigenvalues --    2.09341   2.09676   2.11536   2.18912   2.20783
 Alpha virt. eigenvalues --    2.21659   2.22201   2.23621   2.26251   2.26959
 Alpha virt. eigenvalues --    2.28566   2.32835   2.34126   2.36106   2.36498
 Alpha virt. eigenvalues --    2.40332   2.47200   2.49339   2.53106   2.61165
 Alpha virt. eigenvalues --    2.64938   2.72140   2.73796   2.74388   2.75620
 Alpha virt. eigenvalues --    2.82050   2.82885   2.86609   2.94331   2.96946
 Alpha virt. eigenvalues --    2.98947   3.00155   3.01449   3.04213   3.05142
 Alpha virt. eigenvalues --    3.05462   3.06886   3.11399   3.16360   3.18255
 Alpha virt. eigenvalues --    3.19692   3.22059   3.24150   3.25647   3.27700
 Alpha virt. eigenvalues --    3.29322   3.31657   3.34100   3.40788   3.46923
 Alpha virt. eigenvalues --    3.54970   3.60666   3.63500   3.73026   3.75256
 Alpha virt. eigenvalues --    3.78410   3.87658   3.90369   3.92350   3.98443
 Alpha virt. eigenvalues --    4.01655   4.04406   4.12814   4.23947   4.26667
 Alpha virt. eigenvalues --    4.36705   4.39675   4.43111   4.54923   4.55771
 Alpha virt. eigenvalues --    4.56916   4.62416   4.77239   5.25500   5.30211
 Alpha virt. eigenvalues --    5.61468   5.75626   6.27094   6.97397   7.01135
 Alpha virt. eigenvalues --    7.27443  24.74058  24.93505  24.98875  25.08673
 Alpha virt. eigenvalues --   25.09032  25.19718  25.23109  25.32130  51.68573
 Alpha virt. eigenvalues --   68.76607
          Condensed to atoms (all electrons):
              1          2          3          4          5          6
     1  C    6.230983  -0.451747   0.326035  -0.503882   0.411371   0.166683
     2  C   -0.451747  10.520542  -2.282356  -2.952954  -0.370472   0.346251
     3  C    0.326035  -2.282356  12.906624  -0.884222   0.024334  -1.095381
     4  C   -0.503882  -2.952954  -0.884222  11.450556  -1.225973   0.512542
     5  C    0.411371  -0.370472   0.024334  -1.225973   7.097441   0.048157
     6  C    0.166683   0.346251  -1.095381   0.512542   0.048157   5.601297
     7  H    0.416147  -0.037175   0.013649  -0.004484  -0.007557  -0.014703
     8  H   -0.022485   0.413476  -0.026045  -0.009946  -0.004625  -0.001956
     9  H    0.001669  -0.036968  -0.035011   0.430907  -0.005808  -0.013964
    10  H   -0.008099  -0.003181   0.013761  -0.046239   0.421030  -0.011787
    11  H   -0.001850  -0.027429   0.021501  -0.035863  -0.003139   0.419921
    12  C   -0.283247   0.915205  -4.764199   0.262417   0.283492   0.226537
    13  C   -0.058581  -0.280955   0.533296   0.205492  -0.315902   0.005366
    14  H    0.009095   0.014580   0.094866  -0.056381  -0.019593  -0.004847
    15  H   -0.000483   0.023746  -0.001711  -0.056324   0.007998  -0.000752
    16  O    0.037314   0.026213   0.018553  -0.121559  -0.006478  -0.009252
    17  F   -0.000254   0.011845  -0.031985  -0.017358   0.002436  -0.000376
              7          8          9         10         11         12
     1  C    0.416147  -0.022485   0.001669  -0.008099  -0.001850  -0.283247
     2  C   -0.037175   0.413476  -0.036968  -0.003181  -0.027429   0.915205
     3  C    0.013649  -0.026045  -0.035011   0.013761   0.021501  -4.764199
     4  C   -0.004484  -0.009946   0.430907  -0.046239  -0.035863   0.262417
     5  C   -0.007557  -0.004625  -0.005808   0.421030  -0.003139   0.283492
     6  C   -0.014703  -0.001956  -0.013964  -0.011787   0.419921   0.226537
     7  H    0.445227  -0.002803   0.000017  -0.000054  -0.003164   0.007140
     8  H   -0.002803   0.431627  -0.000006   0.000014  -0.000050   0.028848
     9  H    0.000017  -0.000006   0.443628  -0.002850  -0.000065   0.034264
    10  H   -0.000054   0.000014  -0.002850   0.444712  -0.003209   0.007595
    11  H   -0.003164  -0.000050  -0.000065  -0.003209   0.440718   0.002332
    12  C    0.007140   0.028848   0.034264   0.007595   0.002332  10.536214
    13  C   -0.000091  -0.001332  -0.006730   0.000290  -0.000270  -1.498407
    14  H   -0.000001   0.000031   0.000567   0.000007   0.000001  -0.103903
    15  H    0.000000  -0.000009  -0.000522  -0.000004   0.000000   0.020107
    16  O    0.000021   0.002066  -0.000184   0.000011   0.000005   0.276777
    17  F    0.000000  -0.000011   0.000334  -0.000001   0.000000  -0.027957
             13         14         15         16         17
     1  C   -0.058581   0.009095  -0.000483   0.037314  -0.000254
     2  C   -0.280955   0.014580   0.023746   0.026213   0.011845
     3  C    0.533296   0.094866  -0.001711   0.018553  -0.031985
     4  C    0.205492  -0.056381  -0.056324  -0.121559  -0.017358
     5  C   -0.315902  -0.019593   0.007998  -0.006478   0.002436
     6  C    0.005366  -0.004847  -0.000752  -0.009252  -0.000376
     7  H   -0.000091  -0.000001   0.000000   0.000021   0.000000
     8  H   -0.001332   0.000031  -0.000009   0.002066  -0.000011
     9  H   -0.006730   0.000567  -0.000522  -0.000184   0.000334
    10  H    0.000290   0.000007  -0.000004   0.000011  -0.000001
    11  H   -0.000270   0.000001   0.000000   0.000005   0.000000
    12  C   -1.498407  -0.103903   0.020107   0.276777  -0.027957
    13  C    6.844100   0.442439   0.388238  -0.036408   0.153758
    14  H    0.442439   0.489173  -0.024979   0.008763  -0.039994
    15  H    0.388238  -0.024979   0.447989  -0.006399  -0.020135
    16  O   -0.036408   0.008763  -0.006399   8.223947   0.016130
    17  F    0.153758  -0.039994  -0.020135   0.016130   9.204102
 Mulliken atomic charges:
              1
     1  C   -0.268671
     2  C    0.171380
     3  C    1.168292
     4  C   -0.946727
     5  C   -0.336712
     6  C   -0.173737
     7  H    0.187829
     8  H    0.193206
     9  H    0.190724
    10  H    0.188005
    11  H    0.190562
    12  C    0.076786
    13  C   -0.374304
    14  H    0.190175
    15  H    0.223241
    16  O   -0.429519
    17  F   -0.250531
 Sum of Mulliken charges=   0.00000
 Atomic charges with hydrogens summed into heavy atoms:
              1
     1  C   -0.080841
     2  C    0.364587
     3  C    1.168292
     4  C   -0.756004
     5  C   -0.148707
     6  C    0.016825
     7  H    0.000000
     8  H    0.000000
     9  H    0.000000
    10  H    0.000000
    11  H    0.000000
    12  C    0.076786
    13  C    0.039112
    14  H    0.000000
    15  H    0.000000
    16  O   -0.429519
    17  F   -0.250531
 Sum of Mulliken charges=   0.00000
 Electronic spatial extent (au):  <R**2>=  1655.2655
 Charge=     0.0000 electrons
 Dipole moment (field-independent basis, Debye):
    X=    -5.4500    Y=    -4.5367    Z=    -0.0093  Tot=     7.0911
 Quadrupole moment (field-independent basis, Debye-Ang):
   XX=   -63.0238   YY=   -54.1012   ZZ=   -61.0082
   XY=    -7.9212   XZ=     2.3600   YZ=    -3.6498
 Traceless Quadrupole moment (field-independent basis, Debye-Ang):
   XX=    -3.6461   YY=     5.2765   ZZ=    -1.6304
   XY=    -7.9212   XZ=     2.3600   YZ=    -3.6498
 Octapole moment (field-independent basis, Debye-Ang**2):
  XXX=   -61.1175  YYY=   -13.6997  ZZZ=    -0.7416  XYY=    -5.4361
  XXY=   -14.5863  XXZ=     4.1078  XZZ=    20.3845  YZZ=    -1.6088
  YYZ=    -3.4506  XYZ=    -2.3246
 Hexadecapole moment (field-independent basis, Debye-Ang**3):
 XXXX= -1599.6997 YYYY=  -399.4708 ZZZZ=   -92.6308 XXXY=   -17.5209
 XXXZ=    35.2074 YYYX=   -25.0809 YYYZ=   -10.8622 ZZZX=    -7.8393
 ZZZY=     2.4490 XXYY=  -312.5438 XXZZ=  -294.3951 YYZZ=   -92.2304
 XXYZ=   -17.2357 YYXZ=    -5.4753 ZZXY=    -7.4389
 N-N= 4.785357110708D+02 E-N=-2.087482010640D+03  KE= 4.807532868744D+02
 1|1|UNPC-UNK|SP|RMP2-FC|6-311+G(d,p)|C8H7F1O1|PCUSER|15-Oct-2017|0||# 
 MP2/6-311+G(D,P) SCRF=(SOLVENT=ETHANOL) GEOM=CONNECTIVITY||Title Card 
 Required||0,1|C|C,1,1.39556268|C,2,1.40568598,1,120.02279233|C,3,1.405
 60202,2,119.87823613,1,0.65802085,0|C,4,1.39861123,3,119.76782685,2,-1
 .46918199,0|C,5,1.39972925,4,120.26489517,3,1.81700468,0|H,1,1.0866279
 2,2,119.89057661,3,-179.58287899,0|H,2,1.08628034,1,121.1287868,6,-179
 .3082317,0|H,4,1.08504375,3,120.59388387,2,179.45528965,0|H,5,1.086560
 93,4,119.71061231,3,-179.34196181,0|H,6,1.08675481,5,120.0041944,4,179
 .29229459,0|C,3,1.49125451,2,117.97092773,1,-177.91255823,0|C,12,1.526
 72507,3,119.50850487,2,-163.57636581,0|H,13,1.09580871,12,109.71998443
 ,3,32.01572084,0|H,13,1.09099932,12,108.15310582,3,-87.88960938,0|O,12
 ,1.22355759,3,122.01827182,2,18.70650639,0|F,13,1.39011742,12,111.8698
 1452,3,152.20111134,0||Version=x86-Win32-G03RevB.05|State=1-A|HF=-481.
 4500244|MP2=-482.9478207|RMSD=4.786e-009|PG=C01 [X(C8H7F1O1)]||@


 THAT'S WHAT MAKES US A GREAT COUNTRY.
 THE LITTLE THINGS ARE SERIOUS AND THE BIG ONES ARE NOT.
           WILL ROGERS
 Job cpu time:  0 days  0 hours  6 minutes 46.0 seconds.
 File lengths (MBytes):  RWF=   2039 Int=      0 D2E=      0 Chk=     17 Scr=      1
 Normal termination of Gaussian 03 at Sun Oct 15 18:50:52 2017.
