# Supplementary material for: Conformational preferences of α-fluoroketones may influence their reactivity
Source: Beilstein J Org Chem. 2017 Dec 29;13:2915–21. doi: 10.3762/bjoc.13.284 (PMC5753061; doi:10.3762/bjoc.13.284)
Supplement: File 2 — Details of computational conformational analysis. [file Beilstein_J_Org_Chem-13-2915-s002.zip › Computation/CH2F40.out]

 Entering Link 1 = C:\G03W\l1.exe PID=      6464.
  
 Copyright (c) 1988,1990,1992,1993,1995,1998,2003, Gaussian, Inc.
                  All Rights Reserved.
  
 This is the Gaussian(R) 03 program.  It is based on the
 the Gaussian(R) 98 system (copyright 1998, Gaussian, Inc.),
 the Gaussian(R) 94 system (copyright 1995, Gaussian, Inc.),
 the Gaussian 92(TM) system (copyright 1992, Gaussian, Inc.),
 the Gaussian 90(TM) system (copyright 1990, Gaussian, Inc.),
 the Gaussian 88(TM) system (copyright 1988, Gaussian, Inc.),
 the Gaussian 86(TM) system (copyright 1986, Carnegie Mellon
 University), and the Gaussian 82(TM) system (copyright 1983,
 Carnegie Mellon University). Gaussian is a federally registered
 trademark of Gaussian, Inc.
  
 This software contains proprietary and confidential information,
 including trade secrets, belonging to Gaussian, Inc.
  
 This software is provided under written license and may be
 used, copied, transmitted, or stored only in accord with that
 written license.
  
 The following legend is applicable only to US Government
 contracts under DFARS:
  
                    RESTRICTED RIGHTS LEGEND
  
 Use, duplication or disclosure by the US Government is subject
 to restrictions as set forth in subparagraph (c)(1)(ii) of the
 Rights in Technical Data and Computer Software clause at DFARS
 252.227-7013.
  
 Gaussian, Inc.
 Carnegie Office Park, Building 6, Pittsburgh, PA 15106 USA
  
 The following legend is applicable only to US Government
 contracts under FAR:
  
                    RESTRICTED RIGHTS LEGEND
  
 Use, reproduction and disclosure by the US Government is subject
 to restrictions as set forth in subparagraph (c) of the
 Commercial Computer Software - Restricted Rights clause at FAR
 52.227-19.
  
 Gaussian, Inc.
 Carnegie Office Park, Building 6, Pittsburgh, PA 15106 USA
  
  
 ---------------------------------------------------------------
 Warning -- This program may not be used in any manner that
 competes with the business of Gaussian, Inc. or will provide
 assistance to any competitor of Gaussian, Inc.  The licensee
 of this program is prohibited from giving any competitor of
 Gaussian, Inc. access to this program.  By using this program,
 the user acknowledges that Gaussian, Inc. is engaged in the
 business of creating and licensing software in the field of
 computational chemistry and represents and warrants to the
 licensee that it is not a competitor of Gaussian, Inc. and that
 it will not use this program in any manner prohibited above.
 ---------------------------------------------------------------
  

 Cite this work as:
 Gaussian 03, Revision B.05,
 M. J. Frisch, G. W. Trucks, H. B. Schlegel, G. E. Scuseria, 
 M. A. Robb, J. R. Cheeseman, J. A. Montgomery, Jr., T. Vreven, 
 K. N. Kudin, J. C. Burant, J. M. Millam, S. S. Iyengar, J. Tomasi, 
 V. Barone, B. Mennucci, M. Cossi, G. Scalmani, N. Rega, 
 G. A. Petersson, H. Nakatsuji, M. Hada, M. Ehara, K. Toyota, 
 R. Fukuda, J. Hasegawa, M. Ishida, T. Nakajima, Y. Honda, O. Kitao, 
 H. Nakai, M. Klene, X. Li, J. E. Knox, H. P. Hratchian, J. B. Cross, 
 C. Adamo, J. Jaramillo, R. Gomperts, R. E. Stratmann, O. Yazyev, 
 A. J. Austin, R. Cammi, C. Pomelli, J. W. Ochterski, P. Y. Ayala, 
 K. Morokuma, G. A. Voth, P. Salvador, J. J. Dannenberg, 
 V. G. Zakrzewski, S. Dapprich, A. D. Daniels, M. C. Strain, 
 O. Farkas, D. K. Malick, A. D. Rabuck, K. Raghavachari, 
 J. B. Foresman, J. V. Ortiz, Q. Cui, A. G. Baboul, S. Clifford, 
 J. Cioslowski, B. B. Stefanov, G. Liu, A. Liashenko, P. Piskorz, 
 I. Komaromi, R. L. Martin, D. J. Fox, T. Keith, M. A. Al-Laham, 
 C. Y. Peng, A. Nanayakkara, M. Challacombe, P. M. W. Gill, 
 B. Johnson, W. Chen, M. W. Wong, C. Gonzalez, and J. A. Pople, 
 Gaussian, Inc., Pittsburgh PA, 2003.
 
 **********************************************
 Gaussian 03:  x86-Win32-G03RevB.05  8-Nov-2003
                  03-Aug-2017 
 **********************************************
 %chk=CH2F.chk
 %mem=6MW
 %nproc=1
 Will use up to    1 processors via shared memory.
 Default route:  MaxDisk=2000MB
 ------------------------------------
 # mp2/6-311+g(d,p) geom=connectivity
 ------------------------------------
 1/38=1,57=2/1;
 2/17=6,18=5,40=1/2;
 3/5=4,6=6,7=111,11=9,16=1,25=1,30=1/1,2,3;
 4//1;
 5/5=2,38=5/2;
 8/10=2,27=262144000/1;
 9/16=-3,27=262144000/6;
 6/7=2,8=2,9=2,10=2/1;
 99/5=1,9=1/99;
 -------------------
 Title Card Required
 -------------------
 Symbolic Z-matrix:
 Charge =  0 Multiplicity = 1
 C
 C                    1    B1
 C                    2    B2       1    A1
 C                    3    B3       2    A2       1    D1       0
 C                    4    B4       3    A3       2    D2       0
 C                    5    B5       4    A4       3    D3       0
 H                    1    B6       2    A5       3    D4       0
 H                    2    B7       1    A6       6    D5       0
 H                    4    B8       3    A7       2    D6       0
 H                    5    B9       4    A8       3    D7       0
 H                    6    B10      5    A9       4    D8       0
 C                    3    B11      2    A10      1    D9       0
 C                    12   B12      3    A11      2    D10      0
 H                    13   B13      12   A12      3    D11      0
 H                    13   B14      12   A13      3    D12      0
 O                    12   B15      3    A14      2    D13      0
 F                    13   B16      12   A15      3    D14      0
       Variables:
  B1                    1.39556                  
  B2                    1.40569                  
  B3                    1.4056                   
  B4                    1.39861                  
  B5                    1.39973                  
  B6                    1.08663                  
  B7                    1.08628                  
  B8                    1.08504                  
  B9                    1.08656                  
  B10                   1.08675                  
  B11                   1.49125                  
  B12                   1.52673                  
  B13                   1.09581                  
  B14                   1.091                    
  B15                   1.22356                  
  B16                   1.39012                  
  A1                  120.02279                  
  A2                  119.87824                  
  A3                  119.76783                  
  A4                  120.2649                   
  A5                  119.89058                  
  A6                  121.12879                  
  A7                  120.59388                  
  A8                  119.71061                  
  A9                  120.00419                  
  A10                 117.97093                  
  A11                 119.5085                   
  A12                 109.71998                  
  A13                 108.15311                  
  A14                 122.01827                  
  A15                 111.86981                  
  D1                    0.65802                  
  D2                   -1.46918                  
  D3                    1.817                    
  D4                 -179.58288                  
  D5                 -179.30823                  
  D6                  179.45529                  
  D7                 -179.34196                  
  D8                  179.29229                  
  D9                 -177.91256                  
  D10                -163.57637                  
  D11                  22.01572                  
  D12                 -97.88961                  
  D13                  18.70651                  
  D14                 142.20111                  
 
                          Input orientation:                          
 ---------------------------------------------------------------------
 Center     Atomic     Atomic              Coordinates (Angstroms)
 Number     Number      Type              X           Y           Z
 ---------------------------------------------------------------------
    1          6             0        0.000000    0.000000    0.000000
    2          6             0        0.000000    0.000000    1.395563
    3          6             0        1.217080    0.000000    2.098890
    4          6             0        2.433111    0.013997    1.394057
    5          6             0        2.425367   -0.003270   -0.004426
    6          6             0        1.212631    0.003949   -0.703326
    7          1             0       -0.942058    0.006858   -0.541516
    8          1             0       -0.929755   -0.014254    1.957130
    9          1             0        3.379206    0.023032    1.925229
   10          1             0        3.366068   -0.003266   -0.548206
   11          1             0        1.211674    0.002090   -1.790079
   12          6             0        1.164124   -0.047973    3.588432
   13          6             0        2.404027    0.325027    4.397383
   14          1             0        3.066899    0.951741    3.790236
   15          1             0        2.916921   -0.596237    4.677547
   16          8             0        0.165309   -0.418134    4.190464
   17          9             0        2.077225    1.026995    5.551882
 ---------------------------------------------------------------------
                    Distance matrix (angstroms):
                    1          2          3          4          5
     1  C    0.000000
     2  C    1.395563   0.000000
     3  C    2.426236   1.405686   0.000000
     4  C    2.804215   2.433152   1.405602   0.000000
     5  C    2.425373   2.800426   2.425677   1.398611   0.000000
     6  C    1.401840   2.424010   2.802222   2.426662   1.399729
     7  H    1.086628   2.154018   3.410816   3.890792   3.410003
     8  H    2.166796   1.086280   2.151557   3.409797   3.886472
     9  H    3.889224   3.420542   2.169211   1.085044   2.152689
    10  H    3.410419   3.886986   3.409586   2.154783   1.086561
    11  H    2.161606   3.408294   3.888973   3.410391   2.159082
    12  C    3.772841   2.483175   1.491255   2.535636   3.808065
    13  C    5.022147   3.859522   2.607212   3.019528   4.414086
    14  H    4.967652   4.005763   2.681099   2.650043   3.965233
    15  H    5.544671   4.431179   3.145542   3.374576   4.744904
    16  O    4.214517   2.830836   2.378180   3.626231   4.782999
    17  F    6.016059   4.758631   3.703744   4.294220   5.661732
                    6          7          8          9         10
     6  C    0.000000
     7  H    2.160758   0.000000
     8  H    3.415871   2.498765   0.000000
     9  H    3.406422   4.975782   4.309240   0.000000
    10  H    2.159029   4.308144   4.973019   2.473609   0.000000
    11  H    1.086755   2.489477   4.315966   4.301411   2.486703
    12  C    4.292346   4.636321   2.654545   2.770897   4.686398
    13  C    5.247832   5.974130   4.145364   2.674644   5.048975
    14  H    4.952648   5.977342   4.501851   2.106725   4.452372
    15  H    5.676145   6.518747   4.747240   2.858751   5.278432
    16  O    5.022372   4.878372   2.519933   3.956646   5.733408
    17  F    6.397013   6.876499   4.800871   3.981923   6.319305
                   11         12         13         14         15
    11  H    0.000000
    12  C    5.378954   0.000000
    13  C    6.309570   1.526725   0.000000
    14  H    5.956812   2.158867   1.095809   0.000000
    15  H    6.715359   2.135196   1.090999   1.790544   0.000000
    16  O    6.085915   1.223558   2.367902   3.233568   2.800061
    17  F    7.463511   2.417529   1.390117   2.022007   2.025940
                   16         17
    16  O    0.000000
    17  F    2.756315   0.000000
 Stoichiometry    C8H7FO
 Framework group  C1[X(C8H7FO)]
 Deg. of freedom    45
 Full point group                 C1      NOp   1
 Largest Abelian subgroup         C1      NOp   1
 Largest concise Abelian subgroup C1      NOp   1
                         Standard orientation:                         
 ---------------------------------------------------------------------
 Center     Atomic     Atomic              Coordinates (Angstroms)
 Number     Number      Type              X           Y           Z
 ---------------------------------------------------------------------
    1          6             0       -2.456354    1.025169   -0.253432
    2          6             0       -1.077260    1.215698   -0.156512
    3          6             0       -0.230202    0.118139    0.075459
    4          6             0       -0.773577   -1.172600    0.195674
    5          6             0       -2.158055   -1.353516    0.114415
    6          6             0       -2.999555   -0.260624   -0.123715
    7          1             0       -3.108547    1.874147   -0.439549
    8          1             0       -0.639722    2.206166   -0.243349
    9          1             0       -0.129692   -2.029174    0.366006
   10          1             0       -2.577911   -2.350295    0.218186
   11          1             0       -4.073768   -0.407795   -0.197500
   12          6             0        1.230894    0.380150    0.218248
   13          6             0        2.218247   -0.777595    0.093146
   14          1             0        1.756625   -1.598308   -0.467330
   15          1             0        2.477503   -1.113349    1.098301
   16          8             0        1.668241    1.493700    0.474815
   17          9             0        3.380529   -0.397769   -0.568109
 ---------------------------------------------------------------------
 Rotational constants (GHZ):      3.2865827      0.7736210      0.6489266
 Standard basis: 6-311+G(d,p) (5D, 7F)
 There are   262 symmetry adapted basis functions of A   symmetry.
 Integral buffers will be    262144 words long.
 Raffenetti 1 integral format.
 Two-electron integral symmetry is turned on.
   262 basis functions,   416 primitive gaussians,   272 cartesian basis functions
    36 alpha electrons       36 beta electrons
       nuclear repulsion energy       478.7028879651 Hartrees.
 NAtoms=   17 NActive=   17 NUniq=   17 SFac= 1.00D+00 NAtFMM=   60 Big=F
 One-electron integrals computed using PRISM.
 NBasis=   262 RedAO= T  NBF=   262
 NBsUse=   262 1.00D-06 NBFU=   262
 Harris functional with IExCor=  205 diagonalized for initial guess.
 ExpMin= 4.38D-02 ExpMax= 1.14D+04 ExpMxC= 1.72D+03 IAcc=2 IRadAn=         4 AccDes= 0.00D+00
 HarFok:  IExCor= 205 AccDes= 0.00D+00 IRadAn=         4 IDoV=1
 ScaDFX=  1.000000  1.000000  1.000000  1.000000
 Initial guess orbital symmetries:
       Occupied  (A) (A) (A) (A) (A) (A) (A) (A) (A) (A) (A) (A)
                 (A) (A) (A) (A) (A) (A) (A) (A) (A) (A) (A) (A)
                 (A) (A) (A) (A) (A) (A) (A) (A) (A) (A) (A) (A)
       Virtual   (A) (A) (A) (A) (A) (A) (A) (A) (A) (A) (A) (A)
                 (A) (A) (A) (A) (A) (A) (A) (A) (A) (A) (A) (A)
                 (A) (A) (A) (A) (A) (A) (A) (A) (A) (A) (A) (A)
                 (A) (A) (A) (A) (A) (A) (A) (A) (A) (A) (A) (A)
                 (A) (A) (A) (A) (A) (A) (A) (A) (A) (A) (A) (A)
                 (A) (A) (A) (A) (A) (A) (A) (A) (A) (A) (A) (A)
                 (A) (A) (A) (A) (A) (A) (A) (A) (A) (A) (A) (A)
                 (A) (A) (A) (A) (A) (A) (A) (A) (A) (A) (A) (A)
                 (A) (A) (A) (A) (A) (A) (A) (A) (A) (A) (A) (A)
                 (A) (A) (A) (A) (A) (A) (A) (A) (A) (A) (A) (A)
                 (A) (A) (A) (A) (A) (A) (A) (A) (A) (A) (A) (A)
                 (A) (A) (A) (A) (A) (A) (A) (A) (A) (A) (A) (A)
                 (A) (A) (A) (A) (A) (A) (A) (A) (A) (A) (A) (A)
                 (A) (A) (A) (A) (A) (A) (A) (A) (A) (A) (A) (A)
                 (A) (A) (A) (A) (A) (A) (A) (A) (A) (A) (A) (A)
                 (A) (A) (A) (A) (A) (A) (A) (A) (A) (A) (A) (A)
                 (A) (A) (A) (A) (A) (A) (A) (A) (A) (A) (A) (A)
                 (A) (A) (A) (A) (A) (A) (A) (A) (A) (A) (A) (A)
                 (A) (A) (A) (A) (A) (A) (A) (A) (A) (A)
 The electronic state of the initial guess is 1-A.
 Requested convergence on RMS density matrix=1.00D-08 within 128 cycles.
 Requested convergence on MAX density matrix=1.00D-06.
 Requested convergence on             energy=1.00D-06.
 No special actions if energy rises.
 SCF Done:  E(RHF) =  -481.429751519     A.U. after   16 cycles
             Convg  =    0.9873D-08             -V/T =  2.0014
             S**2   =   0.0000
 ExpMin= 4.38D-02 ExpMax= 1.14D+04 ExpMxC= 1.72D+03 IAcc=3 IRadAn=         5 AccDes= 0.00D+00
 HarFok:  IExCor= 205 AccDes= 0.00D+00 IRadAn=         5 IDoV=1
 ScaDFX=  1.000000  1.000000  1.000000  1.000000
 Range of M.O.s used for correlation:    11   262
 NBasis=   262 NAE=    36 NBE=    36 NFC=    10 NFV=     0
 NROrb=    252 NOA=    26 NOB=    26 NVA=   226 NVB=   226

 **** Warning!!: The largest alpha MO coefficient is  0.23833322D+03

 Disk-based method using OVN memory for 13 occupieds at a time.
 Estimated scratch disk usage=   254131478 words.
 Actual    scratch disk usage=   253801238 words.
 JobTyp=1 Pass  1:  I=   1 to  13 NPSUse=  1 ParTrn=F ParDer=F DoDerP=F.
 JobTyp=1 Pass  2:  I=  14 to  26 NPSUse=  1 ParTrn=F ParDer=F DoDerP=F.
 Spin components of T(2) and E(2):
     alpha-alpha T2 =       0.6801411068D-01 E2=     -0.1998424049D+00
     alpha-beta  T2 =       0.3576819627D+00 E2=     -0.1103501414D+01
     beta-beta   T2 =       0.6801411068D-01 E2=     -0.1998424049D+00
 ANorm=    0.1222174367D+01
 E2 =    -0.1503186224D+01 EUMP2 =    -0.48293293774294D+03

 **********************************************************************

            Population analysis using the SCF density.

 **********************************************************************

 Orbital symmetries:
       Occupied  (A) (A) (A) (A) (A) (A) (A) (A) (A) (A) (A) (A)
                 (A) (A) (A) (A) (A) (A) (A) (A) (A) (A) (A) (A)
                 (A) (A) (A) (A) (A) (A) (A) (A) (A) (A) (A) (A)
       Virtual   (A) (A) (A) (A) (A) (A) (A) (A) (A) (A) (A) (A)
                 (A) (A) (A) (A) (A) (A) (A) (A) (A) (A) (A) (A)
                 (A) (A) (A) (A) (A) (A) (A) (A) (A) (A) (A) (A)
                 (A) (A) (A) (A) (A) (A) (A) (A) (A) (A) (A) (A)
                 (A) (A) (A) (A) (A) (A) (A) (A) (A) (A) (A) (A)
                 (A) (A) (A) (A) (A) (A) (A) (A) (A) (A) (A) (A)
                 (A) (A) (A) (A) (A) (A) (A) (A) (A) (A) (A) (A)
                 (A) (A) (A) (A) (A) (A) (A) (A) (A) (A) (A) (A)
                 (A) (A) (A) (A) (A) (A) (A) (A) (A) (A) (A) (A)
                 (A) (A) (A) (A) (A) (A) (A) (A) (A) (A) (A) (A)
                 (A) (A) (A) (A) (A) (A) (A) (A) (A) (A) (A) (A)
                 (A) (A) (A) (A) (A) (A) (A) (A) (A) (A) (A) (A)
                 (A) (A) (A) (A) (A) (A) (A) (A) (A) (A) (A) (A)
                 (A) (A) (A) (A) (A) (A) (A) (A) (A) (A) (A) (A)
                 (A) (A) (A) (A) (A) (A) (A) (A) (A) (A) (A) (A)
                 (A) (A) (A) (A) (A) (A) (A) (A) (A) (A) (A) (A)
                 (A) (A) (A) (A) (A) (A) (A) (A) (A) (A) (A) (A)
                 (A) (A) (A) (A) (A) (A) (A) (A) (A) (A) (A) (A)
                 (A) (A) (A) (A) (A) (A) (A) (A) (A) (A)
 The electronic state is 1-A.
 Alpha  occ. eigenvalues --  -26.29283 -20.56176 -11.35420 -11.33543 -11.27397
 Alpha  occ. eigenvalues --  -11.26968 -11.26804 -11.26440 -11.26280 -11.25986
 Alpha  occ. eigenvalues --   -1.59957  -1.39781  -1.17873  -1.06739  -1.04105
 Alpha  occ. eigenvalues --   -1.00453  -0.88021  -0.85113  -0.78421  -0.74170
 Alpha  occ. eigenvalues --   -0.71625  -0.69848  -0.69311  -0.65901  -0.64100
 Alpha  occ. eigenvalues --   -0.62596  -0.61317  -0.58474  -0.57366  -0.53985
 Alpha  occ. eigenvalues --   -0.52915  -0.51759  -0.50214  -0.43398  -0.36232
 Alpha  occ. eigenvalues --   -0.35755
 Alpha virt. eigenvalues --    0.05172   0.05380   0.06697   0.07657   0.08613
 Alpha virt. eigenvalues --    0.09056   0.09557   0.09997   0.11318   0.11834
 Alpha virt. eigenvalues --    0.12162   0.12973   0.13969   0.14666   0.15371
 Alpha virt. eigenvalues --    0.16414   0.16956   0.17497   0.18909   0.20226
 Alpha virt. eigenvalues --    0.20465   0.21211   0.21516   0.22136   0.22860
 Alpha virt. eigenvalues --    0.23799   0.24947   0.25218   0.26069   0.26885
 Alpha virt. eigenvalues --    0.27909   0.28425   0.28848   0.29742   0.30103
 Alpha virt. eigenvalues --    0.30647   0.31760   0.32485   0.32824   0.33798
 Alpha virt. eigenvalues --    0.34696   0.35532   0.36765   0.38537   0.39822
 Alpha virt. eigenvalues --    0.41392   0.42332   0.43269   0.44020   0.45019
 Alpha virt. eigenvalues --    0.45622   0.46860   0.47317   0.48536   0.49807
 Alpha virt. eigenvalues --    0.50587   0.53676   0.56091   0.61172   0.63049
 Alpha virt. eigenvalues --    0.64952   0.67315   0.68344   0.69738   0.70575
 Alpha virt. eigenvalues --    0.70876   0.72628   0.74231   0.74395   0.75927
 Alpha virt. eigenvalues --    0.78931   0.79872   0.80459   0.80875   0.84299
 Alpha virt. eigenvalues --    0.85426   0.86772   0.87157   0.87504   0.89505
 Alpha virt. eigenvalues --    0.90335   0.90630   0.91981   0.93060   0.95400
 Alpha virt. eigenvalues --    0.98409   0.98808   1.00639   1.03941   1.05163
 Alpha virt. eigenvalues --    1.06129   1.07362   1.08235   1.10955   1.12804
 Alpha virt. eigenvalues --    1.14271   1.17995   1.21149   1.21554   1.23593
 Alpha virt. eigenvalues --    1.24250   1.30008   1.33908   1.35091   1.36761
 Alpha virt. eigenvalues --    1.40965   1.42701   1.46395   1.48058   1.52154
 Alpha virt. eigenvalues --    1.55125   1.62325   1.64583   1.68059   1.70402
 Alpha virt. eigenvalues --    1.72899   1.73465   1.73929   1.75394   1.76120
 Alpha virt. eigenvalues --    1.78549   1.80573   1.81290   1.81882   1.85302
 Alpha virt. eigenvalues --    1.88835   1.89228   1.92218   1.93659   1.95487
 Alpha virt. eigenvalues --    1.97028   2.00789   2.01692   2.03111   2.03799
 Alpha virt. eigenvalues --    2.07144   2.08699   2.12525   2.18672   2.19718
 Alpha virt. eigenvalues --    2.20659   2.21700   2.22257   2.25033   2.26542
 Alpha virt. eigenvalues --    2.26991   2.31705   2.33953   2.35073   2.35876
 Alpha virt. eigenvalues --    2.41047   2.46158   2.48635   2.51611   2.60338
 Alpha virt. eigenvalues --    2.64122   2.70617   2.71881   2.73166   2.74067
 Alpha virt. eigenvalues --    2.80473   2.82855   2.86369   2.93185   2.95759
 Alpha virt. eigenvalues --    2.97713   2.98555   3.00769   3.03061   3.03565
 Alpha virt. eigenvalues --    3.04311   3.06444   3.11699   3.13798   3.17303
 Alpha virt. eigenvalues --    3.17554   3.21150   3.21777   3.25635   3.26692
 Alpha virt. eigenvalues --    3.28262   3.31846   3.34272   3.40049   3.46067
 Alpha virt. eigenvalues --    3.55716   3.59641   3.63241   3.73584   3.74705
 Alpha virt. eigenvalues --    3.77563   3.87559   3.89929   3.91206   3.97664
 Alpha virt. eigenvalues --    4.00838   4.05386   4.13211   4.24941   4.27940
 Alpha virt. eigenvalues --    4.36789   4.39532   4.41745   4.54259   4.55089
 Alpha virt. eigenvalues --    4.57742   4.63356   4.77803   5.24563   5.30778
 Alpha virt. eigenvalues --    5.62436   5.76892   6.28297   6.99697   7.02253
 Alpha virt. eigenvalues --    7.27623  24.72841  24.93185  24.99540  25.07681
 Alpha virt. eigenvalues --   25.07913  25.18690  25.21944  25.30977  51.69512
 Alpha virt. eigenvalues --   68.77834
          Condensed to atoms (all electrons):
              1          2          3          4          5          6
     1  C    6.401989  -0.423325   0.017896  -0.698256   0.610104   0.167983
     2  C   -0.423325  10.507486  -2.285788  -2.719716  -0.533326   0.388773
     3  C    0.017896  -2.285788  13.173087  -0.883206   0.074715  -1.190531
     4  C   -0.698256  -2.719716  -0.883206  11.787237  -1.699233   0.536526
     5  C    0.610104  -0.533326   0.074715  -1.699233   7.567615   0.022786
     6  C    0.167983   0.388773  -1.190531   0.536526   0.022786   5.615974
     7  H    0.392228  -0.024283   0.011869  -0.003458  -0.012543  -0.003514
     8  H   -0.043475   0.401866  -0.014556  -0.009288  -0.004688  -0.004021
     9  H    0.001563  -0.037649  -0.019782   0.402573  -0.003922  -0.016785
    10  H   -0.014428  -0.000653   0.010759  -0.032745   0.390982   0.004957
    11  H    0.015376  -0.036937   0.027914  -0.046407   0.011961   0.396409
    12  C   -0.138150   0.856243  -4.589011   0.271486   0.200721   0.245999
    13  C   -0.106975  -0.377448   0.394210   0.270878  -0.320768  -0.003826
    14  H    0.008295  -0.021133   0.042843  -0.010956   0.002849  -0.006740
    15  H    0.001119   0.031828   0.026742  -0.064997   0.004742  -0.000714
    16  O    0.034842   0.033598   0.016629  -0.126485  -0.002355  -0.009992
    17  F   -0.000214   0.013531  -0.028866  -0.030882   0.001505  -0.000451
              7          8          9         10         11         12
     1  C    0.392228  -0.043475   0.001563  -0.014428   0.015376  -0.138150
     2  C   -0.024283   0.401866  -0.037649  -0.000653  -0.036937   0.856243
     3  C    0.011869  -0.014556  -0.019782   0.010759   0.027914  -4.589011
     4  C   -0.003458  -0.009288   0.402573  -0.032745  -0.046407   0.271486
     5  C   -0.012543  -0.004688  -0.003922   0.390982   0.011961   0.200721
     6  C   -0.003514  -0.004021  -0.016785   0.004957   0.396409   0.245999
     7  H    0.491389  -0.003673   0.000030  -0.000091  -0.004422   0.008264
     8  H   -0.003673   0.452417  -0.000042   0.000021  -0.000072   0.047042
     9  H    0.000030  -0.000042   0.501218  -0.004313  -0.000118   0.039359
    10  H   -0.000091   0.000021  -0.004313   0.495520  -0.004484   0.009370
    11  H   -0.004422  -0.000072  -0.000118  -0.004484   0.490935   0.002917
    12  C    0.008264   0.047042   0.039359   0.009370   0.002917  10.431948
    13  C   -0.000070   0.002871  -0.003336   0.000458  -0.000320  -1.489492
    14  H   -0.000001   0.000033   0.000784   0.000008   0.000002  -0.084206
    15  H    0.000000  -0.000010  -0.000699  -0.000006   0.000000   0.006340
    16  O    0.000058   0.001688  -0.000201   0.000009   0.000007   0.252047
    17  F   -0.000001  -0.000001   0.000326  -0.000002   0.000000  -0.034373
             13         14         15         16         17
     1  C   -0.106975   0.008295   0.001119   0.034842  -0.000214
     2  C   -0.377448  -0.021133   0.031828   0.033598   0.013531
     3  C    0.394210   0.042843   0.026742   0.016629  -0.028866
     4  C    0.270878  -0.010956  -0.064997  -0.126485  -0.030882
     5  C   -0.320768   0.002849   0.004742  -0.002355   0.001505
     6  C   -0.003826  -0.006740  -0.000714  -0.009992  -0.000451
     7  H   -0.000070  -0.000001   0.000000   0.000058  -0.000001
     8  H    0.002871   0.000033  -0.000010   0.001688  -0.000001
     9  H   -0.003336   0.000784  -0.000699  -0.000201   0.000326
    10  H    0.000458   0.000008  -0.000006   0.000009  -0.000002
    11  H   -0.000320   0.000002   0.000000   0.000007   0.000000
    12  C   -1.489492  -0.084206   0.006340   0.252047  -0.034373
    13  C    6.945883   0.436022   0.377283  -0.004138   0.199858
    14  H    0.436022   0.557226  -0.031458   0.009368  -0.043654
    15  H    0.377283  -0.031458   0.499776  -0.010394  -0.019896
    16  O   -0.004138   0.009368  -0.010394   8.116855   0.011780
    17  F    0.199858  -0.043654  -0.019896   0.011780   9.144851
 Mulliken atomic charges:
              1
     1  C   -0.226571
     2  C    0.226934
     3  C    1.215077
     4  C   -0.943071
     5  C   -0.311146
     6  C   -0.142834
     7  H    0.148217
     8  H    0.173888
     9  H    0.140994
    10  H    0.144638
    11  H    0.147238
    12  C   -0.036505
    13  C   -0.321089
    14  H    0.140717
    15  H    0.180343
    16  O   -0.323318
    17  F   -0.213513
 Sum of Mulliken charges=   0.00000
 Atomic charges with hydrogens summed into heavy atoms:
              1
     1  C   -0.078355
     2  C    0.400822
     3  C    1.215077
     4  C   -0.802076
     5  C   -0.166508
     6  C    0.004405
     7  H    0.000000
     8  H    0.000000
     9  H    0.000000
    10  H    0.000000
    11  H    0.000000
    12  C   -0.036505
    13  C   -0.000029
    14  H    0.000000
    15  H    0.000000
    16  O   -0.323318
    17  F   -0.213513
 Sum of Mulliken charges=   0.00000
 Electronic spatial extent (au):  <R**2>=  1646.4625
 Charge=     0.0000 electrons
 Dipole moment (field-independent basis, Debye):
    X=    -4.1789    Y=    -3.1981    Z=     0.3066  Tot=     5.2711
 Quadrupole moment (field-independent basis, Debye-Ang):
   XX=   -62.3750   YY=   -55.1255   ZZ=   -61.2014
   XY=    -6.4273   XZ=     3.1712   YZ=    -3.4554
 Traceless Quadrupole moment (field-independent basis, Debye-Ang):
   XX=    -2.8077   YY=     4.4418   ZZ=    -1.6341
   XY=    -6.4273   XZ=     3.1712   YZ=    -3.4554
 Octapole moment (field-independent basis, Debye-Ang**2):
  XXX=   -38.7475  YYY=    -8.1052  ZZZ=    -0.9858  XYY=    -2.5681
  XXY=    -9.9794  XXZ=     5.7691  XZZ=    19.5471  YZZ=    -0.2954
  YYZ=    -3.5292  XYZ=    -2.5161
 Hexadecapole moment (field-independent basis, Debye-Ang**3):
 XXXX= -1577.3054 YYYY=  -408.2491 ZZZZ=   -99.1942 XXXY=   -12.5063
 XXXZ=    38.0933 YYYX=   -20.8158 YYYZ=    -8.4510 ZZZX=    -9.5964
 ZZZY=     3.5569 XXYY=  -316.7486 XXZZ=  -293.1221 YYZZ=   -94.2637
 XXYZ=   -16.7271 YYXZ=    -5.8941 ZZXY=    -6.0056
 N-N= 4.787028879651D+02 E-N=-2.087523775483D+03  KE= 4.807330372413D+02
 1|1|UNPC-UNK|SP|RMP2-FC|6-311+G(d,p)|C8H7F1O1|PCUSER|03-Aug-2017|0||# 
 MP2/6-311+G(D,P) GEOM=CONNECTIVITY||Title Card Required||0,1|C|C,1,1.3
 9556268|C,2,1.40568598,1,120.02279233|C,3,1.40560202,2,119.87823613,1,
 0.65802085,0|C,4,1.39861123,3,119.76782685,2,-1.46918199,0|C,5,1.39972
 925,4,120.26489517,3,1.81700468,0|H,1,1.08662792,2,119.89057661,3,-179
 .58287899,0|H,2,1.08628034,1,121.1287868,6,-179.3082317,0|H,4,1.085043
 75,3,120.59388387,2,179.45528965,0|H,5,1.08656093,4,119.71061231,3,-17
 9.34196181,0|H,6,1.08675481,5,120.0041944,4,179.29229459,0|C,3,1.49125
 451,2,117.97092773,1,-177.91255823,0|C,12,1.52672507,3,119.50850487,2,
 -163.57636581,0|H,13,1.09580871,12,109.71998443,3,22.01572084,0|H,13,1
 .09099932,12,108.15310582,3,-97.88960938,0|O,12,1.22355759,3,122.01827
 182,2,18.70650639,0|F,13,1.39011742,12,111.86981452,3,142.20111134,0||
 Version=x86-Win32-G03RevB.05|State=1-A|HF=-481.4297515|MP2=-482.932937
 7|RMSD=9.873e-009|PG=C01 [X(C8H7F1O1)]||@


 TELEVISION IS CALLED A MEDIUM BECAUSE IT ISN'T
 RARE, AND IT ISN'T WELL DONE.
 Job cpu time:  0 days  0 hours  6 minutes 12.0 seconds.
 File lengths (MBytes):  RWF=   1983 Int=      0 D2E=      0 Chk=     17 Scr=      1
 Normal termination of Gaussian 03 at Thu Aug 03 14:27:08 2017.
