# Supplementary material for: Conformational preferences of α-fluoroketones may influence their reactivity
Source: Beilstein J Org Chem. 2017 Dec 29;13:2915–21. doi: 10.3762/bjoc.13.284 (PMC5753061; doi:10.3762/bjoc.13.284)
Supplement: File 2 — Details of computational conformational analysis. [file Beilstein_J_Org_Chem-13-2915-s002.zip › Computation/CH2F40_EtOH.out]

 Entering Link 1 = C:\G03W\l1.exe PID=      5508.
  
 Copyright (c) 1988,1990,1992,1993,1995,1998,2003, Gaussian, Inc.
                  All Rights Reserved.
  
 This is the Gaussian(R) 03 program.  It is based on the
 the Gaussian(R) 98 system (copyright 1998, Gaussian, Inc.),
 the Gaussian(R) 94 system (copyright 1995, Gaussian, Inc.),
 the Gaussian 92(TM) system (copyright 1992, Gaussian, Inc.),
 the Gaussian 90(TM) system (copyright 1990, Gaussian, Inc.),
 the Gaussian 88(TM) system (copyright 1988, Gaussian, Inc.),
 the Gaussian 86(TM) system (copyright 1986, Carnegie Mellon
 University), and the Gaussian 82(TM) system (copyright 1983,
 Carnegie Mellon University). Gaussian is a federally registered
 trademark of Gaussian, Inc.
  
 This software contains proprietary and confidential information,
 including trade secrets, belonging to Gaussian, Inc.
  
 This software is provided under written license and may be
 used, copied, transmitted, or stored only in accord with that
 written license.
  
 The following legend is applicable only to US Government
 contracts under DFARS:
  
                    RESTRICTED RIGHTS LEGEND
  
 Use, duplication or disclosure by the US Government is subject
 to restrictions as set forth in subparagraph (c)(1)(ii) of the
 Rights in Technical Data and Computer Software clause at DFARS
 252.227-7013.
  
 Gaussian, Inc.
 Carnegie Office Park, Building 6, Pittsburgh, PA 15106 USA
  
 The following legend is applicable only to US Government
 contracts under FAR:
  
                    RESTRICTED RIGHTS LEGEND
  
 Use, reproduction and disclosure by the US Government is subject
 to restrictions as set forth in subparagraph (c) of the
 Commercial Computer Software - Restricted Rights clause at FAR
 52.227-19.
  
 Gaussian, Inc.
 Carnegie Office Park, Building 6, Pittsburgh, PA 15106 USA
  
  
 ---------------------------------------------------------------
 Warning -- This program may not be used in any manner that
 competes with the business of Gaussian, Inc. or will provide
 assistance to any competitor of Gaussian, Inc.  The licensee
 of this program is prohibited from giving any competitor of
 Gaussian, Inc. access to this program.  By using this program,
 the user acknowledges that Gaussian, Inc. is engaged in the
 business of creating and licensing software in the field of
 computational chemistry and represents and warrants to the
 licensee that it is not a competitor of Gaussian, Inc. and that
 it will not use this program in any manner prohibited above.
 ---------------------------------------------------------------
  

 Cite this work as:
 Gaussian 03, Revision B.05,
 M. J. Frisch, G. W. Trucks, H. B. Schlegel, G. E. Scuseria, 
 M. A. Robb, J. R. Cheeseman, J. A. Montgomery, Jr., T. Vreven, 
 K. N. Kudin, J. C. Burant, J. M. Millam, S. S. Iyengar, J. Tomasi, 
 V. Barone, B. Mennucci, M. Cossi, G. Scalmani, N. Rega, 
 G. A. Petersson, H. Nakatsuji, M. Hada, M. Ehara, K. Toyota, 
 R. Fukuda, J. Hasegawa, M. Ishida, T. Nakajima, Y. Honda, O. Kitao, 
 H. Nakai, M. Klene, X. Li, J. E. Knox, H. P. Hratchian, J. B. Cross, 
 C. Adamo, J. Jaramillo, R. Gomperts, R. E. Stratmann, O. Yazyev, 
 A. J. Austin, R. Cammi, C. Pomelli, J. W. Ochterski, P. Y. Ayala, 
 K. Morokuma, G. A. Voth, P. Salvador, J. J. Dannenberg, 
 V. G. Zakrzewski, S. Dapprich, A. D. Daniels, M. C. Strain, 
 O. Farkas, D. K. Malick, A. D. Rabuck, K. Raghavachari, 
 J. B. Foresman, J. V. Ortiz, Q. Cui, A. G. Baboul, S. Clifford, 
 J. Cioslowski, B. B. Stefanov, G. Liu, A. Liashenko, P. Piskorz, 
 I. Komaromi, R. L. Martin, D. J. Fox, T. Keith, M. A. Al-Laham, 
 C. Y. Peng, A. Nanayakkara, M. Challacombe, P. M. W. Gill, 
 B. Johnson, W. Chen, M. W. Wong, C. Gonzalez, and J. A. Pople, 
 Gaussian, Inc., Pittsburgh PA, 2003.
 
 **********************************************
 Gaussian 03:  x86-Win32-G03RevB.05  8-Nov-2003
                  15-Oct-2017 
 **********************************************
 %chk=CH2F.chk
 %mem=6MW
 %nproc=1
 Will use up to    1 processors via shared memory.
 Default route:  MaxDisk=2000MB
 -----------------------------------------------------------
 # mp2/6-311+g(d,p) scrf=(solvent=ethanol) geom=connectivity
 -----------------------------------------------------------
 1/38=1,57=2/1;
 2/17=6,18=5,40=1/2;
 3/5=4,6=6,7=111,11=9,16=1,25=1,30=1,70=2201,72=4/1,2,3;
 4//1;
 5/5=2,38=5,53=4/2;
 8/10=2,27=262144000/1;
 9/16=-3,27=262144000/6;
 6/7=2,8=2,9=2,10=2/1;
 99/5=1,9=1/99;
 -------------------
 Title Card Required
 -------------------
 Symbolic Z-matrix:
 Charge =  0 Multiplicity = 1
 C
 C                    1    B1
 C                    2    B2       1    A1
 C                    3    B3       2    A2       1    D1       0
 C                    4    B4       3    A3       2    D2       0
 C                    5    B5       4    A4       3    D3       0
 H                    1    B6       2    A5       3    D4       0
 H                    2    B7       1    A6       6    D5       0
 H                    4    B8       3    A7       2    D6       0
 H                    5    B9       4    A8       3    D7       0
 H                    6    B10      5    A9       4    D8       0
 C                    3    B11      2    A10      1    D9       0
 C                    12   B12      3    A11      2    D10      0
 H                    13   B13      12   A12      3    D11      0
 H                    13   B14      12   A13      3    D12      0
 O                    12   B15      3    A14      2    D13      0
 F                    13   B16      12   A15      3    D14      0
       Variables:
  B1                    1.39556                  
  B2                    1.40569                  
  B3                    1.4056                   
  B4                    1.39861                  
  B5                    1.39973                  
  B6                    1.08663                  
  B7                    1.08628                  
  B8                    1.08504                  
  B9                    1.08656                  
  B10                   1.08675                  
  B11                   1.49125                  
  B12                   1.52673                  
  B13                   1.09581                  
  B14                   1.091                    
  B15                   1.22356                  
  B16                   1.39012                  
  A1                  120.02279                  
  A2                  119.87824                  
  A3                  119.76783                  
  A4                  120.2649                   
  A5                  119.89058                  
  A6                  121.12879                  
  A7                  120.59388                  
  A8                  119.71061                  
  A9                  120.00419                  
  A10                 117.97093                  
  A11                 119.5085                   
  A12                 109.71998                  
  A13                 108.15311                  
  A14                 122.01827                  
  A15                 111.86981                  
  D1                    0.65802                  
  D2                   -1.46918                  
  D3                    1.817                    
  D4                 -179.58288                  
  D5                 -179.30823                  
  D6                  179.45529                  
  D7                 -179.34196                  
  D8                  179.29229                  
  D9                 -177.91256                  
  D10                -163.57637                  
  D11                  22.01572                  
  D12                 -97.88961                  
  D13                  18.70651                  
  D14                 142.20111                  
 
                          Input orientation:                          
 ---------------------------------------------------------------------
 Center     Atomic     Atomic              Coordinates (Angstroms)
 Number     Number      Type              X           Y           Z
 ---------------------------------------------------------------------
    1          6             0        0.000000    0.000000    0.000000
    2          6             0        0.000000    0.000000    1.395563
    3          6             0        1.217080    0.000000    2.098890
    4          6             0        2.433111    0.013997    1.394057
    5          6             0        2.425367   -0.003270   -0.004426
    6          6             0        1.212631    0.003949   -0.703326
    7          1             0       -0.942058    0.006858   -0.541516
    8          1             0       -0.929755   -0.014254    1.957130
    9          1             0        3.379206    0.023032    1.925229
   10          1             0        3.366068   -0.003266   -0.548206
   11          1             0        1.211674    0.002090   -1.790079
   12          6             0        1.164124   -0.047973    3.588432
   13          6             0        2.404027    0.325027    4.397383
   14          1             0        3.066899    0.951741    3.790236
   15          1             0        2.916921   -0.596237    4.677547
   16          8             0        0.165309   -0.418134    4.190464
   17          9             0        2.077225    1.026995    5.551882
 ---------------------------------------------------------------------
                    Distance matrix (angstroms):
                    1          2          3          4          5
     1  C    0.000000
     2  C    1.395563   0.000000
     3  C    2.426236   1.405686   0.000000
     4  C    2.804215   2.433152   1.405602   0.000000
     5  C    2.425373   2.800426   2.425677   1.398611   0.000000
     6  C    1.401840   2.424010   2.802222   2.426662   1.399729
     7  H    1.086628   2.154018   3.410816   3.890792   3.410003
     8  H    2.166796   1.086280   2.151557   3.409797   3.886472
     9  H    3.889224   3.420542   2.169211   1.085044   2.152689
    10  H    3.410419   3.886986   3.409586   2.154783   1.086561
    11  H    2.161606   3.408294   3.888973   3.410391   2.159082
    12  C    3.772841   2.483175   1.491255   2.535636   3.808065
    13  C    5.022147   3.859522   2.607212   3.019528   4.414086
    14  H    4.967652   4.005763   2.681099   2.650043   3.965233
    15  H    5.544671   4.431179   3.145542   3.374576   4.744904
    16  O    4.214517   2.830836   2.378180   3.626231   4.782999
    17  F    6.016059   4.758631   3.703744   4.294220   5.661732
                    6          7          8          9         10
     6  C    0.000000
     7  H    2.160758   0.000000
     8  H    3.415871   2.498765   0.000000
     9  H    3.406422   4.975782   4.309240   0.000000
    10  H    2.159029   4.308144   4.973019   2.473609   0.000000
    11  H    1.086755   2.489477   4.315966   4.301411   2.486703
    12  C    4.292346   4.636321   2.654545   2.770897   4.686398
    13  C    5.247832   5.974130   4.145364   2.674644   5.048975
    14  H    4.952648   5.977342   4.501851   2.106725   4.452372
    15  H    5.676145   6.518747   4.747240   2.858751   5.278432
    16  O    5.022372   4.878372   2.519933   3.956646   5.733408
    17  F    6.397013   6.876499   4.800871   3.981923   6.319305
                   11         12         13         14         15
    11  H    0.000000
    12  C    5.378954   0.000000
    13  C    6.309570   1.526725   0.000000
    14  H    5.956812   2.158867   1.095809   0.000000
    15  H    6.715359   2.135196   1.090999   1.790544   0.000000
    16  O    6.085915   1.223558   2.367902   3.233568   2.800061
    17  F    7.463511   2.417529   1.390117   2.022007   2.025940
                   16         17
    16  O    0.000000
    17  F    2.756315   0.000000
 Stoichiometry    C8H7FO
 Framework group  C1[X(C8H7FO)]
 Deg. of freedom    45
 Full point group                 C1      NOp   1
 Largest Abelian subgroup         C1      NOp   1
 Largest concise Abelian subgroup C1      NOp   1
                         Standard orientation:                         
 ---------------------------------------------------------------------
 Center     Atomic     Atomic              Coordinates (Angstroms)
 Number     Number      Type              X           Y           Z
 ---------------------------------------------------------------------
    1          6             0       -2.456354    1.025169   -0.253432
    2          6             0       -1.077260    1.215698   -0.156512
    3          6             0       -0.230202    0.118139    0.075459
    4          6             0       -0.773577   -1.172600    0.195674
    5          6             0       -2.158055   -1.353516    0.114415
    6          6             0       -2.999555   -0.260624   -0.123715
    7          1             0       -3.108547    1.874147   -0.439549
    8          1             0       -0.639722    2.206166   -0.243349
    9          1             0       -0.129692   -2.029174    0.366006
   10          1             0       -2.577911   -2.350295    0.218186
   11          1             0       -4.073768   -0.407795   -0.197500
   12          6             0        1.230894    0.380150    0.218248
   13          6             0        2.218247   -0.777595    0.093146
   14          1             0        1.756625   -1.598308   -0.467330
   15          1             0        2.477503   -1.113349    1.098301
   16          8             0        1.668241    1.493700    0.474815
   17          9             0        3.380529   -0.397769   -0.568109
 ---------------------------------------------------------------------
 Rotational constants (GHZ):      3.2865827      0.7736210      0.6489266
 Standard basis: 6-311+G(d,p) (5D, 7F)
 There are   262 symmetry adapted basis functions of A   symmetry.
 Integral buffers will be    262144 words long.
 Raffenetti 1 integral format.
 Two-electron integral symmetry is turned on.
   262 basis functions,   416 primitive gaussians,   272 cartesian basis functions
    36 alpha electrons       36 beta electrons
       nuclear repulsion energy       478.7028879651 Hartrees.
 NAtoms=   17 NActive=   17 NUniq=   17 SFac= 1.00D+00 NAtFMM=   60 Big=F
 ------------------------------------------------------------------------------
 United Atom Topological Model (UA0  parameters set).
  Nord Group  Hybr  Charge Alpha Radius          Bonded to
    1   CH    *     0.00   1.00  2.125   C2   [s]  C6   [s]
    2   CH    *     0.00   1.00  2.125   C1   [s]  C3   [s]
    3   C     *     0.00   1.00  1.925   C2   [s]  C4   [s]  C12  [s]
    4   CH    *     0.00   1.00  2.125   C3   [s]  C5   [s]
    5   CH    *     0.00   1.00  2.125   C4   [s]  C6   [s]
    6   CH    *     0.00   1.00  2.125   C1   [s]  C5   [s]
   12   C     *     0.00   1.00  1.925   C3   [s]  C13  [s]  O16  [d]
   13   CH2   *     0.00   1.00  2.325   C12  [s]  F17  [s]
   16   O     *     0.00   1.00  1.750   C12  [d]
   17   F     *     0.00   1.00  1.682   C13  [s]
 ------------------------------------------------------------------------------
 Polarizable Continuum Model (PCM)
 =================================
 Model                : PCM.
 Atomic radii         : UA0 (Simple United Atom Topological Model).
 Polarization charges : Total charges.
 Charge compensation  : None.
 Solution method      : Matrix inversion.
 Cavity               : GePol (RMin=0.200 OFac=0.890).
                        Default sphere list used, NSphG=   10.
                        Tesserae with average area of 0.200 Ang**2.
 Solvent              : Ethanol, Eps=  24.550000.
 ------------------------------------------------------------------------------
 One-electron integrals computed using PRISM.
 NBasis=   262 RedAO= T  NBF=   262
 NBsUse=   262 1.00D-06 NBFU=   262
 Harris functional with IExCor=  205 diagonalized for initial guess.
 ExpMin= 4.38D-02 ExpMax= 1.14D+04 ExpMxC= 1.72D+03 IAcc=2 IRadAn=         4 AccDes= 0.00D+00
 HarFok:  IExCor= 205 AccDes= 0.00D+00 IRadAn=         4 IDoV=1
 ScaDFX=  1.000000  1.000000  1.000000  1.000000
 Initial guess orbital symmetries:
       Occupied  (A) (A) (A) (A) (A) (A) (A) (A) (A) (A) (A) (A)
                 (A) (A) (A) (A) (A) (A) (A) (A) (A) (A) (A) (A)
                 (A) (A) (A) (A) (A) (A) (A) (A) (A) (A) (A) (A)
       Virtual   (A) (A) (A) (A) (A) (A) (A) (A) (A) (A) (A) (A)
                 (A) (A) (A) (A) (A) (A) (A) (A) (A) (A) (A) (A)
                 (A) (A) (A) (A) (A) (A) (A) (A) (A) (A) (A) (A)
                 (A) (A) (A) (A) (A) (A) (A) (A) (A) (A) (A) (A)
                 (A) (A) (A) (A) (A) (A) (A) (A) (A) (A) (A) (A)
                 (A) (A) (A) (A) (A) (A) (A) (A) (A) (A) (A) (A)
                 (A) (A) (A) (A) (A) (A) (A) (A) (A) (A) (A) (A)
                 (A) (A) (A) (A) (A) (A) (A) (A) (A) (A) (A) (A)
                 (A) (A) (A) (A) (A) (A) (A) (A) (A) (A) (A) (A)
                 (A) (A) (A) (A) (A) (A) (A) (A) (A) (A) (A) (A)
                 (A) (A) (A) (A) (A) (A) (A) (A) (A) (A) (A) (A)
                 (A) (A) (A) (A) (A) (A) (A) (A) (A) (A) (A) (A)
                 (A) (A) (A) (A) (A) (A) (A) (A) (A) (A) (A) (A)
                 (A) (A) (A) (A) (A) (A) (A) (A) (A) (A) (A) (A)
                 (A) (A) (A) (A) (A) (A) (A) (A) (A) (A) (A) (A)
                 (A) (A) (A) (A) (A) (A) (A) (A) (A) (A) (A) (A)
                 (A) (A) (A) (A) (A) (A) (A) (A) (A) (A) (A) (A)
                 (A) (A) (A) (A) (A) (A) (A) (A) (A) (A) (A) (A)
                 (A) (A) (A) (A) (A) (A) (A) (A) (A) (A)
 The electronic state of the initial guess is 1-A.
 Requested convergence on RMS density matrix=1.00D-08 within 128 cycles.
 Requested convergence on MAX density matrix=1.00D-06.
 Requested convergence on             energy=1.00D-06.
 No special actions if energy rises.
 Error on total polarization charges =  0.01892
 SCF Done:  E(RHF) =  -481.448379738     A.U. after   16 cycles
             Convg  =    0.4917D-08             -V/T =  2.0014
             S**2   =   0.0000
 --------------------------------------------------------------------
 Variational PCM results
 =======================
 <psi(f)|   H    |psi(f)>                     (a.u.) =    -481.426107
 <psi(f)|H+V(f)/2|psi(f)>                     (a.u.) =    -481.448380
 Total free energy in solution:
  with all non electrostatic terms            (a.u.) =    -481.444206
 --------------------------------------------------------------------
 (Polarized solute)-Solvent               (kcal/mol) =     -13.98
 --------------------------------------------------------------------
 Cavitation energy                        (kcal/mol) =      14.96
 Dispersion energy                        (kcal/mol) =     -13.31
 Repulsion energy                         (kcal/mol) =       0.97
 Total non electrostatic                  (kcal/mol) =       2.62
 --------------------------------------------------------------------
 Partition over spheres:
 Sphere  on Atom  Surface  Charge   GEl     GCav    GDR
    1      C1      17.33  -0.035   -0.89    1.71   -1.57
    2      C2      13.67  -0.024   -0.40    1.68   -1.43
    3      C3       0.83   0.001    0.00    0.25   -0.07
    4      C4      10.98  -0.018   -0.63    1.49   -1.16
    5      C5      17.31  -0.036   -1.05    1.71   -1.58
    6      C6      17.36  -0.046   -1.10    1.72   -1.55
    7      C12      1.48  -0.011   -0.02    0.34   -0.14
    8      C13     28.15  -0.138   -1.57    2.86   -2.29
    9      O16     14.51   0.179   -4.07    1.76   -1.38
   10      F17     12.23   0.104   -1.66    1.43   -1.17
 Added spheres:    39.64   0.006   -2.59    0.00    0.00
 --------------------------------------------------------------------
 After PCM corrections, the SCF energy is  -481.448379738     a.u.
 --------------------------------------------------------------------
 ExpMin= 4.38D-02 ExpMax= 1.14D+04 ExpMxC= 1.72D+03 IAcc=3 IRadAn=         5 AccDes= 0.00D+00
 HarFok:  IExCor= 205 AccDes= 0.00D+00 IRadAn=         5 IDoV=1
 ScaDFX=  1.000000  1.000000  1.000000  1.000000
 Range of M.O.s used for correlation:    11   262
 NBasis=   262 NAE=    36 NBE=    36 NFC=    10 NFV=     0
 NROrb=    252 NOA=    26 NOB=    26 NVA=   226 NVB=   226

 **** Warning!!: The largest alpha MO coefficient is  0.16593606D+03

 Disk-based method using OVN memory for 13 occupieds at a time.
 Estimated scratch disk usage=   254131478 words.
 Actual    scratch disk usage=   253801238 words.
 JobTyp=1 Pass  1:  I=   1 to  13 NPSUse=  1 ParTrn=F ParDer=F DoDerP=F.
 JobTyp=1 Pass  2:  I=  14 to  26 NPSUse=  1 ParTrn=F ParDer=F DoDerP=F.
 Spin components of T(2) and E(2):
     alpha-alpha T2 =       0.6761079362D-01 E2=     -0.1992850370D+00
     alpha-beta  T2 =       0.3548515620D+00 E2=     -0.1099503837D+01
     beta-beta   T2 =       0.6761079362D-01 E2=     -0.1992850370D+00
 ANorm=    0.1220685524D+01
 E2 =    -0.1498073911D+01 EUMP2 =    -0.48294645364822D+03

 **********************************************************************

            Population analysis using the SCF density.

 **********************************************************************

 Orbital symmetries:
       Occupied  (A) (A) (A) (A) (A) (A) (A) (A) (A) (A) (A) (A)
                 (A) (A) (A) (A) (A) (A) (A) (A) (A) (A) (A) (A)
                 (A) (A) (A) (A) (A) (A) (A) (A) (A) (A) (A) (A)
       Virtual   (A) (A) (A) (A) (A) (A) (A) (A) (A) (A) (A) (A)
                 (A) (A) (A) (A) (A) (A) (A) (A) (A) (A) (A) (A)
                 (A) (A) (A) (A) (A) (A) (A) (A) (A) (A) (A) (A)
                 (A) (A) (A) (A) (A) (A) (A) (A) (A) (A) (A) (A)
                 (A) (A) (A) (A) (A) (A) (A) (A) (A) (A) (A) (A)
                 (A) (A) (A) (A) (A) (A) (A) (A) (A) (A) (A) (A)
                 (A) (A) (A) (A) (A) (A) (A) (A) (A) (A) (A) (A)
                 (A) (A) (A) (A) (A) (A) (A) (A) (A) (A) (A) (A)
                 (A) (A) (A) (A) (A) (A) (A) (A) (A) (A) (A) (A)
                 (A) (A) (A) (A) (A) (A) (A) (A) (A) (A) (A) (A)
                 (A) (A) (A) (A) (A) (A) (A) (A) (A) (A) (A) (A)
                 (A) (A) (A) (A) (A) (A) (A) (A) (A) (A) (A) (A)
                 (A) (A) (A) (A) (A) (A) (A) (A) (A) (A) (A) (A)
                 (A) (A) (A) (A) (A) (A) (A) (A) (A) (A) (A) (A)
                 (A) (A) (A) (A) (A) (A) (A) (A) (A) (A) (A) (A)
                 (A) (A) (A) (A) (A) (A) (A) (A) (A) (A) (A) (A)
                 (A) (A) (A) (A) (A) (A) (A) (A) (A) (A) (A) (A)
                 (A) (A) (A) (A) (A) (A) (A) (A) (A) (A) (A) (A)
                 (A) (A) (A) (A) (A) (A) (A) (A) (A) (A)
 The electronic state is 1-A.
 Alpha  occ. eigenvalues --  -26.30527 -20.56893 -11.36266 -11.33260 -11.26301
 Alpha  occ. eigenvalues --  -11.26186 -11.25660 -11.25565 -11.24847 -11.24739
 Alpha  occ. eigenvalues --   -1.61285  -1.40842  -1.16986  -1.06138  -1.03062
 Alpha  occ. eigenvalues --   -1.00224  -0.87419  -0.84041  -0.78240  -0.74083
 Alpha  occ. eigenvalues --   -0.72309  -0.70220  -0.69450  -0.65732  -0.63677
 Alpha  occ. eigenvalues --   -0.61826  -0.60060  -0.59171  -0.57818  -0.53177
 Alpha  occ. eigenvalues --   -0.52510  -0.50528  -0.50364  -0.44044  -0.35448
 Alpha  occ. eigenvalues --   -0.34949
 Alpha virt. eigenvalues --    0.05358   0.06765   0.07982   0.08280   0.09384
 Alpha virt. eigenvalues --    0.09903   0.09995   0.10148   0.11848   0.12282
 Alpha virt. eigenvalues --    0.12601   0.12949   0.14245   0.15080   0.15892
 Alpha virt. eigenvalues --    0.16538   0.17080   0.17445   0.19483   0.20531
 Alpha virt. eigenvalues --    0.21259   0.21752   0.22276   0.22819   0.23388
 Alpha virt. eigenvalues --    0.24349   0.25383   0.26016   0.27096   0.27550
 Alpha virt. eigenvalues --    0.28751   0.28977   0.29687   0.30430   0.31311
 Alpha virt. eigenvalues --    0.31696   0.32375   0.33185   0.33656   0.34788
 Alpha virt. eigenvalues --    0.35392   0.36598   0.36913   0.38129   0.39148
 Alpha virt. eigenvalues --    0.39765   0.41880   0.42377   0.43140   0.44611
 Alpha virt. eigenvalues --    0.45086   0.46317   0.47597   0.48781   0.49222
 Alpha virt. eigenvalues --    0.51576   0.53245   0.55006   0.61568   0.63804
 Alpha virt. eigenvalues --    0.65482   0.68411   0.69218   0.70984   0.71594
 Alpha virt. eigenvalues --    0.71622   0.73537   0.74541   0.75033   0.76402
 Alpha virt. eigenvalues --    0.79475   0.80599   0.81132   0.81549   0.84641
 Alpha virt. eigenvalues --    0.85879   0.87392   0.87671   0.88139   0.90175
 Alpha virt. eigenvalues --    0.91363   0.91891   0.93076   0.93947   0.96659
 Alpha virt. eigenvalues --    0.99445   1.00013   1.01574   1.04111   1.05462
 Alpha virt. eigenvalues --    1.06601   1.08363   1.09036   1.11208   1.13196
 Alpha virt. eigenvalues --    1.15431   1.18428   1.21783   1.22654   1.24326
 Alpha virt. eigenvalues --    1.25093   1.31128   1.34853   1.35178   1.37733
 Alpha virt. eigenvalues --    1.40383   1.40892   1.45619   1.48319   1.51312
 Alpha virt. eigenvalues --    1.55477   1.62374   1.63275   1.67144   1.69540
 Alpha virt. eigenvalues --    1.73539   1.74151   1.74582   1.75907   1.76809
 Alpha virt. eigenvalues --    1.79294   1.81123   1.82570   1.82937   1.85835
 Alpha virt. eigenvalues --    1.89939   1.90645   1.92796   1.94475   1.95902
 Alpha virt. eigenvalues --    1.97817   2.00964   2.02634   2.03934   2.05089
 Alpha virt. eigenvalues --    2.08281   2.09639   2.13277   2.19298   2.20553
 Alpha virt. eigenvalues --    2.21613   2.22520   2.23508   2.25822   2.26881
 Alpha virt. eigenvalues --    2.28037   2.32638   2.34669   2.36079   2.36757
 Alpha virt. eigenvalues --    2.41275   2.46573   2.49171   2.52158   2.61353
 Alpha virt. eigenvalues --    2.65050   2.72010   2.73476   2.74379   2.75386
 Alpha virt. eigenvalues --    2.81228   2.83795   2.86896   2.94598   2.97092
 Alpha virt. eigenvalues --    2.98855   3.00230   3.01982   3.04513   3.05099
 Alpha virt. eigenvalues --    3.05615   3.07629   3.12097   3.14639   3.18315
 Alpha virt. eigenvalues --    3.18596   3.21743   3.22051   3.25316   3.27637
 Alpha virt. eigenvalues --    3.29203   3.31830   3.34342   3.39878   3.46946
 Alpha virt. eigenvalues --    3.55759   3.60587   3.63131   3.73102   3.75127
 Alpha virt. eigenvalues --    3.78431   3.87819   3.90368   3.92330   3.97820
 Alpha virt. eigenvalues --    4.01483   4.05527   4.13021   4.23604   4.26623
 Alpha virt. eigenvalues --    4.36793   4.39685   4.43100   4.54928   4.55893
 Alpha virt. eigenvalues --    4.57132   4.62667   4.77894   5.25540   5.29527
 Alpha virt. eigenvalues --    5.61358   5.75751   6.27157   6.98263   7.00811
 Alpha virt. eigenvalues --    7.26294  24.73826  24.93145  24.99151  25.08692
 Alpha virt. eigenvalues --   25.09025  25.19706  25.23101  25.32128  51.68783
 Alpha virt. eigenvalues --   68.76585
          Condensed to atoms (all electrons):
              1          2          3          4          5          6
     1  C    6.301238  -0.419587   0.200954  -0.568793   0.491027   0.183361
     2  C   -0.419587  10.604992  -2.162868  -3.006674  -0.467059   0.328130
     3  C    0.200954  -2.162868  12.619317  -0.962958   0.097066  -1.104283
     4  C   -0.568793  -3.006674  -0.962958  11.614795  -1.289191   0.497670
     5  C    0.491027  -0.467059   0.097066  -1.289191   7.233833   0.066141
     6  C    0.183361   0.328130  -1.104283   0.497670   0.066141   5.595712
     7  H    0.414812  -0.035849   0.013708  -0.004357  -0.007895  -0.014970
     8  H   -0.025164   0.415592  -0.026844  -0.009612  -0.004884  -0.001978
     9  H    0.000389  -0.035233  -0.032969   0.427413  -0.009286  -0.014205
    10  H   -0.007809  -0.003614   0.012744  -0.047356   0.422447  -0.010976
    11  H   -0.002884  -0.025837   0.020927  -0.035773  -0.004245   0.420877
    12  C   -0.231800   0.885892  -4.274094   0.278232   0.133187   0.235763
    13  C   -0.092045  -0.351232   0.342299   0.308159  -0.310664   0.000958
    14  H    0.008727  -0.003330   0.063374  -0.028400  -0.006865  -0.005550
    15  H    0.000556   0.033154   0.032214  -0.074942  -0.001651  -0.000784
    16  O    0.033199   0.017043   0.019805  -0.116867   0.001259  -0.011089
    17  F   -0.000586   0.019269  -0.025223  -0.034137   0.000454  -0.000293
              7          8          9         10         11         12
     1  C    0.414812  -0.025164   0.000389  -0.007809  -0.002884  -0.231800
     2  C   -0.035849   0.415592  -0.035233  -0.003614  -0.025837   0.885892
     3  C    0.013708  -0.026844  -0.032969   0.012744   0.020927  -4.274094
     4  C   -0.004357  -0.009612   0.427413  -0.047356  -0.035773   0.278232
     5  C   -0.007895  -0.004884  -0.009286   0.422447  -0.004245   0.133187
     6  C   -0.014970  -0.001978  -0.014205  -0.010976   0.420877   0.235763
     7  H    0.445186  -0.002790   0.000018  -0.000053  -0.003162   0.007405
     8  H   -0.002790   0.431556  -0.000007   0.000014  -0.000050   0.029307
     9  H    0.000018  -0.000007   0.445344  -0.002889  -0.000067   0.036036
    10  H   -0.000053   0.000014  -0.002889   0.444723  -0.003200   0.007579
    11  H   -0.003162  -0.000050  -0.000067  -0.003200   0.440588   0.002374
    12  C    0.007405   0.029307   0.036036   0.007579   0.002374   9.830879
    13  C   -0.000002  -0.000468  -0.003626   0.000366  -0.000243  -1.151648
    14  H   -0.000001   0.000027   0.000640   0.000009   0.000001  -0.100647
    15  H    0.000000  -0.000013  -0.000501  -0.000004   0.000000  -0.004111
    16  O    0.000025   0.001972  -0.000143   0.000011   0.000005   0.274187
    17  F    0.000000  -0.000005   0.000363  -0.000001   0.000000  -0.045587
             13         14         15         16         17
     1  C   -0.092045   0.008727   0.000556   0.033199  -0.000586
     2  C   -0.351232  -0.003330   0.033154   0.017043   0.019269
     3  C    0.342299   0.063374   0.032214   0.019805  -0.025223
     4  C    0.308159  -0.028400  -0.074942  -0.116867  -0.034137
     5  C   -0.310664  -0.006865  -0.001651   0.001259   0.000454
     6  C    0.000958  -0.005550  -0.000784  -0.011089  -0.000293
     7  H   -0.000002  -0.000001   0.000000   0.000025   0.000000
     8  H   -0.000468   0.000027  -0.000013   0.001972  -0.000005
     9  H   -0.003626   0.000640  -0.000501  -0.000143   0.000363
    10  H    0.000366   0.000009  -0.000004   0.000011  -0.000001
    11  H   -0.000243   0.000001   0.000000   0.000005   0.000000
    12  C   -1.151648  -0.100647  -0.004111   0.274187  -0.045587
    13  C    6.671990   0.448090   0.398780  -0.044697   0.177397
    14  H    0.448090   0.497570  -0.022868   0.009454  -0.039777
    15  H    0.398780  -0.022868   0.446661  -0.006555  -0.022145
    16  O   -0.044697   0.009454  -0.006555   8.236014   0.016471
    17  F    0.177397  -0.039777  -0.022145   0.016471   9.200859
 Mulliken atomic charges:
              1
     1  C   -0.285595
     2  C    0.207211
     3  C    1.166830
     4  C   -0.947211
     5  C   -0.343675
     6  C   -0.164485
     7  H    0.187927
     8  H    0.193347
     9  H    0.188722
    10  H    0.188010
    11  H    0.190689
    12  C    0.087045
    13  C   -0.393415
    14  H    0.179544
    15  H    0.222208
    16  O   -0.430094
    17  F   -0.247058
 Sum of Mulliken charges=   0.00000
 Atomic charges with hydrogens summed into heavy atoms:
              1
     1  C   -0.097669
     2  C    0.400558
     3  C    1.166830
     4  C   -0.758489
     5  C   -0.155664
     6  C    0.026204
     7  H    0.000000
     8  H    0.000000
     9  H    0.000000
    10  H    0.000000
    11  H    0.000000
    12  C    0.087045
    13  C    0.008337
    14  H    0.000000
    15  H    0.000000
    16  O   -0.430094
    17  F   -0.247058
 Sum of Mulliken charges=   0.00000
 Electronic spatial extent (au):  <R**2>=  1645.6915
 Charge=     0.0000 electrons
 Dipole moment (field-independent basis, Debye):
    X=    -5.3079    Y=    -4.4469    Z=     0.3240  Tot=     6.9321
 Quadrupole moment (field-independent basis, Debye-Ang):
   XX=   -62.0337   YY=   -54.3617   ZZ=   -61.2696
   XY=    -7.6387   XZ=     3.5730   YZ=    -4.0929
 Traceless Quadrupole moment (field-independent basis, Debye-Ang):
   XX=    -2.8120   YY=     4.8600   ZZ=    -2.0480
   XY=    -7.6387   XZ=     3.5730   YZ=    -4.0929
 Octapole moment (field-independent basis, Debye-Ang**2):
  XXX=   -56.3090  YYY=   -14.1280  ZZZ=    -0.7746  XYY=    -6.0739
  XXY=   -14.2888  XXZ=     6.3186  XZZ=    19.2940  YZZ=    -1.3829
  YYZ=    -3.8811  XYZ=    -3.0156
 Hexadecapole moment (field-independent basis, Debye-Ang**3):
 XXXX= -1562.8323 YYYY=  -401.0283 ZZZZ=   -99.4439 XXXY=   -16.9684
 XXXZ=    45.2601 YYYX=   -25.3943 YYYZ=   -11.3291 ZZZX=    -8.7479
 ZZZY=     2.4182 XXYY=  -311.5657 XXZZ=  -293.6295 YYZZ=   -94.1483
 XXYZ=   -19.8442 YYXZ=    -6.1664 ZZXY=    -7.3182
 N-N= 4.787028879651D+02 E-N=-2.087812209376D+03  KE= 4.807614172309D+02
 1|1|UNPC-UNK|SP|RMP2-FC|6-311+G(d,p)|C8H7F1O1|PCUSER|15-Oct-2017|0||# 
 MP2/6-311+G(D,P) SCRF=(SOLVENT=ETHANOL) GEOM=CONNECTIVITY||Title Card 
 Required||0,1|C|C,1,1.39556268|C,2,1.40568598,1,120.02279233|C,3,1.405
 60202,2,119.87823613,1,0.65802085,0|C,4,1.39861123,3,119.76782685,2,-1
 .46918199,0|C,5,1.39972925,4,120.26489517,3,1.81700468,0|H,1,1.0866279
 2,2,119.89057661,3,-179.58287899,0|H,2,1.08628034,1,121.1287868,6,-179
 .3082317,0|H,4,1.08504375,3,120.59388387,2,179.45528965,0|H,5,1.086560
 93,4,119.71061231,3,-179.34196181,0|H,6,1.08675481,5,120.0041944,4,179
 .29229459,0|C,3,1.49125451,2,117.97092773,1,-177.91255823,0|C,12,1.526
 72507,3,119.50850487,2,-163.57636581,0|H,13,1.09580871,12,109.71998443
 ,3,22.01572084,0|H,13,1.09099932,12,108.15310582,3,-97.88960938,0|O,12
 ,1.22355759,3,122.01827182,2,18.70650639,0|F,13,1.39011742,12,111.8698
 1452,3,142.20111134,0||Version=x86-Win32-G03RevB.05|State=1-A|HF=-481.
 4483797|MP2=-482.9464536|RMSD=4.917e-009|PG=C01 [X(C8H7F1O1)]||@


 SUCCESS IS COUNTED SWEETEST
 BY THOSE WHO NE'ER SUCCEED.
 TO COMPREHEND NECTAR
 REQUIRES SOREST NEED.
           EMILY DICKINSON
 Job cpu time:  0 days  0 hours  6 minutes 46.0 seconds.
 File lengths (MBytes):  RWF=   2039 Int=      0 D2E=      0 Chk=     17 Scr=      1
 Normal termination of Gaussian 03 at Sun Oct 15 18:57:39 2017.
