# Supplementary material for: Conformational preferences of α-fluoroketones may influence their reactivity
Source: Beilstein J Org Chem. 2017 Dec 29;13:2915–21. doi: 10.3762/bjoc.13.284 (PMC5753061; doi:10.3762/bjoc.13.284)
Supplement: File 2 — Details of computational conformational analysis. [file Beilstein_J_Org_Chem-13-2915-s002.zip › Computation/CH2F50.out]

 Entering Link 1 = C:\G03W\l1.exe PID=      4600.
  
 Copyright (c) 1988,1990,1992,1993,1995,1998,2003, Gaussian, Inc.
                  All Rights Reserved.
  
 This is the Gaussian(R) 03 program.  It is based on the
 the Gaussian(R) 98 system (copyright 1998, Gaussian, Inc.),
 the Gaussian(R) 94 system (copyright 1995, Gaussian, Inc.),
 the Gaussian 92(TM) system (copyright 1992, Gaussian, Inc.),
 the Gaussian 90(TM) system (copyright 1990, Gaussian, Inc.),
 the Gaussian 88(TM) system (copyright 1988, Gaussian, Inc.),
 the Gaussian 86(TM) system (copyright 1986, Carnegie Mellon
 University), and the Gaussian 82(TM) system (copyright 1983,
 Carnegie Mellon University). Gaussian is a federally registered
 trademark of Gaussian, Inc.
  
 This software contains proprietary and confidential information,
 including trade secrets, belonging to Gaussian, Inc.
  
 This software is provided under written license and may be
 used, copied, transmitted, or stored only in accord with that
 written license.
  
 The following legend is applicable only to US Government
 contracts under DFARS:
  
                    RESTRICTED RIGHTS LEGEND
  
 Use, duplication or disclosure by the US Government is subject
 to restrictions as set forth in subparagraph (c)(1)(ii) of the
 Rights in Technical Data and Computer Software clause at DFARS
 252.227-7013.
  
 Gaussian, Inc.
 Carnegie Office Park, Building 6, Pittsburgh, PA 15106 USA
  
 The following legend is applicable only to US Government
 contracts under FAR:
  
                    RESTRICTED RIGHTS LEGEND
  
 Use, reproduction and disclosure by the US Government is subject
 to restrictions as set forth in subparagraph (c) of the
 Commercial Computer Software - Restricted Rights clause at FAR
 52.227-19.
  
 Gaussian, Inc.
 Carnegie Office Park, Building 6, Pittsburgh, PA 15106 USA
  
  
 ---------------------------------------------------------------
 Warning -- This program may not be used in any manner that
 competes with the business of Gaussian, Inc. or will provide
 assistance to any competitor of Gaussian, Inc.  The licensee
 of this program is prohibited from giving any competitor of
 Gaussian, Inc. access to this program.  By using this program,
 the user acknowledges that Gaussian, Inc. is engaged in the
 business of creating and licensing software in the field of
 computational chemistry and represents and warrants to the
 licensee that it is not a competitor of Gaussian, Inc. and that
 it will not use this program in any manner prohibited above.
 ---------------------------------------------------------------
  

 Cite this work as:
 Gaussian 03, Revision B.05,
 M. J. Frisch, G. W. Trucks, H. B. Schlegel, G. E. Scuseria, 
 M. A. Robb, J. R. Cheeseman, J. A. Montgomery, Jr., T. Vreven, 
 K. N. Kudin, J. C. Burant, J. M. Millam, S. S. Iyengar, J. Tomasi, 
 V. Barone, B. Mennucci, M. Cossi, G. Scalmani, N. Rega, 
 G. A. Petersson, H. Nakatsuji, M. Hada, M. Ehara, K. Toyota, 
 R. Fukuda, J. Hasegawa, M. Ishida, T. Nakajima, Y. Honda, O. Kitao, 
 H. Nakai, M. Klene, X. Li, J. E. Knox, H. P. Hratchian, J. B. Cross, 
 C. Adamo, J. Jaramillo, R. Gomperts, R. E. Stratmann, O. Yazyev, 
 A. J. Austin, R. Cammi, C. Pomelli, J. W. Ochterski, P. Y. Ayala, 
 K. Morokuma, G. A. Voth, P. Salvador, J. J. Dannenberg, 
 V. G. Zakrzewski, S. Dapprich, A. D. Daniels, M. C. Strain, 
 O. Farkas, D. K. Malick, A. D. Rabuck, K. Raghavachari, 
 J. B. Foresman, J. V. Ortiz, Q. Cui, A. G. Baboul, S. Clifford, 
 J. Cioslowski, B. B. Stefanov, G. Liu, A. Liashenko, P. Piskorz, 
 I. Komaromi, R. L. Martin, D. J. Fox, T. Keith, M. A. Al-Laham, 
 C. Y. Peng, A. Nanayakkara, M. Challacombe, P. M. W. Gill, 
 B. Johnson, W. Chen, M. W. Wong, C. Gonzalez, and J. A. Pople, 
 Gaussian, Inc., Pittsburgh PA, 2003.
 
 **********************************************
 Gaussian 03:  x86-Win32-G03RevB.05  8-Nov-2003
                  03-Aug-2017 
 **********************************************
 %chk=CH2F.chk
 %mem=6MW
 %nproc=1
 Will use up to    1 processors via shared memory.
 Default route:  MaxDisk=2000MB
 ------------------------------------
 # mp2/6-311+g(d,p) geom=connectivity
 ------------------------------------
 1/38=1,57=2/1;
 2/17=6,18=5,40=1/2;
 3/5=4,6=6,7=111,11=9,16=1,25=1,30=1/1,2,3;
 4//1;
 5/5=2,38=5/2;
 8/10=2,27=262144000/1;
 9/16=-3,27=262144000/6;
 6/7=2,8=2,9=2,10=2/1;
 99/5=1,9=1/99;
 -------------------
 Title Card Required
 -------------------
 Symbolic Z-matrix:
 Charge =  0 Multiplicity = 1
 C
 C                    1    B1
 C                    2    B2       1    A1
 C                    3    B3       2    A2       1    D1       0
 C                    4    B4       3    A3       2    D2       0
 C                    5    B5       4    A4       3    D3       0
 H                    1    B6       2    A5       3    D4       0
 H                    2    B7       1    A6       6    D5       0
 H                    4    B8       3    A7       2    D6       0
 H                    5    B9       4    A8       3    D7       0
 H                    6    B10      5    A9       4    D8       0
 C                    3    B11      2    A10      1    D9       0
 C                    12   B12      3    A11      2    D10      0
 H                    13   B13      12   A12      3    D11      0
 H                    13   B14      12   A13      3    D12      0
 O                    12   B15      3    A14      2    D13      0
 F                    13   B16      12   A15      3    D14      0
       Variables:
  B1                    1.39556                  
  B2                    1.40569                  
  B3                    1.4056                   
  B4                    1.39861                  
  B5                    1.39973                  
  B6                    1.08663                  
  B7                    1.08628                  
  B8                    1.08504                  
  B9                    1.08656                  
  B10                   1.08675                  
  B11                   1.49125                  
  B12                   1.52673                  
  B13                   1.09581                  
  B14                   1.091                    
  B15                   1.22356                  
  B16                   1.39012                  
  A1                  120.02279                  
  A2                  119.87824                  
  A3                  119.76783                  
  A4                  120.2649                   
  A5                  119.89058                  
  A6                  121.12879                  
  A7                  120.59388                  
  A8                  119.71061                  
  A9                  120.00419                  
  A10                 117.97093                  
  A11                 119.5085                   
  A12                 109.71998                  
  A13                 108.15311                  
  A14                 122.01827                  
  A15                 111.86981                  
  D1                    0.65802                  
  D2                   -1.46918                  
  D3                    1.817                    
  D4                 -179.58288                  
  D5                 -179.30823                  
  D6                  179.45529                  
  D7                 -179.34196                  
  D8                  179.29229                  
  D9                 -177.91256                  
  D10                -163.57637                  
  D11                  12.01572                  
  D12                -107.88961                  
  D13                  18.70651                  
  D14                 132.20111                  
 
                          Input orientation:                          
 ---------------------------------------------------------------------
 Center     Atomic     Atomic              Coordinates (Angstroms)
 Number     Number      Type              X           Y           Z
 ---------------------------------------------------------------------
    1          6             0        0.000000    0.000000    0.000000
    2          6             0        0.000000    0.000000    1.395563
    3          6             0        1.217080    0.000000    2.098890
    4          6             0        2.433111    0.013997    1.394057
    5          6             0        2.425367   -0.003270   -0.004426
    6          6             0        1.212631    0.003949   -0.703326
    7          1             0       -0.942058    0.006858   -0.541516
    8          1             0       -0.929755   -0.014254    1.957130
    9          1             0        3.379206    0.023032    1.925229
   10          1             0        3.366068   -0.003266   -0.548206
   11          1             0        1.211674    0.002090   -1.790079
   12          6             0        1.164124   -0.047973    3.588432
   13          6             0        2.404027    0.325027    4.397383
   14          1             0        3.144812    0.796979    3.742176
   15          1             0        2.816673   -0.588660    4.827708
   16          8             0        0.165309   -0.418134    4.190464
   17          9             0        2.104187    1.211135    5.425651
 ---------------------------------------------------------------------
                    Distance matrix (angstroms):
                    1          2          3          4          5
     1  C    0.000000
     2  C    1.395563   0.000000
     3  C    2.426236   1.405686   0.000000
     4  C    2.804215   2.433152   1.405602   0.000000
     5  C    2.425373   2.800426   2.425677   1.398611   0.000000
     6  C    1.401840   2.424010   2.802222   2.426662   1.399729
     7  H    1.086628   2.154018   3.410816   3.890792   3.410003
     8  H    2.166796   1.086280   2.151557   3.409797   3.886472
     9  H    3.889224   3.420542   2.169211   1.085044   2.152689
    10  H    3.410419   3.886986   3.409586   2.154783   1.086561
    11  H    2.161606   3.408294   3.888973   3.410391   2.159082
    12  C    3.772841   2.483175   1.491255   2.535636   3.808065
    13  C    5.022147   3.859522   2.607212   3.019528   4.414086
    14  H    4.952666   4.003949   2.655506   2.575508   3.898080
    15  H    5.620225   4.478815   3.217400   3.507175   4.883167
    16  O    4.214517   2.830836   2.378180   3.626231   4.782999
    17  F    5.944084   4.704897   3.649814   4.218422   5.573480
                    6          7          8          9         10
     6  C    0.000000
     7  H    2.160758   0.000000
     8  H    3.415871   2.498765   0.000000
     9  H    3.406422   4.975782   4.309240   0.000000
    10  H    2.159029   4.308144   4.973019   2.473609   0.000000
    11  H    1.086755   2.489477   4.315966   4.301411   2.486703
    12  C    4.292346   4.636321   2.654545   2.770897   4.686398
    13  C    5.247832   5.974130   4.145364   2.674644   5.048975
    14  H    4.911691   5.973007   4.521790   1.988777   4.369980
    15  H    5.789341   6.581129   4.754564   3.019105   5.435528
    16  O    5.022372   4.878372   2.519933   3.956646   5.733408
    17  F    6.310034   6.807126   4.768335   3.910271   6.225277
                   11         12         13         14         15
    11  H    0.000000
    12  C    5.378954   0.000000
    13  C    6.309570   1.526725   0.000000
    14  H    5.913942   2.158867   1.095809   0.000000
    15  H    6.835211   2.135196   1.090999   1.790544   0.000000
    16  O    6.085915   1.223558   2.367902   3.248830   2.732195
    17  F    7.370558   2.417529   1.390117   2.022007   2.025940
                   16         17
    16  O    0.000000
    17  F    2.817703   0.000000
 Stoichiometry    C8H7FO
 Framework group  C1[X(C8H7FO)]
 Deg. of freedom    45
 Full point group                 C1      NOp   1
 Largest Abelian subgroup         C1      NOp   1
 Largest concise Abelian subgroup C1      NOp   1
                         Standard orientation:                         
 ---------------------------------------------------------------------
 Center     Atomic     Atomic              Coordinates (Angstroms)
 Number     Number      Type              X           Y           Z
 ---------------------------------------------------------------------
    1          6             0        2.447276    1.013851    0.281435
    2          6             0        1.070929    1.214651    0.167665
    3          6             0        0.220397    0.125966   -0.091783
    4          6             0        0.757321   -1.166451   -0.222506
    5          6             0        2.139335   -1.357453   -0.124182
    6          6             0        2.984193   -0.273485    0.141279
    7          1             0        3.102062    1.855891    0.488761
    8          1             0        0.638422    2.206614    0.262275
    9          1             0        0.110569   -2.016360   -0.414040
   10          1             0        2.554364   -2.355375   -0.236062
   11          1             0        4.056298   -0.428631    0.228206
   12          6             0       -1.236839    0.399413   -0.251565
   13          6             0       -2.233124   -0.753555   -0.156852
   14          1             0       -1.731322   -1.644395    0.237350
   15          1             0       -2.616064   -0.955024   -1.158375
   16          8             0       -1.663482    1.519265   -0.498549
   17          9             0       -3.300378   -0.448275    0.679926
 ---------------------------------------------------------------------
 Rotational constants (GHZ):      3.1786921      0.7835890      0.6581225
 Standard basis: 6-311+G(d,p) (5D, 7F)
 There are   262 symmetry adapted basis functions of A   symmetry.
 Integral buffers will be    262144 words long.
 Raffenetti 1 integral format.
 Two-electron integral symmetry is turned on.
   262 basis functions,   416 primitive gaussians,   272 cartesian basis functions
    36 alpha electrons       36 beta electrons
       nuclear repulsion energy       478.9559516186 Hartrees.
 NAtoms=   17 NActive=   17 NUniq=   17 SFac= 1.00D+00 NAtFMM=   60 Big=F
 One-electron integrals computed using PRISM.
 NBasis=   262 RedAO= T  NBF=   262
 NBsUse=   262 1.00D-06 NBFU=   262
 Harris functional with IExCor=  205 diagonalized for initial guess.
 ExpMin= 4.38D-02 ExpMax= 1.14D+04 ExpMxC= 1.72D+03 IAcc=2 IRadAn=         4 AccDes= 0.00D+00
 HarFok:  IExCor= 205 AccDes= 0.00D+00 IRadAn=         4 IDoV=1
 ScaDFX=  1.000000  1.000000  1.000000  1.000000
 Initial guess orbital symmetries:
       Occupied  (A) (A) (A) (A) (A) (A) (A) (A) (A) (A) (A) (A)
                 (A) (A) (A) (A) (A) (A) (A) (A) (A) (A) (A) (A)
                 (A) (A) (A) (A) (A) (A) (A) (A) (A) (A) (A) (A)
       Virtual   (A) (A) (A) (A) (A) (A) (A) (A) (A) (A) (A) (A)
                 (A) (A) (A) (A) (A) (A) (A) (A) (A) (A) (A) (A)
                 (A) (A) (A) (A) (A) (A) (A) (A) (A) (A) (A) (A)
                 (A) (A) (A) (A) (A) (A) (A) (A) (A) (A) (A) (A)
                 (A) (A) (A) (A) (A) (A) (A) (A) (A) (A) (A) (A)
                 (A) (A) (A) (A) (A) (A) (A) (A) (A) (A) (A) (A)
                 (A) (A) (A) (A) (A) (A) (A) (A) (A) (A) (A) (A)
                 (A) (A) (A) (A) (A) (A) (A) (A) (A) (A) (A) (A)
                 (A) (A) (A) (A) (A) (A) (A) (A) (A) (A) (A) (A)
                 (A) (A) (A) (A) (A) (A) (A) (A) (A) (A) (A) (A)
                 (A) (A) (A) (A) (A) (A) (A) (A) (A) (A) (A) (A)
                 (A) (A) (A) (A) (A) (A) (A) (A) (A) (A) (A) (A)
                 (A) (A) (A) (A) (A) (A) (A) (A) (A) (A) (A) (A)
                 (A) (A) (A) (A) (A) (A) (A) (A) (A) (A) (A) (A)
                 (A) (A) (A) (A) (A) (A) (A) (A) (A) (A) (A) (A)
                 (A) (A) (A) (A) (A) (A) (A) (A) (A) (A) (A) (A)
                 (A) (A) (A) (A) (A) (A) (A) (A) (A) (A) (A) (A)
                 (A) (A) (A) (A) (A) (A) (A) (A) (A) (A) (A) (A)
                 (A) (A) (A) (A) (A) (A) (A) (A) (A) (A)
 The electronic state of the initial guess is 1-A.
 Requested convergence on RMS density matrix=1.00D-08 within 128 cycles.
 Requested convergence on MAX density matrix=1.00D-06.
 Requested convergence on             energy=1.00D-06.
 No special actions if energy rises.
 SCF Done:  E(RHF) =  -481.428422138     A.U. after   17 cycles
             Convg  =    0.4846D-08             -V/T =  2.0014
             S**2   =   0.0000
 ExpMin= 4.38D-02 ExpMax= 1.14D+04 ExpMxC= 1.72D+03 IAcc=3 IRadAn=         5 AccDes= 0.00D+00
 HarFok:  IExCor= 205 AccDes= 0.00D+00 IRadAn=         5 IDoV=1
 ScaDFX=  1.000000  1.000000  1.000000  1.000000
 Range of M.O.s used for correlation:    11   262
 NBasis=   262 NAE=    36 NBE=    36 NFC=    10 NFV=     0
 NROrb=    252 NOA=    26 NOB=    26 NVA=   226 NVB=   226

 **** Warning!!: The largest alpha MO coefficient is  0.22909423D+03

 Disk-based method using OVN memory for 13 occupieds at a time.
 Estimated scratch disk usage=   254393186 words.
 Actual    scratch disk usage=   254052706 words.
 JobTyp=1 Pass  1:  I=   1 to  13 NPSUse=  1 ParTrn=F ParDer=F DoDerP=F.
 JobTyp=1 Pass  2:  I=  14 to  26 NPSUse=  1 ParTrn=F ParDer=F DoDerP=F.
 Spin components of T(2) and E(2):
     alpha-alpha T2 =       0.6802297470D-01 E2=     -0.1998534217D+00
     alpha-beta  T2 =       0.3577702948D+00 E2=     -0.1103632173D+01
     beta-beta   T2 =       0.6802297470D-01 E2=     -0.1998534217D+00
 ANorm=    0.1222217756D+01
 E2 =    -0.1503339016D+01 EUMP2 =    -0.48293176115430D+03

 **********************************************************************

            Population analysis using the SCF density.

 **********************************************************************

 Orbital symmetries:
       Occupied  (A) (A) (A) (A) (A) (A) (A) (A) (A) (A) (A) (A)
                 (A) (A) (A) (A) (A) (A) (A) (A) (A) (A) (A) (A)
                 (A) (A) (A) (A) (A) (A) (A) (A) (A) (A) (A) (A)
       Virtual   (A) (A) (A) (A) (A) (A) (A) (A) (A) (A) (A) (A)
                 (A) (A) (A) (A) (A) (A) (A) (A) (A) (A) (A) (A)
                 (A) (A) (A) (A) (A) (A) (A) (A) (A) (A) (A) (A)
                 (A) (A) (A) (A) (A) (A) (A) (A) (A) (A) (A) (A)
                 (A) (A) (A) (A) (A) (A) (A) (A) (A) (A) (A) (A)
                 (A) (A) (A) (A) (A) (A) (A) (A) (A) (A) (A) (A)
                 (A) (A) (A) (A) (A) (A) (A) (A) (A) (A) (A) (A)
                 (A) (A) (A) (A) (A) (A) (A) (A) (A) (A) (A) (A)
                 (A) (A) (A) (A) (A) (A) (A) (A) (A) (A) (A) (A)
                 (A) (A) (A) (A) (A) (A) (A) (A) (A) (A) (A) (A)
                 (A) (A) (A) (A) (A) (A) (A) (A) (A) (A) (A) (A)
                 (A) (A) (A) (A) (A) (A) (A) (A) (A) (A) (A) (A)
                 (A) (A) (A) (A) (A) (A) (A) (A) (A) (A) (A) (A)
                 (A) (A) (A) (A) (A) (A) (A) (A) (A) (A) (A) (A)
                 (A) (A) (A) (A) (A) (A) (A) (A) (A) (A) (A) (A)
                 (A) (A) (A) (A) (A) (A) (A) (A) (A) (A) (A) (A)
                 (A) (A) (A) (A) (A) (A) (A) (A) (A) (A) (A) (A)
                 (A) (A) (A) (A) (A) (A) (A) (A) (A) (A) (A) (A)
                 (A) (A) (A) (A) (A) (A) (A) (A) (A) (A)
 The electronic state is 1-A.
 Alpha  occ. eigenvalues --  -26.29399 -20.56272 -11.35427 -11.33458 -11.27379
 Alpha  occ. eigenvalues --  -11.26941 -11.26806 -11.26430 -11.26257 -11.25975
 Alpha  occ. eigenvalues --   -1.60070  -1.39867  -1.17862  -1.06716  -1.04095
 Alpha  occ. eigenvalues --   -1.00411  -0.88054  -0.85110  -0.78456  -0.74260
 Alpha  occ. eigenvalues --   -0.71531  -0.69861  -0.69386  -0.65969  -0.64104
 Alpha  occ. eigenvalues --   -0.62739  -0.61339  -0.58557  -0.57101  -0.54005
 Alpha  occ. eigenvalues --   -0.52956  -0.51739  -0.50284  -0.43396  -0.36217
 Alpha  occ. eigenvalues --   -0.35740
 Alpha virt. eigenvalues --    0.05058   0.05405   0.06711   0.07670   0.08475
 Alpha virt. eigenvalues --    0.09044   0.09644   0.10004   0.11353   0.11883
 Alpha virt. eigenvalues --    0.12216   0.12933   0.13991   0.14702   0.15424
 Alpha virt. eigenvalues --    0.16450   0.16918   0.17479   0.19013   0.20301
 Alpha virt. eigenvalues --    0.20492   0.21189   0.21561   0.22032   0.22873
 Alpha virt. eigenvalues --    0.24032   0.25014   0.25376   0.26072   0.27238
 Alpha virt. eigenvalues --    0.27859   0.28577   0.28682   0.29918   0.30129
 Alpha virt. eigenvalues --    0.30657   0.31659   0.32505   0.33066   0.33546
 Alpha virt. eigenvalues --    0.35118   0.35507   0.36697   0.38856   0.40028
 Alpha virt. eigenvalues --    0.41330   0.42264   0.43308   0.43885   0.44902
 Alpha virt. eigenvalues --    0.45503   0.46768   0.47688   0.48115   0.49497
 Alpha virt. eigenvalues --    0.50437   0.53824   0.56444   0.60322   0.62861
 Alpha virt. eigenvalues --    0.64616   0.67262   0.68600   0.70028   0.70637
 Alpha virt. eigenvalues --    0.70969   0.72456   0.74054   0.74359   0.76078
 Alpha virt. eigenvalues --    0.78596   0.80053   0.80634   0.80936   0.84237
 Alpha virt. eigenvalues --    0.85246   0.86483   0.87149   0.87389   0.89681
 Alpha virt. eigenvalues --    0.90312   0.90631   0.91853   0.93275   0.95241
 Alpha virt. eigenvalues --    0.98537   0.98892   1.01022   1.03503   1.05206
 Alpha virt. eigenvalues --    1.06028   1.07195   1.08421   1.10355   1.11957
 Alpha virt. eigenvalues --    1.14154   1.18087   1.21588   1.21767   1.23987
 Alpha virt. eigenvalues --    1.24235   1.30091   1.33494   1.34048   1.36678
 Alpha virt. eigenvalues --    1.41106   1.42993   1.47065   1.48220   1.51849
 Alpha virt. eigenvalues --    1.55128   1.61884   1.64500   1.67677   1.69755
 Alpha virt. eigenvalues --    1.72568   1.73476   1.74051   1.75452   1.75970
 Alpha virt. eigenvalues --    1.79054   1.80934   1.81298   1.81808   1.85574
 Alpha virt. eigenvalues --    1.88851   1.89482   1.92366   1.93249   1.95969
 Alpha virt. eigenvalues --    1.96396   2.00664   2.01467   2.02364   2.03947
 Alpha virt. eigenvalues --    2.06274   2.08538   2.14575   2.18688   2.19467
 Alpha virt. eigenvalues --    2.20544   2.21900   2.22401   2.24657   2.25886
 Alpha virt. eigenvalues --    2.26672   2.31543   2.34715   2.35271   2.36185
 Alpha virt. eigenvalues --    2.41233   2.45164   2.49381   2.51551   2.60595
 Alpha virt. eigenvalues --    2.64240   2.70739   2.71644   2.72852   2.74070
 Alpha virt. eigenvalues --    2.80092   2.83235   2.86362   2.93326   2.95778
 Alpha virt. eigenvalues --    2.97567   2.98574   3.01305   3.03209   3.03469
 Alpha virt. eigenvalues --    3.04269   3.06983   3.11028   3.14738   3.17213
 Alpha virt. eigenvalues --    3.17482   3.20699   3.21611   3.25352   3.26678
 Alpha virt. eigenvalues --    3.28108   3.32515   3.34574   3.39973   3.46127
 Alpha virt. eigenvalues --    3.56610   3.59593   3.62818   3.73625   3.74416
 Alpha virt. eigenvalues --    3.77452   3.87551   3.89939   3.91223   3.97341
 Alpha virt. eigenvalues --    4.00778   4.06669   4.13406   4.24708   4.27787
 Alpha virt. eigenvalues --    4.36850   4.39390   4.41754   4.54274   4.55193
 Alpha virt. eigenvalues --    4.57818   4.63731   4.78221   5.24622   5.30324
 Alpha virt. eigenvalues --    5.62281   5.77079   6.28314   7.00163   7.02005
 Alpha virt. eigenvalues --    7.26881  24.72739  24.92987  24.99679  25.07714
 Alpha virt. eigenvalues --   25.07945  25.18706  25.21951  25.30992  51.69646
 Alpha virt. eigenvalues --   68.77908
          Condensed to atoms (all electrons):
              1          2          3          4          5          6
     1  C    6.407532  -0.372725  -0.061341  -0.650597   0.591612   0.220550
     2  C   -0.372725  10.776402  -2.075021  -2.944776  -0.638045   0.356014
     3  C   -0.061341  -2.075021  13.039745  -0.982204  -0.042032  -1.201069
     4  C   -0.650597  -2.944776  -0.982204  12.008453  -1.685419   0.461092
     5  C    0.591612  -0.638045  -0.042032  -1.685419   7.754049   0.098060
     6  C    0.220550   0.356014  -1.201069   0.461092   0.098060   5.620684
     7  H    0.392716  -0.026281   0.013176  -0.003352  -0.012233  -0.004304
     8  H   -0.044944   0.400467  -0.013814  -0.008872  -0.004601  -0.004504
     9  H    0.000676  -0.034427  -0.014047   0.397306  -0.010540  -0.017729
    10  H   -0.013834  -0.001768   0.009606  -0.034568   0.393793   0.005303
    11  H    0.013756  -0.035329   0.027220  -0.045297   0.010366   0.397521
    12  C   -0.155219   0.673273  -4.196578   0.372360   0.174972   0.235712
    13  C   -0.122319  -0.403457   0.246189   0.292364  -0.323796  -0.014330
    14  H    0.007854  -0.031410   0.011556   0.004836   0.022365  -0.006899
    15  H    0.001642   0.038295   0.060193  -0.079238  -0.004834  -0.000675
    16  O    0.030693   0.032102  -0.003098  -0.119725   0.005918  -0.010825
    17  F   -0.000385   0.021983  -0.009772  -0.054552  -0.003669  -0.000473
              7          8          9         10         11         12
     1  C    0.392716  -0.044944   0.000676  -0.013834   0.013756  -0.155219
     2  C   -0.026281   0.400467  -0.034427  -0.001768  -0.035329   0.673273
     3  C    0.013176  -0.013814  -0.014047   0.009606   0.027220  -4.196578
     4  C   -0.003352  -0.008872   0.397306  -0.034568  -0.045297   0.372360
     5  C   -0.012233  -0.004601  -0.010540   0.393793   0.010366   0.174972
     6  C   -0.004304  -0.004504  -0.017729   0.005303   0.397521   0.235712
     7  H    0.491446  -0.003665   0.000031  -0.000091  -0.004418   0.008696
     8  H   -0.003665   0.452780  -0.000043   0.000021  -0.000072   0.048455
     9  H    0.000031  -0.000043   0.504656  -0.004380  -0.000121   0.041112
    10  H   -0.000091   0.000021  -0.004380   0.495576  -0.004464   0.009708
    11  H   -0.004418  -0.000072  -0.000121  -0.004464   0.490896   0.002948
    12  C    0.008696   0.048455   0.041112   0.009708   0.002948   9.864297
    13  C   -0.000004   0.003629  -0.000349   0.000466  -0.000282  -1.183115
    14  H   -0.000001   0.000020   0.000709   0.000007   0.000002  -0.082118
    15  H    0.000000  -0.000013  -0.000533  -0.000005   0.000000  -0.019752
    16  O    0.000060   0.001555  -0.000165   0.000008   0.000007   0.270416
    17  F   -0.000001   0.000007   0.000392  -0.000001   0.000000  -0.061765
             13         14         15         16         17
     1  C   -0.122319   0.007854   0.001642   0.030693  -0.000385
     2  C   -0.403457  -0.031410   0.038295   0.032102   0.021983
     3  C    0.246189   0.011556   0.060193  -0.003098  -0.009772
     4  C    0.292364   0.004836  -0.079238  -0.119725  -0.054552
     5  C   -0.323796   0.022365  -0.004834   0.005918  -0.003669
     6  C   -0.014330  -0.006899  -0.000675  -0.010825  -0.000473
     7  H   -0.000004  -0.000001   0.000000   0.000060  -0.000001
     8  H    0.003629   0.000020  -0.000013   0.001555   0.000007
     9  H   -0.000349   0.000709  -0.000533  -0.000165   0.000392
    10  H    0.000466   0.000007  -0.000005   0.000008  -0.000001
    11  H   -0.000282   0.000002   0.000000   0.000007   0.000000
    12  C   -1.183115  -0.082118  -0.019752   0.270416  -0.061765
    13  C    6.811979   0.438247   0.390378  -0.022770   0.231186
    14  H    0.438247   0.561901  -0.029801   0.010279  -0.040671
    15  H    0.390378  -0.029801   0.501761  -0.010265  -0.023593
    16  O   -0.022770   0.010279  -0.010265   8.128828   0.012407
    17  F    0.231186  -0.040671  -0.023593   0.012407   9.139204
 Mulliken atomic charges:
              1
     1  C   -0.245667
     2  C    0.264703
     3  C    1.191290
     4  C   -0.927812
     5  C   -0.325966
     6  C   -0.134127
     7  H    0.148225
     8  H    0.173593
     9  H    0.137450
    10  H    0.144622
    11  H    0.147266
    12  C   -0.003403
    13  C   -0.344016
    14  H    0.133124
    15  H    0.176440
    16  O   -0.325425
    17  F   -0.210296
 Sum of Mulliken charges=   0.00000
 Atomic charges with hydrogens summed into heavy atoms:
              1
     1  C   -0.097442
     2  C    0.438295
     3  C    1.191290
     4  C   -0.790362
     5  C   -0.181344
     6  C    0.013139
     7  H    0.000000
     8  H    0.000000
     9  H    0.000000
    10  H    0.000000
    11  H    0.000000
    12  C   -0.003403
    13  C   -0.034451
    14  H    0.000000
    15  H    0.000000
    16  O   -0.325425
    17  F   -0.210296
 Sum of Mulliken charges=   0.00000
 Electronic spatial extent (au):  <R**2>=  1634.4761
 Charge=     0.0000 electrons
 Dipole moment (field-independent basis, Debye):
    X=     4.0299    Y=    -3.1009    Z=    -0.5603  Tot=     5.1156
 Quadrupole moment (field-independent basis, Debye-Ang):
   XX=   -61.3621   YY=   -55.4552   ZZ=   -61.4427
   XY=     6.0796   XZ=     4.0936   YZ=     3.8426
 Traceless Quadrupole moment (field-independent basis, Debye-Ang):
   XX=    -1.9421   YY=     3.9648   ZZ=    -2.0227
   XY=     6.0796   XZ=     4.0936   YZ=     3.8426
 Octapole moment (field-independent basis, Debye-Ang**2):
  XXX=    33.8828  YYY=    -8.8314  ZZZ=     1.3044  XYY=     3.4016
  XXY=    -9.5111  XXZ=    -7.2409  XZZ=   -18.4237  YZZ=    -0.0369
  YYZ=     3.8699  XYZ=    -2.9880
 Hexadecapole moment (field-independent basis, Debye-Ang**3):
 XXXX= -1536.1912 YYYY=  -410.6176 ZZZZ=  -106.8779 XXXY=    11.5723
 XXXZ=    44.6046 YYYX=    21.7344 YYYZ=     9.0367 ZZZX=   -10.6503
 ZZZY=    -4.0875 XXYY=  -315.7829 XXZZ=  -291.7321 YYZZ=   -96.3189
 XXYZ=    18.6194 YYXZ=    -6.5568 ZZXY=     5.7465
 N-N= 4.789559516186D+02 E-N=-2.088027494996D+03  KE= 4.807420758696D+02
 1|1|UNPC-UNK|SP|RMP2-FC|6-311+G(d,p)|C8H7F1O1|PCUSER|03-Aug-2017|0||# 
 MP2/6-311+G(D,P) GEOM=CONNECTIVITY||Title Card Required||0,1|C|C,1,1.3
 9556268|C,2,1.40568598,1,120.02279233|C,3,1.40560202,2,119.87823613,1,
 0.65802085,0|C,4,1.39861123,3,119.76782685,2,-1.46918199,0|C,5,1.39972
 925,4,120.26489517,3,1.81700468,0|H,1,1.08662792,2,119.89057661,3,-179
 .58287899,0|H,2,1.08628034,1,121.1287868,6,-179.3082317,0|H,4,1.085043
 75,3,120.59388387,2,179.45528965,0|H,5,1.08656093,4,119.71061231,3,-17
 9.34196181,0|H,6,1.08675481,5,120.0041944,4,179.29229459,0|C,3,1.49125
 451,2,117.97092773,1,-177.91255823,0|C,12,1.52672507,3,119.50850487,2,
 -163.57636581,0|H,13,1.09580871,12,109.71998443,3,12.01572084,0|H,13,1
 .09099932,12,108.15310582,3,-107.88960938,0|O,12,1.22355759,3,122.0182
 7182,2,18.70650639,0|F,13,1.39011742,12,111.86981452,3,132.20111134,0|
 |Version=x86-Win32-G03RevB.05|State=1-A|HF=-481.4284221|MP2=-482.93176
 12|RMSD=4.846e-009|PG=C01 [X(C8H7F1O1)]||@


 IT IS BY LOGIC THAT WE PROVE, BUT BY INTUITION THAT WE DISCOVER.
     -- J.H.POINCARE (1854-1912)
 Job cpu time:  0 days  0 hours  6 minutes 21.0 seconds.
 File lengths (MBytes):  RWF=   1985 Int=      0 D2E=      0 Chk=     17 Scr=      1
 Normal termination of Gaussian 03 at Thu Aug 03 14:34:00 2017.
