# Supplementary material for: Conformational preferences of α-fluoroketones may influence their reactivity
Source: Beilstein J Org Chem. 2017 Dec 29;13:2915–21. doi: 10.3762/bjoc.13.284 (PMC5753061; doi:10.3762/bjoc.13.284)
Supplement: File 2 — Details of computational conformational analysis. [file Beilstein_J_Org_Chem-13-2915-s002.zip › Computation/CH2F50_EtOH.out]

 Entering Link 1 = C:\G03W\l1.exe PID=      5752.
  
 Copyright (c) 1988,1990,1992,1993,1995,1998,2003, Gaussian, Inc.
                  All Rights Reserved.
  
 This is the Gaussian(R) 03 program.  It is based on the
 the Gaussian(R) 98 system (copyright 1998, Gaussian, Inc.),
 the Gaussian(R) 94 system (copyright 1995, Gaussian, Inc.),
 the Gaussian 92(TM) system (copyright 1992, Gaussian, Inc.),
 the Gaussian 90(TM) system (copyright 1990, Gaussian, Inc.),
 the Gaussian 88(TM) system (copyright 1988, Gaussian, Inc.),
 the Gaussian 86(TM) system (copyright 1986, Carnegie Mellon
 University), and the Gaussian 82(TM) system (copyright 1983,
 Carnegie Mellon University). Gaussian is a federally registered
 trademark of Gaussian, Inc.
  
 This software contains proprietary and confidential information,
 including trade secrets, belonging to Gaussian, Inc.
  
 This software is provided under written license and may be
 used, copied, transmitted, or stored only in accord with that
 written license.
  
 The following legend is applicable only to US Government
 contracts under DFARS:
  
                    RESTRICTED RIGHTS LEGEND
  
 Use, duplication or disclosure by the US Government is subject
 to restrictions as set forth in subparagraph (c)(1)(ii) of the
 Rights in Technical Data and Computer Software clause at DFARS
 252.227-7013.
  
 Gaussian, Inc.
 Carnegie Office Park, Building 6, Pittsburgh, PA 15106 USA
  
 The following legend is applicable only to US Government
 contracts under FAR:
  
                    RESTRICTED RIGHTS LEGEND
  
 Use, reproduction and disclosure by the US Government is subject
 to restrictions as set forth in subparagraph (c) of the
 Commercial Computer Software - Restricted Rights clause at FAR
 52.227-19.
  
 Gaussian, Inc.
 Carnegie Office Park, Building 6, Pittsburgh, PA 15106 USA
  
  
 ---------------------------------------------------------------
 Warning -- This program may not be used in any manner that
 competes with the business of Gaussian, Inc. or will provide
 assistance to any competitor of Gaussian, Inc.  The licensee
 of this program is prohibited from giving any competitor of
 Gaussian, Inc. access to this program.  By using this program,
 the user acknowledges that Gaussian, Inc. is engaged in the
 business of creating and licensing software in the field of
 computational chemistry and represents and warrants to the
 licensee that it is not a competitor of Gaussian, Inc. and that
 it will not use this program in any manner prohibited above.
 ---------------------------------------------------------------
  

 Cite this work as:
 Gaussian 03, Revision B.05,
 M. J. Frisch, G. W. Trucks, H. B. Schlegel, G. E. Scuseria, 
 M. A. Robb, J. R. Cheeseman, J. A. Montgomery, Jr., T. Vreven, 
 K. N. Kudin, J. C. Burant, J. M. Millam, S. S. Iyengar, J. Tomasi, 
 V. Barone, B. Mennucci, M. Cossi, G. Scalmani, N. Rega, 
 G. A. Petersson, H. Nakatsuji, M. Hada, M. Ehara, K. Toyota, 
 R. Fukuda, J. Hasegawa, M. Ishida, T. Nakajima, Y. Honda, O. Kitao, 
 H. Nakai, M. Klene, X. Li, J. E. Knox, H. P. Hratchian, J. B. Cross, 
 C. Adamo, J. Jaramillo, R. Gomperts, R. E. Stratmann, O. Yazyev, 
 A. J. Austin, R. Cammi, C. Pomelli, J. W. Ochterski, P. Y. Ayala, 
 K. Morokuma, G. A. Voth, P. Salvador, J. J. Dannenberg, 
 V. G. Zakrzewski, S. Dapprich, A. D. Daniels, M. C. Strain, 
 O. Farkas, D. K. Malick, A. D. Rabuck, K. Raghavachari, 
 J. B. Foresman, J. V. Ortiz, Q. Cui, A. G. Baboul, S. Clifford, 
 J. Cioslowski, B. B. Stefanov, G. Liu, A. Liashenko, P. Piskorz, 
 I. Komaromi, R. L. Martin, D. J. Fox, T. Keith, M. A. Al-Laham, 
 C. Y. Peng, A. Nanayakkara, M. Challacombe, P. M. W. Gill, 
 B. Johnson, W. Chen, M. W. Wong, C. Gonzalez, and J. A. Pople, 
 Gaussian, Inc., Pittsburgh PA, 2003.
 
 **********************************************
 Gaussian 03:  x86-Win32-G03RevB.05  8-Nov-2003
                  15-Oct-2017 
 **********************************************
 %chk=CH2F.chk
 %mem=6MW
 %nproc=1
 Will use up to    1 processors via shared memory.
 Default route:  MaxDisk=2000MB
 -----------------------------------------------------------
 # mp2/6-311+g(d,p) scrf=(solvent=ethanol) geom=connectivity
 -----------------------------------------------------------
 1/38=1,57=2/1;
 2/17=6,18=5,40=1/2;
 3/5=4,6=6,7=111,11=9,16=1,25=1,30=1,70=2201,72=4/1,2,3;
 4//1;
 5/5=2,38=5,53=4/2;
 8/10=2,27=262144000/1;
 9/16=-3,27=262144000/6;
 6/7=2,8=2,9=2,10=2/1;
 99/5=1,9=1/99;
 -------------------
 Title Card Required
 -------------------
 Symbolic Z-matrix:
 Charge =  0 Multiplicity = 1
 C
 C                    1    B1
 C                    2    B2       1    A1
 C                    3    B3       2    A2       1    D1       0
 C                    4    B4       3    A3       2    D2       0
 C                    5    B5       4    A4       3    D3       0
 H                    1    B6       2    A5       3    D4       0
 H                    2    B7       1    A6       6    D5       0
 H                    4    B8       3    A7       2    D6       0
 H                    5    B9       4    A8       3    D7       0
 H                    6    B10      5    A9       4    D8       0
 C                    3    B11      2    A10      1    D9       0
 C                    12   B12      3    A11      2    D10      0
 H                    13   B13      12   A12      3    D11      0
 H                    13   B14      12   A13      3    D12      0
 O                    12   B15      3    A14      2    D13      0
 F                    13   B16      12   A15      3    D14      0
       Variables:
  B1                    1.39556                  
  B2                    1.40569                  
  B3                    1.4056                   
  B4                    1.39861                  
  B5                    1.39973                  
  B6                    1.08663                  
  B7                    1.08628                  
  B8                    1.08504                  
  B9                    1.08656                  
  B10                   1.08675                  
  B11                   1.49125                  
  B12                   1.52673                  
  B13                   1.09581                  
  B14                   1.091                    
  B15                   1.22356                  
  B16                   1.39012                  
  A1                  120.02279                  
  A2                  119.87824                  
  A3                  119.76783                  
  A4                  120.2649                   
  A5                  119.89058                  
  A6                  121.12879                  
  A7                  120.59388                  
  A8                  119.71061                  
  A9                  120.00419                  
  A10                 117.97093                  
  A11                 119.5085                   
  A12                 109.71998                  
  A13                 108.15311                  
  A14                 122.01827                  
  A15                 111.86981                  
  D1                    0.65802                  
  D2                   -1.46918                  
  D3                    1.817                    
  D4                 -179.58288                  
  D5                 -179.30823                  
  D6                  179.45529                  
  D7                 -179.34196                  
  D8                  179.29229                  
  D9                 -177.91256                  
  D10                -163.57637                  
  D11                  12.01572                  
  D12                -107.88961                  
  D13                  18.70651                  
  D14                 132.20111                  
 
                          Input orientation:                          
 ---------------------------------------------------------------------
 Center     Atomic     Atomic              Coordinates (Angstroms)
 Number     Number      Type              X           Y           Z
 ---------------------------------------------------------------------
    1          6             0        0.000000    0.000000    0.000000
    2          6             0        0.000000    0.000000    1.395563
    3          6             0        1.217080    0.000000    2.098890
    4          6             0        2.433111    0.013997    1.394057
    5          6             0        2.425367   -0.003270   -0.004426
    6          6             0        1.212631    0.003949   -0.703326
    7          1             0       -0.942058    0.006858   -0.541516
    8          1             0       -0.929755   -0.014254    1.957130
    9          1             0        3.379206    0.023032    1.925229
   10          1             0        3.366068   -0.003266   -0.548206
   11          1             0        1.211674    0.002090   -1.790079
   12          6             0        1.164124   -0.047973    3.588432
   13          6             0        2.404027    0.325027    4.397383
   14          1             0        3.144812    0.796979    3.742176
   15          1             0        2.816673   -0.588660    4.827708
   16          8             0        0.165309   -0.418134    4.190464
   17          9             0        2.104187    1.211135    5.425651
 ---------------------------------------------------------------------
                    Distance matrix (angstroms):
                    1          2          3          4          5
     1  C    0.000000
     2  C    1.395563   0.000000
     3  C    2.426236   1.405686   0.000000
     4  C    2.804215   2.433152   1.405602   0.000000
     5  C    2.425373   2.800426   2.425677   1.398611   0.000000
     6  C    1.401840   2.424010   2.802222   2.426662   1.399729
     7  H    1.086628   2.154018   3.410816   3.890792   3.410003
     8  H    2.166796   1.086280   2.151557   3.409797   3.886472
     9  H    3.889224   3.420542   2.169211   1.085044   2.152689
    10  H    3.410419   3.886986   3.409586   2.154783   1.086561
    11  H    2.161606   3.408294   3.888973   3.410391   2.159082
    12  C    3.772841   2.483175   1.491255   2.535636   3.808065
    13  C    5.022147   3.859522   2.607212   3.019528   4.414086
    14  H    4.952666   4.003949   2.655506   2.575508   3.898080
    15  H    5.620225   4.478815   3.217400   3.507175   4.883167
    16  O    4.214517   2.830836   2.378180   3.626231   4.782999
    17  F    5.944084   4.704897   3.649814   4.218422   5.573480
                    6          7          8          9         10
     6  C    0.000000
     7  H    2.160758   0.000000
     8  H    3.415871   2.498765   0.000000
     9  H    3.406422   4.975782   4.309240   0.000000
    10  H    2.159029   4.308144   4.973019   2.473609   0.000000
    11  H    1.086755   2.489477   4.315966   4.301411   2.486703
    12  C    4.292346   4.636321   2.654545   2.770897   4.686398
    13  C    5.247832   5.974130   4.145364   2.674644   5.048975
    14  H    4.911691   5.973007   4.521790   1.988777   4.369980
    15  H    5.789341   6.581129   4.754564   3.019105   5.435528
    16  O    5.022372   4.878372   2.519933   3.956646   5.733408
    17  F    6.310034   6.807126   4.768335   3.910271   6.225277
                   11         12         13         14         15
    11  H    0.000000
    12  C    5.378954   0.000000
    13  C    6.309570   1.526725   0.000000
    14  H    5.913942   2.158867   1.095809   0.000000
    15  H    6.835211   2.135196   1.090999   1.790544   0.000000
    16  O    6.085915   1.223558   2.367902   3.248830   2.732195
    17  F    7.370558   2.417529   1.390117   2.022007   2.025940
                   16         17
    16  O    0.000000
    17  F    2.817703   0.000000
 Stoichiometry    C8H7FO
 Framework group  C1[X(C8H7FO)]
 Deg. of freedom    45
 Full point group                 C1      NOp   1
 Largest Abelian subgroup         C1      NOp   1
 Largest concise Abelian subgroup C1      NOp   1
                         Standard orientation:                         
 ---------------------------------------------------------------------
 Center     Atomic     Atomic              Coordinates (Angstroms)
 Number     Number      Type              X           Y           Z
 ---------------------------------------------------------------------
    1          6             0        2.447276    1.013851    0.281435
    2          6             0        1.070929    1.214651    0.167665
    3          6             0        0.220397    0.125966   -0.091783
    4          6             0        0.757321   -1.166451   -0.222506
    5          6             0        2.139335   -1.357453   -0.124182
    6          6             0        2.984193   -0.273485    0.141279
    7          1             0        3.102062    1.855891    0.488761
    8          1             0        0.638422    2.206614    0.262275
    9          1             0        0.110569   -2.016360   -0.414040
   10          1             0        2.554364   -2.355375   -0.236062
   11          1             0        4.056298   -0.428631    0.228206
   12          6             0       -1.236839    0.399413   -0.251565
   13          6             0       -2.233124   -0.753555   -0.156852
   14          1             0       -1.731322   -1.644395    0.237350
   15          1             0       -2.616064   -0.955024   -1.158375
   16          8             0       -1.663482    1.519265   -0.498549
   17          9             0       -3.300378   -0.448275    0.679926
 ---------------------------------------------------------------------
 Rotational constants (GHZ):      3.1786921      0.7835890      0.6581225
 Standard basis: 6-311+G(d,p) (5D, 7F)
 There are   262 symmetry adapted basis functions of A   symmetry.
 Integral buffers will be    262144 words long.
 Raffenetti 1 integral format.
 Two-electron integral symmetry is turned on.
   262 basis functions,   416 primitive gaussians,   272 cartesian basis functions
    36 alpha electrons       36 beta electrons
       nuclear repulsion energy       478.9559516186 Hartrees.
 NAtoms=   17 NActive=   17 NUniq=   17 SFac= 1.00D+00 NAtFMM=   60 Big=F
 ------------------------------------------------------------------------------
 United Atom Topological Model (UA0  parameters set).
  Nord Group  Hybr  Charge Alpha Radius          Bonded to
    1   CH    *     0.00   1.00  2.125   C2   [s]  C6   [s]
    2   CH    *     0.00   1.00  2.125   C1   [s]  C3   [s]
    3   C     *     0.00   1.00  1.925   C2   [s]  C4   [s]  C12  [s]
    4   CH    *     0.00   1.00  2.125   C3   [s]  C5   [s]
    5   CH    *     0.00   1.00  2.125   C4   [s]  C6   [s]
    6   CH    *     0.00   1.00  2.125   C1   [s]  C5   [s]
   12   C     *     0.00   1.00  1.925   C3   [s]  C13  [s]  O16  [d]
   13   CH2   *     0.00   1.00  2.325   C12  [s]  F17  [s]
   16   O     *     0.00   1.00  1.750   C12  [d]
   17   F     *     0.00   1.00  1.682   C13  [s]
 ------------------------------------------------------------------------------
 Polarizable Continuum Model (PCM)
 =================================
 Model                : PCM.
 Atomic radii         : UA0 (Simple United Atom Topological Model).
 Polarization charges : Total charges.
 Charge compensation  : None.
 Solution method      : Matrix inversion.
 Cavity               : GePol (RMin=0.200 OFac=0.890).
                        Default sphere list used, NSphG=   10.
                        Tesserae with average area of 0.200 Ang**2.
 Solvent              : Ethanol, Eps=  24.550000.
 ------------------------------------------------------------------------------
 One-electron integrals computed using PRISM.
 NBasis=   262 RedAO= T  NBF=   262
 NBsUse=   262 1.00D-06 NBFU=   262
 Harris functional with IExCor=  205 diagonalized for initial guess.
 ExpMin= 4.38D-02 ExpMax= 1.14D+04 ExpMxC= 1.72D+03 IAcc=2 IRadAn=         4 AccDes= 0.00D+00
 HarFok:  IExCor= 205 AccDes= 0.00D+00 IRadAn=         4 IDoV=1
 ScaDFX=  1.000000  1.000000  1.000000  1.000000
 Initial guess orbital symmetries:
       Occupied  (A) (A) (A) (A) (A) (A) (A) (A) (A) (A) (A) (A)
                 (A) (A) (A) (A) (A) (A) (A) (A) (A) (A) (A) (A)
                 (A) (A) (A) (A) (A) (A) (A) (A) (A) (A) (A) (A)
       Virtual   (A) (A) (A) (A) (A) (A) (A) (A) (A) (A) (A) (A)
                 (A) (A) (A) (A) (A) (A) (A) (A) (A) (A) (A) (A)
                 (A) (A) (A) (A) (A) (A) (A) (A) (A) (A) (A) (A)
                 (A) (A) (A) (A) (A) (A) (A) (A) (A) (A) (A) (A)
                 (A) (A) (A) (A) (A) (A) (A) (A) (A) (A) (A) (A)
                 (A) (A) (A) (A) (A) (A) (A) (A) (A) (A) (A) (A)
                 (A) (A) (A) (A) (A) (A) (A) (A) (A) (A) (A) (A)
                 (A) (A) (A) (A) (A) (A) (A) (A) (A) (A) (A) (A)
                 (A) (A) (A) (A) (A) (A) (A) (A) (A) (A) (A) (A)
                 (A) (A) (A) (A) (A) (A) (A) (A) (A) (A) (A) (A)
                 (A) (A) (A) (A) (A) (A) (A) (A) (A) (A) (A) (A)
                 (A) (A) (A) (A) (A) (A) (A) (A) (A) (A) (A) (A)
                 (A) (A) (A) (A) (A) (A) (A) (A) (A) (A) (A) (A)
                 (A) (A) (A) (A) (A) (A) (A) (A) (A) (A) (A) (A)
                 (A) (A) (A) (A) (A) (A) (A) (A) (A) (A) (A) (A)
                 (A) (A) (A) (A) (A) (A) (A) (A) (A) (A) (A) (A)
                 (A) (A) (A) (A) (A) (A) (A) (A) (A) (A) (A) (A)
                 (A) (A) (A) (A) (A) (A) (A) (A) (A) (A) (A) (A)
                 (A) (A) (A) (A) (A) (A) (A) (A) (A) (A)
 The electronic state of the initial guess is 1-A.
 Requested convergence on RMS density matrix=1.00D-08 within 128 cycles.
 Requested convergence on MAX density matrix=1.00D-06.
 Requested convergence on             energy=1.00D-06.
 No special actions if energy rises.
 Warning! T( 571, 518)=0.20981524D+02 is big!
          T( 571, 571)=0.18901620D+02 T( 518, 518)=0.16344651D+02
 Warning! T( 518, 571)=0.19921838D+02 is big!
          T( 518, 518)=0.16344651D+02 T( 571, 571)=0.18901620D+02
 Error on total polarization charges =  0.01894
 SCF Done:  E(RHF) =  -481.446613728     A.U. after   16 cycles
             Convg  =    0.5032D-08             -V/T =  2.0014
             S**2   =   0.0000
 --------------------------------------------------------------------
 Variational PCM results
 =======================
 <psi(f)|   H    |psi(f)>                     (a.u.) =    -481.424924
 <psi(f)|H+V(f)/2|psi(f)>                     (a.u.) =    -481.446614
 Total free energy in solution:
  with all non electrostatic terms            (a.u.) =    -481.442427
 --------------------------------------------------------------------
 (Polarized solute)-Solvent               (kcal/mol) =     -13.61
 --------------------------------------------------------------------
 Cavitation energy                        (kcal/mol) =      14.96
 Dispersion energy                        (kcal/mol) =     -13.30
 Repulsion energy                         (kcal/mol) =       0.97
 Total non electrostatic                  (kcal/mol) =       2.63
 --------------------------------------------------------------------
 Partition over spheres:
 Sphere  on Atom  Surface  Charge   GEl     GCav    GDR
    1      C1      17.33  -0.035   -0.89    1.71   -1.57
    2      C2      13.68  -0.024   -0.40    1.68   -1.43
    3      C3       0.83   0.001    0.00    0.25   -0.07
    4      C4      10.98  -0.018   -0.63    1.49   -1.17
    5      C5      17.31  -0.036   -1.04    1.71   -1.58
    6      C6      17.37  -0.046   -1.10    1.72   -1.55
    7      C12      1.48  -0.011   -0.02    0.34   -0.14
    8      C13     27.92  -0.133   -1.44    2.86   -2.25
    9      O16     14.59   0.180   -3.98    1.76   -1.39
   10      F17     12.42   0.103   -1.60    1.43   -1.19
 Added spheres:    39.67   0.001   -2.49    0.00    0.00
 --------------------------------------------------------------------
 After PCM corrections, the SCF energy is  -481.446613728     a.u.
 --------------------------------------------------------------------
 ExpMin= 4.38D-02 ExpMax= 1.14D+04 ExpMxC= 1.72D+03 IAcc=3 IRadAn=         5 AccDes= 0.00D+00
 HarFok:  IExCor= 205 AccDes= 0.00D+00 IRadAn=         5 IDoV=1
 ScaDFX=  1.000000  1.000000  1.000000  1.000000
 Range of M.O.s used for correlation:    11   262
 NBasis=   262 NAE=    36 NBE=    36 NFC=    10 NFV=     0
 NROrb=    252 NOA=    26 NOB=    26 NVA=   226 NVB=   226

 **** Warning!!: The largest alpha MO coefficient is  0.16326116D+03

 Disk-based method using OVN memory for 13 occupieds at a time.
 Estimated scratch disk usage=   254393186 words.
 Actual    scratch disk usage=   254052706 words.
 JobTyp=1 Pass  1:  I=   1 to  13 NPSUse=  1 ParTrn=F ParDer=F DoDerP=F.
 JobTyp=1 Pass  2:  I=  14 to  26 NPSUse=  1 ParTrn=F ParDer=F DoDerP=F.
 Spin components of T(2) and E(2):
     alpha-alpha T2 =       0.6762958946D-01 E2=     -0.1993094297D+00
     alpha-beta  T2 =       0.3550092004D+00 E2=     -0.1099724575D+01
     beta-beta   T2 =       0.6762958946D-01 E2=     -0.1993094297D+00
 ANorm=    0.1220765489D+01
 E2 =    -0.1498343434D+01 EUMP2 =    -0.48294495716216D+03

 **********************************************************************

            Population analysis using the SCF density.

 **********************************************************************

 Orbital symmetries:
       Occupied  (A) (A) (A) (A) (A) (A) (A) (A) (A) (A) (A) (A)
                 (A) (A) (A) (A) (A) (A) (A) (A) (A) (A) (A) (A)
                 (A) (A) (A) (A) (A) (A) (A) (A) (A) (A) (A) (A)
       Virtual   (A) (A) (A) (A) (A) (A) (A) (A) (A) (A) (A) (A)
                 (A) (A) (A) (A) (A) (A) (A) (A) (A) (A) (A) (A)
                 (A) (A) (A) (A) (A) (A) (A) (A) (A) (A) (A) (A)
                 (A) (A) (A) (A) (A) (A) (A) (A) (A) (A) (A) (A)
                 (A) (A) (A) (A) (A) (A) (A) (A) (A) (A) (A) (A)
                 (A) (A) (A) (A) (A) (A) (A) (A) (A) (A) (A) (A)
                 (A) (A) (A) (A) (A) (A) (A) (A) (A) (A) (A) (A)
                 (A) (A) (A) (A) (A) (A) (A) (A) (A) (A) (A) (A)
                 (A) (A) (A) (A) (A) (A) (A) (A) (A) (A) (A) (A)
                 (A) (A) (A) (A) (A) (A) (A) (A) (A) (A) (A) (A)
                 (A) (A) (A) (A) (A) (A) (A) (A) (A) (A) (A) (A)
                 (A) (A) (A) (A) (A) (A) (A) (A) (A) (A) (A) (A)
                 (A) (A) (A) (A) (A) (A) (A) (A) (A) (A) (A) (A)
                 (A) (A) (A) (A) (A) (A) (A) (A) (A) (A) (A) (A)
                 (A) (A) (A) (A) (A) (A) (A) (A) (A) (A) (A) (A)
                 (A) (A) (A) (A) (A) (A) (A) (A) (A) (A) (A) (A)
                 (A) (A) (A) (A) (A) (A) (A) (A) (A) (A) (A) (A)
                 (A) (A) (A) (A) (A) (A) (A) (A) (A) (A) (A) (A)
                 (A) (A) (A) (A) (A) (A) (A) (A) (A) (A)
 The electronic state is 1-A.
 Alpha  occ. eigenvalues --  -26.30606 -20.56976 -11.36257 -11.33197 -11.26300
 Alpha  occ. eigenvalues --  -11.26182 -11.25664 -11.25586 -11.24845 -11.24746
 Alpha  occ. eigenvalues --   -1.61355  -1.40906  -1.16994  -1.06127  -1.03073
 Alpha  occ. eigenvalues --   -1.00201  -0.87463  -0.84056  -0.78274  -0.74170
 Alpha  occ. eigenvalues --   -0.72209  -0.70313  -0.69441  -0.65827  -0.63695
 Alpha  occ. eigenvalues --   -0.61965  -0.60115  -0.59223  -0.57516  -0.53227
 Alpha  occ. eigenvalues --   -0.52563  -0.50535  -0.50374  -0.44024  -0.35455
 Alpha  occ. eigenvalues --   -0.34951
 Alpha virt. eigenvalues --    0.05181   0.06773   0.07994   0.08306   0.09256
 Alpha virt. eigenvalues --    0.09901   0.09994   0.10176   0.11888   0.12345
 Alpha virt. eigenvalues --    0.12618   0.12967   0.14252   0.15092   0.15900
 Alpha virt. eigenvalues --    0.16554   0.17058   0.17472   0.19535   0.20604
 Alpha virt. eigenvalues --    0.21251   0.21738   0.22290   0.22771   0.23345
 Alpha virt. eigenvalues --    0.24504   0.25380   0.26317   0.27094   0.27866
 Alpha virt. eigenvalues --    0.28659   0.29164   0.29460   0.30497   0.31197
 Alpha virt. eigenvalues --    0.31753   0.32410   0.33122   0.33791   0.34531
 Alpha virt. eigenvalues --    0.35698   0.36693   0.36805   0.38116   0.39272
 Alpha virt. eigenvalues --    0.39931   0.41705   0.42521   0.43229   0.44693
 Alpha virt. eigenvalues --    0.44963   0.46464   0.47730   0.48449   0.48870
 Alpha virt. eigenvalues --    0.51393   0.53548   0.55395   0.60779   0.63608
 Alpha virt. eigenvalues --    0.65124   0.68412   0.69487   0.71086   0.71549
 Alpha virt. eigenvalues --    0.71759   0.73353   0.74443   0.75020   0.76534
 Alpha virt. eigenvalues --    0.79106   0.80685   0.81309   0.81569   0.84548
 Alpha virt. eigenvalues --    0.85706   0.87117   0.87629   0.88070   0.90200
 Alpha virt. eigenvalues --    0.91385   0.91872   0.92961   0.94095   0.96446
 Alpha virt. eigenvalues --    0.99670   1.00060   1.01910   1.03593   1.05497
 Alpha virt. eigenvalues --    1.06500   1.08065   1.09226   1.10581   1.12555
 Alpha virt. eigenvalues --    1.15159   1.18582   1.22271   1.22818   1.24671
 Alpha virt. eigenvalues --    1.25003   1.31171   1.33632   1.34864   1.37713
 Alpha virt. eigenvalues --    1.40334   1.41174   1.46399   1.48344   1.51271
 Alpha virt. eigenvalues --    1.55413   1.62195   1.62988   1.66875   1.68874
 Alpha virt. eigenvalues --    1.73165   1.74246   1.74595   1.76103   1.76603
 Alpha virt. eigenvalues --    1.79703   1.81435   1.82561   1.82843   1.86148
 Alpha virt. eigenvalues --    1.89964   1.90853   1.93259   1.93822   1.96279
 Alpha virt. eigenvalues --    1.97207   2.01093   2.01919   2.03294   2.05259
 Alpha virt. eigenvalues --    2.07396   2.09569   2.15288   2.19387   2.20230
 Alpha virt. eigenvalues --    2.21511   2.22814   2.23499   2.25459   2.26450
 Alpha virt. eigenvalues --    2.27370   2.32464   2.35624   2.36163   2.37002
 Alpha virt. eigenvalues --    2.41310   2.45676   2.49827   2.52140   2.61571
 Alpha virt. eigenvalues --    2.65142   2.72117   2.73023   2.74256   2.75356
 Alpha virt. eigenvalues --    2.80855   2.84113   2.86871   2.94673   2.97091
 Alpha virt. eigenvalues --    2.98865   3.00231   3.02441   3.04625   3.04871
 Alpha virt. eigenvalues --    3.05637   3.08045   3.11535   3.15468   3.18248
 Alpha virt. eigenvalues --    3.18449   3.21314   3.21795   3.25029   3.27634
 Alpha virt. eigenvalues --    3.29037   3.32586   3.34662   3.39742   3.46984
 Alpha virt. eigenvalues --    3.56669   3.60508   3.62703   3.73011   3.74928
 Alpha virt. eigenvalues --    3.78354   3.87792   3.90411   3.92307   3.97535
 Alpha virt. eigenvalues --    4.01409   4.06750   4.13224   4.23420   4.26513
 Alpha virt. eigenvalues --    4.36731   4.39657   4.43100   4.54987   4.56019
 Alpha virt. eigenvalues --    4.57171   4.63034   4.78313   5.25581   5.29105
 Alpha virt. eigenvalues --    5.61224   5.75966   6.27197   6.98762   7.00623
 Alpha virt. eigenvalues --    7.25593  24.73707  24.92913  24.99317  25.08710
 Alpha virt. eigenvalues --   25.09034  25.19702  25.23089  25.32124  51.68930
 Alpha virt. eigenvalues --   68.76696
          Condensed to atoms (all electrons):
              1          2          3          4          5          6
     1  C    6.305757  -0.344921   0.071649  -0.544821   0.484038   0.236827
     2  C   -0.344921  10.773473  -1.960500  -3.197495  -0.545660   0.293929
     3  C    0.071649  -1.960500  12.459632  -0.982969  -0.048454  -1.100072
     4  C   -0.544821  -3.197495  -0.982969  11.780776  -1.280451   0.403992
     5  C    0.484038  -0.545660  -0.048454  -1.280451   7.417203   0.157697
     6  C    0.236827   0.293929  -1.100072   0.403992   0.157697   5.582895
     7  H    0.415096  -0.037283   0.014783  -0.004239  -0.007686  -0.015634
     8  H   -0.026579   0.414606  -0.026198  -0.009316  -0.004899  -0.002324
     9  H   -0.001231  -0.030366  -0.026159   0.423906  -0.019341  -0.014593
    10  H   -0.007004  -0.004856   0.011775  -0.049880   0.426017  -0.010821
    11  H   -0.003768  -0.024648   0.020386  -0.035303  -0.005375   0.421709
    12  C   -0.210435   0.731432  -3.902803   0.360590   0.097308   0.228552
    13  C   -0.106231  -0.383728   0.232498   0.337349  -0.315395  -0.008237
    14  H    0.007542  -0.013484   0.031780  -0.008372   0.008484  -0.005304
    15  H    0.001421   0.037357   0.052545  -0.082165  -0.007868  -0.000779
    16  O    0.030014   0.020308   0.005801  -0.115032   0.007278  -0.011718
    17  F   -0.000711   0.027072  -0.007406  -0.056400  -0.004058  -0.000315
              7          8          9         10         11         12
     1  C    0.415096  -0.026579  -0.001231  -0.007004  -0.003768  -0.210435
     2  C   -0.037283   0.414606  -0.030366  -0.004856  -0.024648   0.731432
     3  C    0.014783  -0.026198  -0.026159   0.011775   0.020386  -3.902803
     4  C   -0.004239  -0.009316   0.423906  -0.049880  -0.035303   0.360590
     5  C   -0.007686  -0.004899  -0.019341   0.426017  -0.005375   0.097308
     6  C   -0.015634  -0.002324  -0.014593  -0.010821   0.421709   0.228552
     7  H    0.445121  -0.002783   0.000019  -0.000053  -0.003160   0.007689
     8  H   -0.002783   0.431596  -0.000008   0.000014  -0.000049   0.030422
     9  H    0.000019  -0.000008   0.447384  -0.002905  -0.000069   0.037041
    10  H   -0.000053   0.000014  -0.002905   0.444673  -0.003184   0.007761
    11  H   -0.003160  -0.000049  -0.000069  -0.003184   0.440460   0.002410
    12  C    0.007689   0.030422   0.037041   0.007761   0.002410   9.339190
    13  C    0.000061   0.000316  -0.000620   0.000390  -0.000219  -0.932888
    14  H    0.000000   0.000017   0.000730   0.000009   0.000001  -0.098321
    15  H    0.000000  -0.000015  -0.000432  -0.000004   0.000000  -0.019100
    16  O    0.000027   0.001883  -0.000104   0.000009   0.000005   0.280197
    17  F   -0.000001   0.000004   0.000416  -0.000002   0.000000  -0.069164
             13         14         15         16         17
     1  C   -0.106231   0.007542   0.001421   0.030014  -0.000711
     2  C   -0.383728  -0.013484   0.037357   0.020308   0.027072
     3  C    0.232498   0.031780   0.052545   0.005801  -0.007406
     4  C    0.337349  -0.008372  -0.082165  -0.115032  -0.056400
     5  C   -0.315395   0.008484  -0.007868   0.007278  -0.004058
     6  C   -0.008237  -0.005304  -0.000779  -0.011718  -0.000315
     7  H    0.000061   0.000000   0.000000   0.000027  -0.000001
     8  H    0.000316   0.000017  -0.000015   0.001883   0.000004
     9  H   -0.000620   0.000730  -0.000432  -0.000104   0.000416
    10  H    0.000390   0.000009  -0.000004   0.000009  -0.000002
    11  H   -0.000219   0.000001   0.000000   0.000005   0.000000
    12  C   -0.932888  -0.098321  -0.019100   0.280197  -0.069164
    13  C    6.577082   0.452225   0.404929  -0.053722   0.204908
    14  H    0.452225   0.501193  -0.021397   0.009927  -0.036755
    15  H    0.404929  -0.021397   0.452358  -0.006659  -0.025595
    16  O   -0.053722   0.009927  -0.006659   8.244454   0.016713
    17  F    0.204908  -0.036755  -0.025595   0.016713   9.194015
 Mulliken atomic charges:
              1
     1  C   -0.306643
     2  C    0.244766
     3  C    1.153711
     4  C   -0.940171
     5  C   -0.358838
     6  C   -0.155805
     7  H    0.188045
     8  H    0.193313
     9  H    0.186332
    10  H    0.188059
    11  H    0.190806
    12  C    0.110119
    13  C   -0.408718
    14  H    0.171724
    15  H    0.215402
    16  O   -0.429382
    17  F   -0.242721
 Sum of Mulliken charges=   0.00000
 Atomic charges with hydrogens summed into heavy atoms:
              1
     1  C   -0.118598
     2  C    0.438080
     3  C    1.153711
     4  C   -0.753839
     5  C   -0.170779
     6  C    0.035000
     7  H    0.000000
     8  H    0.000000
     9  H    0.000000
    10  H    0.000000
    11  H    0.000000
    12  C    0.110119
    13  C   -0.021591
    14  H    0.000000
    15  H    0.000000
    16  O   -0.429382
    17  F   -0.242721
 Sum of Mulliken charges=   0.00000
 Electronic spatial extent (au):  <R**2>=  1633.6145
 Charge=     0.0000 electrons
 Dipole moment (field-independent basis, Debye):
    X=     5.1279    Y=    -4.3135    Z=    -0.6395  Tot=     6.7313
 Quadrupole moment (field-independent basis, Debye-Ang):
   XX=   -60.8255   YY=   -54.7464   ZZ=   -61.5292
   XY=     7.2174   XZ=     4.6266   YZ=     4.5462
 Traceless Quadrupole moment (field-independent basis, Debye-Ang):
   XX=    -1.7918   YY=     4.2873   ZZ=    -2.4955
   XY=     7.2174   XZ=     4.6266   YZ=     4.5462
 Octapole moment (field-independent basis, Debye-Ang**2):
  XXX=    50.5081  YYY=   -14.8011  ZZZ=     0.9251  XYY=     6.9812
  XXY=   -13.6550  XXZ=    -8.0671  XZZ=   -18.0949  YZZ=    -1.0586
  YYZ=     4.1501  XYZ=    -3.5529
 Hexadecapole moment (field-independent basis, Debye-Ang**3):
 XXXX= -1518.0020 YYYY=  -403.7404 ZZZZ=  -107.1560 XXXY=    15.5413
 XXXZ=    53.0498 YYYX=    26.1528 YYYZ=    12.2352 ZZZX=    -9.4247
 ZZZY=    -2.8290 XXYY=  -310.8265 XXZZ=  -292.2364 YYZZ=   -96.3279
 XXYZ=    22.0806 YYXZ=    -6.7452 ZZXY=     6.9597
 N-N= 4.789559516186D+02 E-N=-2.088315287105D+03  KE= 4.807702867176D+02
 1|1|UNPC-UNK|SP|RMP2-FC|6-311+G(d,p)|C8H7F1O1|PCUSER|15-Oct-2017|0||# 
 MP2/6-311+G(D,P) SCRF=(SOLVENT=ETHANOL) GEOM=CONNECTIVITY||Title Card 
 Required||0,1|C|C,1,1.39556268|C,2,1.40568598,1,120.02279233|C,3,1.405
 60202,2,119.87823613,1,0.65802085,0|C,4,1.39861123,3,119.76782685,2,-1
 .46918199,0|C,5,1.39972925,4,120.26489517,3,1.81700468,0|H,1,1.0866279
 2,2,119.89057661,3,-179.58287899,0|H,2,1.08628034,1,121.1287868,6,-179
 .3082317,0|H,4,1.08504375,3,120.59388387,2,179.45528965,0|H,5,1.086560
 93,4,119.71061231,3,-179.34196181,0|H,6,1.08675481,5,120.0041944,4,179
 .29229459,0|C,3,1.49125451,2,117.97092773,1,-177.91255823,0|C,12,1.526
 72507,3,119.50850487,2,-163.57636581,0|H,13,1.09580871,12,109.71998443
 ,3,12.01572084,0|H,13,1.09099932,12,108.15310582,3,-107.88960938,0|O,1
 2,1.22355759,3,122.01827182,2,18.70650639,0|F,13,1.39011742,12,111.869
 81452,3,132.20111134,0||Version=x86-Win32-G03RevB.05|State=1-A|HF=-481
 .4466137|MP2=-482.9449572|RMSD=5.032e-009|PG=C01 [X(C8H7F1O1)]||@


 CONTRAIWISE...CONTINUED TWEEDLEDEE, IF IT WAS SO, IT MIGHT BE,
 AND IF IT WERE SO, IT WOULD BE.....
 BUT AS IT ISN'T, IT AIN'T....
 THAT'S LOGIC.....
 ALICE THROUGH THE LOOKING GLASS
 Job cpu time:  0 days  0 hours  6 minutes 51.0 seconds.
 File lengths (MBytes):  RWF=   2041 Int=      0 D2E=      0 Chk=     17 Scr=      1
 Normal termination of Gaussian 03 at Sun Oct 15 19:04:30 2017.
