# Supplementary material for: Conformational preferences of α-fluoroketones may influence their reactivity
Source: Beilstein J Org Chem. 2017 Dec 29;13:2915–21. doi: 10.3762/bjoc.13.284 (PMC5753061; doi:10.3762/bjoc.13.284)
Supplement: File 2 — Details of computational conformational analysis. [file Beilstein_J_Org_Chem-13-2915-s002.zip › Computation/CH2F60.out]

 Entering Link 1 = C:\G03W\l1.exe PID=      4704.
  
 Copyright (c) 1988,1990,1992,1993,1995,1998,2003, Gaussian, Inc.
                  All Rights Reserved.
  
 This is the Gaussian(R) 03 program.  It is based on the
 the Gaussian(R) 98 system (copyright 1998, Gaussian, Inc.),
 the Gaussian(R) 94 system (copyright 1995, Gaussian, Inc.),
 the Gaussian 92(TM) system (copyright 1992, Gaussian, Inc.),
 the Gaussian 90(TM) system (copyright 1990, Gaussian, Inc.),
 the Gaussian 88(TM) system (copyright 1988, Gaussian, Inc.),
 the Gaussian 86(TM) system (copyright 1986, Carnegie Mellon
 University), and the Gaussian 82(TM) system (copyright 1983,
 Carnegie Mellon University). Gaussian is a federally registered
 trademark of Gaussian, Inc.
  
 This software contains proprietary and confidential information,
 including trade secrets, belonging to Gaussian, Inc.
  
 This software is provided under written license and may be
 used, copied, transmitted, or stored only in accord with that
 written license.
  
 The following legend is applicable only to US Government
 contracts under DFARS:
  
                    RESTRICTED RIGHTS LEGEND
  
 Use, duplication or disclosure by the US Government is subject
 to restrictions as set forth in subparagraph (c)(1)(ii) of the
 Rights in Technical Data and Computer Software clause at DFARS
 252.227-7013.
  
 Gaussian, Inc.
 Carnegie Office Park, Building 6, Pittsburgh, PA 15106 USA
  
 The following legend is applicable only to US Government
 contracts under FAR:
  
                    RESTRICTED RIGHTS LEGEND
  
 Use, reproduction and disclosure by the US Government is subject
 to restrictions as set forth in subparagraph (c) of the
 Commercial Computer Software - Restricted Rights clause at FAR
 52.227-19.
  
 Gaussian, Inc.
 Carnegie Office Park, Building 6, Pittsburgh, PA 15106 USA
  
  
 ---------------------------------------------------------------
 Warning -- This program may not be used in any manner that
 competes with the business of Gaussian, Inc. or will provide
 assistance to any competitor of Gaussian, Inc.  The licensee
 of this program is prohibited from giving any competitor of
 Gaussian, Inc. access to this program.  By using this program,
 the user acknowledges that Gaussian, Inc. is engaged in the
 business of creating and licensing software in the field of
 computational chemistry and represents and warrants to the
 licensee that it is not a competitor of Gaussian, Inc. and that
 it will not use this program in any manner prohibited above.
 ---------------------------------------------------------------
  

 Cite this work as:
 Gaussian 03, Revision B.05,
 M. J. Frisch, G. W. Trucks, H. B. Schlegel, G. E. Scuseria, 
 M. A. Robb, J. R. Cheeseman, J. A. Montgomery, Jr., T. Vreven, 
 K. N. Kudin, J. C. Burant, J. M. Millam, S. S. Iyengar, J. Tomasi, 
 V. Barone, B. Mennucci, M. Cossi, G. Scalmani, N. Rega, 
 G. A. Petersson, H. Nakatsuji, M. Hada, M. Ehara, K. Toyota, 
 R. Fukuda, J. Hasegawa, M. Ishida, T. Nakajima, Y. Honda, O. Kitao, 
 H. Nakai, M. Klene, X. Li, J. E. Knox, H. P. Hratchian, J. B. Cross, 
 C. Adamo, J. Jaramillo, R. Gomperts, R. E. Stratmann, O. Yazyev, 
 A. J. Austin, R. Cammi, C. Pomelli, J. W. Ochterski, P. Y. Ayala, 
 K. Morokuma, G. A. Voth, P. Salvador, J. J. Dannenberg, 
 V. G. Zakrzewski, S. Dapprich, A. D. Daniels, M. C. Strain, 
 O. Farkas, D. K. Malick, A. D. Rabuck, K. Raghavachari, 
 J. B. Foresman, J. V. Ortiz, Q. Cui, A. G. Baboul, S. Clifford, 
 J. Cioslowski, B. B. Stefanov, G. Liu, A. Liashenko, P. Piskorz, 
 I. Komaromi, R. L. Martin, D. J. Fox, T. Keith, M. A. Al-Laham, 
 C. Y. Peng, A. Nanayakkara, M. Challacombe, P. M. W. Gill, 
 B. Johnson, W. Chen, M. W. Wong, C. Gonzalez, and J. A. Pople, 
 Gaussian, Inc., Pittsburgh PA, 2003.
 
 **********************************************
 Gaussian 03:  x86-Win32-G03RevB.05  8-Nov-2003
                  03-Aug-2017 
 **********************************************
 %chk=CH2F.chk
 %mem=6MW
 %nproc=1
 Will use up to    1 processors via shared memory.
 Default route:  MaxDisk=2000MB
 ------------------------------------
 # mp2/6-311+g(d,p) geom=connectivity
 ------------------------------------
 1/38=1,57=2/1;
 2/17=6,18=5,40=1/2;
 3/5=4,6=6,7=111,11=9,16=1,25=1,30=1/1,2,3;
 4//1;
 5/5=2,38=5/2;
 8/10=2,27=262144000/1;
 9/16=-3,27=262144000/6;
 6/7=2,8=2,9=2,10=2/1;
 99/5=1,9=1/99;
 -------------------
 Title Card Required
 -------------------
 Symbolic Z-matrix:
 Charge =  0 Multiplicity = 1
 C
 C                    1    B1
 C                    2    B2       1    A1
 C                    3    B3       2    A2       1    D1       0
 C                    4    B4       3    A3       2    D2       0
 C                    5    B5       4    A4       3    D3       0
 H                    1    B6       2    A5       3    D4       0
 H                    2    B7       1    A6       6    D5       0
 H                    4    B8       3    A7       2    D6       0
 H                    5    B9       4    A8       3    D7       0
 H                    6    B10      5    A9       4    D8       0
 C                    3    B11      2    A10      1    D9       0
 C                    12   B12      3    A11      2    D10      0
 H                    13   B13      12   A12      3    D11      0
 H                    13   B14      12   A13      3    D12      0
 O                    12   B15      3    A14      2    D13      0
 F                    13   B16      12   A15      3    D14      0
       Variables:
  B1                    1.39556                  
  B2                    1.40569                  
  B3                    1.4056                   
  B4                    1.39861                  
  B5                    1.39973                  
  B6                    1.08663                  
  B7                    1.08628                  
  B8                    1.08504                  
  B9                    1.08656                  
  B10                   1.08675                  
  B11                   1.49125                  
  B12                   1.52673                  
  B13                   1.09581                  
  B14                   1.091                    
  B15                   1.22356                  
  B16                   1.39012                  
  A1                  120.02279                  
  A2                  119.87824                  
  A3                  119.76783                  
  A4                  120.2649                   
  A5                  119.89058                  
  A6                  121.12879                  
  A7                  120.59388                  
  A8                  119.71061                  
  A9                  120.00419                  
  A10                 117.97093                  
  A11                 119.5085                   
  A12                 109.71998                  
  A13                 108.15311                  
  A14                 122.01827                  
  A15                 111.86981                  
  D1                    0.65802                  
  D2                   -1.46918                  
  D3                    1.817                    
  D4                 -179.58288                  
  D5                 -179.30823                  
  D6                  179.45529                  
  D7                 -179.34196                  
  D8                  179.29229                  
  D9                 -177.91256                  
  D10                -163.57637                  
  D11                   2.01572                  
  D12                -117.88961                  
  D13                  18.70651                  
  D14                 122.20111                  
 
                          Input orientation:                          
 ---------------------------------------------------------------------
 Center     Atomic     Atomic              Coordinates (Angstroms)
 Number     Number      Type              X           Y           Z
 ---------------------------------------------------------------------
    1          6             0        0.000000    0.000000    0.000000
    2          6             0        0.000000    0.000000    1.395563
    3          6             0        1.217080    0.000000    2.098890
    4          6             0        2.433111    0.013997    1.394057
    5          6             0        2.425367   -0.003270   -0.004426
    6          6             0        1.212631    0.003949   -0.703326
    7          1             0       -0.942058    0.006858   -0.541516
    8          1             0       -0.929755   -0.014254    1.957130
    9          1             0        3.379206    0.023032    1.925229
   10          1             0        3.366068   -0.003266   -0.548206
   11          1             0        1.211674    0.002090   -1.790079
   12          6             0        1.164124   -0.047973    3.588432
   13          6             0        2.404027    0.325027    4.397383
   14          1             0        3.209341    0.630621    3.719977
   15          1             0        2.712273   -0.550798    4.970266
   16          8             0        0.165309   -0.418134    4.190464
   17          9             0        2.153037    1.372195    5.276513
 ---------------------------------------------------------------------
                    Distance matrix (angstroms):
                    1          2          3          4          5
     1  C    0.000000
     2  C    1.395563   0.000000
     3  C    2.426236   1.405686   0.000000
     4  C    2.804215   2.433152   1.405602   0.000000
     5  C    2.425373   2.800426   2.425677   1.398611   0.000000
     6  C    1.401840   2.424010   2.802222   2.426662   1.399729
     7  H    1.086628   2.154018   3.410816   3.890792   3.410003
     8  H    2.166796   1.086280   2.151557   3.409797   3.886472
     9  H    3.889224   3.420542   2.169211   1.085044   2.152689
    10  H    3.410419   3.886986   3.409586   2.154783   1.086561
    11  H    2.161606   3.408294   3.888973   3.410391   2.159082
    12  C    3.772841   2.483175   1.491255   2.535636   3.808065
    13  C    5.022147   3.859522   2.607212   3.019528   4.414086
    14  H    4.953360   4.012537   2.644751   2.528372   3.858447
    15  H    5.688879   4.520875   3.283867   3.631280   5.012949
    16  O    4.214517   2.830836   2.378180   3.626231   4.782999
    17  F    5.861747   4.645456   3.585558   4.122695   5.463917
                    6          7          8          9         10
     6  C    0.000000
     7  H    2.160758   0.000000
     8  H    3.415871   2.498765   0.000000
     9  H    3.406422   4.975782   4.309240   0.000000
    10  H    2.159029   4.308144   4.973019   2.473609   0.000000
    11  H    1.086755   2.489477   4.315966   4.301411   2.486703
    12  C    4.292346   4.636321   2.654545   2.770897   4.686398
    13  C    5.247832   5.974130   4.145364   2.674644   5.048975
    14  H    4.893381   5.981932   4.544844   1.902404   4.317842
    15  H    5.894600   6.636630   4.757230   3.169594   5.583974
    16  O    5.022372   4.878372   2.519933   3.956646   5.733408
    17  F    6.206040   6.730024   4.737526   3.815080   6.106610
                   11         12         13         14         15
    11  H    0.000000
    12  C    5.378954   0.000000
    13  C    6.309570   1.526725   0.000000
    14  H    5.894611   2.158867   1.095809   0.000000
    15  H    6.946923   2.135196   1.090999   1.790544   0.000000
    16  O    6.085915   1.223558   2.367902   3.253824   2.666968
    17  F    7.259482   2.417529   1.390117   2.022007   2.025940
                   16         17
    16  O    0.000000
    17  F    2.887185   0.000000
 Stoichiometry    C8H7FO
 Framework group  C1[X(C8H7FO)]
 Deg. of freedom    45
 Full point group                 C1      NOp   1
 Largest Abelian subgroup         C1      NOp   1
 Largest concise Abelian subgroup C1      NOp   1
                         Standard orientation:                         
 ---------------------------------------------------------------------
 Center     Atomic     Atomic              Coordinates (Angstroms)
 Number     Number      Type              X           Y           Z
 ---------------------------------------------------------------------
    1          6             0        2.438520    0.998801    0.308332
    2          6             0        1.065313    1.213405    0.182467
    3          6             0        0.208674    0.136753   -0.105532
    4          6             0        0.736155   -1.157790   -0.252638
    5          6             0        2.115289   -1.362380   -0.141981
    6          6             0        2.966145   -0.290498    0.151883
    7          1             0        3.097953    1.831445    0.537704
    8          1             0        0.640122    2.207276    0.289421
    9          1             0        0.084508   -1.998645   -0.466269
   10          1             0        2.523152   -2.361758   -0.266504
   11          1             0        4.035834   -0.456369    0.248254
   12          6             0       -1.244272    0.425486   -0.277052
   13          6             0       -2.251261   -0.720313   -0.213740
   14          1             0       -1.729105   -1.660197   -0.002156
   15          1             0       -2.754904   -0.783960   -1.179438
   16          8             0       -1.658595    1.553084   -0.509325
   17          9             0       -3.204020   -0.518139    0.778129
 ---------------------------------------------------------------------
 Rotational constants (GHZ):      3.0649643      0.7962044      0.6686967
 Standard basis: 6-311+G(d,p) (5D, 7F)
 There are   262 symmetry adapted basis functions of A   symmetry.
 Integral buffers will be    262144 words long.
 Raffenetti 1 integral format.
 Two-electron integral symmetry is turned on.
   262 basis functions,   416 primitive gaussians,   272 cartesian basis functions
    36 alpha electrons       36 beta electrons
       nuclear repulsion energy       479.3037256116 Hartrees.
 NAtoms=   17 NActive=   17 NUniq=   17 SFac= 1.00D+00 NAtFMM=   60 Big=F
 One-electron integrals computed using PRISM.
 NBasis=   262 RedAO= T  NBF=   262
 NBsUse=   262 1.00D-06 NBFU=   262
 Harris functional with IExCor=  205 diagonalized for initial guess.
 ExpMin= 4.38D-02 ExpMax= 1.14D+04 ExpMxC= 1.72D+03 IAcc=2 IRadAn=         4 AccDes= 0.00D+00
 HarFok:  IExCor= 205 AccDes= 0.00D+00 IRadAn=         4 IDoV=1
 ScaDFX=  1.000000  1.000000  1.000000  1.000000
 Initial guess orbital symmetries:
       Occupied  (A) (A) (A) (A) (A) (A) (A) (A) (A) (A) (A) (A)
                 (A) (A) (A) (A) (A) (A) (A) (A) (A) (A) (A) (A)
                 (A) (A) (A) (A) (A) (A) (A) (A) (A) (A) (A) (A)
       Virtual   (A) (A) (A) (A) (A) (A) (A) (A) (A) (A) (A) (A)
                 (A) (A) (A) (A) (A) (A) (A) (A) (A) (A) (A) (A)
                 (A) (A) (A) (A) (A) (A) (A) (A) (A) (A) (A) (A)
                 (A) (A) (A) (A) (A) (A) (A) (A) (A) (A) (A) (A)
                 (A) (A) (A) (A) (A) (A) (A) (A) (A) (A) (A) (A)
                 (A) (A) (A) (A) (A) (A) (A) (A) (A) (A) (A) (A)
                 (A) (A) (A) (A) (A) (A) (A) (A) (A) (A) (A) (A)
                 (A) (A) (A) (A) (A) (A) (A) (A) (A) (A) (A) (A)
                 (A) (A) (A) (A) (A) (A) (A) (A) (A) (A) (A) (A)
                 (A) (A) (A) (A) (A) (A) (A) (A) (A) (A) (A) (A)
                 (A) (A) (A) (A) (A) (A) (A) (A) (A) (A) (A) (A)
                 (A) (A) (A) (A) (A) (A) (A) (A) (A) (A) (A) (A)
                 (A) (A) (A) (A) (A) (A) (A) (A) (A) (A) (A) (A)
                 (A) (A) (A) (A) (A) (A) (A) (A) (A) (A) (A) (A)
                 (A) (A) (A) (A) (A) (A) (A) (A) (A) (A) (A) (A)
                 (A) (A) (A) (A) (A) (A) (A) (A) (A) (A) (A) (A)
                 (A) (A) (A) (A) (A) (A) (A) (A) (A) (A) (A) (A)
                 (A) (A) (A) (A) (A) (A) (A) (A) (A) (A) (A) (A)
                 (A) (A) (A) (A) (A) (A) (A) (A) (A) (A)
 The electronic state of the initial guess is 1-A.
 Requested convergence on RMS density matrix=1.00D-08 within 128 cycles.
 Requested convergence on MAX density matrix=1.00D-06.
 Requested convergence on             energy=1.00D-06.
 No special actions if energy rises.
 SCF Done:  E(RHF) =  -481.427357232     A.U. after   17 cycles
             Convg  =    0.5420D-08             -V/T =  2.0014
             S**2   =   0.0000
 ExpMin= 4.38D-02 ExpMax= 1.14D+04 ExpMxC= 1.72D+03 IAcc=3 IRadAn=         5 AccDes= 0.00D+00
 HarFok:  IExCor= 205 AccDes= 0.00D+00 IRadAn=         5 IDoV=1
 ScaDFX=  1.000000  1.000000  1.000000  1.000000
 Range of M.O.s used for correlation:    11   262
 NBasis=   262 NAE=    36 NBE=    36 NFC=    10 NFV=     0
 NROrb=    252 NOA=    26 NOB=    26 NVA=   226 NVB=   226

 **** Warning!!: The largest alpha MO coefficient is  0.21871412D+03

 Disk-based method using OVN memory for 13 occupieds at a time.
 Estimated scratch disk usage=   254535670 words.
 Actual    scratch disk usage=   254186486 words.
 JobTyp=1 Pass  1:  I=   1 to  13 NPSUse=  1 ParTrn=F ParDer=F DoDerP=F.
 JobTyp=1 Pass  2:  I=  14 to  26 NPSUse=  1 ParTrn=F ParDer=F DoDerP=F.
 Spin components of T(2) and E(2):
     alpha-alpha T2 =       0.6802385117D-01 E2=     -0.1998522166D+00
     alpha-beta  T2 =       0.3578221964D+00 E2=     -0.1103703313D+01
     beta-beta   T2 =       0.6802385117D-01 E2=     -0.1998522166D+00
 ANorm=    0.1222239706D+01
 E2 =    -0.1503407747D+01 EUMP2 =    -0.48293076497863D+03

 **********************************************************************

            Population analysis using the SCF density.

 **********************************************************************

 Orbital symmetries:
       Occupied  (A) (A) (A) (A) (A) (A) (A) (A) (A) (A) (A) (A)
                 (A) (A) (A) (A) (A) (A) (A) (A) (A) (A) (A) (A)
                 (A) (A) (A) (A) (A) (A) (A) (A) (A) (A) (A) (A)
       Virtual   (A) (A) (A) (A) (A) (A) (A) (A) (A) (A) (A) (A)
                 (A) (A) (A) (A) (A) (A) (A) (A) (A) (A) (A) (A)
                 (A) (A) (A) (A) (A) (A) (A) (A) (A) (A) (A) (A)
                 (A) (A) (A) (A) (A) (A) (A) (A) (A) (A) (A) (A)
                 (A) (A) (A) (A) (A) (A) (A) (A) (A) (A) (A) (A)
                 (A) (A) (A) (A) (A) (A) (A) (A) (A) (A) (A) (A)
                 (A) (A) (A) (A) (A) (A) (A) (A) (A) (A) (A) (A)
                 (A) (A) (A) (A) (A) (A) (A) (A) (A) (A) (A) (A)
                 (A) (A) (A) (A) (A) (A) (A) (A) (A) (A) (A) (A)
                 (A) (A) (A) (A) (A) (A) (A) (A) (A) (A) (A) (A)
                 (A) (A) (A) (A) (A) (A) (A) (A) (A) (A) (A) (A)
                 (A) (A) (A) (A) (A) (A) (A) (A) (A) (A) (A) (A)
                 (A) (A) (A) (A) (A) (A) (A) (A) (A) (A) (A) (A)
                 (A) (A) (A) (A) (A) (A) (A) (A) (A) (A) (A) (A)
                 (A) (A) (A) (A) (A) (A) (A) (A) (A) (A) (A) (A)
                 (A) (A) (A) (A) (A) (A) (A) (A) (A) (A) (A) (A)
                 (A) (A) (A) (A) (A) (A) (A) (A) (A) (A) (A) (A)
                 (A) (A) (A) (A) (A) (A) (A) (A) (A) (A) (A) (A)
                 (A) (A) (A) (A) (A) (A) (A) (A) (A) (A)
 The electronic state is 1-A.
 Alpha  occ. eigenvalues --  -26.29521 -20.56380 -11.35432 -11.33377 -11.27350
 Alpha  occ. eigenvalues --  -11.26908 -11.26797 -11.26411 -11.26223 -11.25955
 Alpha  occ. eigenvalues --   -1.60191  -1.39963  -1.17840  -1.06681  -1.04076
 Alpha  occ. eigenvalues --   -1.00369  -0.88083  -0.85100  -0.78488  -0.74342
 Alpha  occ. eigenvalues --   -0.71432  -0.69923  -0.69442  -0.66032  -0.64108
 Alpha  occ. eigenvalues --   -0.62870  -0.61347  -0.58660  -0.56738  -0.54036
 Alpha  occ. eigenvalues --   -0.53038  -0.51704  -0.50368  -0.43412  -0.36195
 Alpha  occ. eigenvalues --   -0.35717
 Alpha virt. eigenvalues --    0.04974   0.05439   0.06727   0.07676   0.08384
 Alpha virt. eigenvalues --    0.09027   0.09722   0.10026   0.11371   0.11946
 Alpha virt. eigenvalues --    0.12290   0.12889   0.14020   0.14793   0.15522
 Alpha virt. eigenvalues --    0.16468   0.16886   0.17441   0.19049   0.20383
 Alpha virt. eigenvalues --    0.20555   0.21159   0.21630   0.21921   0.22882
 Alpha virt. eigenvalues --    0.24106   0.25054   0.25416   0.26045   0.27452
 Alpha virt. eigenvalues --    0.27836   0.28549   0.29022   0.30154   0.30266
 Alpha virt. eigenvalues --    0.30654   0.31557   0.32389   0.33298   0.33595
 Alpha virt. eigenvalues --    0.35365   0.35699   0.36503   0.39201   0.40682
 Alpha virt. eigenvalues --    0.41299   0.42152   0.43588   0.43720   0.44637
 Alpha virt. eigenvalues --    0.45436   0.46760   0.47045   0.48276   0.49313
 Alpha virt. eigenvalues --    0.50369   0.54297   0.57073   0.60055   0.62676
 Alpha virt. eigenvalues --    0.64396   0.67191   0.68750   0.70025   0.70785
 Alpha virt. eigenvalues --    0.71095   0.72303   0.73642   0.74451   0.76137
 Alpha virt. eigenvalues --    0.78282   0.80187   0.80871   0.81200   0.83910
 Alpha virt. eigenvalues --    0.85212   0.86541   0.87036   0.87646   0.89534
 Alpha virt. eigenvalues --    0.90334   0.90658   0.91904   0.93665   0.95130
 Alpha virt. eigenvalues --    0.98563   0.98980   1.01262   1.03114   1.05355
 Alpha virt. eigenvalues --    1.05947   1.07164   1.08533   1.09754   1.11549
 Alpha virt. eigenvalues --    1.14253   1.18127   1.21695   1.22233   1.24085
 Alpha virt. eigenvalues --    1.24881   1.29989   1.31608   1.34061   1.36713
 Alpha virt. eigenvalues --    1.41257   1.43317   1.47573   1.48258   1.51229
 Alpha virt. eigenvalues --    1.55229   1.62015   1.65122   1.67355   1.69187
 Alpha virt. eigenvalues --    1.71787   1.73414   1.74271   1.75609   1.75935
 Alpha virt. eigenvalues --    1.79859   1.81229   1.81355   1.81834   1.85529
 Alpha virt. eigenvalues --    1.88796   1.89391   1.91318   1.93506   1.96223
 Alpha virt. eigenvalues --    1.96306   2.00287   2.01620   2.02479   2.03946
 Alpha virt. eigenvalues --    2.05784   2.08390   2.15992   2.18216   2.19477
 Alpha virt. eigenvalues --    2.20484   2.21880   2.22725   2.24614   2.24888
 Alpha virt. eigenvalues --    2.26814   2.31347   2.34681   2.35672   2.36659
 Alpha virt. eigenvalues --    2.41013   2.44923   2.50484   2.51468   2.60777
 Alpha virt. eigenvalues --    2.64367   2.70968   2.71276   2.72664   2.74155
 Alpha virt. eigenvalues --    2.80588   2.83018   2.85984   2.93395   2.95766
 Alpha virt. eigenvalues --    2.97639   2.98579   3.01635   3.03205   3.03820
 Alpha virt. eigenvalues --    3.04223   3.07314   3.10182   3.15957   3.17256
 Alpha virt. eigenvalues --    3.17776   3.20856   3.21488   3.25022   3.26709
 Alpha virt. eigenvalues --    3.28046   3.33491   3.35025   3.40183   3.46185
 Alpha virt. eigenvalues --    3.57167   3.59630   3.62118   3.73628   3.73967
 Alpha virt. eigenvalues --    3.77284   3.87319   3.90009   3.91261   3.97394
 Alpha virt. eigenvalues --    4.00704   4.07976   4.13386   4.24553   4.27677
 Alpha virt. eigenvalues --    4.36814   4.39243   4.41774   4.54325   4.55236
 Alpha virt. eigenvalues --    4.57793   4.64105   4.78365   5.24684   5.30143
 Alpha virt. eigenvalues --    5.62170   5.77159   6.28269   7.00017   7.01551
 Alpha virt. eigenvalues --    7.26852  24.72762  24.92909  24.99665  25.07745
 Alpha virt. eigenvalues --   25.07983  25.18734  25.21970  25.31012  51.69568
 Alpha virt. eigenvalues --   68.78002
          Condensed to atoms (all electrons):
              1          2          3          4          5          6
     1  C    6.319744  -0.300615  -0.087818  -0.484786   0.441315   0.294751
     2  C   -0.300615  11.016861  -1.815015  -3.267135  -0.613992   0.307526
     3  C   -0.087818  -1.815015  13.254571  -1.123544  -0.338966  -1.208447
     4  C   -0.484786  -3.267135  -1.123544  12.048955  -1.409620   0.344496
     5  C    0.441315  -0.613992  -0.338966  -1.409620   7.654421   0.226682
     6  C    0.294751   0.307526  -1.208447   0.344496   0.226682   5.613976
     7  H    0.395857  -0.031333   0.015539  -0.003824  -0.010895  -0.005949
     8  H   -0.044212   0.394979  -0.010088  -0.008692  -0.004064  -0.005438
     9  H   -0.000274  -0.029163  -0.005063   0.393739  -0.022051  -0.018602
    10  H   -0.012580  -0.003645   0.008582  -0.038850   0.399579   0.005115
    11  H    0.012754  -0.034502   0.026737  -0.044152   0.009273   0.398087
    12  C   -0.201323   0.407688  -4.176317   0.564345   0.305559   0.227855
    13  C   -0.110042  -0.408104   0.236777   0.224958  -0.322245  -0.031870
    14  H    0.006013  -0.029419  -0.009858   0.006527   0.033916  -0.006000
    15  H    0.002133   0.039479   0.080308  -0.080605  -0.009687  -0.000569
    16  O    0.028090   0.040709  -0.031098  -0.118569   0.008021  -0.010539
    17  F   -0.000350   0.030550   0.021245  -0.081009  -0.010525  -0.000644
              7          8          9         10         11         12
     1  C    0.395857  -0.044212  -0.000274  -0.012580   0.012754  -0.201323
     2  C   -0.031333   0.394979  -0.029163  -0.003645  -0.034502   0.407688
     3  C    0.015539  -0.010088  -0.005063   0.008582   0.026737  -4.176317
     4  C   -0.003824  -0.008692   0.393739  -0.038850  -0.044152   0.564345
     5  C   -0.010895  -0.004064  -0.022051   0.399579   0.009273   0.305559
     6  C   -0.005949  -0.005438  -0.018602   0.005115   0.398087   0.227855
     7  H    0.491496  -0.003668   0.000032  -0.000092  -0.004413   0.008993
     8  H   -0.003668   0.453448  -0.000042   0.000022  -0.000072   0.048969
     9  H    0.000032  -0.000042   0.507472  -0.004399  -0.000124   0.041619
    10  H   -0.000092   0.000022  -0.004399   0.495539  -0.004440   0.010106
    11  H   -0.004413  -0.000072  -0.000124  -0.004440   0.490880   0.002953
    12  C    0.008993   0.048969   0.041619   0.010106   0.002953   9.736504
    13  C    0.000007   0.004347   0.001712   0.000412  -0.000256  -1.093665
    14  H   -0.000001   0.000000   0.000529   0.000007   0.000002  -0.080484
    15  H    0.000000  -0.000012  -0.000318  -0.000005   0.000000  -0.037173
    16  O    0.000059   0.001523  -0.000119   0.000007   0.000007   0.296832
    17  F   -0.000001   0.000011   0.000475  -0.000001   0.000000  -0.095254
             13         14         15         16         17
     1  C   -0.110042   0.006013   0.002133   0.028090  -0.000350
     2  C   -0.408104  -0.029419   0.039479   0.040709   0.030550
     3  C    0.236777  -0.009858   0.080308  -0.031098   0.021245
     4  C    0.224958   0.006527  -0.080605  -0.118569  -0.081009
     5  C   -0.322245   0.033916  -0.009687   0.008021  -0.010525
     6  C   -0.031870  -0.006000  -0.000569  -0.010539  -0.000644
     7  H    0.000007  -0.000001   0.000000   0.000059  -0.000001
     8  H    0.004347   0.000000  -0.000012   0.001523   0.000011
     9  H    0.001712   0.000529  -0.000318  -0.000119   0.000475
    10  H    0.000412   0.000007  -0.000005   0.000007  -0.000001
    11  H   -0.000256   0.000002   0.000000   0.000007   0.000000
    12  C   -1.093665  -0.080484  -0.037173   0.296832  -0.095254
    13  C    6.792005   0.440823   0.396250  -0.038496   0.264233
    14  H    0.440823   0.565576  -0.030148   0.011235  -0.036887
    15  H    0.396250  -0.030148   0.509169  -0.010300  -0.027944
    16  O   -0.038496   0.011235  -0.010300   8.134786   0.012148
    17  F    0.264233  -0.036887  -0.027944   0.012148   9.130410
 Mulliken atomic charges:
              1
     1  C   -0.258656
     2  C    0.295132
     3  C    1.162454
     4  C   -0.922235
     5  C   -0.336719
     6  C   -0.130430
     7  H    0.148193
     8  H    0.172988
     9  H    0.134576
    10  H    0.144644
    11  H    0.147267
    12  C    0.032795
    13  C   -0.356846
    14  H    0.128168
    15  H    0.169422
    16  O   -0.324295
    17  F   -0.206458
 Sum of Mulliken charges=   0.00000
 Atomic charges with hydrogens summed into heavy atoms:
              1
     1  C   -0.110464
     2  C    0.468120
     3  C    1.162454
     4  C   -0.787659
     5  C   -0.192075
     6  C    0.016837
     7  H    0.000000
     8  H    0.000000
     9  H    0.000000
    10  H    0.000000
    11  H    0.000000
    12  C    0.032795
    13  C   -0.059255
    14  H    0.000000
    15  H    0.000000
    16  O   -0.324295
    17  F   -0.206458
 Sum of Mulliken charges=   0.00000
 Electronic spatial extent (au):  <R**2>=  1620.3617
 Charge=     0.0000 electrons
 Dipole moment (field-independent basis, Debye):
    X=     3.8464    Y=    -2.9711    Z=    -0.7943  Tot=     4.9248
 Quadrupole moment (field-independent basis, Debye-Ang):
   XX=   -60.1931   YY=   -55.8979   ZZ=   -61.6598
   XY=     5.6252   XZ=     4.8505   YZ=     4.2466
 Traceless Quadrupole moment (field-independent basis, Debye-Ang):
   XX=    -0.9428   YY=     3.3524   ZZ=    -2.4095
   XY=     5.6252   XZ=     4.8505   YZ=     4.2466
 Octapole moment (field-independent basis, Debye-Ang**2):
  XXX=    28.3557  YYY=    -9.7772  ZZZ=     1.7109  XYY=     4.4493
  XXY=    -8.8103  XXZ=    -8.2346  XZZ=   -17.2571  YZZ=     0.2599
  YYZ=     4.0158  XYZ=    -3.3397
 Hexadecapole moment (field-independent basis, Debye-Ang**3):
 XXXX= -1489.4545 YYYY=  -414.4435 ZZZZ=  -114.8952 XXXY=    10.0004
 XXXZ=    48.8713 YYYX=    23.0967 YYYZ=    10.0119 ZZZX=   -11.4051
 ZZZY=    -4.9704 XXYY=  -315.0431 XXZZ=  -289.7481 YYZZ=   -98.3381
 XXYZ=    20.1711 YYXZ=    -6.9303 ZZXY=     5.3132
 N-N= 4.793037256116D+02 E-N=-2.088722396118D+03  KE= 4.807504177653D+02
 1|1|UNPC-UNK|SP|RMP2-FC|6-311+G(d,p)|C8H7F1O1|PCUSER|03-Aug-2017|0||# 
 MP2/6-311+G(D,P) GEOM=CONNECTIVITY||Title Card Required||0,1|C|C,1,1.3
 9556268|C,2,1.40568598,1,120.02279233|C,3,1.40560202,2,119.87823613,1,
 0.65802085,0|C,4,1.39861123,3,119.76782685,2,-1.46918199,0|C,5,1.39972
 925,4,120.26489517,3,1.81700468,0|H,1,1.08662792,2,119.89057661,3,-179
 .58287899,0|H,2,1.08628034,1,121.1287868,6,-179.3082317,0|H,4,1.085043
 75,3,120.59388387,2,179.45528965,0|H,5,1.08656093,4,119.71061231,3,-17
 9.34196181,0|H,6,1.08675481,5,120.0041944,4,179.29229459,0|C,3,1.49125
 451,2,117.97092773,1,-177.91255823,0|C,12,1.52672507,3,119.50850487,2,
 -163.57636581,0|H,13,1.09580871,12,109.71998443,3,2.01572084,0|H,13,1.
 09099932,12,108.15310582,3,-117.88960938,0|O,12,1.22355759,3,122.01827
 182,2,18.70650639,0|F,13,1.39011742,12,111.86981452,3,122.20111134,0||
 Version=x86-Win32-G03RevB.05|State=1-A|HF=-481.4273572|MP2=-482.930765
 |RMSD=5.420e-009|PG=C01 [X(C8H7F1O1)]||@


 IT CANNOT BE MY BEAUTY, FOR I HAVE NONE; AND IT CANNOT BE MY WIT,
 FOR HE HAS NOT ENOUGH TO KNOW THAT I HAVE ANY.
 -- CATHARINE SEDLEY, PUZZLED ABOUT WHY SHE WAS MISTRESS TO JAMES II
 Job cpu time:  0 days  0 hours  6 minutes 22.0 seconds.
 File lengths (MBytes):  RWF=   1986 Int=      0 D2E=      0 Chk=     17 Scr=      1
 Normal termination of Gaussian 03 at Thu Aug 03 15:02:27 2017.
