# Supplementary material for: Conformational preferences of α-fluoroketones may influence their reactivity
Source: Beilstein J Org Chem. 2017 Dec 29;13:2915–21. doi: 10.3762/bjoc.13.284 (PMC5753061; doi:10.3762/bjoc.13.284)
Supplement: File 2 — Details of computational conformational analysis. [file Beilstein_J_Org_Chem-13-2915-s002.zip › Computation/CH2F60_EtOH.out]

 Entering Link 1 = C:\G03W\l1.exe PID=      2856.
  
 Copyright (c) 1988,1990,1992,1993,1995,1998,2003, Gaussian, Inc.
                  All Rights Reserved.
  
 This is the Gaussian(R) 03 program.  It is based on the
 the Gaussian(R) 98 system (copyright 1998, Gaussian, Inc.),
 the Gaussian(R) 94 system (copyright 1995, Gaussian, Inc.),
 the Gaussian 92(TM) system (copyright 1992, Gaussian, Inc.),
 the Gaussian 90(TM) system (copyright 1990, Gaussian, Inc.),
 the Gaussian 88(TM) system (copyright 1988, Gaussian, Inc.),
 the Gaussian 86(TM) system (copyright 1986, Carnegie Mellon
 University), and the Gaussian 82(TM) system (copyright 1983,
 Carnegie Mellon University). Gaussian is a federally registered
 trademark of Gaussian, Inc.
  
 This software contains proprietary and confidential information,
 including trade secrets, belonging to Gaussian, Inc.
  
 This software is provided under written license and may be
 used, copied, transmitted, or stored only in accord with that
 written license.
  
 The following legend is applicable only to US Government
 contracts under DFARS:
  
                    RESTRICTED RIGHTS LEGEND
  
 Use, duplication or disclosure by the US Government is subject
 to restrictions as set forth in subparagraph (c)(1)(ii) of the
 Rights in Technical Data and Computer Software clause at DFARS
 252.227-7013.
  
 Gaussian, Inc.
 Carnegie Office Park, Building 6, Pittsburgh, PA 15106 USA
  
 The following legend is applicable only to US Government
 contracts under FAR:
  
                    RESTRICTED RIGHTS LEGEND
  
 Use, reproduction and disclosure by the US Government is subject
 to restrictions as set forth in subparagraph (c) of the
 Commercial Computer Software - Restricted Rights clause at FAR
 52.227-19.
  
 Gaussian, Inc.
 Carnegie Office Park, Building 6, Pittsburgh, PA 15106 USA
  
  
 ---------------------------------------------------------------
 Warning -- This program may not be used in any manner that
 competes with the business of Gaussian, Inc. or will provide
 assistance to any competitor of Gaussian, Inc.  The licensee
 of this program is prohibited from giving any competitor of
 Gaussian, Inc. access to this program.  By using this program,
 the user acknowledges that Gaussian, Inc. is engaged in the
 business of creating and licensing software in the field of
 computational chemistry and represents and warrants to the
 licensee that it is not a competitor of Gaussian, Inc. and that
 it will not use this program in any manner prohibited above.
 ---------------------------------------------------------------
  

 Cite this work as:
 Gaussian 03, Revision B.05,
 M. J. Frisch, G. W. Trucks, H. B. Schlegel, G. E. Scuseria, 
 M. A. Robb, J. R. Cheeseman, J. A. Montgomery, Jr., T. Vreven, 
 K. N. Kudin, J. C. Burant, J. M. Millam, S. S. Iyengar, J. Tomasi, 
 V. Barone, B. Mennucci, M. Cossi, G. Scalmani, N. Rega, 
 G. A. Petersson, H. Nakatsuji, M. Hada, M. Ehara, K. Toyota, 
 R. Fukuda, J. Hasegawa, M. Ishida, T. Nakajima, Y. Honda, O. Kitao, 
 H. Nakai, M. Klene, X. Li, J. E. Knox, H. P. Hratchian, J. B. Cross, 
 C. Adamo, J. Jaramillo, R. Gomperts, R. E. Stratmann, O. Yazyev, 
 A. J. Austin, R. Cammi, C. Pomelli, J. W. Ochterski, P. Y. Ayala, 
 K. Morokuma, G. A. Voth, P. Salvador, J. J. Dannenberg, 
 V. G. Zakrzewski, S. Dapprich, A. D. Daniels, M. C. Strain, 
 O. Farkas, D. K. Malick, A. D. Rabuck, K. Raghavachari, 
 J. B. Foresman, J. V. Ortiz, Q. Cui, A. G. Baboul, S. Clifford, 
 J. Cioslowski, B. B. Stefanov, G. Liu, A. Liashenko, P. Piskorz, 
 I. Komaromi, R. L. Martin, D. J. Fox, T. Keith, M. A. Al-Laham, 
 C. Y. Peng, A. Nanayakkara, M. Challacombe, P. M. W. Gill, 
 B. Johnson, W. Chen, M. W. Wong, C. Gonzalez, and J. A. Pople, 
 Gaussian, Inc., Pittsburgh PA, 2003.
 
 **********************************************
 Gaussian 03:  x86-Win32-G03RevB.05  8-Nov-2003
                  15-Oct-2017 
 **********************************************
 %chk=CH2F.chk
 %mem=6MW
 %nproc=1
 Will use up to    1 processors via shared memory.
 Default route:  MaxDisk=2000MB
 -----------------------------------------------------------
 # mp2/6-311+g(d,p) scrf=(solvent=ethanol) geom=connectivity
 -----------------------------------------------------------
 1/38=1,57=2/1;
 2/17=6,18=5,40=1/2;
 3/5=4,6=6,7=111,11=9,16=1,25=1,30=1,70=2201,72=4/1,2,3;
 4//1;
 5/5=2,38=5,53=4/2;
 8/10=2,27=262144000/1;
 9/16=-3,27=262144000/6;
 6/7=2,8=2,9=2,10=2/1;
 99/5=1,9=1/99;
 -------------------
 Title Card Required
 -------------------
 Symbolic Z-matrix:
 Charge =  0 Multiplicity = 1
 C
 C                    1    B1
 C                    2    B2       1    A1
 C                    3    B3       2    A2       1    D1       0
 C                    4    B4       3    A3       2    D2       0
 C                    5    B5       4    A4       3    D3       0
 H                    1    B6       2    A5       3    D4       0
 H                    2    B7       1    A6       6    D5       0
 H                    4    B8       3    A7       2    D6       0
 H                    5    B9       4    A8       3    D7       0
 H                    6    B10      5    A9       4    D8       0
 C                    3    B11      2    A10      1    D9       0
 C                    12   B12      3    A11      2    D10      0
 H                    13   B13      12   A12      3    D11      0
 H                    13   B14      12   A13      3    D12      0
 O                    12   B15      3    A14      2    D13      0
 F                    13   B16      12   A15      3    D14      0
       Variables:
  B1                    1.39556                  
  B2                    1.40569                  
  B3                    1.4056                   
  B4                    1.39861                  
  B5                    1.39973                  
  B6                    1.08663                  
  B7                    1.08628                  
  B8                    1.08504                  
  B9                    1.08656                  
  B10                   1.08675                  
  B11                   1.49125                  
  B12                   1.52673                  
  B13                   1.09581                  
  B14                   1.091                    
  B15                   1.22356                  
  B16                   1.39012                  
  A1                  120.02279                  
  A2                  119.87824                  
  A3                  119.76783                  
  A4                  120.2649                   
  A5                  119.89058                  
  A6                  121.12879                  
  A7                  120.59388                  
  A8                  119.71061                  
  A9                  120.00419                  
  A10                 117.97093                  
  A11                 119.5085                   
  A12                 109.71998                  
  A13                 108.15311                  
  A14                 122.01827                  
  A15                 111.86981                  
  D1                    0.65802                  
  D2                   -1.46918                  
  D3                    1.817                    
  D4                 -179.58288                  
  D5                 -179.30823                  
  D6                  179.45529                  
  D7                 -179.34196                  
  D8                  179.29229                  
  D9                 -177.91256                  
  D10                -163.57637                  
  D11                   2.01572                  
  D12                -117.88961                  
  D13                  18.70651                  
  D14                 122.20111                  
 
                          Input orientation:                          
 ---------------------------------------------------------------------
 Center     Atomic     Atomic              Coordinates (Angstroms)
 Number     Number      Type              X           Y           Z
 ---------------------------------------------------------------------
    1          6             0        0.000000    0.000000    0.000000
    2          6             0        0.000000    0.000000    1.395563
    3          6             0        1.217080    0.000000    2.098890
    4          6             0        2.433111    0.013997    1.394057
    5          6             0        2.425367   -0.003270   -0.004426
    6          6             0        1.212631    0.003949   -0.703326
    7          1             0       -0.942058    0.006858   -0.541516
    8          1             0       -0.929755   -0.014254    1.957130
    9          1             0        3.379206    0.023032    1.925229
   10          1             0        3.366068   -0.003266   -0.548206
   11          1             0        1.211674    0.002090   -1.790079
   12          6             0        1.164124   -0.047973    3.588432
   13          6             0        2.404027    0.325027    4.397383
   14          1             0        3.209341    0.630621    3.719977
   15          1             0        2.712273   -0.550798    4.970266
   16          8             0        0.165309   -0.418134    4.190464
   17          9             0        2.153037    1.372195    5.276513
 ---------------------------------------------------------------------
                    Distance matrix (angstroms):
                    1          2          3          4          5
     1  C    0.000000
     2  C    1.395563   0.000000
     3  C    2.426236   1.405686   0.000000
     4  C    2.804215   2.433152   1.405602   0.000000
     5  C    2.425373   2.800426   2.425677   1.398611   0.000000
     6  C    1.401840   2.424010   2.802222   2.426662   1.399729
     7  H    1.086628   2.154018   3.410816   3.890792   3.410003
     8  H    2.166796   1.086280   2.151557   3.409797   3.886472
     9  H    3.889224   3.420542   2.169211   1.085044   2.152689
    10  H    3.410419   3.886986   3.409586   2.154783   1.086561
    11  H    2.161606   3.408294   3.888973   3.410391   2.159082
    12  C    3.772841   2.483175   1.491255   2.535636   3.808065
    13  C    5.022147   3.859522   2.607212   3.019528   4.414086
    14  H    4.953360   4.012537   2.644751   2.528372   3.858447
    15  H    5.688879   4.520875   3.283867   3.631280   5.012949
    16  O    4.214517   2.830836   2.378180   3.626231   4.782999
    17  F    5.861747   4.645456   3.585558   4.122695   5.463917
                    6          7          8          9         10
     6  C    0.000000
     7  H    2.160758   0.000000
     8  H    3.415871   2.498765   0.000000
     9  H    3.406422   4.975782   4.309240   0.000000
    10  H    2.159029   4.308144   4.973019   2.473609   0.000000
    11  H    1.086755   2.489477   4.315966   4.301411   2.486703
    12  C    4.292346   4.636321   2.654545   2.770897   4.686398
    13  C    5.247832   5.974130   4.145364   2.674644   5.048975
    14  H    4.893381   5.981932   4.544844   1.902404   4.317842
    15  H    5.894600   6.636630   4.757230   3.169594   5.583974
    16  O    5.022372   4.878372   2.519933   3.956646   5.733408
    17  F    6.206040   6.730024   4.737526   3.815080   6.106610
                   11         12         13         14         15
    11  H    0.000000
    12  C    5.378954   0.000000
    13  C    6.309570   1.526725   0.000000
    14  H    5.894611   2.158867   1.095809   0.000000
    15  H    6.946923   2.135196   1.090999   1.790544   0.000000
    16  O    6.085915   1.223558   2.367902   3.253824   2.666968
    17  F    7.259482   2.417529   1.390117   2.022007   2.025940
                   16         17
    16  O    0.000000
    17  F    2.887185   0.000000
 Stoichiometry    C8H7FO
 Framework group  C1[X(C8H7FO)]
 Deg. of freedom    45
 Full point group                 C1      NOp   1
 Largest Abelian subgroup         C1      NOp   1
 Largest concise Abelian subgroup C1      NOp   1
                         Standard orientation:                         
 ---------------------------------------------------------------------
 Center     Atomic     Atomic              Coordinates (Angstroms)
 Number     Number      Type              X           Y           Z
 ---------------------------------------------------------------------
    1          6             0        2.438520    0.998801    0.308332
    2          6             0        1.065313    1.213405    0.182467
    3          6             0        0.208674    0.136753   -0.105532
    4          6             0        0.736155   -1.157790   -0.252638
    5          6             0        2.115289   -1.362380   -0.141981
    6          6             0        2.966145   -0.290498    0.151883
    7          1             0        3.097953    1.831445    0.537704
    8          1             0        0.640122    2.207276    0.289421
    9          1             0        0.084508   -1.998645   -0.466269
   10          1             0        2.523152   -2.361758   -0.266504
   11          1             0        4.035834   -0.456369    0.248254
   12          6             0       -1.244272    0.425486   -0.277052
   13          6             0       -2.251261   -0.720313   -0.213740
   14          1             0       -1.729105   -1.660197   -0.002156
   15          1             0       -2.754904   -0.783960   -1.179438
   16          8             0       -1.658595    1.553084   -0.509325
   17          9             0       -3.204020   -0.518139    0.778129
 ---------------------------------------------------------------------
 Rotational constants (GHZ):      3.0649643      0.7962044      0.6686967
 Standard basis: 6-311+G(d,p) (5D, 7F)
 There are   262 symmetry adapted basis functions of A   symmetry.
 Integral buffers will be    262144 words long.
 Raffenetti 1 integral format.
 Two-electron integral symmetry is turned on.
   262 basis functions,   416 primitive gaussians,   272 cartesian basis functions
    36 alpha electrons       36 beta electrons
       nuclear repulsion energy       479.3037256116 Hartrees.
 NAtoms=   17 NActive=   17 NUniq=   17 SFac= 1.00D+00 NAtFMM=   60 Big=F
 ------------------------------------------------------------------------------
 United Atom Topological Model (UA0  parameters set).
  Nord Group  Hybr  Charge Alpha Radius          Bonded to
    1   CH    *     0.00   1.00  2.125   C2   [s]  C6   [s]
    2   CH    *     0.00   1.00  2.125   C1   [s]  C3   [s]
    3   C     *     0.00   1.00  1.925   C2   [s]  C4   [s]  C12  [s]
    4   CH    *     0.00   1.00  2.125   C3   [s]  C5   [s]
    5   CH    *     0.00   1.00  2.125   C4   [s]  C6   [s]
    6   CH    *     0.00   1.00  2.125   C1   [s]  C5   [s]
   12   C     *     0.00   1.00  1.925   C3   [s]  C13  [s]  O16  [d]
   13   CH2   *     0.00   1.00  2.325   C12  [s]  F17  [s]
   16   O     *     0.00   1.00  1.750   C12  [d]
   17   F     *     0.00   1.00  1.682   C13  [s]
 ------------------------------------------------------------------------------
 Polarizable Continuum Model (PCM)
 =================================
 Model                : PCM.
 Atomic radii         : UA0 (Simple United Atom Topological Model).
 Polarization charges : Total charges.
 Charge compensation  : None.
 Solution method      : Matrix inversion.
 Cavity               : GePol (RMin=0.200 OFac=0.890).
                        Default sphere list used, NSphG=   10.
                        Tesserae with average area of 0.200 Ang**2.
 Solvent              : Ethanol, Eps=  24.550000.
 ------------------------------------------------------------------------------
 One-electron integrals computed using PRISM.
 NBasis=   262 RedAO= T  NBF=   262
 NBsUse=   262 1.00D-06 NBFU=   262
 Harris functional with IExCor=  205 diagonalized for initial guess.
 ExpMin= 4.38D-02 ExpMax= 1.14D+04 ExpMxC= 1.72D+03 IAcc=2 IRadAn=         4 AccDes= 0.00D+00
 HarFok:  IExCor= 205 AccDes= 0.00D+00 IRadAn=         4 IDoV=1
 ScaDFX=  1.000000  1.000000  1.000000  1.000000
 Initial guess orbital symmetries:
       Occupied  (A) (A) (A) (A) (A) (A) (A) (A) (A) (A) (A) (A)
                 (A) (A) (A) (A) (A) (A) (A) (A) (A) (A) (A) (A)
                 (A) (A) (A) (A) (A) (A) (A) (A) (A) (A) (A) (A)
       Virtual   (A) (A) (A) (A) (A) (A) (A) (A) (A) (A) (A) (A)
                 (A) (A) (A) (A) (A) (A) (A) (A) (A) (A) (A) (A)
                 (A) (A) (A) (A) (A) (A) (A) (A) (A) (A) (A) (A)
                 (A) (A) (A) (A) (A) (A) (A) (A) (A) (A) (A) (A)
                 (A) (A) (A) (A) (A) (A) (A) (A) (A) (A) (A) (A)
                 (A) (A) (A) (A) (A) (A) (A) (A) (A) (A) (A) (A)
                 (A) (A) (A) (A) (A) (A) (A) (A) (A) (A) (A) (A)
                 (A) (A) (A) (A) (A) (A) (A) (A) (A) (A) (A) (A)
                 (A) (A) (A) (A) (A) (A) (A) (A) (A) (A) (A) (A)
                 (A) (A) (A) (A) (A) (A) (A) (A) (A) (A) (A) (A)
                 (A) (A) (A) (A) (A) (A) (A) (A) (A) (A) (A) (A)
                 (A) (A) (A) (A) (A) (A) (A) (A) (A) (A) (A) (A)
                 (A) (A) (A) (A) (A) (A) (A) (A) (A) (A) (A) (A)
                 (A) (A) (A) (A) (A) (A) (A) (A) (A) (A) (A) (A)
                 (A) (A) (A) (A) (A) (A) (A) (A) (A) (A) (A) (A)
                 (A) (A) (A) (A) (A) (A) (A) (A) (A) (A) (A) (A)
                 (A) (A) (A) (A) (A) (A) (A) (A) (A) (A) (A) (A)
                 (A) (A) (A) (A) (A) (A) (A) (A) (A) (A) (A) (A)
                 (A) (A) (A) (A) (A) (A) (A) (A) (A) (A)
 The electronic state of the initial guess is 1-A.
 Requested convergence on RMS density matrix=1.00D-08 within 128 cycles.
 Requested convergence on MAX density matrix=1.00D-06.
 Requested convergence on             energy=1.00D-06.
 No special actions if energy rises.
 Error on total polarization charges =  0.01896
 SCF Done:  E(RHF) =  -481.445081824     A.U. after   16 cycles
             Convg  =    0.5302D-08             -V/T =  2.0014
             S**2   =   0.0000
 --------------------------------------------------------------------
 Variational PCM results
 =======================
 <psi(f)|   H    |psi(f)>                     (a.u.) =    -481.424013
 <psi(f)|H+V(f)/2|psi(f)>                     (a.u.) =    -481.445082
 Total free energy in solution:
  with all non electrostatic terms            (a.u.) =    -481.440882
 --------------------------------------------------------------------
 (Polarized solute)-Solvent               (kcal/mol) =     -13.22
 --------------------------------------------------------------------
 Cavitation energy                        (kcal/mol) =      14.96
 Dispersion energy                        (kcal/mol) =     -13.29
 Repulsion energy                         (kcal/mol) =       0.97
 Total non electrostatic                  (kcal/mol) =       2.64
 --------------------------------------------------------------------
 Partition over spheres:
 Sphere  on Atom  Surface  Charge   GEl     GCav    GDR
    1      C1      17.33  -0.035   -0.89    1.71   -1.57
    2      C2      13.68  -0.024   -0.40    1.68   -1.43
    3      C3       0.83   0.001    0.00    0.25   -0.07
    4      C4      10.98  -0.018   -0.63    1.49   -1.17
    5      C5      17.31  -0.036   -1.04    1.71   -1.58
    6      C6      17.36  -0.046   -1.10    1.72   -1.55
    7      C12      1.48  -0.011   -0.02    0.34   -0.13
    8      C13     27.74  -0.127   -1.33    2.86   -2.20
    9      O16     14.66   0.179   -3.87    1.76   -1.39
   10      F17     12.95   0.108   -1.61    1.43   -1.22
 Added spheres:    39.35  -0.007   -2.32    0.00    0.00
 --------------------------------------------------------------------
 After PCM corrections, the SCF energy is  -481.445081824     a.u.
 --------------------------------------------------------------------
 ExpMin= 4.38D-02 ExpMax= 1.14D+04 ExpMxC= 1.72D+03 IAcc=3 IRadAn=         5 AccDes= 0.00D+00
 HarFok:  IExCor= 205 AccDes= 0.00D+00 IRadAn=         5 IDoV=1
 ScaDFX=  1.000000  1.000000  1.000000  1.000000
 Range of M.O.s used for correlation:    11   262
 NBasis=   262 NAE=    36 NBE=    36 NFC=    10 NFV=     0
 NROrb=    252 NOA=    26 NOB=    26 NVA=   226 NVB=   226

 **** Warning!!: The largest alpha MO coefficient is  0.14923322D+03

 Disk-based method using OVN memory for 13 occupieds at a time.
 Estimated scratch disk usage=   254535670 words.
 Actual    scratch disk usage=   254186486 words.
 JobTyp=1 Pass  1:  I=   1 to  13 NPSUse=  1 ParTrn=F ParDer=F DoDerP=F.
 JobTyp=1 Pass  2:  I=  14 to  26 NPSUse=  1 ParTrn=F ParDer=F DoDerP=F.
 Spin components of T(2) and E(2):
     alpha-alpha T2 =       0.6764266598D-01 E2=     -0.1993256536D+00
     alpha-beta  T2 =       0.3551402833D+00 E2=     -0.1099899057D+01
     beta-beta   T2 =       0.6764266598D-01 E2=     -0.1993256536D+00
 ANorm=    0.1220829888D+01
 E2 =    -0.1498550364D+01 EUMP2 =    -0.48294363218777D+03

 **********************************************************************

            Population analysis using the SCF density.

 **********************************************************************

 Orbital symmetries:
       Occupied  (A) (A) (A) (A) (A) (A) (A) (A) (A) (A) (A) (A)
                 (A) (A) (A) (A) (A) (A) (A) (A) (A) (A) (A) (A)
                 (A) (A) (A) (A) (A) (A) (A) (A) (A) (A) (A) (A)
       Virtual   (A) (A) (A) (A) (A) (A) (A) (A) (A) (A) (A) (A)
                 (A) (A) (A) (A) (A) (A) (A) (A) (A) (A) (A) (A)
                 (A) (A) (A) (A) (A) (A) (A) (A) (A) (A) (A) (A)
                 (A) (A) (A) (A) (A) (A) (A) (A) (A) (A) (A) (A)
                 (A) (A) (A) (A) (A) (A) (A) (A) (A) (A) (A) (A)
                 (A) (A) (A) (A) (A) (A) (A) (A) (A) (A) (A) (A)
                 (A) (A) (A) (A) (A) (A) (A) (A) (A) (A) (A) (A)
                 (A) (A) (A) (A) (A) (A) (A) (A) (A) (A) (A) (A)
                 (A) (A) (A) (A) (A) (A) (A) (A) (A) (A) (A) (A)
                 (A) (A) (A) (A) (A) (A) (A) (A) (A) (A) (A) (A)
                 (A) (A) (A) (A) (A) (A) (A) (A) (A) (A) (A) (A)
                 (A) (A) (A) (A) (A) (A) (A) (A) (A) (A) (A) (A)
                 (A) (A) (A) (A) (A) (A) (A) (A) (A) (A) (A) (A)
                 (A) (A) (A) (A) (A) (A) (A) (A) (A) (A) (A) (A)
                 (A) (A) (A) (A) (A) (A) (A) (A) (A) (A) (A) (A)
                 (A) (A) (A) (A) (A) (A) (A) (A) (A) (A) (A) (A)
                 (A) (A) (A) (A) (A) (A) (A) (A) (A) (A) (A) (A)
                 (A) (A) (A) (A) (A) (A) (A) (A) (A) (A) (A) (A)
                 (A) (A) (A) (A) (A) (A) (A) (A) (A) (A)
 The electronic state is 1-A.
 Alpha  occ. eigenvalues --  -26.30685 -20.57070 -11.36244 -11.33133 -11.26298
 Alpha  occ. eigenvalues --  -11.26176 -11.25666 -11.25603 -11.24840 -11.24752
 Alpha  occ. eigenvalues --   -1.61428  -1.40975  -1.16999  -1.06109  -1.03080
 Alpha  occ. eigenvalues --   -1.00179  -0.87508  -0.84069  -0.78306  -0.74252
 Alpha  occ. eigenvalues --   -0.72095  -0.70439  -0.69433  -0.65913  -0.63711
 Alpha  occ. eigenvalues --   -0.62095  -0.60157  -0.59285  -0.57139  -0.53341
 Alpha  occ. eigenvalues --   -0.52614  -0.50534  -0.50391  -0.44019  -0.35463
 Alpha  occ. eigenvalues --   -0.34952
 Alpha virt. eigenvalues --    0.05048   0.06780   0.07997   0.08329   0.09152
 Alpha virt. eigenvalues --    0.09887   0.09996   0.10215   0.11926   0.12383
 Alpha virt. eigenvalues --    0.12655   0.12995   0.14249   0.15163   0.15931
 Alpha virt. eigenvalues --    0.16539   0.17063   0.17473   0.19540   0.20669
 Alpha virt. eigenvalues --    0.21251   0.21729   0.22294   0.22721   0.23303
 Alpha virt. eigenvalues --    0.24512   0.25339   0.26402   0.27101   0.28057
 Alpha virt. eigenvalues --    0.28620   0.29256   0.29783   0.30615   0.31104
 Alpha virt. eigenvalues --    0.31781   0.32426   0.33019   0.33990   0.34338
 Alpha virt. eigenvalues --    0.36044   0.36507   0.36743   0.38243   0.39443
 Alpha virt. eigenvalues --    0.40704   0.41485   0.42731   0.43397   0.44383
 Alpha virt. eigenvalues --    0.45206   0.46412   0.47244   0.48289   0.48853
 Alpha virt. eigenvalues --    0.51221   0.54303   0.56096   0.60458   0.63404
 Alpha virt. eigenvalues --    0.64898   0.68316   0.69693   0.70855   0.71539
 Alpha virt. eigenvalues --    0.71945   0.73209   0.74200   0.75074   0.76590
 Alpha virt. eigenvalues --    0.78727   0.80768   0.81493   0.81826   0.84249
 Alpha virt. eigenvalues --    0.85597   0.87187   0.87455   0.88330   0.89999
 Alpha virt. eigenvalues --    0.91412   0.91883   0.92960   0.94392   0.96288
 Alpha virt. eigenvalues --    0.99681   1.00142   1.02144   1.03139   1.05666
 Alpha virt. eigenvalues --    1.06479   1.07899   1.09251   1.10088   1.12175
 Alpha virt. eigenvalues --    1.15189   1.18653   1.22522   1.23133   1.24902
 Alpha virt. eigenvalues --    1.25352   1.30815   1.31904   1.34903   1.37734
 Alpha virt. eigenvalues --    1.40325   1.41497   1.46977   1.48316   1.50930
 Alpha virt. eigenvalues --    1.55382   1.62522   1.63567   1.66502   1.68309
 Alpha virt. eigenvalues --    1.72489   1.73908   1.75014   1.76254   1.76638
 Alpha virt. eigenvalues --    1.80454   1.81761   1.82542   1.82814   1.86090
 Alpha virt. eigenvalues --    1.89922   1.90665   1.92228   1.94104   1.96330
 Alpha virt. eigenvalues --    1.97189   2.01279   2.01779   2.03211   2.05284
 Alpha virt. eigenvalues --    2.06679   2.09507   2.16573   2.18990   2.20254
 Alpha virt. eigenvalues --    2.21451   2.22892   2.23624   2.25458   2.25764
 Alpha virt. eigenvalues --    2.27095   2.32236   2.35671   2.36743   2.37229
 Alpha virt. eigenvalues --    2.41023   2.45500   2.50866   2.52063   2.61717
 Alpha virt. eigenvalues --    2.65237   2.72300   2.72465   2.74226   2.75414
 Alpha virt. eigenvalues --    2.81334   2.83864   2.86469   2.94689   2.97032
 Alpha virt. eigenvalues --    2.99026   3.00212   3.02800   3.04689   3.04857
 Alpha virt. eigenvalues --    3.05672   3.08285   3.10716   3.16702   3.18230
 Alpha virt. eigenvalues --    3.18683   3.21361   3.21587   3.24762   3.27717
 Alpha virt. eigenvalues --    3.28955   3.33675   3.35101   3.39924   3.47013
 Alpha virt. eigenvalues --    3.57234   3.60505   3.62001   3.72710   3.74726
 Alpha virt. eigenvalues --    3.78224   3.87553   3.90507   3.92294   3.97604
 Alpha virt. eigenvalues --    4.01331   4.07978   4.13217   4.23322   4.26460
 Alpha virt. eigenvalues --    4.36554   4.39641   4.43102   4.55028   4.56050
 Alpha virt. eigenvalues --    4.57162   4.63427   4.78455   5.25616   5.28966
 Alpha virt. eigenvalues --    5.61136   5.76076   6.27177   6.98665   7.00227
 Alpha virt. eigenvalues --    7.25611  24.73706  24.92812  24.99323  25.08717
 Alpha virt. eigenvalues --   25.09046  25.19705  25.23081  25.32118  51.68867
 Alpha virt. eigenvalues --   68.76834
          Condensed to atoms (all electrons):
              1          2          3          4          5          6
     1  C    6.247474  -0.275232   0.002420  -0.414102   0.363502   0.301211
     2  C   -0.275232  10.969119  -1.753669  -3.455901  -0.521305   0.262988
     3  C    0.002420  -1.753669  12.550337  -1.013905  -0.328495  -1.097503
     4  C   -0.414102  -3.455901  -1.013905  11.765541  -1.068320   0.277158
     5  C    0.363502  -0.521305  -0.328495  -1.068320   7.355157   0.281199
     6  C    0.301211   0.262988  -1.097503   0.277158   0.281199   5.570241
     7  H    0.417273  -0.040900   0.016604  -0.004553  -0.006723  -0.016899
     8  H   -0.025802   0.409587  -0.022862  -0.009235  -0.004329  -0.003170
     9  H   -0.002886  -0.023097  -0.015626   0.423053  -0.036126  -0.015136
    10  H   -0.005570  -0.006744   0.010921  -0.055452   0.432803  -0.010937
    11  H   -0.004040  -0.024148   0.020053  -0.034894  -0.006072   0.422070
    12  C   -0.219691   0.506398  -3.793848   0.502413   0.200088   0.220561
    13  C   -0.098128  -0.407456   0.219461   0.306153  -0.299738  -0.022696
    14  H    0.005447  -0.016195   0.002914   0.003561   0.019938  -0.004278
    15  H    0.002239   0.037095   0.063348  -0.078474  -0.010281  -0.000732
    16  O    0.027664   0.030783  -0.019375  -0.115207   0.008372  -0.011277
    17  F   -0.000621   0.034855   0.021733  -0.081866  -0.010512  -0.000479
              7          8          9         10         11         12
     1  C    0.417273  -0.025802  -0.002886  -0.005570  -0.004040  -0.219691
     2  C   -0.040900   0.409587  -0.023097  -0.006744  -0.024148   0.506398
     3  C    0.016604  -0.022862  -0.015626   0.010921   0.020053  -3.793848
     4  C   -0.004553  -0.009235   0.423053  -0.055452  -0.034894   0.502413
     5  C   -0.006723  -0.004329  -0.036126   0.432803  -0.006072   0.200088
     6  C   -0.016899  -0.003170  -0.015136  -0.010937   0.422070   0.220561
     7  H    0.445031  -0.002785   0.000019  -0.000054  -0.003157   0.007890
     8  H   -0.002785   0.431823  -0.000010   0.000014  -0.000049   0.030947
     9  H    0.000019  -0.000010   0.448370  -0.002851  -0.000071   0.037112
    10  H   -0.000054   0.000014  -0.002851   0.444483  -0.003165   0.007998
    11  H   -0.003157  -0.000049  -0.000071  -0.003165   0.440319   0.002426
    12  C    0.007890   0.030947   0.037112   0.007998   0.002426   9.156306
    13  C    0.000082   0.000899   0.001343   0.000372  -0.000204  -0.872039
    14  H    0.000000   0.000004   0.001073   0.000007   0.000001  -0.093646
    15  H    0.000000  -0.000013  -0.000296  -0.000003   0.000000  -0.028813
    16  O    0.000026   0.001904  -0.000056   0.000009   0.000005   0.298395
    17  F   -0.000001   0.000013   0.000465  -0.000002   0.000000  -0.098987
             13         14         15         16         17
     1  C   -0.098128   0.005447   0.002239   0.027664  -0.000621
     2  C   -0.407456  -0.016195   0.037095   0.030783   0.034855
     3  C    0.219461   0.002914   0.063348  -0.019375   0.021733
     4  C    0.306153   0.003561  -0.078474  -0.115207  -0.081866
     5  C   -0.299738   0.019938  -0.010281   0.008372  -0.010512
     6  C   -0.022696  -0.004278  -0.000732  -0.011277  -0.000479
     7  H    0.000082   0.000000   0.000000   0.000026  -0.000001
     8  H    0.000899   0.000004  -0.000013   0.001904   0.000013
     9  H    0.001343   0.001073  -0.000296  -0.000056   0.000465
    10  H    0.000372   0.000007  -0.000003   0.000009  -0.000002
    11  H   -0.000204   0.000001   0.000000   0.000005   0.000000
    12  C   -0.872039  -0.093646  -0.028813   0.298395  -0.098987
    13  C    6.549114   0.455440   0.405815  -0.061221   0.235867
    14  H    0.455440   0.502321  -0.021696   0.010391  -0.032869
    15  H    0.405815  -0.021696   0.463638  -0.006941  -0.029514
    16  O   -0.061221   0.010391  -0.006941   8.246304   0.015738
    17  F    0.235867  -0.032869  -0.029514   0.015738   9.184046
 Mulliken atomic charges:
              1
     1  C   -0.321157
     2  C    0.273822
     3  C    1.137492
     4  C   -0.945969
     5  C   -0.369158
     6  C   -0.152320
     7  H    0.188146
     8  H    0.193064
     9  H    0.184720
    10  H    0.188170
    11  H    0.190928
    12  C    0.136492
    13  C   -0.413064
    14  H    0.167587
    15  H    0.204629
    16  O   -0.425514
    17  F   -0.237868
 Sum of Mulliken charges=   0.00000
 Atomic charges with hydrogens summed into heavy atoms:
              1
     1  C   -0.133011
     2  C    0.466887
     3  C    1.137492
     4  C   -0.761249
     5  C   -0.180988
     6  C    0.038608
     7  H    0.000000
     8  H    0.000000
     9  H    0.000000
    10  H    0.000000
    11  H    0.000000
    12  C    0.136492
    13  C   -0.040848
    14  H    0.000000
    15  H    0.000000
    16  O   -0.425514
    17  F   -0.237868
 Sum of Mulliken charges=   0.00000
 Electronic spatial extent (au):  <R**2>=  1619.4047
 Charge=     0.0000 electrons
 Dipole moment (field-independent basis, Debye):
    X=     4.9072    Y=    -4.1410    Z=    -0.9324  Tot=     6.4883
 Quadrupole moment (field-independent basis, Debye-Ang):
   XX=   -59.4476   YY=   -55.2599   ZZ=   -61.7560
   XY=     6.6804   XZ=     5.4873   YZ=     5.0133
 Traceless Quadrupole moment (field-independent basis, Debye-Ang):
   XX=    -0.6265   YY=     3.5613   ZZ=    -2.9348
   XY=     6.6804   XZ=     5.4873   YZ=     5.0133
 Octapole moment (field-independent basis, Debye-Ang**2):
  XXX=    43.9561  YYY=   -15.6872  ZZZ=     1.1873  XYY=     8.1101
  XXY=   -12.7515  XXZ=    -9.2716  XZZ=   -16.8641  YZZ=    -0.6873
  YYZ=     4.1965  XYZ=    -3.9396
 Hexadecapole moment (field-independent basis, Debye-Ang**3):
 XXXX= -1467.3997 YYYY=  -408.0683 ZZZZ=  -115.2194 XXXY=    13.3790
 XXXZ=    58.1514 YYYX=    27.3819 YYYZ=    13.5834 ZZZX=    -9.8762
 ZZZY=    -3.6419 XXYY=  -310.3807 XXZZ=  -290.1926 YYZZ=   -98.4263
 XXYZ=    23.9241 YYXZ=    -7.0351 ZZXY=     6.3790
 N-N= 4.793037256116D+02 E-N=-2.089010444255D+03  KE= 4.807785070193D+02
 1|1|UNPC-UNK|SP|RMP2-FC|6-311+G(d,p)|C8H7F1O1|PCUSER|15-Oct-2017|0||# 
 MP2/6-311+G(D,P) SCRF=(SOLVENT=ETHANOL) GEOM=CONNECTIVITY||Title Card 
 Required||0,1|C|C,1,1.39556268|C,2,1.40568598,1,120.02279233|C,3,1.405
 60202,2,119.87823613,1,0.65802085,0|C,4,1.39861123,3,119.76782685,2,-1
 .46918199,0|C,5,1.39972925,4,120.26489517,3,1.81700468,0|H,1,1.0866279
 2,2,119.89057661,3,-179.58287899,0|H,2,1.08628034,1,121.1287868,6,-179
 .3082317,0|H,4,1.08504375,3,120.59388387,2,179.45528965,0|H,5,1.086560
 93,4,119.71061231,3,-179.34196181,0|H,6,1.08675481,5,120.0041944,4,179
 .29229459,0|C,3,1.49125451,2,117.97092773,1,-177.91255823,0|C,12,1.526
 72507,3,119.50850487,2,-163.57636581,0|H,13,1.09580871,12,109.71998443
 ,3,2.01572084,0|H,13,1.09099932,12,108.15310582,3,-117.88960938,0|O,12
 ,1.22355759,3,122.01827182,2,18.70650639,0|F,13,1.39011742,12,111.8698
 1452,3,122.20111134,0||Version=x86-Win32-G03RevB.05|State=1-A|HF=-481.
 4450818|MP2=-482.9436322|RMSD=5.302e-009|PG=C01 [X(C8H7F1O1)]||@


 FAULTILY FAULTLESS, ICILY REGULAR, SPLENDIDLY NULL...
           MAUDE BY TENNYSON
 Job cpu time:  0 days  0 hours  6 minutes 50.0 seconds.
 File lengths (MBytes):  RWF=   2042 Int=      0 D2E=      0 Chk=     17 Scr=      1
 Normal termination of Gaussian 03 at Sun Oct 15 19:11:21 2017.
