# Supplementary material for: Conformational preferences of α-fluoroketones may influence their reactivity
Source: Beilstein J Org Chem. 2017 Dec 29;13:2915–21. doi: 10.3762/bjoc.13.284 (PMC5753061; doi:10.3762/bjoc.13.284)
Supplement: File 2 — Details of computational conformational analysis. [file Beilstein_J_Org_Chem-13-2915-s002.zip › Computation/CH2F70.out]

 Entering Link 1 = C:\G03W\l1.exe PID=      7640.
  
 Copyright (c) 1988,1990,1992,1993,1995,1998,2003, Gaussian, Inc.
                  All Rights Reserved.
  
 This is the Gaussian(R) 03 program.  It is based on the
 the Gaussian(R) 98 system (copyright 1998, Gaussian, Inc.),
 the Gaussian(R) 94 system (copyright 1995, Gaussian, Inc.),
 the Gaussian 92(TM) system (copyright 1992, Gaussian, Inc.),
 the Gaussian 90(TM) system (copyright 1990, Gaussian, Inc.),
 the Gaussian 88(TM) system (copyright 1988, Gaussian, Inc.),
 the Gaussian 86(TM) system (copyright 1986, Carnegie Mellon
 University), and the Gaussian 82(TM) system (copyright 1983,
 Carnegie Mellon University). Gaussian is a federally registered
 trademark of Gaussian, Inc.
  
 This software contains proprietary and confidential information,
 including trade secrets, belonging to Gaussian, Inc.
  
 This software is provided under written license and may be
 used, copied, transmitted, or stored only in accord with that
 written license.
  
 The following legend is applicable only to US Government
 contracts under DFARS:
  
                    RESTRICTED RIGHTS LEGEND
  
 Use, duplication or disclosure by the US Government is subject
 to restrictions as set forth in subparagraph (c)(1)(ii) of the
 Rights in Technical Data and Computer Software clause at DFARS
 252.227-7013.
  
 Gaussian, Inc.
 Carnegie Office Park, Building 6, Pittsburgh, PA 15106 USA
  
 The following legend is applicable only to US Government
 contracts under FAR:
  
                    RESTRICTED RIGHTS LEGEND
  
 Use, reproduction and disclosure by the US Government is subject
 to restrictions as set forth in subparagraph (c) of the
 Commercial Computer Software - Restricted Rights clause at FAR
 52.227-19.
  
 Gaussian, Inc.
 Carnegie Office Park, Building 6, Pittsburgh, PA 15106 USA
  
  
 ---------------------------------------------------------------
 Warning -- This program may not be used in any manner that
 competes with the business of Gaussian, Inc. or will provide
 assistance to any competitor of Gaussian, Inc.  The licensee
 of this program is prohibited from giving any competitor of
 Gaussian, Inc. access to this program.  By using this program,
 the user acknowledges that Gaussian, Inc. is engaged in the
 business of creating and licensing software in the field of
 computational chemistry and represents and warrants to the
 licensee that it is not a competitor of Gaussian, Inc. and that
 it will not use this program in any manner prohibited above.
 ---------------------------------------------------------------
  

 Cite this work as:
 Gaussian 03, Revision B.05,
 M. J. Frisch, G. W. Trucks, H. B. Schlegel, G. E. Scuseria, 
 M. A. Robb, J. R. Cheeseman, J. A. Montgomery, Jr., T. Vreven, 
 K. N. Kudin, J. C. Burant, J. M. Millam, S. S. Iyengar, J. Tomasi, 
 V. Barone, B. Mennucci, M. Cossi, G. Scalmani, N. Rega, 
 G. A. Petersson, H. Nakatsuji, M. Hada, M. Ehara, K. Toyota, 
 R. Fukuda, J. Hasegawa, M. Ishida, T. Nakajima, Y. Honda, O. Kitao, 
 H. Nakai, M. Klene, X. Li, J. E. Knox, H. P. Hratchian, J. B. Cross, 
 C. Adamo, J. Jaramillo, R. Gomperts, R. E. Stratmann, O. Yazyev, 
 A. J. Austin, R. Cammi, C. Pomelli, J. W. Ochterski, P. Y. Ayala, 
 K. Morokuma, G. A. Voth, P. Salvador, J. J. Dannenberg, 
 V. G. Zakrzewski, S. Dapprich, A. D. Daniels, M. C. Strain, 
 O. Farkas, D. K. Malick, A. D. Rabuck, K. Raghavachari, 
 J. B. Foresman, J. V. Ortiz, Q. Cui, A. G. Baboul, S. Clifford, 
 J. Cioslowski, B. B. Stefanov, G. Liu, A. Liashenko, P. Piskorz, 
 I. Komaromi, R. L. Martin, D. J. Fox, T. Keith, M. A. Al-Laham, 
 C. Y. Peng, A. Nanayakkara, M. Challacombe, P. M. W. Gill, 
 B. Johnson, W. Chen, M. W. Wong, C. Gonzalez, and J. A. Pople, 
 Gaussian, Inc., Pittsburgh PA, 2003.
 
 **********************************************
 Gaussian 03:  x86-Win32-G03RevB.05  8-Nov-2003
                  03-Aug-2017 
 **********************************************
 %chk=CH2F.chk
 %mem=6MW
 %nproc=1
 Will use up to    1 processors via shared memory.
 Default route:  MaxDisk=2000MB
 ------------------------------------
 # mp2/6-311+g(d,p) geom=connectivity
 ------------------------------------
 1/38=1,57=2/1;
 2/17=6,18=5,40=1/2;
 3/5=4,6=6,7=111,11=9,16=1,25=1,30=1/1,2,3;
 4//1;
 5/5=2,38=5/2;
 8/10=2,27=262144000/1;
 9/16=-3,27=262144000/6;
 6/7=2,8=2,9=2,10=2/1;
 99/5=1,9=1/99;
 -------------------
 Title Card Required
 -------------------
 Symbolic Z-matrix:
 Charge =  0 Multiplicity = 1
 C
 C                    1    B1
 C                    2    B2       1    A1
 C                    3    B3       2    A2       1    D1       0
 C                    4    B4       3    A3       2    D2       0
 C                    5    B5       4    A4       3    D3       0
 H                    1    B6       2    A5       3    D4       0
 H                    2    B7       1    A6       6    D5       0
 H                    4    B8       3    A7       2    D6       0
 H                    5    B9       4    A8       3    D7       0
 H                    6    B10      5    A9       4    D8       0
 C                    3    B11      2    A10      1    D9       0
 C                    12   B12      3    A11      2    D10      0
 H                    13   B13      12   A12      3    D11      0
 H                    13   B14      12   A13      3    D12      0
 O                    12   B15      3    A14      2    D13      0
 F                    13   B16      12   A15      3    D14      0
       Variables:
  B1                    1.39556                  
  B2                    1.40569                  
  B3                    1.4056                   
  B4                    1.39861                  
  B5                    1.39973                  
  B6                    1.08663                  
  B7                    1.08628                  
  B8                    1.08504                  
  B9                    1.08656                  
  B10                   1.08675                  
  B11                   1.49125                  
  B12                   1.52673                  
  B13                   1.09581                  
  B14                   1.091                    
  B15                   1.22356                  
  B16                   1.39012                  
  A1                  120.02279                  
  A2                  119.87824                  
  A3                  119.76783                  
  A4                  120.2649                   
  A5                  119.89058                  
  A6                  121.12879                  
  A7                  120.59388                  
  A8                  119.71061                  
  A9                  120.00419                  
  A10                 117.97093                  
  A11                 119.5085                   
  A12                 109.71998                  
  A13                 108.15311                  
  A14                 122.01827                  
  A15                 111.86981                  
  D1                    0.65802                  
  D2                   -1.46918                  
  D3                    1.817                    
  D4                 -179.58288                  
  D5                 -179.30823                  
  D6                  179.45529                  
  D7                 -179.34196                  
  D8                  179.29229                  
  D9                 -177.91256                  
  D10                -163.57637                  
  D11                  -7.98428                  
  D12                -127.88961                  
  D13                  18.70651                  
  D14                 112.20111                  
 
                          Input orientation:                          
 ---------------------------------------------------------------------
 Center     Atomic     Atomic              Coordinates (Angstroms)
 Number     Number      Type              X           Y           Z
 ---------------------------------------------------------------------
    1          6             0        0.000000    0.000000    0.000000
    2          6             0        0.000000    0.000000    1.395563
    3          6             0        1.217080    0.000000    2.098890
    4          6             0        2.433111    0.013997    1.394057
    5          6             0        2.425367   -0.003270   -0.004426
    6          6             0        1.212631    0.003949   -0.703326
    7          1             0       -0.942058    0.006858   -0.541516
    8          1             0       -0.929755   -0.014254    1.957130
    9          1             0        3.379206    0.023032    1.925229
   10          1             0        3.366068   -0.003266   -0.548206
   11          1             0        1.211674    0.002090   -1.790079
   12          6             0        1.164124   -0.047973    3.588432
   13          6             0        2.404027    0.325027    4.397383
   14          1             0        3.258524    0.457723    3.724313
   15          1             0        2.606896   -0.483801    5.100889
   16          8             0        0.165309   -0.418134    4.190464
   17          9             0        2.222291    1.505281    5.109000
 ---------------------------------------------------------------------
                    Distance matrix (angstroms):
                    1          2          3          4          5
     1  C    0.000000
     2  C    1.395563   0.000000
     3  C    2.426236   1.405686   0.000000
     4  C    2.804215   2.433152   1.405602   0.000000
     5  C    2.425373   2.800426   2.425677   1.398611   0.000000
     6  C    1.401840   2.424010   2.802222   2.426662   1.399729
     7  H    1.086628   2.154018   3.410816   3.890792   3.410003
     8  H    2.166796   1.086280   2.151557   3.409797   3.886472
     9  H    3.889224   3.420542   2.169211   1.085044   2.152689
    10  H    3.410419   3.886986   3.409586   2.154783   1.086561
    11  H    2.161606   3.408294   3.888973   3.410391   2.159082
    12  C    3.772841   2.483175   1.491255   2.535636   3.808065
    13  C    5.022147   3.859522   2.607212   3.019528   4.414086
    14  H    4.969708   4.031200   2.649341   2.511632   3.848398
    15  H    5.748829   4.556250   3.343299   3.744143   5.131092
    16  O    4.214517   2.830836   2.378180   3.626231   4.782999
    17  F    5.771164   4.581928   3.512419   4.008638   5.335176
                    6          7          8          9         10
     6  C    0.000000
     7  H    2.160758   0.000000
     8  H    3.415871   2.498765   0.000000
     9  H    3.406422   4.975782   4.309240   0.000000
    10  H    2.159029   4.308144   4.973019   2.473609   0.000000
    11  H    1.086755   2.489477   4.315966   4.301411   2.486703
    12  C    4.292346   4.636321   2.654545   2.770897   4.686398
    13  C    5.247832   5.974130   4.145364   2.674644   5.048975
    14  H    4.898529   6.003788   4.570272   1.854785   4.298662
    15  H    5.989223   6.683753   4.755165   3.307289   5.720099
    16  O    5.022372   4.878372   2.519933   3.956646   5.733408
    17  F    6.087409   6.647308   4.709423   3.697555   5.965561
                   11         12         13         14         15
    11  H    0.000000
    12  C    5.378954   0.000000
    13  C    6.309570   1.526725   0.000000
    14  H    5.899637   2.158867   1.095809   0.000000
    15  H    7.047565   2.135196   1.090999   1.790544   0.000000
    16  O    6.085915   1.223558   2.367902   3.248446   2.606632
    17  F    7.132897   2.417529   1.390117   2.022007   2.025940
                   16         17
    16  O    0.000000
    17  F    2.962163   0.000000
 Stoichiometry    C8H7FO
 Framework group  C1[X(C8H7FO)]
 Deg. of freedom    45
 Full point group                 C1      NOp   1
 Largest Abelian subgroup         C1      NOp   1
 Largest concise Abelian subgroup C1      NOp   1
                         Standard orientation:                         
 ---------------------------------------------------------------------
 Center     Atomic     Atomic              Coordinates (Angstroms)
 Number     Number      Type              X           Y           Z
 ---------------------------------------------------------------------
    1          6             0        2.430230    0.980833    0.333075
    2          6             0        1.060339    1.212062    0.200690
    3          6             0        0.195228    0.150350   -0.116019
    4          6             0        0.710764   -1.146293   -0.285298
    5          6             0        2.086807   -1.367263   -0.167864
    6          6             0        2.946039   -0.310380    0.154565
    7          1             0        3.096161    1.801820    0.584625
    8          1             0        0.644369    2.207875    0.324507
    9          1             0        0.052406   -1.975889   -0.521214
   10          1             0        2.485538   -2.368047   -0.309497
   11          1             0        4.013173   -0.489167    0.256042
   12          6             0       -1.253273    0.457436   -0.293172
   13          6             0       -2.272290   -0.678996   -0.261260
   14          1             0       -1.750973   -1.642695   -0.243671
   15          1             0       -2.890173   -0.606765   -1.157520
   16          8             0       -1.654252    1.593722   -0.505686
   17          9             0       -3.093283   -0.607046    0.858212
 ---------------------------------------------------------------------
 Rotational constants (GHZ):      2.9522917      0.8115532      0.6801625
 Standard basis: 6-311+G(d,p) (5D, 7F)
 There are   262 symmetry adapted basis functions of A   symmetry.
 Integral buffers will be    262144 words long.
 Raffenetti 1 integral format.
 Two-electron integral symmetry is turned on.
   262 basis functions,   416 primitive gaussians,   272 cartesian basis functions
    36 alpha electrons       36 beta electrons
       nuclear repulsion energy       479.7539715293 Hartrees.
 NAtoms=   17 NActive=   17 NUniq=   17 SFac= 1.00D+00 NAtFMM=   60 Big=F
 One-electron integrals computed using PRISM.
 NBasis=   262 RedAO= T  NBF=   262
 NBsUse=   262 1.00D-06 NBFU=   262
 Harris functional with IExCor=  205 diagonalized for initial guess.
 ExpMin= 4.38D-02 ExpMax= 1.14D+04 ExpMxC= 1.72D+03 IAcc=2 IRadAn=         4 AccDes= 0.00D+00
 HarFok:  IExCor= 205 AccDes= 0.00D+00 IRadAn=         4 IDoV=1
 ScaDFX=  1.000000  1.000000  1.000000  1.000000
 Initial guess orbital symmetries:
       Occupied  (A) (A) (A) (A) (A) (A) (A) (A) (A) (A) (A) (A)
                 (A) (A) (A) (A) (A) (A) (A) (A) (A) (A) (A) (A)
                 (A) (A) (A) (A) (A) (A) (A) (A) (A) (A) (A) (A)
       Virtual   (A) (A) (A) (A) (A) (A) (A) (A) (A) (A) (A) (A)
                 (A) (A) (A) (A) (A) (A) (A) (A) (A) (A) (A) (A)
                 (A) (A) (A) (A) (A) (A) (A) (A) (A) (A) (A) (A)
                 (A) (A) (A) (A) (A) (A) (A) (A) (A) (A) (A) (A)
                 (A) (A) (A) (A) (A) (A) (A) (A) (A) (A) (A) (A)
                 (A) (A) (A) (A) (A) (A) (A) (A) (A) (A) (A) (A)
                 (A) (A) (A) (A) (A) (A) (A) (A) (A) (A) (A) (A)
                 (A) (A) (A) (A) (A) (A) (A) (A) (A) (A) (A) (A)
                 (A) (A) (A) (A) (A) (A) (A) (A) (A) (A) (A) (A)
                 (A) (A) (A) (A) (A) (A) (A) (A) (A) (A) (A) (A)
                 (A) (A) (A) (A) (A) (A) (A) (A) (A) (A) (A) (A)
                 (A) (A) (A) (A) (A) (A) (A) (A) (A) (A) (A) (A)
                 (A) (A) (A) (A) (A) (A) (A) (A) (A) (A) (A) (A)
                 (A) (A) (A) (A) (A) (A) (A) (A) (A) (A) (A) (A)
                 (A) (A) (A) (A) (A) (A) (A) (A) (A) (A) (A) (A)
                 (A) (A) (A) (A) (A) (A) (A) (A) (A) (A) (A) (A)
                 (A) (A) (A) (A) (A) (A) (A) (A) (A) (A) (A) (A)
                 (A) (A) (A) (A) (A) (A) (A) (A) (A) (A) (A) (A)
                 (A) (A) (A) (A) (A) (A) (A) (A) (A) (A)
 The electronic state of the initial guess is 1-A.
 Requested convergence on RMS density matrix=1.00D-08 within 128 cycles.
 Requested convergence on MAX density matrix=1.00D-06.
 Requested convergence on             energy=1.00D-06.
 No special actions if energy rises.
 SCF Done:  E(RHF) =  -481.426905482     A.U. after   17 cycles
             Convg  =    0.5567D-08             -V/T =  2.0014
             S**2   =   0.0000
 ExpMin= 4.38D-02 ExpMax= 1.14D+04 ExpMxC= 1.72D+03 IAcc=3 IRadAn=         5 AccDes= 0.00D+00
 HarFok:  IExCor= 205 AccDes= 0.00D+00 IRadAn=         5 IDoV=1
 ScaDFX=  1.000000  1.000000  1.000000  1.000000
 Range of M.O.s used for correlation:    11   262
 NBasis=   262 NAE=    36 NBE=    36 NFC=    10 NFV=     0
 NROrb=    252 NOA=    26 NOB=    26 NVA=   226 NVB=   226

 **** Warning!!: The largest alpha MO coefficient is  0.22189283D+03

 Disk-based method using OVN memory for 13 occupieds at a time.
 Estimated scratch disk usage=   254832390 words.
 Actual    scratch disk usage=   254543622 words.
 JobTyp=1 Pass  1:  I=   1 to  13 NPSUse=  1 ParTrn=F ParDer=F DoDerP=F.
 JobTyp=1 Pass  2:  I=  14 to  26 NPSUse=  1 ParTrn=F ParDer=F DoDerP=F.
 Spin components of T(2) and E(2):
     alpha-alpha T2 =       0.6801505030D-01 E2=     -0.1998353267D+00
     alpha-beta  T2 =       0.3578300834D+00 E2=     -0.1103701961D+01
     beta-beta   T2 =       0.6801505030D-01 E2=     -0.1998353267D+00
 ANorm=    0.1222235732D+01
 E2 =    -0.1503372614D+01 EUMP2 =    -0.48293027809665D+03

 **********************************************************************

            Population analysis using the SCF density.

 **********************************************************************

 Orbital symmetries:
       Occupied  (A) (A) (A) (A) (A) (A) (A) (A) (A) (A) (A) (A)
                 (A) (A) (A) (A) (A) (A) (A) (A) (A) (A) (A) (A)
                 (A) (A) (A) (A) (A) (A) (A) (A) (A) (A) (A) (A)
       Virtual   (A) (A) (A) (A) (A) (A) (A) (A) (A) (A) (A) (A)
                 (A) (A) (A) (A) (A) (A) (A) (A) (A) (A) (A) (A)
                 (A) (A) (A) (A) (A) (A) (A) (A) (A) (A) (A) (A)
                 (A) (A) (A) (A) (A) (A) (A) (A) (A) (A) (A) (A)
                 (A) (A) (A) (A) (A) (A) (A) (A) (A) (A) (A) (A)
                 (A) (A) (A) (A) (A) (A) (A) (A) (A) (A) (A) (A)
                 (A) (A) (A) (A) (A) (A) (A) (A) (A) (A) (A) (A)
                 (A) (A) (A) (A) (A) (A) (A) (A) (A) (A) (A) (A)
                 (A) (A) (A) (A) (A) (A) (A) (A) (A) (A) (A) (A)
                 (A) (A) (A) (A) (A) (A) (A) (A) (A) (A) (A) (A)
                 (A) (A) (A) (A) (A) (A) (A) (A) (A) (A) (A) (A)
                 (A) (A) (A) (A) (A) (A) (A) (A) (A) (A) (A) (A)
                 (A) (A) (A) (A) (A) (A) (A) (A) (A) (A) (A) (A)
                 (A) (A) (A) (A) (A) (A) (A) (A) (A) (A) (A) (A)
                 (A) (A) (A) (A) (A) (A) (A) (A) (A) (A) (A) (A)
                 (A) (A) (A) (A) (A) (A) (A) (A) (A) (A) (A) (A)
                 (A) (A) (A) (A) (A) (A) (A) (A) (A) (A) (A) (A)
                 (A) (A) (A) (A) (A) (A) (A) (A) (A) (A) (A) (A)
                 (A) (A) (A) (A) (A) (A) (A) (A) (A) (A)
 The electronic state is 1-A.
 Alpha  occ. eigenvalues --  -26.29645 -20.56495 -11.35437 -11.33316 -11.27305
 Alpha  occ. eigenvalues --  -11.26863 -11.26771 -11.26379 -11.26175 -11.25922
 Alpha  occ. eigenvalues --   -1.60318  -1.40063  -1.17802  -1.06630  -1.04041
 Alpha  occ. eigenvalues --   -1.00336  -0.88101  -0.85073  -0.78515  -0.74393
 Alpha  occ. eigenvalues --   -0.71341  -0.70052  -0.69461  -0.66078  -0.64107
 Alpha  occ. eigenvalues --   -0.62969  -0.61327  -0.58756  -0.56328  -0.54091
 Alpha  occ. eigenvalues --   -0.53153  -0.51656  -0.50456  -0.43449  -0.36158
 Alpha  occ. eigenvalues --   -0.35682
 Alpha virt. eigenvalues --    0.04941   0.05482   0.06749   0.07674   0.08353
 Alpha virt. eigenvalues --    0.08999   0.09779   0.10055   0.11379   0.12021
 Alpha virt. eigenvalues --    0.12358   0.12850   0.14047   0.14913   0.15654
 Alpha virt. eigenvalues --    0.16449   0.16889   0.17394   0.19008   0.20467
 Alpha virt. eigenvalues --    0.20647   0.21123   0.21715   0.21842   0.22881
 Alpha virt. eigenvalues --    0.24106   0.25058   0.25405   0.26024   0.27416
 Alpha virt. eigenvalues --    0.27834   0.28474   0.29381   0.30201   0.30509
 Alpha virt. eigenvalues --    0.30744   0.31558   0.32375   0.33273   0.34084
 Alpha virt. eigenvalues --    0.35343   0.35668   0.37061   0.39291   0.40985
 Alpha virt. eigenvalues --    0.41139   0.42147   0.43452   0.44080   0.44380
 Alpha virt. eigenvalues --    0.45506   0.46415   0.47101   0.48290   0.49036
 Alpha virt. eigenvalues --    0.50329   0.55391   0.57449   0.60302   0.62528
 Alpha virt. eigenvalues --    0.64268   0.67302   0.68893   0.69531   0.70921
 Alpha virt. eigenvalues --    0.71204   0.72232   0.73207   0.74551   0.76244
 Alpha virt. eigenvalues --    0.78057   0.80343   0.80968   0.81373   0.83839
 Alpha virt. eigenvalues --    0.85457   0.86279   0.87299   0.88216   0.88969
 Alpha virt. eigenvalues --    0.90396   0.90705   0.92259   0.94229   0.95111
 Alpha virt. eigenvalues --    0.98563   0.99073   1.00899   1.03072   1.05562
 Alpha virt. eigenvalues --    1.05881   1.07495   1.08368   1.09777   1.11394
 Alpha virt. eigenvalues --    1.14319   1.18096   1.21665   1.22539   1.24196
 Alpha virt. eigenvalues --    1.25830   1.29322   1.30705   1.34157   1.36753
 Alpha virt. eigenvalues --    1.41379   1.43462   1.47873   1.48226   1.50593
 Alpha virt. eigenvalues --    1.54904   1.62229   1.66243   1.67213   1.68943
 Alpha virt. eigenvalues --    1.71275   1.73406   1.74481   1.75816   1.76204
 Alpha virt. eigenvalues --    1.80423   1.81426   1.81763   1.81965   1.85371
 Alpha virt. eigenvalues --    1.88585   1.89495   1.91068   1.93191   1.95715
 Alpha virt. eigenvalues --    1.96803   2.00232   2.01782   2.03006   2.03705
 Alpha virt. eigenvalues --    2.05404   2.08303   2.15884   2.18141   2.19488
 Alpha virt. eigenvalues --    2.20528   2.21797   2.23119   2.24286   2.24889
 Alpha virt. eigenvalues --    2.26785   2.31032   2.34268   2.35338   2.37224
 Alpha virt. eigenvalues --    2.41555   2.45127   2.50796   2.51937   2.60629
 Alpha virt. eigenvalues --    2.64446   2.71140   2.71327   2.72676   2.74171
 Alpha virt. eigenvalues --    2.81446   2.82635   2.85425   2.93515   2.95782
 Alpha virt. eigenvalues --    2.97827   2.98599   3.01770   3.03208   3.04093
 Alpha virt. eigenvalues --    3.04394   3.07666   3.09588   3.16056   3.17346
 Alpha virt. eigenvalues --    3.18039   3.21010   3.21636   3.24751   3.26801
 Alpha virt. eigenvalues --    3.28137   3.34048   3.35783   3.40472   3.46219
 Alpha virt. eigenvalues --    3.56871   3.59782   3.61182   3.73260   3.73832
 Alpha virt. eigenvalues --    3.77183   3.87021   3.90131   3.91317   3.97647
 Alpha virt. eigenvalues --    4.00537   4.09239   4.13130   4.24407   4.27682
 Alpha virt. eigenvalues --    4.36774   4.39162   4.41800   4.54377   4.55215
 Alpha virt. eigenvalues --    4.57737   4.64281   4.78375   5.24756   5.30099
 Alpha virt. eigenvalues --    5.62123   5.77016   6.28143   6.99359   7.00983
 Alpha virt. eigenvalues --    7.27201  24.72850  24.92938  24.99542  25.07780
 Alpha virt. eigenvalues --   25.08027  25.18775  25.22010  25.31050  51.69214
 Alpha virt. eigenvalues --   68.77994
          Condensed to atoms (all electrons):
              1          2          3          4          5          6
     1  C    6.215124  -0.294927  -0.007596  -0.255114   0.238204   0.347174
     2  C   -0.294927  11.247144  -1.655357  -3.578713  -0.467751   0.279114
     3  C   -0.007596  -1.655357  13.784942  -1.357566  -0.539003  -1.207592
     4  C   -0.255114  -3.578713  -1.357566  11.793570  -0.860975   0.278865
     5  C    0.238204  -0.467751  -0.539003  -0.860975   7.083973   0.316588
     6  C    0.347174   0.279114  -1.207592   0.278865   0.316588   5.582500
     7  H    0.400051  -0.036723   0.017732  -0.004816  -0.009098  -0.007750
     8  H   -0.041899   0.386973  -0.003707  -0.008897  -0.002729  -0.006892
     9  H   -0.000627  -0.024527   0.004133   0.395438  -0.035785  -0.019564
    10  H   -0.010999  -0.005441   0.007666  -0.046332   0.407869   0.005244
    11  H    0.012672  -0.034466   0.026474  -0.043613   0.008891   0.398228
    12  C   -0.298112   0.179933  -4.596560   0.821267   0.466486   0.233660
    13  C   -0.079777  -0.416045   0.306951   0.112922  -0.285292  -0.050711
    14  H    0.002850  -0.017972  -0.022426  -0.002039   0.032428  -0.004532
    15  H    0.002712   0.034447   0.089102  -0.068589  -0.009063  -0.000463
    16  O    0.028457   0.051570  -0.055399  -0.123283   0.004273  -0.009942
    17  F    0.000010   0.037913   0.063859  -0.104563  -0.016873  -0.000899
              7          8          9         10         11         12
     1  C    0.400051  -0.041899  -0.000627  -0.010999   0.012672  -0.298112
     2  C   -0.036723   0.386973  -0.024527  -0.005441  -0.034466   0.179933
     3  C    0.017732  -0.003707   0.004133   0.007666   0.026474  -4.596560
     4  C   -0.004816  -0.008897   0.395438  -0.046332  -0.043613   0.821267
     5  C   -0.009098  -0.002729  -0.035785   0.407869   0.008891   0.466486
     6  C   -0.007750  -0.006892  -0.019564   0.005244   0.398228   0.233660
     7  H    0.491594  -0.003690   0.000033  -0.000094  -0.004408   0.009096
     8  H   -0.003690   0.454368  -0.000039   0.000022  -0.000071   0.047907
     9  H    0.000033  -0.000039   0.508424  -0.004357  -0.000125   0.040985
    10  H   -0.000094   0.000022  -0.004357   0.495416  -0.004423   0.010464
    11  H   -0.004408  -0.000071  -0.000125  -0.004423   0.490935   0.002929
    12  C    0.009096   0.047907   0.040985   0.010464   0.002929  10.139747
    13  C   -0.000045   0.004848   0.001784   0.000300  -0.000247  -1.178566
    14  H    0.000000  -0.000023  -0.000120   0.000012   0.000001  -0.072097
    15  H    0.000000  -0.000006   0.000029  -0.000004   0.000000  -0.050908
    16  O    0.000055   0.001632  -0.000114   0.000007   0.000007   0.324915
    17  F   -0.000001   0.000013   0.000587  -0.000001   0.000000  -0.136826
             13         14         15         16         17
     1  C   -0.079777   0.002850   0.002712   0.028457   0.000010
     2  C   -0.416045  -0.017972   0.034447   0.051570   0.037913
     3  C    0.306951  -0.022426   0.089102  -0.055399   0.063859
     4  C    0.112922  -0.002039  -0.068589  -0.123283  -0.104563
     5  C   -0.285292   0.032428  -0.009063   0.004273  -0.016873
     6  C   -0.050711  -0.004532  -0.000463  -0.009942  -0.000899
     7  H   -0.000045   0.000000   0.000000   0.000055  -0.000001
     8  H    0.004848  -0.000023  -0.000006   0.001632   0.000013
     9  H    0.001784  -0.000120   0.000029  -0.000114   0.000587
    10  H    0.000300   0.000012  -0.000004   0.000007  -0.000001
    11  H   -0.000247   0.000001   0.000000   0.000007   0.000000
    12  C   -1.178566  -0.072097  -0.050908   0.324915  -0.136826
    13  C    6.859045   0.441274   0.396506  -0.049023   0.293739
    14  H    0.441274   0.572137  -0.033368   0.012331  -0.035142
    15  H    0.396506  -0.033368   0.518927  -0.010586  -0.031355
    16  O   -0.049023   0.012331  -0.010586   8.133478   0.010444
    17  F    0.293739  -0.035142  -0.031355   0.010444   9.121816
 Mulliken atomic charges:
              1
     1  C   -0.258202
     2  C    0.314827
     3  C    1.144349
     4  C   -0.947560
     5  C   -0.332144
     6  C   -0.133028
     7  H    0.148066
     8  H    0.172191
     9  H    0.133845
    10  H    0.144653
    11  H    0.147216
    12  C    0.055683
    13  C   -0.357660
    14  H    0.126686
    15  H    0.162618
    16  O   -0.318819
    17  F   -0.202721
 Sum of Mulliken charges=   0.00000
 Atomic charges with hydrogens summed into heavy atoms:
              1
     1  C   -0.110136
     2  C    0.487018
     3  C    1.144349
     4  C   -0.813715
     5  C   -0.187491
     6  C    0.014188
     7  H    0.000000
     8  H    0.000000
     9  H    0.000000
    10  H    0.000000
    11  H    0.000000
    12  C    0.055683
    13  C   -0.068356
    14  H    0.000000
    15  H    0.000000
    16  O   -0.318819
    17  F   -0.202721
 Sum of Mulliken charges=   0.00000
 Electronic spatial extent (au):  <R**2>=  1604.5438
 Charge=     0.0000 electrons
 Dipole moment (field-independent basis, Debye):
    X=     3.6258    Y=    -2.8126    Z=    -1.0016  Tot=     4.6968
 Quadrupole moment (field-independent basis, Debye-Ang):
   XX=   -58.9038   YY=   -56.4569   ZZ=   -61.8230
   XY=     5.0926   XZ=     5.4113   YZ=     4.6610
 Traceless Quadrupole moment (field-independent basis, Debye-Ang):
   XX=     0.1574   YY=     2.6043   ZZ=    -2.7618
   XY=     5.0926   XZ=     5.4113   YZ=     4.6610
 Octapole moment (field-independent basis, Debye-Ang**2):
  XXX=    22.3678  YYY=   -10.8760  ZZZ=     2.1820  XYY=     5.6749
  XXY=    -7.9737  XXZ=    -8.6951  XZZ=   -16.1399  YZZ=     0.5393
  YYZ=     3.9323  XYZ=    -3.5845
 Hexadecapole moment (field-independent basis, Debye-Ang**3):
 XXXX= -1439.2026 YYYY=  -420.1614 ZZZZ=  -122.5129 XXXY=     8.0499
 XXXZ=    50.6226 YYYX=    24.8043 YYYZ=    11.2479 ZZZX=   -11.8759
 ZZZY=    -6.0664 XXYY=  -314.5837 XXZZ=  -287.1213 YYZZ=  -100.0618
 XXYZ=    21.3762 YYXZ=    -6.8646 ZZXY=     4.7817
 N-N= 4.797539715293D+02 E-N=-2.089625535241D+03  KE= 4.807566904268D+02
 1|1|UNPC-UNK|SP|RMP2-FC|6-311+G(d,p)|C8H7F1O1|PCUSER|03-Aug-2017|0||# 
 MP2/6-311+G(D,P) GEOM=CONNECTIVITY||Title Card Required||0,1|C|C,1,1.3
 9556268|C,2,1.40568598,1,120.02279233|C,3,1.40560202,2,119.87823613,1,
 0.65802085,0|C,4,1.39861123,3,119.76782685,2,-1.46918199,0|C,5,1.39972
 925,4,120.26489517,3,1.81700468,0|H,1,1.08662792,2,119.89057661,3,-179
 .58287899,0|H,2,1.08628034,1,121.1287868,6,-179.3082317,0|H,4,1.085043
 75,3,120.59388387,2,179.45528965,0|H,5,1.08656093,4,119.71061231,3,-17
 9.34196181,0|H,6,1.08675481,5,120.0041944,4,179.29229459,0|C,3,1.49125
 451,2,117.97092773,1,-177.91255823,0|C,12,1.52672507,3,119.50850487,2,
 -163.57636581,0|H,13,1.09580871,12,109.71998443,3,-7.98427916,0|H,13,1
 .09099932,12,108.15310582,3,-127.88960938,0|O,12,1.22355759,3,122.0182
 7182,2,18.70650639,0|F,13,1.39011742,12,111.86981452,3,112.20111134,0|
 |Version=x86-Win32-G03RevB.05|State=1-A|HF=-481.4269055|MP2=-482.93027
 81|RMSD=5.567e-009|PG=C01 [X(C8H7F1O1)]||@


 The most important thing in communication is to hear what isn't being said.
 -- Peter F. Drucker
 Job cpu time:  0 days  0 hours  6 minutes 29.0 seconds.
 File lengths (MBytes):  RWF=   1989 Int=      0 D2E=      0 Chk=     17 Scr=      1
 Normal termination of Gaussian 03 at Thu Aug 03 15:09:08 2017.
