# Supplementary material for: Conformational preferences of α-fluoroketones may influence their reactivity
Source: Beilstein J Org Chem. 2017 Dec 29;13:2915–21. doi: 10.3762/bjoc.13.284 (PMC5753061; doi:10.3762/bjoc.13.284)
Supplement: File 2 — Details of computational conformational analysis. [file Beilstein_J_Org_Chem-13-2915-s002.zip › Computation/CH2F70_EtOH.out]

 Entering Link 1 = C:\G03W\l1.exe PID=      3392.
  
 Copyright (c) 1988,1990,1992,1993,1995,1998,2003, Gaussian, Inc.
                  All Rights Reserved.
  
 This is the Gaussian(R) 03 program.  It is based on the
 the Gaussian(R) 98 system (copyright 1998, Gaussian, Inc.),
 the Gaussian(R) 94 system (copyright 1995, Gaussian, Inc.),
 the Gaussian 92(TM) system (copyright 1992, Gaussian, Inc.),
 the Gaussian 90(TM) system (copyright 1990, Gaussian, Inc.),
 the Gaussian 88(TM) system (copyright 1988, Gaussian, Inc.),
 the Gaussian 86(TM) system (copyright 1986, Carnegie Mellon
 University), and the Gaussian 82(TM) system (copyright 1983,
 Carnegie Mellon University). Gaussian is a federally registered
 trademark of Gaussian, Inc.
  
 This software contains proprietary and confidential information,
 including trade secrets, belonging to Gaussian, Inc.
  
 This software is provided under written license and may be
 used, copied, transmitted, or stored only in accord with that
 written license.
  
 The following legend is applicable only to US Government
 contracts under DFARS:
  
                    RESTRICTED RIGHTS LEGEND
  
 Use, duplication or disclosure by the US Government is subject
 to restrictions as set forth in subparagraph (c)(1)(ii) of the
 Rights in Technical Data and Computer Software clause at DFARS
 252.227-7013.
  
 Gaussian, Inc.
 Carnegie Office Park, Building 6, Pittsburgh, PA 15106 USA
  
 The following legend is applicable only to US Government
 contracts under FAR:
  
                    RESTRICTED RIGHTS LEGEND
  
 Use, reproduction and disclosure by the US Government is subject
 to restrictions as set forth in subparagraph (c) of the
 Commercial Computer Software - Restricted Rights clause at FAR
 52.227-19.
  
 Gaussian, Inc.
 Carnegie Office Park, Building 6, Pittsburgh, PA 15106 USA
  
  
 ---------------------------------------------------------------
 Warning -- This program may not be used in any manner that
 competes with the business of Gaussian, Inc. or will provide
 assistance to any competitor of Gaussian, Inc.  The licensee
 of this program is prohibited from giving any competitor of
 Gaussian, Inc. access to this program.  By using this program,
 the user acknowledges that Gaussian, Inc. is engaged in the
 business of creating and licensing software in the field of
 computational chemistry and represents and warrants to the
 licensee that it is not a competitor of Gaussian, Inc. and that
 it will not use this program in any manner prohibited above.
 ---------------------------------------------------------------
  

 Cite this work as:
 Gaussian 03, Revision B.05,
 M. J. Frisch, G. W. Trucks, H. B. Schlegel, G. E. Scuseria, 
 M. A. Robb, J. R. Cheeseman, J. A. Montgomery, Jr., T. Vreven, 
 K. N. Kudin, J. C. Burant, J. M. Millam, S. S. Iyengar, J. Tomasi, 
 V. Barone, B. Mennucci, M. Cossi, G. Scalmani, N. Rega, 
 G. A. Petersson, H. Nakatsuji, M. Hada, M. Ehara, K. Toyota, 
 R. Fukuda, J. Hasegawa, M. Ishida, T. Nakajima, Y. Honda, O. Kitao, 
 H. Nakai, M. Klene, X. Li, J. E. Knox, H. P. Hratchian, J. B. Cross, 
 C. Adamo, J. Jaramillo, R. Gomperts, R. E. Stratmann, O. Yazyev, 
 A. J. Austin, R. Cammi, C. Pomelli, J. W. Ochterski, P. Y. Ayala, 
 K. Morokuma, G. A. Voth, P. Salvador, J. J. Dannenberg, 
 V. G. Zakrzewski, S. Dapprich, A. D. Daniels, M. C. Strain, 
 O. Farkas, D. K. Malick, A. D. Rabuck, K. Raghavachari, 
 J. B. Foresman, J. V. Ortiz, Q. Cui, A. G. Baboul, S. Clifford, 
 J. Cioslowski, B. B. Stefanov, G. Liu, A. Liashenko, P. Piskorz, 
 I. Komaromi, R. L. Martin, D. J. Fox, T. Keith, M. A. Al-Laham, 
 C. Y. Peng, A. Nanayakkara, M. Challacombe, P. M. W. Gill, 
 B. Johnson, W. Chen, M. W. Wong, C. Gonzalez, and J. A. Pople, 
 Gaussian, Inc., Pittsburgh PA, 2003.
 
 **********************************************
 Gaussian 03:  x86-Win32-G03RevB.05  8-Nov-2003
                  15-Oct-2017 
 **********************************************
 %chk=CH2F.chk
 %mem=6MW
 %nproc=1
 Will use up to    1 processors via shared memory.
 Default route:  MaxDisk=2000MB
 -----------------------------------------------------------
 # mp2/6-311+g(d,p) scrf=(solvent=ethanol) geom=connectivity
 -----------------------------------------------------------
 1/38=1,57=2/1;
 2/17=6,18=5,40=1/2;
 3/5=4,6=6,7=111,11=9,16=1,25=1,30=1,70=2201,72=4/1,2,3;
 4//1;
 5/5=2,38=5,53=4/2;
 8/10=2,27=262144000/1;
 9/16=-3,27=262144000/6;
 6/7=2,8=2,9=2,10=2/1;
 99/5=1,9=1/99;
 -------------------
 Title Card Required
 -------------------
 Symbolic Z-matrix:
 Charge =  0 Multiplicity = 1
 C
 C                    1    B1
 C                    2    B2       1    A1
 C                    3    B3       2    A2       1    D1       0
 C                    4    B4       3    A3       2    D2       0
 C                    5    B5       4    A4       3    D3       0
 H                    1    B6       2    A5       3    D4       0
 H                    2    B7       1    A6       6    D5       0
 H                    4    B8       3    A7       2    D6       0
 H                    5    B9       4    A8       3    D7       0
 H                    6    B10      5    A9       4    D8       0
 C                    3    B11      2    A10      1    D9       0
 C                    12   B12      3    A11      2    D10      0
 H                    13   B13      12   A12      3    D11      0
 H                    13   B14      12   A13      3    D12      0
 O                    12   B15      3    A14      2    D13      0
 F                    13   B16      12   A15      3    D14      0
       Variables:
  B1                    1.39556                  
  B2                    1.40569                  
  B3                    1.4056                   
  B4                    1.39861                  
  B5                    1.39973                  
  B6                    1.08663                  
  B7                    1.08628                  
  B8                    1.08504                  
  B9                    1.08656                  
  B10                   1.08675                  
  B11                   1.49125                  
  B12                   1.52673                  
  B13                   1.09581                  
  B14                   1.091                    
  B15                   1.22356                  
  B16                   1.39012                  
  A1                  120.02279                  
  A2                  119.87824                  
  A3                  119.76783                  
  A4                  120.2649                   
  A5                  119.89058                  
  A6                  121.12879                  
  A7                  120.59388                  
  A8                  119.71061                  
  A9                  120.00419                  
  A10                 117.97093                  
  A11                 119.5085                   
  A12                 109.71998                  
  A13                 108.15311                  
  A14                 122.01827                  
  A15                 111.86981                  
  D1                    0.65802                  
  D2                   -1.46918                  
  D3                    1.817                    
  D4                 -179.58288                  
  D5                 -179.30823                  
  D6                  179.45529                  
  D7                 -179.34196                  
  D8                  179.29229                  
  D9                 -177.91256                  
  D10                -163.57637                  
  D11                  -7.98428                  
  D12                -127.88961                  
  D13                  18.70651                  
  D14                 112.20111                  
 
                          Input orientation:                          
 ---------------------------------------------------------------------
 Center     Atomic     Atomic              Coordinates (Angstroms)
 Number     Number      Type              X           Y           Z
 ---------------------------------------------------------------------
    1          6             0        0.000000    0.000000    0.000000
    2          6             0        0.000000    0.000000    1.395563
    3          6             0        1.217080    0.000000    2.098890
    4          6             0        2.433111    0.013997    1.394057
    5          6             0        2.425367   -0.003270   -0.004426
    6          6             0        1.212631    0.003949   -0.703326
    7          1             0       -0.942058    0.006858   -0.541516
    8          1             0       -0.929755   -0.014254    1.957130
    9          1             0        3.379206    0.023032    1.925229
   10          1             0        3.366068   -0.003266   -0.548206
   11          1             0        1.211674    0.002090   -1.790079
   12          6             0        1.164124   -0.047973    3.588432
   13          6             0        2.404027    0.325027    4.397383
   14          1             0        3.258524    0.457723    3.724313
   15          1             0        2.606896   -0.483801    5.100889
   16          8             0        0.165309   -0.418134    4.190464
   17          9             0        2.222291    1.505281    5.109000
 ---------------------------------------------------------------------
                    Distance matrix (angstroms):
                    1          2          3          4          5
     1  C    0.000000
     2  C    1.395563   0.000000
     3  C    2.426236   1.405686   0.000000
     4  C    2.804215   2.433152   1.405602   0.000000
     5  C    2.425373   2.800426   2.425677   1.398611   0.000000
     6  C    1.401840   2.424010   2.802222   2.426662   1.399729
     7  H    1.086628   2.154018   3.410816   3.890792   3.410003
     8  H    2.166796   1.086280   2.151557   3.409797   3.886472
     9  H    3.889224   3.420542   2.169211   1.085044   2.152689
    10  H    3.410419   3.886986   3.409586   2.154783   1.086561
    11  H    2.161606   3.408294   3.888973   3.410391   2.159082
    12  C    3.772841   2.483175   1.491255   2.535636   3.808065
    13  C    5.022147   3.859522   2.607212   3.019528   4.414086
    14  H    4.969708   4.031200   2.649341   2.511632   3.848398
    15  H    5.748829   4.556250   3.343299   3.744143   5.131092
    16  O    4.214517   2.830836   2.378180   3.626231   4.782999
    17  F    5.771164   4.581928   3.512419   4.008638   5.335176
                    6          7          8          9         10
     6  C    0.000000
     7  H    2.160758   0.000000
     8  H    3.415871   2.498765   0.000000
     9  H    3.406422   4.975782   4.309240   0.000000
    10  H    2.159029   4.308144   4.973019   2.473609   0.000000
    11  H    1.086755   2.489477   4.315966   4.301411   2.486703
    12  C    4.292346   4.636321   2.654545   2.770897   4.686398
    13  C    5.247832   5.974130   4.145364   2.674644   5.048975
    14  H    4.898529   6.003788   4.570272   1.854785   4.298662
    15  H    5.989223   6.683753   4.755165   3.307289   5.720099
    16  O    5.022372   4.878372   2.519933   3.956646   5.733408
    17  F    6.087409   6.647308   4.709423   3.697555   5.965561
                   11         12         13         14         15
    11  H    0.000000
    12  C    5.378954   0.000000
    13  C    6.309570   1.526725   0.000000
    14  H    5.899637   2.158867   1.095809   0.000000
    15  H    7.047565   2.135196   1.090999   1.790544   0.000000
    16  O    6.085915   1.223558   2.367902   3.248446   2.606632
    17  F    7.132897   2.417529   1.390117   2.022007   2.025940
                   16         17
    16  O    0.000000
    17  F    2.962163   0.000000
 Stoichiometry    C8H7FO
 Framework group  C1[X(C8H7FO)]
 Deg. of freedom    45
 Full point group                 C1      NOp   1
 Largest Abelian subgroup         C1      NOp   1
 Largest concise Abelian subgroup C1      NOp   1
                         Standard orientation:                         
 ---------------------------------------------------------------------
 Center     Atomic     Atomic              Coordinates (Angstroms)
 Number     Number      Type              X           Y           Z
 ---------------------------------------------------------------------
    1          6             0        2.430230    0.980833    0.333075
    2          6             0        1.060339    1.212062    0.200690
    3          6             0        0.195228    0.150350   -0.116019
    4          6             0        0.710764   -1.146293   -0.285298
    5          6             0        2.086807   -1.367263   -0.167864
    6          6             0        2.946039   -0.310380    0.154565
    7          1             0        3.096161    1.801820    0.584625
    8          1             0        0.644369    2.207875    0.324507
    9          1             0        0.052406   -1.975889   -0.521214
   10          1             0        2.485538   -2.368047   -0.309497
   11          1             0        4.013173   -0.489167    0.256042
   12          6             0       -1.253273    0.457436   -0.293172
   13          6             0       -2.272290   -0.678996   -0.261260
   14          1             0       -1.750973   -1.642695   -0.243671
   15          1             0       -2.890173   -0.606765   -1.157520
   16          8             0       -1.654252    1.593722   -0.505686
   17          9             0       -3.093283   -0.607046    0.858212
 ---------------------------------------------------------------------
 Rotational constants (GHZ):      2.9522917      0.8115532      0.6801625
 Standard basis: 6-311+G(d,p) (5D, 7F)
 There are   262 symmetry adapted basis functions of A   symmetry.
 Integral buffers will be    262144 words long.
 Raffenetti 1 integral format.
 Two-electron integral symmetry is turned on.
   262 basis functions,   416 primitive gaussians,   272 cartesian basis functions
    36 alpha electrons       36 beta electrons
       nuclear repulsion energy       479.7539715293 Hartrees.
 NAtoms=   17 NActive=   17 NUniq=   17 SFac= 1.00D+00 NAtFMM=   60 Big=F
 ------------------------------------------------------------------------------
 United Atom Topological Model (UA0  parameters set).
  Nord Group  Hybr  Charge Alpha Radius          Bonded to
    1   CH    *     0.00   1.00  2.125   C2   [s]  C6   [s]
    2   CH    *     0.00   1.00  2.125   C1   [s]  C3   [s]
    3   C     *     0.00   1.00  1.925   C2   [s]  C4   [s]  C12  [s]
    4   CH    *     0.00   1.00  2.125   C3   [s]  C5   [s]
    5   CH    *     0.00   1.00  2.125   C4   [s]  C6   [s]
    6   CH    *     0.00   1.00  2.125   C1   [s]  C5   [s]
   12   C     *     0.00   1.00  1.925   C3   [s]  C13  [s]  O16  [d]
   13   CH2   *     0.00   1.00  2.325   C12  [s]  F17  [s]
   16   O     *     0.00   1.00  1.750   C12  [d]
   17   F     *     0.00   1.00  1.682   C13  [s]
 ------------------------------------------------------------------------------
 Polarizable Continuum Model (PCM)
 =================================
 Model                : PCM.
 Atomic radii         : UA0 (Simple United Atom Topological Model).
 Polarization charges : Total charges.
 Charge compensation  : None.
 Solution method      : Matrix inversion.
 Cavity               : GePol (RMin=0.200 OFac=0.890).
                        Default sphere list used, NSphG=   10.
                        Tesserae with average area of 0.200 Ang**2.
 Solvent              : Ethanol, Eps=  24.550000.
 ------------------------------------------------------------------------------
 One-electron integrals computed using PRISM.
 NBasis=   262 RedAO= T  NBF=   262
 NBsUse=   262 1.00D-06 NBFU=   262
 Harris functional with IExCor=  205 diagonalized for initial guess.
 ExpMin= 4.38D-02 ExpMax= 1.14D+04 ExpMxC= 1.72D+03 IAcc=2 IRadAn=         4 AccDes= 0.00D+00
 HarFok:  IExCor= 205 AccDes= 0.00D+00 IRadAn=         4 IDoV=1
 ScaDFX=  1.000000  1.000000  1.000000  1.000000
 Initial guess orbital symmetries:
       Occupied  (A) (A) (A) (A) (A) (A) (A) (A) (A) (A) (A) (A)
                 (A) (A) (A) (A) (A) (A) (A) (A) (A) (A) (A) (A)
                 (A) (A) (A) (A) (A) (A) (A) (A) (A) (A) (A) (A)
       Virtual   (A) (A) (A) (A) (A) (A) (A) (A) (A) (A) (A) (A)
                 (A) (A) (A) (A) (A) (A) (A) (A) (A) (A) (A) (A)
                 (A) (A) (A) (A) (A) (A) (A) (A) (A) (A) (A) (A)
                 (A) (A) (A) (A) (A) (A) (A) (A) (A) (A) (A) (A)
                 (A) (A) (A) (A) (A) (A) (A) (A) (A) (A) (A) (A)
                 (A) (A) (A) (A) (A) (A) (A) (A) (A) (A) (A) (A)
                 (A) (A) (A) (A) (A) (A) (A) (A) (A) (A) (A) (A)
                 (A) (A) (A) (A) (A) (A) (A) (A) (A) (A) (A) (A)
                 (A) (A) (A) (A) (A) (A) (A) (A) (A) (A) (A) (A)
                 (A) (A) (A) (A) (A) (A) (A) (A) (A) (A) (A) (A)
                 (A) (A) (A) (A) (A) (A) (A) (A) (A) (A) (A) (A)
                 (A) (A) (A) (A) (A) (A) (A) (A) (A) (A) (A) (A)
                 (A) (A) (A) (A) (A) (A) (A) (A) (A) (A) (A) (A)
                 (A) (A) (A) (A) (A) (A) (A) (A) (A) (A) (A) (A)
                 (A) (A) (A) (A) (A) (A) (A) (A) (A) (A) (A) (A)
                 (A) (A) (A) (A) (A) (A) (A) (A) (A) (A) (A) (A)
                 (A) (A) (A) (A) (A) (A) (A) (A) (A) (A) (A) (A)
                 (A) (A) (A) (A) (A) (A) (A) (A) (A) (A) (A) (A)
                 (A) (A) (A) (A) (A) (A) (A) (A) (A) (A)
 The electronic state of the initial guess is 1-A.
 Requested convergence on RMS density matrix=1.00D-08 within 128 cycles.
 Requested convergence on MAX density matrix=1.00D-06.
 Requested convergence on             energy=1.00D-06.
 No special actions if energy rises.
 Error on total polarization charges =  0.01899
 SCF Done:  E(RHF) =  -481.444149331     A.U. after   16 cycles
             Convg  =    0.5238D-08             -V/T =  2.0014
             S**2   =   0.0000
 --------------------------------------------------------------------
 Variational PCM results
 =======================
 <psi(f)|   H    |psi(f)>                     (a.u.) =    -481.423724
 <psi(f)|H+V(f)/2|psi(f)>                     (a.u.) =    -481.444149
 Total free energy in solution:
  with all non electrostatic terms            (a.u.) =    -481.439933
 --------------------------------------------------------------------
 (Polarized solute)-Solvent               (kcal/mol) =     -12.82
 --------------------------------------------------------------------
 Cavitation energy                        (kcal/mol) =      14.96
 Dispersion energy                        (kcal/mol) =     -13.28
 Repulsion energy                         (kcal/mol) =       0.97
 Total non electrostatic                  (kcal/mol) =       2.65
 --------------------------------------------------------------------
 Partition over spheres:
 Sphere  on Atom  Surface  Charge   GEl     GCav    GDR
    1      C1      17.33  -0.035   -0.89    1.71   -1.57
    2      C2      13.68  -0.024   -0.41    1.68   -1.43
    3      C3       0.83   0.001    0.00    0.25   -0.07
    4      C4      10.98  -0.018   -0.63    1.49   -1.17
    5      C5      17.31  -0.036   -1.03    1.71   -1.58
    6      C6      17.37  -0.047   -1.10    1.72   -1.55
    7      C12      1.48  -0.011   -0.02    0.34   -0.13
    8      C13     27.55  -0.124   -1.25    2.86   -2.16
    9      O16     14.68   0.177   -3.73    1.76   -1.40
   10      F17     13.03   0.107   -1.52    1.43   -1.25
 Added spheres:    39.47  -0.008   -2.23    0.00    0.00
 --------------------------------------------------------------------
 After PCM corrections, the SCF energy is  -481.444149331     a.u.
 --------------------------------------------------------------------
 ExpMin= 4.38D-02 ExpMax= 1.14D+04 ExpMxC= 1.72D+03 IAcc=3 IRadAn=         5 AccDes= 0.00D+00
 HarFok:  IExCor= 205 AccDes= 0.00D+00 IRadAn=         5 IDoV=1
 ScaDFX=  1.000000  1.000000  1.000000  1.000000
 Range of M.O.s used for correlation:    11   262
 NBasis=   262 NAE=    36 NBE=    36 NFC=    10 NFV=     0
 NROrb=    252 NOA=    26 NOB=    26 NVA=   226 NVB=   226

 **** Warning!!: The largest alpha MO coefficient is  0.15073992D+03

 Disk-based method using OVN memory for 13 occupieds at a time.
 Estimated scratch disk usage=   254832390 words.
 Actual    scratch disk usage=   254543622 words.
 JobTyp=1 Pass  1:  I=   1 to  13 NPSUse=  1 ParTrn=F ParDer=F DoDerP=F.
 JobTyp=1 Pass  2:  I=  14 to  26 NPSUse=  1 ParTrn=F ParDer=F DoDerP=F.
 Spin components of T(2) and E(2):
     alpha-alpha T2 =       0.6764791315D-01 E2=     -0.1993299746D+00
     alpha-beta  T2 =       0.3552335023D+00 E2=     -0.1100010913D+01
     beta-beta   T2 =       0.6764791315D-01 E2=     -0.1993299746D+00
 ANorm=    0.1220872364D+01
 E2 =    -0.1498670863D+01 EUMP2 =    -0.48294282019388D+03

 **********************************************************************

            Population analysis using the SCF density.

 **********************************************************************

 Orbital symmetries:
       Occupied  (A) (A) (A) (A) (A) (A) (A) (A) (A) (A) (A) (A)
                 (A) (A) (A) (A) (A) (A) (A) (A) (A) (A) (A) (A)
                 (A) (A) (A) (A) (A) (A) (A) (A) (A) (A) (A) (A)
       Virtual   (A) (A) (A) (A) (A) (A) (A) (A) (A) (A) (A) (A)
                 (A) (A) (A) (A) (A) (A) (A) (A) (A) (A) (A) (A)
                 (A) (A) (A) (A) (A) (A) (A) (A) (A) (A) (A) (A)
                 (A) (A) (A) (A) (A) (A) (A) (A) (A) (A) (A) (A)
                 (A) (A) (A) (A) (A) (A) (A) (A) (A) (A) (A) (A)
                 (A) (A) (A) (A) (A) (A) (A) (A) (A) (A) (A) (A)
                 (A) (A) (A) (A) (A) (A) (A) (A) (A) (A) (A) (A)
                 (A) (A) (A) (A) (A) (A) (A) (A) (A) (A) (A) (A)
                 (A) (A) (A) (A) (A) (A) (A) (A) (A) (A) (A) (A)
                 (A) (A) (A) (A) (A) (A) (A) (A) (A) (A) (A) (A)
                 (A) (A) (A) (A) (A) (A) (A) (A) (A) (A) (A) (A)
                 (A) (A) (A) (A) (A) (A) (A) (A) (A) (A) (A) (A)
                 (A) (A) (A) (A) (A) (A) (A) (A) (A) (A) (A) (A)
                 (A) (A) (A) (A) (A) (A) (A) (A) (A) (A) (A) (A)
                 (A) (A) (A) (A) (A) (A) (A) (A) (A) (A) (A) (A)
                 (A) (A) (A) (A) (A) (A) (A) (A) (A) (A) (A) (A)
                 (A) (A) (A) (A) (A) (A) (A) (A) (A) (A) (A) (A)
                 (A) (A) (A) (A) (A) (A) (A) (A) (A) (A) (A) (A)
                 (A) (A) (A) (A) (A) (A) (A) (A) (A) (A)
 The electronic state is 1-A.
 Alpha  occ. eigenvalues --  -26.30747 -20.57163 -11.36224 -11.33079 -11.26287
 Alpha  occ. eigenvalues --  -11.26162 -11.25658 -11.25608 -11.24830 -11.24750
 Alpha  occ. eigenvalues --   -1.61488  -1.41040  -1.16993  -1.06078  -1.03077
 Alpha  occ. eigenvalues --   -1.00158  -0.87544  -0.84072  -0.78329  -0.74303
 Alpha  occ. eigenvalues --   -0.71970  -0.70589  -0.69418  -0.65972  -0.63718
 Alpha  occ. eigenvalues --   -0.62193  -0.60174  -0.59330  -0.56728  -0.53531
 Alpha  occ. eigenvalues --   -0.52643  -0.50520  -0.50413  -0.44030  -0.35462
 Alpha  occ. eigenvalues --   -0.34946
 Alpha virt. eigenvalues --    0.04983   0.06784   0.07991   0.08342   0.09081
 Alpha virt. eigenvalues --    0.09855   0.10009   0.10249   0.11968   0.12399
 Alpha virt. eigenvalues --    0.12694   0.13006   0.14237   0.15258   0.15991
 Alpha virt. eigenvalues --    0.16492   0.17101   0.17470   0.19501   0.20724
 Alpha virt. eigenvalues --    0.21261   0.21715   0.22288   0.22677   0.23266
 Alpha virt. eigenvalues --    0.24458   0.25269   0.26379   0.27117   0.27970
 Alpha virt. eigenvalues --    0.28636   0.29126   0.30259   0.30913   0.31107
 Alpha virt. eigenvalues --    0.31764   0.32469   0.32969   0.33933   0.34582
 Alpha virt. eigenvalues --    0.36019   0.36597   0.36679   0.38483   0.39657
 Alpha virt. eigenvalues --    0.41199   0.41671   0.42452   0.43644   0.44161
 Alpha virt. eigenvalues --    0.45475   0.46357   0.46884   0.48344   0.48718
 Alpha virt. eigenvalues --    0.51084   0.55655   0.56495   0.60596   0.63233
 Alpha virt. eigenvalues --    0.64819   0.68351   0.69871   0.70067   0.71589
 Alpha virt. eigenvalues --    0.72083   0.73152   0.73969   0.75145   0.76677
 Alpha virt. eigenvalues --    0.78450   0.80911   0.81545   0.81939   0.84142
 Alpha virt. eigenvalues --    0.85743   0.86796   0.87902   0.88851   0.89431
 Alpha virt. eigenvalues --    0.91434   0.91927   0.93194   0.94839   0.96208
 Alpha virt. eigenvalues --    0.99591   1.00213   1.01723   1.03193   1.05906
 Alpha virt. eigenvalues --    1.06481   1.08251   1.08989   1.10108   1.12006
 Alpha virt. eigenvalues --    1.15212   1.18625   1.22489   1.23363   1.24929
 Alpha virt. eigenvalues --    1.26243   1.29659   1.31506   1.34975   1.37734
 Alpha virt. eigenvalues --    1.40344   1.41622   1.47348   1.48253   1.50534
 Alpha virt. eigenvalues --    1.54953   1.62539   1.65103   1.66197   1.68144
 Alpha virt. eigenvalues --    1.72073   1.73840   1.75204   1.76517   1.76890
 Alpha virt. eigenvalues --    1.81138   1.82240   1.82550   1.82859   1.85886
 Alpha virt. eigenvalues --    1.89667   1.90679   1.91991   1.93803   1.95719
 Alpha virt. eigenvalues --    1.97690   2.01238   2.02242   2.03589   2.05046
 Alpha virt. eigenvalues --    2.05997   2.09477   2.16148   2.19144   2.20229
 Alpha virt. eigenvalues --    2.21475   2.22820   2.23901   2.25331   2.25918
 Alpha virt. eigenvalues --    2.26700   2.31895   2.35191   2.36446   2.37819
 Alpha virt. eigenvalues --    2.41608   2.45720   2.51332   2.52308   2.61559
 Alpha virt. eigenvalues --    2.65285   2.72319   2.72540   2.74266   2.75397
 Alpha virt. eigenvalues --    2.82128   2.83495   2.85909   2.94779   2.97010
 Alpha virt. eigenvalues --    2.99223   3.00202   3.02953   3.04747   3.04944
 Alpha virt. eigenvalues --    3.05780   3.08604   3.10119   3.16818   3.18283
 Alpha virt. eigenvalues --    3.18864   3.21238   3.21789   3.24614   3.27840
 Alpha virt. eigenvalues --    3.29010   3.34241   3.35932   3.40206   3.47013
 Alpha virt. eigenvalues --    3.56902   3.60563   3.61138   3.72284   3.74613
 Alpha virt. eigenvalues --    3.78138   3.87263   3.90636   3.92308   3.97830
 Alpha virt. eigenvalues --    4.01186   4.09167   4.12989   4.23239   4.26550
 Alpha virt. eigenvalues --    4.36437   4.39641   4.43100   4.55034   4.55997
 Alpha virt. eigenvalues --    4.57158   4.63663   4.78465   5.25652   5.28984
 Alpha virt. eigenvalues --    5.61122   5.75974   6.27085   6.98086   6.99725
 Alpha virt. eigenvalues --    7.26023  24.73765  24.92836  24.99220  25.08721
 Alpha virt. eigenvalues --   25.09058  25.19715  25.23088  25.32124  51.68536
 Alpha virt. eigenvalues --   68.76888
          Condensed to atoms (all electrons):
              1          2          3          4          5          6
     1  C    6.197268  -0.298376   0.055997  -0.232164   0.209862   0.334948
     2  C   -0.298376  11.199427  -1.656958  -3.675418  -0.418497   0.261357
     3  C    0.055997  -1.656958  12.929821  -1.148989  -0.496264  -1.096037
     4  C   -0.232164  -3.675418  -1.148989  11.506975  -0.655495   0.215735
     5  C    0.209862  -0.418497  -0.496264  -0.655495   6.910048   0.345810
     6  C    0.334948   0.261357  -1.096037   0.215735   0.345810   5.546626
     7  H    0.420080  -0.044506   0.018132  -0.005234  -0.005478  -0.018192
     8  H   -0.023358   0.401793  -0.017039  -0.009379  -0.002907  -0.004529
     9  H   -0.003580  -0.016322  -0.004372   0.427069  -0.055612  -0.016165
    10  H   -0.003938  -0.008440   0.010136  -0.064167   0.441811  -0.010507
    11  H   -0.003632  -0.024303   0.019954  -0.034935  -0.006134   0.422007
    12  C   -0.289415   0.321070  -4.076496   0.703897   0.338307   0.227284
    13  C   -0.074977  -0.432223   0.267996   0.233774  -0.245248  -0.038290
    14  H    0.002452  -0.012813  -0.021231   0.007756   0.023553  -0.002859
    15  H    0.003106   0.031550   0.066832  -0.063820  -0.008401  -0.000695
    16  O    0.027200   0.040622  -0.043854  -0.117422   0.005077  -0.010521
    17  F   -0.000097   0.040802   0.061866  -0.104897  -0.016809  -0.000787
              7          8          9         10         11         12
     1  C    0.420080  -0.023358  -0.003580  -0.003938  -0.003632  -0.289415
     2  C   -0.044506   0.401793  -0.016322  -0.008440  -0.024303   0.321070
     3  C    0.018132  -0.017039  -0.004372   0.010136   0.019954  -4.076496
     4  C   -0.005234  -0.009379   0.427069  -0.064167  -0.034935   0.703897
     5  C   -0.005478  -0.002907  -0.055612   0.441811  -0.006134   0.338307
     6  C   -0.018192  -0.004529  -0.016165  -0.010507   0.422007   0.227284
     7  H    0.444994  -0.002803   0.000019  -0.000055  -0.003156   0.007979
     8  H   -0.002803   0.432149  -0.000009   0.000014  -0.000048   0.030152
     9  H    0.000019  -0.000009   0.447210  -0.002719  -0.000072   0.036181
    10  H   -0.000055   0.000014  -0.002719   0.444197  -0.003152   0.008237
    11  H   -0.003156  -0.000048  -0.000072  -0.003152   0.440280   0.002421
    12  C    0.007979   0.030152   0.036181   0.008237   0.002421   9.421196
    13  C    0.000050   0.001164   0.001415   0.000314  -0.000199  -0.948593
    14  H    0.000000  -0.000011   0.001335   0.000007   0.000001  -0.082733
    15  H    0.000000  -0.000006  -0.000005  -0.000003   0.000000  -0.037364
    16  O    0.000024   0.002041  -0.000039   0.000009   0.000004   0.322588
    17  F   -0.000001   0.000021   0.000526  -0.000002   0.000000  -0.136724
             13         14         15         16         17
     1  C   -0.074977   0.002452   0.003106   0.027200  -0.000097
     2  C   -0.432223  -0.012813   0.031550   0.040622   0.040802
     3  C    0.267996  -0.021231   0.066832  -0.043854   0.061866
     4  C    0.233774   0.007756  -0.063820  -0.117422  -0.104897
     5  C   -0.245248   0.023553  -0.008401   0.005077  -0.016809
     6  C   -0.038290  -0.002859  -0.000695  -0.010521  -0.000787
     7  H    0.000050   0.000000   0.000000   0.000024  -0.000001
     8  H    0.001164  -0.000011  -0.000006   0.002041   0.000021
     9  H    0.001415   0.001335  -0.000005  -0.000039   0.000526
    10  H    0.000314   0.000007  -0.000003   0.000009  -0.000002
    11  H   -0.000199   0.000001   0.000000   0.000004   0.000000
    12  C   -0.948593  -0.082733  -0.037364   0.322588  -0.136724
    13  C    6.582040   0.456529   0.402560  -0.065245   0.265457
    14  H    0.456529   0.504387  -0.024697   0.010953  -0.030742
    15  H    0.402560  -0.024697   0.477250  -0.007469  -0.032448
    16  O   -0.065245   0.010953  -0.007469   8.240370   0.013178
    17  F    0.265457  -0.030742  -0.032448   0.013178   9.173887
 Mulliken atomic charges:
              1
     1  C   -0.321376
     2  C    0.291234
     3  C    1.130506
     4  C   -0.983287
     5  C   -0.363622
     6  C   -0.155187
     7  H    0.188145
     8  H    0.192756
     9  H    0.185139
    10  H    0.188258
    11  H    0.190963
    12  C    0.152016
    13  C   -0.406523
    14  H    0.168114
    15  H    0.193611
    16  O   -0.417514
    17  F   -0.233231
 Sum of Mulliken charges=   0.00000
 Atomic charges with hydrogens summed into heavy atoms:
              1
     1  C   -0.133231
     2  C    0.483989
     3  C    1.130506
     4  C   -0.798147
     5  C   -0.175364
     6  C    0.035776
     7  H    0.000000
     8  H    0.000000
     9  H    0.000000
    10  H    0.000000
    11  H    0.000000
    12  C    0.152016
    13  C   -0.044799
    14  H    0.000000
    15  H    0.000000
    16  O   -0.417514
    17  F   -0.233231
 Sum of Mulliken charges=   0.00000
 Electronic spatial extent (au):  <R**2>=  1603.4953
 Charge=     0.0000 electrons
 Dipole moment (field-independent basis, Debye):
    X=     4.6396    Y=    -3.9331    Z=    -1.1958  Tot=     6.1988
 Quadrupole moment (field-independent basis, Debye-Ang):
   XX=   -57.9489   YY=   -55.9070   ZZ=   -61.9176
   XY=     6.0601   XZ=     6.1235   YZ=     5.4900
 Traceless Quadrupole moment (field-independent basis, Debye-Ang):
   XX=     0.6423   YY=     2.6842   ZZ=    -3.3265
   XY=     6.0601   XZ=     6.1235   YZ=     5.4900
 Octapole moment (field-independent basis, Debye-Ang**2):
  XXX=    36.8664  YYY=   -16.7064  ZZZ=     1.5330  XYY=     9.4145
  XXY=   -11.6833  XXZ=    -9.8792  XZZ=   -15.7041  YZZ=    -0.3354
  YYZ=     3.9824  XYZ=    -4.1976
 Hexadecapole moment (field-independent basis, Debye-Ang**3):
 XXXX= -1413.4493 YYYY=  -414.4849 ZZZZ=  -122.8983 XXXY=    10.7817
 XXXZ=    60.2762 YYYX=    28.9854 YYYZ=    15.2224 ZZZX=   -10.1408
 ZZZY=    -4.6790 XXYY=  -310.2868 XXZZ=  -287.4523 YYZZ=  -100.1601
 XXYZ=    25.3765 YYXZ=    -6.8626 ZZXY=     5.6718
 N-N= 4.797539715293D+02 E-N=-2.089914056770D+03  KE= 4.807845899153D+02
 1|1|UNPC-UNK|SP|RMP2-FC|6-311+G(d,p)|C8H7F1O1|PCUSER|15-Oct-2017|0||# 
 MP2/6-311+G(D,P) SCRF=(SOLVENT=ETHANOL) GEOM=CONNECTIVITY||Title Card 
 Required||0,1|C|C,1,1.39556268|C,2,1.40568598,1,120.02279233|C,3,1.405
 60202,2,119.87823613,1,0.65802085,0|C,4,1.39861123,3,119.76782685,2,-1
 .46918199,0|C,5,1.39972925,4,120.26489517,3,1.81700468,0|H,1,1.0866279
 2,2,119.89057661,3,-179.58287899,0|H,2,1.08628034,1,121.1287868,6,-179
 .3082317,0|H,4,1.08504375,3,120.59388387,2,179.45528965,0|H,5,1.086560
 93,4,119.71061231,3,-179.34196181,0|H,6,1.08675481,5,120.0041944,4,179
 .29229459,0|C,3,1.49125451,2,117.97092773,1,-177.91255823,0|C,12,1.526
 72507,3,119.50850487,2,-163.57636581,0|H,13,1.09580871,12,109.71998443
 ,3,-7.98427916,0|H,13,1.09099932,12,108.15310582,3,-127.88960938,0|O,1
 2,1.22355759,3,122.01827182,2,18.70650639,0|F,13,1.39011742,12,111.869
 81452,3,112.20111134,0||Version=x86-Win32-G03RevB.05|State=1-A|HF=-481
 .4441493|MP2=-482.9428202|RMSD=5.238e-009|PG=C01 [X(C8H7F1O1)]||@


                                                                                    A
                                                                                  AA
                                                                                 AAA
                                                                                AAAA
                                                                               AAAAA
                                                                              AAAAAA   KKKKKKKK
                                                                             AAAAAAA   KKKKKKKK
                                                                            AAAAAAAA   KKKKKKKK
                                       ZZZZZZZZZZZZZZZZZZZZ                AAAA  AAA   KKKKKKKK
                                       ZZZZZZZZZZZZZZZZZZZ                AAAA   AAA   KKKKKKKK          K
                                       ZZZZZZZZZZZZZZZZZZ                AAAA    AAA   KKKKKKKK         KKK
                                       ZZZZZZZZZZZZZZZZZ                AAAA     AAA   KKKKKKKK        KKKKK
                                       ZZZZZZZZZZZZZZZZ                AAAA      AAA   KKKKKKKK       KKKKKKK
                                                ZZZZZZ                AAAA       AAA   KKKKKKKK      KKKKKKK
                                               ZZZZZZ                AAAA        AAA   KKKKKKKK     KKKKKKK
                                              ZZZZZZ                AAAA         AAA   KKKKKKKK    KKKKKKK
                                             ZZZZZZ                AAAA          AAA   KKKKKKKK   KKKKKKK
                                            ZZZZZZ                AAAAAAAAAAAAAAAAAA   KKKKKKKK  KKKKKKK
                                           ZZZZZZ                AAAAAAAAAAAAAAAAAAA   KKKKKKKK KKKKKKK
                                          ZZZZZZ                AAAAAAAAAAAAAAAAAAAA   KKKKKKKKKKKKKKK
                                         ZZZZZZ                AAAAAAAAAAAAAAAAAAAAA   KKKKKKKKKKKKKK
                                        ZZZZZZ                AAAAAA        AAAAAAAA   KKKKKKKKKKKKK
                                       ZZZZZZ                AAAAAA         AAAAAAAA   KKKKKKKKKKKK
                                      ZZZZZZ                AAAAAA          AAAAAAAA   KKKKKKKKKKK
                                     ZZZZZZ                AAAAAA           AAAAAAAA   KKKKKKKKKKKK
                                    ZZZZZZ                AAAAAA            AAAAAAAA   KKKKKKKKKKKKK
                                   ZZZZZZ                AAAAAA             AAAAAAAA   KKKKKKKKKKKKKK
                                  ZZZZZZ                AAAAAA              AAAAAAAA   KKKKKKKKKKKKKKK
                                 ZZZZZZ                AAAAAA               AAAAAAAA   KKKKK KKKKKKKKKK
                                ZZZZZZ                AAAAAA                AAAAAAAA   KKKKK  KKKKKKKKKK
                               ZZZZZZ                AAAAAA                            KKKKK   KKKKKKKKKK
                              ZZZZZZ                AAAAAA                             KKKKK    KKKKKKKKKK
                             ZZZZZZ                                                    KKKKK     KKKKKKKKKK
                            ZZZZZZ                                                     KKKKK      KKKKKKKKKK
                           ZZZZZZ                                                      KKKKK       KKKKKKKKKK
                          ZZZZZZ                                                       KKKKK        KKKKKKKKKK
                         ZZZZZZZZZZZZZZZZZZZZZZZZZZZZZZZZZZZZZZZZ                      KKKKK         KKKKKKKKKK
                        ZZZZZZZZZZZZZZZZZZZZZZZZZZZZZZZZZZZZZZZZZ                      KKKKK          KKKKKKKKKK
                       ZZZZZZZZZZZZZZZZZZZZZZZZZZZZZZZZZZZZZZZZZZ                      KKKKK           KKKKKKKKKK
                       ZZZZZZZZZZZZZZZZZZZZZZZZZZZZZZZZZZZZZZZZZZ                      KKKKK            KKKKKKKKKK
                       ZZZZZZZZZZZZZZZZZZZZZZZZZZZZZZZZZZZZZZZZZZ                      KKKKK             KKKKKKKKKK
                       ZZZZZZZZZZZZZZZZZZZZZZZZZZZZZZZZZZZZZZZZZZ                      KKKKK              KKKKKKKKKK
                       ZZZZZZZZZZZZZZZZZZZZZZZZZZZZZZZZZZZZZZZZZZ                      KKKKK               KKKKKKKKKK
                       ZZZZZZZZZZZZZZZZZZZZZZZZZZZZZZZZZZZZZZZZZZ                      KKKKK                KKKKKKKKKK
                       ZZZZZZZZZZZZZZZZZZZZZZZZZZZZZZZZZZZZZZZZZZ                      KKKKK
                                                                                       KKKKK
                                                                                          (J.P.)
 Job cpu time:  0 days  0 hours  6 minutes 48.0 seconds.
 File lengths (MBytes):  RWF=   2045 Int=      0 D2E=      0 Chk=     17 Scr=      1
 Normal termination of Gaussian 03 at Sun Oct 15 19:18:10 2017.
