# Supplementary material for: Conformational preferences of α-fluoroketones may influence their reactivity
Source: Beilstein J Org Chem. 2017 Dec 29;13:2915–21. doi: 10.3762/bjoc.13.284 (PMC5753061; doi:10.3762/bjoc.13.284)
Supplement: File 2 — Details of computational conformational analysis. [file Beilstein_J_Org_Chem-13-2915-s002.zip › Computation/CH2F80.out]

 Entering Link 1 = C:\G03W\l1.exe PID=      2992.
  
 Copyright (c) 1988,1990,1992,1993,1995,1998,2003, Gaussian, Inc.
                  All Rights Reserved.
  
 This is the Gaussian(R) 03 program.  It is based on the
 the Gaussian(R) 98 system (copyright 1998, Gaussian, Inc.),
 the Gaussian(R) 94 system (copyright 1995, Gaussian, Inc.),
 the Gaussian 92(TM) system (copyright 1992, Gaussian, Inc.),
 the Gaussian 90(TM) system (copyright 1990, Gaussian, Inc.),
 the Gaussian 88(TM) system (copyright 1988, Gaussian, Inc.),
 the Gaussian 86(TM) system (copyright 1986, Carnegie Mellon
 University), and the Gaussian 82(TM) system (copyright 1983,
 Carnegie Mellon University). Gaussian is a federally registered
 trademark of Gaussian, Inc.
  
 This software contains proprietary and confidential information,
 including trade secrets, belonging to Gaussian, Inc.
  
 This software is provided under written license and may be
 used, copied, transmitted, or stored only in accord with that
 written license.
  
 The following legend is applicable only to US Government
 contracts under DFARS:
  
                    RESTRICTED RIGHTS LEGEND
  
 Use, duplication or disclosure by the US Government is subject
 to restrictions as set forth in subparagraph (c)(1)(ii) of the
 Rights in Technical Data and Computer Software clause at DFARS
 252.227-7013.
  
 Gaussian, Inc.
 Carnegie Office Park, Building 6, Pittsburgh, PA 15106 USA
  
 The following legend is applicable only to US Government
 contracts under FAR:
  
                    RESTRICTED RIGHTS LEGEND
  
 Use, reproduction and disclosure by the US Government is subject
 to restrictions as set forth in subparagraph (c) of the
 Commercial Computer Software - Restricted Rights clause at FAR
 52.227-19.
  
 Gaussian, Inc.
 Carnegie Office Park, Building 6, Pittsburgh, PA 15106 USA
  
  
 ---------------------------------------------------------------
 Warning -- This program may not be used in any manner that
 competes with the business of Gaussian, Inc. or will provide
 assistance to any competitor of Gaussian, Inc.  The licensee
 of this program is prohibited from giving any competitor of
 Gaussian, Inc. access to this program.  By using this program,
 the user acknowledges that Gaussian, Inc. is engaged in the
 business of creating and licensing software in the field of
 computational chemistry and represents and warrants to the
 licensee that it is not a competitor of Gaussian, Inc. and that
 it will not use this program in any manner prohibited above.
 ---------------------------------------------------------------
  

 Cite this work as:
 Gaussian 03, Revision B.05,
 M. J. Frisch, G. W. Trucks, H. B. Schlegel, G. E. Scuseria, 
 M. A. Robb, J. R. Cheeseman, J. A. Montgomery, Jr., T. Vreven, 
 K. N. Kudin, J. C. Burant, J. M. Millam, S. S. Iyengar, J. Tomasi, 
 V. Barone, B. Mennucci, M. Cossi, G. Scalmani, N. Rega, 
 G. A. Petersson, H. Nakatsuji, M. Hada, M. Ehara, K. Toyota, 
 R. Fukuda, J. Hasegawa, M. Ishida, T. Nakajima, Y. Honda, O. Kitao, 
 H. Nakai, M. Klene, X. Li, J. E. Knox, H. P. Hratchian, J. B. Cross, 
 C. Adamo, J. Jaramillo, R. Gomperts, R. E. Stratmann, O. Yazyev, 
 A. J. Austin, R. Cammi, C. Pomelli, J. W. Ochterski, P. Y. Ayala, 
 K. Morokuma, G. A. Voth, P. Salvador, J. J. Dannenberg, 
 V. G. Zakrzewski, S. Dapprich, A. D. Daniels, M. C. Strain, 
 O. Farkas, D. K. Malick, A. D. Rabuck, K. Raghavachari, 
 J. B. Foresman, J. V. Ortiz, Q. Cui, A. G. Baboul, S. Clifford, 
 J. Cioslowski, B. B. Stefanov, G. Liu, A. Liashenko, P. Piskorz, 
 I. Komaromi, R. L. Martin, D. J. Fox, T. Keith, M. A. Al-Laham, 
 C. Y. Peng, A. Nanayakkara, M. Challacombe, P. M. W. Gill, 
 B. Johnson, W. Chen, M. W. Wong, C. Gonzalez, and J. A. Pople, 
 Gaussian, Inc., Pittsburgh PA, 2003.
 
 **********************************************
 Gaussian 03:  x86-Win32-G03RevB.05  8-Nov-2003
                  03-Aug-2017 
 **********************************************
 %chk=CH2F.chk
 %mem=6MW
 %nproc=1
 Will use up to    1 processors via shared memory.
 Default route:  MaxDisk=2000MB
 ------------------------------------
 # mp2/6-311+g(d,p) geom=connectivity
 ------------------------------------
 1/38=1,57=2/1;
 2/17=6,18=5,40=1/2;
 3/5=4,6=6,7=111,11=9,16=1,25=1,30=1/1,2,3;
 4//1;
 5/5=2,38=5/2;
 8/10=2,27=262144000/1;
 9/16=-3,27=262144000/6;
 6/7=2,8=2,9=2,10=2/1;
 99/5=1,9=1/99;
 -------------------
 Title Card Required
 -------------------
 Symbolic Z-matrix:
 Charge =  0 Multiplicity = 1
 C
 C                    1    B1
 C                    2    B2       1    A1
 C                    3    B3       2    A2       1    D1       0
 C                    4    B4       3    A3       2    D2       0
 C                    5    B5       4    A4       3    D3       0
 H                    1    B6       2    A5       3    D4       0
 H                    2    B7       1    A6       6    D5       0
 H                    4    B8       3    A7       2    D6       0
 H                    5    B9       4    A8       3    D7       0
 H                    6    B10      5    A9       4    D8       0
 C                    3    B11      2    A10      1    D9       0
 C                    12   B12      3    A11      2    D10      0
 H                    13   B13      12   A12      3    D11      0
 H                    13   B14      12   A13      3    D12      0
 O                    12   B15      3    A14      2    D13      0
 F                    13   B16      12   A15      3    D14      0
       Variables:
  B1                    1.39556                  
  B2                    1.40569                  
  B3                    1.4056                   
  B4                    1.39861                  
  B5                    1.39973                  
  B6                    1.08663                  
  B7                    1.08628                  
  B8                    1.08504                  
  B9                    1.08656                  
  B10                   1.08675                  
  B11                   1.49125                  
  B12                   1.52673                  
  B13                   1.09581                  
  B14                   1.091                    
  B15                   1.22356                  
  B16                   1.39012                  
  A1                  120.02279                  
  A2                  119.87824                  
  A3                  119.76783                  
  A4                  120.2649                   
  A5                  119.89058                  
  A6                  121.12879                  
  A7                  120.59388                  
  A8                  119.71061                  
  A9                  120.00419                  
  A10                 117.97093                  
  A11                 119.5085                   
  A12                 109.71998                  
  A13                 108.15311                  
  A14                 122.01827                  
  A15                 111.86981                  
  D1                    0.65802                  
  D2                   -1.46918                  
  D3                    1.817                    
  D4                 -179.58288                  
  D5                 -179.30823                  
  D6                  179.45529                  
  D7                 -179.34196                  
  D8                  179.29229                  
  D9                 -177.91256                  
  D10                -163.57637                  
  D11                 -17.98428                  
  D12                -137.88961                  
  D13                  18.70651                  
  D14                 102.20111                  
 
                          Input orientation:                          
 ---------------------------------------------------------------------
 Center     Atomic     Atomic              Coordinates (Angstroms)
 Number     Number      Type              X           Y           Z
 ---------------------------------------------------------------------
    1          6             0        0.000000    0.000000    0.000000
    2          6             0        0.000000    0.000000    1.395563
    3          6             0        1.217080    0.000000    2.098890
    4          6             0        2.433111    0.013997    1.394057
    5          6             0        2.425367   -0.003270   -0.004426
    6          6             0        1.212631    0.003949   -0.703326
    7          1             0       -0.942058    0.006858   -0.541516
    8          1             0       -0.929755   -0.014254    1.957130
    9          1             0        3.379206    0.023032    1.925229
   10          1             0        3.366068   -0.003266   -0.548206
   11          1             0        1.211674    0.002090   -1.790079
   12          6             0        1.164124   -0.047973    3.588432
   13          6             0        2.404027    0.325027    4.397383
   14          1             0        3.290869    0.283538    3.755053
   15          1             0        2.503742   -0.389705    5.215609
   16          8             0        0.165309   -0.418134    4.190464
   17          9             0        2.309845    1.606349    4.928202
 ---------------------------------------------------------------------
                    Distance matrix (angstroms):
                    1          2          3          4          5
     1  C    0.000000
     2  C    1.395563   0.000000
     3  C    2.426236   1.405686   0.000000
     4  C    2.804215   2.433152   1.405602   0.000000
     5  C    2.425373   2.800426   2.425677   1.398611   0.000000
     6  C    1.401840   2.424010   2.802222   2.426662   1.399729
     7  H    1.086628   2.154018   3.410816   3.890792   3.410003
     8  H    2.166796   1.086280   2.151557   3.409797   3.886472
     9  H    3.889224   3.420542   2.169211   1.085044   2.152689
    10  H    3.410419   3.886986   3.409586   2.154783   1.086561
    11  H    2.161606   3.408294   3.888973   3.410391   2.159082
    12  C    3.772841   2.483175   1.491255   2.535636   3.808065
    13  C    5.022147   3.859522   2.607212   3.019528   4.414086
    14  H    5.001064   4.059237   2.669058   2.526402   3.868468
    15  H    5.798549   4.584032   3.394305   3.843466   5.234907
    16  O    4.214517   2.830836   2.378180   3.626231   4.782999
    17  F    5.674761   4.516114   3.432128   3.878268   5.189898
                    6          7          8          9         10
     6  C    0.000000
     7  H    2.160758   0.000000
     8  H    3.415871   2.498765   0.000000
     9  H    3.406422   4.975782   4.309240   0.000000
    10  H    2.159029   4.308144   4.973019   2.473609   0.000000
    11  H    1.086755   2.489477   4.315966   4.301411   2.486703
    12  C    4.292346   4.636321   2.654545   2.770897   4.686398
    13  C    5.247832   5.974130   4.145364   2.674644   5.048975
    14  H    4.926905   6.037775   4.597268   1.850385   4.313462
    15  H    6.070892   6.721257   4.748426   3.429780   5.840762
    16  O    5.022372   4.878372   2.519933   3.956646   5.733408
    17  F    5.956985   6.561331   4.684937   3.559252   5.804955
                   11         12         13         14         15
    11  H    0.000000
    12  C    5.378954   0.000000
    13  C    6.309570   1.526725   0.000000
    14  H    5.928807   2.158867   1.095809   0.000000
    15  H    7.134606   2.135196   1.090999   1.790544   0.000000
    16  O    6.085915   1.223558   2.367902   3.232808   2.553429
    17  F    6.993920   2.417529   1.390117   2.022007   2.025940
                   16         17
    16  O    0.000000
    17  F    3.040037   0.000000
 Stoichiometry    C8H7FO
 Framework group  C1[X(C8H7FO)]
 Deg. of freedom    45
 Full point group                 C1      NOp   1
 Largest Abelian subgroup         C1      NOp   1
 Largest concise Abelian subgroup C1      NOp   1
                         Standard orientation:                         
 ---------------------------------------------------------------------
 Center     Atomic     Atomic              Coordinates (Angstroms)
 Number     Number      Type              X           Y           Z
 ---------------------------------------------------------------------
    1          6             0        2.422465    0.961363    0.354041
    2          6             0        1.055851    1.210925    0.221083
    3          6             0        0.180313    0.166320   -0.122701
    4          6             0        0.682036   -1.132004   -0.318522
    5          6             0        2.054983   -1.371049   -0.200259
    6          6             0        2.924563   -0.331331    0.149111
    7          1             0        3.096430    1.769008    0.626512
    8          1             0        0.650518    2.208392    0.365202
    9          1             0        0.015478   -1.948687   -0.575524
   10          1             0        2.443102   -2.372896   -0.362372
   11          1             0        3.989166   -0.524364    0.251064
   12          6             0       -1.263858    0.493595   -0.299062
   13          6             0       -2.295673   -0.631679   -0.296614
   14          1             0       -1.797293   -1.590723   -0.477302
   15          1             0       -3.017685   -0.432533   -1.089911
   16          8             0       -1.651136    1.638761   -0.488011
   17          9             0       -2.970523   -0.712792    0.915996
 ---------------------------------------------------------------------
 Rotational constants (GHZ):      2.8461777      0.8296823      0.6919486
 Standard basis: 6-311+G(d,p) (5D, 7F)
 There are   262 symmetry adapted basis functions of A   symmetry.
 Integral buffers will be    262144 words long.
 Raffenetti 1 integral format.
 Two-electron integral symmetry is turned on.
   262 basis functions,   416 primitive gaussians,   272 cartesian basis functions
    36 alpha electrons       36 beta electrons
       nuclear repulsion energy       480.3139288057 Hartrees.
 NAtoms=   17 NActive=   17 NUniq=   17 SFac= 1.00D+00 NAtFMM=   60 Big=F
 One-electron integrals computed using PRISM.
 NBasis=   262 RedAO= T  NBF=   262
 NBsUse=   262 1.00D-06 NBFU=   262
 Harris functional with IExCor=  205 diagonalized for initial guess.
 ExpMin= 4.38D-02 ExpMax= 1.14D+04 ExpMxC= 1.72D+03 IAcc=2 IRadAn=         4 AccDes= 0.00D+00
 HarFok:  IExCor= 205 AccDes= 0.00D+00 IRadAn=         4 IDoV=1
 ScaDFX=  1.000000  1.000000  1.000000  1.000000
 Initial guess orbital symmetries:
       Occupied  (A) (A) (A) (A) (A) (A) (A) (A) (A) (A) (A) (A)
                 (A) (A) (A) (A) (A) (A) (A) (A) (A) (A) (A) (A)
                 (A) (A) (A) (A) (A) (A) (A) (A) (A) (A) (A) (A)
       Virtual   (A) (A) (A) (A) (A) (A) (A) (A) (A) (A) (A) (A)
                 (A) (A) (A) (A) (A) (A) (A) (A) (A) (A) (A) (A)
                 (A) (A) (A) (A) (A) (A) (A) (A) (A) (A) (A) (A)
                 (A) (A) (A) (A) (A) (A) (A) (A) (A) (A) (A) (A)
                 (A) (A) (A) (A) (A) (A) (A) (A) (A) (A) (A) (A)
                 (A) (A) (A) (A) (A) (A) (A) (A) (A) (A) (A) (A)
                 (A) (A) (A) (A) (A) (A) (A) (A) (A) (A) (A) (A)
                 (A) (A) (A) (A) (A) (A) (A) (A) (A) (A) (A) (A)
                 (A) (A) (A) (A) (A) (A) (A) (A) (A) (A) (A) (A)
                 (A) (A) (A) (A) (A) (A) (A) (A) (A) (A) (A) (A)
                 (A) (A) (A) (A) (A) (A) (A) (A) (A) (A) (A) (A)
                 (A) (A) (A) (A) (A) (A) (A) (A) (A) (A) (A) (A)
                 (A) (A) (A) (A) (A) (A) (A) (A) (A) (A) (A) (A)
                 (A) (A) (A) (A) (A) (A) (A) (A) (A) (A) (A) (A)
                 (A) (A) (A) (A) (A) (A) (A) (A) (A) (A) (A) (A)
                 (A) (A) (A) (A) (A) (A) (A) (A) (A) (A) (A) (A)
                 (A) (A) (A) (A) (A) (A) (A) (A) (A) (A) (A) (A)
                 (A) (A) (A) (A) (A) (A) (A) (A) (A) (A) (A) (A)
                 (A) (A) (A) (A) (A) (A) (A) (A) (A) (A)
 The electronic state of the initial guess is 1-A.
 Requested convergence on RMS density matrix=1.00D-08 within 128 cycles.
 Requested convergence on MAX density matrix=1.00D-06.
 Requested convergence on             energy=1.00D-06.
 No special actions if energy rises.
 SCF Done:  E(RHF) =  -481.427307905     A.U. after   17 cycles
             Convg  =    0.5149D-08             -V/T =  2.0014
             S**2   =   0.0000
 ExpMin= 4.38D-02 ExpMax= 1.14D+04 ExpMxC= 1.72D+03 IAcc=3 IRadAn=         5 AccDes= 0.00D+00
 HarFok:  IExCor= 205 AccDes= 0.00D+00 IRadAn=         5 IDoV=1
 ScaDFX=  1.000000  1.000000  1.000000  1.000000
 Range of M.O.s used for correlation:    11   262
 NBasis=   262 NAE=    36 NBE=    36 NFC=    10 NFV=     0
 NROrb=    252 NOA=    26 NOB=    26 NVA=   226 NVB=   226

 **** Warning!!: The largest alpha MO coefficient is  0.23186774D+03

 Disk-based method using OVN memory for 13 occupieds at a time.
 Estimated scratch disk usage=   254820638 words.
 Actual    scratch disk usage=   254455070 words.
 JobTyp=1 Pass  1:  I=   1 to  13 NPSUse=  1 ParTrn=F ParDer=F DoDerP=F.
 JobTyp=1 Pass  2:  I=  14 to  26 NPSUse=  1 ParTrn=F ParDer=F DoDerP=F.
 Spin components of T(2) and E(2):
     alpha-alpha T2 =       0.6799895866D-01 E2=     -0.1998055569D+00
     alpha-beta  T2 =       0.3577977503D+00 E2=     -0.1103635320D+01
     beta-beta   T2 =       0.6799895866D-01 E2=     -0.1998055569D+00
 ANorm=    0.1222209339D+01
 E2 =    -0.1503246434D+01 EUMP2 =    -0.48293055433862D+03

 **********************************************************************

            Population analysis using the SCF density.

 **********************************************************************

 Orbital symmetries:
       Occupied  (A) (A) (A) (A) (A) (A) (A) (A) (A) (A) (A) (A)
                 (A) (A) (A) (A) (A) (A) (A) (A) (A) (A) (A) (A)
                 (A) (A) (A) (A) (A) (A) (A) (A) (A) (A) (A) (A)
       Virtual   (A) (A) (A) (A) (A) (A) (A) (A) (A) (A) (A) (A)
                 (A) (A) (A) (A) (A) (A) (A) (A) (A) (A) (A) (A)
                 (A) (A) (A) (A) (A) (A) (A) (A) (A) (A) (A) (A)
                 (A) (A) (A) (A) (A) (A) (A) (A) (A) (A) (A) (A)
                 (A) (A) (A) (A) (A) (A) (A) (A) (A) (A) (A) (A)
                 (A) (A) (A) (A) (A) (A) (A) (A) (A) (A) (A) (A)
                 (A) (A) (A) (A) (A) (A) (A) (A) (A) (A) (A) (A)
                 (A) (A) (A) (A) (A) (A) (A) (A) (A) (A) (A) (A)
                 (A) (A) (A) (A) (A) (A) (A) (A) (A) (A) (A) (A)
                 (A) (A) (A) (A) (A) (A) (A) (A) (A) (A) (A) (A)
                 (A) (A) (A) (A) (A) (A) (A) (A) (A) (A) (A) (A)
                 (A) (A) (A) (A) (A) (A) (A) (A) (A) (A) (A) (A)
                 (A) (A) (A) (A) (A) (A) (A) (A) (A) (A) (A) (A)
                 (A) (A) (A) (A) (A) (A) (A) (A) (A) (A) (A) (A)
                 (A) (A) (A) (A) (A) (A) (A) (A) (A) (A) (A) (A)
                 (A) (A) (A) (A) (A) (A) (A) (A) (A) (A) (A) (A)
                 (A) (A) (A) (A) (A) (A) (A) (A) (A) (A) (A) (A)
                 (A) (A) (A) (A) (A) (A) (A) (A) (A) (A) (A) (A)
                 (A) (A) (A) (A) (A) (A) (A) (A) (A) (A)
 The electronic state is 1-A.
 Alpha  occ. eigenvalues --  -26.29761 -20.56607 -11.35445 -11.33287 -11.27239
 Alpha  occ. eigenvalues --  -11.26805 -11.26724 -11.26333 -11.26112 -11.25872
 Alpha  occ. eigenvalues --   -1.60443  -1.40160  -1.17745  -1.06559  -1.03986
 Alpha  occ. eigenvalues --   -1.00315  -0.88104  -0.85027  -0.78533  -0.74396
 Alpha  occ. eigenvalues --   -0.71265  -0.70230  -0.69450  -0.66095  -0.64099
 Alpha  occ. eigenvalues --   -0.63018  -0.61275  -0.58834  -0.55914  -0.54206
 Alpha  occ. eigenvalues --   -0.53265  -0.51600  -0.50528  -0.43507  -0.36103
 Alpha  occ. eigenvalues --   -0.35634
 Alpha virt. eigenvalues --    0.04962   0.05538   0.06782   0.07668   0.08381
 Alpha virt. eigenvalues --    0.08962   0.09813   0.10077   0.11379   0.12089
 Alpha virt. eigenvalues --    0.12413   0.12826   0.14067   0.15012   0.15764
 Alpha virt. eigenvalues --    0.16408   0.16940   0.17362   0.18915   0.20567
 Alpha virt. eigenvalues --    0.20750   0.21091   0.21803   0.21819   0.22868
 Alpha virt. eigenvalues --    0.24086   0.25032   0.25408   0.26015   0.27359
 Alpha virt. eigenvalues --    0.27840   0.28462   0.29542   0.30263   0.30348
 Alpha virt. eigenvalues --    0.30879   0.31649   0.32620   0.33379   0.34363
 Alpha virt. eigenvalues --    0.35248   0.35518   0.37757   0.39384   0.39676
 Alpha virt. eigenvalues --    0.41254   0.42092   0.43756   0.44242   0.44499
 Alpha virt. eigenvalues --    0.45854   0.46288   0.47345   0.48301   0.48532
 Alpha virt. eigenvalues --    0.50298   0.56229   0.57598   0.60629   0.62457
 Alpha virt. eigenvalues --    0.64327   0.67608   0.68648   0.69089   0.71019
 Alpha virt. eigenvalues --    0.71273   0.72175   0.73046   0.74620   0.76452
 Alpha virt. eigenvalues --    0.78021   0.80523   0.81008   0.81289   0.84077
 Alpha virt. eigenvalues --    0.85276   0.86052   0.87752   0.88286   0.89426
 Alpha virt. eigenvalues --    0.90439   0.90764   0.92577   0.94613   0.95411
 Alpha virt. eigenvalues --    0.98537   0.99184   1.00380   1.03137   1.05716
 Alpha virt. eigenvalues --    1.06002   1.07822   1.08427   1.10280   1.11410
 Alpha virt. eigenvalues --    1.14321   1.18082   1.21494   1.22714   1.24436
 Alpha virt. eigenvalues --    1.26669   1.28946   1.30565   1.34297   1.36751
 Alpha virt. eigenvalues --    1.41419   1.43207   1.47923   1.48243   1.50231
 Alpha virt. eigenvalues --    1.54287   1.62573   1.66615   1.67154   1.69533
 Alpha virt. eigenvalues --    1.71235   1.73591   1.74762   1.76072   1.76687
 Alpha virt. eigenvalues --    1.80553   1.81454   1.81972   1.82674   1.85263
 Alpha virt. eigenvalues --    1.88782   1.89902   1.91050   1.92102   1.95143
 Alpha virt. eigenvalues --    1.97476   2.00219   2.01965   2.02827   2.03696
 Alpha virt. eigenvalues --    2.05481   2.08239   2.14689   2.18000   2.19405
 Alpha virt. eigenvalues --    2.20626   2.21761   2.23378   2.24304   2.24854
 Alpha virt. eigenvalues --    2.27131   2.30572   2.33845   2.35132   2.37155
 Alpha virt. eigenvalues --    2.42999   2.45539   2.50012   2.53479   2.60162
 Alpha virt. eigenvalues --    2.64448   2.71243   2.71943   2.72739   2.74035
 Alpha virt. eigenvalues --    2.81166   2.83366   2.85008   2.93594   2.95859
 Alpha virt. eigenvalues --    2.98118   2.98649   3.01861   3.03228   3.04124
 Alpha virt. eigenvalues --    3.04835   3.07926   3.09256   3.15596   3.17357
 Alpha virt. eigenvalues --    3.18122   3.20880   3.21995   3.24624   3.26918
 Alpha virt. eigenvalues --    3.28406   3.34042   3.35831   3.40881   3.46234
 Alpha virt. eigenvalues --    3.55927   3.59954   3.60512   3.72878   3.73893
 Alpha virt. eigenvalues --    3.77208   3.86804   3.90243   3.91383   3.97876
 Alpha virt. eigenvalues --    4.00278   4.10394   4.12759   4.24329   4.27756
 Alpha virt. eigenvalues --    4.36861   4.39100   4.41833   4.54424   4.55164
 Alpha virt. eigenvalues --    4.57721   4.64158   4.78226   5.24807   5.30081
 Alpha virt. eigenvalues --    5.62086   5.76724   6.27973   6.98685   7.00732
 Alpha virt. eigenvalues --    7.27406  24.72946  24.93026  24.99400  25.07831
 Alpha virt. eigenvalues --   25.08084  25.18827  25.22071  25.31112  51.68702
 Alpha virt. eigenvalues --   68.77923
          Condensed to atoms (all electrons):
              1          2          3          4          5          6
     1  C    6.146335  -0.389714   0.134332  -0.064514   0.116032   0.362487
     2  C   -0.389714  11.497184  -1.696805  -3.793129  -0.328378   0.281213
     3  C    0.134332  -1.696805  14.329097  -1.552446  -0.505385  -1.180181
     4  C   -0.064514  -3.793129  -1.552446  11.478219  -0.351875   0.284169
     5  C    0.116032  -0.328378  -0.505385  -0.351875   6.421270   0.339247
     6  C    0.362487   0.281213  -1.180181   0.284169   0.339247   5.523811
     7  H    0.402543  -0.039397   0.018191  -0.005474  -0.008016  -0.008158
     8  H   -0.039491   0.380471   0.002730  -0.009629  -0.000907  -0.008400
     9  H    0.000763  -0.024179   0.012208   0.399431  -0.042938  -0.020852
    10  H   -0.010059  -0.005937   0.007244  -0.053306   0.414211   0.005757
    11  H    0.013185  -0.034936   0.026363  -0.043781   0.009011   0.398329
    12  C   -0.413943   0.114172  -5.267791   1.041310   0.489438   0.240538
    13  C   -0.046258  -0.408747   0.430526  -0.022941  -0.230995  -0.063689
    14  H   -0.001016  -0.001833  -0.032881  -0.013430   0.020093  -0.002979
    15  H    0.003118   0.023997   0.085270  -0.046380  -0.004144  -0.000351
    16  O    0.031691   0.060587  -0.070802  -0.130198  -0.001380  -0.009407
    17  F    0.000678   0.040116   0.113362  -0.118465  -0.019250  -0.001124
              7          8          9         10         11         12
     1  C    0.402543  -0.039491   0.000763  -0.010059   0.013185  -0.413943
     2  C   -0.039397   0.380471  -0.024179  -0.005937  -0.034936   0.114172
     3  C    0.018191   0.002730   0.012208   0.007244   0.026363  -5.267791
     4  C   -0.005474  -0.009629   0.399431  -0.053306  -0.043781   1.041310
     5  C   -0.008016  -0.000907  -0.042938   0.414211   0.009011   0.489438
     6  C   -0.008158  -0.008400  -0.020852   0.005757   0.398329   0.240538
     7  H    0.491839  -0.003738   0.000032  -0.000096  -0.004412   0.008996
     8  H   -0.003738   0.455298  -0.000032   0.000021  -0.000071   0.045465
     9  H    0.000032  -0.000032   0.508056  -0.004343  -0.000123   0.036936
    10  H   -0.000096   0.000021  -0.004343   0.495368  -0.004424   0.010835
    11  H   -0.004412  -0.000071  -0.000123  -0.004424   0.491097   0.002893
    12  C    0.008996   0.045465   0.036936   0.010835   0.002893  10.988553
    13  C   -0.000155   0.005016   0.000006   0.000124  -0.000250  -1.403605
    14  H    0.000000  -0.000047  -0.001806   0.000028   0.000001  -0.046993
    15  H    0.000000   0.000006   0.000467  -0.000004   0.000000  -0.064466
    16  O    0.000053   0.001794  -0.000187   0.000008   0.000006   0.347145
    17  F   -0.000001   0.000015   0.000900  -0.000002   0.000000  -0.188396
             13         14         15         16         17
     1  C   -0.046258  -0.001016   0.003118   0.031691   0.000678
     2  C   -0.408747  -0.001833   0.023997   0.060587   0.040116
     3  C    0.430526  -0.032881   0.085270  -0.070802   0.113362
     4  C   -0.022941  -0.013430  -0.046380  -0.130198  -0.118465
     5  C   -0.230995   0.020093  -0.004144  -0.001380  -0.019250
     6  C   -0.063689  -0.002979  -0.000351  -0.009407  -0.001124
     7  H   -0.000155   0.000000   0.000000   0.000053  -0.000001
     8  H    0.005016  -0.000047   0.000006   0.001794   0.000015
     9  H    0.000006  -0.001806   0.000467  -0.000187   0.000900
    10  H    0.000124   0.000028  -0.000004   0.000008  -0.000002
    11  H   -0.000250   0.000001   0.000000   0.000006   0.000000
    12  C   -1.403605  -0.046993  -0.064466   0.347145  -0.188396
    13  C    7.004050   0.432899   0.398954  -0.055385   0.316053
    14  H    0.432899   0.582560  -0.038405   0.013194  -0.037306
    15  H    0.398954  -0.038405   0.524437  -0.010491  -0.032518
    16  O   -0.055385   0.013194  -0.010491   8.126469   0.007679
    17  F    0.316053  -0.037306  -0.032518   0.007679   9.117972
 Mulliken atomic charges:
              1
     1  C   -0.246170
     2  C    0.325317
     3  C    1.146968
     4  C   -0.997561
     5  C   -0.316033
     6  C   -0.140409
     7  H    0.147794
     8  H    0.171499
     9  H    0.135662
    10  H    0.144574
    11  H    0.147110
    12  C    0.058912
    13  C   -0.355605
    14  H    0.127921
    15  H    0.160511
    16  O   -0.310774
    17  F   -0.199715
 Sum of Mulliken charges=   0.00000
 Atomic charges with hydrogens summed into heavy atoms:
              1
     1  C   -0.098376
     2  C    0.496816
     3  C    1.146968
     4  C   -0.861900
     5  C   -0.171460
     6  C    0.006702
     7  H    0.000000
     8  H    0.000000
     9  H    0.000000
    10  H    0.000000
    11  H    0.000000
    12  C    0.058912
    13  C   -0.067173
    14  H    0.000000
    15  H    0.000000
    16  O   -0.310774
    17  F   -0.199715
 Sum of Mulliken charges=   0.00000
 Electronic spatial extent (au):  <R**2>=  1587.4989
 Charge=     0.0000 electrons
 Dipole moment (field-independent basis, Debye):
    X=     3.3698    Y=    -2.6320    Z=    -1.1724  Tot=     4.4337
 Quadrupole moment (field-independent basis, Debye-Ang):
   XX=   -57.5343   YY=   -57.1275   ZZ=   -61.9086
   XY=     4.5266   XZ=     5.7521   YZ=     5.0665
 Traceless Quadrupole moment (field-independent basis, Debye-Ang):
   XX=     1.3225   YY=     1.7293   ZZ=    -3.0518
   XY=     4.5266   XZ=     5.7521   YZ=     5.0665
 Octapole moment (field-independent basis, Debye-Ang**2):
  XXX=    16.1602  YYY=   -12.0333  ZZZ=     2.6778  XYY=     7.0437
  XXY=    -7.1372  XXZ=    -8.6101  XZZ=   -15.1662  YZZ=     0.7389
  YYZ=     3.6220  XYZ=    -3.7413
 Hexadecapole moment (field-independent basis, Debye-Ang**3):
 XXXX= -1387.6669 YYYY=  -428.0611 ZZZZ=  -128.8802 XXXY=     6.1450
 XXXZ=    49.8134 YYYX=    26.6644 YYYZ=    12.5082 ZZZX=   -12.0755
 ZZZY=    -7.1649 XXYY=  -314.4131 XXZZ=  -283.8177 YYZZ=  -101.3533
 XXYZ=    22.2370 YYXZ=    -6.2775 ZZXY=     4.2895
 N-N= 4.803139288057D+02 E-N=-2.090752846029D+03  KE= 4.807599338144D+02
 1|1|UNPC-UNK|SP|RMP2-FC|6-311+G(d,p)|C8H7F1O1|PCUSER|03-Aug-2017|0||# 
 MP2/6-311+G(D,P) GEOM=CONNECTIVITY||Title Card Required||0,1|C|C,1,1.3
 9556268|C,2,1.40568598,1,120.02279233|C,3,1.40560202,2,119.87823613,1,
 0.65802085,0|C,4,1.39861123,3,119.76782685,2,-1.46918199,0|C,5,1.39972
 925,4,120.26489517,3,1.81700468,0|H,1,1.08662792,2,119.89057661,3,-179
 .58287899,0|H,2,1.08628034,1,121.1287868,6,-179.3082317,0|H,4,1.085043
 75,3,120.59388387,2,179.45528965,0|H,5,1.08656093,4,119.71061231,3,-17
 9.34196181,0|H,6,1.08675481,5,120.0041944,4,179.29229459,0|C,3,1.49125
 451,2,117.97092773,1,-177.91255823,0|C,12,1.52672507,3,119.50850487,2,
 -163.57636581,0|H,13,1.09580871,12,109.71998443,3,-17.98427916,0|H,13,
 1.09099932,12,108.15310582,3,-137.88960938,0|O,12,1.22355759,3,122.018
 27182,2,18.70650639,0|F,13,1.39011742,12,111.86981452,3,102.20111134,0
 ||Version=x86-Win32-G03RevB.05|State=1-A|HF=-481.4273079|MP2=-482.9305
 543|RMSD=5.149e-009|PG=C01 [X(C8H7F1O1)]||@


 At the touch of love, everyone becomves a poet.
                                -- Plato
 Job cpu time:  0 days  0 hours  6 minutes 26.0 seconds.
 File lengths (MBytes):  RWF=   1988 Int=      0 D2E=      0 Chk=     17 Scr=      1
 Normal termination of Gaussian 03 at Thu Aug 03 15:15:46 2017.
