# Supplementary material for: Conformational preferences of α-fluoroketones may influence their reactivity
Source: Beilstein J Org Chem. 2017 Dec 29;13:2915–21. doi: 10.3762/bjoc.13.284 (PMC5753061; doi:10.3762/bjoc.13.284)
Supplement: File 2 — Details of computational conformational analysis. [file Beilstein_J_Org_Chem-13-2915-s002.zip › Computation/CH2F80_EtOH.out]

 Entering Link 1 = C:\G03W\l1.exe PID=      1132.
  
 Copyright (c) 1988,1990,1992,1993,1995,1998,2003, Gaussian, Inc.
                  All Rights Reserved.
  
 This is the Gaussian(R) 03 program.  It is based on the
 the Gaussian(R) 98 system (copyright 1998, Gaussian, Inc.),
 the Gaussian(R) 94 system (copyright 1995, Gaussian, Inc.),
 the Gaussian 92(TM) system (copyright 1992, Gaussian, Inc.),
 the Gaussian 90(TM) system (copyright 1990, Gaussian, Inc.),
 the Gaussian 88(TM) system (copyright 1988, Gaussian, Inc.),
 the Gaussian 86(TM) system (copyright 1986, Carnegie Mellon
 University), and the Gaussian 82(TM) system (copyright 1983,
 Carnegie Mellon University). Gaussian is a federally registered
 trademark of Gaussian, Inc.
  
 This software contains proprietary and confidential information,
 including trade secrets, belonging to Gaussian, Inc.
  
 This software is provided under written license and may be
 used, copied, transmitted, or stored only in accord with that
 written license.
  
 The following legend is applicable only to US Government
 contracts under DFARS:
  
                    RESTRICTED RIGHTS LEGEND
  
 Use, duplication or disclosure by the US Government is subject
 to restrictions as set forth in subparagraph (c)(1)(ii) of the
 Rights in Technical Data and Computer Software clause at DFARS
 252.227-7013.
  
 Gaussian, Inc.
 Carnegie Office Park, Building 6, Pittsburgh, PA 15106 USA
  
 The following legend is applicable only to US Government
 contracts under FAR:
  
                    RESTRICTED RIGHTS LEGEND
  
 Use, reproduction and disclosure by the US Government is subject
 to restrictions as set forth in subparagraph (c) of the
 Commercial Computer Software - Restricted Rights clause at FAR
 52.227-19.
  
 Gaussian, Inc.
 Carnegie Office Park, Building 6, Pittsburgh, PA 15106 USA
  
  
 ---------------------------------------------------------------
 Warning -- This program may not be used in any manner that
 competes with the business of Gaussian, Inc. or will provide
 assistance to any competitor of Gaussian, Inc.  The licensee
 of this program is prohibited from giving any competitor of
 Gaussian, Inc. access to this program.  By using this program,
 the user acknowledges that Gaussian, Inc. is engaged in the
 business of creating and licensing software in the field of
 computational chemistry and represents and warrants to the
 licensee that it is not a competitor of Gaussian, Inc. and that
 it will not use this program in any manner prohibited above.
 ---------------------------------------------------------------
  

 Cite this work as:
 Gaussian 03, Revision B.05,
 M. J. Frisch, G. W. Trucks, H. B. Schlegel, G. E. Scuseria, 
 M. A. Robb, J. R. Cheeseman, J. A. Montgomery, Jr., T. Vreven, 
 K. N. Kudin, J. C. Burant, J. M. Millam, S. S. Iyengar, J. Tomasi, 
 V. Barone, B. Mennucci, M. Cossi, G. Scalmani, N. Rega, 
 G. A. Petersson, H. Nakatsuji, M. Hada, M. Ehara, K. Toyota, 
 R. Fukuda, J. Hasegawa, M. Ishida, T. Nakajima, Y. Honda, O. Kitao, 
 H. Nakai, M. Klene, X. Li, J. E. Knox, H. P. Hratchian, J. B. Cross, 
 C. Adamo, J. Jaramillo, R. Gomperts, R. E. Stratmann, O. Yazyev, 
 A. J. Austin, R. Cammi, C. Pomelli, J. W. Ochterski, P. Y. Ayala, 
 K. Morokuma, G. A. Voth, P. Salvador, J. J. Dannenberg, 
 V. G. Zakrzewski, S. Dapprich, A. D. Daniels, M. C. Strain, 
 O. Farkas, D. K. Malick, A. D. Rabuck, K. Raghavachari, 
 J. B. Foresman, J. V. Ortiz, Q. Cui, A. G. Baboul, S. Clifford, 
 J. Cioslowski, B. B. Stefanov, G. Liu, A. Liashenko, P. Piskorz, 
 I. Komaromi, R. L. Martin, D. J. Fox, T. Keith, M. A. Al-Laham, 
 C. Y. Peng, A. Nanayakkara, M. Challacombe, P. M. W. Gill, 
 B. Johnson, W. Chen, M. W. Wong, C. Gonzalez, and J. A. Pople, 
 Gaussian, Inc., Pittsburgh PA, 2003.
 
 **********************************************
 Gaussian 03:  x86-Win32-G03RevB.05  8-Nov-2003
                  15-Oct-2017 
 **********************************************
 %chk=CH2F.chk
 %mem=6MW
 %nproc=1
 Will use up to    1 processors via shared memory.
 Default route:  MaxDisk=2000MB
 -----------------------------------------------------------
 # mp2/6-311+g(d,p) scrf=(solvent=ethanol) geom=connectivity
 -----------------------------------------------------------
 1/38=1,57=2/1;
 2/17=6,18=5,40=1/2;
 3/5=4,6=6,7=111,11=9,16=1,25=1,30=1,70=2201,72=4/1,2,3;
 4//1;
 5/5=2,38=5,53=4/2;
 8/10=2,27=262144000/1;
 9/16=-3,27=262144000/6;
 6/7=2,8=2,9=2,10=2/1;
 99/5=1,9=1/99;
 -------------------
 Title Card Required
 -------------------
 Symbolic Z-matrix:
 Charge =  0 Multiplicity = 1
 C
 C                    1    B1
 C                    2    B2       1    A1
 C                    3    B3       2    A2       1    D1       0
 C                    4    B4       3    A3       2    D2       0
 C                    5    B5       4    A4       3    D3       0
 H                    1    B6       2    A5       3    D4       0
 H                    2    B7       1    A6       6    D5       0
 H                    4    B8       3    A7       2    D6       0
 H                    5    B9       4    A8       3    D7       0
 H                    6    B10      5    A9       4    D8       0
 C                    3    B11      2    A10      1    D9       0
 C                    12   B12      3    A11      2    D10      0
 H                    13   B13      12   A12      3    D11      0
 H                    13   B14      12   A13      3    D12      0
 O                    12   B15      3    A14      2    D13      0
 F                    13   B16      12   A15      3    D14      0
       Variables:
  B1                    1.39556                  
  B2                    1.40569                  
  B3                    1.4056                   
  B4                    1.39861                  
  B5                    1.39973                  
  B6                    1.08663                  
  B7                    1.08628                  
  B8                    1.08504                  
  B9                    1.08656                  
  B10                   1.08675                  
  B11                   1.49125                  
  B12                   1.52673                  
  B13                   1.09581                  
  B14                   1.091                    
  B15                   1.22356                  
  B16                   1.39012                  
  A1                  120.02279                  
  A2                  119.87824                  
  A3                  119.76783                  
  A4                  120.2649                   
  A5                  119.89058                  
  A6                  121.12879                  
  A7                  120.59388                  
  A8                  119.71061                  
  A9                  120.00419                  
  A10                 117.97093                  
  A11                 119.5085                   
  A12                 109.71998                  
  A13                 108.15311                  
  A14                 122.01827                  
  A15                 111.86981                  
  D1                    0.65802                  
  D2                   -1.46918                  
  D3                    1.817                    
  D4                 -179.58288                  
  D5                 -179.30823                  
  D6                  179.45529                  
  D7                 -179.34196                  
  D8                  179.29229                  
  D9                 -177.91256                  
  D10                -163.57637                  
  D11                 -17.98428                  
  D12                -137.88961                  
  D13                  18.70651                  
  D14                 102.20111                  
 
                          Input orientation:                          
 ---------------------------------------------------------------------
 Center     Atomic     Atomic              Coordinates (Angstroms)
 Number     Number      Type              X           Y           Z
 ---------------------------------------------------------------------
    1          6             0        0.000000    0.000000    0.000000
    2          6             0        0.000000    0.000000    1.395563
    3          6             0        1.217080    0.000000    2.098890
    4          6             0        2.433111    0.013997    1.394057
    5          6             0        2.425367   -0.003270   -0.004426
    6          6             0        1.212631    0.003949   -0.703326
    7          1             0       -0.942058    0.006858   -0.541516
    8          1             0       -0.929755   -0.014254    1.957130
    9          1             0        3.379206    0.023032    1.925229
   10          1             0        3.366068   -0.003266   -0.548206
   11          1             0        1.211674    0.002090   -1.790079
   12          6             0        1.164124   -0.047973    3.588432
   13          6             0        2.404027    0.325027    4.397383
   14          1             0        3.290869    0.283538    3.755053
   15          1             0        2.503742   -0.389705    5.215609
   16          8             0        0.165309   -0.418134    4.190464
   17          9             0        2.309845    1.606349    4.928202
 ---------------------------------------------------------------------
                    Distance matrix (angstroms):
                    1          2          3          4          5
     1  C    0.000000
     2  C    1.395563   0.000000
     3  C    2.426236   1.405686   0.000000
     4  C    2.804215   2.433152   1.405602   0.000000
     5  C    2.425373   2.800426   2.425677   1.398611   0.000000
     6  C    1.401840   2.424010   2.802222   2.426662   1.399729
     7  H    1.086628   2.154018   3.410816   3.890792   3.410003
     8  H    2.166796   1.086280   2.151557   3.409797   3.886472
     9  H    3.889224   3.420542   2.169211   1.085044   2.152689
    10  H    3.410419   3.886986   3.409586   2.154783   1.086561
    11  H    2.161606   3.408294   3.888973   3.410391   2.159082
    12  C    3.772841   2.483175   1.491255   2.535636   3.808065
    13  C    5.022147   3.859522   2.607212   3.019528   4.414086
    14  H    5.001064   4.059237   2.669058   2.526402   3.868468
    15  H    5.798549   4.584032   3.394305   3.843466   5.234907
    16  O    4.214517   2.830836   2.378180   3.626231   4.782999
    17  F    5.674761   4.516114   3.432128   3.878268   5.189898
                    6          7          8          9         10
     6  C    0.000000
     7  H    2.160758   0.000000
     8  H    3.415871   2.498765   0.000000
     9  H    3.406422   4.975782   4.309240   0.000000
    10  H    2.159029   4.308144   4.973019   2.473609   0.000000
    11  H    1.086755   2.489477   4.315966   4.301411   2.486703
    12  C    4.292346   4.636321   2.654545   2.770897   4.686398
    13  C    5.247832   5.974130   4.145364   2.674644   5.048975
    14  H    4.926905   6.037775   4.597268   1.850385   4.313462
    15  H    6.070892   6.721257   4.748426   3.429780   5.840762
    16  O    5.022372   4.878372   2.519933   3.956646   5.733408
    17  F    5.956985   6.561331   4.684937   3.559252   5.804955
                   11         12         13         14         15
    11  H    0.000000
    12  C    5.378954   0.000000
    13  C    6.309570   1.526725   0.000000
    14  H    5.928807   2.158867   1.095809   0.000000
    15  H    7.134606   2.135196   1.090999   1.790544   0.000000
    16  O    6.085915   1.223558   2.367902   3.232808   2.553429
    17  F    6.993920   2.417529   1.390117   2.022007   2.025940
                   16         17
    16  O    0.000000
    17  F    3.040037   0.000000
 Stoichiometry    C8H7FO
 Framework group  C1[X(C8H7FO)]
 Deg. of freedom    45
 Full point group                 C1      NOp   1
 Largest Abelian subgroup         C1      NOp   1
 Largest concise Abelian subgroup C1      NOp   1
                         Standard orientation:                         
 ---------------------------------------------------------------------
 Center     Atomic     Atomic              Coordinates (Angstroms)
 Number     Number      Type              X           Y           Z
 ---------------------------------------------------------------------
    1          6             0        2.422465    0.961363    0.354041
    2          6             0        1.055851    1.210925    0.221083
    3          6             0        0.180313    0.166320   -0.122701
    4          6             0        0.682036   -1.132004   -0.318522
    5          6             0        2.054983   -1.371049   -0.200259
    6          6             0        2.924563   -0.331331    0.149111
    7          1             0        3.096430    1.769008    0.626512
    8          1             0        0.650518    2.208392    0.365202
    9          1             0        0.015478   -1.948687   -0.575524
   10          1             0        2.443102   -2.372896   -0.362372
   11          1             0        3.989166   -0.524364    0.251064
   12          6             0       -1.263858    0.493595   -0.299062
   13          6             0       -2.295673   -0.631679   -0.296614
   14          1             0       -1.797293   -1.590723   -0.477302
   15          1             0       -3.017685   -0.432533   -1.089911
   16          8             0       -1.651136    1.638761   -0.488011
   17          9             0       -2.970523   -0.712792    0.915996
 ---------------------------------------------------------------------
 Rotational constants (GHZ):      2.8461777      0.8296823      0.6919486
 Standard basis: 6-311+G(d,p) (5D, 7F)
 There are   262 symmetry adapted basis functions of A   symmetry.
 Integral buffers will be    262144 words long.
 Raffenetti 1 integral format.
 Two-electron integral symmetry is turned on.
   262 basis functions,   416 primitive gaussians,   272 cartesian basis functions
    36 alpha electrons       36 beta electrons
       nuclear repulsion energy       480.3139288057 Hartrees.
 NAtoms=   17 NActive=   17 NUniq=   17 SFac= 1.00D+00 NAtFMM=   60 Big=F
 ------------------------------------------------------------------------------
 United Atom Topological Model (UA0  parameters set).
  Nord Group  Hybr  Charge Alpha Radius          Bonded to
    1   CH    *     0.00   1.00  2.125   C2   [s]  C6   [s]
    2   CH    *     0.00   1.00  2.125   C1   [s]  C3   [s]
    3   C     *     0.00   1.00  1.925   C2   [s]  C4   [s]  C12  [s]
    4   CH    *     0.00   1.00  2.125   C3   [s]  C5   [s]
    5   CH    *     0.00   1.00  2.125   C4   [s]  C6   [s]
    6   CH    *     0.00   1.00  2.125   C1   [s]  C5   [s]
   12   C     *     0.00   1.00  1.925   C3   [s]  C13  [s]  O16  [d]
   13   CH2   *     0.00   1.00  2.325   C12  [s]  F17  [s]
   16   O     *     0.00   1.00  1.750   C12  [d]
   17   F     *     0.00   1.00  1.682   C13  [s]
 ------------------------------------------------------------------------------
 Polarizable Continuum Model (PCM)
 =================================
 Model                : PCM.
 Atomic radii         : UA0 (Simple United Atom Topological Model).
 Polarization charges : Total charges.
 Charge compensation  : None.
 Solution method      : Matrix inversion.
 Cavity               : GePol (RMin=0.200 OFac=0.890).
                        Default sphere list used, NSphG=   10.
                        Tesserae with average area of 0.200 Ang**2.
 Solvent              : Ethanol, Eps=  24.550000.
 ------------------------------------------------------------------------------
 One-electron integrals computed using PRISM.
 NBasis=   262 RedAO= T  NBF=   262
 NBsUse=   262 1.00D-06 NBFU=   262
 Harris functional with IExCor=  205 diagonalized for initial guess.
 ExpMin= 4.38D-02 ExpMax= 1.14D+04 ExpMxC= 1.72D+03 IAcc=2 IRadAn=         4 AccDes= 0.00D+00
 HarFok:  IExCor= 205 AccDes= 0.00D+00 IRadAn=         4 IDoV=1
 ScaDFX=  1.000000  1.000000  1.000000  1.000000
 Initial guess orbital symmetries:
       Occupied  (A) (A) (A) (A) (A) (A) (A) (A) (A) (A) (A) (A)
                 (A) (A) (A) (A) (A) (A) (A) (A) (A) (A) (A) (A)
                 (A) (A) (A) (A) (A) (A) (A) (A) (A) (A) (A) (A)
       Virtual   (A) (A) (A) (A) (A) (A) (A) (A) (A) (A) (A) (A)
                 (A) (A) (A) (A) (A) (A) (A) (A) (A) (A) (A) (A)
                 (A) (A) (A) (A) (A) (A) (A) (A) (A) (A) (A) (A)
                 (A) (A) (A) (A) (A) (A) (A) (A) (A) (A) (A) (A)
                 (A) (A) (A) (A) (A) (A) (A) (A) (A) (A) (A) (A)
                 (A) (A) (A) (A) (A) (A) (A) (A) (A) (A) (A) (A)
                 (A) (A) (A) (A) (A) (A) (A) (A) (A) (A) (A) (A)
                 (A) (A) (A) (A) (A) (A) (A) (A) (A) (A) (A) (A)
                 (A) (A) (A) (A) (A) (A) (A) (A) (A) (A) (A) (A)
                 (A) (A) (A) (A) (A) (A) (A) (A) (A) (A) (A) (A)
                 (A) (A) (A) (A) (A) (A) (A) (A) (A) (A) (A) (A)
                 (A) (A) (A) (A) (A) (A) (A) (A) (A) (A) (A) (A)
                 (A) (A) (A) (A) (A) (A) (A) (A) (A) (A) (A) (A)
                 (A) (A) (A) (A) (A) (A) (A) (A) (A) (A) (A) (A)
                 (A) (A) (A) (A) (A) (A) (A) (A) (A) (A) (A) (A)
                 (A) (A) (A) (A) (A) (A) (A) (A) (A) (A) (A) (A)
                 (A) (A) (A) (A) (A) (A) (A) (A) (A) (A) (A) (A)
                 (A) (A) (A) (A) (A) (A) (A) (A) (A) (A) (A) (A)
                 (A) (A) (A) (A) (A) (A) (A) (A) (A) (A)
 The electronic state of the initial guess is 1-A.
 Requested convergence on RMS density matrix=1.00D-08 within 128 cycles.
 Requested convergence on MAX density matrix=1.00D-06.
 Requested convergence on             energy=1.00D-06.
 No special actions if energy rises.
 Warning! T( 864, 682)=0.12652943D+02 is big!
          T( 864, 864)=0.10263989D+02 T( 682, 682)=0.11600512D+02
 Warning! T( 682, 864)=0.12834400D+02 is big!
          T( 682, 682)=0.11600512D+02 T( 864, 864)=0.10263989D+02
 Error on total polarization charges =  0.01903
 SCF Done:  E(RHF) =  -481.444086185     A.U. after   16 cycles
             Convg  =    0.5326D-08             -V/T =  2.0014
             S**2   =   0.0000
 --------------------------------------------------------------------
 Variational PCM results
 =======================
 <psi(f)|   H    |psi(f)>                     (a.u.) =    -481.424287
 <psi(f)|H+V(f)/2|psi(f)>                     (a.u.) =    -481.444086
 Total free energy in solution:
  with all non electrostatic terms            (a.u.) =    -481.439850
 --------------------------------------------------------------------
 (Polarized solute)-Solvent               (kcal/mol) =     -12.42
 --------------------------------------------------------------------
 Cavitation energy                        (kcal/mol) =      14.96
 Dispersion energy                        (kcal/mol) =     -13.27
 Repulsion energy                         (kcal/mol) =       0.97
 Total non electrostatic                  (kcal/mol) =       2.66
 --------------------------------------------------------------------
 Partition over spheres:
 Sphere  on Atom  Surface  Charge   GEl     GCav    GDR
    1      C1      17.32  -0.035   -0.89    1.71   -1.57
    2      C2      13.68  -0.024   -0.41    1.68   -1.43
    3      C3       0.83   0.001    0.00    0.25   -0.07
    4      C4      10.98  -0.018   -0.63    1.49   -1.17
    5      C5      17.31  -0.036   -1.03    1.71   -1.58
    6      C6      17.36  -0.046   -1.09    1.72   -1.55
    7      C12      1.48  -0.011   -0.02    0.34   -0.13
    8      C13     27.86  -0.122   -1.21    2.86   -2.10
    9      O16     14.68   0.176   -3.59    1.76   -1.41
   10      F17     13.04   0.106   -1.44    1.43   -1.28
 Added spheres:    39.16  -0.009   -2.12    0.00    0.00
 --------------------------------------------------------------------
 After PCM corrections, the SCF energy is  -481.444086185     a.u.
 --------------------------------------------------------------------
 ExpMin= 4.38D-02 ExpMax= 1.14D+04 ExpMxC= 1.72D+03 IAcc=3 IRadAn=         5 AccDes= 0.00D+00
 HarFok:  IExCor= 205 AccDes= 0.00D+00 IRadAn=         5 IDoV=1
 ScaDFX=  1.000000  1.000000  1.000000  1.000000
 Range of M.O.s used for correlation:    11   262
 NBasis=   262 NAE=    36 NBE=    36 NFC=    10 NFV=     0
 NROrb=    252 NOA=    26 NOB=    26 NVA=   226 NVB=   226

 **** Warning!!: The largest alpha MO coefficient is  0.18455952D+03

 Disk-based method using OVN memory for 13 occupieds at a time.
 Estimated scratch disk usage=   254820638 words.
 Actual    scratch disk usage=   254455070 words.
 JobTyp=1 Pass  1:  I=   1 to  13 NPSUse=  1 ParTrn=F ParDer=F DoDerP=F.
 JobTyp=1 Pass  2:  I=  14 to  26 NPSUse=  1 ParTrn=F ParDer=F DoDerP=F.
 Spin components of T(2) and E(2):
     alpha-alpha T2 =       0.6764620694D-01 E2=     -0.1993230721D+00
     alpha-beta  T2 =       0.3552846787D+00 E2=     -0.1100058091D+01
     beta-beta   T2 =       0.6764620694D-01 E2=     -0.1993230721D+00
 ANorm=    0.1220891925D+01
 E2 =    -0.1498704235D+01 EUMP2 =    -0.48294279041932D+03

 **********************************************************************

            Population analysis using the SCF density.

 **********************************************************************

 Orbital symmetries:
       Occupied  (A) (A) (A) (A) (A) (A) (A) (A) (A) (A) (A) (A)
                 (A) (A) (A) (A) (A) (A) (A) (A) (A) (A) (A) (A)
                 (A) (A) (A) (A) (A) (A) (A) (A) (A) (A) (A) (A)
       Virtual   (A) (A) (A) (A) (A) (A) (A) (A) (A) (A) (A) (A)
                 (A) (A) (A) (A) (A) (A) (A) (A) (A) (A) (A) (A)
                 (A) (A) (A) (A) (A) (A) (A) (A) (A) (A) (A) (A)
                 (A) (A) (A) (A) (A) (A) (A) (A) (A) (A) (A) (A)
                 (A) (A) (A) (A) (A) (A) (A) (A) (A) (A) (A) (A)
                 (A) (A) (A) (A) (A) (A) (A) (A) (A) (A) (A) (A)
                 (A) (A) (A) (A) (A) (A) (A) (A) (A) (A) (A) (A)
                 (A) (A) (A) (A) (A) (A) (A) (A) (A) (A) (A) (A)
                 (A) (A) (A) (A) (A) (A) (A) (A) (A) (A) (A) (A)
                 (A) (A) (A) (A) (A) (A) (A) (A) (A) (A) (A) (A)
                 (A) (A) (A) (A) (A) (A) (A) (A) (A) (A) (A) (A)
                 (A) (A) (A) (A) (A) (A) (A) (A) (A) (A) (A) (A)
                 (A) (A) (A) (A) (A) (A) (A) (A) (A) (A) (A) (A)
                 (A) (A) (A) (A) (A) (A) (A) (A) (A) (A) (A) (A)
                 (A) (A) (A) (A) (A) (A) (A) (A) (A) (A) (A) (A)
                 (A) (A) (A) (A) (A) (A) (A) (A) (A) (A) (A) (A)
                 (A) (A) (A) (A) (A) (A) (A) (A) (A) (A) (A) (A)
                 (A) (A) (A) (A) (A) (A) (A) (A) (A) (A) (A) (A)
                 (A) (A) (A) (A) (A) (A) (A) (A) (A) (A)
 The electronic state is 1-A.
 Alpha  occ. eigenvalues --  -26.30794 -20.57251 -11.36207 -11.33049 -11.26266
 Alpha  occ. eigenvalues --  -11.26140 -11.25643 -11.25600 -11.24815 -11.24741
 Alpha  occ. eigenvalues --   -1.61540  -1.41101  -1.16976  -1.06035  -1.03064
 Alpha  occ. eigenvalues --   -1.00149  -0.87571  -0.84064  -0.78346  -0.74313
 Alpha  occ. eigenvalues --   -0.71848  -0.70765  -0.69397  -0.66002  -0.63717
 Alpha  occ. eigenvalues --   -0.62248  -0.60163  -0.59360  -0.56332  -0.53799
 Alpha  occ. eigenvalues --   -0.52643  -0.50500  -0.50439  -0.44062  -0.35452
 Alpha  occ. eigenvalues --   -0.34934
 Alpha virt. eigenvalues --    0.04989   0.06787   0.07977   0.08344   0.09038
 Alpha virt. eigenvalues --    0.09807   0.10031   0.10266   0.12001   0.12402
 Alpha virt. eigenvalues --    0.12723   0.12991   0.14222   0.15320   0.16057
 Alpha virt. eigenvalues --    0.16445   0.17172   0.17470   0.19429   0.20771
 Alpha virt. eigenvalues --    0.21286   0.21699   0.22286   0.22645   0.23224
 Alpha virt. eigenvalues --    0.24397   0.25194   0.26333   0.27133   0.27878
 Alpha virt. eigenvalues --    0.28637   0.29080   0.30305   0.30918   0.31253
 Alpha virt. eigenvalues --    0.31835   0.32584   0.33066   0.33974   0.34746
 Alpha virt. eigenvalues --    0.35868   0.36534   0.36772   0.38708   0.39739
 Alpha virt. eigenvalues --    0.40539   0.41459   0.43091   0.43665   0.44346
 Alpha virt. eigenvalues --    0.45819   0.46579   0.46757   0.48230   0.48590
 Alpha virt. eigenvalues --    0.50983   0.56159   0.56928   0.60957   0.63150
 Alpha virt. eigenvalues --    0.64961   0.68591   0.68855   0.70117   0.71672
 Alpha virt. eigenvalues --    0.72151   0.73093   0.73906   0.75151   0.76855
 Alpha virt. eigenvalues --    0.78394   0.81097   0.81590   0.81687   0.84348
 Alpha virt. eigenvalues --    0.85664   0.86256   0.88489   0.88768   0.89948
 Alpha virt. eigenvalues --    0.91432   0.91966   0.93420   0.95200   0.96385
 Alpha virt. eigenvalues --    0.99457   1.00272   1.01240   1.03315   1.06151
 Alpha virt. eigenvalues --    1.06525   1.08621   1.09094   1.10470   1.12015
 Alpha virt. eigenvalues --    1.15147   1.18595   1.22245   1.23474   1.25087
 Alpha virt. eigenvalues --    1.27088   1.29257   1.31413   1.35073   1.37663
 Alpha virt. eigenvalues --    1.40336   1.41388   1.47536   1.48171   1.50343
 Alpha virt. eigenvalues --    1.54277   1.62737   1.65432   1.66398   1.68838
 Alpha virt. eigenvalues --    1.72012   1.74102   1.75359   1.76945   1.77196
 Alpha virt. eigenvalues --    1.81299   1.82502   1.82631   1.83322   1.85721
 Alpha virt. eigenvalues --    1.89813   1.91025   1.91951   1.92666   1.95101
 Alpha virt. eigenvalues --    1.98439   2.00992   2.02631   2.03784   2.04775
 Alpha virt. eigenvalues --    2.05800   2.09448   2.14756   2.19039   2.20104
 Alpha virt. eigenvalues --    2.21540   2.22775   2.24228   2.25271   2.25688
 Alpha virt. eigenvalues --    2.27160   2.31448   2.34745   2.36215   2.37748
 Alpha virt. eigenvalues --    2.43122   2.46111   2.50469   2.53826   2.61100
 Alpha virt. eigenvalues --    2.65252   2.72436   2.73052   2.74272   2.75219
 Alpha virt. eigenvalues --    2.81876   2.84169   2.85509   2.94826   2.97043
 Alpha virt. eigenvalues --    2.99500   3.00199   3.02996   3.04767   3.05072
 Alpha virt. eigenvalues --    3.05990   3.09043   3.09555   3.16345   3.18245
 Alpha virt. eigenvalues --    3.18915   3.20996   3.22115   3.24620   3.27924
 Alpha virt. eigenvalues --    3.29230   3.34186   3.36030   3.40642   3.46986
 Alpha virt. eigenvalues --    3.55893   3.60168   3.61013   3.71947   3.74606
 Alpha virt. eigenvalues --    3.78145   3.87040   3.90737   3.92344   3.98001
 Alpha virt. eigenvalues --    4.00964   4.10261   4.12647   4.23228   4.26722
 Alpha virt. eigenvalues --    4.36502   4.39607   4.43094   4.55044   4.55925
 Alpha virt. eigenvalues --    4.57157   4.63611   4.78314   5.25648   5.29046
 Alpha virt. eigenvalues --    5.61119   5.75723   6.26948   6.97494   6.99551
 Alpha virt. eigenvalues --    7.26298  24.73821  24.92931  24.99097  25.08736
 Alpha virt. eigenvalues --   25.09072  25.19729  25.23108  25.32145  51.68047
 Alpha virt. eigenvalues --   68.76886
          Condensed to atoms (all electrons):
              1          2          3          4          5          6
     1  C    6.184450  -0.424923   0.185850  -0.087963   0.134906   0.335213
     2  C   -0.424923  11.457481  -1.719452  -3.803783  -0.335984   0.279276
     3  C    0.185850  -1.719452  13.393077  -1.312807  -0.443790  -1.076529
     4  C   -0.087963  -3.803783  -1.312807  11.242159  -0.293388   0.236650
     5  C    0.134906  -0.335984  -0.443790  -0.293388   6.398754   0.339575
     6  C    0.335213   0.279276  -1.076529   0.236650   0.339575   5.501588
     7  H    0.421473  -0.045870   0.018232  -0.005613  -0.004827  -0.018377
     8  H   -0.020424   0.394544  -0.010981  -0.009874  -0.000966  -0.005964
     9  H   -0.001866  -0.015157   0.003922   0.431899  -0.064865  -0.017825
    10  H   -0.003147  -0.008720   0.009822  -0.071490   0.447965  -0.009613
    11  H   -0.003080  -0.024752   0.019961  -0.035254  -0.005881   0.421948
    12  C   -0.395130   0.271434  -4.645644   0.905541   0.359905   0.239632
    13  C   -0.048241  -0.430119   0.369379   0.119612  -0.179395  -0.049673
    14  H   -0.001150  -0.004671  -0.040627   0.005682   0.018511  -0.001433
    15  H    0.003761   0.021668   0.062687  -0.041926  -0.003346  -0.000645
    16  O    0.028832   0.047146  -0.060391  -0.120357   0.000703  -0.009854
    17  F    0.000969   0.041209   0.108412  -0.118637  -0.019088  -0.001182
              7          8          9         10         11         12
     1  C    0.421473  -0.020424  -0.001866  -0.003147  -0.003080  -0.395130
     2  C   -0.045870   0.394544  -0.015157  -0.008720  -0.024752   0.271434
     3  C    0.018232  -0.010981   0.003922   0.009822   0.019961  -4.645644
     4  C   -0.005613  -0.009874   0.431899  -0.071490  -0.035254   0.905541
     5  C   -0.004827  -0.000966  -0.064865   0.447965  -0.005881   0.359905
     6  C   -0.018377  -0.005964  -0.017825  -0.009613   0.421948   0.239632
     7  H    0.445069  -0.002842   0.000018  -0.000056  -0.003160   0.007939
     8  H   -0.002842   0.432600  -0.000004   0.000014  -0.000047   0.028197
     9  H    0.000018  -0.000004   0.446188  -0.002656  -0.000070   0.032227
    10  H   -0.000056   0.000014  -0.002656   0.444046  -0.003151   0.008541
    11  H   -0.003160  -0.000047  -0.000070  -0.003151   0.440346   0.002408
    12  C    0.007939   0.028197   0.032227   0.008541   0.002408  10.122828
    13  C   -0.000032   0.001089  -0.000111   0.000198  -0.000203  -1.142600
    14  H    0.000001  -0.000029   0.000456   0.000016   0.000000  -0.059395
    15  H    0.000000   0.000005   0.000395  -0.000003   0.000000  -0.049090
    16  O    0.000021   0.002231  -0.000093   0.000010   0.000004   0.343335
    17  F   -0.000001   0.000030   0.000804  -0.000002   0.000000  -0.184157
             13         14         15         16         17
     1  C   -0.048241  -0.001150   0.003761   0.028832   0.000969
     2  C   -0.430119  -0.004671   0.021668   0.047146   0.041209
     3  C    0.369379  -0.040627   0.062687  -0.060391   0.108412
     4  C    0.119612   0.005682  -0.041926  -0.120357  -0.118637
     5  C   -0.179395   0.018511  -0.003346   0.000703  -0.019088
     6  C   -0.049673  -0.001433  -0.000645  -0.009854  -0.001182
     7  H   -0.000032   0.000001   0.000000   0.000021  -0.000001
     8  H    0.001089  -0.000029   0.000005   0.002231   0.000030
     9  H   -0.000111   0.000456   0.000395  -0.000093   0.000804
    10  H    0.000198   0.000016  -0.000003   0.000010  -0.000002
    11  H   -0.000203   0.000000   0.000000   0.000004   0.000000
    12  C   -1.142600  -0.059395  -0.049090   0.343335  -0.184157
    13  C    6.685621   0.451313   0.402815  -0.067002   0.288873
    14  H    0.451313   0.509713  -0.029591   0.011379  -0.032453
    15  H    0.402815  -0.029591   0.486273  -0.007615  -0.033148
    16  O   -0.067002   0.011379  -0.007615   8.229264   0.009699
    17  F    0.288873  -0.032453  -0.033148   0.009699   9.168234
 Mulliken atomic charges:
              1
     1  C   -0.309529
     2  C    0.300672
     3  C    1.138877
     4  C   -1.040450
     5  C   -0.348787
     6  C   -0.162787
     7  H    0.188024
     8  H    0.192421
     9  H    0.186737
    10  H    0.188226
    11  H    0.190930
    12  C    0.154029
    13  C   -0.401526
    14  H    0.172277
    15  H    0.187761
    16  O   -0.407312
    17  F   -0.229562
 Sum of Mulliken charges=   0.00000
 Atomic charges with hydrogens summed into heavy atoms:
              1
     1  C   -0.121505
     2  C    0.493093
     3  C    1.138877
     4  C   -0.853713
     5  C   -0.160561
     6  C    0.028142
     7  H    0.000000
     8  H    0.000000
     9  H    0.000000
    10  H    0.000000
    11  H    0.000000
    12  C    0.154029
    13  C   -0.041488
    14  H    0.000000
    15  H    0.000000
    16  O   -0.407312
    17  F   -0.229562
 Sum of Mulliken charges=   0.00000
 Electronic spatial extent (au):  <R**2>=  1586.3622
 Charge=     0.0000 electrons
 Dipole moment (field-independent basis, Debye):
    X=     4.3292    Y=    -3.6978    Z=    -1.4185  Tot=     5.8675
 Quadrupole moment (field-independent basis, Debye-Ang):
   XX=   -56.3703   YY=   -56.6845   ZZ=   -61.9868
   XY=     5.4099   XZ=     6.5143   YZ=     5.9540
 Traceless Quadrupole moment (field-independent basis, Debye-Ang):
   XX=     1.9769   YY=     1.6627   ZZ=    -3.6396
   XY=     5.4099   XZ=     6.5143   YZ=     5.9540
 Octapole moment (field-independent basis, Debye-Ang**2):
  XXX=    29.5340  YYY=   -17.7462  ZZZ=     1.9165  XYY=    10.8609
  XXY=   -10.6137  XXZ=    -9.8857  XZZ=   -14.7202  YZZ=    -0.0749
  YYZ=     3.5207  XYZ=    -4.3543
 Hexadecapole moment (field-independent basis, Debye-Ang**3):
 XXXX= -1358.4643 YYYY=  -423.3047 ZZZZ=  -129.3051 XXXY=     8.2845
 XXXZ=    59.4348 YYYX=    30.7527 YYYZ=    16.8584 ZZZX=   -10.2280
 ZZZY=    -5.6931 XXYY=  -310.5116 XXZZ=  -283.9661 YYZZ=  -101.3928
 XXYZ=    26.4424 YYXZ=    -6.1312 ZZXY=     5.0139
 N-N= 4.803139288057D+02 E-N=-2.091042392174D+03  KE= 4.807875810348D+02
 1|1|UNPC-UNK|SP|RMP2-FC|6-311+G(d,p)|C8H7F1O1|PCUSER|15-Oct-2017|0||# 
 MP2/6-311+G(D,P) SCRF=(SOLVENT=ETHANOL) GEOM=CONNECTIVITY||Title Card 
 Required||0,1|C|C,1,1.39556268|C,2,1.40568598,1,120.02279233|C,3,1.405
 60202,2,119.87823613,1,0.65802085,0|C,4,1.39861123,3,119.76782685,2,-1
 .46918199,0|C,5,1.39972925,4,120.26489517,3,1.81700468,0|H,1,1.0866279
 2,2,119.89057661,3,-179.58287899,0|H,2,1.08628034,1,121.1287868,6,-179
 .3082317,0|H,4,1.08504375,3,120.59388387,2,179.45528965,0|H,5,1.086560
 93,4,119.71061231,3,-179.34196181,0|H,6,1.08675481,5,120.0041944,4,179
 .29229459,0|C,3,1.49125451,2,117.97092773,1,-177.91255823,0|C,12,1.526
 72507,3,119.50850487,2,-163.57636581,0|H,13,1.09580871,12,109.71998443
 ,3,-17.98427916,0|H,13,1.09099932,12,108.15310582,3,-137.88960938,0|O,
 12,1.22355759,3,122.01827182,2,18.70650639,0|F,13,1.39011742,12,111.86
 981452,3,102.20111134,0||Version=x86-Win32-G03RevB.05|State=1-A|HF=-48
 1.4440862|MP2=-482.9427904|RMSD=5.326e-009|PG=C01 [X(C8H7F1O1)]||@


 WE SHOULD BE CAREFUL TO GET OUT OF AN EXPERIENCE ONLY THE WISDOM
 THAT IS IN IT -- AND STOP THERE;
 LEST WE BE LIKE THE CAT THAT SITS DOWN ON A HOT STOVE-LID.
 SHE WILL NEVER SIT DOWN ON A HOT STOVE LID AGAIN;
 BUT ALSO SHE WILL NEVER SIT DOWN ON A COLD ONE ANY MORE.

                                                     -- MARK TWAIN
 Job cpu time:  0 days  0 hours  6 minutes 49.0 seconds.
 File lengths (MBytes):  RWF=   2044 Int=      0 D2E=      0 Chk=     17 Scr=      1
 Normal termination of Gaussian 03 at Sun Oct 15 19:24:59 2017.
