# Supplementary material for: Conformational preferences of α-fluoroketones may influence their reactivity
Source: Beilstein J Org Chem. 2017 Dec 29;13:2915–21. doi: 10.3762/bjoc.13.284 (PMC5753061; doi:10.3762/bjoc.13.284)
Supplement: File 2 — Details of computational conformational analysis. [file Beilstein_J_Org_Chem-13-2915-s002.zip › Computation/CH2F90_1.LOG]

 Entering Link 1 = C:\G03W\l1.exe PID=      6760.
  
 Copyright (c) 1988,1990,1992,1993,1995,1998,2003, Gaussian, Inc.
                  All Rights Reserved.
  
 This is the Gaussian(R) 03 program.  It is based on the
 the Gaussian(R) 98 system (copyright 1998, Gaussian, Inc.),
 the Gaussian(R) 94 system (copyright 1995, Gaussian, Inc.),
 the Gaussian 92(TM) system (copyright 1992, Gaussian, Inc.),
 the Gaussian 90(TM) system (copyright 1990, Gaussian, Inc.),
 the Gaussian 88(TM) system (copyright 1988, Gaussian, Inc.),
 the Gaussian 86(TM) system (copyright 1986, Carnegie Mellon
 University), and the Gaussian 82(TM) system (copyright 1983,
 Carnegie Mellon University). Gaussian is a federally registered
 trademark of Gaussian, Inc.
  
 This software contains proprietary and confidential information,
 including trade secrets, belonging to Gaussian, Inc.
  
 This software is provided under written license and may be
 used, copied, transmitted, or stored only in accord with that
 written license.
  
 The following legend is applicable only to US Government
 contracts under DFARS:
  
                    RESTRICTED RIGHTS LEGEND
  
 Use, duplication or disclosure by the US Government is subject
 to restrictions as set forth in subparagraph (c)(1)(ii) of the
 Rights in Technical Data and Computer Software clause at DFARS
 252.227-7013.
  
 Gaussian, Inc.
 Carnegie Office Park, Building 6, Pittsburgh, PA 15106 USA
  
 The following legend is applicable only to US Government
 contracts under FAR:
  
                    RESTRICTED RIGHTS LEGEND
  
 Use, reproduction and disclosure by the US Government is subject
 to restrictions as set forth in subparagraph (c) of the
 Commercial Computer Software - Restricted Rights clause at FAR
 52.227-19.
  
 Gaussian, Inc.
 Carnegie Office Park, Building 6, Pittsburgh, PA 15106 USA
  
  
 ---------------------------------------------------------------
 Warning -- This program may not be used in any manner that
 competes with the business of Gaussian, Inc. or will provide
 assistance to any competitor of Gaussian, Inc.  The licensee
 of this program is prohibited from giving any competitor of
 Gaussian, Inc. access to this program.  By using this program,
 the user acknowledges that Gaussian, Inc. is engaged in the
 business of creating and licensing software in the field of
 computational chemistry and represents and warrants to the
 licensee that it is not a competitor of Gaussian, Inc. and that
 it will not use this program in any manner prohibited above.
 ---------------------------------------------------------------
  

 Cite this work as:
 Gaussian 03, Revision B.05,
 M. J. Frisch, G. W. Trucks, H. B. Schlegel, G. E. Scuseria, 
 M. A. Robb, J. R. Cheeseman, J. A. Montgomery, Jr., T. Vreven, 
 K. N. Kudin, J. C. Burant, J. M. Millam, S. S. Iyengar, J. Tomasi, 
 V. Barone, B. Mennucci, M. Cossi, G. Scalmani, N. Rega, 
 G. A. Petersson, H. Nakatsuji, M. Hada, M. Ehara, K. Toyota, 
 R. Fukuda, J. Hasegawa, M. Ishida, T. Nakajima, Y. Honda, O. Kitao, 
 H. Nakai, M. Klene, X. Li, J. E. Knox, H. P. Hratchian, J. B. Cross, 
 C. Adamo, J. Jaramillo, R. Gomperts, R. E. Stratmann, O. Yazyev, 
 A. J. Austin, R. Cammi, C. Pomelli, J. W. Ochterski, P. Y. Ayala, 
 K. Morokuma, G. A. Voth, P. Salvador, J. J. Dannenberg, 
 V. G. Zakrzewski, S. Dapprich, A. D. Daniels, M. C. Strain, 
 O. Farkas, D. K. Malick, A. D. Rabuck, K. Raghavachari, 
 J. B. Foresman, J. V. Ortiz, Q. Cui, A. G. Baboul, S. Clifford, 
 J. Cioslowski, B. B. Stefanov, G. Liu, A. Liashenko, P. Piskorz, 
 I. Komaromi, R. L. Martin, D. J. Fox, T. Keith, M. A. Al-Laham, 
 C. Y. Peng, A. Nanayakkara, M. Challacombe, P. M. W. Gill, 
 B. Johnson, W. Chen, M. W. Wong, C. Gonzalez, and J. A. Pople, 
 Gaussian, Inc., Pittsburgh PA, 2003.
 
 **********************************************
 Gaussian 03:  x86-Win32-G03RevB.05  8-Nov-2003
                  03-Aug-2017 
 **********************************************
 %chk=CH2F.chk
 %mem=6MW
 %nproc=1
 Will use up to    1 processors via shared memory.
 Default route:  MaxDisk=2000MB
 ------------------------------------
 # mp2/6-311+g(d,p) geom=connectivity
 ------------------------------------
 1/38=1,57=2/1;
 2/17=6,18=5,40=1/2;
 3/5=4,6=6,7=111,11=9,16=1,25=1,30=1/1,2,3;
 4//1;
 5/5=2,38=5/2;
 8/10=2,27=262144000/1;
 9/16=-3,27=262144000/6;
 6/7=2,8=2,9=2,10=2/1;
 99/5=1,9=1/99;
 -------------------
 Title Card Required
 -------------------
 Symbolic Z-matrix:
 Charge =  0 Multiplicity = 1
 C
 C                    1    B1
 C                    2    B2       1    A1
 C                    3    B3       2    A2       1    D1       0
 C                    4    B4       3    A3       2    D2       0
 C                    5    B5       4    A4       3    D3       0
 H                    1    B6       2    A5       3    D4       0
 H                    2    B7       1    A6       6    D5       0
 H                    4    B8       3    A7       2    D6       0
 H                    5    B9       4    A8       3    D7       0
 H                    6    B10      5    A9       4    D8       0
 C                    3    B11      2    A10      1    D9       0
 C                    12   B12      3    A11      2    D10      0
 H                    13   B13      12   A12      3    D11      0
 H                    13   B14      12   A13      3    D12      0
 O                    12   B15      3    A14      2    D13      0
 F                    13   B16      12   A15      3    D14      0
       Variables:
  B1                    1.39556                  
  B2                    1.40569                  
  B3                    1.4056                   
  B4                    1.39861                  
  B5                    1.39973                  
  B6                    1.08663                  
  B7                    1.08628                  
  B8                    1.08504                  
  B9                    1.08656                  
  B10                   1.08675                  
  B11                   1.49125                  
  B12                   1.52673                  
  B13                   1.09581                  
  B14                   1.091                    
  B15                   1.22356                  
  B16                   1.39012                  
  A1                  120.02279                  
  A2                  119.87824                  
  A3                  119.76783                  
  A4                  120.2649                   
  A5                  119.89058                  
  A6                  121.12879                  
  A7                  120.59388                  
  A8                  119.71061                  
  A9                  120.00419                  
  A10                 117.97093                  
  A11                 119.5085                   
  A12                 109.71998                  
  A13                 108.15311                  
  A14                 122.01827                  
  A15                 111.86981                  
  D1                    0.65802                  
  D2                   -1.46918                  
  D3                    1.817                    
  D4                 -179.58288                  
  D5                 -179.30823                  
  D6                  179.45529                  
  D7                 -179.34196                  
  D8                  179.29229                  
  D9                 -177.91256                  
  D10                -163.57637                  
  D11                 -27.98428                  
  D12                -147.88961                  
  D13                  18.70651                  
  D14                  92.20111                  
 
                          Input orientation:                          
 ---------------------------------------------------------------------
 Center     Atomic     Atomic              Coordinates (Angstroms)
 Number     Number      Type              X           Y           Z
 ---------------------------------------------------------------------
    1          6             0        0.000000    0.000000    0.000000
    2          6             0        0.000000    0.000000    1.395563
    3          6             0        1.217080    0.000000    2.098890
    4          6             0        2.433111    0.013997    1.394057
    5          6             0        2.425367   -0.003270   -0.004426
    6          6             0        1.212631    0.003949   -0.703326
    7          1             0       -0.942058    0.006858   -0.541516
    8          1             0       -0.929755   -0.014254    1.957130
    9          1             0        3.379206    0.023032    1.925229
   10          1             0        3.366068   -0.003266   -0.548206
   11          1             0        1.211674    0.002090   -1.790079
   12          6             0        1.164124   -0.047973    3.588432
   13          6             0        2.404027    0.325027    4.397383
   14          1             0        3.305391    0.113359    3.811263
   15          1             0        2.405946   -0.271369    5.310940
   16          8             0        0.165309   -0.418134    4.190464
   17          9             0        2.413039    1.672330    4.739611
 ---------------------------------------------------------------------
                    Distance matrix (angstroms):
                    1          2          3          4          5
     1  C    0.000000
     2  C    1.395563   0.000000
     3  C    2.426236   1.405686   0.000000
     4  C    2.804215   2.433152   1.405602   0.000000
     5  C    2.425373   2.800426   2.425677   1.398611   0.000000
     6  C    1.401840   2.424010   2.802222   2.426662   1.399729
     7  H    1.086628   2.154018   3.410816   3.890792   3.410003
     8  H    2.166796   1.086280   2.151557   3.409797   3.886472
     9  H    3.889224   3.420542   2.169211   1.085044   2.152689
    10  H    3.410419   3.886986   3.409586   2.154783   1.086561
    11  H    2.161606   3.408294   3.888973   3.410391   2.159082
    12  C    3.772841   2.483175   1.491255   2.535636   3.808065
    13  C    5.022147   3.859522   2.607212   3.019528   4.414086
    14  H    5.046205   4.095616   2.702983   2.571698   3.917593
    15  H    5.836806   4.603520   3.435740   3.927359   5.322159
    16  O    4.214517   2.830836   2.378180   3.626231   4.782999
    17  F    5.575245   4.449956   3.346702   3.734060   5.031270
                    6          7          8          9         10
     6  C    0.000000
     7  H    2.160758   0.000000
     8  H    3.415871   2.498765   0.000000
     9  H    3.406422   4.975782   4.309240   0.000000
    10  H    2.159029   4.308144   4.973019   2.473609   0.000000
    11  H    1.086755   2.489477   4.315966   4.301411   2.486703
    12  C    4.292346   4.636321   2.654545   2.770897   4.686398
    13  C    5.247832   5.974130   4.145364   2.674644   5.048975
    14  H    4.977261   6.082668   4.624992   1.889639   4.361451
    15  H    6.137687   6.748169   4.737199   3.535103   5.943341
    16  O    5.022372   4.878372   2.519933   3.956646   5.733408
    17  F    5.818079   6.474626   4.664873   3.402119   5.628223
                   11         12         13         14         15
    11  H    0.000000
    12  C    5.378954   0.000000
    13  C    6.309570   1.526725   0.000000
    14  H    5.980891   2.158867   1.095809   0.000000
    15  H    7.205938   2.135196   1.090999   1.790544   0.000000
    16  O    6.085915   1.223558   2.367902   3.207240   2.509474
    17  F    6.846155   2.417529   1.390117   2.022007   2.025940
                   16         17
    16  O    0.000000
    17  F    3.118315   0.000000
 Stoichiometry    C8H7FO
 Framework group  C1[X(C8H7FO)]
 Deg. of freedom    45
 Full point group                 C1      NOp   1
 Largest Abelian subgroup         C1      NOp   1
 Largest concise Abelian subgroup C1      NOp   1
                         Standard orientation:                         
 ---------------------------------------------------------------------
 Center     Atomic     Atomic              Coordinates (Angstroms)
 Number     Number      Type              X           Y           Z
 ---------------------------------------------------------------------
    1          6             0        2.415201    0.942388    0.369250
    2          6             0        1.051629    1.210575    0.241414
    3          6             0        0.164257    0.183910   -0.125305
    4          6             0        0.651047   -1.115547   -0.349276
    5          6             0        2.021080   -1.372973   -0.235900
    6          6             0        2.902435   -0.351247    0.136296
    7          1             0        3.098312    1.736052    0.659452
    8          1             0        0.657773    2.209281    0.407156
    9          1             0       -0.024770   -1.918670   -0.624207
   10          1             0        2.397681   -2.375466   -0.419732
   11          1             0        3.964685   -0.558753    0.234290
   12          6             0       -1.275946    0.531628   -0.294859
   13          6             0       -2.320694   -0.581426   -0.317229
   14          1             0       -1.867641   -1.506325   -0.691533
   15          1             0       -3.133008   -0.271949   -0.976508
   16          8             0       -1.649872    1.685045   -0.458879
   17          9             0       -2.838680   -0.830931    0.948419
 ---------------------------------------------------------------------
 Rotational constants (GHZ):      2.7505815      0.8505241      0.7034589
 Standard basis: 6-311+G(d,p) (5D, 7F)
 There are   262 symmetry adapted basis functions of A   symmetry.
 Integral buffers will be    262144 words long.
 Raffenetti 1 integral format.
 Two-electron integral symmetry is turned on.
   262 basis functions,   416 primitive gaussians,   272 cartesian basis functions
    36 alpha electrons       36 beta electrons
       nuclear repulsion energy       480.9903662462 Hartrees.
 NAtoms=   17 NActive=   17 NUniq=   17 SFac= 1.00D+00 NAtFMM=   60 Big=F
 One-electron integrals computed using PRISM.
 NBasis=   262 RedAO= T  NBF=   262
 NBsUse=   262 1.00D-06 NBFU=   262
 Harris functional with IExCor=  205 diagonalized for initial guess.
 ExpMin= 4.38D-02 ExpMax= 1.14D+04 ExpMxC= 1.72D+03 IAcc=2 IRadAn=         4 AccDes= 0.00D+00
 HarFok:  IExCor= 205 AccDes= 0.00D+00 IRadAn=         4 IDoV=1
 ScaDFX=  1.000000  1.000000  1.000000  1.000000
 Initial guess orbital symmetries:
       Occupied  (A) (A) (A) (A) (A) (A) (A) (A) (A) (A) (A) (A)
                 (A) (A) (A) (A) (A) (A) (A) (A) (A) (A) (A) (A)
                 (A) (A) (A) (A) (A) (A) (A) (A) (A) (A) (A) (A)
       Virtual   (A) (A) (A) (A) (A) (A) (A) (A) (A) (A) (A) (A)
                 (A) (A) (A) (A) (A) (A) (A) (A) (A) (A) (A) (A)
                 (A) (A) (A) (A) (A) (A) (A) (A) (A) (A) (A) (A)
                 (A) (A) (A) (A) (A) (A) (A) (A) (A) (A) (A) (A)
                 (A) (A) (A) (A) (A) (A) (A) (A) (A) (A) (A) (A)
                 (A) (A) (A) (A) (A) (A) (A) (A) (A) (A) (A) (A)
                 (A) (A) (A) (A) (A) (A) (A) (A) (A) (A) (A) (A)
                 (A) (A) (A) (A) (A) (A) (A) (A) (A) (A) (A) (A)
                 (A) (A) (A) (A) (A) (A) (A) (A) (A) (A) (A) (A)
                 (A) (A) (A) (A) (A) (A) (A) (A) (A) (A) (A) (A)
                 (A) (A) (A) (A) (A) (A) (A) (A) (A) (A) (A) (A)
                 (A) (A) (A) (A) (A) (A) (A) (A) (A) (A) (A) (A)
                 (A) (A) (A) (A) (A) (A) (A) (A) (A) (A) (A) (A)
                 (A) (A) (A) (A) (A) (A) (A) (A) (A) (A) (A) (A)
                 (A) (A) (A) (A) (A) (A) (A) (A) (A) (A) (A) (A)
                 (A) (A) (A) (A) (A) (A) (A) (A) (A) (A) (A) (A)
                 (A) (A) (A) (A) (A) (A) (A) (A) (A) (A) (A) (A)
                 (A) (A) (A) (A) (A) (A) (A) (A) (A) (A) (A) (A)
                 (A) (A) (A) (A) (A) (A) (A) (A) (A) (A)
 The electronic state of the initial guess is 1-A.
 Requested convergence on RMS density matrix=1.00D-08 within 128 cycles.
 Requested convergence on MAX density matrix=1.00D-06.
 Requested convergence on             energy=1.00D-06.
 No special actions if energy rises.
 SCF Done:  E(RHF) =  -481.428553031     A.U. after   17 cycles
             Convg  =    0.4925D-08             -V/T =  2.0014
             S**2   =   0.0000
 ExpMin= 4.38D-02 ExpMax= 1.14D+04 ExpMxC= 1.72D+03 IAcc=3 IRadAn=         5 AccDes= 0.00D+00
 HarFok:  IExCor= 205 AccDes= 0.00D+00 IRadAn=         5 IDoV=1
 ScaDFX=  1.000000  1.000000  1.000000  1.000000
 Range of M.O.s used for correlation:    11   262
 NBasis=   262 NAE=    36 NBE=    36 NFC=    10 NFV=     0
 NROrb=    252 NOA=    26 NOB=    26 NVA=   226 NVB=   226

 **** Warning!!: The largest alpha MO coefficient is  0.23160564D+03

 Disk-based method using OVN memory for 13 occupieds at a time.
 Estimated scratch disk usage=   254977812 words.
 Actual    scratch disk usage=   254683412 words.
 JobTyp=1 Pass  1:  I=   1 to  13 NPSUse=  1 ParTrn=F ParDer=F DoDerP=F.
 JobTyp=1 Pass  2:  I=  14 to  26 NPSUse=  1 ParTrn=F ParDer=F DoDerP=F.
 Spin components of T(2) and E(2):
     alpha-alpha T2 =       0.6797725503D-01 E2=     -0.1997660589D+00
     alpha-beta  T2 =       0.3577247006D+00 E2=     -0.1103508992D+01
     beta-beta   T2 =       0.6797725503D-01 E2=     -0.1997660589D+00
 ANorm=    0.1222161696D+01
 E2 =    -0.1503041110D+01 EUMP2 =    -0.48293159414147D+03

 **********************************************************************

            Population analysis using the SCF density.

 **********************************************************************

 Orbital symmetries:
       Occupied  (A) (A) (A) (A) (A) (A) (A) (A) (A) (A) (A) (A)
                 (A) (A) (A) (A) (A) (A) (A) (A) (A) (A) (A) (A)
                 (A) (A) (A) (A) (A) (A) (A) (A) (A) (A) (A) (A)
       Virtual   (A) (A) (A) (A) (A) (A) (A) (A) (A) (A) (A) (A)
                 (A) (A) (A) (A) (A) (A) (A) (A) (A) (A) (A) (A)
                 (A) (A) (A) (A) (A) (A) (A) (A) (A) (A) (A) (A)
                 (A) (A) (A) (A) (A) (A) (A) (A) (A) (A) (A) (A)
                 (A) (A) (A) (A) (A) (A) (A) (A) (A) (A) (A) (A)
                 (A) (A) (A) (A) (A) (A) (A) (A) (A) (A) (A) (A)
                 (A) (A) (A) (A) (A) (A) (A) (A) (A) (A) (A) (A)
                 (A) (A) (A) (A) (A) (A) (A) (A) (A) (A) (A) (A)
                 (A) (A) (A) (A) (A) (A) (A) (A) (A) (A) (A) (A)
                 (A) (A) (A) (A) (A) (A) (A) (A) (A) (A) (A) (A)
                 (A) (A) (A) (A) (A) (A) (A) (A) (A) (A) (A) (A)
                 (A) (A) (A) (A) (A) (A) (A) (A) (A) (A) (A) (A)
                 (A) (A) (A) (A) (A) (A) (A) (A) (A) (A) (A) (A)
                 (A) (A) (A) (A) (A) (A) (A) (A) (A) (A) (A) (A)
                 (A) (A) (A) (A) (A) (A) (A) (A) (A) (A) (A) (A)
                 (A) (A) (A) (A) (A) (A) (A) (A) (A) (A) (A) (A)
                 (A) (A) (A) (A) (A) (A) (A) (A) (A) (A) (A) (A)
                 (A) (A) (A) (A) (A) (A) (A) (A) (A) (A) (A) (A)
                 (A) (A) (A) (A) (A) (A) (A) (A) (A) (A)
 The electronic state is 1-A.
 Alpha  occ. eigenvalues --  -26.29859 -20.56703 -11.35459 -11.33291 -11.27156
 Alpha  occ. eigenvalues --  -11.26733 -11.26659 -11.26274 -11.26035 -11.25805
 Alpha  occ. eigenvalues --   -1.60560  -1.40247  -1.17669  -1.06470  -1.03913
 Alpha  occ. eigenvalues --   -1.00310  -0.88090  -0.84961  -0.78542  -0.74347
 Alpha  occ. eigenvalues --   -0.71205  -0.70433  -0.69421  -0.66081  -0.64079
 Alpha  occ. eigenvalues --   -0.63006  -0.61190  -0.58892  -0.55548  -0.54404
 Alpha  occ. eigenvalues --   -0.53320  -0.51541  -0.50565  -0.43577  -0.36029
 Alpha  occ. eigenvalues --   -0.35573
 Alpha virt. eigenvalues --    0.05030   0.05613   0.06829   0.07663   0.08463
 Alpha virt. eigenvalues --    0.08921   0.09836   0.10079   0.11373   0.12140
 Alpha virt. eigenvalues --    0.12446   0.12828   0.14085   0.15049   0.15808
 Alpha virt. eigenvalues --    0.16369   0.17028   0.17366   0.18796   0.20696
 Alpha virt. eigenvalues --    0.20846   0.21085   0.21845   0.21889   0.22832
 Alpha virt. eigenvalues --    0.24082   0.24999   0.25432   0.26030   0.27374
 Alpha virt. eigenvalues --    0.27867   0.28487   0.29598   0.30046   0.30450
 Alpha virt. eigenvalues --    0.30922   0.31637   0.32949   0.33558   0.34368
 Alpha virt. eigenvalues --    0.35206   0.35437   0.37872   0.38155   0.39660
 Alpha virt. eigenvalues --    0.41300   0.42054   0.43840   0.44095   0.45009
 Alpha virt. eigenvalues --    0.45923   0.46157   0.47517   0.48249   0.48651
 Alpha virt. eigenvalues --    0.50266   0.55569   0.57848   0.60764   0.62580
 Alpha virt. eigenvalues --    0.64695   0.67454   0.68831   0.69310   0.71084
 Alpha virt. eigenvalues --    0.71393   0.72088   0.73163   0.74661   0.76682
 Alpha virt. eigenvalues --    0.78190   0.80711   0.80879   0.81553   0.84043
 Alpha virt. eigenvalues --    0.85028   0.86093   0.87763   0.88439   0.90275
 Alpha virt. eigenvalues --    0.90541   0.90855   0.92659   0.94755   0.95503
 Alpha virt. eigenvalues --    0.98345   0.99240   1.00043   1.03310   1.05863
 Alpha virt. eigenvalues --    1.06259   1.07648   1.08822   1.10976   1.11644
 Alpha virt. eigenvalues --    1.14318   1.18141   1.21333   1.22829   1.24656
 Alpha virt. eigenvalues --    1.27181   1.29226   1.30587   1.34497   1.36731
 Alpha virt. eigenvalues --    1.41348   1.42696   1.47377   1.48188   1.50681
 Alpha virt. eigenvalues --    1.53770   1.63262   1.65863   1.67770   1.70078
 Alpha virt. eigenvalues --    1.71793   1.73775   1.75014   1.76292   1.77174
 Alpha virt. eigenvalues --    1.80644   1.81390   1.81848   1.83155   1.85781
 Alpha virt. eigenvalues --    1.89064   1.89808   1.90510   1.91250   1.95058
 Alpha virt. eigenvalues --    1.97852   2.00175   2.01834   2.02623   2.03771
 Alpha virt. eigenvalues --    2.06035   2.08212   2.13641   2.17211   2.19427
 Alpha virt. eigenvalues --    2.20760   2.21818   2.23466   2.24567   2.25020
 Alpha virt. eigenvalues --    2.27740   2.30172   2.33249   2.35270   2.36784
 Alpha virt. eigenvalues --    2.44256   2.46062   2.49687   2.54853   2.59773
 Alpha virt. eigenvalues --    2.64480   2.71368   2.72469   2.72838   2.73860
 Alpha virt. eigenvalues --    2.80716   2.83898   2.85380   2.93513   2.96027
 Alpha virt. eigenvalues --    2.98411   2.98794   3.02020   3.03292   3.04163
 Alpha virt. eigenvalues --    3.05177   3.07781   3.09312   3.14888   3.17300
 Alpha virt. eigenvalues --    3.18117   3.20667   3.22273   3.24632   3.27003
 Alpha virt. eigenvalues --    3.28793   3.33622   3.34707   3.41447   3.46268
 Alpha virt. eigenvalues --    3.55086   3.59764   3.60584   3.72808   3.74015
 Alpha virt. eigenvalues --    3.77312   3.86706   3.90248   3.91433   3.98039
 Alpha virt. eigenvalues --    3.99943   4.11386   4.12322   4.24390   4.27808
 Alpha virt. eigenvalues --    4.37119   4.38999   4.41882   4.54507   4.55106
 Alpha virt. eigenvalues --    4.57799   4.63785   4.77915   5.24837   5.30079
 Alpha virt. eigenvalues --    5.62002   5.76472   6.27836   6.98594   7.00720
 Alpha virt. eigenvalues --    7.27392  24.73048  24.93106  24.99287  25.07901
 Alpha virt. eigenvalues --   25.08169  25.18891  25.22150  25.31187  51.68264
 Alpha virt. eigenvalues --   68.77980
          Condensed to atoms (all electrons):
              1          2          3          4          5          6
     1  C    6.077353  -0.503544   0.228384   0.053530   0.081369   0.367722
     2  C   -0.503544  11.724355  -1.867883  -3.939431  -0.251870   0.289281
     3  C    0.228384  -1.867883  14.530798  -1.535743  -0.389723  -1.125941
     4  C    0.053530  -3.939431  -1.535743  11.404894  -0.138703   0.298964
     5  C    0.081369  -0.251870  -0.389723  -0.138703   6.077899   0.345122
     6  C    0.367722   0.289281  -1.125941   0.298964   0.345122   5.467658
     7  H    0.402733  -0.039336   0.017185  -0.005240  -0.008075  -0.007032
     8  H   -0.038427   0.378550   0.005991  -0.010459   0.000466  -0.009278
     9  H    0.003074  -0.028359   0.014211   0.401554  -0.037233  -0.021440
    10  H   -0.009933  -0.005080   0.007783  -0.056187   0.415619   0.005779
    11  H    0.013474  -0.035514   0.026293  -0.044018   0.009136   0.398745
    12  C   -0.459723   0.180975  -5.790581   1.086550   0.399586   0.217793
    13  C   -0.021155  -0.362741   0.601369  -0.164616  -0.183591  -0.065465
    14  H   -0.004046   0.012153  -0.042966  -0.024314   0.007646  -0.001967
    15  H    0.003010   0.013402   0.070167  -0.023120   0.000447  -0.000162
    16  O    0.035856   0.069621  -0.078010  -0.136578  -0.005437  -0.008798
    17  F    0.001185   0.035588   0.161030  -0.120870  -0.017187  -0.001072
              7          8          9         10         11         12
     1  C    0.402733  -0.038427   0.003074  -0.009933   0.013474  -0.459723
     2  C   -0.039336   0.378550  -0.028359  -0.005080  -0.035514   0.180975
     3  C    0.017185   0.005991   0.014211   0.007783   0.026293  -5.790581
     4  C   -0.005240  -0.010459   0.401554  -0.056187  -0.044018   1.086550
     5  C   -0.008075   0.000466  -0.037233   0.415619   0.009136   0.399586
     6  C   -0.007032  -0.009278  -0.021440   0.005779   0.398745   0.217793
     7  H    0.492278  -0.003792   0.000029  -0.000096  -0.004422   0.008645
     8  H   -0.003792   0.455990  -0.000028   0.000021  -0.000071   0.043412
     9  H    0.000029  -0.000028   0.507178  -0.004409  -0.000118   0.032056
    10  H   -0.000096   0.000021  -0.004409   0.495518  -0.004438   0.011065
    11  H   -0.004422  -0.000071  -0.000118  -0.004438   0.491352   0.002896
    12  C    0.008645   0.043412   0.032056   0.011065   0.002896  11.945091
    13  C   -0.000302   0.004680  -0.003522  -0.000082  -0.000265  -1.751638
    14  H    0.000001  -0.000061  -0.003584   0.000042   0.000000  -0.006890
    15  H    0.000000   0.000016   0.000736  -0.000003   0.000000  -0.074319
    16  O    0.000050   0.001905  -0.000263   0.000009   0.000006   0.357078
    17  F   -0.000001   0.000018   0.001501  -0.000004   0.000000  -0.246604
             13         14         15         16         17
     1  C   -0.021155  -0.004046   0.003010   0.035856   0.001185
     2  C   -0.362741   0.012153   0.013402   0.069621   0.035588
     3  C    0.601369  -0.042966   0.070167  -0.078010   0.161030
     4  C   -0.164616  -0.024314  -0.023120  -0.136578  -0.120870
     5  C   -0.183591   0.007646   0.000447  -0.005437  -0.017187
     6  C   -0.065465  -0.001967  -0.000162  -0.008798  -0.001072
     7  H   -0.000302   0.000001   0.000000   0.000050  -0.000001
     8  H    0.004680  -0.000061   0.000016   0.001905   0.000018
     9  H   -0.003522  -0.003584   0.000736  -0.000263   0.001501
    10  H   -0.000082   0.000042  -0.000003   0.000009  -0.000004
    11  H   -0.000265   0.000000   0.000000   0.000006   0.000000
    12  C   -1.751638  -0.006890  -0.074319   0.357078  -0.246604
    13  C    7.202434   0.414599   0.407252  -0.057689   0.331476
    14  H    0.414599   0.590501  -0.041489   0.013091  -0.042130
    15  H    0.407252  -0.041489   0.520849  -0.009141  -0.031933
    16  O   -0.057689   0.013091  -0.009141   8.117285   0.004900
    17  F    0.331476  -0.042130  -0.031933   0.004900   9.121203
 Mulliken atomic charges:
              1
     1  C   -0.230861
     2  C    0.329834
     3  C    1.167635
     4  C   -1.046213
     5  C   -0.305471
     6  C   -0.149908
     7  H    0.147375
     8  H    0.171069
     9  H    0.138617
    10  H    0.144396
    11  H    0.146942
    12  C    0.044609
    13  C   -0.350743
    14  H    0.129414
    15  H    0.164289
    16  O   -0.303883
    17  F   -0.197102
 Sum of Mulliken charges=   0.00000
 Atomic charges with hydrogens summed into heavy atoms:
              1
     1  C   -0.083486
     2  C    0.500903
     3  C    1.167635
     4  C   -0.907596
     5  C   -0.161075
     6  C   -0.002966
     7  H    0.000000
     8  H    0.000000
     9  H    0.000000
    10  H    0.000000
    11  H    0.000000
    12  C    0.044609
    13  C   -0.057040
    14  H    0.000000
    15  H    0.000000
    16  O   -0.303883
    17  F   -0.197102
 Sum of Mulliken charges=   0.00000
 Electronic spatial extent (au):  <R**2>=  1569.7426
 Charge=     0.0000 electrons
 Dipole moment (field-independent basis, Debye):
    X=     3.0856    Y=    -2.4396    Z=    -1.2961  Tot=     4.1415
 Quadrupole moment (field-independent basis, Debye-Ang):
   XX=   -56.1297   YY=   -57.8897   ZZ=   -61.9074
   XY=     3.9824   XZ=     5.8616   YZ=     5.4338
 Traceless Quadrupole moment (field-independent basis, Debye-Ang):
   XX=     2.5126   YY=     0.7525   ZZ=    -3.2651
   XY=     3.9824   XZ=     5.8616   YZ=     5.4338
 Octapole moment (field-independent basis, Debye-Ang**2):
  XXX=    10.0005  YYY=   -13.1448  ZZZ=     3.1378  XYY=     8.5173
  XXY=    -6.4477  XXZ=    -8.0201  XZZ=   -14.4145  YZZ=     0.8048
  YYZ=     3.1307  XYZ=    -3.8334
 Hexadecapole moment (field-independent basis, Debye-Ang**3):
 XXXX= -1337.0116 YYYY=  -438.1274 ZZZZ=  -133.1562 XXXY=     4.7744
 XXXZ=    46.6598 YYYX=    28.4233 YYYZ=    13.5483 ZZZX=   -11.9668
 ZZZY=    -8.0649 XXYY=  -314.4902 XXZZ=  -279.8539 YYZZ=  -102.2423
 XXYZ=    22.7817 YYXZ=    -5.2060 ZZXY=     3.9877
 N-N= 4.809903662462D+02 E-N=-2.092118829069D+03  KE= 4.807599746495D+02
 1|1|UNPC-UNK|SP|RMP2-FC|6-311+G(d,p)|C8H7F1O1|PCUSER|03-Aug-2017|0||# 
 MP2/6-311+G(D,P) GEOM=CONNECTIVITY||Title Card Required||0,1|C|C,1,1.3
 9556268|C,2,1.40568598,1,120.02279233|C,3,1.40560202,2,119.87823613,1,
 0.65802085,0|C,4,1.39861123,3,119.76782685,2,-1.46918199,0|C,5,1.39972
 925,4,120.26489517,3,1.81700468,0|H,1,1.08662792,2,119.89057661,3,-179
 .58287899,0|H,2,1.08628034,1,121.1287868,6,-179.3082317,0|H,4,1.085043
 75,3,120.59388387,2,179.45528965,0|H,5,1.08656093,4,119.71061231,3,-17
 9.34196181,0|H,6,1.08675481,5,120.0041944,4,179.29229459,0|C,3,1.49125
 451,2,117.97092773,1,-177.91255823,0|C,12,1.52672507,3,119.50850487,2,
 -163.57636581,0|H,13,1.09580871,12,109.71998443,3,-27.98427916,0|H,13,
 1.09099932,12,108.15310582,3,-147.88960938,0|O,12,1.22355759,3,122.018
 27182,2,18.70650639,0|F,13,1.39011742,12,111.86981452,3,92.20111134,0|
 |Version=x86-Win32-G03RevB.05|State=1-A|HF=-481.428553|MP2=-482.931594
 1|RMSD=4.925e-009|PG=C01 [X(C8H7F1O1)]||@


 When cryptography is outlawed, bayl bhgynjf jvyy unir cevinpl.
 Job cpu time:  0 days  0 hours  6 minutes 31.0 seconds.
 File lengths (MBytes):  RWF=   1990 Int=      0 D2E=      0 Chk=     17 Scr=      1
 Normal termination of Gaussian 03 at Thu Aug 03 16:56:03 2017.
