# Supplementary material for: Conformational preferences of α-fluoroketones may influence their reactivity
Source: Beilstein J Org Chem. 2017 Dec 29;13:2915–21. doi: 10.3762/bjoc.13.284 (PMC5753061; doi:10.3762/bjoc.13.284)
Supplement: File 2 — Details of computational conformational analysis. [file Beilstein_J_Org_Chem-13-2915-s002.zip › Computation/CH2F90_1_EtOH.out]

 Entering Link 1 = C:\G03W\l1.exe PID=      2940.
  
 Copyright (c) 1988,1990,1992,1993,1995,1998,2003, Gaussian, Inc.
                  All Rights Reserved.
  
 This is the Gaussian(R) 03 program.  It is based on the
 the Gaussian(R) 98 system (copyright 1998, Gaussian, Inc.),
 the Gaussian(R) 94 system (copyright 1995, Gaussian, Inc.),
 the Gaussian 92(TM) system (copyright 1992, Gaussian, Inc.),
 the Gaussian 90(TM) system (copyright 1990, Gaussian, Inc.),
 the Gaussian 88(TM) system (copyright 1988, Gaussian, Inc.),
 the Gaussian 86(TM) system (copyright 1986, Carnegie Mellon
 University), and the Gaussian 82(TM) system (copyright 1983,
 Carnegie Mellon University). Gaussian is a federally registered
 trademark of Gaussian, Inc.
  
 This software contains proprietary and confidential information,
 including trade secrets, belonging to Gaussian, Inc.
  
 This software is provided under written license and may be
 used, copied, transmitted, or stored only in accord with that
 written license.
  
 The following legend is applicable only to US Government
 contracts under DFARS:
  
                    RESTRICTED RIGHTS LEGEND
  
 Use, duplication or disclosure by the US Government is subject
 to restrictions as set forth in subparagraph (c)(1)(ii) of the
 Rights in Technical Data and Computer Software clause at DFARS
 252.227-7013.
  
 Gaussian, Inc.
 Carnegie Office Park, Building 6, Pittsburgh, PA 15106 USA
  
 The following legend is applicable only to US Government
 contracts under FAR:
  
                    RESTRICTED RIGHTS LEGEND
  
 Use, reproduction and disclosure by the US Government is subject
 to restrictions as set forth in subparagraph (c) of the
 Commercial Computer Software - Restricted Rights clause at FAR
 52.227-19.
  
 Gaussian, Inc.
 Carnegie Office Park, Building 6, Pittsburgh, PA 15106 USA
  
  
 ---------------------------------------------------------------
 Warning -- This program may not be used in any manner that
 competes with the business of Gaussian, Inc. or will provide
 assistance to any competitor of Gaussian, Inc.  The licensee
 of this program is prohibited from giving any competitor of
 Gaussian, Inc. access to this program.  By using this program,
 the user acknowledges that Gaussian, Inc. is engaged in the
 business of creating and licensing software in the field of
 computational chemistry and represents and warrants to the
 licensee that it is not a competitor of Gaussian, Inc. and that
 it will not use this program in any manner prohibited above.
 ---------------------------------------------------------------
  

 Cite this work as:
 Gaussian 03, Revision B.05,
 M. J. Frisch, G. W. Trucks, H. B. Schlegel, G. E. Scuseria, 
 M. A. Robb, J. R. Cheeseman, J. A. Montgomery, Jr., T. Vreven, 
 K. N. Kudin, J. C. Burant, J. M. Millam, S. S. Iyengar, J. Tomasi, 
 V. Barone, B. Mennucci, M. Cossi, G. Scalmani, N. Rega, 
 G. A. Petersson, H. Nakatsuji, M. Hada, M. Ehara, K. Toyota, 
 R. Fukuda, J. Hasegawa, M. Ishida, T. Nakajima, Y. Honda, O. Kitao, 
 H. Nakai, M. Klene, X. Li, J. E. Knox, H. P. Hratchian, J. B. Cross, 
 C. Adamo, J. Jaramillo, R. Gomperts, R. E. Stratmann, O. Yazyev, 
 A. J. Austin, R. Cammi, C. Pomelli, J. W. Ochterski, P. Y. Ayala, 
 K. Morokuma, G. A. Voth, P. Salvador, J. J. Dannenberg, 
 V. G. Zakrzewski, S. Dapprich, A. D. Daniels, M. C. Strain, 
 O. Farkas, D. K. Malick, A. D. Rabuck, K. Raghavachari, 
 J. B. Foresman, J. V. Ortiz, Q. Cui, A. G. Baboul, S. Clifford, 
 J. Cioslowski, B. B. Stefanov, G. Liu, A. Liashenko, P. Piskorz, 
 I. Komaromi, R. L. Martin, D. J. Fox, T. Keith, M. A. Al-Laham, 
 C. Y. Peng, A. Nanayakkara, M. Challacombe, P. M. W. Gill, 
 B. Johnson, W. Chen, M. W. Wong, C. Gonzalez, and J. A. Pople, 
 Gaussian, Inc., Pittsburgh PA, 2003.
 
 **********************************************
 Gaussian 03:  x86-Win32-G03RevB.05  8-Nov-2003
                  15-Oct-2017 
 **********************************************
 %chk=CH2F.chk
 %mem=6MW
 %nproc=1
 Will use up to    1 processors via shared memory.
 Default route:  MaxDisk=2000MB
 -----------------------------------------------------------
 # mp2/6-311+g(d,p) scrf=(solvent=ethanol) geom=connectivity
 -----------------------------------------------------------
 1/38=1,57=2/1;
 2/17=6,18=5,40=1/2;
 3/5=4,6=6,7=111,11=9,16=1,25=1,30=1,70=2201,72=4/1,2,3;
 4//1;
 5/5=2,38=5,53=4/2;
 8/10=2,27=262144000/1;
 9/16=-3,27=262144000/6;
 6/7=2,8=2,9=2,10=2/1;
 99/5=1,9=1/99;
 -------------------
 Title Card Required
 -------------------
 Symbolic Z-matrix:
 Charge =  0 Multiplicity = 1
 C
 C                    1    B1
 C                    2    B2       1    A1
 C                    3    B3       2    A2       1    D1       0
 C                    4    B4       3    A3       2    D2       0
 C                    5    B5       4    A4       3    D3       0
 H                    1    B6       2    A5       3    D4       0
 H                    2    B7       1    A6       6    D5       0
 H                    4    B8       3    A7       2    D6       0
 H                    5    B9       4    A8       3    D7       0
 H                    6    B10      5    A9       4    D8       0
 C                    3    B11      2    A10      1    D9       0
 C                    12   B12      3    A11      2    D10      0
 H                    13   B13      12   A12      3    D11      0
 H                    13   B14      12   A13      3    D12      0
 O                    12   B15      3    A14      2    D13      0
 F                    13   B16      12   A15      3    D14      0
       Variables:
  B1                    1.39556                  
  B2                    1.40569                  
  B3                    1.4056                   
  B4                    1.39861                  
  B5                    1.39973                  
  B6                    1.08663                  
  B7                    1.08628                  
  B8                    1.08504                  
  B9                    1.08656                  
  B10                   1.08675                  
  B11                   1.49125                  
  B12                   1.52673                  
  B13                   1.09581                  
  B14                   1.091                    
  B15                   1.22356                  
  B16                   1.39012                  
  A1                  120.02279                  
  A2                  119.87824                  
  A3                  119.76783                  
  A4                  120.2649                   
  A5                  119.89058                  
  A6                  121.12879                  
  A7                  120.59388                  
  A8                  119.71061                  
  A9                  120.00419                  
  A10                 117.97093                  
  A11                 119.5085                   
  A12                 109.71998                  
  A13                 108.15311                  
  A14                 122.01827                  
  A15                 111.86981                  
  D1                    0.65802                  
  D2                   -1.46918                  
  D3                    1.817                    
  D4                 -179.58288                  
  D5                 -179.30823                  
  D6                  179.45529                  
  D7                 -179.34196                  
  D8                  179.29229                  
  D9                 -177.91256                  
  D10                -163.57637                  
  D11                 -27.98428                  
  D12                -147.88961                  
  D13                  18.70651                  
  D14                  92.20111                  
 
                          Input orientation:                          
 ---------------------------------------------------------------------
 Center     Atomic     Atomic              Coordinates (Angstroms)
 Number     Number      Type              X           Y           Z
 ---------------------------------------------------------------------
    1          6             0        0.000000    0.000000    0.000000
    2          6             0        0.000000    0.000000    1.395563
    3          6             0        1.217080    0.000000    2.098890
    4          6             0        2.433111    0.013997    1.394057
    5          6             0        2.425367   -0.003270   -0.004426
    6          6             0        1.212631    0.003949   -0.703326
    7          1             0       -0.942058    0.006858   -0.541516
    8          1             0       -0.929755   -0.014254    1.957130
    9          1             0        3.379206    0.023032    1.925229
   10          1             0        3.366068   -0.003266   -0.548206
   11          1             0        1.211674    0.002090   -1.790079
   12          6             0        1.164124   -0.047973    3.588432
   13          6             0        2.404027    0.325027    4.397383
   14          1             0        3.305391    0.113359    3.811263
   15          1             0        2.405946   -0.271369    5.310940
   16          8             0        0.165309   -0.418134    4.190464
   17          9             0        2.413039    1.672330    4.739611
 ---------------------------------------------------------------------
                    Distance matrix (angstroms):
                    1          2          3          4          5
     1  C    0.000000
     2  C    1.395563   0.000000
     3  C    2.426236   1.405686   0.000000
     4  C    2.804215   2.433152   1.405602   0.000000
     5  C    2.425373   2.800426   2.425677   1.398611   0.000000
     6  C    1.401840   2.424010   2.802222   2.426662   1.399729
     7  H    1.086628   2.154018   3.410816   3.890792   3.410003
     8  H    2.166796   1.086280   2.151557   3.409797   3.886472
     9  H    3.889224   3.420542   2.169211   1.085044   2.152689
    10  H    3.410419   3.886986   3.409586   2.154783   1.086561
    11  H    2.161606   3.408294   3.888973   3.410391   2.159082
    12  C    3.772841   2.483175   1.491255   2.535636   3.808065
    13  C    5.022147   3.859522   2.607212   3.019528   4.414086
    14  H    5.046205   4.095616   2.702983   2.571698   3.917593
    15  H    5.836806   4.603520   3.435740   3.927359   5.322159
    16  O    4.214517   2.830836   2.378180   3.626231   4.782999
    17  F    5.575245   4.449956   3.346702   3.734060   5.031270
                    6          7          8          9         10
     6  C    0.000000
     7  H    2.160758   0.000000
     8  H    3.415871   2.498765   0.000000
     9  H    3.406422   4.975782   4.309240   0.000000
    10  H    2.159029   4.308144   4.973019   2.473609   0.000000
    11  H    1.086755   2.489477   4.315966   4.301411   2.486703
    12  C    4.292346   4.636321   2.654545   2.770897   4.686398
    13  C    5.247832   5.974130   4.145364   2.674644   5.048975
    14  H    4.977261   6.082668   4.624992   1.889639   4.361451
    15  H    6.137687   6.748169   4.737199   3.535103   5.943341
    16  O    5.022372   4.878372   2.519933   3.956646   5.733408
    17  F    5.818079   6.474626   4.664873   3.402119   5.628223
                   11         12         13         14         15
    11  H    0.000000
    12  C    5.378954   0.000000
    13  C    6.309570   1.526725   0.000000
    14  H    5.980891   2.158867   1.095809   0.000000
    15  H    7.205938   2.135196   1.090999   1.790544   0.000000
    16  O    6.085915   1.223558   2.367902   3.207240   2.509474
    17  F    6.846155   2.417529   1.390117   2.022007   2.025940
                   16         17
    16  O    0.000000
    17  F    3.118315   0.000000
 Stoichiometry    C8H7FO
 Framework group  C1[X(C8H7FO)]
 Deg. of freedom    45
 Full point group                 C1      NOp   1
 Largest Abelian subgroup         C1      NOp   1
 Largest concise Abelian subgroup C1      NOp   1
                         Standard orientation:                         
 ---------------------------------------------------------------------
 Center     Atomic     Atomic              Coordinates (Angstroms)
 Number     Number      Type              X           Y           Z
 ---------------------------------------------------------------------
    1          6             0        2.415201    0.942388    0.369250
    2          6             0        1.051629    1.210575    0.241414
    3          6             0        0.164257    0.183910   -0.125305
    4          6             0        0.651047   -1.115547   -0.349276
    5          6             0        2.021080   -1.372973   -0.235900
    6          6             0        2.902435   -0.351247    0.136296
    7          1             0        3.098312    1.736052    0.659452
    8          1             0        0.657773    2.209281    0.407156
    9          1             0       -0.024770   -1.918670   -0.624207
   10          1             0        2.397681   -2.375466   -0.419732
   11          1             0        3.964685   -0.558753    0.234290
   12          6             0       -1.275946    0.531628   -0.294859
   13          6             0       -2.320694   -0.581426   -0.317229
   14          1             0       -1.867641   -1.506325   -0.691533
   15          1             0       -3.133008   -0.271949   -0.976508
   16          8             0       -1.649872    1.685045   -0.458879
   17          9             0       -2.838680   -0.830931    0.948419
 ---------------------------------------------------------------------
 Rotational constants (GHZ):      2.7505815      0.8505241      0.7034589
 Standard basis: 6-311+G(d,p) (5D, 7F)
 There are   262 symmetry adapted basis functions of A   symmetry.
 Integral buffers will be    262144 words long.
 Raffenetti 1 integral format.
 Two-electron integral symmetry is turned on.
   262 basis functions,   416 primitive gaussians,   272 cartesian basis functions
    36 alpha electrons       36 beta electrons
       nuclear repulsion energy       480.9903662462 Hartrees.
 NAtoms=   17 NActive=   17 NUniq=   17 SFac= 1.00D+00 NAtFMM=   60 Big=F
 ------------------------------------------------------------------------------
 United Atom Topological Model (UA0  parameters set).
  Nord Group  Hybr  Charge Alpha Radius          Bonded to
    1   CH    *     0.00   1.00  2.125   C2   [s]  C6   [s]
    2   CH    *     0.00   1.00  2.125   C1   [s]  C3   [s]
    3   C     *     0.00   1.00  1.925   C2   [s]  C4   [s]  C12  [s]
    4   CH    *     0.00   1.00  2.125   C3   [s]  C5   [s]
    5   CH    *     0.00   1.00  2.125   C4   [s]  C6   [s]
    6   CH    *     0.00   1.00  2.125   C1   [s]  C5   [s]
   12   C     *     0.00   1.00  1.925   C3   [s]  C13  [s]  O16  [d]
   13   CH2   *     0.00   1.00  2.325   C12  [s]  F17  [s]
   16   O     *     0.00   1.00  1.750   C12  [d]
   17   F     *     0.00   1.00  1.682   C13  [s]
 ------------------------------------------------------------------------------
 Polarizable Continuum Model (PCM)
 =================================
 Model                : PCM.
 Atomic radii         : UA0 (Simple United Atom Topological Model).
 Polarization charges : Total charges.
 Charge compensation  : None.
 Solution method      : Matrix inversion.
 Cavity               : GePol (RMin=0.200 OFac=0.890).
                        Default sphere list used, NSphG=   10.
                        Tesserae with average area of 0.200 Ang**2.
 Solvent              : Ethanol, Eps=  24.550000.
 ------------------------------------------------------------------------------
 One-electron integrals computed using PRISM.
 NBasis=   262 RedAO= T  NBF=   262
 NBsUse=   262 1.00D-06 NBFU=   262
 Harris functional with IExCor=  205 diagonalized for initial guess.
 ExpMin= 4.38D-02 ExpMax= 1.14D+04 ExpMxC= 1.72D+03 IAcc=2 IRadAn=         4 AccDes= 0.00D+00
 HarFok:  IExCor= 205 AccDes= 0.00D+00 IRadAn=         4 IDoV=1
 ScaDFX=  1.000000  1.000000  1.000000  1.000000
 Initial guess orbital symmetries:
       Occupied  (A) (A) (A) (A) (A) (A) (A) (A) (A) (A) (A) (A)
                 (A) (A) (A) (A) (A) (A) (A) (A) (A) (A) (A) (A)
                 (A) (A) (A) (A) (A) (A) (A) (A) (A) (A) (A) (A)
       Virtual   (A) (A) (A) (A) (A) (A) (A) (A) (A) (A) (A) (A)
                 (A) (A) (A) (A) (A) (A) (A) (A) (A) (A) (A) (A)
                 (A) (A) (A) (A) (A) (A) (A) (A) (A) (A) (A) (A)
                 (A) (A) (A) (A) (A) (A) (A) (A) (A) (A) (A) (A)
                 (A) (A) (A) (A) (A) (A) (A) (A) (A) (A) (A) (A)
                 (A) (A) (A) (A) (A) (A) (A) (A) (A) (A) (A) (A)
                 (A) (A) (A) (A) (A) (A) (A) (A) (A) (A) (A) (A)
                 (A) (A) (A) (A) (A) (A) (A) (A) (A) (A) (A) (A)
                 (A) (A) (A) (A) (A) (A) (A) (A) (A) (A) (A) (A)
                 (A) (A) (A) (A) (A) (A) (A) (A) (A) (A) (A) (A)
                 (A) (A) (A) (A) (A) (A) (A) (A) (A) (A) (A) (A)
                 (A) (A) (A) (A) (A) (A) (A) (A) (A) (A) (A) (A)
                 (A) (A) (A) (A) (A) (A) (A) (A) (A) (A) (A) (A)
                 (A) (A) (A) (A) (A) (A) (A) (A) (A) (A) (A) (A)
                 (A) (A) (A) (A) (A) (A) (A) (A) (A) (A) (A) (A)
                 (A) (A) (A) (A) (A) (A) (A) (A) (A) (A) (A) (A)
                 (A) (A) (A) (A) (A) (A) (A) (A) (A) (A) (A) (A)
                 (A) (A) (A) (A) (A) (A) (A) (A) (A) (A) (A) (A)
                 (A) (A) (A) (A) (A) (A) (A) (A) (A) (A)
 The electronic state of the initial guess is 1-A.
 Requested convergence on RMS density matrix=1.00D-08 within 128 cycles.
 Requested convergence on MAX density matrix=1.00D-06.
 Requested convergence on             energy=1.00D-06.
 No special actions if energy rises.
 Warning! T( 847, 666)=0.13604724D+02 is big!
          T( 847, 847)=0.93963568D+01 T( 666, 666)=0.11944145D+02
 Warning! T( 666, 847)=0.14055030D+02 is big!
          T( 666, 666)=0.11944145D+02 T( 847, 847)=0.93963568D+01
 Error on total polarization charges =  0.01906
 SCF Done:  E(RHF) =  -481.444906868     A.U. after   16 cycles
             Convg  =    0.5441D-08             -V/T =  2.0014
             S**2   =   0.0000
 --------------------------------------------------------------------
 Variational PCM results
 =======================
 <psi(f)|   H    |psi(f)>                     (a.u.) =    -481.425687
 <psi(f)|H+V(f)/2|psi(f)>                     (a.u.) =    -481.444907
 Total free energy in solution:
  with all non electrostatic terms            (a.u.) =    -481.440647
 --------------------------------------------------------------------
 (Polarized solute)-Solvent               (kcal/mol) =     -12.06
 --------------------------------------------------------------------
 Cavitation energy                        (kcal/mol) =      14.96
 Dispersion energy                        (kcal/mol) =     -13.26
 Repulsion energy                         (kcal/mol) =       0.97
 Total non electrostatic                  (kcal/mol) =       2.67
 --------------------------------------------------------------------
 Partition over spheres:
 Sphere  on Atom  Surface  Charge   GEl     GCav    GDR
    1      C1      17.33  -0.035   -0.88    1.71   -1.57
    2      C2      13.68  -0.024   -0.41    1.68   -1.43
    3      C3       0.83   0.001    0.00    0.25   -0.07
    4      C4      10.98  -0.018   -0.62    1.49   -1.17
    5      C5      17.31  -0.035   -1.01    1.71   -1.58
    6      C6      17.36  -0.046   -1.08    1.72   -1.55
    7      C12      1.48  -0.011   -0.01    0.34   -0.13
    8      C13     27.68  -0.124   -1.20    2.86   -2.09
    9      O16     14.68   0.175   -3.48    1.76   -1.41
   10      F17     13.04   0.106   -1.37    1.43   -1.29
 Added spheres:    39.37  -0.007   -1.99    0.00    0.00
 --------------------------------------------------------------------
 After PCM corrections, the SCF energy is  -481.444906868     a.u.
 --------------------------------------------------------------------
 ExpMin= 4.38D-02 ExpMax= 1.14D+04 ExpMxC= 1.72D+03 IAcc=3 IRadAn=         5 AccDes= 0.00D+00
 HarFok:  IExCor= 205 AccDes= 0.00D+00 IRadAn=         5 IDoV=1
 ScaDFX=  1.000000  1.000000  1.000000  1.000000
 Range of M.O.s used for correlation:    11   262
 NBasis=   262 NAE=    36 NBE=    36 NFC=    10 NFV=     0
 NROrb=    252 NOA=    26 NOB=    26 NVA=   226 NVB=   226

 **** Warning!!: The largest alpha MO coefficient is  0.19101752D+03

 Disk-based method using OVN memory for 13 occupieds at a time.
 Estimated scratch disk usage=   254977812 words.
 Actual    scratch disk usage=   254683412 words.
 JobTyp=1 Pass  1:  I=   1 to  13 NPSUse=  1 ParTrn=F ParDer=F DoDerP=F.
 JobTyp=1 Pass  2:  I=  14 to  26 NPSUse=  1 ParTrn=F ParDer=F DoDerP=F.
 Spin components of T(2) and E(2):
     alpha-alpha T2 =       0.6763820361D-01 E2=     -0.1993061482D+00
     alpha-beta  T2 =       0.3552876699D+00 E2=     -0.1100038276D+01
     beta-beta   T2 =       0.6763820361D-01 E2=     -0.1993061482D+00
 ANorm=    0.1220886595D+01
 E2 =    -0.1498650573D+01 EUMP2 =    -0.48294355744082D+03

 **********************************************************************

            Population analysis using the SCF density.

 **********************************************************************

 Orbital symmetries:
       Occupied  (A) (A) (A) (A) (A) (A) (A) (A) (A) (A) (A) (A)
                 (A) (A) (A) (A) (A) (A) (A) (A) (A) (A) (A) (A)
                 (A) (A) (A) (A) (A) (A) (A) (A) (A) (A) (A) (A)
       Virtual   (A) (A) (A) (A) (A) (A) (A) (A) (A) (A) (A) (A)
                 (A) (A) (A) (A) (A) (A) (A) (A) (A) (A) (A) (A)
                 (A) (A) (A) (A) (A) (A) (A) (A) (A) (A) (A) (A)
                 (A) (A) (A) (A) (A) (A) (A) (A) (A) (A) (A) (A)
                 (A) (A) (A) (A) (A) (A) (A) (A) (A) (A) (A) (A)
                 (A) (A) (A) (A) (A) (A) (A) (A) (A) (A) (A) (A)
                 (A) (A) (A) (A) (A) (A) (A) (A) (A) (A) (A) (A)
                 (A) (A) (A) (A) (A) (A) (A) (A) (A) (A) (A) (A)
                 (A) (A) (A) (A) (A) (A) (A) (A) (A) (A) (A) (A)
                 (A) (A) (A) (A) (A) (A) (A) (A) (A) (A) (A) (A)
                 (A) (A) (A) (A) (A) (A) (A) (A) (A) (A) (A) (A)
                 (A) (A) (A) (A) (A) (A) (A) (A) (A) (A) (A) (A)
                 (A) (A) (A) (A) (A) (A) (A) (A) (A) (A) (A) (A)
                 (A) (A) (A) (A) (A) (A) (A) (A) (A) (A) (A) (A)
                 (A) (A) (A) (A) (A) (A) (A) (A) (A) (A) (A) (A)
                 (A) (A) (A) (A) (A) (A) (A) (A) (A) (A) (A) (A)
                 (A) (A) (A) (A) (A) (A) (A) (A) (A) (A) (A) (A)
                 (A) (A) (A) (A) (A) (A) (A) (A) (A) (A) (A) (A)
                 (A) (A) (A) (A) (A) (A) (A) (A) (A) (A)
 The electronic state is 1-A.
 Alpha  occ. eigenvalues --  -26.30816 -20.57323 -11.36196 -11.33041 -11.26237
 Alpha  occ. eigenvalues --  -11.26111 -11.25622 -11.25582 -11.24797 -11.24725
 Alpha  occ. eigenvalues --   -1.61574  -1.41151  -1.16950  -1.05979  -1.03042
 Alpha  occ. eigenvalues --   -1.00148  -0.87587  -0.84045  -0.78353  -0.74277
 Alpha  occ. eigenvalues --   -0.71727  -0.70953  -0.69362  -0.66002  -0.63706
 Alpha  occ. eigenvalues --   -0.62253  -0.60123  -0.59379  -0.56003  -0.54098
 Alpha  occ. eigenvalues --   -0.52616  -0.50475  -0.50462  -0.44108  -0.35433
 Alpha  occ. eigenvalues --   -0.34918
 Alpha virt. eigenvalues --    0.05058   0.06791   0.07959   0.08339   0.09033
 Alpha virt. eigenvalues --    0.09752   0.10056   0.10268   0.12012   0.12395
 Alpha virt. eigenvalues --    0.12739   0.12970   0.14215   0.15327   0.16095
 Alpha virt. eigenvalues --    0.16425   0.17266   0.17466   0.19332   0.20797
 Alpha virt. eigenvalues --    0.21327   0.21708   0.22302   0.22641   0.23158
 Alpha virt. eigenvalues --    0.24349   0.25144   0.26286   0.27149   0.27871
 Alpha virt. eigenvalues --    0.28614   0.29100   0.30229   0.30782   0.31215
 Alpha virt. eigenvalues --    0.31982   0.32603   0.33329   0.34139   0.34708
 Alpha virt. eigenvalues --    0.35864   0.36277   0.36776   0.38697   0.38971
 Alpha virt. eigenvalues --    0.40419   0.41416   0.43349   0.43966   0.44256
 Alpha virt. eigenvalues --    0.46128   0.46385   0.47126   0.48342   0.48575
 Alpha virt. eigenvalues --    0.50891   0.55070   0.57418   0.61228   0.63202
 Alpha virt. eigenvalues --    0.65359   0.68214   0.69112   0.70350   0.71794
 Alpha virt. eigenvalues --    0.72191   0.72963   0.73983   0.75074   0.77071
 Alpha virt. eigenvalues --    0.78557   0.81248   0.81335   0.81939   0.84354
 Alpha virt. eigenvalues --    0.85391   0.86135   0.88278   0.89045   0.90861
 Alpha virt. eigenvalues --    0.91458   0.91993   0.93435   0.95311   0.96468
 Alpha virt. eigenvalues --    0.99181   1.00282   1.00936   1.03527   1.06359
 Alpha virt. eigenvalues --    1.06686   1.08342   1.09477   1.11185   1.12198
 Alpha virt. eigenvalues --    1.15052   1.18633   1.22018   1.23539   1.25252
 Alpha virt. eigenvalues --    1.27626   1.29512   1.31388   1.35214   1.37542
 Alpha virt. eigenvalues --    1.40283   1.40982   1.47296   1.47890   1.50773
 Alpha virt. eigenvalues --    1.53772   1.63094   1.65019   1.67026   1.69556
 Alpha virt. eigenvalues --    1.72473   1.74361   1.75520   1.77133   1.77648
 Alpha virt. eigenvalues --    1.81378   1.82170   1.82588   1.83818   1.86218
 Alpha virt. eigenvalues --    1.90008   1.90978   1.91105   1.91978   1.95051
 Alpha virt. eigenvalues --    1.98842   2.00687   2.02574   2.03595   2.04886
 Alpha virt. eigenvalues --    2.06329   2.09461   2.13589   2.18177   2.20120
 Alpha virt. eigenvalues --    2.21626   2.22811   2.24442   2.25331   2.25687
 Alpha virt. eigenvalues --    2.27925   2.31065   2.34060   2.36303   2.37382
 Alpha virt. eigenvalues --    2.44525   2.46586   2.50002   2.55191   2.60707
 Alpha virt. eigenvalues --    2.65237   2.72533   2.73560   2.74192   2.75047
 Alpha virt. eigenvalues --    2.81452   2.84644   2.85936   2.94698   2.97155
 Alpha virt. eigenvalues --    2.99845   3.00218   3.03049   3.04790   3.05178
 Alpha virt. eigenvalues --    3.06188   3.08902   3.09547   3.15627   3.18121
 Alpha virt. eigenvalues --    3.18909   3.20755   3.22352   3.24726   3.27908
 Alpha virt. eigenvalues --    3.29560   3.33740   3.34839   3.41268   3.46972
 Alpha virt. eigenvalues --    3.55023   3.59760   3.61256   3.71890   3.74699
 Alpha virt. eigenvalues --    3.78206   3.86899   3.90728   3.92369   3.98107
 Alpha virt. eigenvalues --    4.00665   4.11215   4.12229   4.23367   4.26872
 Alpha virt. eigenvalues --    4.36774   4.39507   4.43090   4.55122   4.55845
 Alpha virt. eigenvalues --    4.57222   4.63296   4.77995   5.25609   5.29135
 Alpha virt. eigenvalues --    5.61069   5.75512   6.26844   6.97490   6.99628
 Alpha virt. eigenvalues --    7.26361  24.73876  24.93030  24.98998  25.08765
 Alpha virt. eigenvalues --   25.09100  25.19747  25.23136  25.32171  51.67633
 Alpha virt. eigenvalues --   68.77019
          Condensed to atoms (all electrons):
              1          2          3          4          5          6
     1  C    6.145513  -0.543961   0.269892   0.007657   0.118932   0.341586
     2  C   -0.543961  11.673720  -1.854874  -3.908319  -0.289660   0.279816
     3  C    0.269892  -1.854874  13.620956  -1.339178  -0.324483  -1.031071
     4  C    0.007657  -3.908319  -1.339178  11.209462  -0.154171   0.266060
     5  C    0.118932  -0.289660  -0.324483  -0.154171   6.132611   0.330749
     6  C    0.341586   0.279816  -1.031071   0.266060   0.330749   5.452394
     7  H    0.421358  -0.045417   0.017353  -0.005338  -0.004967  -0.017549
     8  H   -0.018906   0.391307  -0.007564  -0.010332   0.000489  -0.006791
     9  H    0.001116  -0.020151   0.003599   0.433196  -0.056436  -0.018683
    10  H   -0.003323  -0.007611   0.010463  -0.073483   0.448208  -0.009378
    11  H   -0.003061  -0.025150   0.019934  -0.035255  -0.005814   0.422254
    12  C   -0.447784   0.319113  -5.149758   0.987022   0.281684   0.226550
    13  C   -0.028288  -0.380610   0.523908  -0.020031  -0.128335  -0.051878
    14  H   -0.004042   0.004850  -0.051798  -0.002890   0.010542  -0.000589
    15  H    0.003848   0.012304   0.051967  -0.021113   0.000954  -0.000498
    16  O    0.031154   0.053836  -0.069072  -0.123353  -0.002330  -0.009135
    17  F    0.002074   0.035500   0.153236  -0.121549  -0.016520  -0.001398
              7          8          9         10         11         12
     1  C    0.421358  -0.018906   0.001116  -0.003323  -0.003061  -0.447784
     2  C   -0.045417   0.391307  -0.020151  -0.007611  -0.025150   0.319113
     3  C    0.017353  -0.007564   0.003599   0.010463   0.019934  -5.149758
     4  C   -0.005338  -0.010332   0.433196  -0.073483  -0.035255   0.987022
     5  C   -0.004967   0.000489  -0.056436   0.448208  -0.005814   0.281684
     6  C   -0.017549  -0.006791  -0.018683  -0.009378   0.422254   0.226550
     7  H    0.445305  -0.002882   0.000017  -0.000055  -0.003167   0.007708
     8  H   -0.002882   0.432838   0.000003   0.000013  -0.000047   0.026579
     9  H    0.000017   0.000003   0.446992  -0.002750  -0.000068   0.027221
    10  H   -0.000055   0.000013  -0.002750   0.444222  -0.003160   0.008764
    11  H   -0.003167  -0.000047  -0.000068  -0.003160   0.440495   0.002422
    12  C    0.007708   0.026579   0.027221   0.008764   0.002422  10.979883
    13  C   -0.000147   0.000606  -0.002563   0.000031  -0.000218  -1.444939
    14  H    0.000001  -0.000041  -0.001314   0.000026   0.000000  -0.025664
    15  H    0.000000   0.000015   0.000648  -0.000003   0.000000  -0.061318
    16  O    0.000019   0.002361  -0.000168   0.000011   0.000004   0.354795
    17  F   -0.000001   0.000040   0.001417  -0.000005   0.000000  -0.237995
             13         14         15         16         17
     1  C   -0.028288  -0.004042   0.003848   0.031154   0.002074
     2  C   -0.380610   0.004850   0.012304   0.053836   0.035500
     3  C    0.523908  -0.051798   0.051967  -0.069072   0.153236
     4  C   -0.020031  -0.002890  -0.021113  -0.123353  -0.121549
     5  C   -0.128335   0.010542   0.000954  -0.002330  -0.016520
     6  C   -0.051878  -0.000589  -0.000498  -0.009135  -0.001398
     7  H   -0.000147   0.000001   0.000000   0.000019  -0.000001
     8  H    0.000606  -0.000041   0.000015   0.002361   0.000040
     9  H   -0.002563  -0.001314   0.000648  -0.000168   0.001417
    10  H    0.000031   0.000026  -0.000003   0.000011  -0.000005
    11  H   -0.000218   0.000000   0.000000   0.000004   0.000000
    12  C   -1.444939  -0.025664  -0.061318   0.354795  -0.237995
    13  C    6.844104   0.438482   0.410113  -0.067217   0.305110
    14  H    0.438482   0.515087  -0.032882   0.011125  -0.037162
    15  H    0.410113  -0.032882   0.486154  -0.006535  -0.032154
    16  O   -0.067217   0.011125  -0.006535   8.216690   0.006391
    17  F    0.305110  -0.037162  -0.032154   0.006391   9.169404
 Mulliken atomic charges:
              1
     1  C   -0.293765
     2  C    0.305307
     3  C    1.156488
     4  C   -1.088385
     5  C   -0.341453
     6  C   -0.172438
     7  H    0.187763
     8  H    0.192313
     9  H    0.187924
    10  H    0.188029
    11  H    0.190830
    12  C    0.145714
    13  C   -0.398129
    14  H    0.176270
    15  H    0.188499
    16  O   -0.398576
    17  F   -0.226390
 Sum of Mulliken charges=   0.00000
 Atomic charges with hydrogens summed into heavy atoms:
              1
     1  C   -0.106002
     2  C    0.497619
     3  C    1.156488
     4  C   -0.900461
     5  C   -0.153423
     6  C    0.018392
     7  H    0.000000
     8  H    0.000000
     9  H    0.000000
    10  H    0.000000
    11  H    0.000000
    12  C    0.145714
    13  C   -0.033361
    14  H    0.000000
    15  H    0.000000
    16  O   -0.398576
    17  F   -0.226390
 Sum of Mulliken charges=   0.00000
 Electronic spatial extent (au):  <R**2>=  1568.5204
 Charge=     0.0000 electrons
 Dipole moment (field-independent basis, Debye):
    X=     3.9843    Y=    -3.4452    Z=    -1.5871  Tot=     5.5012
 Quadrupole moment (field-independent basis, Debye-Ang):
   XX=   -54.7556   YY=   -57.5724   ZZ=   -61.9550
   XY=     4.7913   XZ=     6.6483   YZ=     6.3715
 Traceless Quadrupole moment (field-independent basis, Debye-Ang):
   XX=     3.3387   YY=     0.5219   ZZ=    -3.8607
   XY=     4.7913   XZ=     6.6483   YZ=     6.3715
 Octapole moment (field-independent basis, Debye-Ang**2):
  XXX=    22.2543  YYY=   -18.6868  ZZZ=     2.2751  XYY=    12.4197
  XXY=    -9.7155  XXZ=    -9.3377  XZZ=   -13.9998  YZZ=     0.0356
  YYZ=     2.8800  XYZ=    -4.4373
 Hexadecapole moment (field-independent basis, Debye-Ang**3):
 XXXX= -1304.6350 YYYY=  -434.4828 ZZZZ=  -133.5548 XXXY=     6.4735
 XXXZ=    55.8997 YYYX=    32.4116 YYYZ=    18.1907 ZZZX=   -10.0865
 ZZZY=    -6.4686 XXYY=  -310.9935 XXZZ=  -279.7448 YYZZ=  -102.1912
 XXYZ=    27.1438 YYXZ=    -4.9002 ZZXY=     4.5932
 N-N= 4.809903662462D+02 E-N=-2.092409456012D+03  KE= 4.807871862270D+02
 1|1|UNPC-UNK|SP|RMP2-FC|6-311+G(d,p)|C8H7F1O1|PCUSER|15-Oct-2017|0||# 
 MP2/6-311+G(D,P) SCRF=(SOLVENT=ETHANOL) GEOM=CONNECTIVITY||Title Card 
 Required||0,1|C|C,1,1.39556268|C,2,1.40568598,1,120.02279233|C,3,1.405
 60202,2,119.87823613,1,0.65802085,0|C,4,1.39861123,3,119.76782685,2,-1
 .46918199,0|C,5,1.39972925,4,120.26489517,3,1.81700468,0|H,1,1.0866279
 2,2,119.89057661,3,-179.58287899,0|H,2,1.08628034,1,121.1287868,6,-179
 .3082317,0|H,4,1.08504375,3,120.59388387,2,179.45528965,0|H,5,1.086560
 93,4,119.71061231,3,-179.34196181,0|H,6,1.08675481,5,120.0041944,4,179
 .29229459,0|C,3,1.49125451,2,117.97092773,1,-177.91255823,0|C,12,1.526
 72507,3,119.50850487,2,-163.57636581,0|H,13,1.09580871,12,109.71998443
 ,3,-27.98427916,0|H,13,1.09099932,12,108.15310582,3,-147.88960938,0|O,
 12,1.22355759,3,122.01827182,2,18.70650639,0|F,13,1.39011742,12,111.86
 981452,3,92.20111134,0||Version=x86-Win32-G03RevB.05|State=1-A|HF=-481
 .4449069|MP2=-482.9435574|RMSD=5.441e-009|PG=C01 [X(C8H7F1O1)]||@


 IT IS A CAPITAL MISTAKE TO THEORIZE BEFORE ONE HAS
 DATA.  INSENSIBLY ONE BEGINS TO TWIST FACTS TO SUIT
 THEORIES RATHER THAN THEORIES TO SUIT FACTS.

                                         -- SHERLOCK HOLMES
 Job cpu time:  0 days  0 hours  6 minutes 55.0 seconds.
 File lengths (MBytes):  RWF=   2045 Int=      0 D2E=      0 Chk=     17 Scr=      1
 Normal termination of Gaussian 03 at Sun Oct 15 19:31:54 2017.
