# Supplementary material for: Conformational preferences of α-fluoroketones may influence their reactivity
Source: Beilstein J Org Chem. 2017 Dec 29;13:2915–21. doi: 10.3762/bjoc.13.284 (PMC5753061; doi:10.3762/bjoc.13.284)
Supplement: File 2 — Details of computational conformational analysis. [file Beilstein_J_Org_Chem-13-2915-s002.zip › Computation/CH2FOPT.LOG]

 Entering Link 1 = C:\G03W\l1.exe PID=      9156.
  
 Copyright (c) 1988,1990,1992,1993,1995,1998,2003, Gaussian, Inc.
                  All Rights Reserved.
  
 This is the Gaussian(R) 03 program.  It is based on the
 the Gaussian(R) 98 system (copyright 1998, Gaussian, Inc.),
 the Gaussian(R) 94 system (copyright 1995, Gaussian, Inc.),
 the Gaussian 92(TM) system (copyright 1992, Gaussian, Inc.),
 the Gaussian 90(TM) system (copyright 1990, Gaussian, Inc.),
 the Gaussian 88(TM) system (copyright 1988, Gaussian, Inc.),
 the Gaussian 86(TM) system (copyright 1986, Carnegie Mellon
 University), and the Gaussian 82(TM) system (copyright 1983,
 Carnegie Mellon University). Gaussian is a federally registered
 trademark of Gaussian, Inc.
  
 This software contains proprietary and confidential information,
 including trade secrets, belonging to Gaussian, Inc.
  
 This software is provided under written license and may be
 used, copied, transmitted, or stored only in accord with that
 written license.
  
 The following legend is applicable only to US Government
 contracts under DFARS:
  
                    RESTRICTED RIGHTS LEGEND
  
 Use, duplication or disclosure by the US Government is subject
 to restrictions as set forth in subparagraph (c)(1)(ii) of the
 Rights in Technical Data and Computer Software clause at DFARS
 252.227-7013.
  
 Gaussian, Inc.
 Carnegie Office Park, Building 6, Pittsburgh, PA 15106 USA
  
 The following legend is applicable only to US Government
 contracts under FAR:
  
                    RESTRICTED RIGHTS LEGEND
  
 Use, reproduction and disclosure by the US Government is subject
 to restrictions as set forth in subparagraph (c) of the
 Commercial Computer Software - Restricted Rights clause at FAR
 52.227-19.
  
 Gaussian, Inc.
 Carnegie Office Park, Building 6, Pittsburgh, PA 15106 USA
  
  
 ---------------------------------------------------------------
 Warning -- This program may not be used in any manner that
 competes with the business of Gaussian, Inc. or will provide
 assistance to any competitor of Gaussian, Inc.  The licensee
 of this program is prohibited from giving any competitor of
 Gaussian, Inc. access to this program.  By using this program,
 the user acknowledges that Gaussian, Inc. is engaged in the
 business of creating and licensing software in the field of
 computational chemistry and represents and warrants to the
 licensee that it is not a competitor of Gaussian, Inc. and that
 it will not use this program in any manner prohibited above.
 ---------------------------------------------------------------
  

 Cite this work as:
 Gaussian 03, Revision B.05,
 M. J. Frisch, G. W. Trucks, H. B. Schlegel, G. E. Scuseria, 
 M. A. Robb, J. R. Cheeseman, J. A. Montgomery, Jr., T. Vreven, 
 K. N. Kudin, J. C. Burant, J. M. Millam, S. S. Iyengar, J. Tomasi, 
 V. Barone, B. Mennucci, M. Cossi, G. Scalmani, N. Rega, 
 G. A. Petersson, H. Nakatsuji, M. Hada, M. Ehara, K. Toyota, 
 R. Fukuda, J. Hasegawa, M. Ishida, T. Nakajima, Y. Honda, O. Kitao, 
 H. Nakai, M. Klene, X. Li, J. E. Knox, H. P. Hratchian, J. B. Cross, 
 C. Adamo, J. Jaramillo, R. Gomperts, R. E. Stratmann, O. Yazyev, 
 A. J. Austin, R. Cammi, C. Pomelli, J. W. Ochterski, P. Y. Ayala, 
 K. Morokuma, G. A. Voth, P. Salvador, J. J. Dannenberg, 
 V. G. Zakrzewski, S. Dapprich, A. D. Daniels, M. C. Strain, 
 O. Farkas, D. K. Malick, A. D. Rabuck, K. Raghavachari, 
 J. B. Foresman, J. V. Ortiz, Q. Cui, A. G. Baboul, S. Clifford, 
 J. Cioslowski, B. B. Stefanov, G. Liu, A. Liashenko, P. Piskorz, 
 I. Komaromi, R. L. Martin, D. J. Fox, T. Keith, M. A. Al-Laham, 
 C. Y. Peng, A. Nanayakkara, M. Challacombe, P. M. W. Gill, 
 B. Johnson, W. Chen, M. W. Wong, C. Gonzalez, and J. A. Pople, 
 Gaussian, Inc., Pittsburgh PA, 2003.
 
 **********************************************
 Gaussian 03:  x86-Win32-G03RevB.05  8-Nov-2003
                  27-Jul-2017 
 **********************************************
 %chk=CH2F.chk
 %mem=6MW
 %nproc=1
 Will use up to    1 processors via shared memory.
 Default route:  MaxDisk=2000MB
 ----------------------------------------
 # opt mp2/6-311+g(d,p) geom=connectivity
 ----------------------------------------
 1/18=20,38=1,57=2/1,3;
 2/9=110,17=6,18=5,40=1/2;
 3/5=4,6=6,7=111,11=9,16=1,25=1,30=1/1,2,3;
 4//1;
 5/5=2,38=5/2;
 8/6=4,10=2,27=262144000/1;
 9/15=2,16=-3,27=262144000/6;
 10/5=1/2;
 6/7=2,8=2,9=2,10=2/1;
 7/12=2/1,2,3,16;
 1/18=20/3(1);
 99//99;
 2/9=110/2;
 3/5=4,6=6,7=111,11=9,16=1,25=1,30=1/1,2,3;
 4/5=5,16=3/1;
 5/5=2,38=5/2;
 8/6=4,10=2,27=262144000/1;
 9/15=2,16=-3,27=262144000/6;
 10/5=1/2;
 7/12=2/1,2,3,16;
 1/18=20/3(-8);
 2/9=110/2;
 6/7=2,8=2,9=2,10=2/1;
 99//99;
 -------------------
 Title Card Required
 -------------------
 Symbolic Z-matrix:
 Charge =  0 Multiplicity = 1
 C
 C                    1    B1
 C                    2    B2       1    A1
 C                    3    B3       2    A2       1    D1       0
 C                    4    B4       3    A3       2    D2       0
 C                    5    B5       4    A4       3    D3       0
 H                    1    B6       2    A5       3    D4       0
 H                    2    B7       1    A6       6    D5       0
 H                    4    B8       3    A7       2    D6       0
 H                    5    B9       4    A8       3    D7       0
 H                    6    B10      5    A9       4    D8       0
 C                    3    B11      2    A10      1    D9       0
 C                    12   B12      3    A11      2    D10      0
 H                    13   B13      12   A12      3    D11      0
 H                    13   B14      12   A13      3    D12      0
 O                    12   B15      3    A14      2    D13      0
 F                    13   B16      12   A15      3    D14      0
       Variables:
  B1                    1.38398                  
  B2                    1.39365                  
  B3                    1.3919                   
  B4                    1.38606                  
  B5                    1.38671                  
  B6                    1.08249                  
  B7                    1.08335                  
  B8                    1.08183                  
  B9                    1.08246                  
  B10                   1.08301                  
  B11                   1.52155                  
  B12                   1.56295                  
  B13                   1.09938                  
  B14                   1.09795                  
  B15                   1.22242                  
  B16                   1.38561                  
  A1                  120.60239                  
  A2                  119.16926                  
  A3                  120.23421                  
  A4                  120.19643                  
  A5                  120.04982                  
  A6                  120.60708                  
  A7                  120.19194                  
  A8                  119.77879                  
  A9                  120.01262                  
  A10                 118.18509                  
  A11                 118.19384                  
  A12                 108.98461                  
  A13                 107.84816                  
  A14                 121.70284                  
  A15                 112.08752                  
  D1                    0.06646                  
  D2                   -0.02902                  
  D3                   -0.04514                  
  D4                  179.96516                  
  D5                 -179.98412                  
  D6                  179.40965                  
  D7                  179.90714                  
  D8                 -179.97898                  
  D9                 -179.63231                  
  D10                 178.78185                  
  D11                 -66.87896                  
  D12                 176.17076                  
  D13                  -0.17392                  
  D14                  54.72616                  
 

 GradGradGradGradGradGradGradGradGradGradGradGradGradGradGradGradGradGrad
 Berny optimization.
 Initialization pass.
                           ----------------------------
                           !    Initial Parameters    !
                           ! (Angstroms and Degrees)  !
 --------------------------                            --------------------------
 ! Name  Definition              Value          Derivative Info.                !
 --------------------------------------------------------------------------------
 ! R1    R(1,2)                  1.384          estimate D2E/DX2                !
 ! R2    R(1,6)                  1.388          estimate D2E/DX2                !
 ! R3    R(1,7)                  1.0825         estimate D2E/DX2                !
 ! R4    R(2,3)                  1.3937         estimate D2E/DX2                !
 ! R5    R(2,8)                  1.0834         estimate D2E/DX2                !
 ! R6    R(3,4)                  1.3919         estimate D2E/DX2                !
 ! R7    R(3,12)                 1.5216         estimate D2E/DX2                !
 ! R8    R(4,5)                  1.3861         estimate D2E/DX2                !
 ! R9    R(4,9)                  1.0818         estimate D2E/DX2                !
 ! R10   R(5,6)                  1.3867         estimate D2E/DX2                !
 ! R11   R(5,10)                 1.0825         estimate D2E/DX2                !
 ! R12   R(6,11)                 1.083          estimate D2E/DX2                !
 ! R13   R(12,13)                1.563          estimate D2E/DX2                !
 ! R14   R(12,16)                1.2224         estimate D2E/DX2                !
 ! R15   R(13,14)                1.0994         estimate D2E/DX2                !
 ! R16   R(13,15)                1.0979         estimate D2E/DX2                !
 ! R17   R(13,17)                1.3856         estimate D2E/DX2                !
 ! A1    A(2,1,6)              119.8534         estimate D2E/DX2                !
 ! A2    A(2,1,7)              120.0498         estimate D2E/DX2                !
 ! A3    A(6,1,7)              120.0968         estimate D2E/DX2                !
 ! A4    A(1,2,3)              120.6024         estimate D2E/DX2                !
 ! A5    A(1,2,8)              120.6071         estimate D2E/DX2                !
 ! A6    A(3,2,8)              118.7905         estimate D2E/DX2                !
 ! A7    A(2,3,4)              119.1693         estimate D2E/DX2                !
 ! A8    A(2,3,12)             118.1851         estimate D2E/DX2                !
 ! A9    A(4,3,12)             122.6449         estimate D2E/DX2                !
 ! A10   A(3,4,5)              120.2342         estimate D2E/DX2                !
 ! A11   A(3,4,9)              120.1919         estimate D2E/DX2                !
 ! A12   A(5,4,9)              119.5715         estimate D2E/DX2                !
 ! A13   A(4,5,6)              120.1964         estimate D2E/DX2                !
 ! A14   A(4,5,10)             119.7788         estimate D2E/DX2                !
 ! A15   A(6,5,10)             120.0248         estimate D2E/DX2                !
 ! A16   A(1,6,5)              119.9443         estimate D2E/DX2                !
 ! A17   A(1,6,11)             120.0431         estimate D2E/DX2                !
 ! A18   A(5,6,11)             120.0126         estimate D2E/DX2                !
 ! A19   A(3,12,13)            118.1938         estimate D2E/DX2                !
 ! A20   A(3,12,16)            121.7028         estimate D2E/DX2                !
 ! A21   A(13,12,16)           120.0951         estimate D2E/DX2                !
 ! A22   A(12,13,14)           108.9846         estimate D2E/DX2                !
 ! A23   A(12,13,15)           107.8482         estimate D2E/DX2                !
 ! A24   A(12,13,17)           112.0875         estimate D2E/DX2                !
 ! A25   A(14,13,15)           107.9527         estimate D2E/DX2                !
 ! A26   A(14,13,17)           109.6858         estimate D2E/DX2                !
 ! A27   A(15,13,17)           110.1742         estimate D2E/DX2                !
 ! D1    D(6,1,2,3)             -0.0296         estimate D2E/DX2                !
 ! D2    D(6,1,2,8)           -179.9841         estimate D2E/DX2                !
 ! D3    D(7,1,2,3)            179.9652         estimate D2E/DX2                !
 ! D4    D(7,1,2,8)              0.0106         estimate D2E/DX2                !
 ! D5    D(2,1,6,5)             -0.0452         estimate D2E/DX2                !
 ! D6    D(2,1,6,11)          -179.9837         estimate D2E/DX2                !
 ! D7    D(7,1,6,5)            179.9601         estimate D2E/DX2                !
 ! D8    D(7,1,6,11)             0.0216         estimate D2E/DX2                !
 ! D9    D(1,2,3,4)              0.0665         estimate D2E/DX2                !
 ! D10   D(1,2,3,12)          -179.6323         estimate D2E/DX2                !
 ! D11   D(8,2,3,4)           -179.9782         estimate D2E/DX2                !
 ! D12   D(8,2,3,12)             0.3231         estimate D2E/DX2                !
 ! D13   D(2,3,4,5)             -0.029          estimate D2E/DX2                !
 ! D14   D(2,3,4,9)            179.4097         estimate D2E/DX2                !
 ! D15   D(12,3,4,5)           179.6557         estimate D2E/DX2                !
 ! D16   D(12,3,4,9)            -0.9057         estimate D2E/DX2                !
 ! D17   D(2,3,12,13)          178.7818         estimate D2E/DX2                !
 ! D18   D(2,3,12,16)           -0.1739         estimate D2E/DX2                !
 ! D19   D(4,3,12,13)           -0.9058         estimate D2E/DX2                !
 ! D20   D(4,3,12,16)         -179.8616         estimate D2E/DX2                !
 ! D21   D(3,4,5,6)             -0.0451         estimate D2E/DX2                !
 ! D22   D(3,4,5,10)           179.9071         estimate D2E/DX2                !
 ! D23   D(9,4,5,6)           -179.4873         estimate D2E/DX2                !
 ! D24   D(9,4,5,10)             0.465          estimate D2E/DX2                !
 ! D25   D(4,5,6,1)              0.0825         estimate D2E/DX2                !
 ! D26   D(4,5,6,11)          -179.979          estimate D2E/DX2                !
 ! D27   D(10,5,6,1)          -179.8696         estimate D2E/DX2                !
 ! D28   D(10,5,6,11)            0.0689         estimate D2E/DX2                !
 ! D29   D(3,12,13,14)         -66.879          estimate D2E/DX2                !
 ! D30   D(3,12,13,15)         176.1708         estimate D2E/DX2                !
 ! D31   D(3,12,13,17)          54.7262         estimate D2E/DX2                !
 ! D32   D(16,12,13,14)        112.0942         estimate D2E/DX2                !
 ! D33   D(16,12,13,15)         -4.8561         estimate D2E/DX2                !
 ! D34   D(16,12,13,17)       -126.3007         estimate D2E/DX2                !
 --------------------------------------------------------------------------------
 Trust Radius=3.00D-01 FncErr=1.00D-07 GrdErr=1.00D-07
 Number of steps in this run=  88 maximum allowed number of steps= 102.
 GradGradGradGradGradGradGradGradGradGradGradGradGradGradGradGradGradGrad

                          Input orientation:                          
 ---------------------------------------------------------------------
 Center     Atomic     Atomic              Coordinates (Angstroms)
 Number     Number      Type              X           Y           Z
 ---------------------------------------------------------------------
    1          6             0        0.000000    0.000000    0.000000
    2          6             0        0.000000    0.000000    1.383975
    3          6             0        1.199547    0.000000    2.093453
    4          6             0        2.402184    0.001410    1.392705
    5          6             0        2.402326    0.002187    0.006646
    6          6             0        1.203857    0.000621   -0.690946
    7          1             0       -0.936989   -0.000570   -0.542058
    8          1             0       -0.932421   -0.000739    1.935563
    9          1             0        3.342988    0.011067    1.926700
   10          1             0        3.341898    0.004806   -0.530863
   11          1             0        1.207443    0.000890   -1.773955
   12          6             0        1.135386   -0.008606    3.613627
   13          6             0        2.480317   -0.037893    4.409323
   14          1             0        2.978721   -1.001982    4.233914
   15          1             0        2.240245    0.029366    5.478588
   16          8             0        0.069205   -0.012236    4.211588
   17          9             0        3.324987    0.997660    4.043150
 ---------------------------------------------------------------------
                    Distance matrix (angstroms):
                    1          2          3          4          5
     1  C    0.000000
     2  C    1.383975   0.000000
     3  C    2.412770   1.393654   0.000000
     4  C    2.776710   2.402200   1.391900   0.000000
     5  C    2.402336   2.769154   2.408619   1.386060   0.000000
     6  C    1.388049   2.398869   2.784402   2.403662   1.386710
     7  H    1.082486   2.141857   3.392743   3.859195   3.384096
     8  H    2.148444   1.083355   2.137807   3.378504   3.852436
     9  H    3.858480   3.386775   2.149946   1.081830   2.138115
    10  H    3.383802   3.851611   3.387731   2.140838   1.082459
    11  H    2.145888   3.380894   3.867416   3.384545   2.144361
    12  C    3.787807   2.502104   1.521552   2.556829   3.823032
    13  C    5.059203   3.912306   2.646708   3.017885   4.403551
    14  H    5.272834   4.242511   2.958209   3.067843   4.382966
    15  H    5.918994   4.667485   3.541618   4.089186   5.474410
    16  O    4.212175   2.828486   2.400900   3.659109   4.808867
    17  F    5.328971   4.372880   3.051908   2.978076   4.258596
                    6          7          8          9         10
     6  C    0.000000
     7  H    2.146018   0.000000
     8  H    3.385592   2.477625   0.000000
     9  H    3.380542   4.940962   4.275434   0.000000
    10  H    2.144029   4.278904   4.934884   2.457571   0.000000
    11  H    1.083015   2.473087   4.282469   4.272646   2.470059
    12  C    4.305128   4.643762   2.663041   2.778420   4.695282
    13  C    5.257716   6.016273   4.215169   2.628691   5.014936
    14  H    5.330066   6.256638   4.645636   2.546016   4.883505
    15  H    6.256043   6.807634   4.756022   3.719179   6.109644
    16  O    5.032141   4.858983   2.486700   3.992357   5.762087
    17  F    5.282513   6.339167   4.854302   2.335177   4.680560
                   11         12         13         14         15
    11  H    0.000000
    12  C    5.388073   0.000000
    13  C    6.313053   1.562955   0.000000
    14  H    6.343317   2.183903   1.099382   0.000000
    15  H    7.325768   2.168002   1.097947   1.777143   0.000000
    16  O    6.092822   1.222420   2.419342   3.073333   2.514047
    17  F    6.270268   2.447737   1.385612   2.038347   2.043219
                   16         17
    16  O    0.000000
    17  F    3.412972   0.000000
 Stoichiometry    C8H7FO
 Framework group  C1[X(C8H7FO)]
 Deg. of freedom    45
 Full point group                 C1      NOp   1
 Largest Abelian subgroup         C1      NOp   1
 Largest concise Abelian subgroup C1      NOp   1
                         Standard orientation:                         
 ---------------------------------------------------------------------
 Center     Atomic     Atomic              Coordinates (Angstroms)
 Number     Number      Type              X           Y           Z
 ---------------------------------------------------------------------
    1          6             0       -2.443994    0.887031   -0.156613
    2          6             0       -1.106857    1.240949   -0.109776
    3          6             0       -0.122022    0.271001    0.067913
    4          6             0       -0.498823   -1.062706    0.196875
    5          6             0       -1.837888   -1.417383    0.149215
    6          6             0       -2.811072   -0.445250   -0.026381
    7          1             0       -3.201586    1.647843   -0.294434
    8          1             0       -0.806687    2.277069   -0.209832
    9          1             0        0.252524   -1.830290    0.325905
   10          1             0       -2.122548   -2.456983    0.248801
   11          1             0       -3.856516   -0.725676   -0.062840
   12          6             0        1.330131    0.722326    0.119670
   13          6             0        2.432638   -0.361742    0.347931
   14          1             0        2.324649   -0.773799    1.361434
   15          1             0        3.410190    0.134372    0.286695
   16          8             0        1.641534    1.899027    0.006911
   17          9             0        2.357225   -1.385567   -0.582669
 ---------------------------------------------------------------------
 Rotational constants (GHZ):      2.5163801      0.9631158      0.7190567
 Standard basis: 6-311+G(d,p) (5D, 7F)
 There are   262 symmetry adapted basis functions of A   symmetry.
 Integral buffers will be    262144 words long.
 Raffenetti 1 integral format.
 Two-electron integral symmetry is turned on.
   262 basis functions,   416 primitive gaussians,   272 cartesian basis functions
    36 alpha electrons       36 beta electrons
       nuclear repulsion energy       484.9507345376 Hartrees.
 NAtoms=   17 NActive=   17 NUniq=   17 SFac= 1.00D+00 NAtFMM=   60 Big=F
 One-electron integrals computed using PRISM.
 NBasis=   262 RedAO= T  NBF=   262
 NBsUse=   262 1.00D-06 NBFU=   262
 Harris functional with IExCor=  205 diagonalized for initial guess.
 ExpMin= 4.38D-02 ExpMax= 1.14D+04 ExpMxC= 1.72D+03 IAcc=2 IRadAn=         4 AccDes= 0.00D+00
 HarFok:  IExCor= 205 AccDes= 0.00D+00 IRadAn=         4 IDoV=1
 ScaDFX=  1.000000  1.000000  1.000000  1.000000
 Initial guess orbital symmetries:
       Occupied  (A) (A) (A) (A) (A) (A) (A) (A) (A) (A) (A) (A)
                 (A) (A) (A) (A) (A) (A) (A) (A) (A) (A) (A) (A)
                 (A) (A) (A) (A) (A) (A) (A) (A) (A) (A) (A) (A)
       Virtual   (A) (A) (A) (A) (A) (A) (A) (A) (A) (A) (A) (A)
                 (A) (A) (A) (A) (A) (A) (A) (A) (A) (A) (A) (A)
                 (A) (A) (A) (A) (A) (A) (A) (A) (A) (A) (A) (A)
                 (A) (A) (A) (A) (A) (A) (A) (A) (A) (A) (A) (A)
                 (A) (A) (A) (A) (A) (A) (A) (A) (A) (A) (A) (A)
                 (A) (A) (A) (A) (A) (A) (A) (A) (A) (A) (A) (A)
                 (A) (A) (A) (A) (A) (A) (A) (A) (A) (A) (A) (A)
                 (A) (A) (A) (A) (A) (A) (A) (A) (A) (A) (A) (A)
                 (A) (A) (A) (A) (A) (A) (A) (A) (A) (A) (A) (A)
                 (A) (A) (A) (A) (A) (A) (A) (A) (A) (A) (A) (A)
                 (A) (A) (A) (A) (A) (A) (A) (A) (A) (A) (A) (A)
                 (A) (A) (A) (A) (A) (A) (A) (A) (A) (A) (A) (A)
                 (A) (A) (A) (A) (A) (A) (A) (A) (A) (A) (A) (A)
                 (A) (A) (A) (A) (A) (A) (A) (A) (A) (A) (A) (A)
                 (A) (A) (A) (A) (A) (A) (A) (A) (A) (A) (A) (A)
                 (A) (A) (A) (A) (A) (A) (A) (A) (A) (A) (A) (A)
                 (A) (A) (A) (A) (A) (A) (A) (A) (A) (A) (A) (A)
                 (A) (A) (A) (A) (A) (A) (A) (A) (A) (A) (A) (A)
                 (A) (A) (A) (A) (A) (A) (A) (A) (A) (A)
 The electronic state of the initial guess is 1-A.
 Requested convergence on RMS density matrix=1.00D-08 within 128 cycles.
 Requested convergence on MAX density matrix=1.00D-06.
 Requested convergence on             energy=1.00D-06.
 No special actions if energy rises.
 SCF Done:  E(RHF) =  -481.435232899     A.U. after   16 cycles
             Convg  =    0.9467D-08             -V/T =  2.0012
             S**2   =   0.0000
 ExpMin= 4.38D-02 ExpMax= 1.14D+04 ExpMxC= 1.72D+03 IAcc=3 IRadAn=         5 AccDes= 0.00D+00
 HarFok:  IExCor= 205 AccDes= 0.00D+00 IRadAn=         5 IDoV=1
 ScaDFX=  1.000000  1.000000  1.000000  1.000000
 Range of M.O.s used for correlation:    11   262
 NBasis=   262 NAE=    36 NBE=    36 NFC=    10 NFV=     0
 NROrb=    252 NOA=    26 NOB=    26 NVA=   226 NVB=   226

 **** Warning!!: The largest alpha MO coefficient is  0.14412828D+03

 Disk-based method using ON**2 memory for  7 occupieds at a time.
 Estimated scratch disk usage=   227198124 words.
 Actual    scratch disk usage=   226689196 words.
 JobTyp=1 Pass  1:  I=  11 to  17 NPSUse=  1 ParTrn=F ParDer=F DoDerP=T.
 JobTyp=1 Pass  2:  I=  18 to  24 NPSUse=  1 ParTrn=F ParDer=F DoDerP=T.
 JobTyp=1 Pass  3:  I=  25 to  30 NPSUse=  1 ParTrn=F ParDer=F DoDerP=T.
 JobTyp=1 Pass  4:  I=  31 to  36 NPSUse=  1 ParTrn=F ParDer=F DoDerP=T.
 Spin components of T(2) and E(2):
     alpha-alpha T2 =       0.6746742013D-01 E2=     -0.1993829297D+00
     alpha-beta  T2 =       0.3550123050D+00 E2=     -0.1101121978D+01
     beta-beta   T2 =       0.6746742013D-01 E2=     -0.1993829297D+00
 ANorm=    0.1220633911D+01
 E2 =    -0.1499887838D+01 EUMP2 =    -0.48293512073651D+03
          Differentiating once with respect to electric field.
                with respect to dipole field.
          Differentiating once with respect to nuclear coordinates.
          There are   1 degrees of freedom in the 1st order CPHF.
 Petite list used in FoFDir.
 MinBra= 0 MaxBra= 2 Meth= 1.
 IRaf=       0 NMat=   1 IRICut=       1 DoRegI=T DoRafI=F ISym2E= 1 JSym2E=1.
     1 vectors were produced by pass  0.
 AX will form   1 AO Fock derivatives at one time.
     1 vectors were produced by pass  1.
     1 vectors were produced by pass  2.
     1 vectors were produced by pass  3.
     1 vectors were produced by pass  4.
     1 vectors were produced by pass  5.
     1 vectors were produced by pass  6.
     1 vectors were produced by pass  7.
     1 vectors were produced by pass  8.
     1 vectors were produced by pass  9.
     1 vectors were produced by pass 10.
     1 vectors were produced by pass 11.
     1 vectors were produced by pass 12.
     1 vectors were produced by pass 13.
     1 vectors were produced by pass 14.
     1 vectors were produced by pass 15.
     1 vectors were produced by pass 16.
     1 vectors were produced by pass 17.
 Inv2:  IOpt= 1 Iter= 1 AM= 8.59D-16 Conv= 1.00D-12.
 Inverted reduced A of dimension   18 with in-core refinement.
 End of Minotr Frequency-dependent properties file   721 does not exist.

 **********************************************************************

            Population analysis using the SCF density.

 **********************************************************************

 Orbital symmetries:
       Occupied  (A) (A) (A) (A) (A) (A) (A) (A) (A) (A) (A) (A)
                 (A) (A) (A) (A) (A) (A) (A) (A) (A) (A) (A) (A)
                 (A) (A) (A) (A) (A) (A) (A) (A) (A) (A) (A) (A)
       Virtual   (A) (A) (A) (A) (A) (A) (A) (A) (A) (A) (A) (A)
                 (A) (A) (A) (A) (A) (A) (A) (A) (A) (A) (A) (A)
                 (A) (A) (A) (A) (A) (A) (A) (A) (A) (A) (A) (A)
                 (A) (A) (A) (A) (A) (A) (A) (A) (A) (A) (A) (A)
                 (A) (A) (A) (A) (A) (A) (A) (A) (A) (A) (A) (A)
                 (A) (A) (A) (A) (A) (A) (A) (A) (A) (A) (A) (A)
                 (A) (A) (A) (A) (A) (A) (A) (A) (A) (A) (A) (A)
                 (A) (A) (A) (A) (A) (A) (A) (A) (A) (A) (A) (A)
                 (A) (A) (A) (A) (A) (A) (A) (A) (A) (A) (A) (A)
                 (A) (A) (A) (A) (A) (A) (A) (A) (A) (A) (A) (A)
                 (A) (A) (A) (A) (A) (A) (A) (A) (A) (A) (A) (A)
                 (A) (A) (A) (A) (A) (A) (A) (A) (A) (A) (A) (A)
                 (A) (A) (A) (A) (A) (A) (A) (A) (A) (A) (A) (A)
                 (A) (A) (A) (A) (A) (A) (A) (A) (A) (A) (A) (A)
                 (A) (A) (A) (A) (A) (A) (A) (A) (A) (A) (A) (A)
                 (A) (A) (A) (A) (A) (A) (A) (A) (A) (A) (A) (A)
                 (A) (A) (A) (A) (A) (A) (A) (A) (A) (A) (A) (A)
                 (A) (A) (A) (A) (A) (A) (A) (A) (A) (A) (A) (A)
                 (A) (A) (A) (A) (A) (A) (A) (A) (A) (A)
 The electronic state is 1-A.
 Alpha  occ. eigenvalues --  -26.30656 -20.56968 -11.36158 -11.34060 -11.26055
 Alpha  occ. eigenvalues --  -11.25858 -11.25692 -11.25359 -11.24922 -11.24808
 Alpha  occ. eigenvalues --   -1.61620  -1.40402  -1.17763  -1.05790  -1.03652
 Alpha  occ. eigenvalues --   -1.00099  -0.87503  -0.84700  -0.78607  -0.73976
 Alpha  occ. eigenvalues --   -0.71702  -0.71223  -0.69356  -0.65684  -0.64161
 Alpha  occ. eigenvalues --   -0.62371  -0.60442  -0.58912  -0.57080  -0.54199
 Alpha  occ. eigenvalues --   -0.52627  -0.50960  -0.50677  -0.43327  -0.35745
 Alpha  occ. eigenvalues --   -0.35280
 Alpha virt. eigenvalues --    0.05568   0.06166   0.07286   0.07730   0.08927
 Alpha virt. eigenvalues --    0.09441   0.09910   0.10329   0.11602   0.11985
 Alpha virt. eigenvalues --    0.12227   0.13007   0.14377   0.14902   0.15971
 Alpha virt. eigenvalues --    0.16177   0.17102   0.17233   0.19040   0.20651
 Alpha virt. eigenvalues --    0.21319   0.21796   0.22074   0.22340   0.23142
 Alpha virt. eigenvalues --    0.23435   0.24817   0.26498   0.26994   0.27724
 Alpha virt. eigenvalues --    0.28423   0.29068   0.30100   0.30461   0.30847
 Alpha virt. eigenvalues --    0.31193   0.32383   0.32815   0.33548   0.34571
 Alpha virt. eigenvalues --    0.35333   0.36127   0.36541   0.38381   0.39559
 Alpha virt. eigenvalues --    0.41409   0.41979   0.42533   0.44437   0.45448
 Alpha virt. eigenvalues --    0.46646   0.46713   0.47535   0.49876   0.50773
 Alpha virt. eigenvalues --    0.51359   0.54455   0.57351   0.60410   0.63938
 Alpha virt. eigenvalues --    0.67167   0.69077   0.69817   0.70187   0.71162
 Alpha virt. eigenvalues --    0.71815   0.72673   0.74517   0.74953   0.77270
 Alpha virt. eigenvalues --    0.78660   0.79690   0.81495   0.82309   0.84473
 Alpha virt. eigenvalues --    0.84575   0.86027   0.87755   0.88222   0.89697
 Alpha virt. eigenvalues --    0.91343   0.91707   0.92432   0.94201   0.95358
 Alpha virt. eigenvalues --    0.99147   0.99734   1.00791   1.05212   1.07820
 Alpha virt. eigenvalues --    1.08460   1.09229   1.13861   1.14279   1.16346
 Alpha virt. eigenvalues --    1.17708   1.18700   1.22587   1.23876   1.25862
 Alpha virt. eigenvalues --    1.26779   1.28594   1.31378   1.34955   1.37801
 Alpha virt. eigenvalues --    1.38625   1.43257   1.43824   1.48602   1.51693
 Alpha virt. eigenvalues --    1.54730   1.61116   1.64586   1.67999   1.69324
 Alpha virt. eigenvalues --    1.72392   1.76142   1.76525   1.77089   1.77429
 Alpha virt. eigenvalues --    1.80091   1.81055   1.82567   1.84070   1.84912
 Alpha virt. eigenvalues --    1.89750   1.90782   1.92401   1.94361   1.95746
 Alpha virt. eigenvalues --    1.97689   2.00390   2.02548   2.03044   2.04846
 Alpha virt. eigenvalues --    2.05398   2.10159   2.15879   2.17374   2.21777
 Alpha virt. eigenvalues --    2.22537   2.23005   2.23514   2.24964   2.27249
 Alpha virt. eigenvalues --    2.29018   2.32196   2.32430   2.36578   2.37410
 Alpha virt. eigenvalues --    2.42869   2.47386   2.48413   2.54218   2.61276
 Alpha virt. eigenvalues --    2.66336   2.73559   2.73881   2.74174   2.75960
 Alpha virt. eigenvalues --    2.78580   2.82793   2.90279   2.95695   2.97970
 Alpha virt. eigenvalues --    3.00030   3.00837   3.02840   3.03824   3.04537
 Alpha virt. eigenvalues --    3.05182   3.06846   3.09349   3.16145   3.18405
 Alpha virt. eigenvalues --    3.19808   3.20824   3.24127   3.24470   3.27783
 Alpha virt. eigenvalues --    3.30005   3.31441   3.32907   3.40923   3.47991
 Alpha virt. eigenvalues --    3.53505   3.58995   3.65071   3.73715   3.78213
 Alpha virt. eigenvalues --    3.80178   3.86250   3.91915   3.93512   4.00197
 Alpha virt. eigenvalues --    4.03685   4.09446   4.12154   4.24745   4.27258
 Alpha virt. eigenvalues --    4.38122   4.40943   4.43654   4.54206   4.55725
 Alpha virt. eigenvalues --    4.56511   4.59776   4.75784   5.27370   5.29232
 Alpha virt. eigenvalues --    5.60623   5.76368   6.27612   6.99641   7.04231
 Alpha virt. eigenvalues --    7.25425  24.73543  24.89592  24.96398  25.11057
 Alpha virt. eigenvalues --   25.11687  25.24091  25.27347  25.37067  51.68788
 Alpha virt. eigenvalues --   68.77914
          Condensed to atoms (all electrons):
              1          2          3          4          5          6
     1  C    7.060979  -1.933530   0.231287  -0.345929   0.881726  -0.037882
     2  C   -1.933530  15.381601  -2.286308  -4.987211  -1.747156   0.757524
     3  C    0.231287  -2.286308  14.434712  -1.913462  -0.879363  -1.333877
     4  C   -0.345929  -4.987211  -1.913462  14.399620  -1.136690   0.697585
     5  C    0.881726  -1.747156  -0.879363  -1.136690   8.645757  -0.074228
     6  C   -0.037882   0.757524  -1.333877   0.697585  -0.074228   5.667150
     7  H    0.399391  -0.025760   0.010928  -0.004939  -0.012087  -0.003118
     8  H   -0.049671   0.368064   0.031783  -0.006941   0.004974  -0.014154
     9  H    0.003746  -0.037330  -0.018107   0.372522   0.030391  -0.013554
    10  H   -0.013503   0.000864   0.017102  -0.049009   0.405781   0.000940
    11  H    0.020876  -0.043530   0.032175  -0.055190   0.021826   0.392415
    12  C    0.132131  -0.215229  -4.762071   1.118085   0.802209   0.138616
    13  C   -0.116673   0.039952   1.045137  -0.510794  -0.466630  -0.010596
    14  H    0.003109   0.077822   0.026126  -0.129193  -0.011607  -0.002007
    15  H    0.001801  -0.026660  -0.041179   0.047694   0.013980  -0.000791
    16  O    0.057039   0.242957  -0.053854  -0.310323  -0.021942  -0.008567
    17  F    0.007853  -0.001551  -0.061560  -0.008086   0.085107  -0.003297
              7          8          9         10         11         12
     1  C    0.399391  -0.049671   0.003746  -0.013503   0.020876   0.132131
     2  C   -0.025760   0.368064  -0.037330   0.000864  -0.043530  -0.215229
     3  C    0.010928   0.031783  -0.018107   0.017102   0.032175  -4.762071
     4  C   -0.004939  -0.006941   0.372522  -0.049009  -0.055190   1.118085
     5  C   -0.012087   0.004974   0.030391   0.405781   0.021826   0.802209
     6  C   -0.003118  -0.014154  -0.013554   0.000940   0.392415   0.138616
     7  H    0.497266  -0.004215   0.000026  -0.000102  -0.004817   0.005818
     8  H   -0.004215   0.457846  -0.000001   0.000022  -0.000078   0.035748
     9  H    0.000026  -0.000001   0.482875  -0.004577  -0.000109   0.037019
    10  H   -0.000102   0.000022  -0.004577   0.498337  -0.004864   0.007648
    11  H   -0.004817  -0.000078  -0.000109  -0.004864   0.496564   0.003159
    12  C    0.005818   0.035748   0.037019   0.007648   0.003159  11.161676
    13  C   -0.000162   0.001787  -0.004170   0.000789  -0.000395  -2.511524
    14  H    0.000000  -0.000062  -0.001047   0.000001   0.000000   0.065608
    15  H    0.000000   0.000037   0.000476  -0.000001   0.000000   0.025537
    16  O    0.000080   0.005169  -0.000365   0.000010   0.000007   0.259591
    17  F   -0.000002  -0.000009  -0.001133  -0.000002   0.000003  -0.103500
             13         14         15         16         17
     1  C   -0.116673   0.003109   0.001801   0.057039   0.007853
     2  C    0.039952   0.077822  -0.026660   0.242957  -0.001551
     3  C    1.045137   0.026126  -0.041179  -0.053854  -0.061560
     4  C   -0.510794  -0.129193   0.047694  -0.310323  -0.008086
     5  C   -0.466630  -0.011607   0.013980  -0.021942   0.085107
     6  C   -0.010596  -0.002007  -0.000791  -0.008567  -0.003297
     7  H   -0.000162   0.000000   0.000000   0.000080  -0.000002
     8  H    0.001787  -0.000062   0.000037   0.005169  -0.000009
     9  H   -0.004170  -0.001047   0.000476  -0.000365  -0.001133
    10  H    0.000789   0.000001  -0.000001   0.000010  -0.000002
    11  H   -0.000395   0.000000   0.000000   0.000007   0.000003
    12  C   -2.511524   0.065608   0.025537   0.259591  -0.103500
    13  C    7.837850   0.342512   0.364526  -0.002263   0.167547
    14  H    0.342512   0.527862  -0.025853   0.006775  -0.040062
    15  H    0.364526  -0.025853   0.492979  -0.002105  -0.030828
    16  O   -0.002263   0.006775  -0.002105   8.140205   0.003364
    17  F    0.167547  -0.040062  -0.030828   0.003364   9.161927
 Mulliken atomic charges:
              1
     1  C   -0.302752
     2  C    0.435480
     3  C    1.520530
     4  C   -1.177740
     5  C   -0.542048
     6  C   -0.152160
     7  H    0.141693
     8  H    0.169703
     9  H    0.153339
    10  H    0.140564
    11  H    0.141958
    12  C   -0.200521
    13  C   -0.176896
    14  H    0.160014
    15  H    0.180388
    16  O   -0.315779
    17  F   -0.175773
 Sum of Mulliken charges=   0.00000
 Atomic charges with hydrogens summed into heavy atoms:
              1
     1  C   -0.161059
     2  C    0.605183
     3  C    1.520530
     4  C   -1.024400
     5  C   -0.401484
     6  C   -0.010202
     7  H    0.000000
     8  H    0.000000
     9  H    0.000000
    10  H    0.000000
    11  H    0.000000
    12  C   -0.200521
    13  C    0.163506
    14  H    0.000000
    15  H    0.000000
    16  O   -0.315779
    17  F   -0.175773
 Sum of Mulliken charges=   0.00000
 Electronic spatial extent (au):  <R**2>=  1511.4197
 Charge=     0.0000 electrons
 Dipole moment (field-independent basis, Debye):
    X=    -1.7433    Y=    -1.6669    Z=     1.5361  Tot=     2.8596
 Quadrupole moment (field-independent basis, Debye-Ang):
   XX=   -51.1699   YY=   -61.5514   ZZ=   -60.7030
   XY=    -2.5477   XZ=     4.5898   YZ=    -2.7066
 Traceless Quadrupole moment (field-independent basis, Debye-Ang):
   XX=     6.6382   YY=    -3.7433   ZZ=    -2.8949
   XY=    -2.5477   XZ=     4.5898   YZ=    -2.7066
 Octapole moment (field-independent basis, Debye-Ang**2):
  XXX=     9.8734  YYY=   -17.1853  ZZZ=    -2.8163  XYY=   -16.9410
  XXY=    -4.6296  XXZ=     5.8496  XZZ=    17.4413  YZZ=    -0.5051
  YYZ=     0.9888  XYZ=    -2.5218
 Hexadecapole moment (field-independent basis, Debye-Ang**3):
 XXXX= -1192.0349 YYYY=  -514.4475 ZZZZ=   -92.6342 XXXY=    -9.9982
 XXXZ=    20.9930 YYYX=   -33.8977 YYYZ=    -3.9196 ZZZX=    -5.2326
 ZZZY=     5.6660 XXYY=  -324.8044 XXZZ=  -253.0562 YYZZ=  -106.3849
 XXYZ=   -11.8924 YYXZ=     3.4174 ZZXY=    -5.8941
 N-N= 4.849507345376D+02 E-N=-2.100265849122D+03  KE= 4.808617777551D+02
 ***** Axes restored to original set *****
 -------------------------------------------------------------------
 Center     Atomic                   Forces (Hartrees/Bohr)
 Number     Number              X              Y              Z
 -------------------------------------------------------------------
    1          6          -0.007049217    0.000002245   -0.003063663
    2          6          -0.011033613    0.000116832    0.007105786
    3          6          -0.002163382    0.000128365    0.021068169
    4          6           0.011197724   -0.000601716    0.007909480
    5          6           0.007539555   -0.000451584   -0.004686157
    6          6           0.000532476    0.000060944   -0.011025021
    7          1          -0.002633718   -0.000037513   -0.001193181
    8          1          -0.001860965    0.000076743    0.001563954
    9          1           0.002336420    0.000138704    0.000548586
   10          1           0.002623123    0.000061763   -0.001273636
   11          1           0.000120106    0.000062438   -0.002827791
   12          6           0.010054817    0.005043173   -0.008109600
   13          6          -0.016800038   -0.009558640    0.001115882
   14          1           0.001547733    0.003727697   -0.002588595
   15          1           0.000779053    0.004240806   -0.004191878
   16          8           0.006021833   -0.002086747   -0.000270584
   17          9          -0.001211908   -0.000923509   -0.000081752
 -------------------------------------------------------------------
 Cartesian Forces:  Max     0.021068169 RMS     0.005899402

 GradGradGradGradGradGradGradGradGradGradGradGradGradGradGradGradGradGrad
 Berny optimization.
 Internal  Forces:  Max     0.016375924 RMS     0.004523716
 Search for a local minimum.
 Step number   1 out of a maximum of  88
 All quantities printed in internal units (Hartrees-Bohrs-Radians)
 Second derivative matrix not updated -- first step.
     Eigenvalues ---    0.00230   0.00333   0.00481   0.01658   0.02194
     Eigenvalues ---    0.02230   0.02239   0.02255   0.02258   0.02266
     Eigenvalues ---    0.02269   0.02278   0.06916   0.07750   0.15999
     Eigenvalues ---    0.16000   0.16000   0.16000   0.16000   0.16000
     Eigenvalues ---    0.16000   0.22000   0.22000   0.22510   0.23478
     Eigenvalues ---    0.24997   0.25000   0.25000   0.26578   0.30218
     Eigenvalues ---    0.33751   0.33910   0.35592   0.35633   0.35696
     Eigenvalues ---    0.35699   0.35774   0.42948   0.43188   0.47081
     Eigenvalues ---    0.47348   0.47863   0.48091   0.48231   0.94319
     Eigenvalues --- 1000.000001000.000001000.000001000.000001000.00000
     Eigenvalues --- 1000.000001000.000001000.000001000.000001000.00000
     Eigenvalues --- 1000.000001000.000001000.000001000.000001000.00000
     Eigenvalues --- 1000.000001000.000001000.000001000.000001000.00000
     Eigenvalues --- 1000.000001000.000001000.000001000.000001000.00000
     Eigenvalues --- 1000.000001000.000001000.000001000.000001000.00000
     Eigenvalues --- 1000.000001000.000001000.00000
 RFO step:  Lambda=-5.02382435D-03.
 Linear search not attempted -- first point.
 Iteration  1 RMS(Cart)=  0.03435345 RMS(Int)=  0.00133068
 Iteration  2 RMS(Cart)=  0.00158408 RMS(Int)=  0.00049190
 Iteration  3 RMS(Cart)=  0.00000136 RMS(Int)=  0.00049190
 Iteration  4 RMS(Cart)=  0.00000000 RMS(Int)=  0.00049190
 Variable       Old X    -DE/DX   Delta X   Delta X   Delta X     New X
                                 (Linear)    (Quad)   (Total)
    R1        2.61533   0.01164   0.00000   0.02373   0.02373   2.63906
    R2        2.62303   0.01382   0.00000   0.02870   0.02870   2.65173
    R3        2.04560   0.00288   0.00000   0.00795   0.00795   2.05355
    R4        2.63363   0.01088   0.00000   0.02295   0.02296   2.65658
    R5        2.04724   0.00240   0.00000   0.00664   0.00664   2.05389
    R6        2.63031   0.01293   0.00000   0.02722   0.02723   2.65753
    R7        2.87532  -0.01413   0.00000  -0.04600  -0.04600   2.82931
    R8        2.61927   0.01242   0.00000   0.02570   0.02571   2.64498
    R9        2.04436   0.00230   0.00000   0.00635   0.00635   2.05071
   R10        2.62050   0.01279   0.00000   0.02654   0.02654   2.64704
   R11        2.04555   0.00291   0.00000   0.00804   0.00804   2.05359
   R12        2.04660   0.00283   0.00000   0.00783   0.00783   2.05443
   R13        2.95356  -0.01638   0.00000  -0.06047  -0.06047   2.89309
   R14        2.31004  -0.00538   0.00000  -0.00567  -0.00567   2.30437
   R15        2.07753  -0.00215   0.00000  -0.00629  -0.00629   2.07124
   R16        2.07482  -0.00399   0.00000  -0.01160  -0.01160   2.06322
   R17        2.61843  -0.00141   0.00000  -0.00290  -0.00290   2.61553
    A1        2.09184   0.00093   0.00000   0.00423   0.00423   2.09606
    A2        2.09526  -0.00076   0.00000  -0.00389  -0.00388   2.09138
    A3        2.09608  -0.00017   0.00000  -0.00034  -0.00034   2.09574
    A4        2.10491  -0.00211   0.00000  -0.00952  -0.00952   2.09539
    A5        2.10499   0.00146   0.00000   0.00723   0.00723   2.11222
    A6        2.07329   0.00065   0.00000   0.00229   0.00229   2.07557
    A7        2.07990   0.00315   0.00000   0.01234   0.01233   2.09223
    A8        2.06272  -0.00194   0.00000  -0.00764  -0.00767   2.05505
    A9        2.14056  -0.00121   0.00000  -0.00476  -0.00479   2.13576
   A10        2.09848  -0.00180   0.00000  -0.00757  -0.00756   2.09092
   A11        2.09775   0.00159   0.00000   0.00797   0.00797   2.10571
   A12        2.08692   0.00021   0.00000  -0.00039  -0.00040   2.08652
   A13        2.09782   0.00005   0.00000   0.00095   0.00095   2.09877
   A14        2.09053  -0.00023   0.00000  -0.00170  -0.00170   2.08883
   A15        2.09483   0.00018   0.00000   0.00075   0.00074   2.09557
   A16        2.09342  -0.00022   0.00000  -0.00042  -0.00043   2.09299
   A17        2.09515   0.00022   0.00000   0.00090   0.00090   2.09605
   A18        2.09462   0.00000   0.00000  -0.00048  -0.00047   2.09414
   A19        2.06287   0.00218   0.00000   0.00792   0.00559   2.06847
   A20        2.12412   0.00206   0.00000   0.00743   0.00500   2.12911
   A21        2.09605  -0.00426   0.00000  -0.01736  -0.01960   2.07646
   A22        1.90214   0.00206   0.00000   0.01614   0.01592   1.91806
   A23        1.88231   0.00024   0.00000   0.00411   0.00379   1.88610
   A24        1.95630  -0.00275   0.00000  -0.01874  -0.01883   1.93747
   A25        1.88413   0.00315   0.00000   0.04028   0.03983   1.92396
   A26        1.91438  -0.00144   0.00000  -0.01954  -0.01955   1.89483
   A27        1.92290  -0.00097   0.00000  -0.01918  -0.01936   1.90354
    D1       -0.00052   0.00006   0.00000   0.00271   0.00271   0.00219
    D2       -3.14132   0.00004   0.00000   0.00157   0.00157  -3.13975
    D3        3.14098   0.00003   0.00000   0.00137   0.00137  -3.14083
    D4        0.00018   0.00000   0.00000   0.00023   0.00022   0.00041
    D5       -0.00079   0.00002   0.00000   0.00104   0.00103   0.00024
    D6       -3.14131   0.00001   0.00000   0.00021   0.00020  -3.14110
    D7        3.14090   0.00006   0.00000   0.00238   0.00238  -3.13991
    D8        0.00038   0.00004   0.00000   0.00156   0.00155   0.00193
    D9        0.00116  -0.00007   0.00000  -0.00377  -0.00379  -0.00263
   D10       -3.13518   0.00020   0.00000   0.00867   0.00869  -3.12648
   D11       -3.14121  -0.00005   0.00000  -0.00265  -0.00267   3.13930
   D12        0.00564   0.00023   0.00000   0.00980   0.00981   0.01545
   D13       -0.00051   0.00000   0.00000   0.00111   0.00114   0.00063
   D14        3.13129   0.00003   0.00000   0.00224   0.00226   3.13355
   D15        3.13558  -0.00029   0.00000  -0.01192  -0.01195   3.12363
   D16       -0.01581  -0.00026   0.00000  -0.01080  -0.01082  -0.02663
   D17        3.12033  -0.00016   0.00000  -0.01701  -0.01745   3.10289
   D18       -0.00304   0.00094   0.00000   0.11033   0.11085   0.10782
   D19       -0.01581   0.00010   0.00000  -0.00416  -0.00469  -0.02050
   D20       -3.13918   0.00121   0.00000   0.12318   0.12361  -3.01556
   D21       -0.00079   0.00008   0.00000   0.00260   0.00260   0.00181
   D22        3.13997  -0.00002   0.00000  -0.00091  -0.00092   3.13905
   D23       -3.13264   0.00005   0.00000   0.00143   0.00143  -3.13121
   D24        0.00812  -0.00006   0.00000  -0.00208  -0.00208   0.00604
   D25        0.00144  -0.00010   0.00000  -0.00369  -0.00369  -0.00225
   D26       -3.14123  -0.00008   0.00000  -0.00286  -0.00287   3.13909
   D27       -3.13932   0.00000   0.00000  -0.00016  -0.00016  -3.13948
   D28        0.00120   0.00002   0.00000   0.00067   0.00066   0.00187
   D29       -1.16726   0.00277   0.00000   0.07251   0.07226  -1.09500
   D30        3.07476  -0.00220   0.00000   0.01384   0.01330   3.08806
   D31        0.95515   0.00057   0.00000   0.04673   0.04623   1.00138
   D32        1.95641   0.00175   0.00000  -0.05245  -0.05184   1.90457
   D33       -0.08475  -0.00322   0.00000  -0.11112  -0.11080  -0.19555
   D34       -2.20436  -0.00045   0.00000  -0.07823  -0.07787  -2.28224
         Item               Value     Threshold  Converged?
 Maximum Force            0.016376     0.000450     NO 
 RMS     Force            0.004524     0.000300     NO 
 Maximum Displacement     0.162600     0.001800     NO 
 RMS     Displacement     0.034528     0.001200     NO 
 Predicted change in Energy=-2.689702D-03
 GradGradGradGradGradGradGradGradGradGradGradGradGradGradGradGradGradGrad

                          Input orientation:                          
 ---------------------------------------------------------------------
 Center     Atomic     Atomic              Coordinates (Angstroms)
 Number     Number      Type              X           Y           Z
 ---------------------------------------------------------------------
    1          6             0       -0.008165    0.009156    0.008444
    2          6             0       -0.009691    0.022615    1.404908
    3          6             0        1.206269    0.020693    2.110399
    4          6             0        2.424053    0.001983    1.407299
    5          6             0        2.419065   -0.013873    0.007734
    6          6             0        1.206616   -0.008978   -0.693729
    7          1             0       -0.950281    0.011409   -0.533138
    8          1             0       -0.941697    0.035006    1.963924
    9          1             0        3.370003    0.007791    1.939073
   10          1             0        3.361250   -0.025922   -0.533638
   11          1             0        1.207798   -0.018995   -1.780838
   12          6             0        1.144191    0.015524    3.606311
   13          6             0        2.456993   -0.038693    4.392082
   14          1             0        2.984014   -0.974600    4.173769
   15          1             0        2.217669    0.020681    5.455680
   16          8             0        0.090094   -0.098280    4.208731
   17          9             0        3.281515    1.020463    4.054401
 ---------------------------------------------------------------------
                    Distance matrix (angstroms):
                    1          2          3          4          5
     1  C    0.000000
     2  C    1.396530   0.000000
     3  C    2.427591   1.405802   0.000000
     4  C    2.805803   2.433833   1.406307   0.000000
     5  C    2.427339   2.802192   2.427606   1.399663   0.000000
     6  C    1.403235   2.425836   2.804285   2.428289   1.400752
     7  H    1.086692   2.154265   3.411610   3.892495   3.412576
     8  H    2.167038   1.086870   2.153002   3.411627   3.888931
     9  H    3.890932   3.421679   2.170545   1.085191   2.152863
    10  H    3.412922   3.888902   3.411312   2.155541   1.086712
    11  H    2.163536   3.410717   3.891441   3.412321   2.160136
    12  C    3.777911   2.485491   1.497208   2.544383   3.817842
    13  C    5.029470   3.874467   2.602674   2.985241   4.384582
    14  H    5.222149   4.198011   2.899738   2.986742   4.312541
    15  H    5.884458   4.622758   3.494829   4.053681   5.451776
    16  O    4.202810   2.808202   2.379705   3.647662   4.804124
    17  F    5.311732   4.341376   3.014188   2.963054   4.264878
                    6          7          8          9         10
     6  C    0.000000
     7  H    2.162963   0.000000
     8  H    3.417646   2.497189   0.000000
     9  H    3.407663   4.977620   4.311858   0.000000
    10  H    2.160639   4.311692   4.975629   2.472956   0.000000
    11  H    1.087157   2.492987   4.318158   4.302742   2.488556
    12  C    4.300562   4.639167   2.654947   2.781004   4.696408
    13  C    5.237346   5.989142   4.177616   2.617824   5.008050
    14  H    5.271063   6.213362   4.616701   2.471427   4.816844
    15  H    6.232041   6.775097   4.708945   3.700617   6.097695
    16  O    5.028788   4.855897   2.474170   3.990039   5.761577
    17  F    5.282962   6.322326   4.814223   2.346902   4.706526
                   11         12         13         14         15
    11  H    0.000000
    12  C    5.387635   0.000000
    13  C    6.298081   1.530955   0.000000
    14  H    6.286929   2.165018   1.096054   0.000000
    15  H    7.306751   2.138352   1.091807   1.794760   0.000000
    16  O    6.093480   1.219419   2.374738   3.023894   2.468929
    17  F    6.279394   2.403922   1.384079   2.020652   2.023589
                   16         17
    16  O    0.000000
    17  F    3.385347   0.000000
 Stoichiometry    C8H7FO
 Framework group  C1[X(C8H7FO)]
 Deg. of freedom    45
 Full point group                 C1      NOp   1
 Largest Abelian subgroup         C1      NOp   1
 Largest concise Abelian subgroup C1      NOp   1
                         Standard orientation:                         
 ---------------------------------------------------------------------
 Center     Atomic     Atomic              Coordinates (Angstroms)
 Number     Number      Type              X           Y           Z
 ---------------------------------------------------------------------
    1          6             0       -2.434661    0.906458   -0.174450
    2          6             0       -1.082870    1.255716   -0.143208
    3          6             0       -0.103744    0.264650    0.044892
    4          6             0       -0.488286   -1.078588    0.204696
    5          6             0       -1.844821   -1.422072    0.174853
    6          6             0       -2.819000   -0.433734   -0.015589
    7          1             0       -3.188366    1.675492   -0.320782
    8          1             0       -0.768457    2.289205   -0.262931
    9          1             0        0.257383   -1.854745    0.343247
   10          1             0       -2.139656   -2.460964    0.296172
   11          1             0       -3.871305   -0.705673   -0.040367
   12          6             0        1.328308    0.699228    0.089626
   13          6             0        2.405366   -0.358361    0.345119
   14          1             0        2.262331   -0.804644    1.335930
   15          1             0        3.380017    0.130373    0.288224
   16          8             0        1.646809    1.876277    0.079852
   17          9             0        2.347982   -1.364338   -0.603771
 ---------------------------------------------------------------------
 Rotational constants (GHZ):      2.5238832      0.9675690      0.7236907
 Standard basis: 6-311+G(d,p) (5D, 7F)
 There are   262 symmetry adapted basis functions of A   symmetry.
 Integral buffers will be    262144 words long.
 Raffenetti 1 integral format.
 Two-electron integral symmetry is turned on.
   262 basis functions,   416 primitive gaussians,   272 cartesian basis functions
    36 alpha electrons       36 beta electrons
       nuclear repulsion energy       485.3585757338 Hartrees.
 NAtoms=   17 NActive=   17 NUniq=   17 SFac= 1.00D+00 NAtFMM=   60 Big=F
 One-electron integrals computed using PRISM.
 NBasis=   262 RedAO= T  NBF=   262
 NBsUse=   262 1.00D-06 NBFU=   262
 Initial guess read from the read-write file:
 Initial guess orbital symmetries:
       Occupied  (A) (A) (A) (A) (A) (A) (A) (A) (A) (A) (A) (A)
                 (A) (A) (A) (A) (A) (A) (A) (A) (A) (A) (A) (A)
                 (A) (A) (A) (A) (A) (A) (A) (A) (A) (A) (A) (A)
       Virtual   (A) (A) (A) (A) (A) (A) (A) (A) (A) (A) (A) (A)
                 (A) (A) (A) (A) (A) (A) (A) (A) (A) (A) (A) (A)
                 (A) (A) (A) (A) (A) (A) (A) (A) (A) (A) (A) (A)
                 (A) (A) (A) (A) (A) (A) (A) (A) (A) (A) (A) (A)
                 (A) (A) (A) (A) (A) (A) (A) (A) (A) (A) (A) (A)
                 (A) (A) (A) (A) (A) (A) (A) (A) (A) (A) (A) (A)
                 (A) (A) (A) (A) (A) (A) (A) (A) (A) (A) (A) (A)
                 (A) (A) (A) (A) (A) (A) (A) (A) (A) (A) (A) (A)
                 (A) (A) (A) (A) (A) (A) (A) (A) (A) (A) (A) (A)
                 (A) (A) (A) (A) (A) (A) (A) (A) (A) (A) (A) (A)
                 (A) (A) (A) (A) (A) (A) (A) (A) (A) (A) (A) (A)
                 (A) (A) (A) (A) (A) (A) (A) (A) (A) (A) (A) (A)
                 (A) (A) (A) (A) (A) (A) (A) (A) (A) (A) (A) (A)
                 (A) (A) (A) (A) (A) (A) (A) (A) (A) (A) (A) (A)
                 (A) (A) (A) (A) (A) (A) (A) (A) (A) (A) (A) (A)
                 (A) (A) (A) (A) (A) (A) (A) (A) (A) (A) (A) (A)
                 (A) (A) (A) (A) (A) (A) (A) (A) (A) (A) (A) (A)
                 (A) (A) (A) (A) (A) (A) (A) (A) (A) (A) (A) (A)
                 (A) (A) (A) (A) (A) (A) (A) (A) (A) (A)
 Harris functional with IExCor=  205 diagonalized for initial guess.
 ExpMin= 4.38D-02 ExpMax= 1.14D+04 ExpMxC= 1.72D+03 IAcc=2 IRadAn=         4 AccDes= 0.00D+00
 HarFok:  IExCor= 205 AccDes= 0.00D+00 IRadAn=         4 IDoV=1
 ScaDFX=  1.000000  1.000000  1.000000  1.000000
 Requested convergence on RMS density matrix=1.00D-08 within 128 cycles.
 Requested convergence on MAX density matrix=1.00D-06.
 Requested convergence on             energy=1.00D-06.
 No special actions if energy rises.
 SCF Done:  E(RHF) =  -481.435900239     A.U. after   15 cycles
             Convg  =    0.5186D-08             -V/T =  2.0014
             S**2   =   0.0000
 ExpMin= 4.38D-02 ExpMax= 1.14D+04 ExpMxC= 1.72D+03 IAcc=3 IRadAn=         5 AccDes= 0.00D+00
 HarFok:  IExCor= 205 AccDes= 0.00D+00 IRadAn=         5 IDoV=1
 ScaDFX=  1.000000  1.000000  1.000000  1.000000
 Range of M.O.s used for correlation:    11   262
 NBasis=   262 NAE=    36 NBE=    36 NFC=    10 NFV=     0
 NROrb=    252 NOA=    26 NOB=    26 NVA=   226 NVB=   226

 **** Warning!!: The largest alpha MO coefficient is  0.14914317D+03

 Disk-based method using ON**2 memory for  7 occupieds at a time.
 Estimated scratch disk usage=   227530256 words.
 Actual    scratch disk usage=   227076624 words.
 JobTyp=1 Pass  1:  I=  11 to  17 NPSUse=  1 ParTrn=F ParDer=F DoDerP=T.
 JobTyp=1 Pass  2:  I=  18 to  24 NPSUse=  1 ParTrn=F ParDer=F DoDerP=T.
 JobTyp=1 Pass  3:  I=  25 to  30 NPSUse=  1 ParTrn=F ParDer=F DoDerP=T.
 JobTyp=1 Pass  4:  I=  31 to  36 NPSUse=  1 ParTrn=F ParDer=F DoDerP=T.
 Spin components of T(2) and E(2):
     alpha-alpha T2 =       0.6779809033D-01 E2=     -0.1995621789D+00
     alpha-beta  T2 =       0.3566665425D+00 E2=     -0.1102134206D+01
     beta-beta   T2 =       0.6779809033D-01 E2=     -0.1995621789D+00
 ANorm=    0.1221582057D+01
 E2 =    -0.1501258564D+01 EUMP2 =    -0.48293715880290D+03
          Differentiating once with respect to electric field.
                with respect to dipole field.
          Differentiating once with respect to nuclear coordinates.
          There are   1 degrees of freedom in the 1st order CPHF.
 Petite list used in FoFDir.
 MinBra= 0 MaxBra= 2 Meth= 1.
 IRaf=       0 NMat=   1 IRICut=       1 DoRegI=T DoRafI=F ISym2E= 1 JSym2E=1.
     1 vectors were produced by pass  0.
 AX will form   1 AO Fock derivatives at one time.
     1 vectors were produced by pass  1.
     1 vectors were produced by pass  2.
     1 vectors were produced by pass  3.
     1 vectors were produced by pass  4.
     1 vectors were produced by pass  5.
     1 vectors were produced by pass  6.
     1 vectors were produced by pass  7.
     1 vectors were produced by pass  8.
     1 vectors were produced by pass  9.
     1 vectors were produced by pass 10.
     1 vectors were produced by pass 11.
     1 vectors were produced by pass 12.
     1 vectors were produced by pass 13.
     1 vectors were produced by pass 14.
     1 vectors were produced by pass 15.
     1 vectors were produced by pass 16.
     1 vectors were produced by pass 17.
 Inv2:  IOpt= 1 Iter= 1 AM= 7.99D-16 Conv= 1.00D-12.
 Inverted reduced A of dimension   18 with in-core refinement.
 End of Minotr Frequency-dependent properties file   721 does not exist.
 ***** Axes restored to original set *****
 -------------------------------------------------------------------
 Center     Atomic                   Forces (Hartrees/Bohr)
 Number     Number              X              Y              Z
 -------------------------------------------------------------------
    1          6           0.001114220   -0.000212261    0.000575080
    2          6          -0.000336103    0.000609067   -0.001581163
    3          6          -0.000984007    0.003702973    0.001413785
    4          6          -0.000173309    0.000133899   -0.000292111
    5          6          -0.001125286   -0.000512023    0.000295404
    6          6          -0.000008149    0.000023329    0.000572549
    7          1           0.000136826   -0.000019522   -0.000137840
    8          1           0.000634435    0.000086998   -0.000056290
    9          1          -0.000298762    0.000364503   -0.000290383
   10          1          -0.000144644   -0.000062310   -0.000003812
   11          1          -0.000048624    0.000066813    0.000257047
   12          6           0.007363614   -0.011110157   -0.004736756
   13          6          -0.005858020   -0.000540232    0.002165541
   14          1          -0.000317097    0.000524207   -0.000104730
   15          1           0.000589095    0.000368101   -0.000231974
   16          8          -0.004709975    0.002862335    0.003231702
   17          9           0.004165786    0.003714284   -0.001076049
 -------------------------------------------------------------------
 Cartesian Forces:  Max     0.011110157 RMS     0.002573078

 GradGradGradGradGradGradGradGradGradGradGradGradGradGradGradGradGradGrad
 Berny optimization.
 Internal  Forces:  Max     0.005586430 RMS     0.001182321
 Search for a local minimum.
 Step number   2 out of a maximum of  88
 All quantities printed in internal units (Hartrees-Bohrs-Radians)
 Update second derivatives using D2CorX and points  1  2
 Trust test= 7.58D-01 RLast= 2.67D-01 DXMaxT set to 4.24D-01
     Eigenvalues ---    0.00228   0.00451   0.00609   0.01665   0.02188
     Eigenvalues ---    0.02230   0.02239   0.02255   0.02257   0.02266
     Eigenvalues ---    0.02269   0.02278   0.07068   0.07553   0.15968
     Eigenvalues ---    0.16000   0.16000   0.16000   0.16000   0.16000
     Eigenvalues ---    0.16041   0.21817   0.22002   0.22385   0.23139
     Eigenvalues ---    0.23688   0.24866   0.25002   0.25819   0.29442
     Eigenvalues ---    0.33681   0.33856   0.35604   0.35632   0.35665
     Eigenvalues ---    0.35698   0.35788   0.42884   0.43279   0.44757
     Eigenvalues ---    0.47096   0.47860   0.47981   0.50651   0.95833
     Eigenvalues --- 1000.000001000.000001000.000001000.000001000.00000
     Eigenvalues --- 1000.000001000.000001000.000001000.000001000.00000
     Eigenvalues --- 1000.000001000.000001000.000001000.000001000.00000
     Eigenvalues --- 1000.000001000.000001000.000001000.000001000.00000
     Eigenvalues --- 1000.000001000.000001000.000001000.000001000.00000
     Eigenvalues --- 1000.000001000.000001000.000001000.000001000.00000
     Eigenvalues --- 1000.000001000.000001000.00000
 RFO step:  Lambda=-3.02244991D-03.
 Quartic linear search produced a step of -0.16240.
 Maximum step size (   0.424) exceeded in Quadratic search.
    -- Step size scaled by   0.735
 Iteration  1 RMS(Cart)=  0.07049483 RMS(Int)=  0.00407418
 Iteration  2 RMS(Cart)=  0.00594670 RMS(Int)=  0.00202832
 Iteration  3 RMS(Cart)=  0.00001262 RMS(Int)=  0.00202829
 Iteration  4 RMS(Cart)=  0.00000000 RMS(Int)=  0.00202829
 Variable       Old X    -DE/DX   Delta X   Delta X   Delta X     New X
                                 (Linear)    (Quad)   (Total)
    R1        2.63906  -0.00091  -0.00385   0.01419   0.01033   2.64939
    R2        2.65173  -0.00131  -0.00466   0.01679   0.01213   2.66386
    R3        2.05355  -0.00005  -0.00129   0.00506   0.00377   2.05732
    R4        2.65658   0.00010  -0.00373   0.01510   0.01137   2.66795
    R5        2.05389  -0.00057  -0.00108   0.00328   0.00220   2.05608
    R6        2.65753  -0.00051  -0.00442   0.01703   0.01261   2.67014
    R7        2.82931  -0.00079   0.00747  -0.03145  -0.02398   2.80533
    R8        2.64498  -0.00064  -0.00417   0.01583   0.01166   2.65664
    R9        2.05071  -0.00040  -0.00103   0.00340   0.00237   2.05308
   R10        2.64704  -0.00120  -0.00431   0.01555   0.01124   2.65827
   R11        2.05359  -0.00012  -0.00131   0.00499   0.00368   2.05727
   R12        2.05443  -0.00026  -0.00127   0.00461   0.00334   2.05777
   R13        2.89309  -0.00098   0.00982  -0.04146  -0.03164   2.86145
   R14        2.30437   0.00540   0.00092   0.00000   0.00092   2.30529
   R15        2.07124  -0.00058   0.00102  -0.00517  -0.00415   2.06709
   R16        2.06322  -0.00034   0.00188  -0.00815  -0.00627   2.05695
   R17        2.61553   0.00559   0.00047   0.00558   0.00605   2.62158
    A1        2.09606   0.00018  -0.00069   0.00306   0.00238   2.09844
    A2        2.09138   0.00011   0.00063  -0.00191  -0.00128   2.09010
    A3        2.09574  -0.00028   0.00006  -0.00116  -0.00110   2.09464
    A4        2.09539   0.00022   0.00155  -0.00542  -0.00387   2.09152
    A5        2.11222   0.00018  -0.00117   0.00543   0.00426   2.11648
    A6        2.07557  -0.00040  -0.00037  -0.00002  -0.00039   2.07519
    A7        2.09223  -0.00068  -0.00200   0.00643   0.00442   2.09665
    A8        2.05505   0.00076   0.00125  -0.00314  -0.00191   2.05315
    A9        2.13576  -0.00009   0.00078  -0.00346  -0.00269   2.13308
   A10        2.09092   0.00006   0.00123  -0.00459  -0.00337   2.08756
   A11        2.10571   0.00007  -0.00129   0.00541   0.00412   2.10983
   A12        2.08652  -0.00013   0.00007  -0.00079  -0.00073   2.08579
   A13        2.09877   0.00032  -0.00015   0.00138   0.00122   2.10000
   A14        2.08883  -0.00008   0.00028  -0.00118  -0.00090   2.08793
   A15        2.09557  -0.00024  -0.00012  -0.00022  -0.00034   2.09523
   A16        2.09299  -0.00010   0.00007  -0.00087  -0.00080   2.09219
   A17        2.09605   0.00000  -0.00015   0.00068   0.00053   2.09659
   A18        2.09414   0.00010   0.00008   0.00019   0.00027   2.09441
   A19        2.06847   0.00222  -0.00091   0.02139   0.01024   2.07871
   A20        2.12911  -0.00048  -0.00081   0.01437   0.00315   2.13226
   A21        2.07646  -0.00132   0.00318  -0.00406  -0.01105   2.06541
   A22        1.91806  -0.00074  -0.00259   0.00686   0.00425   1.92231
   A23        1.88610   0.00063  -0.00062   0.00586   0.00524   1.89134
   A24        1.93747   0.00170   0.00306  -0.00750  -0.00443   1.93303
   A25        1.92396  -0.00001  -0.00647   0.02534   0.01883   1.94279
   A26        1.89483  -0.00079   0.00317  -0.01648  -0.01332   1.88151
   A27        1.90354  -0.00078   0.00314  -0.01371  -0.01054   1.89300
    D1        0.00219  -0.00005  -0.00044   0.00040  -0.00003   0.00217
    D2       -3.13975   0.00008  -0.00025   0.00305   0.00281  -3.13694
    D3       -3.14083  -0.00008  -0.00022  -0.00110  -0.00132   3.14103
    D4        0.00041   0.00006  -0.00004   0.00155   0.00152   0.00193
    D5        0.00024  -0.00005  -0.00017  -0.00053  -0.00069  -0.00045
    D6       -3.14110   0.00000  -0.00003   0.00013   0.00009  -3.14101
    D7       -3.13991  -0.00002  -0.00039   0.00098   0.00060  -3.13931
    D8        0.00193   0.00003  -0.00025   0.00163   0.00138   0.00331
    D9       -0.00263   0.00023   0.00062   0.00341   0.00403   0.00140
   D10       -3.12648   0.00034  -0.00141   0.01417   0.01276  -3.11372
   D11        3.13930   0.00010   0.00043   0.00082   0.00126   3.14056
   D12        0.01545   0.00021  -0.00159   0.01158   0.00999   0.02544
   D13        0.00063  -0.00031  -0.00018  -0.00710  -0.00728  -0.00665
   D14        3.13355  -0.00021  -0.00037  -0.00364  -0.00401   3.12954
   D15        3.12363  -0.00042   0.00194  -0.01836  -0.01642   3.10722
   D16       -0.02663  -0.00031   0.00176  -0.01491  -0.01315  -0.03978
   D17        3.10289   0.00178   0.00283   0.16357   0.16692  -3.01338
   D18        0.10782  -0.00148  -0.01800  -0.08835  -0.10685   0.00097
   D19       -0.02050   0.00190   0.00076   0.17451   0.17577   0.15528
   D20       -3.01556  -0.00136  -0.02007  -0.07741  -0.09799  -3.11356
   D21        0.00181   0.00022  -0.00042   0.00701   0.00658   0.00839
   D22        3.13905   0.00013   0.00015   0.00280   0.00293  -3.14120
   D23       -3.13121   0.00011  -0.00023   0.00357   0.00333  -3.12788
   D24        0.00604   0.00003   0.00034  -0.00065  -0.00031   0.00572
   D25       -0.00225  -0.00004   0.00060  -0.00321  -0.00262  -0.00487
   D26        3.13909  -0.00009   0.00047  -0.00386  -0.00340   3.13570
   D27       -3.13948   0.00005   0.00003   0.00103   0.00105  -3.13843
   D28        0.00187   0.00000  -0.00011   0.00037   0.00026   0.00213
   D29       -1.09500  -0.00177  -0.01174  -0.14256  -0.15355  -1.24855
   D30        3.08806  -0.00170  -0.00216  -0.18100  -0.18245   2.90561
   D31        1.00138  -0.00215  -0.00751  -0.16345  -0.17021   0.83117
   D32        1.90457   0.00145   0.00842   0.10312   0.11082   2.01539
   D33       -0.19555   0.00152   0.01799   0.06468   0.08191  -0.11364
   D34       -2.28224   0.00107   0.01265   0.08223   0.09416  -2.18808
         Item               Value     Threshold  Converged?
 Maximum Force            0.005586     0.000450     NO 
 RMS     Force            0.001182     0.000300     NO 
 Maximum Displacement     0.262597     0.001800     NO 
 RMS     Displacement     0.070651     0.001200     NO 
 Predicted change in Energy=-1.824334D-03
 GradGradGradGradGradGradGradGradGradGradGradGradGradGradGradGradGradGrad

                          Input orientation:                          
 ---------------------------------------------------------------------
 Center     Atomic     Atomic              Coordinates (Angstroms)
 Number     Number      Type              X           Y           Z
 ---------------------------------------------------------------------
    1          6             0       -0.009745    0.048118    0.014955
    2          6             0       -0.009731    0.008968    1.416407
    3          6             0        1.214429   -0.047092    2.117492
    4          6             0        2.437164   -0.062041    1.409532
    5          6             0        2.426490   -0.028902    0.004132
    6          6             0        1.207563    0.029058   -0.695623
    7          1             0       -0.954505    0.090804   -0.524345
    8          1             0       -0.939401    0.018566    1.981595
    9          1             0        3.386531   -0.093791    1.936838
   10          1             0        3.368359   -0.040781   -0.541692
   11          1             0        1.205554    0.060075   -1.784103
   12          6             0        1.156681   -0.123437    3.598920
   13          6             0        2.441766   -0.015876    4.392537
   14          1             0        3.038610   -0.924026    4.267788
   15          1             0        2.186588    0.149395    5.437708
   16          8             0        0.099693   -0.139363    4.207765
   17          9             0        3.203648    1.056305    3.951505
 ---------------------------------------------------------------------
                    Distance matrix (angstroms):
                    1          2          3          4          5
     1  C    0.000000
     2  C    1.401999   0.000000
     3  C    2.434816   1.411818   0.000000
     4  C    2.818571   2.447934   1.412980   0.000000
     5  C    2.437476   2.816226   2.436333   1.405831   0.000000
     6  C    1.409654   2.437802   2.814155   2.439650   1.406698
     7  H    1.088687   2.160050   3.420906   3.907257   3.424142
     8  H    2.175501   1.088033   2.159112   3.425630   3.904079
     9  H    3.904928   3.437442   2.180102   1.086443   2.158992
    10  H    3.424813   3.904884   3.422093   2.162140   1.088661
    11  H    2.171106   3.423856   3.903077   3.425066   2.167114
    12  C    3.772902   2.478187   1.484517   2.537090   3.813641
    13  C    5.017691   3.855879   2.585180   2.983366   4.388451
    14  H    5.322041   4.277059   2.953036   3.045388   4.399398
    15  H    5.851528   4.584146   3.465189   4.041497   5.441792
    16  O    4.198426   2.797437   2.370736   3.646897   4.805905
    17  F    5.180613   4.224860   2.921999   2.880941   4.166942
                    6          7          8          9         10
     6  C    0.000000
     7  H    2.169721   0.000000
     8  H    3.431772   2.507027   0.000000
     9  H    3.419481   4.993606   4.327623   0.000000
    10  H    2.167398   4.324902   4.992724   2.479164   0.000000
    11  H    1.088923   2.500758   4.333939   4.315755   2.496294
    12  C    4.297551   4.637276   2.651314   2.781299   4.695000
    13  C    5.235900   5.976769   4.152844   2.632320   5.020539
    14  H    5.375551   6.319762   4.683986   2.498733   4.901016
    15  H    6.212143   6.739138   4.661936   3.708786   6.098031
    16  O    5.029807   4.853574   2.461806   3.995309   5.766389
    17  F    5.160948   6.185116   4.703435   2.327025   4.628125
                   11         12         13         14         15
    11  H    0.000000
    12  C    5.386372   0.000000
    13  C    6.299592   1.514212   0.000000
    14  H    6.399526   2.151739   1.093856   0.000000
    15  H    7.288687   2.125156   1.088491   1.801912   0.000000
    16  O    6.096325   1.219906   2.352593   3.042455   2.439523
    17  F    6.154839   2.388761   1.387280   2.012209   2.016358
                   16         17
    16  O    0.000000
    17  F    3.336140   0.000000
 Stoichiometry    C8H7FO
 Framework group  C1[X(C8H7FO)]
 Deg. of freedom    45
 Full point group                 C1      NOp   1
 Largest Abelian subgroup         C1      NOp   1
 Largest concise Abelian subgroup C1      NOp   1
                         Standard orientation:                         
 ---------------------------------------------------------------------
 Center     Atomic     Atomic              Coordinates (Angstroms)
 Number     Number      Type              X           Y           Z
 ---------------------------------------------------------------------
    1          6             0        2.400401    0.936835    0.217958
    2          6             0        1.040727    1.271134    0.146335
    3          6             0        0.081855    0.264339   -0.098938
    4          6             0        0.490251   -1.077440   -0.270269
    5          6             0        1.856542   -1.401606   -0.202994
    6          6             0        2.812815   -0.399789    0.043388
    7          1             0        3.138734    1.714334    0.406636
    8          1             0        0.704163    2.297870    0.274221
    9          1             0       -0.238094   -1.863638   -0.448496
   10          1             0        2.171619   -2.435240   -0.335318
   11          1             0        3.869271   -0.657589    0.099903
   12          6             0       -1.340212    0.677964   -0.201068
   13          6             0       -2.412110   -0.387405   -0.295212
   14          1             0       -2.377037   -0.871381   -1.275548
   15          1             0       -3.378466    0.081940   -0.120036
   16          8             0       -1.688577    1.840934   -0.081437
   17          9             0       -2.218132   -1.366441    0.668326
 ---------------------------------------------------------------------
 Rotational constants (GHZ):      2.5178856      0.9839070      0.7372612
 Standard basis: 6-311+G(d,p) (5D, 7F)
 There are   262 symmetry adapted basis functions of A   symmetry.
 Integral buffers will be    262144 words long.
 Raffenetti 1 integral format.
 Two-electron integral symmetry is turned on.
   262 basis functions,   416 primitive gaussians,   272 cartesian basis functions
    36 alpha electrons       36 beta electrons
       nuclear repulsion energy       486.6010843026 Hartrees.
 NAtoms=   17 NActive=   17 NUniq=   17 SFac= 1.00D+00 NAtFMM=   60 Big=F
 One-electron integrals computed using PRISM.
 NBasis=   262 RedAO= T  NBF=   262
 NBsUse=   262 1.00D-06 NBFU=   262
 Initial guess read from the read-write file:
 Initial guess orbital symmetries:
       Occupied  (A) (A) (A) (A) (A) (A) (A) (A) (A) (A) (A) (A)
                 (A) (A) (A) (A) (A) (A) (A) (A) (A) (A) (A) (A)
                 (A) (A) (A) (A) (A) (A) (A) (A) (A) (A) (A) (A)
       Virtual   (A) (A) (A) (A) (A) (A) (A) (A) (A) (A) (A) (A)
                 (A) (A) (A) (A) (A) (A) (A) (A) (A) (A) (A) (A)
                 (A) (A) (A) (A) (A) (A) (A) (A) (A) (A) (A) (A)
                 (A) (A) (A) (A) (A) (A) (A) (A) (A) (A) (A) (A)
                 (A) (A) (A) (A) (A) (A) (A) (A) (A) (A) (A) (A)
                 (A) (A) (A) (A) (A) (A) (A) (A) (A) (A) (A) (A)
                 (A) (A) (A) (A) (A) (A) (A) (A) (A) (A) (A) (A)
                 (A) (A) (A) (A) (A) (A) (A) (A) (A) (A) (A) (A)
                 (A) (A) (A) (A) (A) (A) (A) (A) (A) (A) (A) (A)
                 (A) (A) (A) (A) (A) (A) (A) (A) (A) (A) (A) (A)
                 (A) (A) (A) (A) (A) (A) (A) (A) (A) (A) (A) (A)
                 (A) (A) (A) (A) (A) (A) (A) (A) (A) (A) (A) (A)
                 (A) (A) (A) (A) (A) (A) (A) (A) (A) (A) (A) (A)
                 (A) (A) (A) (A) (A) (A) (A) (A) (A) (A) (A) (A)
                 (A) (A) (A) (A) (A) (A) (A) (A) (A) (A) (A) (A)
                 (A) (A) (A) (A) (A) (A) (A) (A) (A) (A) (A) (A)
                 (A) (A) (A) (A) (A) (A) (A) (A) (A) (A) (A) (A)
                 (A) (A) (A) (A) (A) (A) (A) (A) (A) (A) (A) (A)
                 (A) (A) (A) (A) (A) (A) (A) (A) (A) (A)
 Harris functional with IExCor=  205 diagonalized for initial guess.
 ExpMin= 4.38D-02 ExpMax= 1.14D+04 ExpMxC= 1.72D+03 IAcc=2 IRadAn=         4 AccDes= 0.00D+00
 HarFok:  IExCor= 205 AccDes= 0.00D+00 IRadAn=         4 IDoV=1
 ScaDFX=  1.000000  1.000000  1.000000  1.000000
 Requested convergence on RMS density matrix=1.00D-08 within 128 cycles.
 Requested convergence on MAX density matrix=1.00D-06.
 Requested convergence on             energy=1.00D-06.
 No special actions if energy rises.
 SCF Done:  E(RHF) =  -481.433588065     A.U. after   18 cycles
             Convg  =    0.3795D-08             -V/T =  2.0015
             S**2   =   0.0000
 ExpMin= 4.38D-02 ExpMax= 1.14D+04 ExpMxC= 1.72D+03 IAcc=3 IRadAn=         5 AccDes= 0.00D+00
 HarFok:  IExCor= 205 AccDes= 0.00D+00 IRadAn=         5 IDoV=1
 ScaDFX=  1.000000  1.000000  1.000000  1.000000
 Range of M.O.s used for correlation:    11   262
 NBasis=   262 NAE=    36 NBE=    36 NFC=    10 NFV=     0
 NROrb=    252 NOA=    26 NOB=    26 NVA=   226 NVB=   226

 **** Warning!!: The largest alpha MO coefficient is  0.18462209D+03

 Disk-based method using ON**2 memory for  7 occupieds at a time.
 Estimated scratch disk usage=   227795014 words.
 Actual    scratch disk usage=   227339334 words.
 JobTyp=1 Pass  1:  I=  11 to  17 NPSUse=  1 ParTrn=F ParDer=F DoDerP=T.
 JobTyp=1 Pass  2:  I=  18 to  24 NPSUse=  1 ParTrn=F ParDer=F DoDerP=T.
 JobTyp=1 Pass  3:  I=  25 to  30 NPSUse=  1 ParTrn=F ParDer=F DoDerP=T.
 JobTyp=1 Pass  4:  I=  31 to  36 NPSUse=  1 ParTrn=F ParDer=F DoDerP=T.
 Spin components of T(2) and E(2):
     alpha-alpha T2 =       0.6801596839D-01 E2=     -0.1997394076D+00
     alpha-beta  T2 =       0.3577284428D+00 E2=     -0.1102943640D+01
     beta-beta   T2 =       0.6801596839D-01 E2=     -0.1997394076D+00
 ANorm=    0.1222194902D+01
 E2 =    -0.1502422455D+01 EUMP2 =    -0.48293601051985D+03
          Differentiating once with respect to electric field.
                with respect to dipole field.
          Differentiating once with respect to nuclear coordinates.
          There are   1 degrees of freedom in the 1st order CPHF.
 Petite list used in FoFDir.
 MinBra= 0 MaxBra= 2 Meth= 1.
 IRaf=       0 NMat=   1 IRICut=       1 DoRegI=T DoRafI=F ISym2E= 1 JSym2E=1.
     1 vectors were produced by pass  0.
 AX will form   1 AO Fock derivatives at one time.
     1 vectors were produced by pass  1.
     1 vectors were produced by pass  2.
     1 vectors were produced by pass  3.
     1 vectors were produced by pass  4.
     1 vectors were produced by pass  5.
     1 vectors were produced by pass  6.
     1 vectors were produced by pass  7.
     1 vectors were produced by pass  8.
     1 vectors were produced by pass  9.
     1 vectors were produced by pass 10.
     1 vectors were produced by pass 11.
     1 vectors were produced by pass 12.
     1 vectors were produced by pass 13.
     1 vectors were produced by pass 14.
     1 vectors were produced by pass 15.
     1 vectors were produced by pass 16.
     1 vectors were produced by pass 17.
 Inv2:  IOpt= 1 Iter= 1 AM= 6.42D-16 Conv= 1.00D-12.
 Inverted reduced A of dimension   18 with in-core refinement.
 End of Minotr Frequency-dependent properties file   721 does not exist.
 ***** Axes restored to original set *****
 -------------------------------------------------------------------
 Center     Atomic                   Forces (Hartrees/Bohr)
 Number     Number              X              Y              Z
 -------------------------------------------------------------------
    1          6           0.004100631   -0.000231820    0.002080340
    2          6           0.004635813    0.000075637   -0.004813655
    3          6           0.000676221   -0.004613685   -0.008642311
    4          6          -0.005107166   -0.001224642   -0.004483645
    5          6          -0.004276347    0.000478060    0.002536467
    6          6          -0.000149576   -0.000047637    0.005439084
    7          1           0.001359392    0.000121905    0.000468657
    8          1           0.001414988   -0.000141542   -0.000754064
    9          1          -0.001504000   -0.000263353   -0.000768442
   10          1          -0.001346252    0.000047240    0.000605478
   11          1          -0.000097592   -0.000145562    0.001552758
   12          6          -0.000816876    0.018612959   -0.000834614
   13          6           0.005830612   -0.006352921    0.001696459
   14          1           0.001344427   -0.001135870    0.002193937
   15          1           0.000032431   -0.001266881    0.001436474
   16          8          -0.007940758   -0.007706409    0.003128899
   17          9           0.001844052    0.003794522   -0.000841823
 -------------------------------------------------------------------
 Cartesian Forces:  Max     0.018612959 RMS     0.004116255

 GradGradGradGradGradGradGradGradGradGradGradGradGradGradGradGradGradGrad
 Berny optimization.
 Internal  Forces:  Max     0.009680591 RMS     0.002779117
 Search for a local minimum.
 Step number   3 out of a maximum of  88
 All quantities printed in internal units (Hartrees-Bohrs-Radians)
 Update second derivatives using D2CorX and points  1  3  2
 Trust test=-6.29D-01 RLast= 4.45D-01 DXMaxT set to 2.12D-01
     Eigenvalues ---    0.00232   0.00458   0.01662   0.02156   0.02228
     Eigenvalues ---    0.02238   0.02255   0.02256   0.02266   0.02269
     Eigenvalues ---    0.02278   0.03292   0.07244   0.07454   0.15955
     Eigenvalues ---    0.15991   0.16000   0.16000   0.16000   0.16001
     Eigenvalues ---    0.16174   0.21962   0.22001   0.22606   0.23532
     Eigenvalues ---    0.24007   0.24896   0.25003   0.26822   0.29805
     Eigenvalues ---    0.33728   0.33856   0.35599   0.35638   0.35685
     Eigenvalues ---    0.35698   0.35797   0.42906   0.43323   0.45954
     Eigenvalues ---    0.47095   0.47845   0.47885   0.48782   0.94078
     Eigenvalues --- 1000.000001000.000001000.000001000.000001000.00000
     Eigenvalues --- 1000.000001000.000001000.000001000.000001000.00000
     Eigenvalues --- 1000.000001000.000001000.000001000.000001000.00000
     Eigenvalues --- 1000.000001000.000001000.000001000.000001000.00000
     Eigenvalues --- 1000.000001000.000001000.000001000.000001000.00000
     Eigenvalues --- 1000.000001000.000001000.000001000.000001000.00000
     Eigenvalues --- 1000.000001000.000001000.00000
 RFO step:  Lambda=-4.90104874D-04.
 Quartic linear search produced a step of -0.66083.
 Iteration  1 RMS(Cart)=  0.04085407 RMS(Int)=  0.00203254
 Iteration  2 RMS(Cart)=  0.00257380 RMS(Int)=  0.00067135
 Iteration  3 RMS(Cart)=  0.00000366 RMS(Int)=  0.00067134
 Iteration  4 RMS(Cart)=  0.00000000 RMS(Int)=  0.00067134
 Variable       Old X    -DE/DX   Delta X   Delta X   Delta X     New X
                                 (Linear)    (Quad)   (Total)
    R1        2.64939  -0.00631  -0.00683  -0.00502  -0.01185   2.63755
    R2        2.66386  -0.00740  -0.00802  -0.00644  -0.01446   2.64940
    R3        2.05732  -0.00141  -0.00249  -0.00119  -0.00368   2.05364
    R4        2.66795  -0.00483  -0.00751  -0.00255  -0.01006   2.65789
    R5        2.05608  -0.00160  -0.00145  -0.00245  -0.00390   2.05219
    R6        2.67014  -0.00584  -0.00833  -0.00404  -0.01238   2.65777
    R7        2.80533   0.00645   0.01585   0.00399   0.01984   2.82517
    R8        2.65664  -0.00637  -0.00770  -0.00466  -0.01236   2.64428
    R9        2.05308  -0.00168  -0.00156  -0.00218  -0.00374   2.04934
   R10        2.65827  -0.00692  -0.00743  -0.00597  -0.01340   2.64487
   R11        2.05727  -0.00147  -0.00243  -0.00139  -0.00382   2.05345
   R12        2.05777  -0.00156  -0.00221  -0.00175  -0.00395   2.05381
   R13        2.86145   0.00968   0.02091   0.00785   0.02876   2.89021
   R14        2.30529   0.00854  -0.00061   0.00691   0.00630   2.31159
   R15        2.06709   0.00143   0.00274   0.00003   0.00277   2.06986
   R16        2.05695   0.00118   0.00414   0.00014   0.00428   2.06123
   R17        2.62158   0.00421  -0.00400   0.01102   0.00702   2.62860
    A1        2.09844  -0.00020  -0.00157   0.00005  -0.00152   2.09692
    A2        2.09010   0.00038   0.00084   0.00134   0.00219   2.09229
    A3        2.09464  -0.00018   0.00073  -0.00139  -0.00067   2.09397
    A4        2.09152   0.00130   0.00256   0.00257   0.00512   2.09664
    A5        2.11648  -0.00055  -0.00281   0.00024  -0.00257   2.11391
    A6        2.07519  -0.00075   0.00026  -0.00282  -0.00256   2.07263
    A7        2.09665  -0.00232  -0.00292  -0.00437  -0.00728   2.08937
    A8        2.05315   0.00078   0.00126   0.00272   0.00399   2.05714
    A9        2.13308   0.00153   0.00178   0.00142   0.00320   2.13628
   A10        2.08756   0.00098   0.00222   0.00159   0.00382   2.09138
   A11        2.10983  -0.00055  -0.00272  -0.00035  -0.00307   2.10676
   A12        2.08579  -0.00043   0.00048  -0.00124  -0.00075   2.08503
   A13        2.10000   0.00026  -0.00081   0.00108   0.00027   2.10027
   A14        2.08793   0.00003   0.00060   0.00009   0.00068   2.08861
   A15        2.09523  -0.00029   0.00023  -0.00117  -0.00095   2.09428
   A16        2.09219  -0.00001   0.00053  -0.00095  -0.00042   2.09177
   A17        2.09659  -0.00009  -0.00035   0.00007  -0.00029   2.09630
   A18        2.09441   0.00011  -0.00018   0.00088   0.00070   2.09512
   A19        2.07871   0.00165  -0.00677   0.00725   0.00389   2.08260
   A20        2.13226  -0.00202  -0.00208  -0.00522  -0.00389   2.12837
   A21        2.06541   0.00099   0.00730  -0.00435   0.00637   2.07178
   A22        1.92231   0.00274  -0.00281   0.00318   0.00038   1.92269
   A23        1.89134  -0.00043  -0.00346   0.00195  -0.00150   1.88984
   A24        1.93303  -0.00026   0.00293   0.00484   0.00775   1.94079
   A25        1.94279  -0.00214  -0.01245  -0.00498  -0.01738   1.92541
   A26        1.88151   0.00007   0.00880  -0.00218   0.00659   1.88810
   A27        1.89300  -0.00002   0.00696  -0.00288   0.00407   1.89707
    D1        0.00217   0.00012   0.00002   0.00074   0.00075   0.00292
    D2       -3.13694  -0.00002  -0.00185   0.00249   0.00063  -3.13631
    D3        3.14103   0.00018   0.00087   0.00063   0.00150  -3.14065
    D4        0.00193   0.00004  -0.00100   0.00238   0.00137   0.00330
    D5       -0.00045   0.00007   0.00046  -0.00017   0.00029  -0.00016
    D6       -3.14101  -0.00003  -0.00006  -0.00051  -0.00056  -3.14158
    D7       -3.13931   0.00000  -0.00040  -0.00006  -0.00046  -3.13977
    D8        0.00331  -0.00009  -0.00091  -0.00040  -0.00131   0.00200
    D9        0.00140  -0.00034  -0.00266   0.00080  -0.00186  -0.00046
   D10       -3.11372  -0.00014  -0.00843   0.00992   0.00147  -3.11225
   D11        3.14056  -0.00020  -0.00083  -0.00091  -0.00173   3.13883
   D12        0.02544   0.00000  -0.00660   0.00822   0.00160   0.02704
   D13       -0.00665   0.00037   0.00481  -0.00290   0.00190  -0.00475
   D14        3.12954   0.00031   0.00265  -0.00069   0.00196   3.13150
   D15        3.10722   0.00015   0.01085  -0.01244  -0.00158   3.10563
   D16       -0.03978   0.00008   0.00869  -0.01022  -0.00153  -0.04131
   D17       -3.01338  -0.00207  -0.11030   0.10251  -0.00797  -3.02135
   D18        0.00097   0.00383   0.07061   0.08057   0.15132   0.15229
   D19        0.15528  -0.00180  -0.11616   0.11193  -0.00437   0.15090
   D20       -3.11356   0.00410   0.06476   0.08999   0.15492  -2.95864
   D21        0.00839  -0.00019  -0.00435   0.00350  -0.00085   0.00754
   D22       -3.14120  -0.00011  -0.00194   0.00204   0.00011  -3.14109
   D23       -3.12788  -0.00012  -0.00220   0.00131  -0.00089  -3.12877
   D24        0.00572  -0.00004   0.00021  -0.00015   0.00006   0.00578
   D25       -0.00487  -0.00003   0.00173  -0.00196  -0.00023  -0.00510
   D26        3.13570   0.00007   0.00225  -0.00162   0.00063   3.13632
   D27       -3.13843  -0.00010  -0.00069  -0.00050  -0.00119  -3.13963
   D28        0.00213  -0.00001  -0.00017  -0.00016  -0.00034   0.00179
   D29       -1.24855   0.00208   0.10147  -0.03829   0.06307  -1.18547
   D30        2.90561   0.00330   0.12057  -0.03538   0.08514   2.99075
   D31        0.83117   0.00375   0.11248  -0.03592   0.07649   0.90766
   D32        2.01539  -0.00337  -0.07323  -0.01709  -0.09028   1.92511
   D33       -0.11364  -0.00215  -0.05413  -0.01418  -0.06821  -0.18185
   D34       -2.18808  -0.00170  -0.06222  -0.01472  -0.07686  -2.26493
         Item               Value     Threshold  Converged?
 Maximum Force            0.009681     0.000450     NO 
 RMS     Force            0.002779     0.000300     NO 
 Maximum Displacement     0.194559     0.001800     NO 
 RMS     Displacement     0.040414     0.001200     NO 
 Predicted change in Energy=-6.731483D-04
 GradGradGradGradGradGradGradGradGradGradGradGradGradGradGradGradGradGrad

                          Input orientation:                          
 ---------------------------------------------------------------------
 Center     Atomic     Atomic              Coordinates (Angstroms)
 Number     Number      Type              X           Y           Z
 ---------------------------------------------------------------------
    1          6             0       -0.006337    0.057264    0.009167
    2          6             0       -0.004168    0.034554    1.404710
    3          6             0        1.212383   -0.026682    2.107902
    4          6             0        2.426286   -0.065481    1.398691
    5          6             0        2.415754   -0.048697   -0.000461
    6          6             0        1.203800    0.015602   -0.697550
    7          1             0       -0.948636    0.105492   -0.530042
    8          1             0       -0.932305    0.061252    1.967897
    9          1             0        3.373953   -0.103415    1.924570
   10          1             0        3.355132   -0.079236   -0.545820
   11          1             0        1.201438    0.033333   -1.784234
   12          6             0        1.154401   -0.087321    3.600559
   13          6             0        2.451920    0.005245    4.404949
   14          1             0        3.062917   -0.888754    4.240085
   15          1             0        2.194051    0.098353    5.460687
   16          8             0        0.100340   -0.242320    4.201594
   17          9             0        3.198767    1.116792    4.028710
 ---------------------------------------------------------------------
                    Distance matrix (angstroms):
                    1          2          3          4          5
     1  C    0.000000
     2  C    1.395729   0.000000
     3  C    2.428377   1.406494   0.000000
     4  C    2.804193   2.432520   1.406430   0.000000
     5  C    2.424427   2.799546   2.427711   1.399292   0.000000
     6  C    1.402004   2.424674   2.805784   2.428018   1.399608
     7  H    1.086738   2.154140   3.412656   3.890931   3.409304
     8  H    2.166577   1.085970   2.151052   3.408841   3.885360
     9  H    3.888567   3.420672   2.170687   1.084464   2.151019
    10  H    3.409709   3.886183   3.411213   2.155010   1.086637
    11  H    2.162309   3.409231   3.892614   3.411895   2.159431
    12  C    3.777078   2.485737   1.495014   2.542911   3.815737
    13  C    5.036728   3.877455   2.610344   3.007199   4.405888
    14  H    5.311868   4.277717   2.951923   3.025987   4.371126
    15  H    5.878985   4.613804   3.495779   4.071927   5.467624
    16  O    4.204470   2.812497   2.380480   3.646582   4.801656
    17  F    5.249002   4.279651   2.990445   2.985213   4.266813
                    6          7          8          9         10
     6  C    0.000000
     7  H    2.160814   0.000000
     8  H    3.416085   2.498384   0.000000
     9  H    3.405767   4.975293   4.309624   0.000000
    10  H    2.158760   4.307760   4.971985   2.470581   0.000000
    11  H    1.086831   2.490185   4.316495   4.300436   2.486914
    12  C    4.299625   4.639161   2.653677   2.781297   4.694225
    13  C    5.252942   5.993994   4.170772   2.648439   5.033194
    14  H    5.352982   6.311513   4.693309   2.464774   4.862674
    15  H    6.237894   6.765010   4.687756   3.733229   6.120276
    16  O    5.028495   4.858982   2.479499   3.990072   5.758317
    17  F    5.246909   6.245471   4.735703   2.438647   4.730884
                   11         12         13         14         15
    11  H    0.000000
    12  C    5.386351   0.000000
    13  C    6.314308   1.529433   0.000000
    14  H    6.372423   2.166500   1.095323   0.000000
    15  H    7.312892   2.139023   1.090756   1.794207   0.000000
    16  O    6.092499   1.223238   2.373304   3.032528   2.466779
    17  F    6.241277   2.410941   1.390997   2.021225   2.024162
                   16         17
    16  O    0.000000
    17  F    3.387820   0.000000
 Stoichiometry    C8H7FO
 Framework group  C1[X(C8H7FO)]
 Deg. of freedom    45
 Full point group                 C1      NOp   1
 Largest Abelian subgroup         C1      NOp   1
 Largest concise Abelian subgroup C1      NOp   1
                         Standard orientation:                         
 ---------------------------------------------------------------------
 Center     Atomic     Atomic              Coordinates (Angstroms)
 Number     Number      Type              X           Y           Z
 ---------------------------------------------------------------------
    1          6             0        2.414237    0.912344    0.247867
    2          6             0        1.060876    1.249036    0.192054
    3          6             0        0.097720    0.259726   -0.075943
    4          6             0        0.504414   -1.069827   -0.287922
    5          6             0        1.863590   -1.398491   -0.236563
    6          6             0        2.819564   -0.412576    0.033594
    7          1             0        3.154919    1.679825    0.456106
    8          1             0        0.729790    2.271064    0.350706
    9          1             0       -0.225211   -1.847173   -0.486524
   10          1             0        2.174980   -2.426457   -0.401193
   11          1             0        3.873556   -0.674112    0.077205
   12          6             0       -1.333521    0.683042   -0.162066
   13          6             0       -2.423108   -0.382200   -0.293312
   14          1             0       -2.351972   -0.876928   -1.267948
   15          1             0       -3.392916    0.105335   -0.185925
   16          8             0       -1.660906    1.861654   -0.163947
   17          9             0       -2.299837   -1.352346    0.695877
 ---------------------------------------------------------------------
 Rotational constants (GHZ):      2.5127139      0.9651723      0.7295692
 Standard basis: 6-311+G(d,p) (5D, 7F)
 There are   262 symmetry adapted basis functions of A   symmetry.
 Integral buffers will be    262144 words long.
 Raffenetti 1 integral format.
 Two-electron integral symmetry is turned on.
   262 basis functions,   416 primitive gaussians,   272 cartesian basis functions
    36 alpha electrons       36 beta electrons
       nuclear repulsion energy       485.1767785407 Hartrees.
 NAtoms=   17 NActive=   17 NUniq=   17 SFac= 1.00D+00 NAtFMM=   60 Big=F
 One-electron integrals computed using PRISM.
 NBasis=   262 RedAO= T  NBF=   262
 NBsUse=   262 1.00D-06 NBFU=   262
 Initial guess read from the read-write file:
 Initial guess orbital symmetries:
       Occupied  (A) (A) (A) (A) (A) (A) (A) (A) (A) (A) (A) (A)
                 (A) (A) (A) (A) (A) (A) (A) (A) (A) (A) (A) (A)
                 (A) (A) (A) (A) (A) (A) (A) (A) (A) (A) (A) (A)
       Virtual   (A) (A) (A) (A) (A) (A) (A) (A) (A) (A) (A) (A)
                 (A) (A) (A) (A) (A) (A) (A) (A) (A) (A) (A) (A)
                 (A) (A) (A) (A) (A) (A) (A) (A) (A) (A) (A) (A)
                 (A) (A) (A) (A) (A) (A) (A) (A) (A) (A) (A) (A)
                 (A) (A) (A) (A) (A) (A) (A) (A) (A) (A) (A) (A)
                 (A) (A) (A) (A) (A) (A) (A) (A) (A) (A) (A) (A)
                 (A) (A) (A) (A) (A) (A) (A) (A) (A) (A) (A) (A)
                 (A) (A) (A) (A) (A) (A) (A) (A) (A) (A) (A) (A)
                 (A) (A) (A) (A) (A) (A) (A) (A) (A) (A) (A) (A)
                 (A) (A) (A) (A) (A) (A) (A) (A) (A) (A) (A) (A)
                 (A) (A) (A) (A) (A) (A) (A) (A) (A) (A) (A) (A)
                 (A) (A) (A) (A) (A) (A) (A) (A) (A) (A) (A) (A)
                 (A) (A) (A) (A) (A) (A) (A) (A) (A) (A) (A) (A)
                 (A) (A) (A) (A) (A) (A) (A) (A) (A) (A) (A) (A)
                 (A) (A) (A) (A) (A) (A) (A) (A) (A) (A) (A) (A)
                 (A) (A) (A) (A) (A) (A) (A) (A) (A) (A) (A) (A)
                 (A) (A) (A) (A) (A) (A) (A) (A) (A) (A) (A) (A)
                 (A) (A) (A) (A) (A) (A) (A) (A) (A) (A) (A) (A)
                 (A) (A) (A) (A) (A) (A) (A) (A) (A) (A)
 Harris functional with IExCor=  205 diagonalized for initial guess.
 ExpMin= 4.38D-02 ExpMax= 1.14D+04 ExpMxC= 1.72D+03 IAcc=2 IRadAn=         4 AccDes= 0.00D+00
 HarFok:  IExCor= 205 AccDes= 0.00D+00 IRadAn=         4 IDoV=1
 ScaDFX=  1.000000  1.000000  1.000000  1.000000
 Requested convergence on RMS density matrix=1.00D-08 within 128 cycles.
 Requested convergence on MAX density matrix=1.00D-06.
 Requested convergence on             energy=1.00D-06.
 No special actions if energy rises.
 SCF Done:  E(RHF) =  -481.436183029     A.U. after   15 cycles
             Convg  =    0.6523D-08             -V/T =  2.0014
             S**2   =   0.0000
 ExpMin= 4.38D-02 ExpMax= 1.14D+04 ExpMxC= 1.72D+03 IAcc=3 IRadAn=         5 AccDes= 0.00D+00
 HarFok:  IExCor= 205 AccDes= 0.00D+00 IRadAn=         5 IDoV=1
 ScaDFX=  1.000000  1.000000  1.000000  1.000000
 Range of M.O.s used for correlation:    11   262
 NBasis=   262 NAE=    36 NBE=    36 NFC=    10 NFV=     0
 NROrb=    252 NOA=    26 NOB=    26 NVA=   226 NVB=   226

 **** Warning!!: The largest alpha MO coefficient is  0.17679580D+03

 Disk-based method using ON**2 memory for  7 occupieds at a time.
 Estimated scratch disk usage=   227523164 words.
 Actual    scratch disk usage=   227069532 words.
 JobTyp=1 Pass  1:  I=  11 to  17 NPSUse=  1 ParTrn=F ParDer=F DoDerP=T.
 JobTyp=1 Pass  2:  I=  18 to  24 NPSUse=  1 ParTrn=F ParDer=F DoDerP=T.
 JobTyp=1 Pass  3:  I=  25 to  30 NPSUse=  1 ParTrn=F ParDer=F DoDerP=T.
 JobTyp=1 Pass  4:  I=  31 to  36 NPSUse=  1 ParTrn=F ParDer=F DoDerP=T.
 Spin components of T(2) and E(2):
     alpha-alpha T2 =       0.6785758961D-01 E2=     -0.1996007165D+00
     alpha-beta  T2 =       0.3569606994D+00 E2=     -0.1102426850D+01
     beta-beta   T2 =       0.6785758961D-01 E2=     -0.1996007165D+00
 ANorm=    0.1221751153D+01
 E2 =    -0.1501628283D+01 EUMP2 =    -0.48293781131245D+03
          Differentiating once with respect to electric field.
                with respect to dipole field.
          Differentiating once with respect to nuclear coordinates.
          There are   1 degrees of freedom in the 1st order CPHF.
 Petite list used in FoFDir.
 MinBra= 0 MaxBra= 2 Meth= 1.
 IRaf=       0 NMat=   1 IRICut=       1 DoRegI=T DoRafI=F ISym2E= 1 JSym2E=1.
     1 vectors were produced by pass  0.
 AX will form   1 AO Fock derivatives at one time.
     1 vectors were produced by pass  1.
     1 vectors were produced by pass  2.
     1 vectors were produced by pass  3.
     1 vectors were produced by pass  4.
     1 vectors were produced by pass  5.
     1 vectors were produced by pass  6.
     1 vectors were produced by pass  7.
     1 vectors were produced by pass  8.
     1 vectors were produced by pass  9.
     1 vectors were produced by pass 10.
     1 vectors were produced by pass 11.
     1 vectors were produced by pass 12.
     1 vectors were produced by pass 13.
     1 vectors were produced by pass 14.
     1 vectors were produced by pass 15.
     1 vectors were produced by pass 16.
     1 vectors were produced by pass 17.
 Inv2:  IOpt= 1 Iter= 1 AM= 1.24D-15 Conv= 1.00D-12.
 Inverted reduced A of dimension   18 with in-core refinement.
 End of Minotr Frequency-dependent properties file   721 does not exist.
 ***** Axes restored to original set *****
 -------------------------------------------------------------------
 Center     Atomic                   Forces (Hartrees/Bohr)
 Number     Number              X              Y              Z
 -------------------------------------------------------------------
    1          6           0.000052969   -0.000244885    0.000249482
    2          6           0.000312772    0.000488482   -0.000255258
    3          6          -0.000082880   -0.000305891    0.000439555
    4          6          -0.000794630    0.000167582    0.000045103
    5          6           0.000122578   -0.000046374    0.000204845
    6          6           0.000037783    0.000042020    0.000297727
    7          1           0.000042602    0.000130385    0.000076851
    8          1          -0.000075420   -0.000064919    0.000047759
    9          1           0.000367600    0.000111423    0.000479909
   10          1          -0.000018087   -0.000048769    0.000052303
   11          1           0.000013972   -0.000024120    0.000069769
   12          6           0.000960118    0.001422096   -0.000511794
   13          6          -0.000803099   -0.000802555   -0.000278669
   14          1           0.000144428   -0.000010421    0.000228013
   15          1          -0.000178349   -0.000007079   -0.000060179
   16          8          -0.000268367   -0.000937445    0.000107467
   17          9           0.000166011    0.000130470   -0.001192885
 -------------------------------------------------------------------
 Cartesian Forces:  Max     0.001422096 RMS     0.000424029

 GradGradGradGradGradGradGradGradGradGradGradGradGradGradGradGradGradGrad
 Berny optimization.
 Internal  Forces:  Max     0.002060227 RMS     0.000537411
 Search for a local minimum.
 Step number   4 out of a maximum of  88
 All quantities printed in internal units (Hartrees-Bohrs-Radians)
 Update second derivatives using D2CorX and points  1  3  2  4
 Trust test= 9.69D-01 RLast= 2.98D-01 DXMaxT set to 3.00D-01
     Eigenvalues ---    0.00160   0.00506   0.01690   0.02135   0.02228
     Eigenvalues ---    0.02238   0.02254   0.02256   0.02266   0.02269
     Eigenvalues ---    0.02276   0.03297   0.07122   0.07546   0.15912
     Eigenvalues ---    0.15996   0.16000   0.16000   0.16001   0.16026
     Eigenvalues ---    0.16164   0.21977   0.22014   0.22961   0.23601
     Eigenvalues ---    0.24085   0.25018   0.26014   0.28327   0.30247
     Eigenvalues ---    0.33759   0.33873   0.35612   0.35647   0.35697
     Eigenvalues ---    0.35714   0.35989   0.43199   0.43372   0.46141
     Eigenvalues ---    0.47115   0.47861   0.48006   0.50076   0.93835
     Eigenvalues --- 1000.000001000.000001000.000001000.000001000.00000
     Eigenvalues --- 1000.000001000.000001000.000001000.000001000.00000
     Eigenvalues --- 1000.000001000.000001000.000001000.000001000.00000
     Eigenvalues --- 1000.000001000.000001000.000001000.000001000.00000
     Eigenvalues --- 1000.000001000.000001000.000001000.000001000.00000
     Eigenvalues --- 1000.000001000.000001000.000001000.000001000.00000
     Eigenvalues --- 1000.000001000.000001000.00000
 RFO step:  Lambda=-4.65312377D-04.
 Quartic linear search produced a step of  0.01760.
 Maximum step size (   0.300) exceeded in Quadratic search.
    -- Step size scaled by   0.704
 Iteration  1 RMS(Cart)=  0.04451391 RMS(Int)=  0.00152174
 Iteration  2 RMS(Cart)=  0.00195020 RMS(Int)=  0.00000754
 Iteration  3 RMS(Cart)=  0.00000415 RMS(Int)=  0.00000698
 Iteration  4 RMS(Cart)=  0.00000000 RMS(Int)=  0.00000698
 Variable       Old X    -DE/DX   Delta X   Delta X   Delta X     New X
                                 (Linear)    (Quad)   (Total)
    R1        2.63755  -0.00042  -0.00003  -0.00132  -0.00135   2.63620
    R2        2.64940   0.00003  -0.00004  -0.00097  -0.00101   2.64839
    R3        2.05364  -0.00007   0.00000  -0.00012  -0.00012   2.05352
    R4        2.65789  -0.00046   0.00002  -0.00021  -0.00019   2.65770
    R5        2.05219   0.00009  -0.00003  -0.00058  -0.00061   2.05158
    R6        2.65777  -0.00085   0.00000  -0.00130  -0.00130   2.65647
    R7        2.82517  -0.00170  -0.00007  -0.00581  -0.00588   2.81929
    R8        2.64428  -0.00053  -0.00001  -0.00119  -0.00120   2.64308
    R9        2.04934   0.00055  -0.00002   0.00050   0.00048   2.04982
   R10        2.64487  -0.00010  -0.00004  -0.00112  -0.00116   2.64371
   R11        2.05345  -0.00004   0.00000  -0.00016  -0.00016   2.05328
   R12        2.05381  -0.00007  -0.00001  -0.00043  -0.00044   2.05338
   R13        2.89021  -0.00130  -0.00005  -0.00457  -0.00462   2.88559
   R14        2.31159   0.00040   0.00013   0.00350   0.00363   2.31521
   R15        2.06986   0.00005  -0.00002  -0.00044  -0.00047   2.06939
   R16        2.06123  -0.00002  -0.00003  -0.00090  -0.00093   2.06030
   R17        2.62860   0.00052   0.00023   0.00648   0.00671   2.63531
    A1        2.09692  -0.00006   0.00002   0.00035   0.00036   2.09728
    A2        2.09229  -0.00002   0.00002   0.00020   0.00021   2.09250
    A3        2.09397   0.00008  -0.00003  -0.00054  -0.00057   2.09340
    A4        2.09664  -0.00036   0.00002  -0.00061  -0.00059   2.09605
    A5        2.11391   0.00018   0.00003   0.00133   0.00136   2.11527
    A6        2.07263   0.00017  -0.00005  -0.00073  -0.00078   2.07185
    A7        2.08937   0.00053  -0.00005   0.00019   0.00013   2.08950
    A8        2.05714   0.00115   0.00004   0.00435   0.00439   2.06152
    A9        2.13628  -0.00168   0.00001  -0.00452  -0.00450   2.13178
   A10        2.09138   0.00003   0.00001   0.00017   0.00018   2.09156
   A11        2.10676  -0.00026   0.00002  -0.00066  -0.00063   2.10613
   A12        2.08503   0.00024  -0.00003   0.00049   0.00047   2.08550
   A13        2.10027  -0.00028   0.00003  -0.00024  -0.00022   2.10005
   A14        2.08861   0.00010   0.00000   0.00017   0.00017   2.08878
   A15        2.09428   0.00018  -0.00002   0.00005   0.00003   2.09431
   A16        2.09177   0.00014  -0.00002   0.00012   0.00009   2.09186
   A17        2.09630  -0.00005   0.00000  -0.00015  -0.00014   2.09615
   A18        2.09512  -0.00008   0.00002   0.00003   0.00005   2.09517
   A19        2.08260  -0.00206   0.00025  -0.00108  -0.00086   2.08174
   A20        2.12837   0.00097  -0.00001   0.00119   0.00114   2.12952
   A21        2.07178   0.00108  -0.00008  -0.00013  -0.00025   2.07153
   A22        1.92269   0.00049   0.00008   0.00355   0.00362   1.92631
   A23        1.88984   0.00006   0.00007   0.00237   0.00243   1.89227
   A24        1.94079  -0.00143   0.00006  -0.00349  -0.00343   1.93736
   A25        1.92541  -0.00003   0.00003   0.00104   0.00105   1.92647
   A26        1.88810   0.00002  -0.00012  -0.00525  -0.00537   1.88274
   A27        1.89707   0.00090  -0.00011   0.00179   0.00168   1.89875
    D1        0.00292  -0.00004   0.00001  -0.00125  -0.00124   0.00168
    D2       -3.13631   0.00003   0.00006   0.00198   0.00204  -3.13428
    D3       -3.14065   0.00002   0.00000   0.00049   0.00050  -3.14016
    D4        0.00330   0.00008   0.00005   0.00372   0.00378   0.00707
    D5       -0.00016  -0.00002  -0.00001  -0.00101  -0.00101  -0.00117
    D6       -3.14158   0.00000  -0.00001  -0.00015  -0.00016   3.14145
    D7       -3.13977  -0.00008   0.00000  -0.00275  -0.00275   3.14067
    D8        0.00200  -0.00006   0.00000  -0.00190  -0.00190   0.00010
    D9       -0.00046   0.00012   0.00004   0.00537   0.00541   0.00495
   D10       -3.11225   0.00001   0.00025   0.00483   0.00508  -3.10717
   D11        3.13883   0.00005  -0.00001   0.00222   0.00221   3.14104
   D12        0.02704  -0.00006   0.00020   0.00168   0.00188   0.02893
   D13       -0.00475  -0.00014  -0.00009  -0.00723  -0.00733  -0.01207
   D14        3.13150  -0.00013  -0.00004  -0.00547  -0.00551   3.12599
   D15        3.10563   0.00003  -0.00032  -0.00650  -0.00682   3.09881
   D16       -0.04131   0.00003  -0.00026  -0.00474  -0.00500  -0.04631
   D17       -3.02135   0.00002   0.00280   0.05327   0.05607  -2.96529
   D18        0.15229   0.00025   0.00078   0.05400   0.05478   0.20707
   D19        0.15090  -0.00014   0.00302   0.05262   0.05564   0.20654
   D20       -2.95864   0.00010   0.00100   0.05335   0.05435  -2.90429
   D21        0.00754   0.00008   0.00010   0.00501   0.00511   0.01265
   D22       -3.14109   0.00006   0.00005   0.00328   0.00333  -3.13776
   D23       -3.12877   0.00007   0.00004   0.00328   0.00332  -3.12545
   D24        0.00578   0.00005   0.00000   0.00154   0.00153   0.00732
   D25       -0.00510   0.00000  -0.00005  -0.00089  -0.00093  -0.00603
   D26        3.13632  -0.00002  -0.00005  -0.00174  -0.00178   3.13454
   D27       -3.13963   0.00002   0.00000   0.00086   0.00085  -3.13877
   D28        0.00179   0.00000   0.00000   0.00001   0.00000   0.00180
   D29       -1.18547   0.00002  -0.00159  -0.10993  -0.11152  -1.29699
   D30        2.99075  -0.00027  -0.00171  -0.11482  -0.11654   2.87421
   D31        0.90766  -0.00055  -0.00165  -0.11643  -0.11808   0.78959
   D32        1.92511  -0.00020   0.00036  -0.11061  -0.11025   1.81487
   D33       -0.18185  -0.00049   0.00024  -0.11550  -0.11526  -0.29712
   D34       -2.26493  -0.00078   0.00030  -0.11711  -0.11680  -2.38174
         Item               Value     Threshold  Converged?
 Maximum Force            0.002060     0.000450     NO 
 RMS     Force            0.000537     0.000300     NO 
 Maximum Displacement     0.202684     0.001800     NO 
 RMS     Displacement     0.044368     0.001200     NO 
 Predicted change in Energy=-2.335913D-04
 GradGradGradGradGradGradGradGradGradGradGradGradGradGradGradGradGradGrad

                          Input orientation:                          
 ---------------------------------------------------------------------
 Center     Atomic     Atomic              Coordinates (Angstroms)
 Number     Number      Type              X           Y           Z
 ---------------------------------------------------------------------
    1          6             0       -0.004665    0.074580    0.012263
    2          6             0       -0.005039    0.036714    1.406765
    3          6             0        1.210057   -0.043213    2.110398
    4          6             0        2.424148   -0.078701    1.402699
    5          6             0        2.415668   -0.048987    0.004384
    6          6             0        1.205588    0.031138   -0.693087
    7          1             0       -0.945390    0.137692   -0.528031
    8          1             0       -0.932940    0.062612    1.969760
    9          1             0        3.370868   -0.125740    1.930067
   10          1             0        3.355437   -0.080146   -0.540096
   11          1             0        1.204649    0.060561   -1.779288
   12          6             0        1.156340   -0.126330    3.599015
   13          6             0        2.446856    0.019727    4.402086
   14          1             0        3.053310   -0.888148    4.317416
   15          1             0        2.185056    0.205608    5.443999
   16          8             0        0.110514   -0.340386    4.200214
   17          9             0        3.209240    1.089001    3.932848
 ---------------------------------------------------------------------
                    Distance matrix (angstroms):
                    1          2          3          4          5
     1  C    0.000000
     2  C    1.395016   0.000000
     3  C    2.427261   1.406395   0.000000
     4  C    2.802845   2.431931   1.405743   0.000000
     5  C    2.423498   2.798900   2.426690   1.398656   0.000000
     6  C    1.401470   2.423846   2.804474   2.426783   1.398993
     7  H    1.086676   2.153577   3.411743   3.889516   3.408083
     8  H    2.166479   1.085649   2.150213   3.407575   3.884370
     9  H    3.887457   3.420085   2.169892   1.084715   2.150941
    10  H    3.408713   3.885450   3.410152   2.154473   1.086552
    11  H    2.161548   3.408056   3.891073   3.410515   2.158716
    12  C    3.775326   2.486231   1.491903   2.536416   3.809627
    13  C    5.028271   3.870921   2.604893   3.001087   4.398349
    14  H    5.367718   4.322124   2.997069   3.089761   4.439934
    15  H    5.857969   4.596118   3.482159   4.058337   5.450450
    16  O    4.210035   2.821154   2.380050   3.639707   4.796210
    17  F    5.170031   4.221373   2.932570   2.895091   4.166245
                    6          7          8          9         10
     6  C    0.000000
     7  H    2.159932   0.000000
     8  H    3.415413   2.498950   0.000000
     9  H    3.404994   4.974106   4.308110   0.000000
    10  H    2.158157   4.306357   4.970908   2.470632   0.000000
    11  H    1.086599   2.488827   4.315629   4.299595   2.486218
    12  C    4.295272   4.638910   2.656174   2.772999   4.687259
    13  C    5.244203   5.985592   4.164261   2.643074   5.025998
    14  H    5.418884   6.365556   4.722882   2.526172   4.933515
    15  H    6.217204   6.743104   4.670405   3.723394   6.104166
    16  O    5.028082   4.868243   2.495221   3.978636   5.750459
    17  F    5.151017   6.169715   4.697322   2.347947   4.625528
                   11         12         13         14         15
    11  H    0.000000
    12  C    5.381765   0.000000
    13  C    6.305087   1.526987   0.000000
    14  H    6.441070   2.166786   1.095076   0.000000
    15  H    7.290960   2.138319   1.090263   1.794257   0.000000
    16  O    6.091988   1.225157   2.372536   2.995634   2.479685
    17  F    6.140404   2.408916   1.394547   2.020229   2.028032
                   16         17
    16  O    0.000000
    17  F    3.422971   0.000000
 Stoichiometry    C8H7FO
 Framework group  C1[X(C8H7FO)]
 Deg. of freedom    45
 Full point group                 C1      NOp   1
 Largest Abelian subgroup         C1      NOp   1
 Largest concise Abelian subgroup C1      NOp   1
                         Standard orientation:                         
 ---------------------------------------------------------------------
 Center     Atomic     Atomic              Coordinates (Angstroms)
 Number     Number      Type              X           Y           Z
 ---------------------------------------------------------------------
    1          6             0        2.399591    0.915956    0.265409
    2          6             0        1.046811    1.252869    0.214961
    3          6             0        0.085215    0.268424   -0.075120
    4          6             0        0.492747   -1.056662   -0.307882
    5          6             0        1.851684   -1.384681   -0.263942
    6          6             0        2.806121   -0.403613    0.025431
    7          1             0        3.139667    1.678969    0.491162
    8          1             0        0.713917    2.271040    0.391440
    9          1             0       -0.236949   -1.831075   -0.518680
   10          1             0        2.164096   -2.408984   -0.447780
   11          1             0        3.860113   -0.664850    0.064862
   12          6             0       -1.344402    0.686047   -0.162077
   13          6             0       -2.431166   -0.383567   -0.243055
   14          1             0       -2.445174   -0.838073   -1.239257
   15          1             0       -3.391711    0.084129   -0.025598
   16          8             0       -1.675296    1.864978   -0.202614
   17          9             0       -2.204578   -1.397735    0.686935
 ---------------------------------------------------------------------
 Rotational constants (GHZ):      2.4879659      0.9819961      0.7374530
 Standard basis: 6-311+G(d,p) (5D, 7F)
 There are   262 symmetry adapted basis functions of A   symmetry.
 Integral buffers will be    262144 words long.
 Raffenetti 1 integral format.
 Two-electron integral symmetry is turned on.
   262 basis functions,   416 primitive gaussians,   272 cartesian basis functions
    36 alpha electrons       36 beta electrons
       nuclear repulsion energy       486.1775524142 Hartrees.
 NAtoms=   17 NActive=   17 NUniq=   17 SFac= 1.00D+00 NAtFMM=   60 Big=F
 One-electron integrals computed using PRISM.
 NBasis=   262 RedAO= T  NBF=   262
 NBsUse=   262 1.00D-06 NBFU=   262
 Initial guess read from the read-write file:
 Initial guess orbital symmetries:
       Occupied  (A) (A) (A) (A) (A) (A) (A) (A) (A) (A) (A) (A)
                 (A) (A) (A) (A) (A) (A) (A) (A) (A) (A) (A) (A)
                 (A) (A) (A) (A) (A) (A) (A) (A) (A) (A) (A) (A)
       Virtual   (A) (A) (A) (A) (A) (A) (A) (A) (A) (A) (A) (A)
                 (A) (A) (A) (A) (A) (A) (A) (A) (A) (A) (A) (A)
                 (A) (A) (A) (A) (A) (A) (A) (A) (A) (A) (A) (A)
                 (A) (A) (A) (A) (A) (A) (A) (A) (A) (A) (A) (A)
                 (A) (A) (A) (A) (A) (A) (A) (A) (A) (A) (A) (A)
                 (A) (A) (A) (A) (A) (A) (A) (A) (A) (A) (A) (A)
                 (A) (A) (A) (A) (A) (A) (A) (A) (A) (A) (A) (A)
                 (A) (A) (A) (A) (A) (A) (A) (A) (A) (A) (A) (A)
                 (A) (A) (A) (A) (A) (A) (A) (A) (A) (A) (A) (A)
                 (A) (A) (A) (A) (A) (A) (A) (A) (A) (A) (A) (A)
                 (A) (A) (A) (A) (A) (A) (A) (A) (A) (A) (A) (A)
                 (A) (A) (A) (A) (A) (A) (A) (A) (A) (A) (A) (A)
                 (A) (A) (A) (A) (A) (A) (A) (A) (A) (A) (A) (A)
                 (A) (A) (A) (A) (A) (A) (A) (A) (A) (A) (A) (A)
                 (A) (A) (A) (A) (A) (A) (A) (A) (A) (A) (A) (A)
                 (A) (A) (A) (A) (A) (A) (A) (A) (A) (A) (A) (A)
                 (A) (A) (A) (A) (A) (A) (A) (A) (A) (A) (A) (A)
                 (A) (A) (A) (A) (A) (A) (A) (A) (A) (A) (A) (A)
                 (A) (A) (A) (A) (A) (A) (A) (A) (A) (A)
 Harris functional with IExCor=  205 diagonalized for initial guess.
 ExpMin= 4.38D-02 ExpMax= 1.14D+04 ExpMxC= 1.72D+03 IAcc=2 IRadAn=         4 AccDes= 0.00D+00
 HarFok:  IExCor= 205 AccDes= 0.00D+00 IRadAn=         4 IDoV=1
 ScaDFX=  1.000000  1.000000  1.000000  1.000000
 Requested convergence on RMS density matrix=1.00D-08 within 128 cycles.
 Requested convergence on MAX density matrix=1.00D-06.
 Requested convergence on             energy=1.00D-06.
 No special actions if energy rises.
 SCF Done:  E(RHF) =  -481.436052825     A.U. after   15 cycles
             Convg  =    0.3643D-08             -V/T =  2.0014
             S**2   =   0.0000
 ExpMin= 4.38D-02 ExpMax= 1.14D+04 ExpMxC= 1.72D+03 IAcc=3 IRadAn=         5 AccDes= 0.00D+00
 HarFok:  IExCor= 205 AccDes= 0.00D+00 IRadAn=         5 IDoV=1
 ScaDFX=  1.000000  1.000000  1.000000  1.000000
 Range of M.O.s used for correlation:    11   262
 NBasis=   262 NAE=    36 NBE=    36 NFC=    10 NFV=     0
 NROrb=    252 NOA=    26 NOB=    26 NVA=   226 NVB=   226

 **** Warning!!: The largest alpha MO coefficient is  0.18728404D+03

 Disk-based method using ON**2 memory for  7 occupieds at a time.
 Estimated scratch disk usage=   227551532 words.
 Actual    scratch disk usage=   227097900 words.
 JobTyp=1 Pass  1:  I=  11 to  17 NPSUse=  1 ParTrn=F ParDer=F DoDerP=T.
 JobTyp=1 Pass  2:  I=  18 to  24 NPSUse=  1 ParTrn=F ParDer=F DoDerP=T.
 JobTyp=1 Pass  3:  I=  25 to  30 NPSUse=  1 ParTrn=F ParDer=F DoDerP=T.
 JobTyp=1 Pass  4:  I=  31 to  36 NPSUse=  1 ParTrn=F ParDer=F DoDerP=T.
 Spin components of T(2) and E(2):
     alpha-alpha T2 =       0.6789049894D-01 E2=     -0.1996963717D+00
     alpha-beta  T2 =       0.3569203121D+00 E2=     -0.1102495764D+01
     beta-beta   T2 =       0.6789049894D-01 E2=     -0.1996963717D+00
 ANorm=    0.1221761560D+01
 E2 =    -0.1501888507D+01 EUMP2 =    -0.48293794133165D+03
          Differentiating once with respect to electric field.
                with respect to dipole field.
          Differentiating once with respect to nuclear coordinates.
          There are   1 degrees of freedom in the 1st order CPHF.
 Petite list used in FoFDir.
 MinBra= 0 MaxBra= 2 Meth= 1.
 IRaf=       0 NMat=   1 IRICut=       1 DoRegI=T DoRafI=F ISym2E= 1 JSym2E=1.
     1 vectors were produced by pass  0.
 AX will form   1 AO Fock derivatives at one time.
     1 vectors were produced by pass  1.
     1 vectors were produced by pass  2.
     1 vectors were produced by pass  3.
     1 vectors were produced by pass  4.
     1 vectors were produced by pass  5.
     1 vectors were produced by pass  6.
     1 vectors were produced by pass  7.
     1 vectors were produced by pass  8.
     1 vectors were produced by pass  9.
     1 vectors were produced by pass 10.
     1 vectors were produced by pass 11.
     1 vectors were produced by pass 12.
     1 vectors were produced by pass 13.
     1 vectors were produced by pass 14.
     1 vectors were produced by pass 15.
     1 vectors were produced by pass 16.
     1 vectors were produced by pass 17.
 Inv2:  IOpt= 1 Iter= 1 AM= 5.46D-16 Conv= 1.00D-12.
 Inverted reduced A of dimension   18 with in-core refinement.
 End of Minotr Frequency-dependent properties file   721 does not exist.
 ***** Axes restored to original set *****
 -------------------------------------------------------------------
 Center     Atomic                   Forces (Hartrees/Bohr)
 Number     Number              X              Y              Z
 -------------------------------------------------------------------
    1          6          -0.000490599   -0.000275801   -0.000143725
    2          6           0.000427963    0.000348098    0.000656228
    3          6           0.000139051   -0.000428024   -0.000521620
    4          6           0.000334953    0.000034858   -0.000275125
    5          6           0.000347176   -0.000303724   -0.000005927
    6          6           0.000035045    0.000282202   -0.000100941
    7          1          -0.000028969    0.000126838    0.000097571
    8          1          -0.000411231   -0.000110423    0.000077168
    9          1          -0.000136072   -0.000277265   -0.000136253
   10          1           0.000039339   -0.000036126    0.000025638
   11          1          -0.000016193   -0.000038776   -0.000106702
   12          6          -0.002360256    0.000324937    0.000950680
   13          6           0.001021399    0.001902097   -0.001719855
   14          1          -0.000477335   -0.000515128    0.000213176
   15          1          -0.000063669   -0.000067960    0.000271795
   16          8           0.002215687   -0.000322176   -0.000834371
   17          9          -0.000576292   -0.000643625    0.001552263
 -------------------------------------------------------------------
 Cartesian Forces:  Max     0.002360256 RMS     0.000714965

 GradGradGradGradGradGradGradGradGradGradGradGradGradGradGradGradGradGrad
 Berny optimization.
 Internal  Forces:  Max     0.002244533 RMS     0.000550982
 Search for a local minimum.
 Step number   5 out of a maximum of  88
 All quantities printed in internal units (Hartrees-Bohrs-Radians)
 Update second derivatives using D2CorX and points  3  2  4  5
 Trust test= 5.57D-01 RLast= 3.03D-01 DXMaxT set to 3.00D-01
     Eigenvalues ---    0.00121   0.00667   0.01702   0.02128   0.02230
     Eigenvalues ---    0.02249   0.02252   0.02259   0.02266   0.02269
     Eigenvalues ---    0.02274   0.03066   0.07468   0.07677   0.15987
     Eigenvalues ---    0.15992   0.16000   0.16000   0.16012   0.16064
     Eigenvalues ---    0.16275   0.21973   0.22013   0.23158   0.23655
     Eigenvalues ---    0.23744   0.25084   0.26411   0.28925   0.33734
     Eigenvalues ---    0.33866   0.35192   0.35613   0.35670   0.35697
     Eigenvalues ---    0.35785   0.38391   0.43210   0.43922   0.45878
     Eigenvalues ---    0.47187   0.47863   0.48031   0.52582   0.99426
     Eigenvalues --- 1000.000001000.000001000.000001000.000001000.00000
     Eigenvalues --- 1000.000001000.000001000.000001000.000001000.00000
     Eigenvalues --- 1000.000001000.000001000.000001000.000001000.00000
     Eigenvalues --- 1000.000001000.000001000.000001000.000001000.00000
     Eigenvalues --- 1000.000001000.000001000.000001000.000001000.00000
     Eigenvalues --- 1000.000001000.000001000.000001000.000001000.00000
     Eigenvalues --- 1000.000001000.000001000.00000
 RFO step:  Lambda=-2.14660485D-04.
 Quartic linear search produced a step of -0.18287.
 Maximum step size (   0.300) exceeded in Quadratic search.
    -- Step size scaled by   0.920
 Iteration  1 RMS(Cart)=  0.06135816 RMS(Int)=  0.00150130
 Iteration  2 RMS(Cart)=  0.00273610 RMS(Int)=  0.00000368
 Iteration  3 RMS(Cart)=  0.00000435 RMS(Int)=  0.00000312
 Iteration  4 RMS(Cart)=  0.00000000 RMS(Int)=  0.00000312
 Variable       Old X    -DE/DX   Delta X   Delta X   Delta X     New X
                                 (Linear)    (Quad)   (Total)
    R1        2.63620   0.00013   0.00025  -0.00136  -0.00111   2.63509
    R2        2.64839   0.00039   0.00018  -0.00052  -0.00034   2.64806
    R3        2.05352  -0.00002   0.00002  -0.00024  -0.00022   2.05331
    R4        2.65770  -0.00021   0.00003  -0.00090  -0.00086   2.65684
    R5        2.05158   0.00039   0.00011   0.00028   0.00039   2.05197
    R6        2.65647   0.00044   0.00024  -0.00098  -0.00074   2.65572
    R7        2.81929   0.00040   0.00107  -0.00471  -0.00363   2.81566
    R8        2.64308   0.00010   0.00022  -0.00129  -0.00108   2.64200
    R9        2.04982  -0.00017  -0.00009   0.00020   0.00011   2.04993
   R10        2.64371   0.00041   0.00021  -0.00064  -0.00042   2.64329
   R11        2.05328   0.00002   0.00003  -0.00019  -0.00016   2.05313
   R12        2.05338   0.00011   0.00008  -0.00026  -0.00018   2.05319
   R13        2.88559   0.00015   0.00085  -0.00433  -0.00348   2.88211
   R14        2.31521  -0.00224  -0.00066   0.00150   0.00084   2.31605
   R15        2.06939   0.00015   0.00009  -0.00013  -0.00004   2.06935
   R16        2.06030   0.00026   0.00017  -0.00009   0.00008   2.06037
   R17        2.63531  -0.00133  -0.00123   0.00429   0.00306   2.63837
    A1        2.09728  -0.00010  -0.00007  -0.00007  -0.00014   2.09714
    A2        2.09250  -0.00005  -0.00004  -0.00012  -0.00016   2.09234
    A3        2.09340   0.00015   0.00010   0.00020   0.00030   2.09370
    A4        2.09605   0.00007   0.00011  -0.00052  -0.00041   2.09564
    A5        2.11527  -0.00018  -0.00025   0.00048   0.00023   2.11551
    A6        2.07185   0.00011   0.00014   0.00001   0.00015   2.07200
    A7        2.08950   0.00015  -0.00002   0.00066   0.00063   2.09013
    A8        2.06152  -0.00129  -0.00080   0.00068  -0.00012   2.06140
    A9        2.13178   0.00113   0.00082  -0.00142  -0.00060   2.13118
   A10        2.09156  -0.00008  -0.00003  -0.00006  -0.00011   2.09145
   A11        2.10613   0.00009   0.00012  -0.00045  -0.00035   2.10578
   A12        2.08550  -0.00001  -0.00009   0.00054   0.00045   2.08595
   A13        2.10005  -0.00009   0.00004  -0.00057  -0.00053   2.09952
   A14        2.08878   0.00000  -0.00003   0.00010   0.00006   2.08885
   A15        2.09431   0.00009  -0.00001   0.00045   0.00044   2.09476
   A16        2.09186   0.00005  -0.00002   0.00047   0.00045   2.09232
   A17        2.09615  -0.00004   0.00003  -0.00039  -0.00037   2.09579
   A18        2.09517  -0.00001  -0.00001  -0.00008  -0.00009   2.09508
   A19        2.08174   0.00169   0.00016   0.00359   0.00374   2.08548
   A20        2.12952  -0.00045  -0.00021   0.00018  -0.00004   2.12948
   A21        2.07153  -0.00125   0.00004  -0.00358  -0.00354   2.06799
   A22        1.92631  -0.00076  -0.00066  -0.00053  -0.00120   1.92512
   A23        1.89227  -0.00046  -0.00044  -0.00105  -0.00150   1.89077
   A24        1.93736   0.00184   0.00063   0.00438   0.00501   1.94236
   A25        1.92647  -0.00007  -0.00019  -0.00245  -0.00264   1.92383
   A26        1.88274   0.00028   0.00098   0.00095   0.00193   1.88467
   A27        1.89875  -0.00082  -0.00031  -0.00134  -0.00164   1.89711
    D1        0.00168   0.00003   0.00023  -0.00061  -0.00038   0.00130
    D2       -3.13428   0.00005  -0.00037   0.00408   0.00370  -3.13057
    D3       -3.14016   0.00008  -0.00009   0.00277   0.00268  -3.13747
    D4        0.00707   0.00010  -0.00069   0.00746   0.00677   0.01384
    D5       -0.00117   0.00007   0.00018   0.00138   0.00156   0.00039
    D6        3.14145  -0.00003   0.00003  -0.00127  -0.00124   3.14021
    D7        3.14067   0.00002   0.00050  -0.00201  -0.00151   3.13916
    D8        0.00010  -0.00008   0.00035  -0.00466  -0.00431  -0.00421
    D9        0.00495  -0.00006  -0.00099   0.00403   0.00304   0.00799
   D10       -3.10717   0.00002  -0.00093   0.00703   0.00610  -3.10107
   D11        3.14104  -0.00009  -0.00040  -0.00054  -0.00094   3.14010
   D12        0.02893   0.00000  -0.00034   0.00246   0.00211   0.03104
   D13       -0.01207   0.00000   0.00134  -0.00822  -0.00688  -0.01896
   D14        3.12599   0.00020   0.00101   0.00076   0.00176   3.12775
   D15        3.09881  -0.00013   0.00125  -0.01130  -0.01006   3.08875
   D16       -0.04631   0.00007   0.00091  -0.00233  -0.00141  -0.04772
   D17       -2.96529   0.00027  -0.01025   0.12773   0.11749  -2.84780
   D18        0.20707   0.00068  -0.01002   0.12045   0.11043   0.31750
   D19        0.20654   0.00038  -0.01017   0.13077   0.12060   0.32714
   D20       -2.90429   0.00079  -0.00994   0.12349   0.11354  -2.79074
   D21        0.01265   0.00009  -0.00093   0.00903   0.00810   0.02075
   D22       -3.13776   0.00007  -0.00061   0.00626   0.00565  -3.13211
   D23       -3.12545  -0.00010  -0.00061   0.00016  -0.00045  -3.12590
   D24        0.00732  -0.00013  -0.00028  -0.00261  -0.00289   0.00442
   D25       -0.00603  -0.00013   0.00017  -0.00561  -0.00544  -0.01147
   D26        3.13454  -0.00003   0.00033  -0.00297  -0.00264   3.13190
   D27       -3.13877  -0.00011  -0.00016  -0.00283  -0.00298   3.14143
   D28        0.00180  -0.00001   0.00000  -0.00018  -0.00018   0.00162
   D29       -1.29699  -0.00024   0.02039  -0.07199  -0.05159  -1.34859
   D30        2.87421   0.00061   0.02131  -0.06799  -0.04668   2.82753
   D31        0.78959   0.00081   0.02159  -0.06832  -0.04672   0.74287
   D32        1.81487  -0.00062   0.02016  -0.06489  -0.04473   1.77014
   D33       -0.29712   0.00023   0.02108  -0.06089  -0.03982  -0.33693
   D34       -2.38174   0.00043   0.02136  -0.06122  -0.03986  -2.42159
         Item               Value     Threshold  Converged?
 Maximum Force            0.002245     0.000450     NO 
 RMS     Force            0.000551     0.000300     NO 
 Maximum Displacement     0.291570     0.001800     NO 
 RMS     Displacement     0.061547     0.001200     NO 
 Predicted change in Energy=-1.195644D-04
 GradGradGradGradGradGradGradGradGradGradGradGradGradGradGradGradGradGrad

                          Input orientation:                          
 ---------------------------------------------------------------------
 Center     Atomic     Atomic              Coordinates (Angstroms)
 Number     Number      Type              X           Y           Z
 ---------------------------------------------------------------------
    1          6             0       -0.001360    0.114269    0.018962
    2          6             0        0.003622    0.055009    1.412123
    3          6             0        1.218938   -0.071913    2.107507
    4          6             0        2.428219   -0.129035    1.393796
    5          6             0        2.414020   -0.082279   -0.003437
    6          6             0        1.203740    0.046044   -0.692863
    7          1             0       -0.942059    0.216234   -0.515178
    8          1             0       -0.920778    0.096129    1.980348
    9          1             0        3.375178   -0.214001    1.916087
   10          1             0        3.349696   -0.135535   -0.553064
   11          1             0        1.198290    0.091039   -1.778421
   12          6             0        1.169693   -0.184159    3.592439
   13          6             0        2.435560    0.062969    4.406425
   14          1             0        3.097865   -0.807430    4.352568
   15          1             0        2.146711    0.253462    5.440369
   16          8             0        0.143828   -0.494678    4.186809
   17          9             0        3.138533    1.169858    3.926941
 ---------------------------------------------------------------------
                    Distance matrix (angstroms):
                    1          2          3          4          5
     1  C    0.000000
     2  C    1.394430   0.000000
     3  C    2.426069   1.405938   0.000000
     4  C    2.802180   2.431641   1.405349   0.000000
     5  C    2.423467   2.798692   2.425781   1.398087   0.000000
     6  C    1.401290   2.423082   2.802894   2.425726   1.398768
     7  H    1.086562   2.152857   3.410486   3.888722   3.407970
     8  H    2.166262   1.085857   2.150068   3.407421   3.884342
     9  H    3.886882   3.419610   2.169378   1.084776   2.150755
    10  H    3.408694   3.885161   3.409225   2.153933   1.086469
    11  H    2.161084   3.407066   3.889398   3.409416   2.158381
    12  C    3.772288   2.484089   1.489982   2.533961   3.806449
    13  C    5.019068   3.857490   2.604493   3.018751   4.412307
    14  H    5.406928   4.354809   3.018551   3.108534   4.468587
    15  H    5.833116   4.567163   3.474852   4.074347   5.460696
    16  O    4.214599   2.832084   2.378674   3.626715   4.783514
    17  F    5.123036   4.170715   2.921845   2.934024   4.188155
                    6          7          8          9         10
     6  C    0.000000
     7  H    2.159859   0.000000
     8  H    3.414988   2.498505   0.000000
     9  H    3.404319   4.973398   4.307615   0.000000
    10  H    2.158157   4.306314   4.970794   2.470529   0.000000
    11  H    1.086504   2.488483   4.314952   4.298986   2.486239
    12  C    4.291616   4.635982   2.654706   2.770417   4.684013
    13  C    5.245990   5.971095   4.141492   2.676075   5.046939
    14  H    5.456419   6.408107   4.753246   2.522995   4.957832
    15  H    6.208764   6.708981   4.626661   3.761411   6.125336
    16  O    5.022648   4.877830   2.520101   3.959366   5.733496
    17  F    5.133125   6.106804   4.628188   2.452469   4.671091
                   11         12         13         14         15
    11  H    0.000000
    12  C    5.377982   0.000000
    13  C    6.307452   1.525145   0.000000
    14  H    6.481101   2.164281   1.095055   0.000000
    15  H    7.282638   2.135632   1.090303   1.792623   0.000000
    16  O    6.085961   1.225600   2.368805   2.975168   2.478440
    17  F    6.122054   2.412797   1.396166   2.022989   2.028289
                   16         17
    16  O    0.000000
    17  F    3.436055   0.000000
 Stoichiometry    C8H7FO
 Framework group  C1[X(C8H7FO)]
 Deg. of freedom    45
 Full point group                 C1      NOp   1
 Largest Abelian subgroup         C1      NOp   1
 Largest concise Abelian subgroup C1      NOp   1
                         Standard orientation:                         
 ---------------------------------------------------------------------
 Center     Atomic     Atomic              Coordinates (Angstroms)
 Number     Number      Type              X           Y           Z
 ---------------------------------------------------------------------
    1          6             0        2.379626    0.916027    0.331437
    2          6             0        1.025068    1.241299    0.269766
    3          6             0        0.081288    0.263057   -0.089375
    4          6             0        0.507333   -1.045066   -0.376270
    5          6             0        1.868494   -1.360134   -0.325092
    6          6             0        2.805280   -0.385599    0.034446
    7          1             0        3.105973    1.673470    0.613072
    8          1             0        0.677460    2.246916    0.486535
    9          1             0       -0.209662   -1.814372   -0.642402
   10          1             0        2.196023   -2.370003   -0.555970
   11          1             0        3.861164   -0.637335    0.081643
   12          6             0       -1.348015    0.671031   -0.192806
   13          6             0       -2.435685   -0.398098   -0.194776
   14          1             0       -2.492071   -0.880910   -1.176029
   15          1             0       -3.386060    0.079088    0.045725
   16          8             0       -1.682236    1.845141   -0.301705
   17          9             0       -2.177253   -1.385898    0.757455
 ---------------------------------------------------------------------
 Rotational constants (GHZ):      2.4775429      0.9774302      0.7440668
 Standard basis: 6-311+G(d,p) (5D, 7F)
 There are   262 symmetry adapted basis functions of A   symmetry.
 Integral buffers will be    262144 words long.
 Raffenetti 1 integral format.
 Two-electron integral symmetry is turned on.
   262 basis functions,   416 primitive gaussians,   272 cartesian basis functions
    36 alpha electrons       36 beta electrons
       nuclear repulsion energy       486.1016928966 Hartrees.
 NAtoms=   17 NActive=   17 NUniq=   17 SFac= 1.00D+00 NAtFMM=   60 Big=F
 One-electron integrals computed using PRISM.
 NBasis=   262 RedAO= T  NBF=   262
 NBsUse=   262 1.00D-06 NBFU=   262
 Initial guess read from the read-write file:
 Initial guess orbital symmetries:
       Occupied  (A) (A) (A) (A) (A) (A) (A) (A) (A) (A) (A) (A)
                 (A) (A) (A) (A) (A) (A) (A) (A) (A) (A) (A) (A)
                 (A) (A) (A) (A) (A) (A) (A) (A) (A) (A) (A) (A)
       Virtual   (A) (A) (A) (A) (A) (A) (A) (A) (A) (A) (A) (A)
                 (A) (A) (A) (A) (A) (A) (A) (A) (A) (A) (A) (A)
                 (A) (A) (A) (A) (A) (A) (A) (A) (A) (A) (A) (A)
                 (A) (A) (A) (A) (A) (A) (A) (A) (A) (A) (A) (A)
                 (A) (A) (A) (A) (A) (A) (A) (A) (A) (A) (A) (A)
                 (A) (A) (A) (A) (A) (A) (A) (A) (A) (A) (A) (A)
                 (A) (A) (A) (A) (A) (A) (A) (A) (A) (A) (A) (A)
                 (A) (A) (A) (A) (A) (A) (A) (A) (A) (A) (A) (A)
                 (A) (A) (A) (A) (A) (A) (A) (A) (A) (A) (A) (A)
                 (A) (A) (A) (A) (A) (A) (A) (A) (A) (A) (A) (A)
                 (A) (A) (A) (A) (A) (A) (A) (A) (A) (A) (A) (A)
                 (A) (A) (A) (A) (A) (A) (A) (A) (A) (A) (A) (A)
                 (A) (A) (A) (A) (A) (A) (A) (A) (A) (A) (A) (A)
                 (A) (A) (A) (A) (A) (A) (A) (A) (A) (A) (A) (A)
                 (A) (A) (A) (A) (A) (A) (A) (A) (A) (A) (A) (A)
                 (A) (A) (A) (A) (A) (A) (A) (A) (A) (A) (A) (A)
                 (A) (A) (A) (A) (A) (A) (A) (A) (A) (A) (A) (A)
                 (A) (A) (A) (A) (A) (A) (A) (A) (A) (A) (A) (A)
                 (A) (A) (A) (A) (A) (A) (A) (A) (A) (A)
 Harris functional with IExCor=  205 diagonalized for initial guess.
 ExpMin= 4.38D-02 ExpMax= 1.14D+04 ExpMxC= 1.72D+03 IAcc=2 IRadAn=         4 AccDes= 0.00D+00
 HarFok:  IExCor= 205 AccDes= 0.00D+00 IRadAn=         4 IDoV=1
 ScaDFX=  1.000000  1.000000  1.000000  1.000000
 Requested convergence on RMS density matrix=1.00D-08 within 128 cycles.
 Requested convergence on MAX density matrix=1.00D-06.
 Requested convergence on             energy=1.00D-06.
 No special actions if energy rises.
 SCF Done:  E(RHF) =  -481.435910740     A.U. after   15 cycles
             Convg  =    0.9300D-08             -V/T =  2.0014
             S**2   =   0.0000
 ExpMin= 4.38D-02 ExpMax= 1.14D+04 ExpMxC= 1.72D+03 IAcc=3 IRadAn=         5 AccDes= 0.00D+00
 HarFok:  IExCor= 205 AccDes= 0.00D+00 IRadAn=         5 IDoV=1
 ScaDFX=  1.000000  1.000000  1.000000  1.000000
 Range of M.O.s used for correlation:    11   262
 NBasis=   262 NAE=    36 NBE=    36 NFC=    10 NFV=     0
 NROrb=    252 NOA=    26 NOB=    26 NVA=   226 NVB=   226

 **** Warning!!: The largest alpha MO coefficient is  0.21292535D+03

 Disk-based method using ON**2 memory for  7 occupieds at a time.
 Estimated scratch disk usage=   227616176 words.
 Actual    scratch disk usage=   227133360 words.
 JobTyp=1 Pass  1:  I=  11 to  17 NPSUse=  1 ParTrn=F ParDer=F DoDerP=T.
 JobTyp=1 Pass  2:  I=  18 to  24 NPSUse=  1 ParTrn=F ParDer=F DoDerP=T.
 JobTyp=1 Pass  3:  I=  25 to  30 NPSUse=  1 ParTrn=F ParDer=F DoDerP=T.
 JobTyp=1 Pass  4:  I=  31 to  36 NPSUse=  1 ParTrn=F ParDer=F DoDerP=T.
 Spin components of T(2) and E(2):
     alpha-alpha T2 =       0.6792228505D-01 E2=     -0.1997365020D+00
     alpha-beta  T2 =       0.3570077419D+00 E2=     -0.1102634741D+01
     beta-beta   T2 =       0.6792228505D-01 E2=     -0.1997365020D+00
 ANorm=    0.1221823355D+01
 E2 =    -0.1502107745D+01 EUMP2 =    -0.48293801848510D+03
          Differentiating once with respect to electric field.
                with respect to dipole field.
          Differentiating once with respect to nuclear coordinates.
          There are   1 degrees of freedom in the 1st order CPHF.
 Petite list used in FoFDir.
 MinBra= 0 MaxBra= 2 Meth= 1.
 IRaf=       0 NMat=   1 IRICut=       1 DoRegI=T DoRafI=F ISym2E= 1 JSym2E=1.
     1 vectors were produced by pass  0.
 AX will form   1 AO Fock derivatives at one time.
     1 vectors were produced by pass  1.
     1 vectors were produced by pass  2.
     1 vectors were produced by pass  3.
     1 vectors were produced by pass  4.
     1 vectors were produced by pass  5.
     1 vectors were produced by pass  6.
     1 vectors were produced by pass  7.
     1 vectors were produced by pass  8.
     1 vectors were produced by pass  9.
     1 vectors were produced by pass 10.
     1 vectors were produced by pass 11.
     1 vectors were produced by pass 12.
     1 vectors were produced by pass 13.
     1 vectors were produced by pass 14.
     1 vectors were produced by pass 15.
     1 vectors were produced by pass 16.
     1 vectors were produced by pass 17.
 Inv2:  IOpt= 1 Iter= 1 AM= 6.17D-16 Conv= 1.00D-12.
 Inverted reduced A of dimension   18 with in-core refinement.
 End of Minotr Frequency-dependent properties file   721 does not exist.
 ***** Axes restored to original set *****
 -------------------------------------------------------------------
 Center     Atomic                   Forces (Hartrees/Bohr)
 Number     Number              X              Y              Z
 -------------------------------------------------------------------
    1          6          -0.000605025   -0.000066804   -0.000669353
    2          6           0.000206513   -0.000125967    0.001260907
    3          6           0.000128425   -0.000427596   -0.000858447
    4          6           0.000191434    0.000444620    0.000392567
    5          6           0.000686149   -0.000294185   -0.000179068
    6          6          -0.000158459    0.000267870   -0.000283711
    7          1          -0.000062625    0.000122177    0.000014614
    8          1          -0.000377316   -0.000094005   -0.000010882
    9          1           0.000216575   -0.000135542    0.000385979
   10          1           0.000064791    0.000015294   -0.000035376
   11          1           0.000001070   -0.000045534   -0.000157637
   12          6          -0.003141291    0.000265771    0.001923476
   13          6           0.002373230    0.002977620   -0.001664183
   14          1          -0.000169452   -0.000415517    0.000119025
   15          1          -0.000102408   -0.000153144    0.000257892
   16          8           0.002151269    0.000142228   -0.001425955
   17          9          -0.001402880   -0.002477285    0.000930153
 -------------------------------------------------------------------
 Cartesian Forces:  Max     0.003141291 RMS     0.001008293

 GradGradGradGradGradGradGradGradGradGradGradGradGradGradGradGradGradGrad
 Berny optimization.
 Internal  Forces:  Max     0.002989807 RMS     0.000527193
 Search for a local minimum.
 Step number   6 out of a maximum of  88
 All quantities printed in internal units (Hartrees-Bohrs-Radians)
 Update second derivatives using D2CorX and points  4  5  6
 Trust test= 6.45D-01 RLast= 2.57D-01 DXMaxT set to 3.00D-01
     Eigenvalues ---    0.00125   0.00881   0.01722   0.02118   0.02230
     Eigenvalues ---    0.02246   0.02255   0.02259   0.02265   0.02270
     Eigenvalues ---    0.02274   0.02947   0.07522   0.07584   0.15990
     Eigenvalues ---    0.15999   0.16000   0.16005   0.16030   0.16052
     Eigenvalues ---    0.16314   0.21976   0.22001   0.23112   0.23614
     Eigenvalues ---    0.24429   0.25076   0.27051   0.29181   0.33725
     Eigenvalues ---    0.33857   0.35187   0.35606   0.35664   0.35697
     Eigenvalues ---    0.35776   0.38443   0.43163   0.43820   0.46079
     Eigenvalues ---    0.47263   0.47861   0.48027   0.55691   1.00885
     Eigenvalues --- 1000.000001000.000001000.000001000.000001000.00000
     Eigenvalues --- 1000.000001000.000001000.000001000.000001000.00000
     Eigenvalues --- 1000.000001000.000001000.000001000.000001000.00000
     Eigenvalues --- 1000.000001000.000001000.000001000.000001000.00000
     Eigenvalues --- 1000.000001000.000001000.000001000.000001000.00000
     Eigenvalues --- 1000.000001000.000001000.000001000.000001000.00000
     Eigenvalues --- 1000.000001000.000001000.00000
 RFO step:  Lambda=-6.04525410D-05.
 Quartic linear search produced a step of -0.22154.
 Iteration  1 RMS(Cart)=  0.01113975 RMS(Int)=  0.00012074
 Iteration  2 RMS(Cart)=  0.00012339 RMS(Int)=  0.00000880
 Iteration  3 RMS(Cart)=  0.00000001 RMS(Int)=  0.00000880
 Variable       Old X    -DE/DX   Delta X   Delta X   Delta X     New X
                                 (Linear)    (Quad)   (Total)
    R1        2.63509   0.00084   0.00025   0.00066   0.00091   2.63600
    R2        2.64806   0.00066   0.00008   0.00052   0.00060   2.64865
    R3        2.05331   0.00006   0.00005  -0.00007  -0.00002   2.05328
    R4        2.65684  -0.00006   0.00019  -0.00076  -0.00057   2.65627
    R5        2.05197   0.00031  -0.00009   0.00075   0.00066   2.05263
    R6        2.65572   0.00013   0.00016  -0.00027  -0.00011   2.65562
    R7        2.81566   0.00012   0.00080   0.00075   0.00156   2.81722
    R8        2.64200   0.00047   0.00024   0.00007   0.00031   2.64231
    R9        2.04993   0.00039  -0.00003   0.00051   0.00048   2.05041
   R10        2.64329   0.00085   0.00009   0.00086   0.00096   2.64425
   R11        2.05313   0.00007   0.00003  -0.00002   0.00001   2.05314
   R12        2.05319   0.00016   0.00004   0.00018   0.00022   2.05342
   R13        2.88211   0.00038   0.00077   0.00150   0.00227   2.88437
   R14        2.31605  -0.00253  -0.00019  -0.00196  -0.00214   2.31391
   R15        2.06935   0.00022   0.00001   0.00057   0.00058   2.06993
   R16        2.06037   0.00024  -0.00002   0.00088   0.00086   2.06124
   R17        2.63837  -0.00299  -0.00068  -0.00399  -0.00467   2.63370
    A1        2.09714  -0.00016   0.00003  -0.00053  -0.00050   2.09664
    A2        2.09234   0.00003   0.00004  -0.00002   0.00002   2.09236
    A3        2.09370   0.00012  -0.00007   0.00054   0.00048   2.09418
    A4        2.09564  -0.00024   0.00009  -0.00061  -0.00052   2.09512
    A5        2.11551  -0.00008  -0.00005  -0.00078  -0.00083   2.11467
    A6        2.07200   0.00032  -0.00003   0.00138   0.00135   2.07335
    A7        2.09013   0.00059  -0.00014   0.00146   0.00132   2.09145
    A8        2.06140  -0.00003   0.00003  -0.00095  -0.00093   2.06047
    A9        2.13118  -0.00056   0.00013  -0.00047  -0.00034   2.13084
   A10        2.09145  -0.00012   0.00002  -0.00048  -0.00045   2.09100
   A11        2.10578  -0.00018   0.00008  -0.00089  -0.00081   2.10497
   A12        2.08595   0.00030  -0.00010   0.00134   0.00124   2.08719
   A13        2.09952  -0.00020   0.00012  -0.00065  -0.00053   2.09899
   A14        2.08885   0.00010  -0.00001   0.00027   0.00025   2.08910
   A15        2.09476   0.00010  -0.00010   0.00035   0.00025   2.09501
   A16        2.09232   0.00012  -0.00010   0.00072   0.00062   2.09293
   A17        2.09579  -0.00005   0.00008  -0.00041  -0.00033   2.09546
   A18        2.09508  -0.00007   0.00002  -0.00031  -0.00029   2.09478
   A19        2.08548  -0.00097  -0.00083  -0.00029  -0.00116   2.08432
   A20        2.12948   0.00027   0.00001  -0.00009  -0.00012   2.12936
   A21        2.06799   0.00069   0.00079   0.00005   0.00079   2.06878
   A22        1.92512  -0.00043   0.00027  -0.00421  -0.00394   1.92117
   A23        1.89077  -0.00004   0.00033  -0.00117  -0.00085   1.88993
   A24        1.94236   0.00021  -0.00111   0.00507   0.00396   1.94633
   A25        1.92383  -0.00005   0.00059  -0.00340  -0.00283   1.92100
   A26        1.88467   0.00015  -0.00043   0.00303   0.00261   1.88728
   A27        1.89711   0.00017   0.00036   0.00068   0.00104   1.89815
    D1        0.00130   0.00003   0.00008   0.00098   0.00106   0.00236
    D2       -3.13057   0.00002  -0.00082   0.00210   0.00128  -3.12929
    D3       -3.13747   0.00007  -0.00059   0.00319   0.00260  -3.13488
    D4        0.01384   0.00006  -0.00150   0.00432   0.00282   0.01666
    D5        0.00039   0.00003  -0.00035   0.00192   0.00158   0.00197
    D6        3.14021  -0.00003   0.00027  -0.00139  -0.00111   3.13909
    D7        3.13916   0.00000   0.00033  -0.00029   0.00004   3.13920
    D8       -0.00421  -0.00007   0.00095  -0.00361  -0.00265  -0.00686
    D9        0.00799  -0.00004  -0.00067  -0.00036  -0.00104   0.00695
   D10       -3.10107  -0.00011  -0.00135  -0.00153  -0.00288  -3.10395
   D11        3.14010  -0.00003   0.00021  -0.00147  -0.00126   3.13883
   D12        0.03104  -0.00010  -0.00047  -0.00264  -0.00311   0.02793
   D13       -0.01896  -0.00003   0.00152  -0.00314  -0.00162  -0.02057
   D14        3.12775   0.00004  -0.00039   0.00293   0.00254   3.13029
   D15        3.08875   0.00006   0.00223  -0.00193   0.00029   3.08905
   D16       -0.04772   0.00012   0.00031   0.00414   0.00445  -0.04327
   D17       -2.84780  -0.00032  -0.02603   0.01495  -0.01108  -2.85888
   D18        0.31750   0.00009  -0.02447   0.03135   0.00689   0.32439
   D19        0.32714  -0.00042  -0.02672   0.01372  -0.01300   0.31414
   D20       -2.79074  -0.00001  -0.02515   0.03012   0.00497  -2.78578
   D21        0.02075   0.00009  -0.00179   0.00604   0.00425   0.02500
   D22       -3.13211   0.00002  -0.00125   0.00284   0.00159  -3.13053
   D23       -3.12590   0.00002   0.00010   0.00003   0.00013  -3.12577
   D24        0.00442  -0.00005   0.00064  -0.00317  -0.00253   0.00189
   D25       -0.01147  -0.00010   0.00121  -0.00545  -0.00425  -0.01572
   D26        3.13190  -0.00003   0.00058  -0.00214  -0.00156   3.13034
   D27        3.14143  -0.00003   0.00066  -0.00224  -0.00158   3.13985
   D28        0.00162   0.00003   0.00004   0.00107   0.00111   0.00273
   D29       -1.34859  -0.00004   0.01143  -0.03125  -0.01982  -1.36840
   D30        2.82753   0.00030   0.01034  -0.02380  -0.01346   2.81407
   D31        0.74287  -0.00001   0.01035  -0.02693  -0.01658   0.72628
   D32        1.77014  -0.00044   0.00991  -0.04708  -0.03717   1.73297
   D33       -0.33693  -0.00010   0.00882  -0.03963  -0.03081  -0.36774
   D34       -2.42159  -0.00041   0.00883  -0.04276  -0.03394  -2.45553
         Item               Value     Threshold  Converged?
 Maximum Force            0.002990     0.000450     NO 
 RMS     Force            0.000527     0.000300     NO 
 Maximum Displacement     0.042299     0.001800     NO 
 RMS     Displacement     0.011132     0.001200     NO 
 Predicted change in Energy=-3.689094D-05
 GradGradGradGradGradGradGradGradGradGradGradGradGradGradGradGradGradGrad

                          Input orientation:                          
 ---------------------------------------------------------------------
 Center     Atomic     Atomic              Coordinates (Angstroms)
 Number     Number      Type              X           Y           Z
 ---------------------------------------------------------------------
    1          6             0       -0.002722    0.110961    0.018123
    2          6             0        0.001776    0.051729    1.411768
    3          6             0        1.217446   -0.068774    2.107068
    4          6             0        2.427846   -0.120905    1.394987
    5          6             0        2.414466   -0.077481   -0.002526
    6          6             0        1.203653    0.047706   -0.692620
    7          1             0       -0.943421    0.210413   -0.516467
    8          1             0       -0.923932    0.087874    1.978868
    9          1             0        3.374162   -0.203303    1.919378
   10          1             0        3.350609   -0.128320   -0.551600
   11          1             0        1.198691    0.091605   -1.778344
   12          6             0        1.167513   -0.177523    3.593064
   13          6             0        2.437126    0.062648    4.405547
   14          1             0        3.081244   -0.822475    4.366999
   15          1             0        2.149179    0.271312    5.436712
   16          8             0        0.145141   -0.497026    4.186353
   17          9             0        3.160917    1.147542    3.914102
 ---------------------------------------------------------------------
                    Distance matrix (angstroms):
                    1          2          3          4          5
     1  C    0.000000
     2  C    1.394910   0.000000
     3  C    2.425861   1.405637   0.000000
     4  C    2.803065   2.432262   1.405291   0.000000
     5  C    2.424610   2.799643   2.425556   1.398252   0.000000
     6  C    1.401605   2.423422   2.802144   2.425939   1.399275
     7  H    1.086551   2.153292   3.410312   3.889584   3.409168
     8  H    2.166490   1.086206   2.150924   3.408653   3.885636
     9  H    3.888043   3.419897   2.169044   1.085030   2.151874
    10  H    3.409790   3.886119   3.409172   2.154240   1.086476
    11  H    2.161264   3.407493   3.888766   3.409693   2.158756
    12  C    3.772648   2.483858   1.490806   2.534400   3.806990
    13  C    5.020426   3.859243   2.605359   3.016164   4.410358
    14  H    5.412473   4.356690   3.024747   3.122817   4.482450
    15  H    5.832452   4.567246   3.474236   4.070262   5.456863
    16  O    4.214932   2.831962   2.378374   3.625456   4.782527
    17  F    5.124622   4.176440   2.919225   2.914153   4.171073
                    6          7          8          9         10
     6  C    0.000000
     7  H    2.160424   0.000000
     8  H    3.415418   2.498418   0.000000
     9  H    3.405385   4.974538   4.308356   0.000000
    10  H    2.158771   4.307514   4.972093   2.472228   0.000000
    11  H    1.086622   2.488994   4.315343   4.300324   2.486769
    12  C    4.291750   4.636246   2.655222   2.769691   4.684717
    13  C    5.245282   5.972952   4.145614   2.670169   5.044227
    14  H    5.466471   6.411944   4.751141   2.541658   4.974639
    15  H    6.205863   6.708817   4.629724   3.754661   6.120705
    16  O    5.022107   4.878725   2.521511   3.956264   5.732292
    17  F    5.124686   6.111770   4.642630   2.418508   4.648258
                   11         12         13         14         15
    11  H    0.000000
    12  C    5.378236   0.000000
    13  C    6.306747   1.526345   0.000000
    14  H    6.491901   2.162708   1.095361   0.000000
    15  H    7.279612   2.136390   1.090760   1.791481   0.000000
    16  O    6.085562   1.224466   2.369488   2.959603   2.483930
    17  F    6.113041   2.415061   1.393695   2.022976   2.027247
                   16         17
    16  O    0.000000
    17  F    3.445813   0.000000
 Stoichiometry    C8H7FO
 Framework group  C1[X(C8H7FO)]
 Deg. of freedom    45
 Full point group                 C1      NOp   1
 Largest Abelian subgroup         C1      NOp   1
 Largest concise Abelian subgroup C1      NOp   1
                         Standard orientation:                         
 ---------------------------------------------------------------------
 Center     Atomic     Atomic              Coordinates (Angstroms)
 Number     Number      Type              X           Y           Z
 ---------------------------------------------------------------------
    1          6             0        2.382699    0.914723    0.324880
    2          6             0        1.028358    1.243538    0.266431
    3          6             0        0.081332    0.265813   -0.084300
    4          6             0        0.501785   -1.044866   -0.367468
    5          6             0        1.862599   -1.363148   -0.322836
    6          6             0        2.803252   -0.389730    0.031565
    7          1             0        3.111899    1.670936    0.602372
    8          1             0        0.685067    2.251833    0.479349
    9          1             0       -0.219514   -1.811978   -0.629300
   10          1             0        2.186629   -2.374504   -0.552167
   11          1             0        3.858785   -0.644084    0.075175
   12          6             0       -1.348337    0.677174   -0.180894
   13          6             0       -2.437436   -0.392192   -0.187903
   14          1             0       -2.507254   -0.851238   -1.179981
   15          1             0       -3.384506    0.082192    0.072432
   16          8             0       -1.679576    1.850103   -0.298529
   17          9             0       -2.171113   -1.399094    0.738167
 ---------------------------------------------------------------------
 Rotational constants (GHZ):      2.4734805      0.9803686      0.7435164
 Standard basis: 6-311+G(d,p) (5D, 7F)
 There are   262 symmetry adapted basis functions of A   symmetry.
 Integral buffers will be    262144 words long.
 Raffenetti 1 integral format.
 Two-electron integral symmetry is turned on.
   262 basis functions,   416 primitive gaussians,   272 cartesian basis functions
    36 alpha electrons       36 beta electrons
       nuclear repulsion energy       486.1981929019 Hartrees.
 NAtoms=   17 NActive=   17 NUniq=   17 SFac= 1.00D+00 NAtFMM=   60 Big=F
 One-electron integrals computed using PRISM.
 NBasis=   262 RedAO= T  NBF=   262
 NBsUse=   262 1.00D-06 NBFU=   262
 Initial guess read from the read-write file:
 Initial guess orbital symmetries:
       Occupied  (A) (A) (A) (A) (A) (A) (A) (A) (A) (A) (A) (A)
                 (A) (A) (A) (A) (A) (A) (A) (A) (A) (A) (A) (A)
                 (A) (A) (A) (A) (A) (A) (A) (A) (A) (A) (A) (A)
       Virtual   (A) (A) (A) (A) (A) (A) (A) (A) (A) (A) (A) (A)
                 (A) (A) (A) (A) (A) (A) (A) (A) (A) (A) (A) (A)
                 (A) (A) (A) (A) (A) (A) (A) (A) (A) (A) (A) (A)
                 (A) (A) (A) (A) (A) (A) (A) (A) (A) (A) (A) (A)
                 (A) (A) (A) (A) (A) (A) (A) (A) (A) (A) (A) (A)
                 (A) (A) (A) (A) (A) (A) (A) (A) (A) (A) (A) (A)
                 (A) (A) (A) (A) (A) (A) (A) (A) (A) (A) (A) (A)
                 (A) (A) (A) (A) (A) (A) (A) (A) (A) (A) (A) (A)
                 (A) (A) (A) (A) (A) (A) (A) (A) (A) (A) (A) (A)
                 (A) (A) (A) (A) (A) (A) (A) (A) (A) (A) (A) (A)
                 (A) (A) (A) (A) (A) (A) (A) (A) (A) (A) (A) (A)
                 (A) (A) (A) (A) (A) (A) (A) (A) (A) (A) (A) (A)
                 (A) (A) (A) (A) (A) (A) (A) (A) (A) (A) (A) (A)
                 (A) (A) (A) (A) (A) (A) (A) (A) (A) (A) (A) (A)
                 (A) (A) (A) (A) (A) (A) (A) (A) (A) (A) (A) (A)
                 (A) (A) (A) (A) (A) (A) (A) (A) (A) (A) (A) (A)
                 (A) (A) (A) (A) (A) (A) (A) (A) (A) (A) (A) (A)
                 (A) (A) (A) (A) (A) (A) (A) (A) (A) (A) (A) (A)
                 (A) (A) (A) (A) (A) (A) (A) (A) (A) (A)
 Harris functional with IExCor=  205 diagonalized for initial guess.
 ExpMin= 4.38D-02 ExpMax= 1.14D+04 ExpMxC= 1.72D+03 IAcc=2 IRadAn=         4 AccDes= 0.00D+00
 HarFok:  IExCor= 205 AccDes= 0.00D+00 IRadAn=         4 IDoV=1
 ScaDFX=  1.000000  1.000000  1.000000  1.000000
 Requested convergence on RMS density matrix=1.00D-08 within 128 cycles.
 Requested convergence on MAX density matrix=1.00D-06.
 Requested convergence on             energy=1.00D-06.
 No special actions if energy rises.
 SCF Done:  E(RHF) =  -481.436082263     A.U. after   13 cycles
             Convg  =    0.7260D-08             -V/T =  2.0014
             S**2   =   0.0000
 ExpMin= 4.38D-02 ExpMax= 1.14D+04 ExpMxC= 1.72D+03 IAcc=3 IRadAn=         5 AccDes= 0.00D+00
 HarFok:  IExCor= 205 AccDes= 0.00D+00 IRadAn=         5 IDoV=1
 ScaDFX=  1.000000  1.000000  1.000000  1.000000
 Range of M.O.s used for correlation:    11   262
 NBasis=   262 NAE=    36 NBE=    36 NFC=    10 NFV=     0
 NROrb=    252 NOA=    26 NOB=    26 NVA=   226 NVB=   226

 **** Warning!!: The largest alpha MO coefficient is  0.21107962D+03

 Disk-based method using ON**2 memory for  7 occupieds at a time.
 Estimated scratch disk usage=   227798560 words.
 Actual    scratch disk usage=   227342880 words.
 JobTyp=1 Pass  1:  I=  11 to  17 NPSUse=  1 ParTrn=F ParDer=F DoDerP=T.
 JobTyp=1 Pass  2:  I=  18 to  24 NPSUse=  1 ParTrn=F ParDer=F DoDerP=T.
 JobTyp=1 Pass  3:  I=  25 to  30 NPSUse=  1 ParTrn=F ParDer=F DoDerP=T.
 JobTyp=1 Pass  4:  I=  31 to  36 NPSUse=  1 ParTrn=F ParDer=F DoDerP=T.
 Spin components of T(2) and E(2):
     alpha-alpha T2 =       0.6791132028D-01 E2=     -0.1997286042D+00
     alpha-beta  T2 =       0.3569151582D+00 E2=     -0.1102523424D+01
     beta-beta   T2 =       0.6791132028D-01 E2=     -0.1997286042D+00
 ANorm=    0.1221776493D+01
 E2 =    -0.1501980633D+01 EUMP2 =    -0.48293806289589D+03
          Differentiating once with respect to electric field.
                with respect to dipole field.
          Differentiating once with respect to nuclear coordinates.
          There are   1 degrees of freedom in the 1st order CPHF.
 Petite list used in FoFDir.
 MinBra= 0 MaxBra= 2 Meth= 1.
 IRaf=       0 NMat=   1 IRICut=       1 DoRegI=T DoRafI=F ISym2E= 1 JSym2E=1.
     1 vectors were produced by pass  0.
 AX will form   1 AO Fock derivatives at one time.
     1 vectors were produced by pass  1.
     1 vectors were produced by pass  2.
     1 vectors were produced by pass  3.
     1 vectors were produced by pass  4.
     1 vectors were produced by pass  5.
     1 vectors were produced by pass  6.
     1 vectors were produced by pass  7.
     1 vectors were produced by pass  8.
     1 vectors were produced by pass  9.
     1 vectors were produced by pass 10.
     1 vectors were produced by pass 11.
     1 vectors were produced by pass 12.
     1 vectors were produced by pass 13.
     1 vectors were produced by pass 14.
     1 vectors were produced by pass 15.
     1 vectors were produced by pass 16.
     1 vectors were produced by pass 17.
 Inv2:  IOpt= 1 Iter= 1 AM= 8.01D-16 Conv= 1.00D-12.
 Inverted reduced A of dimension   18 with in-core refinement.
 End of Minotr Frequency-dependent properties file   721 does not exist.
 ***** Axes restored to original set *****
 -------------------------------------------------------------------
 Center     Atomic                   Forces (Hartrees/Bohr)
 Number     Number              X              Y              Z
 -------------------------------------------------------------------
    1          6          -0.000247764   -0.000145957   -0.000373413
    2          6          -0.000074579    0.000102768    0.000679379
    3          6          -0.000020405   -0.000008217   -0.000200950
    4          6           0.000349831    0.000214162    0.000216353
    5          6           0.000228533   -0.000231671   -0.000126224
    6          6          -0.000077111    0.000215961   -0.000195938
    7          1          -0.000044283    0.000050996   -0.000025850
    8          1          -0.000105080   -0.000057363   -0.000036971
    9          1           0.000000214   -0.000080082    0.000049521
   10          1           0.000039667    0.000028180   -0.000047333
   11          1           0.000006420   -0.000024764   -0.000090367
   12          6          -0.001041990   -0.001016049    0.000664493
   13          6           0.000919527    0.002189688   -0.000838608
   14          1          -0.000192873   -0.000247291   -0.000055931
   15          1          -0.000068164   -0.000124340    0.000086930
   16          8           0.001081517    0.000507511   -0.000486837
   17          9          -0.000753461   -0.001373532    0.000781747
 -------------------------------------------------------------------
 Cartesian Forces:  Max     0.002189688 RMS     0.000541852

 GradGradGradGradGradGradGradGradGradGradGradGradGradGradGradGradGradGrad
 Berny optimization.
 Internal  Forces:  Max     0.001736064 RMS     0.000287032
 Search for a local minimum.
 Step number   7 out of a maximum of  88
 All quantities printed in internal units (Hartrees-Bohrs-Radians)
 Update second derivatives using D2CorX and points  4  5  6  7
 Trust test= 1.20D+00 RLast= 7.02D-02 DXMaxT set to 3.00D-01
     Eigenvalues ---    0.00125   0.00880   0.01703   0.02130   0.02191
     Eigenvalues ---    0.02233   0.02255   0.02258   0.02266   0.02270
     Eigenvalues ---    0.02275   0.03428   0.07201   0.07598   0.15739
     Eigenvalues ---    0.15998   0.15999   0.16002   0.16023   0.16045
     Eigenvalues ---    0.16241   0.21902   0.22000   0.22608   0.23584
     Eigenvalues ---    0.24280   0.25084   0.27156   0.29096   0.33611
     Eigenvalues ---    0.33850   0.35233   0.35625   0.35665   0.35697
     Eigenvalues ---    0.35759   0.39537   0.43121   0.43605   0.45114
     Eigenvalues ---    0.47236   0.47855   0.48032   0.49716   0.94090
     Eigenvalues --- 1000.000001000.000001000.000001000.000001000.00000
     Eigenvalues --- 1000.000001000.000001000.000001000.000001000.00000
     Eigenvalues --- 1000.000001000.000001000.000001000.000001000.00000
     Eigenvalues --- 1000.000001000.000001000.000001000.000001000.00000
     Eigenvalues --- 1000.000001000.000001000.000001000.000001000.00000
     Eigenvalues --- 1000.000001000.000001000.000001000.000001000.00000
     Eigenvalues --- 1000.000001000.000001000.00000
 RFO step:  Lambda=-1.68230971D-05.
 Quartic linear search produced a step of  0.23278.
 Iteration  1 RMS(Cart)=  0.00353865 RMS(Int)=  0.00001352
 Iteration  2 RMS(Cart)=  0.00001533 RMS(Int)=  0.00000321
 Iteration  3 RMS(Cart)=  0.00000000 RMS(Int)=  0.00000321
 Variable       Old X    -DE/DX   Delta X   Delta X   Delta X     New X
                                 (Linear)    (Quad)   (Total)
    R1        2.63600   0.00051   0.00021   0.00084   0.00105   2.63705
    R2        2.64865   0.00028   0.00014   0.00035   0.00049   2.64914
    R3        2.05328   0.00006  -0.00001   0.00009   0.00009   2.05337
    R4        2.65627   0.00011  -0.00013   0.00004  -0.00009   2.65618
    R5        2.05263   0.00007   0.00015   0.00011   0.00026   2.05289
    R6        2.65562   0.00029  -0.00003   0.00033   0.00031   2.65592
    R7        2.81722   0.00016   0.00036   0.00055   0.00091   2.81812
    R8        2.64231   0.00035   0.00007   0.00048   0.00055   2.64287
    R9        2.05041   0.00003   0.00011   0.00007   0.00018   2.05059
   R10        2.64425   0.00039   0.00022   0.00058   0.00081   2.64505
   R11        2.05314   0.00006   0.00000   0.00009   0.00010   2.05324
   R12        2.05342   0.00009   0.00005   0.00018   0.00023   2.05365
   R13        2.88437  -0.00002   0.00053   0.00013   0.00066   2.88503
   R14        2.31391  -0.00127  -0.00050  -0.00123  -0.00173   2.31218
   R15        2.06993   0.00009   0.00014   0.00037   0.00050   2.07044
   R16        2.06124   0.00008   0.00020   0.00027   0.00047   2.06171
   R17        2.63370  -0.00174  -0.00109  -0.00367  -0.00475   2.62895
    A1        2.09664  -0.00004  -0.00012  -0.00017  -0.00029   2.09635
    A2        2.09236   0.00002   0.00000   0.00011   0.00011   2.09248
    A3        2.09418   0.00002   0.00011   0.00005   0.00016   2.09434
    A4        2.09512  -0.00006  -0.00012  -0.00026  -0.00038   2.09474
    A5        2.11467  -0.00006  -0.00019  -0.00040  -0.00059   2.11408
    A6        2.07335   0.00011   0.00031   0.00065   0.00096   2.07430
    A7        2.09145   0.00017   0.00031   0.00061   0.00092   2.09237
    A8        2.06047  -0.00025  -0.00022  -0.00072  -0.00094   2.05954
    A9        2.13084   0.00009  -0.00008   0.00014   0.00006   2.13090
   A10        2.09100  -0.00009  -0.00011  -0.00039  -0.00049   2.09050
   A11        2.10497   0.00000  -0.00019  -0.00017  -0.00036   2.10460
   A12        2.08719   0.00009   0.00029   0.00054   0.00082   2.08801
   A13        2.09899   0.00000  -0.00012  -0.00003  -0.00016   2.09884
   A14        2.08910   0.00003   0.00006   0.00018   0.00023   2.08933
   A15        2.09501  -0.00002   0.00006  -0.00017  -0.00011   2.09490
   A16        2.09293   0.00003   0.00014   0.00020   0.00034   2.09327
   A17        2.09546   0.00000  -0.00008  -0.00004  -0.00012   2.09534
   A18        2.09478  -0.00002  -0.00007  -0.00017  -0.00024   2.09455
   A19        2.08432   0.00018  -0.00027   0.00050   0.00022   2.08454
   A20        2.12936   0.00007  -0.00003   0.00045   0.00041   2.12977
   A21        2.06878  -0.00024   0.00018  -0.00079  -0.00062   2.06816
   A22        1.92117  -0.00052  -0.00092  -0.00322  -0.00414   1.91703
   A23        1.88993  -0.00012  -0.00020  -0.00088  -0.00108   1.88884
   A24        1.94633   0.00059   0.00092   0.00281   0.00374   1.95006
   A25        1.92100   0.00006  -0.00066  -0.00121  -0.00188   1.91912
   A26        1.88728   0.00005   0.00061   0.00111   0.00172   1.88899
   A27        1.89815  -0.00006   0.00024   0.00140   0.00164   1.89979
    D1        0.00236  -0.00002   0.00025  -0.00130  -0.00106   0.00130
    D2       -3.12929   0.00001   0.00030   0.00042   0.00072  -3.12858
    D3       -3.13488   0.00002   0.00060   0.00071   0.00131  -3.13356
    D4        0.01666   0.00005   0.00066   0.00243   0.00309   0.01974
    D5        0.00197   0.00005   0.00037   0.00250   0.00287   0.00484
    D6        3.13909   0.00000  -0.00026   0.00009  -0.00017   3.13893
    D7        3.13920   0.00001   0.00001   0.00049   0.00050   3.13970
    D8       -0.00686  -0.00004  -0.00062  -0.00192  -0.00254  -0.00940
    D9        0.00695   0.00001  -0.00024   0.00067   0.00042   0.00737
   D10       -3.10395  -0.00001  -0.00067  -0.00052  -0.00119  -3.10514
   D11        3.13883  -0.00002  -0.00029  -0.00102  -0.00131   3.13752
   D12        0.02793  -0.00004  -0.00072  -0.00220  -0.00293   0.02501
   D13       -0.02057  -0.00002  -0.00038  -0.00122  -0.00160  -0.02217
   D14        3.13029   0.00003   0.00059   0.00139   0.00198   3.13228
   D15        3.08905  -0.00001   0.00007   0.00000   0.00007   3.08911
   D16       -0.04327   0.00005   0.00104   0.00261   0.00365  -0.03962
   D17       -2.85888   0.00005  -0.00258   0.00618   0.00360  -2.85528
   D18        0.32439  -0.00006   0.00160   0.00159   0.00319   0.32757
   D19        0.31414   0.00004  -0.00303   0.00496   0.00193   0.31608
   D20       -2.78578  -0.00008   0.00116   0.00037   0.00152  -2.78426
   D21        0.02500   0.00005   0.00099   0.00242   0.00341   0.02841
   D22       -3.13053   0.00001   0.00037   0.00032   0.00069  -3.12984
   D23       -3.12577  -0.00001   0.00003  -0.00017  -0.00014  -3.12591
   D24        0.00189  -0.00005  -0.00059  -0.00228  -0.00287  -0.00098
   D25       -0.01572  -0.00007  -0.00099  -0.00307  -0.00406  -0.01978
   D26        3.13034  -0.00002  -0.00036  -0.00066  -0.00103   3.12931
   D27        3.13985  -0.00002  -0.00037  -0.00096  -0.00133   3.13852
   D28        0.00273   0.00003   0.00026   0.00145   0.00170   0.00443
   D29       -1.36840  -0.00019  -0.00461  -0.00612  -0.01072  -1.37912
   D30        2.81407   0.00012  -0.00313  -0.00217  -0.00531   2.80876
   D31        0.72628  -0.00009  -0.00386  -0.00504  -0.00890   0.71738
   D32        1.73297  -0.00007  -0.00865  -0.00165  -0.01030   1.72267
   D33       -0.36774   0.00024  -0.00717   0.00229  -0.00489  -0.37263
   D34       -2.45553   0.00003  -0.00790  -0.00058  -0.00848  -2.46401
         Item               Value     Threshold  Converged?
 Maximum Force            0.001736     0.000450     NO 
 RMS     Force            0.000287     0.000300     YES
 Maximum Displacement     0.014760     0.001800     NO 
 RMS     Displacement     0.003540     0.001200     NO 
 Predicted change in Energy=-1.016341D-05
 GradGradGradGradGradGradGradGradGradGradGradGradGradGradGradGradGradGrad

                          Input orientation:                          
 ---------------------------------------------------------------------
 Center     Atomic     Atomic              Coordinates (Angstroms)
 Number     Number      Type              X           Y           Z
 ---------------------------------------------------------------------
    1          6             0       -0.003312    0.111038    0.018104
    2          6             0        0.001896    0.050558    1.412247
    3          6             0        1.218172   -0.070178    2.106346
    4          6             0        2.428788   -0.120862    1.394209
    5          6             0        2.414682   -0.077640   -0.003596
    6          6             0        1.203253    0.050011   -0.693022
    7          1             0       -0.944184    0.211907   -0.516010
    8          1             0       -0.924097    0.084327    1.979291
    9          1             0        3.374878   -0.205288    1.918888
   10          1             0        3.350499   -0.127957   -0.553375
   11          1             0        1.197913    0.094697   -1.778832
   12          6             0        1.168259   -0.178688    3.592842
   13          6             0        2.437026    0.065851    4.405998
   14          1             0        3.076141   -0.823490    4.374314
   15          1             0        2.146478    0.279123    5.435753
   16          8             0        0.147695   -0.500650    4.186031
   17          9             0        3.165611    1.143223    3.912223
 ---------------------------------------------------------------------
                    Distance matrix (angstroms):
                    1          2          3          4          5
     1  C    0.000000
     2  C    1.395464   0.000000
     3  C    2.426029   1.405588   0.000000
     4  C    2.804025   2.433006   1.405454   0.000000
     5  C    2.425441   2.800461   2.425602   1.398544   0.000000
     6  C    1.401864   2.423926   2.801986   2.426452   1.399701
     7  H    1.086596   2.153898   3.410587   3.890580   3.410042
     8  H    2.166751   1.086343   2.151587   3.409730   3.886581
     9  H    3.889114   3.420402   2.169050   1.085127   2.152722
    10  H    3.410536   3.886989   3.409439   2.154689   1.086528
    11  H    2.161524   3.408136   3.888728   3.410236   2.159095
    12  C    3.772966   2.483536   1.491287   2.535008   3.807643
    13  C    5.021046   3.859098   2.606244   3.017582   4.411984
    14  H    5.415989   4.357612   3.027079   3.129501   4.489979
    15  H    5.831018   4.565093   3.474006   4.071089   5.457630
    16  O    4.215280   2.831778   2.378301   3.625175   4.782378
    17  F    5.125587   4.177665   2.919940   2.912252   4.169897
                    6          7          8          9         10
     6  C    0.000000
     7  H    2.160793   0.000000
     8  H    3.415853   2.498641   0.000000
     9  H    3.406348   4.975648   4.309142   0.000000
    10  H    2.159130   4.308272   4.973091   2.473592   0.000000
    11  H    1.086743   2.489385   4.315845   4.301430   2.486956
    12  C    4.292104   4.636555   2.655311   2.769837   4.685708
    13  C    5.246184   5.973279   4.145647   2.671853   5.046521
    14  H    5.472532   6.414852   4.749965   2.549615   4.984090
    15  H    6.205163   6.706727   4.627472   3.756589   6.122502
    16  O    5.022209   4.879460   2.522030   3.954983   5.732262
    17  F    5.123889   6.112856   4.645771   2.415711   4.646682
                   11         12         13         14         15
    11  H    0.000000
    12  C    5.378708   0.000000
    13  C    6.307801   1.526693   0.000000
    14  H    6.498617   2.160204   1.095627   0.000000
    15  H    7.279013   2.136077   1.091008   1.790721   0.000000
    16  O    6.085802   1.223553   2.368617   2.952198   2.482938
    17  F    6.112230   2.416375   1.391179   2.022249   2.026436
                   16         17
    16  O    0.000000
    17  F    3.447478   0.000000
 Stoichiometry    C8H7FO
 Framework group  C1[X(C8H7FO)]
 Deg. of freedom    45
 Full point group                 C1      NOp   1
 Largest Abelian subgroup         C1      NOp   1
 Largest concise Abelian subgroup C1      NOp   1
                         Standard orientation:                         
 ---------------------------------------------------------------------
 Center     Atomic     Atomic              Coordinates (Angstroms)
 Number     Number      Type              X           Y           Z
 ---------------------------------------------------------------------
    1          6             0        2.383188    0.914931    0.325067
    2          6             0        1.028355    1.243996    0.266211
    3          6             0        0.081773    0.266032   -0.084852
    4          6             0        0.501474   -1.045154   -0.367591
    5          6             0        1.862642   -1.363346   -0.323970
    6          6             0        2.803276   -0.390220    0.032955
    7          1             0        3.112367    1.670709    0.603973
    8          1             0        0.685816    2.253018    0.477594
    9          1             0       -0.220426   -1.811170   -0.631371
   10          1             0        2.186868   -2.374660   -0.553459
   11          1             0        3.858867   -0.644831    0.076668
   12          6             0       -1.348287    0.678076   -0.180173
   13          6             0       -2.438474   -0.390698   -0.182685
   14          1             0       -2.514404   -0.842025   -1.178144
   15          1             0       -3.383439    0.085225    0.083469
   16          8             0       -1.679324    1.849912   -0.299745
   17          9             0       -2.170526   -1.401918    0.734383
 ---------------------------------------------------------------------
 Rotational constants (GHZ):      2.4727517      0.9804510      0.7432702
 Standard basis: 6-311+G(d,p) (5D, 7F)
 There are   262 symmetry adapted basis functions of A   symmetry.
 Integral buffers will be    262144 words long.
 Raffenetti 1 integral format.
 Two-electron integral symmetry is turned on.
   262 basis functions,   416 primitive gaussians,   272 cartesian basis functions
    36 alpha electrons       36 beta electrons
       nuclear repulsion energy       486.1954018694 Hartrees.
 NAtoms=   17 NActive=   17 NUniq=   17 SFac= 1.00D+00 NAtFMM=   60 Big=F
 One-electron integrals computed using PRISM.
 NBasis=   262 RedAO= T  NBF=   262
 NBsUse=   262 1.00D-06 NBFU=   262
 Initial guess read from the read-write file:
 Initial guess orbital symmetries:
       Occupied  (A) (A) (A) (A) (A) (A) (A) (A) (A) (A) (A) (A)
                 (A) (A) (A) (A) (A) (A) (A) (A) (A) (A) (A) (A)
                 (A) (A) (A) (A) (A) (A) (A) (A) (A) (A) (A) (A)
       Virtual   (A) (A) (A) (A) (A) (A) (A) (A) (A) (A) (A) (A)
                 (A) (A) (A) (A) (A) (A) (A) (A) (A) (A) (A) (A)
                 (A) (A) (A) (A) (A) (A) (A) (A) (A) (A) (A) (A)
                 (A) (A) (A) (A) (A) (A) (A) (A) (A) (A) (A) (A)
                 (A) (A) (A) (A) (A) (A) (A) (A) (A) (A) (A) (A)
                 (A) (A) (A) (A) (A) (A) (A) (A) (A) (A) (A) (A)
                 (A) (A) (A) (A) (A) (A) (A) (A) (A) (A) (A) (A)
                 (A) (A) (A) (A) (A) (A) (A) (A) (A) (A) (A) (A)
                 (A) (A) (A) (A) (A) (A) (A) (A) (A) (A) (A) (A)
                 (A) (A) (A) (A) (A) (A) (A) (A) (A) (A) (A) (A)
                 (A) (A) (A) (A) (A) (A) (A) (A) (A) (A) (A) (A)
                 (A) (A) (A) (A) (A) (A) (A) (A) (A) (A) (A) (A)
                 (A) (A) (A) (A) (A) (A) (A) (A) (A) (A) (A) (A)
                 (A) (A) (A) (A) (A) (A) (A) (A) (A) (A) (A) (A)
                 (A) (A) (A) (A) (A) (A) (A) (A) (A) (A) (A) (A)
                 (A) (A) (A) (A) (A) (A) (A) (A) (A) (A) (A) (A)
                 (A) (A) (A) (A) (A) (A) (A) (A) (A) (A) (A) (A)
                 (A) (A) (A) (A) (A) (A) (A) (A) (A) (A) (A) (A)
                 (A) (A) (A) (A) (A) (A) (A) (A) (A) (A)
 Requested convergence on RMS density matrix=1.00D-08 within 128 cycles.
 Requested convergence on MAX density matrix=1.00D-06.
 Requested convergence on             energy=1.00D-06.
 No special actions if energy rises.
 SCF Done:  E(RHF) =  -481.436201360     A.U. after   12 cycles
             Convg  =    0.9115D-08             -V/T =  2.0014
             S**2   =   0.0000
 ExpMin= 4.38D-02 ExpMax= 1.14D+04 ExpMxC= 1.72D+03 IAcc=3 IRadAn=         5 AccDes= 0.00D+00
 HarFok:  IExCor= 205 AccDes= 0.00D+00 IRadAn=         5 IDoV=1
 ScaDFX=  1.000000  1.000000  1.000000  1.000000
 Range of M.O.s used for correlation:    11   262
 NBasis=   262 NAE=    36 NBE=    36 NFC=    10 NFV=     0
 NROrb=    252 NOA=    26 NOB=    26 NVA=   226 NVB=   226

 **** Warning!!: The largest alpha MO coefficient is  0.21312096D+03

 Disk-based method using ON**2 memory for  7 occupieds at a time.
 Estimated scratch disk usage=   227756008 words.
 Actual    scratch disk usage=   227230696 words.
 JobTyp=1 Pass  1:  I=  11 to  17 NPSUse=  1 ParTrn=F ParDer=F DoDerP=T.
 JobTyp=1 Pass  2:  I=  18 to  24 NPSUse=  1 ParTrn=F ParDer=F DoDerP=T.
 JobTyp=1 Pass  3:  I=  25 to  30 NPSUse=  1 ParTrn=F ParDer=F DoDerP=T.
 JobTyp=1 Pass  4:  I=  31 to  36 NPSUse=  1 ParTrn=F ParDer=F DoDerP=T.
 Spin components of T(2) and E(2):
     alpha-alpha T2 =       0.6790384708D-01 E2=     -0.1997178136D+00
     alpha-beta  T2 =       0.3568584387D+00 E2=     -0.1102438698D+01
     beta-beta   T2 =       0.6790384708D-01 E2=     -0.1997178136D+00
 ANorm=    0.1221747164D+01
 E2 =    -0.1501874325D+01 EUMP2 =    -0.48293807568424D+03
          Differentiating once with respect to electric field.
                with respect to dipole field.
          Differentiating once with respect to nuclear coordinates.
          There are   1 degrees of freedom in the 1st order CPHF.
 Petite list used in FoFDir.
 MinBra= 0 MaxBra= 2 Meth= 1.
 IRaf=       0 NMat=   1 IRICut=       1 DoRegI=T DoRafI=F ISym2E= 1 JSym2E=1.
     1 vectors were produced by pass  0.
 AX will form   1 AO Fock derivatives at one time.
     1 vectors were produced by pass  1.
     1 vectors were produced by pass  2.
     1 vectors were produced by pass  3.
     1 vectors were produced by pass  4.
     1 vectors were produced by pass  5.
     1 vectors were produced by pass  6.
     1 vectors were produced by pass  7.
     1 vectors were produced by pass  8.
     1 vectors were produced by pass  9.
     1 vectors were produced by pass 10.
     1 vectors were produced by pass 11.
     1 vectors were produced by pass 12.
     1 vectors were produced by pass 13.
     1 vectors were produced by pass 14.
     1 vectors were produced by pass 15.
     1 vectors were produced by pass 16.
     1 vectors were produced by pass 17.
 Inv2:  IOpt= 1 Iter= 1 AM= 5.54D-16 Conv= 1.00D-12.
 Inverted reduced A of dimension   18 with in-core refinement.
 End of Minotr Frequency-dependent properties file   721 does not exist.
 ***** Axes restored to original set *****
 -------------------------------------------------------------------
 Center     Atomic                   Forces (Hartrees/Bohr)
 Number     Number              X              Y              Z
 -------------------------------------------------------------------
    1          6           0.000018280   -0.000120066   -0.000060822
    2          6          -0.000081909    0.000127612    0.000103206
    3          6          -0.000035423   -0.000076253    0.000074830
    4          6           0.000143999    0.000106427    0.000023243
    5          6          -0.000029452   -0.000114681   -0.000014863
    6          6          -0.000017640    0.000120335   -0.000032123
    7          1          -0.000010553    0.000010888   -0.000015860
    8          1           0.000029872   -0.000018059   -0.000015812
    9          1          -0.000041149   -0.000023215   -0.000047616
   10          1           0.000009065    0.000029363   -0.000022727
   11          1           0.000007913   -0.000018101   -0.000010630
   12          6           0.000037837   -0.000334750   -0.000019870
   13          6           0.000200543    0.000685335   -0.000205063
   14          1          -0.000055779   -0.000099229   -0.000030208
   15          1          -0.000035212   -0.000035319   -0.000027503
   16          8           0.000042664    0.000123194    0.000031608
   17          9          -0.000183055   -0.000363482    0.000270209
 -------------------------------------------------------------------
 Cartesian Forces:  Max     0.000685335 RMS     0.000145213

 GradGradGradGradGradGradGradGradGradGradGradGradGradGradGradGradGradGrad
 Berny optimization.
 Internal  Forces:  Max     0.000473232 RMS     0.000082676
 Search for a local minimum.
 Step number   8 out of a maximum of  88
 All quantities printed in internal units (Hartrees-Bohrs-Radians)
 Update second derivatives using D2CorX and points  4  5  6  7  8

 Trust test= 1.26D+00 RLast= 2.51D-02 DXMaxT set to 3.00D-01
     Eigenvalues ---    0.00130   0.00866   0.01643   0.02096   0.02147
     Eigenvalues ---    0.02233   0.02255   0.02258   0.02268   0.02271
     Eigenvalues ---    0.02278   0.03644   0.06772   0.07652   0.15218
     Eigenvalues ---    0.15998   0.15999   0.16002   0.16025   0.16110
     Eigenvalues ---    0.16165   0.21729   0.22000   0.22101   0.23633
     Eigenvalues ---    0.24457   0.25087   0.27373   0.29304   0.33292
     Eigenvalues ---    0.33890   0.34801   0.35622   0.35679   0.35697
     Eigenvalues ---    0.35782   0.36976   0.42058   0.43259   0.45174
     Eigenvalues ---    0.47315   0.47861   0.48029   0.49279   0.96667
     Eigenvalues --- 1000.000001000.000001000.000001000.000001000.00000
     Eigenvalues --- 1000.000001000.000001000.000001000.000001000.00000
     Eigenvalues --- 1000.000001000.000001000.000001000.000001000.00000
     Eigenvalues --- 1000.000001000.000001000.000001000.000001000.00000
     Eigenvalues --- 1000.000001000.000001000.000001000.000001000.00000
     Eigenvalues --- 1000.000001000.000001000.000001000.000001000.00000
     Eigenvalues --- 1000.000001000.000001000.00000
 RFO step:  Lambda=-1.24682708D-06.
 Quartic linear search produced a step of  0.35841.
 Iteration  1 RMS(Cart)=  0.00158072 RMS(Int)=  0.00000249
 Iteration  2 RMS(Cart)=  0.00000234 RMS(Int)=  0.00000112
 Iteration  3 RMS(Cart)=  0.00000000 RMS(Int)=  0.00000112
 Variable       Old X    -DE/DX   Delta X   Delta X   Delta X     New X
                                 (Linear)    (Quad)   (Total)
    R1        2.63705   0.00009   0.00038  -0.00008   0.00029   2.63734
    R2        2.64914  -0.00001   0.00018  -0.00016   0.00002   2.64916
    R3        2.05337   0.00002   0.00003   0.00002   0.00005   2.05342
    R4        2.65618   0.00005  -0.00003   0.00007   0.00003   2.65621
    R5        2.05289  -0.00003   0.00009  -0.00015  -0.00006   2.05283
    R6        2.65592   0.00012   0.00011   0.00012   0.00023   2.65615
    R7        2.81812   0.00002   0.00033  -0.00016   0.00017   2.81829
    R8        2.64287   0.00007   0.00020  -0.00004   0.00016   2.64302
    R9        2.05059  -0.00006   0.00007  -0.00017  -0.00010   2.05049
   R10        2.64505   0.00002   0.00029  -0.00017   0.00012   2.64517
   R11        2.05324   0.00002   0.00003   0.00002   0.00005   2.05329
   R12        2.05365   0.00001   0.00008  -0.00004   0.00005   2.05369
   R13        2.88503  -0.00003   0.00024  -0.00011   0.00013   2.88516
   R14        2.31218  -0.00005  -0.00062   0.00031  -0.00031   2.31187
   R15        2.07044   0.00005   0.00018   0.00012   0.00030   2.07074
   R16        2.06171  -0.00002   0.00017  -0.00016   0.00001   2.06172
   R17        2.62895  -0.00047  -0.00170  -0.00020  -0.00191   2.62704
    A1        2.09635   0.00001  -0.00010   0.00010  -0.00001   2.09635
    A2        2.09248   0.00000   0.00004   0.00000   0.00004   2.09251
    A3        2.09434  -0.00002   0.00006  -0.00010  -0.00004   2.09430
    A4        2.09474   0.00001  -0.00014   0.00008  -0.00006   2.09468
    A5        2.11408   0.00000  -0.00021   0.00013  -0.00008   2.11400
    A6        2.07430  -0.00001   0.00034  -0.00022   0.00012   2.07442
    A7        2.09237  -0.00003   0.00033  -0.00022   0.00010   2.09247
    A8        2.05954  -0.00011  -0.00034  -0.00016  -0.00050   2.05904
    A9        2.13090   0.00014   0.00002   0.00042   0.00044   2.13134
   A10        2.09050  -0.00002  -0.00018   0.00002  -0.00016   2.09035
   A11        2.10460   0.00003  -0.00013   0.00021   0.00007   2.10468
   A12        2.08801  -0.00001   0.00030  -0.00023   0.00006   2.08808
   A13        2.09884   0.00003  -0.00006   0.00013   0.00007   2.09891
   A14        2.08933   0.00000   0.00008   0.00001   0.00009   2.08943
   A15        2.09490  -0.00003  -0.00004  -0.00015  -0.00019   2.09471
   A16        2.09327  -0.00001   0.00012  -0.00012   0.00000   2.09328
   A17        2.09534   0.00001  -0.00004   0.00012   0.00008   2.09541
   A18        2.09455  -0.00001  -0.00008  -0.00001  -0.00009   2.09446
   A19        2.08454   0.00020   0.00008   0.00042   0.00050   2.08505
   A20        2.12977  -0.00003   0.00015  -0.00014   0.00000   2.12977
   A21        2.06816  -0.00016  -0.00022  -0.00024  -0.00046   2.06770
   A22        1.91703  -0.00019  -0.00148  -0.00017  -0.00166   1.91538
   A23        1.88884  -0.00010  -0.00039  -0.00056  -0.00095   1.88789
   A24        1.95006   0.00029   0.00134   0.00049   0.00183   1.95189
   A25        1.91912   0.00004  -0.00068   0.00013  -0.00055   1.91856
   A26        1.88899   0.00000   0.00062   0.00021   0.00082   1.88982
   A27        1.89979  -0.00005   0.00059  -0.00009   0.00049   1.90028
    D1        0.00130  -0.00004  -0.00038  -0.00166  -0.00204  -0.00073
    D2       -3.12858  -0.00001   0.00026  -0.00057  -0.00031  -3.12889
    D3       -3.13356  -0.00001   0.00047  -0.00076  -0.00029  -3.13385
    D4        0.01974   0.00002   0.00111   0.00033   0.00143   0.02118
    D5        0.00484   0.00003   0.00103   0.00107   0.00210   0.00694
    D6        3.13893   0.00001  -0.00006   0.00045   0.00039   3.13932
    D7        3.13970   0.00001   0.00018   0.00017   0.00035   3.14005
    D8       -0.00940  -0.00002  -0.00091  -0.00045  -0.00136  -0.01076
    D9        0.00737   0.00003   0.00015   0.00155   0.00170   0.00908
   D10       -3.10514   0.00001  -0.00043   0.00027  -0.00016  -3.10530
   D11        3.13752   0.00000  -0.00047   0.00049   0.00002   3.13753
   D12        0.02501  -0.00002  -0.00105  -0.00080  -0.00185   0.02316
   D13       -0.02217  -0.00002  -0.00057  -0.00085  -0.00143  -0.02360
   D14        3.13228   0.00000   0.00071  -0.00059   0.00012   3.13240
   D15        3.08911   0.00000   0.00002   0.00047   0.00050   3.08961
   D16       -0.03962   0.00002   0.00131   0.00074   0.00205  -0.03758
   D17       -2.85528   0.00004   0.00129  -0.00093   0.00036  -2.85491
   D18        0.32757  -0.00003   0.00114  -0.00200  -0.00086   0.32671
   D19        0.31608   0.00003   0.00069  -0.00223  -0.00154   0.31454
   D20       -2.78426  -0.00005   0.00055  -0.00330  -0.00276  -2.78702
   D21        0.02841   0.00002   0.00122   0.00027   0.00150   0.02991
   D22       -3.12984   0.00000   0.00025  -0.00037  -0.00012  -3.12996
   D23       -3.12591   0.00000  -0.00005   0.00001  -0.00004  -3.12595
   D24       -0.00098  -0.00003  -0.00103  -0.00063  -0.00166  -0.00264
   D25       -0.01978  -0.00003  -0.00146  -0.00037  -0.00183  -0.02161
   D26        3.12931   0.00000  -0.00037   0.00025  -0.00012   3.12919
   D27        3.13852   0.00000  -0.00048   0.00027  -0.00021   3.13832
   D28        0.00443   0.00002   0.00061   0.00089   0.00150   0.00593
   D29       -1.37912  -0.00009  -0.00384   0.00107  -0.00276  -1.38189
   D30        2.80876   0.00003  -0.00190   0.00136  -0.00054   2.80822
   D31        0.71738  -0.00002  -0.00319   0.00154  -0.00165   0.71573
   D32        1.72267  -0.00001  -0.00369   0.00211  -0.00157   1.72110
   D33       -0.37263   0.00010  -0.00175   0.00240   0.00065  -0.37199
   D34       -2.46401   0.00005  -0.00304   0.00258  -0.00046  -2.46447
         Item               Value     Threshold  Converged?
 Maximum Force            0.000473     0.000450     NO 
 RMS     Force            0.000083     0.000300     YES
 Maximum Displacement     0.005364     0.001800     NO 
 RMS     Displacement     0.001581     0.001200     NO 
 Predicted change in Energy=-1.585154D-06
 GradGradGradGradGradGradGradGradGradGradGradGradGradGradGradGradGradGrad

                          Input orientation:                          
 ---------------------------------------------------------------------
 Center     Atomic     Atomic              Coordinates (Angstroms)
 Number     Number      Type              X           Y           Z
 ---------------------------------------------------------------------
    1          6             0       -0.003532    0.110023    0.018078
    2          6             0        0.002176    0.050155    1.412402
    3          6             0        1.218719   -0.070774    2.106037
    4          6             0        2.429332   -0.120216    1.393567
    5          6             0        2.414630   -0.077281   -0.004325
    6          6             0        1.202938    0.050641   -0.693368
    7          1             0       -0.944588    0.210773   -0.515785
    8          1             0       -0.923708    0.082965    1.979617
    9          1             0        3.375537   -0.204885    1.917884
   10          1             0        3.350272   -0.126503   -0.554558
   11          1             0        1.197327    0.095201   -1.779207
   12          6             0        1.168671   -0.178363    3.592686
   13          6             0        2.437083    0.066352    4.406471
   14          1             0        3.073615   -0.825107    4.376875
   15          1             0        2.144964    0.280642    5.435578
   16          8             0        0.147810   -0.498528    4.185996
   17          9             0        3.168449    1.140884    3.913465
 ---------------------------------------------------------------------
                    Distance matrix (angstroms):
                    1          2          3          4          5
     1  C    0.000000
     2  C    1.395620   0.000000
     3  C    2.426140   1.405606   0.000000
     4  C    2.804248   2.433201   1.405575   0.000000
     5  C    2.425509   2.800587   2.425670   1.398628   0.000000
     6  C    1.401875   2.424066   2.802081   2.426629   1.399765
     7  H    1.086622   2.154081   3.410735   3.890824   3.410119
     8  H    2.166816   1.086311   2.151653   3.409928   3.886670
     9  H    3.889284   3.420543   2.169159   1.085072   2.152792
    10  H    3.410551   3.887144   3.409603   2.154846   1.086557
    11  H    2.161600   3.408340   3.888846   3.410386   2.159116
    12  C    3.772936   2.483258   1.491377   2.535503   3.808034
    13  C    5.021603   3.859208   2.606763   3.018685   4.413191
    14  H    5.416863   4.357513   3.027600   3.132427   4.493152
    15  H    5.830476   4.564056   3.473797   4.071781   5.458330
    16  O    4.214828   2.831092   2.378244   3.625758   4.782751
    17  F    5.128174   4.179747   2.921705   2.913169   4.171480
                    6          7          8          9         10
     6  C    0.000000
     7  H    2.160797   0.000000
     8  H    3.415921   2.498761   0.000000
     9  H    3.406481   4.975841   4.309312   0.000000
    10  H    2.159095   4.308257   4.973211   2.473814   0.000000
    11  H    1.086767   2.489455   4.315981   4.301526   2.486783
    12  C    4.292304   4.636467   2.654869   2.770546   4.686333
    13  C    5.247067   5.973706   4.145457   2.673449   5.048061
    14  H    5.474826   6.415382   4.748687   2.553912   4.988348
    15  H    6.205182   6.705888   4.625958   3.758219   6.123746
    16  O    5.022257   4.878851   2.520791   3.955853   5.732976
    17  F    5.125892   6.115589   4.648086   2.415848   4.647856
                   11         12         13         14         15
    11  H    0.000000
    12  C    5.378930   0.000000
    13  C    6.308759   1.526762   0.000000
    14  H    6.501135   2.159176   1.095786   0.000000
    15  H    7.279115   2.135435   1.091015   1.790510   0.000000
    16  O    6.085855   1.223388   2.368221   2.950156   2.481368
    17  F    6.114350   2.417111   1.390169   2.022093   2.025923
                   16         17
    16  O    0.000000
    17  F    3.447637   0.000000
 Stoichiometry    C8H7FO
 Framework group  C1[X(C8H7FO)]
 Deg. of freedom    45
 Full point group                 C1      NOp   1
 Largest Abelian subgroup         C1      NOp   1
 Largest concise Abelian subgroup C1      NOp   1
                         Standard orientation:                         
 ---------------------------------------------------------------------
 Center     Atomic     Atomic              Coordinates (Angstroms)
 Number     Number      Type              X           Y           Z
 ---------------------------------------------------------------------
    1          6             0        2.383706    0.915098    0.323869
    2          6             0        1.028655    1.244002    0.265433
    3          6             0        0.082170    0.265881   -0.085530
    4          6             0        0.501743   -1.045830   -0.366624
    5          6             0        1.863047   -1.363817   -0.323090
    6          6             0        2.803657   -0.390568    0.033813
    7          1             0        3.112922    1.671003    0.602431
    8          1             0        0.686275    2.253312    0.475527
    9          1             0       -0.220058   -1.811864   -0.630398
   10          1             0        2.187399   -2.375446   -0.551143
   11          1             0        3.859267   -0.645206    0.077519
   12          6             0       -1.347925    0.678318   -0.180031
   13          6             0       -2.438973   -0.389676   -0.181930
   14          1             0       -2.516407   -0.837964   -1.178819
   15          1             0       -3.382845    0.087779    0.085383
   16          8             0       -1.678738    1.850191   -0.298164
   17          9             0       -2.172571   -1.402621    0.732149
 ---------------------------------------------------------------------
 Rotational constants (GHZ):      2.4730543      0.9801798      0.7428963
 Standard basis: 6-311+G(d,p) (5D, 7F)
 There are   262 symmetry adapted basis functions of A   symmetry.
 Integral buffers will be    262144 words long.
 Raffenetti 1 integral format.
 Two-electron integral symmetry is turned on.
   262 basis functions,   416 primitive gaussians,   272 cartesian basis functions
    36 alpha electrons       36 beta electrons
       nuclear repulsion energy       486.1737454960 Hartrees.
 NAtoms=   17 NActive=   17 NUniq=   17 SFac= 1.00D+00 NAtFMM=   60 Big=F
 One-electron integrals computed using PRISM.
 NBasis=   262 RedAO= T  NBF=   262
 NBsUse=   262 1.00D-06 NBFU=   262
 Initial guess read from the read-write file:
 Initial guess orbital symmetries:
       Occupied  (A) (A) (A) (A) (A) (A) (A) (A) (A) (A) (A) (A)
                 (A) (A) (A) (A) (A) (A) (A) (A) (A) (A) (A) (A)
                 (A) (A) (A) (A) (A) (A) (A) (A) (A) (A) (A) (A)
       Virtual   (A) (A) (A) (A) (A) (A) (A) (A) (A) (A) (A) (A)
                 (A) (A) (A) (A) (A) (A) (A) (A) (A) (A) (A) (A)
                 (A) (A) (A) (A) (A) (A) (A) (A) (A) (A) (A) (A)
                 (A) (A) (A) (A) (A) (A) (A) (A) (A) (A) (A) (A)
                 (A) (A) (A) (A) (A) (A) (A) (A) (A) (A) (A) (A)
                 (A) (A) (A) (A) (A) (A) (A) (A) (A) (A) (A) (A)
                 (A) (A) (A) (A) (A) (A) (A) (A) (A) (A) (A) (A)
                 (A) (A) (A) (A) (A) (A) (A) (A) (A) (A) (A) (A)
                 (A) (A) (A) (A) (A) (A) (A) (A) (A) (A) (A) (A)
                 (A) (A) (A) (A) (A) (A) (A) (A) (A) (A) (A) (A)
                 (A) (A) (A) (A) (A) (A) (A) (A) (A) (A) (A) (A)
                 (A) (A) (A) (A) (A) (A) (A) (A) (A) (A) (A) (A)
                 (A) (A) (A) (A) (A) (A) (A) (A) (A) (A) (A) (A)
                 (A) (A) (A) (A) (A) (A) (A) (A) (A) (A) (A) (A)
                 (A) (A) (A) (A) (A) (A) (A) (A) (A) (A) (A) (A)
                 (A) (A) (A) (A) (A) (A) (A) (A) (A) (A) (A) (A)
                 (A) (A) (A) (A) (A) (A) (A) (A) (A) (A) (A) (A)
                 (A) (A) (A) (A) (A) (A) (A) (A) (A) (A) (A) (A)
                 (A) (A) (A) (A) (A) (A) (A) (A) (A) (A)
 Requested convergence on RMS density matrix=1.00D-08 within 128 cycles.
 Requested convergence on MAX density matrix=1.00D-06.
 Requested convergence on             energy=1.00D-06.
 No special actions if energy rises.
 SCF Done:  E(RHF) =  -481.436241366     A.U. after   12 cycles
             Convg  =    0.3116D-08             -V/T =  2.0014
             S**2   =   0.0000
 ExpMin= 4.38D-02 ExpMax= 1.14D+04 ExpMxC= 1.72D+03 IAcc=3 IRadAn=         5 AccDes= 0.00D+00
 HarFok:  IExCor= 205 AccDes= 0.00D+00 IRadAn=         5 IDoV=1
 ScaDFX=  1.000000  1.000000  1.000000  1.000000
 Range of M.O.s used for correlation:    11   262
 NBasis=   262 NAE=    36 NBE=    36 NFC=    10 NFV=     0
 NROrb=    252 NOA=    26 NOB=    26 NVA=   226 NVB=   226

 **** Warning!!: The largest alpha MO coefficient is  0.21465937D+03

 Disk-based method using ON**2 memory for  7 occupieds at a time.
 Estimated scratch disk usage=   227694720 words.
 Actual    scratch disk usage=   227216512 words.
 JobTyp=1 Pass  1:  I=  11 to  17 NPSUse=  1 ParTrn=F ParDer=F DoDerP=T.
 JobTyp=1 Pass  2:  I=  18 to  24 NPSUse=  1 ParTrn=F ParDer=F DoDerP=T.
 JobTyp=1 Pass  3:  I=  25 to  30 NPSUse=  1 ParTrn=F ParDer=F DoDerP=T.
 JobTyp=1 Pass  4:  I=  31 to  36 NPSUse=  1 ParTrn=F ParDer=F DoDerP=T.
 Spin components of T(2) and E(2):
     alpha-alpha T2 =       0.6790114700D-01 E2=     -0.1997144818D+00
     alpha-beta  T2 =       0.3568371050D+00 E2=     -0.1102407168D+01
     beta-beta   T2 =       0.6790114700D-01 E2=     -0.1997144818D+00
 ANorm=    0.1221736223D+01
 E2 =    -0.1501836132D+01 EUMP2 =    -0.48293807749725D+03
          Differentiating once with respect to electric field.
                with respect to dipole field.
          Differentiating once with respect to nuclear coordinates.
          There are   1 degrees of freedom in the 1st order CPHF.
 Petite list used in FoFDir.
 MinBra= 0 MaxBra= 2 Meth= 1.
 IRaf=       0 NMat=   1 IRICut=       1 DoRegI=T DoRafI=F ISym2E= 1 JSym2E=1.
     1 vectors were produced by pass  0.
 AX will form   1 AO Fock derivatives at one time.
     1 vectors were produced by pass  1.
     1 vectors were produced by pass  2.
     1 vectors were produced by pass  3.
     1 vectors were produced by pass  4.
     1 vectors were produced by pass  5.
     1 vectors were produced by pass  6.
     1 vectors were produced by pass  7.
     1 vectors were produced by pass  8.
     1 vectors were produced by pass  9.
     1 vectors were produced by pass 10.
     1 vectors were produced by pass 11.
     1 vectors were produced by pass 12.
     1 vectors were produced by pass 13.
     1 vectors were produced by pass 14.
     1 vectors were produced by pass 15.
     1 vectors were produced by pass 16.
     1 vectors were produced by pass 17.
 Inv2:  IOpt= 1 Iter= 1 AM= 6.72D-16 Conv= 1.00D-12.
 Inverted reduced A of dimension   18 with in-core refinement.
 End of Minotr Frequency-dependent properties file   721 does not exist.
 ***** Axes restored to original set *****
 -------------------------------------------------------------------
 Center     Atomic                   Forces (Hartrees/Bohr)
 Number     Number              X              Y              Z
 -------------------------------------------------------------------
    1          6           0.000027957   -0.000076898    0.000036208
    2          6          -0.000031538    0.000081152   -0.000085269
    3          6          -0.000010537   -0.000086467    0.000084578
    4          6           0.000008624    0.000072855   -0.000024479
    5          6          -0.000043535   -0.000066858    0.000014187
    6          6           0.000004313    0.000073012    0.000003191
    7          1           0.000000343    0.000007628   -0.000001571
    8          1           0.000022466   -0.000006392    0.000003184
    9          1          -0.000008532   -0.000012085   -0.000018033
   10          1           0.000001106    0.000019129    0.000001313
   11          1           0.000000873   -0.000015371    0.000006874
   12          6           0.000212465    0.000017630   -0.000168093
   13          6          -0.000063202    0.000009712    0.000058286
   14          1           0.000000774    0.000001944   -0.000015403
   15          1          -0.000007528   -0.000003759   -0.000004930
   16          8          -0.000149324   -0.000027260    0.000112333
   17          9           0.000035278    0.000012028   -0.000002377
 -------------------------------------------------------------------
 Cartesian Forces:  Max     0.000212465 RMS     0.000058729

 GradGradGradGradGradGradGradGradGradGradGradGradGradGradGradGradGradGrad
 Berny optimization.
 Internal  Forces:  Max     0.000186224 RMS     0.000029628
 Search for a local minimum.
 Step number   9 out of a maximum of  88
 All quantities printed in internal units (Hartrees-Bohrs-Radians)
 Update second derivatives using D2CorX and points  4  5  6  7  8
                                                        9
 Trust test= 1.14D+00 RLast= 8.62D-03 DXMaxT set to 3.00D-01
     Eigenvalues ---    0.00129   0.00846   0.01452   0.01999   0.02157
     Eigenvalues ---    0.02233   0.02256   0.02257   0.02262   0.02268
     Eigenvalues ---    0.02274   0.03483   0.06940   0.07698   0.15439
     Eigenvalues ---    0.15998   0.15999   0.16005   0.16024   0.16042
     Eigenvalues ---    0.16209   0.21980   0.22001   0.22131   0.23618
     Eigenvalues ---    0.24630   0.25068   0.27218   0.29137   0.33313
     Eigenvalues ---    0.33883   0.34570   0.35620   0.35669   0.35697
     Eigenvalues ---    0.35780   0.36807   0.42610   0.43268   0.45076
     Eigenvalues ---    0.47298   0.47857   0.48025   0.50487   0.99674
     Eigenvalues --- 1000.000001000.000001000.000001000.000001000.00000
     Eigenvalues --- 1000.000001000.000001000.000001000.000001000.00000
     Eigenvalues --- 1000.000001000.000001000.000001000.000001000.00000
     Eigenvalues --- 1000.000001000.000001000.000001000.000001000.00000
     Eigenvalues --- 1000.000001000.000001000.000001000.000001000.00000
     Eigenvalues --- 1000.000001000.000001000.000001000.000001000.00000
     Eigenvalues --- 1000.000001000.000001000.00000
 RFO step:  Lambda=-2.79817179D-07.
 Quartic linear search produced a step of  0.17341.
 Iteration  1 RMS(Cart)=  0.00063781 RMS(Int)=  0.00000036
 Iteration  2 RMS(Cart)=  0.00000038 RMS(Int)=  0.00000014
 Variable       Old X    -DE/DX   Delta X   Delta X   Delta X     New X
                                 (Linear)    (Quad)   (Total)
    R1        2.63734  -0.00004   0.00005  -0.00009  -0.00004   2.63730
    R2        2.64916  -0.00003   0.00000  -0.00004  -0.00004   2.64912
    R3        2.05342   0.00000   0.00001   0.00000   0.00001   2.05343
    R4        2.65621   0.00003   0.00001   0.00008   0.00009   2.65630
    R5        2.05283  -0.00002  -0.00001  -0.00003  -0.00004   2.05279
    R6        2.65615   0.00001   0.00004   0.00001   0.00005   2.65620
    R7        2.81829  -0.00002   0.00003  -0.00012  -0.00009   2.81820
    R8        2.64302  -0.00002   0.00003  -0.00004  -0.00001   2.64302
    R9        2.05049  -0.00002  -0.00002  -0.00002  -0.00003   2.05046
   R10        2.64517  -0.00003   0.00002  -0.00004  -0.00002   2.64515
   R11        2.05329   0.00000   0.00001   0.00000   0.00001   2.05330
   R12        2.05369  -0.00001   0.00001  -0.00002  -0.00001   2.05368
   R13        2.88516  -0.00001   0.00002  -0.00005  -0.00003   2.88513
   R14        2.31187   0.00019  -0.00005   0.00020   0.00014   2.31201
   R15        2.07074   0.00000   0.00005  -0.00002   0.00003   2.07077
   R16        2.06172   0.00000   0.00000   0.00000   0.00000   2.06172
   R17        2.62704   0.00003  -0.00033   0.00013  -0.00020   2.62684
    A1        2.09635   0.00001   0.00000   0.00002   0.00002   2.09636
    A2        2.09251   0.00000   0.00001  -0.00001  -0.00001   2.09251
    A3        2.09430  -0.00001  -0.00001  -0.00001  -0.00002   2.09428
    A4        2.09468   0.00002  -0.00001   0.00007   0.00006   2.09474
    A5        2.11400   0.00001  -0.00001   0.00005   0.00004   2.11404
    A6        2.07442  -0.00002   0.00002  -0.00013  -0.00011   2.07432
    A7        2.09247  -0.00004   0.00002  -0.00011  -0.00010   2.09237
    A8        2.05904   0.00000  -0.00009   0.00002  -0.00006   2.05898
    A9        2.13134   0.00004   0.00008   0.00011   0.00019   2.13153
   A10        2.09035   0.00000  -0.00003   0.00001  -0.00002   2.09033
   A11        2.10468   0.00001   0.00001   0.00005   0.00006   2.10473
   A12        2.08808  -0.00001   0.00001  -0.00006  -0.00005   2.08802
   A13        2.09891   0.00002   0.00001   0.00006   0.00007   2.09897
   A14        2.08943  -0.00001   0.00002  -0.00005  -0.00004   2.08939
   A15        2.09471  -0.00001  -0.00003  -0.00002  -0.00005   2.09466
   A16        2.09328  -0.00001   0.00000  -0.00005  -0.00005   2.09322
   A17        2.09541   0.00001   0.00001   0.00003   0.00004   2.09546
   A18        2.09446   0.00000  -0.00002   0.00002   0.00000   2.09446
   A19        2.08505   0.00009   0.00009   0.00034   0.00042   2.08547
   A20        2.12977  -0.00002   0.00000  -0.00006  -0.00006   2.12971
   A21        2.06770  -0.00007  -0.00008  -0.00027  -0.00035   2.06734
   A22        1.91538  -0.00002  -0.00029  -0.00007  -0.00035   1.91502
   A23        1.88789  -0.00001  -0.00017   0.00002  -0.00015   1.88774
   A24        1.95189   0.00004   0.00032   0.00010   0.00042   1.95232
   A25        1.91856   0.00001  -0.00010   0.00007  -0.00003   1.91854
   A26        1.88982  -0.00002   0.00014  -0.00020  -0.00006   1.88976
   A27        1.90028   0.00000   0.00009   0.00008   0.00016   1.90045
    D1       -0.00073  -0.00002  -0.00035  -0.00091  -0.00126  -0.00200
    D2       -3.12889  -0.00001  -0.00005  -0.00026  -0.00031  -3.12920
    D3       -3.13385  -0.00001  -0.00005  -0.00021  -0.00026  -3.13411
    D4        0.02118   0.00001   0.00025   0.00044   0.00069   0.02187
    D5        0.00694   0.00002   0.00036   0.00075   0.00111   0.00805
    D6        3.13932   0.00000   0.00007   0.00011   0.00017   3.13949
    D7        3.14005   0.00000   0.00006   0.00005   0.00011   3.14016
    D8       -0.01076  -0.00001  -0.00024  -0.00059  -0.00083  -0.01159
    D9        0.00908   0.00002   0.00030   0.00092   0.00122   0.01029
   D10       -3.10530   0.00001  -0.00003   0.00010   0.00007  -3.10523
   D11        3.13753   0.00000   0.00000   0.00029   0.00029   3.13782
   D12        0.02316  -0.00001  -0.00032  -0.00054  -0.00086   0.02230
   D13       -0.02360  -0.00001  -0.00025  -0.00078  -0.00103  -0.02463
   D14        3.13240   0.00000   0.00002  -0.00018  -0.00016   3.13224
   D15        3.08961   0.00000   0.00009   0.00008   0.00017   3.08978
   D16       -0.03758   0.00001   0.00035   0.00068   0.00103  -0.03654
   D17       -2.85491   0.00001   0.00006   0.00027   0.00033  -2.85458
   D18        0.32671   0.00000  -0.00015   0.00028   0.00013   0.32684
   D19        0.31454   0.00000  -0.00027  -0.00057  -0.00084   0.31370
   D20       -2.78702  -0.00002  -0.00048  -0.00057  -0.00104  -2.78806
   D21        0.02991   0.00001   0.00026   0.00063   0.00089   0.03079
   D22       -3.12996   0.00000  -0.00002  -0.00003  -0.00005  -3.13002
   D23       -3.12595   0.00000  -0.00001   0.00003   0.00003  -3.12592
   D24       -0.00264  -0.00001  -0.00029  -0.00062  -0.00091  -0.00355
   D25       -0.02161  -0.00001  -0.00032  -0.00061  -0.00093  -0.02254
   D26        3.12919   0.00000  -0.00002   0.00004   0.00001   3.12920
   D27        3.13832   0.00000  -0.00004   0.00005   0.00002   3.13833
   D28        0.00593   0.00002   0.00026   0.00070   0.00096   0.00689
   D29       -1.38189  -0.00001  -0.00048  -0.00039  -0.00087  -1.38276
   D30        2.80822   0.00000  -0.00009  -0.00045  -0.00054   2.80768
   D31        0.71573  -0.00002  -0.00029  -0.00062  -0.00090   0.71482
   D32        1.72110   0.00001  -0.00027  -0.00039  -0.00067   1.72043
   D33       -0.37199   0.00002   0.00011  -0.00045  -0.00034  -0.37232
   D34       -2.46447   0.00000  -0.00008  -0.00062  -0.00070  -2.46517
         Item               Value     Threshold  Converged?
 Maximum Force            0.000186     0.000450     YES
 RMS     Force            0.000030     0.000300     YES
 Maximum Displacement     0.002364     0.001800     NO 
 RMS     Displacement     0.000638     0.001200     YES
 Predicted change in Energy=-1.800546D-07
 GradGradGradGradGradGradGradGradGradGradGradGradGradGradGradGradGradGrad

                          Input orientation:                          
 ---------------------------------------------------------------------
 Center     Atomic     Atomic              Coordinates (Angstroms)
 Number     Number      Type              X           Y           Z
 ---------------------------------------------------------------------
    1          6             0       -0.003600    0.109567    0.018057
    2          6             0        0.002313    0.050146    1.412377
    3          6             0        1.218914   -0.071134    2.105940
    4          6             0        2.429483   -0.119889    1.393298
    5          6             0        2.414539   -0.077171   -0.004593
    6          6             0        1.202808    0.050918   -0.693516
    7          1             0       -0.944726    0.210340   -0.515691
    8          1             0       -0.923476    0.082687    1.979724
    9          1             0        3.375777   -0.204665    1.917400
   10          1             0        3.350155   -0.125812   -0.554931
   11          1             0        1.197083    0.095289   -1.779357
   12          6             0        1.168883   -0.178298    3.592571
   13          6             0        2.436995    0.066391    4.406800
   14          1             0        3.072755   -0.825670    4.378126
   15          1             0        2.144316    0.281439    5.435591
   16          8             0        0.147842   -0.498005    4.185972
   17          9             0        3.169635    1.139846    3.913643
 ---------------------------------------------------------------------
                    Distance matrix (angstroms):
                    1          2          3          4          5
     1  C    0.000000
     2  C    1.395598   0.000000
     3  C    2.426201   1.405652   0.000000
     4  C    2.804252   2.433193   1.405600   0.000000
     5  C    2.425444   2.800508   2.425676   1.398624   0.000000
     6  C    1.401854   2.424041   2.802162   2.426664   1.399754
     7  H    1.086628   2.154064   3.410794   3.890833   3.410065
     8  H    2.166803   1.086291   2.151610   3.409878   3.886568
     9  H    3.889272   3.420561   2.169202   1.085054   2.152741
    10  H    3.410482   3.887069   3.409606   2.154825   1.086561
    11  H    2.161605   3.408325   3.888921   3.410404   2.159103
    12  C    3.772894   2.483207   1.491327   2.535611   3.808080
    13  C    5.021896   3.859341   2.607027   3.019263   4.413786
    14  H    5.417456   4.357790   3.028016   3.133867   4.494633
    15  H    5.830331   4.563762   3.473794   4.072163   5.458683
    16  O    4.214688   2.830986   2.378223   3.626001   4.782870
    17  F    5.128985   4.180396   2.922255   2.913227   4.171795
                    6          7          8          9         10
     6  C    0.000000
     7  H    2.160773   0.000000
     8  H    3.415890   2.498769   0.000000
     9  H    3.406464   4.975833   4.309297   0.000000
    10  H    2.159059   4.308195   4.973115   2.473721   0.000000
    11  H    1.086762   2.489464   4.315973   4.301476   2.486730
    12  C    4.292345   4.636399   2.654685   2.770790   4.686413
    13  C    5.247540   5.973916   4.145326   2.674303   5.048720
    14  H    5.476007   6.415833   4.748401   2.555903   4.990170
    15  H    6.205282   6.705594   4.625350   3.759050   6.124234
    16  O    5.022317   4.878637   2.520408   3.956265   5.733192
    17  F    5.126410   6.116449   4.648783   2.415614   4.647863
                   11         12         13         14         15
    11  H    0.000000
    12  C    5.378963   0.000000
    13  C    6.309259   1.526745   0.000000
    14  H    6.502377   2.158916   1.095804   0.000000
    15  H    7.279242   2.135311   1.091016   1.790509   0.000000
    16  O    6.085889   1.223463   2.368022   2.949475   2.480925
    17  F    6.114925   2.417354   1.390062   2.021975   2.025948
                   16         17
    16  O    0.000000
    17  F    3.447891   0.000000
 Stoichiometry    C8H7FO
 Framework group  C1[X(C8H7FO)]
 Deg. of freedom    45
 Full point group                 C1      NOp   1
 Largest Abelian subgroup         C1      NOp   1
 Largest concise Abelian subgroup C1      NOp   1
                         Standard orientation:                         
 ---------------------------------------------------------------------
 Center     Atomic     Atomic              Coordinates (Angstroms)
 Number     Number      Type              X           Y           Z
 ---------------------------------------------------------------------
    1          6             0        2.383883    0.915165    0.323330
    2          6             0        1.028801    1.243926    0.265335
    3          6             0        0.082267    0.265867   -0.085854
    4          6             0        0.501836   -1.046038   -0.366174
    5          6             0        1.863174   -1.363891   -0.322848
    6          6             0        2.803788   -0.390675    0.034095
    7          1             0        3.113094    1.671108    0.601827
    8          1             0        0.686398    2.253280    0.475078
    9          1             0       -0.219864   -1.812134   -0.629970
   10          1             0        2.187491   -2.375681   -0.550257
   11          1             0        3.859410   -0.645276    0.077605
   12          6             0       -1.347793    0.678346   -0.179904
   13          6             0       -2.439316   -0.389140   -0.181624
   14          1             0       -2.517542   -0.836443   -1.178914
   15          1             0       -3.382723    0.088756    0.086547
   16          8             0       -1.678558    1.850350   -0.297635
   17          9             0       -2.173070   -1.403087    0.731227
 ---------------------------------------------------------------------
 Rotational constants (GHZ):      2.4731393      0.9801023      0.7427641
 Standard basis: 6-311+G(d,p) (5D, 7F)
 There are   262 symmetry adapted basis functions of A   symmetry.
 Integral buffers will be    262144 words long.
 Raffenetti 1 integral format.
 Two-electron integral symmetry is turned on.
   262 basis functions,   416 primitive gaussians,   272 cartesian basis functions
    36 alpha electrons       36 beta electrons
       nuclear repulsion energy       486.1641647493 Hartrees.
 NAtoms=   17 NActive=   17 NUniq=   17 SFac= 1.00D+00 NAtFMM=   60 Big=F
 One-electron integrals computed using PRISM.
 NBasis=   262 RedAO= T  NBF=   262
 NBsUse=   262 1.00D-06 NBFU=   262
 Initial guess read from the read-write file:
 Initial guess orbital symmetries:
       Occupied  (A) (A) (A) (A) (A) (A) (A) (A) (A) (A) (A) (A)
                 (A) (A) (A) (A) (A) (A) (A) (A) (A) (A) (A) (A)
                 (A) (A) (A) (A) (A) (A) (A) (A) (A) (A) (A) (A)
       Virtual   (A) (A) (A) (A) (A) (A) (A) (A) (A) (A) (A) (A)
                 (A) (A) (A) (A) (A) (A) (A) (A) (A) (A) (A) (A)
                 (A) (A) (A) (A) (A) (A) (A) (A) (A) (A) (A) (A)
                 (A) (A) (A) (A) (A) (A) (A) (A) (A) (A) (A) (A)
                 (A) (A) (A) (A) (A) (A) (A) (A) (A) (A) (A) (A)
                 (A) (A) (A) (A) (A) (A) (A) (A) (A) (A) (A) (A)
                 (A) (A) (A) (A) (A) (A) (A) (A) (A) (A) (A) (A)
                 (A) (A) (A) (A) (A) (A) (A) (A) (A) (A) (A) (A)
                 (A) (A) (A) (A) (A) (A) (A) (A) (A) (A) (A) (A)
                 (A) (A) (A) (A) (A) (A) (A) (A) (A) (A) (A) (A)
                 (A) (A) (A) (A) (A) (A) (A) (A) (A) (A) (A) (A)
                 (A) (A) (A) (A) (A) (A) (A) (A) (A) (A) (A) (A)
                 (A) (A) (A) (A) (A) (A) (A) (A) (A) (A) (A) (A)
                 (A) (A) (A) (A) (A) (A) (A) (A) (A) (A) (A) (A)
                 (A) (A) (A) (A) (A) (A) (A) (A) (A) (A) (A) (A)
                 (A) (A) (A) (A) (A) (A) (A) (A) (A) (A) (A) (A)
                 (A) (A) (A) (A) (A) (A) (A) (A) (A) (A) (A) (A)
                 (A) (A) (A) (A) (A) (A) (A) (A) (A) (A) (A) (A)
                 (A) (A) (A) (A) (A) (A) (A) (A) (A) (A)
 Requested convergence on RMS density matrix=1.00D-08 within 128 cycles.
 Requested convergence on MAX density matrix=1.00D-06.
 Requested convergence on             energy=1.00D-06.
 No special actions if energy rises.
 SCF Done:  E(RHF) =  -481.436239468     A.U. after   11 cycles
             Convg  =    0.6042D-08             -V/T =  2.0014
             S**2   =   0.0000
 ExpMin= 4.38D-02 ExpMax= 1.14D+04 ExpMxC= 1.72D+03 IAcc=3 IRadAn=         5 AccDes= 0.00D+00
 HarFok:  IExCor= 205 AccDes= 0.00D+00 IRadAn=         5 IDoV=1
 ScaDFX=  1.000000  1.000000  1.000000  1.000000
 Range of M.O.s used for correlation:    11   262
 NBasis=   262 NAE=    36 NBE=    36 NFC=    10 NFV=     0
 NROrb=    252 NOA=    26 NOB=    26 NVA=   226 NVB=   226

 **** Warning!!: The largest alpha MO coefficient is  0.21543170D+03

 Disk-based method using ON**2 memory for  7 occupieds at a time.
 Estimated scratch disk usage=   227694720 words.
 Actual    scratch disk usage=   227216512 words.
 JobTyp=1 Pass  1:  I=  11 to  17 NPSUse=  1 ParTrn=F ParDer=F DoDerP=T.
 JobTyp=1 Pass  2:  I=  18 to  24 NPSUse=  1 ParTrn=F ParDer=F DoDerP=T.
 JobTyp=1 Pass  3:  I=  25 to  30 NPSUse=  1 ParTrn=F ParDer=F DoDerP=T.
 JobTyp=1 Pass  4:  I=  31 to  36 NPSUse=  1 ParTrn=F ParDer=F DoDerP=T.
 Spin components of T(2) and E(2):
     alpha-alpha T2 =       0.6790179173D-01 E2=     -0.1997153845D+00
     alpha-beta  T2 =       0.3568384764D+00 E2=     -0.1102407515D+01
     beta-beta   T2 =       0.6790179173D-01 E2=     -0.1997153845D+00
 ANorm=    0.1221737312D+01
 E2 =    -0.1501838284D+01 EUMP2 =    -0.48293807775275D+03
          Differentiating once with respect to electric field.
                with respect to dipole field.
          Differentiating once with respect to nuclear coordinates.
          There are   1 degrees of freedom in the 1st order CPHF.
 Petite list used in FoFDir.
 MinBra= 0 MaxBra= 2 Meth= 1.
 IRaf=       0 NMat=   1 IRICut=       1 DoRegI=T DoRafI=F ISym2E= 1 JSym2E=1.
     1 vectors were produced by pass  0.
 AX will form   1 AO Fock derivatives at one time.
     1 vectors were produced by pass  1.
     1 vectors were produced by pass  2.
     1 vectors were produced by pass  3.
     1 vectors were produced by pass  4.
     1 vectors were produced by pass  5.
     1 vectors were produced by pass  6.
     1 vectors were produced by pass  7.
     1 vectors were produced by pass  8.
     1 vectors were produced by pass  9.
     1 vectors were produced by pass 10.
     1 vectors were produced by pass 11.
     1 vectors were produced by pass 12.
     1 vectors were produced by pass 13.
     1 vectors were produced by pass 14.
     1 vectors were produced by pass 15.
     1 vectors were produced by pass 16.
     1 vectors were produced by pass 17.
 Inv2:  IOpt= 1 Iter= 1 AM= 9.49D-16 Conv= 1.00D-12.
 Inverted reduced A of dimension   18 with in-core refinement.
 End of Minotr Frequency-dependent properties file   721 does not exist.
 ***** Axes restored to original set *****
 -------------------------------------------------------------------
 Center     Atomic                   Forces (Hartrees/Bohr)
 Number     Number              X              Y              Z
 -------------------------------------------------------------------
    1          6           0.000008143   -0.000049205    0.000021312
    2          6          -0.000002927    0.000045694   -0.000049120
    3          6          -0.000005294   -0.000056501    0.000035686
    4          6          -0.000012511    0.000047117   -0.000013128
    5          6          -0.000023162   -0.000044180    0.000003182
    6          6           0.000012144    0.000048388    0.000007409
    7          1           0.000002470    0.000007849    0.000002433
    8          1           0.000006696   -0.000005590    0.000004395
    9          1          -0.000001636   -0.000008529   -0.000003357
   10          1           0.000000156    0.000012040    0.000003980
   11          1          -0.000000698   -0.000011404    0.000004583
   12          6           0.000108650    0.000053096   -0.000085360
   13          6          -0.000053317   -0.000086606    0.000048798
   14          1           0.000005434    0.000006030   -0.000001009
   15          1           0.000000020    0.000007068   -0.000007273
   16          8          -0.000086365   -0.000027124    0.000053681
   17          9           0.000042196    0.000061857   -0.000026212
 -------------------------------------------------------------------
 Cartesian Forces:  Max     0.000108650 RMS     0.000037646

 GradGradGradGradGradGradGradGradGradGradGradGradGradGradGradGradGradGrad
 Berny optimization.
 Internal  Forces:  Max     0.000105174 RMS     0.000017326
 Search for a local minimum.
 Step number  10 out of a maximum of  88
 All quantities printed in internal units (Hartrees-Bohrs-Radians)
 Update second derivatives using D2CorX and points  4  5  6  7  8
                                                        9 10
 Trust test= 1.42D+00 RLast= 4.21D-03 DXMaxT set to 3.00D-01
     Eigenvalues ---    0.00132   0.00704   0.01071   0.01920   0.02156
     Eigenvalues ---    0.02231   0.02244   0.02258   0.02259   0.02268
     Eigenvalues ---    0.02275   0.03578   0.07211   0.07894   0.15684
     Eigenvalues ---    0.15930   0.15998   0.15999   0.16022   0.16072
     Eigenvalues ---    0.16266   0.21876   0.22001   0.22479   0.23502
     Eigenvalues ---    0.23803   0.25146   0.27128   0.28669   0.33553
     Eigenvalues ---    0.33896   0.34931   0.35633   0.35678   0.35697
     Eigenvalues ---    0.35768   0.38331   0.43055   0.43841   0.44948
     Eigenvalues ---    0.47311   0.47881   0.48044   0.49772   0.92681
     Eigenvalues --- 1000.000001000.000001000.000001000.000001000.00000
     Eigenvalues --- 1000.000001000.000001000.000001000.000001000.00000
     Eigenvalues --- 1000.000001000.000001000.000001000.000001000.00000
     Eigenvalues --- 1000.000001000.000001000.000001000.000001000.00000
     Eigenvalues --- 1000.000001000.000001000.000001000.000001000.00000
     Eigenvalues --- 1000.000001000.000001000.000001000.000001000.00000
     Eigenvalues --- 1000.000001000.000001000.00000
 RFO step:  Lambda=-8.77506111D-08.
 Quartic linear search produced a step of  0.70556.
 Iteration  1 RMS(Cart)=  0.00061731 RMS(Int)=  0.00000027
 Iteration  2 RMS(Cart)=  0.00000033 RMS(Int)=  0.00000013
 Variable       Old X    -DE/DX   Delta X   Delta X   Delta X     New X
                                 (Linear)    (Quad)   (Total)
    R1        2.63730  -0.00003  -0.00003  -0.00004  -0.00007   2.63723
    R2        2.64912  -0.00001  -0.00003   0.00000  -0.00003   2.64910
    R3        2.05343   0.00000   0.00001  -0.00001   0.00000   2.05343
    R4        2.65630   0.00001   0.00006   0.00000   0.00006   2.65636
    R5        2.05279   0.00000  -0.00003   0.00001  -0.00002   2.05277
    R6        2.65620  -0.00001   0.00003  -0.00003   0.00000   2.65620
    R7        2.81820  -0.00002  -0.00007  -0.00007  -0.00014   2.81806
    R8        2.64302  -0.00002  -0.00001  -0.00002  -0.00002   2.64299
    R9        2.05046   0.00000  -0.00002   0.00000  -0.00002   2.05044
   R10        2.64515  -0.00002  -0.00001  -0.00003  -0.00005   2.64510
   R11        2.05330   0.00000   0.00001  -0.00001   0.00000   2.05330
   R12        2.05368  -0.00001  -0.00001  -0.00001  -0.00001   2.05367
   R13        2.88513   0.00000  -0.00002  -0.00002  -0.00004   2.88509
   R14        2.31201   0.00011   0.00010   0.00008   0.00018   2.31219
   R15        2.07077   0.00000   0.00002  -0.00002   0.00001   2.07078
   R16        2.06172  -0.00001   0.00000  -0.00003  -0.00003   2.06169
   R17        2.62684   0.00008  -0.00014   0.00025   0.00011   2.62694
    A1        2.09636   0.00000   0.00001   0.00001   0.00002   2.09638
    A2        2.09251   0.00000   0.00000  -0.00002  -0.00002   2.09249
    A3        2.09428   0.00000  -0.00001   0.00001   0.00000   2.09427
    A4        2.09474   0.00001   0.00004   0.00001   0.00005   2.09479
    A5        2.11404   0.00000   0.00003   0.00003   0.00006   2.11410
    A6        2.07432  -0.00001  -0.00008  -0.00004  -0.00012   2.07420
    A7        2.09237  -0.00002  -0.00007  -0.00003  -0.00010   2.09227
    A8        2.05898   0.00001  -0.00004   0.00005   0.00000   2.05898
    A9        2.13153   0.00001   0.00013  -0.00001   0.00012   2.13165
   A10        2.09033   0.00001  -0.00001   0.00002   0.00001   2.09034
   A11        2.10473   0.00000   0.00004  -0.00001   0.00003   2.10476
   A12        2.08802   0.00000  -0.00004  -0.00001  -0.00005   2.08797
   A13        2.09897   0.00000   0.00005   0.00000   0.00004   2.09902
   A14        2.08939  -0.00001  -0.00002  -0.00002  -0.00005   2.08934
   A15        2.09466   0.00000  -0.00003   0.00002  -0.00001   2.09465
   A16        2.09322   0.00000  -0.00004  -0.00001  -0.00005   2.09317
   A17        2.09546   0.00000   0.00003   0.00000   0.00003   2.09549
   A18        2.09446   0.00000   0.00000   0.00001   0.00001   2.09447
   A19        2.08547   0.00003   0.00030   0.00005   0.00035   2.08582
   A20        2.12971  -0.00001  -0.00004  -0.00005  -0.00009   2.12962
   A21        2.06734  -0.00002  -0.00025  -0.00001  -0.00026   2.06708
   A22        1.91502   0.00001  -0.00025   0.00020  -0.00005   1.91498
   A23        1.88774   0.00000  -0.00011  -0.00001  -0.00011   1.88763
   A24        1.95232   0.00000   0.00030  -0.00012   0.00018   1.95250
   A25        1.91854   0.00000  -0.00002   0.00009   0.00007   1.91861
   A26        1.88976  -0.00001  -0.00004   0.00001  -0.00003   1.88974
   A27        1.90045   0.00000   0.00012  -0.00018  -0.00006   1.90039
    D1       -0.00200  -0.00001  -0.00089  -0.00037  -0.00126  -0.00326
    D2       -3.12920   0.00000  -0.00022  -0.00010  -0.00032  -3.12952
    D3       -3.13411   0.00000  -0.00019  -0.00001  -0.00020  -3.13431
    D4        0.02187   0.00001   0.00049   0.00026   0.00074   0.02261
    D5        0.00805   0.00001   0.00079   0.00037   0.00116   0.00921
    D6        3.13949   0.00000   0.00012   0.00001   0.00013   3.13962
    D7        3.14016   0.00000   0.00008   0.00001   0.00009   3.14025
    D8       -0.01159  -0.00001  -0.00058  -0.00035  -0.00093  -0.01252
    D9        0.01029   0.00001   0.00086   0.00033   0.00119   0.01148
   D10       -3.10523   0.00000   0.00005   0.00002   0.00007  -3.10516
   D11        3.13782   0.00000   0.00021   0.00007   0.00027   3.13810
   D12        0.02230  -0.00001  -0.00061  -0.00025  -0.00085   0.02145
   D13       -0.02463  -0.00001  -0.00072  -0.00029  -0.00101  -0.02564
   D14        3.13224   0.00000  -0.00011  -0.00004  -0.00015   3.13209
   D15        3.08978   0.00000   0.00012   0.00004   0.00015   3.08993
   D16       -0.03654   0.00001   0.00073   0.00028   0.00101  -0.03553
   D17       -2.85458   0.00000   0.00023  -0.00060  -0.00037  -2.85495
   D18        0.32684   0.00000   0.00009  -0.00044  -0.00035   0.32649
   D19        0.31370  -0.00001  -0.00059  -0.00092  -0.00151   0.31219
   D20       -2.78806  -0.00001  -0.00074  -0.00076  -0.00150  -2.78956
   D21        0.03079   0.00001   0.00062   0.00029   0.00092   0.03171
   D22       -3.13002   0.00000  -0.00004  -0.00005  -0.00009  -3.13011
   D23       -3.12592   0.00000   0.00002   0.00005   0.00007  -3.12586
   D24       -0.00355  -0.00001  -0.00064  -0.00030  -0.00094  -0.00449
   D25       -0.02254  -0.00001  -0.00065  -0.00033  -0.00099  -0.02352
   D26        3.12920   0.00000   0.00001   0.00003   0.00004   3.12924
   D27        3.13833   0.00000   0.00001   0.00001   0.00003   3.13836
   D28        0.00689   0.00001   0.00067   0.00038   0.00105   0.00794
   D29       -1.38276   0.00000  -0.00061   0.00055  -0.00006  -1.38282
   D30        2.80768   0.00000  -0.00038   0.00033  -0.00005   2.80762
   D31        0.71482   0.00000  -0.00064   0.00063  -0.00001   0.71481
   D32        1.72043   0.00000  -0.00047   0.00039  -0.00008   1.72035
   D33       -0.37232  -0.00001  -0.00024   0.00017  -0.00007  -0.37239
   D34       -2.46517   0.00000  -0.00049   0.00047  -0.00002  -2.46520
         Item               Value     Threshold  Converged?
 Maximum Force            0.000105     0.000450     YES
 RMS     Force            0.000017     0.000300     YES
 Maximum Displacement     0.002358     0.001800     NO 
 RMS     Displacement     0.000617     0.001200     YES
 Predicted change in Energy=-9.768704D-08
 GradGradGradGradGradGradGradGradGradGradGradGradGradGradGradGradGradGrad

                          Input orientation:                          
 ---------------------------------------------------------------------
 Center     Atomic     Atomic              Coordinates (Angstroms)
 Number     Number      Type              X           Y           Z
 ---------------------------------------------------------------------
    1          6             0       -0.003665    0.108954    0.018000
    2          6             0        0.002358    0.050116    1.412309
    3          6             0        1.218975   -0.071315    2.105888
    4          6             0        2.429526   -0.119354    1.393165
    5          6             0        2.414462   -0.077011   -0.004724
    6          6             0        1.202743    0.051099   -0.693612
    7          1             0       -0.944832    0.209656   -0.515688
    8          1             0       -0.923378    0.082350    1.979740
    9          1             0        3.375876   -0.204090    1.917151
   10          1             0        3.350112   -0.125016   -0.555060
   11          1             0        1.196958    0.095138   -1.779458
   12          6             0        1.168970   -0.177917    3.592487
   13          6             0        2.437018    0.066083    4.406984
   14          1             0        3.072086   -0.826492    4.378748
   15          1             0        2.144096    0.281659    5.435578
   16          8             0        0.147620   -0.496757    4.186018
   17          9             0        3.170769    1.138878    3.913885
 ---------------------------------------------------------------------
                    Distance matrix (angstroms):
                    1          2          3          4          5
     1  C    0.000000
     2  C    1.395563   0.000000
     3  C    2.426236   1.405686   0.000000
     4  C    2.804215   2.433152   1.405602   0.000000
     5  C    2.425373   2.800426   2.425677   1.398612   0.000000
     6  C    1.401841   2.424010   2.802222   2.426662   1.399729
     7  H    1.086628   2.154018   3.410817   3.890792   3.410003
     8  H    2.166796   1.086280   2.151558   3.409797   3.886472
     9  H    3.889225   3.420542   2.169211   1.085044   2.152690
    10  H    3.410419   3.886987   3.409586   2.154783   1.086561
    11  H    2.161606   3.408294   3.888973   3.410392   2.159081
    12  C    3.772841   2.483176   1.491255   2.535636   3.808066
    13  C    5.022146   3.859521   2.607211   3.019528   4.414086
    14  H    5.417696   4.357916   3.028234   3.134746   4.495445
    15  H    5.830339   4.563699   3.473798   4.072270   5.458812
    16  O    4.214517   2.830837   2.378180   3.626232   4.782999
    17  F    5.129883   4.181162   2.922828   2.913180   4.172036
                    6          7          8          9         10
     6  C    0.000000
     7  H    2.160759   0.000000
     8  H    3.415871   2.498765   0.000000
     9  H    3.406422   4.975783   4.309240   0.000000
    10  H    2.159030   4.308144   4.973020   2.473609   0.000000
    11  H    1.086755   2.489477   4.315965   4.301412   2.486704
    12  C    4.292346   4.636322   2.654546   2.770897   4.686398
    13  C    5.247832   5.974130   4.145364   2.674643   5.048974
    14  H    5.476627   6.415976   4.748153   2.557173   4.991175
    15  H    6.205342   6.705537   4.625141   3.759330   6.124345
    16  O    5.022372   4.878372   2.519933   3.956646   5.733408
    17  F    5.126931   6.117414   4.649646   2.415074   4.647694
                   11         12         13         14         15
    11  H    0.000000
    12  C    5.378954   0.000000
    13  C    6.309569   1.526724   0.000000
    14  H    6.503000   2.158866   1.095809   0.000000
    15  H    7.279327   2.135196   1.091000   1.790545   0.000000
    16  O    6.085915   1.223558   2.367902   2.949300   2.480573
    17  F    6.115512   2.417529   1.390118   2.022008   2.025940
                   16         17
    16  O    0.000000
    17  F    3.448013   0.000000
 Stoichiometry    C8H7FO
 Framework group  C1[X(C8H7FO)]
 Deg. of freedom    45
 Full point group                 C1      NOp   1
 Largest Abelian subgroup         C1      NOp   1
 Largest concise Abelian subgroup C1      NOp   1
                         Standard orientation:                         
 ---------------------------------------------------------------------
 Center     Atomic     Atomic              Coordinates (Angstroms)
 Number     Number      Type              X           Y           Z
 ---------------------------------------------------------------------
    1          6             0        2.384123    0.915201    0.322540
    2          6             0        1.029042    1.243903    0.265045
    3          6             0        0.082371    0.265912   -0.086097
    4          6             0        0.501826   -1.046235   -0.365462
    5          6             0        1.863166   -1.364064   -0.322433
    6          6             0        2.803867   -0.390903    0.034332
    7          1             0        3.113385    1.671174    0.600824
    8          1             0        0.686686    2.253366    0.474286
    9          1             0       -0.219873   -1.812380   -0.629076
   10          1             0        2.187318   -2.376088   -0.549033
   11          1             0        3.859491   -0.645510    0.077567
   12          6             0       -1.347639    0.678412   -0.179666
   13          6             0       -2.439511   -0.388687   -0.181834
   14          1             0       -2.518048   -0.835313   -1.179408
   15          1             0       -3.382631    0.089466    0.086818
   16          8             0       -1.678353    1.850599   -0.296709
   17          9             0       -2.173662   -1.403415    0.730349
 ---------------------------------------------------------------------
 Rotational constants (GHZ):      2.4732482      0.9800628      0.7426370
 Standard basis: 6-311+G(d,p) (5D, 7F)
 There are   262 symmetry adapted basis functions of A   symmetry.
 Integral buffers will be    262144 words long.
 Raffenetti 1 integral format.
 Two-electron integral symmetry is turned on.
   262 basis functions,   416 primitive gaussians,   272 cartesian basis functions
    36 alpha electrons       36 beta electrons
       nuclear repulsion energy       486.1564396365 Hartrees.
 NAtoms=   17 NActive=   17 NUniq=   17 SFac= 1.00D+00 NAtFMM=   60 Big=F
 One-electron integrals computed using PRISM.
 NBasis=   262 RedAO= T  NBF=   262
 NBsUse=   262 1.00D-06 NBFU=   262
 Initial guess read from the read-write file:
 Initial guess orbital symmetries:
       Occupied  (A) (A) (A) (A) (A) (A) (A) (A) (A) (A) (A) (A)
                 (A) (A) (A) (A) (A) (A) (A) (A) (A) (A) (A) (A)
                 (A) (A) (A) (A) (A) (A) (A) (A) (A) (A) (A) (A)
       Virtual   (A) (A) (A) (A) (A) (A) (A) (A) (A) (A) (A) (A)
                 (A) (A) (A) (A) (A) (A) (A) (A) (A) (A) (A) (A)
                 (A) (A) (A) (A) (A) (A) (A) (A) (A) (A) (A) (A)
                 (A) (A) (A) (A) (A) (A) (A) (A) (A) (A) (A) (A)
                 (A) (A) (A) (A) (A) (A) (A) (A) (A) (A) (A) (A)
                 (A) (A) (A) (A) (A) (A) (A) (A) (A) (A) (A) (A)
                 (A) (A) (A) (A) (A) (A) (A) (A) (A) (A) (A) (A)
                 (A) (A) (A) (A) (A) (A) (A) (A) (A) (A) (A) (A)
                 (A) (A) (A) (A) (A) (A) (A) (A) (A) (A) (A) (A)
                 (A) (A) (A) (A) (A) (A) (A) (A) (A) (A) (A) (A)
                 (A) (A) (A) (A) (A) (A) (A) (A) (A) (A) (A) (A)
                 (A) (A) (A) (A) (A) (A) (A) (A) (A) (A) (A) (A)
                 (A) (A) (A) (A) (A) (A) (A) (A) (A) (A) (A) (A)
                 (A) (A) (A) (A) (A) (A) (A) (A) (A) (A) (A) (A)
                 (A) (A) (A) (A) (A) (A) (A) (A) (A) (A) (A) (A)
                 (A) (A) (A) (A) (A) (A) (A) (A) (A) (A) (A) (A)
                 (A) (A) (A) (A) (A) (A) (A) (A) (A) (A) (A) (A)
                 (A) (A) (A) (A) (A) (A) (A) (A) (A) (A) (A) (A)
                 (A) (A) (A) (A) (A) (A) (A) (A) (A) (A)
 Requested convergence on RMS density matrix=1.00D-08 within 128 cycles.
 Requested convergence on MAX density matrix=1.00D-06.
 Requested convergence on             energy=1.00D-06.
 No special actions if energy rises.
 SCF Done:  E(RHF) =  -481.436231704     A.U. after   10 cycles
             Convg  =    0.9536D-08             -V/T =  2.0014
             S**2   =   0.0000
 ExpMin= 4.38D-02 ExpMax= 1.14D+04 ExpMxC= 1.72D+03 IAcc=3 IRadAn=         5 AccDes= 0.00D+00
 HarFok:  IExCor= 205 AccDes= 0.00D+00 IRadAn=         5 IDoV=1
 ScaDFX=  1.000000  1.000000  1.000000  1.000000
 Range of M.O.s used for correlation:    11   262
 NBasis=   262 NAE=    36 NBE=    36 NFC=    10 NFV=     0
 NROrb=    252 NOA=    26 NOB=    26 NVA=   226 NVB=   226

 **** Warning!!: The largest alpha MO coefficient is  0.21609977D+03

 Disk-based method using ON**2 memory for  7 occupieds at a time.
 Estimated scratch disk usage=   227694720 words.
 Actual    scratch disk usage=   227216512 words.
 JobTyp=1 Pass  1:  I=  11 to  17 NPSUse=  1 ParTrn=F ParDer=F DoDerP=T.
 JobTyp=1 Pass  2:  I=  18 to  24 NPSUse=  1 ParTrn=F ParDer=F DoDerP=T.
 JobTyp=1 Pass  3:  I=  25 to  30 NPSUse=  1 ParTrn=F ParDer=F DoDerP=T.
 JobTyp=1 Pass  4:  I=  31 to  36 NPSUse=  1 ParTrn=F ParDer=F DoDerP=T.
 Spin components of T(2) and E(2):
     alpha-alpha T2 =       0.6790275152D-01 E2=     -0.1997167738D+00
     alpha-beta  T2 =       0.3568429478D+00 E2=     -0.1102412619D+01
     beta-beta   T2 =       0.6790275152D-01 E2=     -0.1997167738D+00
 ANorm=    0.1221739928D+01
 E2 =    -0.1501846167D+01 EUMP2 =    -0.48293807787125D+03
          Differentiating once with respect to electric field.
                with respect to dipole field.
          Differentiating once with respect to nuclear coordinates.
          There are   1 degrees of freedom in the 1st order CPHF.
 Petite list used in FoFDir.
 MinBra= 0 MaxBra= 2 Meth= 1.
 IRaf=       0 NMat=   1 IRICut=       1 DoRegI=T DoRafI=F ISym2E= 1 JSym2E=1.
     1 vectors were produced by pass  0.
 AX will form   1 AO Fock derivatives at one time.
     1 vectors were produced by pass  1.
     1 vectors were produced by pass  2.
     1 vectors were produced by pass  3.
     1 vectors were produced by pass  4.
     1 vectors were produced by pass  5.
     1 vectors were produced by pass  6.
     1 vectors were produced by pass  7.
     1 vectors were produced by pass  8.
     1 vectors were produced by pass  9.
     1 vectors were produced by pass 10.
     1 vectors were produced by pass 11.
     1 vectors were produced by pass 12.
     1 vectors were produced by pass 13.
     1 vectors were produced by pass 14.
     1 vectors were produced by pass 15.
     1 vectors were produced by pass 16.
     1 vectors were produced by pass 17.
 Inv2:  IOpt= 1 Iter= 1 AM= 9.20D-16 Conv= 1.00D-12.
 Inverted reduced A of dimension   18 with in-core refinement.
 End of Minotr Frequency-dependent properties file   721 does not exist.
 ***** Axes restored to original set *****
 -------------------------------------------------------------------
 Center     Atomic                   Forces (Hartrees/Bohr)
 Number     Number              X              Y              Z
 -------------------------------------------------------------------
    1          6          -0.000007792   -0.000019414    0.000005900
    2          6           0.000013097    0.000014618   -0.000001759
    3          6           0.000000103   -0.000021522   -0.000015321
    4          6          -0.000009263    0.000018086   -0.000002322
    5          6           0.000001261   -0.000018914   -0.000003012
    6          6           0.000007119    0.000020255    0.000004360
    7          1           0.000001810    0.000005893    0.000001983
    8          1          -0.000004221   -0.000003971    0.000000895
    9          1           0.000001469   -0.000004186    0.000004205
   10          1          -0.000000124    0.000003787    0.000002630
   11          1          -0.000001683   -0.000005125   -0.000000074
   12          6          -0.000013555    0.000036552    0.000004963
   13          6          -0.000019741   -0.000066540    0.000022509
   14          1           0.000005671    0.000010396    0.000001711
   15          1           0.000002472    0.000003524    0.000001543
   16          8           0.000003567   -0.000009078   -0.000005830
   17          9           0.000019812    0.000035639   -0.000022383
 -------------------------------------------------------------------
 Cartesian Forces:  Max     0.000066540 RMS     0.000015539

 GradGradGradGradGradGradGradGradGradGradGradGradGradGradGradGradGradGrad
 Berny optimization.
 Internal  Forces:  Max     0.000045887 RMS     0.000007114
 Search for a local minimum.
 Step number  11 out of a maximum of  88
 All quantities printed in internal units (Hartrees-Bohrs-Radians)
 Update second derivatives using D2CorX and points  4  5  6  7  8
                                                        9 10 11
 Trust test= 1.21D+00 RLast= 4.22D-03 DXMaxT set to 3.00D-01
     Eigenvalues ---    0.00131   0.00660   0.00961   0.01896   0.02153
     Eigenvalues ---    0.02232   0.02251   0.02258   0.02266   0.02268
     Eigenvalues ---    0.02280   0.03816   0.06798   0.07993   0.15274
     Eigenvalues ---    0.15981   0.15998   0.16001   0.16025   0.16125
     Eigenvalues ---    0.16245   0.21747   0.22005   0.22177   0.23674
     Eigenvalues ---    0.24299   0.25154   0.27416   0.28907   0.33362
     Eigenvalues ---    0.33929   0.34690   0.35629   0.35694   0.35698
     Eigenvalues ---    0.35797   0.37270   0.41504   0.43345   0.44945
     Eigenvalues ---    0.47306   0.47856   0.48052   0.48905   0.95504
     Eigenvalues --- 1000.000001000.000001000.000001000.000001000.00000
     Eigenvalues --- 1000.000001000.000001000.000001000.000001000.00000
     Eigenvalues --- 1000.000001000.000001000.000001000.000001000.00000
     Eigenvalues --- 1000.000001000.000001000.000001000.000001000.00000
     Eigenvalues --- 1000.000001000.000001000.000001000.000001000.00000
     Eigenvalues --- 1000.000001000.000001000.000001000.000001000.00000
     Eigenvalues --- 1000.000001000.000001000.00000
 RFO step:  Lambda=-2.13032179D-08.
 Quartic linear search produced a step of  0.20130.
 Iteration  1 RMS(Cart)=  0.00005335 RMS(Int)=  0.00000002
 Iteration  2 RMS(Cart)=  0.00000001 RMS(Int)=  0.00000002
 Variable       Old X    -DE/DX   Delta X   Delta X   Delta X     New X
                                 (Linear)    (Quad)   (Total)
    R1        2.63723  -0.00001  -0.00001  -0.00002  -0.00003   2.63720
    R2        2.64910   0.00000  -0.00001   0.00001   0.00000   2.64910
    R3        2.05343   0.00000   0.00000   0.00000   0.00000   2.05343
    R4        2.65636  -0.00001   0.00001  -0.00002  -0.00001   2.65635
    R5        2.05277   0.00000   0.00000   0.00001   0.00000   2.05278
    R6        2.65620  -0.00001   0.00000  -0.00002  -0.00001   2.65619
    R7        2.81806   0.00000  -0.00003   0.00001  -0.00002   2.81804
    R8        2.64299   0.00000   0.00000  -0.00001  -0.00001   2.64298
    R9        2.05044   0.00000   0.00000   0.00001   0.00000   2.05044
   R10        2.64510   0.00000  -0.00001   0.00000  -0.00001   2.64509
   R11        2.05330   0.00000   0.00000   0.00000   0.00000   2.05330
   R12        2.05367   0.00000   0.00000   0.00000   0.00000   2.05367
   R13        2.88509   0.00001  -0.00001   0.00000   0.00000   2.88509
   R14        2.31219   0.00000   0.00004   0.00000   0.00003   2.31222
   R15        2.07078  -0.00001   0.00000  -0.00002  -0.00002   2.07076
   R16        2.06169   0.00000  -0.00001   0.00000   0.00000   2.06169
   R17        2.62694   0.00005   0.00002   0.00011   0.00014   2.62708
    A1        2.09638   0.00000   0.00000   0.00000   0.00000   2.09638
    A2        2.09249   0.00000   0.00000   0.00000  -0.00001   2.09248
    A3        2.09427   0.00000   0.00000   0.00000   0.00000   2.09427
    A4        2.09479   0.00000   0.00001  -0.00001   0.00000   2.09480
    A5        2.11410   0.00000   0.00001   0.00000   0.00001   2.11410
    A6        2.07420   0.00000  -0.00002   0.00001  -0.00001   2.07418
    A7        2.09227   0.00000  -0.00002   0.00001  -0.00001   2.09226
    A8        2.05898   0.00000   0.00000   0.00001   0.00001   2.05899
    A9        2.13165  -0.00001   0.00003  -0.00002   0.00001   2.13166
   A10        2.09034   0.00000   0.00000   0.00001   0.00001   2.09035
   A11        2.10476   0.00000   0.00001  -0.00002  -0.00001   2.10475
   A12        2.08797   0.00000  -0.00001   0.00001   0.00000   2.08797
   A13        2.09902   0.00000   0.00001  -0.00002  -0.00001   2.09901
   A14        2.08934   0.00000  -0.00001   0.00000  -0.00001   2.08933
   A15        2.09465   0.00000   0.00000   0.00002   0.00002   2.09466
   A16        2.09317   0.00000  -0.00001   0.00001   0.00000   2.09317
   A17        2.09549   0.00000   0.00001  -0.00001  -0.00001   2.09548
   A18        2.09447   0.00000   0.00000   0.00000   0.00001   2.09448
   A19        2.08582  -0.00001   0.00007  -0.00003   0.00004   2.08586
   A20        2.12962   0.00000  -0.00002   0.00000  -0.00002   2.12960
   A21        2.06708   0.00001  -0.00005   0.00003  -0.00003   2.06706
   A22        1.91498   0.00002  -0.00001   0.00010   0.00009   1.91507
   A23        1.88763   0.00001  -0.00002   0.00006   0.00004   1.88767
   A24        1.95250  -0.00002   0.00004  -0.00011  -0.00007   1.95243
   A25        1.91861   0.00000   0.00001   0.00003   0.00005   1.91866
   A26        1.88974   0.00000  -0.00001  -0.00007  -0.00008   1.88966
   A27        1.90039   0.00000  -0.00001  -0.00002  -0.00003   1.90036
    D1       -0.00326   0.00000  -0.00025  -0.00008  -0.00034  -0.00359
    D2       -3.12952   0.00000  -0.00006   0.00001  -0.00005  -3.12957
    D3       -3.13431   0.00000  -0.00004   0.00005   0.00001  -3.13430
    D4        0.02261   0.00000   0.00015   0.00015   0.00030   0.02290
    D5        0.00921   0.00000   0.00023   0.00012   0.00035   0.00956
    D6        3.13962   0.00000   0.00003  -0.00002   0.00000   3.13962
    D7        3.14025   0.00000   0.00002  -0.00002   0.00000   3.14025
    D8       -0.01252   0.00000  -0.00019  -0.00016  -0.00035  -0.01287
    D9        0.01148   0.00000   0.00024   0.00009   0.00032   0.01181
   D10       -3.10516   0.00000   0.00001   0.00001   0.00002  -3.10514
   D11        3.13810   0.00000   0.00005  -0.00001   0.00005   3.13814
   D12        0.02145   0.00000  -0.00017  -0.00008  -0.00026   0.02120
   D13       -0.02564   0.00000  -0.00020  -0.00012  -0.00033  -0.02597
   D14        3.13209   0.00000  -0.00003   0.00000  -0.00003   3.13206
   D15        3.08993   0.00000   0.00003  -0.00004  -0.00001   3.08992
   D16       -0.03553   0.00000   0.00020   0.00008   0.00029  -0.03524
   D17       -2.85495   0.00000  -0.00007   0.00018   0.00011  -2.85484
   D18        0.32649   0.00001  -0.00007   0.00031   0.00024   0.32673
   D19        0.31219   0.00000  -0.00030   0.00010  -0.00020   0.31199
   D20       -2.78956   0.00000  -0.00030   0.00023  -0.00007  -2.78962
   D21        0.03171   0.00000   0.00018   0.00016   0.00034   0.03205
   D22       -3.13011   0.00000  -0.00002   0.00002   0.00000  -3.13011
   D23       -3.12586   0.00000   0.00001   0.00003   0.00005  -3.12581
   D24       -0.00449   0.00000  -0.00019  -0.00010  -0.00029  -0.00478
   D25       -0.02352   0.00000  -0.00020  -0.00015  -0.00035  -0.02388
   D26        3.12924   0.00000   0.00001  -0.00001   0.00000   3.12924
   D27        3.13836   0.00000   0.00001  -0.00002  -0.00001   3.13834
   D28        0.00794   0.00000   0.00021   0.00012   0.00033   0.00827
   D29       -1.38282   0.00001  -0.00001   0.00018   0.00017  -1.38265
   D30        2.80762   0.00000  -0.00001   0.00005   0.00004   2.80766
   D31        0.71481   0.00000   0.00000   0.00009   0.00009   0.71490
   D32        1.72035   0.00000  -0.00002   0.00006   0.00004   1.72040
   D33       -0.37239  -0.00001  -0.00001  -0.00008  -0.00009  -0.37248
   D34       -2.46520   0.00000   0.00000  -0.00004  -0.00004  -2.46524
         Item               Value     Threshold  Converged?
 Maximum Force            0.000046     0.000450     YES
 RMS     Force            0.000007     0.000300     YES
 Maximum Displacement     0.000189     0.001800     YES
 RMS     Displacement     0.000053     0.001200     YES
 Predicted change in Energy=-1.499347D-08
 Optimization completed.
    -- Stationary point found.
                           ----------------------------
                           !   Optimized Parameters   !
                           ! (Angstroms and Degrees)  !
 --------------------------                            --------------------------
 ! Name  Definition              Value          Derivative Info.                !
 --------------------------------------------------------------------------------
 ! R1    R(1,2)                  1.3956         -DE/DX =    0.0                 !
 ! R2    R(1,6)                  1.4018         -DE/DX =    0.0                 !
 ! R3    R(1,7)                  1.0866         -DE/DX =    0.0                 !
 ! R4    R(2,3)                  1.4057         -DE/DX =    0.0                 !
 ! R5    R(2,8)                  1.0863         -DE/DX =    0.0                 !
 ! R6    R(3,4)                  1.4056         -DE/DX =    0.0                 !
 ! R7    R(3,12)                 1.4913         -DE/DX =    0.0                 !
 ! R8    R(4,5)                  1.3986         -DE/DX =    0.0                 !
 ! R9    R(4,9)                  1.085          -DE/DX =    0.0                 !
 ! R10   R(5,6)                  1.3997         -DE/DX =    0.0                 !
 ! R11   R(5,10)                 1.0866         -DE/DX =    0.0                 !
 ! R12   R(6,11)                 1.0868         -DE/DX =    0.0                 !
 ! R13   R(12,13)                1.5267         -DE/DX =    0.0                 !
 ! R14   R(12,16)                1.2236         -DE/DX =    0.0                 !
 ! R15   R(13,14)                1.0958         -DE/DX =    0.0                 !
 ! R16   R(13,15)                1.091          -DE/DX =    0.0                 !
 ! R17   R(13,17)                1.3901         -DE/DX =    0.0                 !
 ! A1    A(2,1,6)              120.1136         -DE/DX =    0.0                 !
 ! A2    A(2,1,7)              119.8906         -DE/DX =    0.0                 !
 ! A3    A(6,1,7)              119.993          -DE/DX =    0.0                 !
 ! A4    A(1,2,3)              120.0228         -DE/DX =    0.0                 !
 ! A5    A(1,2,8)              121.1288         -DE/DX =    0.0                 !
 ! A6    A(3,2,8)              118.8427         -DE/DX =    0.0                 !
 ! A7    A(2,3,4)              119.8783         -DE/DX =    0.0                 !
 ! A8    A(2,3,12)             117.9709         -DE/DX =    0.0                 !
 ! A9    A(4,3,12)             122.1347         -DE/DX =    0.0                 !
 ! A10   A(3,4,5)              119.7678         -DE/DX =    0.0                 !
 ! A11   A(3,4,9)              120.5939         -DE/DX =    0.0                 !
 ! A12   A(5,4,9)              119.6319         -DE/DX =    0.0                 !
 ! A13   A(4,5,6)              120.2649         -DE/DX =    0.0                 !
 ! A14   A(4,5,10)             119.7105         -DE/DX =    0.0                 !
 ! A15   A(6,5,10)             120.0144         -DE/DX =    0.0                 !
 ! A16   A(1,6,5)              119.9299         -DE/DX =    0.0                 !
 ! A17   A(1,6,11)             120.0628         -DE/DX =    0.0                 !
 ! A18   A(5,6,11)             120.0042         -DE/DX =    0.0                 !
 ! A19   A(3,12,13)            119.5085         -DE/DX =    0.0                 !
 ! A20   A(3,12,16)            122.0183         -DE/DX =    0.0                 !
 ! A21   A(13,12,16)           118.4351         -DE/DX =    0.0                 !
 ! A22   A(12,13,14)           109.72           -DE/DX =    0.0                 !
 ! A23   A(12,13,15)           108.1531         -DE/DX =    0.0                 !
 ! A24   A(12,13,17)           111.8699         -DE/DX =    0.0                 !
 ! A25   A(14,13,15)           109.9282         -DE/DX =    0.0                 !
 ! A26   A(14,13,17)           108.2738         -DE/DX =    0.0                 !
 ! A27   A(15,13,17)           108.8841         -DE/DX =    0.0                 !
 ! D1    D(6,1,2,3)             -0.1865         -DE/DX =    0.0                 !
 ! D2    D(6,1,2,8)           -179.3082         -DE/DX =    0.0                 !
 ! D3    D(7,1,2,3)           -179.5829         -DE/DX =    0.0                 !
 ! D4    D(7,1,2,8)              1.2954         -DE/DX =    0.0                 !
 ! D5    D(2,1,6,5)              0.5275         -DE/DX =    0.0                 !
 ! D6    D(2,1,6,11)           179.887          -DE/DX =    0.0                 !
 ! D7    D(7,1,6,5)            179.9233         -DE/DX =    0.0                 !
 ! D8    D(7,1,6,11)            -0.7173         -DE/DX =    0.0                 !
 ! D9    D(1,2,3,4)              0.658          -DE/DX =    0.0                 !
 ! D10   D(1,2,3,12)          -177.9125         -DE/DX =    0.0                 !
 ! D11   D(8,2,3,4)            179.7996         -DE/DX =    0.0                 !
 ! D12   D(8,2,3,12)             1.2291         -DE/DX =    0.0                 !
 ! D13   D(2,3,4,5)             -1.4691         -DE/DX =    0.0                 !
 ! D14   D(2,3,4,9)            179.4553         -DE/DX =    0.0                 !
 ! D15   D(12,3,4,5)           177.0399         -DE/DX =    0.0                 !
 ! D16   D(12,3,4,9)            -2.0357         -DE/DX =    0.0                 !
 ! D17   D(2,3,12,13)         -163.5764         -DE/DX =    0.0                 !
 ! D18   D(2,3,12,16)           18.7065         -DE/DX =    0.0                 !
 ! D19   D(4,3,12,13)           17.8874         -DE/DX =    0.0                 !
 ! D20   D(4,3,12,16)         -159.8298         -DE/DX =    0.0                 !
 ! D21   D(3,4,5,6)              1.817          -DE/DX =    0.0                 !
 ! D22   D(3,4,5,10)          -179.342          -DE/DX =    0.0                 !
 ! D23   D(9,4,5,6)           -179.0985         -DE/DX =    0.0                 !
 ! D24   D(9,4,5,10)            -0.2575         -DE/DX =    0.0                 !
 ! D25   D(4,5,6,1)             -1.3479         -DE/DX =    0.0                 !
 ! D26   D(4,5,6,11)           179.2923         -DE/DX =    0.0                 !
 ! D27   D(10,5,6,1)           179.8147         -DE/DX =    0.0                 !
 ! D28   D(10,5,6,11)            0.4548         -DE/DX =    0.0                 !
 ! D29   D(3,12,13,14)         -79.2298         -DE/DX =    0.0                 !
 ! D30   D(3,12,13,15)         160.8648         -DE/DX =    0.0                 !
 ! D31   D(3,12,13,17)          40.9556         -DE/DX =    0.0                 !
 ! D32   D(16,12,13,14)         98.5691         -DE/DX =    0.0                 !
 ! D33   D(16,12,13,15)        -21.3362         -DE/DX =    0.0                 !
 ! D34   D(16,12,13,17)       -141.2455         -DE/DX =    0.0                 !
 --------------------------------------------------------------------------------
 GradGradGradGradGradGradGradGradGradGradGradGradGradGradGradGradGradGrad

                          Input orientation:                          
 ---------------------------------------------------------------------
 Center     Atomic     Atomic              Coordinates (Angstroms)
 Number     Number      Type              X           Y           Z
 ---------------------------------------------------------------------
    1          6             0       -0.003665    0.108954    0.018000
    2          6             0        0.002358    0.050116    1.412309
    3          6             0        1.218975   -0.071315    2.105888
    4          6             0        2.429526   -0.119354    1.393165
    5          6             0        2.414462   -0.077011   -0.004724
    6          6             0        1.202743    0.051099   -0.693612
    7          1             0       -0.944832    0.209656   -0.515688
    8          1             0       -0.923378    0.082350    1.979740
    9          1             0        3.375876   -0.204090    1.917151
   10          1             0        3.350112   -0.125016   -0.555060
   11          1             0        1.196958    0.095138   -1.779458
   12          6             0        1.168970   -0.177917    3.592487
   13          6             0        2.437018    0.066083    4.406984
   14          1             0        3.072086   -0.826492    4.378748
   15          1             0        2.144096    0.281659    5.435578
   16          8             0        0.147620   -0.496757    4.186018
   17          9             0        3.170769    1.138878    3.913885
 ---------------------------------------------------------------------
                    Distance matrix (angstroms):
                    1          2          3          4          5
     1  C    0.000000
     2  C    1.395563   0.000000
     3  C    2.426236   1.405686   0.000000
     4  C    2.804215   2.433152   1.405602   0.000000
     5  C    2.425373   2.800426   2.425677   1.398612   0.000000
     6  C    1.401841   2.424010   2.802222   2.426662   1.399729
     7  H    1.086628   2.154018   3.410817   3.890792   3.410003
     8  H    2.166796   1.086280   2.151558   3.409797   3.886472
     9  H    3.889225   3.420542   2.169211   1.085044   2.152690
    10  H    3.410419   3.886987   3.409586   2.154783   1.086561
    11  H    2.161606   3.408294   3.888973   3.410392   2.159081
    12  C    3.772841   2.483176   1.491255   2.535636   3.808066
    13  C    5.022146   3.859521   2.607211   3.019528   4.414086
    14  H    5.417696   4.357916   3.028234   3.134746   4.495445
    15  H    5.830339   4.563699   3.473798   4.072270   5.458812
    16  O    4.214517   2.830837   2.378180   3.626232   4.782999
    17  F    5.129883   4.181162   2.922828   2.913180   4.172036
                    6          7          8          9         10
     6  C    0.000000
     7  H    2.160759   0.000000
     8  H    3.415871   2.498765   0.000000
     9  H    3.406422   4.975783   4.309240   0.000000
    10  H    2.159030   4.308144   4.973020   2.473609   0.000000
    11  H    1.086755   2.489477   4.315965   4.301412   2.486704
    12  C    4.292346   4.636322   2.654546   2.770897   4.686398
    13  C    5.247832   5.974130   4.145364   2.674643   5.048974
    14  H    5.476627   6.415976   4.748153   2.557173   4.991175
    15  H    6.205342   6.705537   4.625141   3.759330   6.124345
    16  O    5.022372   4.878372   2.519933   3.956646   5.733408
    17  F    5.126931   6.117414   4.649646   2.415074   4.647694
                   11         12         13         14         15
    11  H    0.000000
    12  C    5.378954   0.000000
    13  C    6.309569   1.526724   0.000000
    14  H    6.503000   2.158866   1.095809   0.000000
    15  H    7.279327   2.135196   1.091000   1.790545   0.000000
    16  O    6.085915   1.223558   2.367902   2.949300   2.480573
    17  F    6.115512   2.417529   1.390118   2.022008   2.025940
                   16         17
    16  O    0.000000
    17  F    3.448013   0.000000
 Stoichiometry    C8H7FO
 Framework group  C1[X(C8H7FO)]
 Deg. of freedom    45
 Full point group                 C1      NOp   1
 Largest Abelian subgroup         C1      NOp   1
 Largest concise Abelian subgroup C1      NOp   1
                         Standard orientation:                         
 ---------------------------------------------------------------------
 Center     Atomic     Atomic              Coordinates (Angstroms)
 Number     Number      Type              X           Y           Z
 ---------------------------------------------------------------------
    1          6             0        2.384123    0.915201    0.322540
    2          6             0        1.029042    1.243903    0.265045
    3          6             0        0.082371    0.265912   -0.086097
    4          6             0        0.501826   -1.046235   -0.365462
    5          6             0        1.863166   -1.364064   -0.322433
    6          6             0        2.803867   -0.390903    0.034332
    7          1             0        3.113385    1.671174    0.600824
    8          1             0        0.686686    2.253366    0.474286
    9          1             0       -0.219873   -1.812380   -0.629076
   10          1             0        2.187318   -2.376088   -0.549033
   11          1             0        3.859491   -0.645510    0.077567
   12          6             0       -1.347639    0.678412   -0.179666
   13          6             0       -2.439511   -0.388687   -0.181834
   14          1             0       -2.518048   -0.835313   -1.179408
   15          1             0       -3.382631    0.089466    0.086818
   16          8             0       -1.678353    1.850599   -0.296709
   17          9             0       -2.173662   -1.403415    0.730349
 ---------------------------------------------------------------------
 Rotational constants (GHZ):      2.4732482      0.9800628      0.7426370

 **********************************************************************

            Population analysis using the SCF density.

 **********************************************************************

 Orbital symmetries:
       Occupied  (A) (A) (A) (A) (A) (A) (A) (A) (A) (A) (A) (A)
                 (A) (A) (A) (A) (A) (A) (A) (A) (A) (A) (A) (A)
                 (A) (A) (A) (A) (A) (A) (A) (A) (A) (A) (A) (A)
       Virtual   (A) (A) (A) (A) (A) (A) (A) (A) (A) (A) (A) (A)
                 (A) (A) (A) (A) (A) (A) (A) (A) (A) (A) (A) (A)
                 (A) (A) (A) (A) (A) (A) (A) (A) (A) (A) (A) (A)
                 (A) (A) (A) (A) (A) (A) (A) (A) (A) (A) (A) (A)
                 (A) (A) (A) (A) (A) (A) (A) (A) (A) (A) (A) (A)
                 (A) (A) (A) (A) (A) (A) (A) (A) (A) (A) (A) (A)
                 (A) (A) (A) (A) (A) (A) (A) (A) (A) (A) (A) (A)
                 (A) (A) (A) (A) (A) (A) (A) (A) (A) (A) (A) (A)
                 (A) (A) (A) (A) (A) (A) (A) (A) (A) (A) (A) (A)
                 (A) (A) (A) (A) (A) (A) (A) (A) (A) (A) (A) (A)
                 (A) (A) (A) (A) (A) (A) (A) (A) (A) (A) (A) (A)
                 (A) (A) (A) (A) (A) (A) (A) (A) (A) (A) (A) (A)
                 (A) (A) (A) (A) (A) (A) (A) (A) (A) (A) (A) (A)
                 (A) (A) (A) (A) (A) (A) (A) (A) (A) (A) (A) (A)
                 (A) (A) (A) (A) (A) (A) (A) (A) (A) (A) (A) (A)
                 (A) (A) (A) (A) (A) (A) (A) (A) (A) (A) (A) (A)
                 (A) (A) (A) (A) (A) (A) (A) (A) (A) (A) (A) (A)
                 (A) (A) (A) (A) (A) (A) (A) (A) (A) (A) (A) (A)
                 (A) (A) (A) (A) (A) (A) (A) (A) (A) (A)
 The electronic state is 1-A.
 Alpha  occ. eigenvalues --  -26.30107 -20.56518 -11.35591 -11.33620 -11.26463
 Alpha  occ. eigenvalues --  -11.26189 -11.26157 -11.25879 -11.25403 -11.25273
 Alpha  occ. eigenvalues --   -1.61126  -1.40254  -1.17103  -1.05873  -1.03343
 Alpha  occ. eigenvalues --   -1.00490  -0.87808  -0.84546  -0.78411  -0.73821
 Alpha  occ. eigenvalues --   -0.71670  -0.70950  -0.69269  -0.65599  -0.63602
 Alpha  occ. eigenvalues --   -0.62129  -0.60425  -0.59093  -0.57522  -0.53482
 Alpha  occ. eigenvalues --   -0.52846  -0.51053  -0.50061  -0.43643  -0.35448
 Alpha  occ. eigenvalues --   -0.35100
 Alpha virt. eigenvalues --    0.05518   0.06126   0.07283   0.07749   0.08877
 Alpha virt. eigenvalues --    0.09404   0.09787   0.10133   0.11555   0.11935
 Alpha virt. eigenvalues --    0.12395   0.13017   0.14347   0.14566   0.15921
 Alpha virt. eigenvalues --    0.16269   0.17299   0.17699   0.18843   0.20594
 Alpha virt. eigenvalues --    0.21195   0.21313   0.22106   0.22744   0.22927
 Alpha virt. eigenvalues --    0.24081   0.24608   0.25734   0.26450   0.27297
 Alpha virt. eigenvalues --    0.28292   0.28617   0.29672   0.30192   0.30827
 Alpha virt. eigenvalues --    0.31337   0.31746   0.32447   0.33405   0.34405
 Alpha virt. eigenvalues --    0.34808   0.35337   0.36231   0.38164   0.40640
 Alpha virt. eigenvalues --    0.41530   0.42263   0.42826   0.44522   0.46058
 Alpha virt. eigenvalues --    0.46513   0.47526   0.47833   0.49020   0.49937
 Alpha virt. eigenvalues --    0.50833   0.52962   0.55884   0.61208   0.63548
 Alpha virt. eigenvalues --    0.66030   0.68257   0.69876   0.70531   0.71457
 Alpha virt. eigenvalues --    0.71600   0.72099   0.73734   0.75163   0.78007
 Alpha virt. eigenvalues --    0.79557   0.80987   0.82859   0.83446   0.84310
 Alpha virt. eigenvalues --    0.85567   0.86150   0.87252   0.87724   0.89005
 Alpha virt. eigenvalues --    0.90871   0.91297   0.92533   0.93622   0.95184
 Alpha virt. eigenvalues --    0.97967   0.99422   1.00151   1.03811   1.05154
 Alpha virt. eigenvalues --    1.06656   1.07907   1.08464   1.12085   1.13639
 Alpha virt. eigenvalues --    1.13825   1.19073   1.22734   1.22946   1.24429
 Alpha virt. eigenvalues --    1.26871   1.31073   1.34866   1.35862   1.38041
 Alpha virt. eigenvalues --    1.40788   1.42757   1.45505   1.48612   1.51843
 Alpha virt. eigenvalues --    1.54500   1.63080   1.65451   1.68120   1.69530
 Alpha virt. eigenvalues --    1.71286   1.74609   1.75724   1.76788   1.77422
 Alpha virt. eigenvalues --    1.79390   1.81550   1.81812   1.83248   1.86088
 Alpha virt. eigenvalues --    1.89183   1.91155   1.92068   1.94123   1.96273
 Alpha virt. eigenvalues --    1.98650   1.99644   2.01349   2.02526   2.04443
 Alpha virt. eigenvalues --    2.04914   2.09164   2.16666   2.17775   2.19976
 Alpha virt. eigenvalues --    2.21427   2.22658   2.23035   2.24481   2.26979
 Alpha virt. eigenvalues --    2.28057   2.30221   2.31889   2.36000   2.38378
 Alpha virt. eigenvalues --    2.43472   2.46571   2.48445   2.54542   2.60952
 Alpha virt. eigenvalues --    2.64977   2.71881   2.72620   2.73382   2.75035
 Alpha virt. eigenvalues --    2.79718   2.84557   2.88340   2.93881   2.96281
 Alpha virt. eigenvalues --    2.98779   2.99395   3.01255   3.03710   3.04257
 Alpha virt. eigenvalues --    3.05373   3.06316   3.12319   3.15913   3.18208
 Alpha virt. eigenvalues --    3.19731   3.21432   3.24645   3.25208   3.27214
 Alpha virt. eigenvalues --    3.28833   3.30347   3.33858   3.43970   3.46903
 Alpha virt. eigenvalues --    3.54426   3.60304   3.61299   3.73928   3.75273
 Alpha virt. eigenvalues --    3.77874   3.86375   3.90079   3.91448   3.98441
 Alpha virt. eigenvalues --    4.00714   4.08679   4.12175   4.25283   4.27395
 Alpha virt. eigenvalues --    4.37739   4.41052   4.42638   4.55223   4.56190
 Alpha virt. eigenvalues --    4.56484   4.60595   4.76750   5.25163   5.30189
 Alpha virt. eigenvalues --    5.62018   5.76323   6.27761   7.00239   7.03855
 Alpha virt. eigenvalues --    7.26922  24.73887  24.92799  24.98703  25.08395
 Alpha virt. eigenvalues --   25.08734  25.19435  25.22746  25.31704  51.68510
 Alpha virt. eigenvalues --   68.78291
          Condensed to atoms (all electrons):
              1          2          3          4          5          6
     1  C    6.013878  -0.809900   0.364512   0.038396   0.233065   0.221638
     2  C   -0.809900  13.766502  -3.320759  -4.906021  -0.724345   0.581128
     3  C    0.364512  -3.320759  14.089677  -0.587250  -0.483606  -1.190352
     4  C    0.038396  -4.906021  -0.587250  12.524082  -0.217470   0.224253
     5  C    0.233065  -0.724345  -0.483606  -0.217470   6.664701   0.290613
     6  C    0.221638   0.581128  -1.190352   0.224253   0.290613   5.513518
     7  H    0.403971  -0.036657   0.017357  -0.005391  -0.009099  -0.008390
     8  H   -0.031671   0.363529   0.009786  -0.009703   0.004121  -0.011719
     9  H    0.002662  -0.030101  -0.001410   0.368274   0.017816  -0.012711
    10  H   -0.010670  -0.002098   0.013855  -0.048399   0.408052  -0.001721
    11  H    0.019251  -0.044486   0.030227  -0.045688   0.015656   0.392555
    12  C   -0.221979   0.659793  -4.577755   0.281780   0.434255   0.188435
    13  C   -0.037835   0.056244   0.443338  -0.391007  -0.285440  -0.032193
    14  H   -0.003560   0.038216  -0.020805  -0.056846  -0.005760   0.000890
    15  H    0.001562  -0.012123  -0.008576   0.017381   0.010370  -0.000713
    16  O    0.035482   0.160734  -0.089218  -0.183677  -0.017343  -0.005219
    17  F    0.002974  -0.009596   0.163532  -0.036735   0.014787  -0.004185
              7          8          9         10         11         12
     1  C    0.403971  -0.031671   0.002662  -0.010670   0.019251  -0.221979
     2  C   -0.036657   0.363529  -0.030101  -0.002098  -0.044486   0.659793
     3  C    0.017357   0.009786  -0.001410   0.013855   0.030227  -4.577755
     4  C   -0.005391  -0.009703   0.368274  -0.048399  -0.045688   0.281780
     5  C   -0.009099   0.004121   0.017816   0.408052   0.015656   0.434255
     6  C   -0.008390  -0.011719  -0.012711  -0.001721   0.392555   0.188435
     7  H    0.494972  -0.003812   0.000025  -0.000098  -0.004443   0.006998
     8  H   -0.003812   0.459949  -0.000010   0.000021  -0.000074   0.051974
     9  H    0.000025  -0.000010   0.491157  -0.004292  -0.000098   0.029164
    10  H   -0.000098   0.000021  -0.004292   0.496475  -0.004526   0.010148
    11  H   -0.004443  -0.000074  -0.000098  -0.004526   0.493684   0.003322
    12  C    0.006998   0.051974   0.029164   0.010148   0.003322  10.801014
    13  C   -0.000377  -0.001402  -0.002207  -0.000292  -0.000470  -1.729765
    14  H    0.000000  -0.000023  -0.001567   0.000004   0.000000   0.037026
    15  H    0.000000   0.000046   0.000429  -0.000001   0.000000  -0.015935
    16  O    0.000046   0.001146  -0.000235   0.000007   0.000005   0.309063
    17  F   -0.000002  -0.000046  -0.002828  -0.000035   0.000005  -0.259976
             13         14         15         16         17
     1  C   -0.037835  -0.003560   0.001562   0.035482   0.002974
     2  C    0.056244   0.038216  -0.012123   0.160734  -0.009596
     3  C    0.443338  -0.020805  -0.008576  -0.089218   0.163532
     4  C   -0.391007  -0.056846   0.017381  -0.183677  -0.036735
     5  C   -0.285440  -0.005760   0.010370  -0.017343   0.014787
     6  C   -0.032193   0.000890  -0.000713  -0.005219  -0.004185
     7  H   -0.000377   0.000000   0.000000   0.000046  -0.000002
     8  H   -0.001402  -0.000023   0.000046   0.001146  -0.000046
     9  H   -0.002207  -0.001567   0.000429  -0.000235  -0.002828
    10  H   -0.000292   0.000004  -0.000001   0.000007  -0.000035
    11  H   -0.000470   0.000000   0.000000   0.000005   0.000005
    12  C   -1.729765   0.037026  -0.015935   0.309063  -0.259976
    13  C    7.320202   0.391925   0.400569  -0.025265   0.211688
    14  H    0.391925   0.511590  -0.021971   0.003002  -0.039283
    15  H    0.400569  -0.021971   0.483561  -0.001003  -0.036719
    16  O   -0.025265   0.003002  -0.001003   8.125825   0.006640
    17  F    0.211688  -0.039283  -0.036719   0.006640   9.175598
 Mulliken atomic charges:
              1
     1  C   -0.221777
     2  C    0.269940
     3  C    1.147447
     4  C   -0.965980
     5  C   -0.350375
     6  C   -0.145828
     7  H    0.144900
     8  H    0.167887
     9  H    0.145933
    10  H    0.143572
    11  H    0.145080
    12  C   -0.007562
    13  C   -0.317713
    14  H    0.167161
    15  H    0.183122
    16  O   -0.319991
    17  F   -0.185818
 Sum of Mulliken charges=   0.00000
 Atomic charges with hydrogens summed into heavy atoms:
              1
     1  C   -0.076877
     2  C    0.437827
     3  C    1.147447
     4  C   -0.820047
     5  C   -0.206803
     6  C   -0.000748
     7  H    0.000000
     8  H    0.000000
     9  H    0.000000
    10  H    0.000000
    11  H    0.000000
    12  C   -0.007562
    13  C    0.032570
    14  H    0.000000
    15  H    0.000000
    16  O   -0.319991
    17  F   -0.185818
 Sum of Mulliken charges=   0.00000
 Electronic spatial extent (au):  <R**2>=  1487.5217
 Charge=     0.0000 electrons
 Dipole moment (field-independent basis, Debye):
    X=     1.5754    Y=    -1.7115    Z=    -0.9373  Tot=     2.5079
 Quadrupole moment (field-independent basis, Debye-Ang):
   XX=   -50.1226   YY=   -61.7685   ZZ=   -61.0150
   XY=     3.0090   XZ=     3.3750   YZ=     5.6689
 Traceless Quadrupole moment (field-independent basis, Debye-Ang):
   XX=     7.5127   YY=    -4.1331   ZZ=    -3.3796
   XY=     3.0090   XZ=     3.3750   YZ=     5.6689
 Octapole moment (field-independent basis, Debye-Ang**2):
  XXX=   -12.7866  YYY=   -16.2504  ZZZ=     3.1320  XYY=    16.1304
  XXY=    -7.9568  XXZ=    -0.8116  XZZ=   -15.4847  YZZ=    -0.7448
  YYZ=     0.9121  XYZ=    -3.6437
 Hexadecapole moment (field-independent basis, Debye-Ang**3):
 XXXX= -1152.7468 YYYY=  -503.8870 ZZZZ=  -114.0902 XXXY=    15.6910
 XXXZ=    12.4025 YYYX=    31.4929 YYYZ=    14.1866 ZZZX=    -5.4913
 ZZZY=    -8.8576 XXYY=  -317.7269 XXZZ=  -250.6699 YYZZ=  -105.7480
 XXYZ=    21.3075 YYXZ=     0.2362 ZZXY=     5.6915
 N-N= 4.861564396365D+02 E-N=-2.102627113836D+03  KE= 4.807590557971D+02
 Final structure in terms of initial Z-matrix:
 C
 C,1,B1
 C,2,B2,1,A1
 C,3,B3,2,A2,1,D1,0
 C,4,B4,3,A3,2,D2,0
 C,5,B5,4,A4,3,D3,0
 H,1,B6,2,A5,3,D4,0
 H,2,B7,1,A6,6,D5,0
 H,4,B8,3,A7,2,D6,0
 H,5,B9,4,A8,3,D7,0
 H,6,B10,5,A9,4,D8,0
 C,3,B11,2,A10,1,D9,0
 C,12,B12,3,A11,2,D10,0
 H,13,B13,12,A12,3,D11,0
 H,13,B14,12,A13,3,D12,0
 O,12,B15,3,A14,2,D13,0
 F,13,B16,12,A15,3,D14,0
      Variables:
 B1=1.39556274
 B2=1.4056862
 B3=1.40560214
 B4=1.39861184
 B5=1.39972858
 B6=1.08662818
 B7=1.08628001
 B8=1.08504369
 B9=1.08656149
 B10=1.08675451
 B11=1.4912548
 B12=1.52672426
 B13=1.0958088
 B14=1.09100024
 B15=1.22355769
 B16=1.390118
 A1=120.02277341
 A2=119.87826136
 A3=119.76778515
 A4=120.26492891
 A5=119.89058525
 A6=121.12878643
 A7=120.59388956
 A8=119.71052737
 A9=120.0042278
 A10=117.97090295
 A11=119.508474
 A12=109.7200125
 A13=108.15309004
 A14=122.01828187
 A15=111.86986259
 D1=0.65796591
 D2=-1.46913415
 D3=1.81699268
 D4=-179.58290808
 D5=-179.30822225
 D6=179.45527368
 D7=-179.34200563
 D8=179.29229484
 D9=-177.91253334
 D10=-163.57638667
 D11=-79.22982635
 D12=160.86484743
 D13=18.70646866
 D14=40.95561821
 1|1|UNPC-UNK|FOpt|RMP2-FC|6-311+G(d,p)|C8H7F1O1|PCUSER|27-Jul-2017|0||
 # OPT MP2/6-311+G(D,P) GEOM=CONNECTIVITY||Title Card Required||0,1|C,-
 1.4788191659,0.0426629066,-2.1064044094|C,-1.4727962012,-0.0161757646,
 -0.7120955815|C,-0.2561798358,-0.1376065373,-0.0185158328|C,0.95437179
 19,-0.1856449956,-0.731239098|C,0.9393070815,-0.1433020927,-2.12912865
 4|C,-0.2724115925,-0.0151927613,-2.8180161213|H,-2.4199871003,0.143364
 9777,-2.6400923458|H,-2.3985321422,0.0160582432,-0.1446643459|H,1.9007
 218019,-0.2703818051,-0.2072532769|H,1.8749578288,-0.1913076593,-2.679
 4640116|H,-0.2781968086,0.0288464451,-3.903862536|C,-0.3061844588,-0.2
 44208689,1.4680831066|C,0.9618635813,-0.0002086511,2.2825799553|H,1.59
 69309753,-0.8927830588,2.2543441112|H,0.6689410727,0.2153671598,3.3111
 736553|O,-1.3275344079,-0.5630484612,2.0616139886|F,1.6956147148,1.072
 5869885,1.789480739||Version=x86-Win32-G03RevB.05|State=1-A|HF=-481.43
 62317|MP2=-482.9380779|RMSD=9.536e-009|RMSF=1.554e-005|Dipole=0.423671
 7,-0.2594619,-0.6637913|PG=C01 [X(C8H7F1O1)]||@


 "THE ACADEMIC HIERARCHY"


 THE PRESIDENT:
   LEAPS TALL BUILDINGS IN A SINGLE BOUND,
     IS MORE POWERFUL THAN A LOCOMOTIVE,
       IS FASTER THAN A SPEEDING BULLET,
         WALKS ON WATER,
           GIVES POLICY TO GOD.

 THE VICE PRESIDENT FOR ACADEMIC AFFAIRS:
   LEAPS SHORT BUILDINGS IN A SINGLE BOUND,
     IS MORE POWERFUL THAN A SWITCH ENGINE,
       IS JUST AS FAST AS A SPEEDING BULLET,
         WALKS ON WATER IF SEA IS CALM,
           TALKS WITH GOD.

 PROFESSOR:
   LEAPS SHORT BUILDINGS WITH A RUNNING START AND FAVORABLE WINDS,
     IS ALMOST AS POWERFUL AS A SWITCH ENGINE,
       CAN FIRE A SPEEDING BULLET,
         WALKS ON WATER IN AN INDOOR SWIMMING POOL,
          TALKS WITH GOD IF SPECIAL REQUEST IS APPROVED.

 ASSOCIATE PROFESSOR:
   BARELY CLEARS A QUONSET HUT,
     LOSES TUG OF WAR WITH LOCOMOTIVE,
       MISFIRES FREQUENTLY,
         SWIMS WELL,
           IS OCCASIONALLY ADDRESSED BY GOD.

 ASSISTANT PROFESSOR:
   MAKES HIGH MARKS ON WALLS WHEN TRYING TO LEAP TALL BUILDINGS,
     IS RUN OVER BY LOCOMOTIVES,
       CAN SOMETIMES HANDLE A GUN WITHOUT INFLICTING SELF INJURY,
         DOG PADDLES,
           TALKS TO ANIMALS.

 GRADUATE STUDENT:
   RUNS INTO BUILDINGS,
     RECOGNIZES LOCOMOTIVES TWO OUT OF THREE TIMES,
       IS NOT ISSUED AMMUNITION,
         CAN STAY AFLOAT WITH A LIFE JACKET,
           TALKS TO WALLS.

 UNDERGRADUATE AND WORK STUDY STUDENT:
   FALLS OVER DOORSTEP WHEN TRYING TO ENTER BUILDINGS,
     SAYS, "LOOK AT THE CHOO-CHOO,"
       WETS HIMSELF WITH A WATER PISTOL,
        PLAYS IN MUD PUDDLES,
          MUMBLES TO HIMSELF.

 DEPARTMENT SECRETARY:
   LIFTS TALL BUILDINGS AND WALKS UNDER THEM,
     KICKS LOCOMOTIVES OFF THE TRACKS,
       CATCHES SPEEDING BULLETS IN HER TEETH AND EATS THEM,
         FREEZES WATER WITH A SINGLE GLANCE,
           IS GOD.
 Job cpu time:  0 days  3 hours 46 minutes  0.0 seconds.
 File lengths (MBytes):  RWF=   1784 Int=      0 D2E=      0 Chk=     15 Scr=      1
 Normal termination of Gaussian 03 at Thu Jul 27 20:17:27 2017.
