# Supplementary material for: Conformational preferences of α-fluoroketones may influence their reactivity
Source: Beilstein J Org Chem. 2017 Dec 29;13:2915–21. doi: 10.3762/bjoc.13.284 (PMC5753061; doi:10.3762/bjoc.13.284)
Supplement: File 2 — Details of computational conformational analysis. [file Beilstein_J_Org_Chem-13-2915-s002.zip › Computation/MECOCH2CL0.out]

 Entering Link 1 = C:\G03W\l1.exe PID=      5800.
  
 Copyright (c) 1988,1990,1992,1993,1995,1998,2003, Gaussian, Inc.
                  All Rights Reserved.
  
 This is the Gaussian(R) 03 program.  It is based on the
 the Gaussian(R) 98 system (copyright 1998, Gaussian, Inc.),
 the Gaussian(R) 94 system (copyright 1995, Gaussian, Inc.),
 the Gaussian 92(TM) system (copyright 1992, Gaussian, Inc.),
 the Gaussian 90(TM) system (copyright 1990, Gaussian, Inc.),
 the Gaussian 88(TM) system (copyright 1988, Gaussian, Inc.),
 the Gaussian 86(TM) system (copyright 1986, Carnegie Mellon
 University), and the Gaussian 82(TM) system (copyright 1983,
 Carnegie Mellon University). Gaussian is a federally registered
 trademark of Gaussian, Inc.
  
 This software contains proprietary and confidential information,
 including trade secrets, belonging to Gaussian, Inc.
  
 This software is provided under written license and may be
 used, copied, transmitted, or stored only in accord with that
 written license.
  
 The following legend is applicable only to US Government
 contracts under DFARS:
  
                    RESTRICTED RIGHTS LEGEND
  
 Use, duplication or disclosure by the US Government is subject
 to restrictions as set forth in subparagraph (c)(1)(ii) of the
 Rights in Technical Data and Computer Software clause at DFARS
 252.227-7013.
  
 Gaussian, Inc.
 Carnegie Office Park, Building 6, Pittsburgh, PA 15106 USA
  
 The following legend is applicable only to US Government
 contracts under FAR:
  
                    RESTRICTED RIGHTS LEGEND
  
 Use, reproduction and disclosure by the US Government is subject
 to restrictions as set forth in subparagraph (c) of the
 Commercial Computer Software - Restricted Rights clause at FAR
 52.227-19.
  
 Gaussian, Inc.
 Carnegie Office Park, Building 6, Pittsburgh, PA 15106 USA
  
  
 ---------------------------------------------------------------
 Warning -- This program may not be used in any manner that
 competes with the business of Gaussian, Inc. or will provide
 assistance to any competitor of Gaussian, Inc.  The licensee
 of this program is prohibited from giving any competitor of
 Gaussian, Inc. access to this program.  By using this program,
 the user acknowledges that Gaussian, Inc. is engaged in the
 business of creating and licensing software in the field of
 computational chemistry and represents and warrants to the
 licensee that it is not a competitor of Gaussian, Inc. and that
 it will not use this program in any manner prohibited above.
 ---------------------------------------------------------------
  

 Cite this work as:
 Gaussian 03, Revision B.05,
 M. J. Frisch, G. W. Trucks, H. B. Schlegel, G. E. Scuseria, 
 M. A. Robb, J. R. Cheeseman, J. A. Montgomery, Jr., T. Vreven, 
 K. N. Kudin, J. C. Burant, J. M. Millam, S. S. Iyengar, J. Tomasi, 
 V. Barone, B. Mennucci, M. Cossi, G. Scalmani, N. Rega, 
 G. A. Petersson, H. Nakatsuji, M. Hada, M. Ehara, K. Toyota, 
 R. Fukuda, J. Hasegawa, M. Ishida, T. Nakajima, Y. Honda, O. Kitao, 
 H. Nakai, M. Klene, X. Li, J. E. Knox, H. P. Hratchian, J. B. Cross, 
 C. Adamo, J. Jaramillo, R. Gomperts, R. E. Stratmann, O. Yazyev, 
 A. J. Austin, R. Cammi, C. Pomelli, J. W. Ochterski, P. Y. Ayala, 
 K. Morokuma, G. A. Voth, P. Salvador, J. J. Dannenberg, 
 V. G. Zakrzewski, S. Dapprich, A. D. Daniels, M. C. Strain, 
 O. Farkas, D. K. Malick, A. D. Rabuck, K. Raghavachari, 
 J. B. Foresman, J. V. Ortiz, Q. Cui, A. G. Baboul, S. Clifford, 
 J. Cioslowski, B. B. Stefanov, G. Liu, A. Liashenko, P. Piskorz, 
 I. Komaromi, R. L. Martin, D. J. Fox, T. Keith, M. A. Al-Laham, 
 C. Y. Peng, A. Nanayakkara, M. Challacombe, P. M. W. Gill, 
 B. Johnson, W. Chen, M. W. Wong, C. Gonzalez, and J. A. Pople, 
 Gaussian, Inc., Pittsburgh PA, 2003.
 
 **********************************************
 Gaussian 03:  x86-Win32-G03RevB.05  8-Nov-2003
                  14-Aug-2017 
 **********************************************
 %chk=MeCOCH2F.chk
 %mem=6MW
 %nproc=1
 Will use up to    1 processors via shared memory.
 Default route:  MaxDisk=2000MB
 ------------------------------------
 # mp2/6-311+g(d,p) geom=connectivity
 ------------------------------------
 1/38=1,57=2/1;
 2/17=6,18=5,40=1/2;
 3/5=4,6=6,7=111,11=9,16=1,25=1,30=1/1,2,3;
 4//1;
 5/5=2,38=5/2;
 8/10=2,27=262144000/1;
 9/16=-3,27=262144000/6;
 6/7=2,8=2,9=2,10=2/1;
 99/5=1,9=1/99;
 -------------------
 Title Card Required
 -------------------
 Symbolic Z-matrix:
 Charge =  0 Multiplicity = 1
 C
 H                    1    B1
 H                    1    B2       2    A1
 H                    1    B3       2    A2       3    D1       0
 C                    1    B4       4    A3       3    D2       0
 O                    5    B5       1    A4       4    D3       0
 C                    5    B6       1    A5       6    D4       0
 H                    7    B7       5    A6       1    D5       0
 H                    7    B8       5    A7       1    D6       0
 Cl                   7    B9       5    A8       1    D7       0
       Variables:
  B1                    1.09355                  
  B2                    1.09355                  
  B3                    1.08982                  
  B4                    1.50576                  
  B5                    1.21791                  
  B6                    1.53196                  
  B7                    1.09112                  
  B8                    1.09112                  
  B9                    1.77779                  
  A1                  106.77901                  
  A2                  110.45813                  
  A3                  108.9635                   
  A4                  123.29694                  
  A5                  119.92694                  
  A6                  107.73625                  
  A7                  107.73573                  
  A8                  115.61316                  
  D1                  120.13948                  
  D2                  121.04572                  
  D3                   -0.00717                  
  D4                 -179.98698                  
  D5                   58.4908                   
  D6                  -58.51658                  
  D7                  179.98781                  
 
                          Input orientation:                          
 ---------------------------------------------------------------------
 Center     Atomic     Atomic              Coordinates (Angstroms)
 Number     Number      Type              X           Y           Z
 ---------------------------------------------------------------------
    1          6             0        0.000000    0.000000    0.000000
    2          1             0        0.000000    0.000000    1.093549
    3          1             0        1.046996    0.000000   -0.315688
    4          1             0       -0.512693   -0.883039   -0.380917
    5          6             0       -0.695979    1.231058   -0.517116
    6          8             0       -1.672994    1.191508   -1.243185
    7          6             0       -0.177853    2.620439   -0.132335
    8          1             0        0.858349    2.693022   -0.466334
    9          1             0       -0.198808    2.693298    0.956149
   10         17             0       -1.084802    3.992783   -0.806608
 ---------------------------------------------------------------------
                    Distance matrix (angstroms):
                    1          2          3          4          5
     1  C    0.000000
     2  H    1.093549   0.000000
     3  H    1.093553   1.755605   0.000000
     4  H    1.089821   1.793506   1.793500   0.000000
     5  C    1.505755   2.143392   2.143371   2.126394   0.000000
     6  O    2.400856   3.111097   3.110994   2.528547   1.217907
     7  C    2.629800   2.898469   2.898375   3.528211   1.531957
     8  H    2.864717   3.228370   2.703822   3.830831   2.134445
     9  H    2.864891   2.704119   3.228537   3.830987   2.134440
    10  Cl   4.215415   4.552989   4.552788   4.927693   2.803946
                    6          7          8          9         10
     6  O    0.000000
     7  C    2.347611   0.000000
     8  H    3.043968   1.091118   0.000000
     9  H    3.043956   1.091121   1.772298   0.000000
    10  Cl   2.895464   1.777787   2.362414   2.362405   0.000000
 Stoichiometry    C3H5ClO
 Framework group  C1[X(C3H5ClO)]
 Deg. of freedom    24
 Full point group                 C1      NOp   1
 Largest Abelian subgroup         C1      NOp   1
 Largest concise Abelian subgroup C1      NOp   1
                         Standard orientation:                         
 ---------------------------------------------------------------------
 Center     Atomic     Atomic              Coordinates (Angstroms)
 Number     Number      Type              X           Y           Z
 ---------------------------------------------------------------------
    1          6             0       -2.339724   -0.424359   -0.000072
    2          1             0       -2.484057   -1.060413    0.877682
    3          1             0       -2.483834   -1.060338   -0.877923
    4          1             0       -3.059653    0.393817   -0.000137
    5          6             0       -0.947400    0.148994    0.000100
    6          8             0       -0.716781    1.344868    0.000025
    7          6             0        0.264861   -0.787657    0.000084
    8          1             0        0.195869   -1.420587   -0.886019
    9          1             0        0.195969   -1.420473    0.886279
   10         17             0        1.853149    0.011011   -0.000044
 ---------------------------------------------------------------------
 Rotational constants (GHZ):     10.5016278      2.1989785      1.8602240
 Standard basis: 6-311+G(d,p) (5D, 7F)
 There are   148 symmetry adapted basis functions of A   symmetry.
 Integral buffers will be    262144 words long.
 Raffenetti 1 integral format.
 Two-electron integral symmetry is turned on.
   148 basis functions,   237 primitive gaussians,   153 cartesian basis functions
    24 alpha electrons       24 beta electrons
       nuclear repulsion energy       211.8924262284 Hartrees.
 NAtoms=   10 NActive=   10 NUniq=   10 SFac= 1.00D+00 NAtFMM=   60 Big=F
 One-electron integrals computed using PRISM.
 NBasis=   148 RedAO= T  NBF=   148
 NBsUse=   148 1.00D-06 NBFU=   148
 Harris functional with IExCor=  205 diagonalized for initial guess.
 ExpMin= 4.38D-02 ExpMax= 1.06D+05 ExpMxC= 3.62D+03 IAcc=2 IRadAn=         4 AccDes= 0.00D+00
 HarFok:  IExCor= 205 AccDes= 0.00D+00 IRadAn=         4 IDoV=1
 ScaDFX=  1.000000  1.000000  1.000000  1.000000
 Initial guess orbital symmetries:
       Occupied  (A) (A) (A) (A) (A) (A) (A) (A) (A) (A) (A) (A)
                 (A) (A) (A) (A) (A) (A) (A) (A) (A) (A) (A) (A)
       Virtual   (A) (A) (A) (A) (A) (A) (A) (A) (A) (A) (A) (A)
                 (A) (A) (A) (A) (A) (A) (A) (A) (A) (A) (A) (A)
                 (A) (A) (A) (A) (A) (A) (A) (A) (A) (A) (A) (A)
                 (A) (A) (A) (A) (A) (A) (A) (A) (A) (A) (A) (A)
                 (A) (A) (A) (A) (A) (A) (A) (A) (A) (A) (A) (A)
                 (A) (A) (A) (A) (A) (A) (A) (A) (A) (A) (A) (A)
                 (A) (A) (A) (A) (A) (A) (A) (A) (A) (A) (A) (A)
                 (A) (A) (A) (A) (A) (A) (A) (A) (A) (A) (A) (A)
                 (A) (A) (A) (A) (A) (A) (A) (A) (A) (A) (A) (A)
                 (A) (A) (A) (A) (A) (A) (A) (A) (A) (A) (A) (A)
                 (A) (A) (A) (A)
 The electronic state of the initial guess is 1-A.
 Requested convergence on RMS density matrix=1.00D-08 within 128 cycles.
 Requested convergence on MAX density matrix=1.00D-06.
 Requested convergence on             energy=1.00D-06.
 No special actions if energy rises.
 SCF Done:  E(RHF) =  -650.929869855     A.U. after   14 cycles
             Convg  =    0.4451D-08             -V/T =  2.0004
             S**2   =   0.0000
 ExpMin= 4.38D-02 ExpMax= 1.06D+05 ExpMxC= 3.62D+03 IAcc=3 IRadAn=         5 AccDes= 0.00D+00
 HarFok:  IExCor= 205 AccDes= 0.00D+00 IRadAn=         5 IDoV=1
 ScaDFX=  1.000000  1.000000  1.000000  1.000000
 Range of M.O.s used for correlation:    10   148
 NBasis=   148 NAE=    24 NBE=    24 NFC=     9 NFV=     0
 NROrb=    139 NOA=    15 NOB=    15 NVA=   124 NVB=   124

 **** Warning!!: The largest alpha MO coefficient is  0.54801487D+02

 Disk-based method using OVN memory for 15 occupieds at a time.
 Estimated scratch disk usage=    59785164 words.
 Actual    scratch disk usage=    58757580 words.
 JobTyp=1 Pass  1:  I=   1 to  15 NPSUse=  1 ParTrn=F ParDer=F DoDerP=F.
 Spin components of T(2) and E(2):
     alpha-alpha T2 =       0.3219218949D-01 E2=     -0.9747328551D-01
     alpha-beta  T2 =       0.1854561535D+00 E2=     -0.5772909883D+00
     beta-beta   T2 =       0.3219218949D-01 E2=     -0.9747328551D-01
 ANorm=    0.1117962670D+01
 E2 =    -0.7722375593D+00 EUMP2 =    -0.65170210741453D+03

 **********************************************************************

            Population analysis using the SCF density.

 **********************************************************************

 Orbital symmetries:
       Occupied  (A) (A) (A) (A) (A) (A) (A) (A) (A) (A) (A) (A)
                 (A) (A) (A) (A) (A) (A) (A) (A) (A) (A) (A) (A)
       Virtual   (A) (A) (A) (A) (A) (A) (A) (A) (A) (A) (A) (A)
                 (A) (A) (A) (A) (A) (A) (A) (A) (A) (A) (A) (A)
                 (A) (A) (A) (A) (A) (A) (A) (A) (A) (A) (A) (A)
                 (A) (A) (A) (A) (A) (A) (A) (A) (A) (A) (A) (A)
                 (A) (A) (A) (A) (A) (A) (A) (A) (A) (A) (A) (A)
                 (A) (A) (A) (A) (A) (A) (A) (A) (A) (A) (A) (A)
                 (A) (A) (A) (A) (A) (A) (A) (A) (A) (A) (A) (A)
                 (A) (A) (A) (A) (A) (A) (A) (A) (A) (A) (A) (A)
                 (A) (A) (A) (A) (A) (A) (A) (A) (A) (A) (A) (A)
                 (A) (A) (A) (A) (A) (A) (A) (A) (A) (A) (A) (A)
                 (A) (A) (A) (A)
 The electronic state is 1-A.
 Alpha  occ. eigenvalues -- -104.83125 -20.56145 -11.35542 -11.31424 -11.25931
 Alpha  occ. eigenvalues --  -10.55734  -8.02568  -8.02260  -8.02256  -1.40258
 Alpha  occ. eigenvalues --   -1.14329  -1.04491  -0.94755  -0.75649  -0.67642
 Alpha  occ. eigenvalues --   -0.66432  -0.64136  -0.59967  -0.58004  -0.54977
 Alpha  occ. eigenvalues --   -0.50360  -0.45004  -0.44224  -0.42916
 Alpha virt. eigenvalues --    0.05642   0.07848   0.08665   0.09074   0.10824
 Alpha virt. eigenvalues --    0.11751   0.12484   0.12966   0.13970   0.15038
 Alpha virt. eigenvalues --    0.15374   0.16940   0.17634   0.18604   0.19978
 Alpha virt. eigenvalues --    0.22233   0.24227   0.26425   0.28718   0.29114
 Alpha virt. eigenvalues --    0.30029   0.31413   0.35215   0.36084   0.37552
 Alpha virt. eigenvalues --    0.37946   0.43260   0.44253   0.48389   0.50601
 Alpha virt. eigenvalues --    0.52747   0.57904   0.59238   0.60813   0.61650
 Alpha virt. eigenvalues --    0.63805   0.67896   0.71970   0.73652   0.73816
 Alpha virt. eigenvalues --    0.78535   0.80689   0.82079   0.85390   0.86213
 Alpha virt. eigenvalues --    0.88498   0.90826   1.02277   1.06126   1.10056
 Alpha virt. eigenvalues --    1.14940   1.16165   1.18596   1.18980   1.27196
 Alpha virt. eigenvalues --    1.29613   1.36173   1.38034   1.41142   1.42372
 Alpha virt. eigenvalues --    1.49343   1.54464   1.62236   1.62736   1.67820
 Alpha virt. eigenvalues --    1.73217   1.75699   1.78470   1.79381   1.79855
 Alpha virt. eigenvalues --    1.84369   1.90544   1.91447   1.95360   2.02487
 Alpha virt. eigenvalues --    2.10704   2.13267   2.21535   2.24430   2.32564
 Alpha virt. eigenvalues --    2.35593   2.41867   2.48673   2.51617   2.66473
 Alpha virt. eigenvalues --    2.68706   2.75910   2.76894   2.77422   2.80200
 Alpha virt. eigenvalues --    2.81222   2.82293   2.84591   2.87025   2.90593
 Alpha virt. eigenvalues --    3.01167   3.09669   3.14281   3.23052   3.28530
 Alpha virt. eigenvalues --    3.28644   3.38635   3.53173   3.66663   3.73833
 Alpha virt. eigenvalues --    3.89266   4.05625   4.08479   4.18975   4.25728
 Alpha virt. eigenvalues --    4.48257   4.55970   5.60733   5.75181   6.26320
 Alpha virt. eigenvalues --   10.45680  24.91686  24.93442  25.08695  26.72203
 Alpha virt. eigenvalues --   26.78099  27.29340  51.66113 219.31296
          Condensed to atoms (all electrons):
              1          2          3          4          5          6
     1  C    6.366887   0.382104   0.382094   0.400319  -0.292279  -0.156401
     2  H    0.382104   0.528473  -0.034463  -0.016033  -0.006064   0.002144
     3  H    0.382094  -0.034463   0.528470  -0.016031  -0.006057   0.002136
     4  H    0.400319  -0.016033  -0.016031   0.470226  -0.026501  -0.001124
     5  C   -0.292279  -0.006064  -0.006057  -0.026501   5.349594   0.582120
     6  O   -0.156401   0.002144   0.002136  -0.001124   0.582120   8.071627
     7  C   -0.400694  -0.010165  -0.010154   0.008184  -0.066902  -0.190116
     8  H   -0.001841  -0.000544   0.002486  -0.000160  -0.031152  -0.001370
     9  H   -0.001917   0.002485  -0.000543  -0.000160  -0.031038  -0.001369
    10  Cl  -0.014367   0.000725   0.000722   0.000838   0.067493  -0.022969
              7          8          9         10
     1  C   -0.400694  -0.001841  -0.001917  -0.014367
     2  H   -0.010165  -0.000544   0.002485   0.000725
     3  H   -0.010154   0.002486  -0.000543   0.000722
     4  H    0.008184  -0.000160  -0.000160   0.000838
     5  C   -0.066902  -0.031152  -0.031038   0.067493
     6  O   -0.190116  -0.001370  -0.001369  -0.022969
     7  C    6.467229   0.376022   0.375953  -0.005780
     8  H    0.376022   0.534029  -0.034002  -0.032527
     9  H    0.375953  -0.034002   0.534020  -0.032495
    10  Cl  -0.005780  -0.032527  -0.032495  16.868236
 Mulliken atomic charges:
              1
     1  C   -0.663904
     2  H    0.151339
     3  H    0.151341
     4  H    0.180442
     5  C    0.460787
     6  O   -0.284677
     7  C   -0.543577
     8  H    0.189058
     9  H    0.189067
    10  Cl   0.170124
 Sum of Mulliken charges=   0.00000
 Atomic charges with hydrogens summed into heavy atoms:
              1
     1  C   -0.180782
     2  H    0.000000
     3  H    0.000000
     4  H    0.000000
     5  C    0.460787
     6  O   -0.284677
     7  C   -0.165452
     8  H    0.000000
     9  H    0.000000
    10  Cl   0.170124
 Sum of Mulliken charges=   0.00000
 Electronic spatial extent (au):  <R**2>=   625.9023
 Charge=     0.0000 electrons
 Dipole moment (field-independent basis, Debye):
    X=    -2.6994    Y=    -3.9357    Z=     0.0001  Tot=     4.7725
 Quadrupole moment (field-independent basis, Debye-Ang):
   XX=   -35.9728   YY=   -40.2425   ZZ=   -36.1337
   XY=     2.7158   XZ=     0.0001   YZ=    -0.0002
 Traceless Quadrupole moment (field-independent basis, Debye-Ang):
   XX=     1.4769   YY=    -2.7929   ZZ=     1.3160
   XY=     2.7158   XZ=     0.0001   YZ=    -0.0002
 Octapole moment (field-independent basis, Debye-Ang**2):
  XXX=    -8.8506  YYY=    -4.8921  ZZZ=     0.0002  XYY=     3.3363
  XXY=     2.2954  XXZ=    -0.0006  XZZ=    -0.9808  YZZ=    -1.3096
  YYZ=    -0.0003  XYZ=    -0.0001
 Hexadecapole moment (field-independent basis, Debye-Ang**3):
 XXXX=  -581.7045 YYYY=  -161.9999 ZZZZ=   -50.4608 XXXY=     5.1248
 XXXZ=    -0.0006 YYYX=     3.5490 YYYZ=     0.0000 ZZZX=     0.0005
 ZZZY=    -0.0002 XXYY=  -128.5172 XXZZ=  -111.5098 YYZZ=   -30.9237
 XXYZ=    -0.0012 YYXZ=     0.0000 ZZXY=     1.1546
 N-N= 2.118924262284D+02 E-N=-1.966771584226D+03  KE= 6.506895984629D+02
 1|1|UNPC-UNK|SP|RMP2-FC|6-311+G(d,p)|C3H5Cl1O1|PCUSER|14-Aug-2017|0||#
  MP2/6-311+G(D,P) GEOM=CONNECTIVITY||Title Card Required||0,1|C|H,1,1.
 09354895|H,1,1.09355335,2,106.779006|H,1,1.08982101,2,110.45813326,3,1
 20.13948035,0|C,1,1.50575549,4,108.96350358,3,121.04572158,0|O,5,1.217
 90747,1,123.29693776,4,-0.00717427,0|C,5,1.53195668,1,119.92693612,6,-
 179.98697604,0|H,7,1.09111839,5,107.73624975,1,58.49080303,0|H,7,1.091
 12087,5,107.73573285,1,-58.51658488,0|Cl,7,1.77778738,5,115.61316056,1
 ,179.98780665,0||Version=x86-Win32-G03RevB.05|State=1-A|HF=-650.929869
 9|MP2=-651.7021074|RMSD=4.451e-009|PG=C01 [X(C3H5Cl1O1)]||@


 ASKING DUMB QUESTIONS IS EASIER THAN CORECTING DUMB MISTAKES.
 Job cpu time:  0 days  0 hours  0 minutes 47.0 seconds.
 File lengths (MBytes):  RWF=    471 Int=      0 D2E=      0 Chk=      9 Scr=      1
 Normal termination of Gaussian 03 at Mon Aug 14 13:33:32 2017.
