# Supplementary material for: Conformational preferences of α-fluoroketones may influence their reactivity
Source: Beilstein J Org Chem. 2017 Dec 29;13:2915–21. doi: 10.3762/bjoc.13.284 (PMC5753061; doi:10.3762/bjoc.13.284)
Supplement: File 2 — Details of computational conformational analysis. [file Beilstein_J_Org_Chem-13-2915-s002.zip › Computation/MECOCH2CL0_MeOH.out]

 Entering Link 1 = C:\G03W\l1.exe PID=      1360.
  
 Copyright (c) 1988,1990,1992,1993,1995,1998,2003, Gaussian, Inc.
                  All Rights Reserved.
  
 This is the Gaussian(R) 03 program.  It is based on the
 the Gaussian(R) 98 system (copyright 1998, Gaussian, Inc.),
 the Gaussian(R) 94 system (copyright 1995, Gaussian, Inc.),
 the Gaussian 92(TM) system (copyright 1992, Gaussian, Inc.),
 the Gaussian 90(TM) system (copyright 1990, Gaussian, Inc.),
 the Gaussian 88(TM) system (copyright 1988, Gaussian, Inc.),
 the Gaussian 86(TM) system (copyright 1986, Carnegie Mellon
 University), and the Gaussian 82(TM) system (copyright 1983,
 Carnegie Mellon University). Gaussian is a federally registered
 trademark of Gaussian, Inc.
  
 This software contains proprietary and confidential information,
 including trade secrets, belonging to Gaussian, Inc.
  
 This software is provided under written license and may be
 used, copied, transmitted, or stored only in accord with that
 written license.
  
 The following legend is applicable only to US Government
 contracts under DFARS:
  
                    RESTRICTED RIGHTS LEGEND
  
 Use, duplication or disclosure by the US Government is subject
 to restrictions as set forth in subparagraph (c)(1)(ii) of the
 Rights in Technical Data and Computer Software clause at DFARS
 252.227-7013.
  
 Gaussian, Inc.
 Carnegie Office Park, Building 6, Pittsburgh, PA 15106 USA
  
 The following legend is applicable only to US Government
 contracts under FAR:
  
                    RESTRICTED RIGHTS LEGEND
  
 Use, reproduction and disclosure by the US Government is subject
 to restrictions as set forth in subparagraph (c) of the
 Commercial Computer Software - Restricted Rights clause at FAR
 52.227-19.
  
 Gaussian, Inc.
 Carnegie Office Park, Building 6, Pittsburgh, PA 15106 USA
  
  
 ---------------------------------------------------------------
 Warning -- This program may not be used in any manner that
 competes with the business of Gaussian, Inc. or will provide
 assistance to any competitor of Gaussian, Inc.  The licensee
 of this program is prohibited from giving any competitor of
 Gaussian, Inc. access to this program.  By using this program,
 the user acknowledges that Gaussian, Inc. is engaged in the
 business of creating and licensing software in the field of
 computational chemistry and represents and warrants to the
 licensee that it is not a competitor of Gaussian, Inc. and that
 it will not use this program in any manner prohibited above.
 ---------------------------------------------------------------
  

 Cite this work as:
 Gaussian 03, Revision B.05,
 M. J. Frisch, G. W. Trucks, H. B. Schlegel, G. E. Scuseria, 
 M. A. Robb, J. R. Cheeseman, J. A. Montgomery, Jr., T. Vreven, 
 K. N. Kudin, J. C. Burant, J. M. Millam, S. S. Iyengar, J. Tomasi, 
 V. Barone, B. Mennucci, M. Cossi, G. Scalmani, N. Rega, 
 G. A. Petersson, H. Nakatsuji, M. Hada, M. Ehara, K. Toyota, 
 R. Fukuda, J. Hasegawa, M. Ishida, T. Nakajima, Y. Honda, O. Kitao, 
 H. Nakai, M. Klene, X. Li, J. E. Knox, H. P. Hratchian, J. B. Cross, 
 C. Adamo, J. Jaramillo, R. Gomperts, R. E. Stratmann, O. Yazyev, 
 A. J. Austin, R. Cammi, C. Pomelli, J. W. Ochterski, P. Y. Ayala, 
 K. Morokuma, G. A. Voth, P. Salvador, J. J. Dannenberg, 
 V. G. Zakrzewski, S. Dapprich, A. D. Daniels, M. C. Strain, 
 O. Farkas, D. K. Malick, A. D. Rabuck, K. Raghavachari, 
 J. B. Foresman, J. V. Ortiz, Q. Cui, A. G. Baboul, S. Clifford, 
 J. Cioslowski, B. B. Stefanov, G. Liu, A. Liashenko, P. Piskorz, 
 I. Komaromi, R. L. Martin, D. J. Fox, T. Keith, M. A. Al-Laham, 
 C. Y. Peng, A. Nanayakkara, M. Challacombe, P. M. W. Gill, 
 B. Johnson, W. Chen, M. W. Wong, C. Gonzalez, and J. A. Pople, 
 Gaussian, Inc., Pittsburgh PA, 2003.
 
 **********************************************
 Gaussian 03:  x86-Win32-G03RevB.05  8-Nov-2003
                  16-Oct-2017 
 **********************************************
 %chk=MeCOCH2F.chk
 %mem=6MW
 %nproc=1
 Will use up to    1 processors via shared memory.
 Default route:  MaxDisk=2000MB
 ------------------------------------------------------------
 # mp2/6-311+g(d,p) scrf=(solvent=methanol) geom=connectivity
 ------------------------------------------------------------
 1/38=1,57=2/1;
 2/17=6,18=5,40=1/2;
 3/5=4,6=6,7=111,11=9,16=1,25=1,30=1,70=2201,72=3/1,2,3;
 4//1;
 5/5=2,38=5,53=3/2;
 8/10=2,27=262144000/1;
 9/16=-3,27=262144000/6;
 6/7=2,8=2,9=2,10=2/1;
 99/5=1,9=1/99;
 -------------------
 Title Card Required
 -------------------
 Symbolic Z-matrix:
 Charge =  0 Multiplicity = 1
 C
 H                    1    B1
 H                    1    B2       2    A1
 H                    1    B3       2    A2       3    D1       0
 C                    1    B4       4    A3       3    D2       0
 O                    5    B5       1    A4       4    D3       0
 C                    5    B6       1    A5       6    D4       0
 H                    7    B7       5    A6       1    D5       0
 H                    7    B8       5    A7       1    D6       0
 Cl                   7    B9       5    A8       1    D7       0
       Variables:
  B1                    1.09355                  
  B2                    1.09355                  
  B3                    1.08982                  
  B4                    1.50576                  
  B5                    1.21791                  
  B6                    1.53196                  
  B7                    1.09112                  
  B8                    1.09112                  
  B9                    1.77779                  
  A1                  106.77901                  
  A2                  110.45813                  
  A3                  108.9635                   
  A4                  123.29694                  
  A5                  119.92694                  
  A6                  107.73625                  
  A7                  107.73573                  
  A8                  115.61316                  
  D1                  120.13948                  
  D2                  121.04572                  
  D3                   -0.00717                  
  D4                 -179.98698                  
  D5                   58.4908                   
  D6                  -58.51658                  
  D7                  179.98781                  
 
                          Input orientation:                          
 ---------------------------------------------------------------------
 Center     Atomic     Atomic              Coordinates (Angstroms)
 Number     Number      Type              X           Y           Z
 ---------------------------------------------------------------------
    1          6             0        0.000000    0.000000    0.000000
    2          1             0        0.000000    0.000000    1.093549
    3          1             0        1.046996    0.000000   -0.315688
    4          1             0       -0.512693   -0.883039   -0.380917
    5          6             0       -0.695979    1.231058   -0.517116
    6          8             0       -1.672994    1.191508   -1.243185
    7          6             0       -0.177853    2.620439   -0.132335
    8          1             0        0.858349    2.693022   -0.466334
    9          1             0       -0.198808    2.693298    0.956149
   10         17             0       -1.084802    3.992783   -0.806608
 ---------------------------------------------------------------------
                    Distance matrix (angstroms):
                    1          2          3          4          5
     1  C    0.000000
     2  H    1.093549   0.000000
     3  H    1.093553   1.755605   0.000000
     4  H    1.089821   1.793506   1.793500   0.000000
     5  C    1.505755   2.143392   2.143371   2.126394   0.000000
     6  O    2.400856   3.111097   3.110994   2.528547   1.217907
     7  C    2.629800   2.898469   2.898375   3.528211   1.531957
     8  H    2.864717   3.228370   2.703822   3.830831   2.134445
     9  H    2.864891   2.704119   3.228537   3.830987   2.134440
    10  Cl   4.215415   4.552989   4.552788   4.927693   2.803946
                    6          7          8          9         10
     6  O    0.000000
     7  C    2.347611   0.000000
     8  H    3.043968   1.091118   0.000000
     9  H    3.043956   1.091121   1.772298   0.000000
    10  Cl   2.895464   1.777787   2.362414   2.362405   0.000000
 Stoichiometry    C3H5ClO
 Framework group  C1[X(C3H5ClO)]
 Deg. of freedom    24
 Full point group                 C1      NOp   1
 Largest Abelian subgroup         C1      NOp   1
 Largest concise Abelian subgroup C1      NOp   1
                         Standard orientation:                         
 ---------------------------------------------------------------------
 Center     Atomic     Atomic              Coordinates (Angstroms)
 Number     Number      Type              X           Y           Z
 ---------------------------------------------------------------------
    1          6             0       -2.339724   -0.424359   -0.000072
    2          1             0       -2.484057   -1.060413    0.877682
    3          1             0       -2.483834   -1.060338   -0.877923
    4          1             0       -3.059653    0.393817   -0.000137
    5          6             0       -0.947400    0.148994    0.000100
    6          8             0       -0.716781    1.344868    0.000025
    7          6             0        0.264861   -0.787657    0.000084
    8          1             0        0.195869   -1.420587   -0.886019
    9          1             0        0.195969   -1.420473    0.886279
   10         17             0        1.853149    0.011011   -0.000044
 ---------------------------------------------------------------------
 Rotational constants (GHZ):     10.5016278      2.1989785      1.8602240
 Standard basis: 6-311+G(d,p) (5D, 7F)
 There are   148 symmetry adapted basis functions of A   symmetry.
 Integral buffers will be    262144 words long.
 Raffenetti 1 integral format.
 Two-electron integral symmetry is turned on.
   148 basis functions,   237 primitive gaussians,   153 cartesian basis functions
    24 alpha electrons       24 beta electrons
       nuclear repulsion energy       211.8924262284 Hartrees.
 NAtoms=   10 NActive=   10 NUniq=   10 SFac= 1.00D+00 NAtFMM=   60 Big=F
 ------------------------------------------------------------------------------
 United Atom Topological Model (UA0  parameters set).
  Nord Group  Hybr  Charge Alpha Radius          Bonded to
    1   CH3   *     0.00   1.00  2.525   C5   [s]
    5   C     *     0.00   1.00  1.925   C1   [s]  O6   [d]  C7   [s]
    6   O     *     0.00   1.00  1.750   C5   [d]
    7   CH2   *     0.00   1.00  2.325   C5   [s] Cl10  [s]
   10  Cl     *     0.00   1.00  1.973   C7   [s]
 ------------------------------------------------------------------------------
 Polarizable Continuum Model (PCM)
 =================================
 Model                : PCM.
 Atomic radii         : UA0 (Simple United Atom Topological Model).
 Polarization charges : Total charges.
 Charge compensation  : None.
 Solution method      : Matrix inversion.
 Cavity               : GePol (RMin=0.200 OFac=0.890).
                        Default sphere list used, NSphG=    5.
                        Tesserae with average area of 0.200 Ang**2.
 Solvent              : Methanol, Eps=  32.630000.
 ------------------------------------------------------------------------------
 One-electron integrals computed using PRISM.
 NBasis=   148 RedAO= T  NBF=   148
 NBsUse=   148 1.00D-06 NBFU=   148
 Harris functional with IExCor=  205 diagonalized for initial guess.
 ExpMin= 4.38D-02 ExpMax= 1.06D+05 ExpMxC= 3.62D+03 IAcc=2 IRadAn=         4 AccDes= 0.00D+00
 HarFok:  IExCor= 205 AccDes= 0.00D+00 IRadAn=         4 IDoV=1
 ScaDFX=  1.000000  1.000000  1.000000  1.000000
 Initial guess orbital symmetries:
       Occupied  (A) (A) (A) (A) (A) (A) (A) (A) (A) (A) (A) (A)
                 (A) (A) (A) (A) (A) (A) (A) (A) (A) (A) (A) (A)
       Virtual   (A) (A) (A) (A) (A) (A) (A) (A) (A) (A) (A) (A)
                 (A) (A) (A) (A) (A) (A) (A) (A) (A) (A) (A) (A)
                 (A) (A) (A) (A) (A) (A) (A) (A) (A) (A) (A) (A)
                 (A) (A) (A) (A) (A) (A) (A) (A) (A) (A) (A) (A)
                 (A) (A) (A) (A) (A) (A) (A) (A) (A) (A) (A) (A)
                 (A) (A) (A) (A) (A) (A) (A) (A) (A) (A) (A) (A)
                 (A) (A) (A) (A) (A) (A) (A) (A) (A) (A) (A) (A)
                 (A) (A) (A) (A) (A) (A) (A) (A) (A) (A) (A) (A)
                 (A) (A) (A) (A) (A) (A) (A) (A) (A) (A) (A) (A)
                 (A) (A) (A) (A) (A) (A) (A) (A) (A) (A) (A) (A)
                 (A) (A) (A) (A)
 The electronic state of the initial guess is 1-A.
 Requested convergence on RMS density matrix=1.00D-08 within 128 cycles.
 Requested convergence on MAX density matrix=1.00D-06.
 Requested convergence on             energy=1.00D-06.
 No special actions if energy rises.
 Error on total polarization charges =  0.01507
 SCF Done:  E(RHF) =  -650.943908594     A.U. after   14 cycles
             Convg  =    0.1781D-08             -V/T =  2.0004
             S**2   =   0.0000
 --------------------------------------------------------------------
 Variational PCM results
 =======================
 <psi(f)|   H    |psi(f)>                     (a.u.) =    -650.926494
 <psi(f)|H+V(f)/2|psi(f)>                     (a.u.) =    -650.943909
 Total free energy in solution:
  with all non electrostatic terms            (a.u.) =    -650.939293
 --------------------------------------------------------------------
 (Polarized solute)-Solvent               (kcal/mol) =     -10.93
 --------------------------------------------------------------------
 Cavitation energy                        (kcal/mol) =      11.10
 Dispersion energy                        (kcal/mol) =      -8.80
 Repulsion energy                         (kcal/mol) =       0.60
 Total non electrostatic                  (kcal/mol) =       2.90
 --------------------------------------------------------------------
 Partition over spheres:
 Sphere  on Atom  Surface  Charge   GEl     GCav    GDR
    1      C1      52.04  -0.158   -1.68    4.42   -2.77
    2      C5       0.14  -0.001    0.00    0.09    0.00
    3      O6      13.62   0.175   -3.96    1.62   -1.18
    4      C7      24.34  -0.144   -1.98    2.47   -1.97
    5     Cl10     25.61   0.108   -1.26    2.50   -2.28
 Added spheres:    19.74   0.004   -2.05    0.00    0.00
 --------------------------------------------------------------------
 After PCM corrections, the SCF energy is  -650.943908594     a.u.
 --------------------------------------------------------------------
 ExpMin= 4.38D-02 ExpMax= 1.06D+05 ExpMxC= 3.62D+03 IAcc=3 IRadAn=         5 AccDes= 0.00D+00
 HarFok:  IExCor= 205 AccDes= 0.00D+00 IRadAn=         5 IDoV=1
 ScaDFX=  1.000000  1.000000  1.000000  1.000000
 Range of M.O.s used for correlation:    10   148
 NBasis=   148 NAE=    24 NBE=    24 NFC=     9 NFV=     0
 NROrb=    139 NOA=    15 NOB=    15 NVA=   124 NVB=   124

 **** Warning!!: The largest alpha MO coefficient is  0.57668673D+02

 Disk-based method using OVN memory for 15 occupieds at a time.
 Estimated scratch disk usage=    59785164 words.
 Actual    scratch disk usage=    58757580 words.
 JobTyp=1 Pass  1:  I=   1 to  15 NPSUse=  1 ParTrn=F ParDer=F DoDerP=F.
 Spin components of T(2) and E(2):
     alpha-alpha T2 =       0.3184822310D-01 E2=     -0.9697948075D-01
     alpha-beta  T2 =       0.1831012767D+00 E2=     -0.5739820350D+00
     beta-beta   T2 =       0.3184822310D-01 E2=     -0.9697948075D-01
 ANorm=    0.1116600969D+01
 E2 =    -0.7679409965D+00 EUMP2 =    -0.65171184959065D+03

 **********************************************************************

            Population analysis using the SCF density.

 **********************************************************************

 Orbital symmetries:
       Occupied  (A) (A) (A) (A) (A) (A) (A) (A) (A) (A) (A) (A)
                 (A) (A) (A) (A) (A) (A) (A) (A) (A) (A) (A) (A)
       Virtual   (A) (A) (A) (A) (A) (A) (A) (A) (A) (A) (A) (A)
                 (A) (A) (A) (A) (A) (A) (A) (A) (A) (A) (A) (A)
                 (A) (A) (A) (A) (A) (A) (A) (A) (A) (A) (A) (A)
                 (A) (A) (A) (A) (A) (A) (A) (A) (A) (A) (A) (A)
                 (A) (A) (A) (A) (A) (A) (A) (A) (A) (A) (A) (A)
                 (A) (A) (A) (A) (A) (A) (A) (A) (A) (A) (A) (A)
                 (A) (A) (A) (A) (A) (A) (A) (A) (A) (A) (A) (A)
                 (A) (A) (A) (A) (A) (A) (A) (A) (A) (A) (A) (A)
                 (A) (A) (A) (A) (A) (A) (A) (A) (A) (A) (A) (A)
                 (A) (A) (A) (A) (A) (A) (A) (A) (A) (A) (A) (A)
                 (A) (A) (A) (A)
 The electronic state is 1-A.
 Alpha  occ. eigenvalues -- -104.84046 -20.56799 -11.36266 -11.30914 -11.24773
 Alpha  occ. eigenvalues --  -10.56680  -8.03510  -8.03219  -8.03219  -1.41237
 Alpha  occ. eigenvalues --   -1.14902  -1.03977  -0.94528  -0.75863  -0.67743
 Alpha  occ. eigenvalues --   -0.65913  -0.64534  -0.58966  -0.57545  -0.55124
 Alpha  occ. eigenvalues --   -0.51300  -0.46075  -0.45122  -0.43611
 Alpha virt. eigenvalues --    0.06975   0.08093   0.09718   0.10035   0.11087
 Alpha virt. eigenvalues --    0.12523   0.12654   0.13457   0.14171   0.14667
 Alpha virt. eigenvalues --    0.15368   0.16400   0.17627   0.18908   0.19792
 Alpha virt. eigenvalues --    0.22597   0.24404   0.28267   0.28416   0.30572
 Alpha virt. eigenvalues --    0.30767   0.31812   0.35310   0.36275   0.36620
 Alpha virt. eigenvalues --    0.37243   0.41861   0.43397   0.47482   0.51514
 Alpha virt. eigenvalues --    0.53721   0.57835   0.59691   0.60594   0.61357
 Alpha virt. eigenvalues --    0.62293   0.68368   0.72341   0.73929   0.74019
 Alpha virt. eigenvalues --    0.79880   0.81727   0.82568   0.85565   0.86952
 Alpha virt. eigenvalues --    0.88895   0.92053   1.02707   1.05613   1.10085
 Alpha virt. eigenvalues --    1.14487   1.15119   1.17956   1.18782   1.27561
 Alpha virt. eigenvalues --    1.29183   1.36034   1.36540   1.39732   1.41239
 Alpha virt. eigenvalues --    1.48557   1.54288   1.62612   1.63458   1.69209
 Alpha virt. eigenvalues --    1.73722   1.75380   1.79820   1.80391   1.80712
 Alpha virt. eigenvalues --    1.84796   1.91417   1.92152   1.95338   2.02895
 Alpha virt. eigenvalues --    2.11559   2.13729   2.22337   2.24866   2.33506
 Alpha virt. eigenvalues --    2.36023   2.42641   2.49151   2.52582   2.65590
 Alpha virt. eigenvalues --    2.67860   2.77293   2.77539   2.78534   2.80936
 Alpha virt. eigenvalues --    2.81653   2.83401   2.85590   2.87836   2.91632
 Alpha virt. eigenvalues --    3.01762   3.10712   3.14057   3.23926   3.27487
 Alpha virt. eigenvalues --    3.27769   3.38966   3.53354   3.66655   3.72728
 Alpha virt. eigenvalues --    3.88485   4.05016   4.09458   4.19980   4.26615
 Alpha virt. eigenvalues --    4.47637   4.56235   5.59722   5.74095   6.25228
 Alpha virt. eigenvalues --   10.44705  24.91438  24.93504  25.09842  26.71171
 Alpha virt. eigenvalues --   26.77019  27.28484  51.65447 219.30371
          Condensed to atoms (all electrons):
              1          2          3          4          5          6
     1  C    6.105598   0.390157   0.390147   0.409381  -0.159935  -0.145590
     2  H    0.390157   0.491079  -0.028375  -0.015954  -0.005522   0.002563
     3  H    0.390147  -0.028375   0.491143  -0.015955  -0.005546   0.002559
     4  H    0.409381  -0.015954  -0.015955   0.475714  -0.038528  -0.002806
     5  C   -0.159935  -0.005522  -0.005546  -0.038528   5.103794   0.543688
     6  O   -0.145590   0.002563   0.002559  -0.002806   0.543688   8.203739
     7  C   -0.251770  -0.015545  -0.015516   0.008967  -0.020991  -0.179483
     8  H   -0.006677  -0.000219   0.001724  -0.000109  -0.025610   0.000004
     9  H   -0.006759   0.001723  -0.000219  -0.000110  -0.025527   0.000003
    10  Cl  -0.022970   0.000708   0.000703   0.000953   0.077553  -0.027164
              7          8          9         10
     1  C   -0.251770  -0.006677  -0.006759  -0.022970
     2  H   -0.015545  -0.000219   0.001723   0.000708
     3  H   -0.015516   0.001724  -0.000219   0.000703
     4  H    0.008967  -0.000109  -0.000110   0.000953
     5  C   -0.020991  -0.025610  -0.025527   0.077553
     6  O   -0.179483   0.000004   0.000003  -0.027164
     7  C    6.338395   0.381109   0.381094  -0.053795
     8  H    0.381109   0.470764  -0.023864  -0.029995
     9  H    0.381094  -0.023864   0.470748  -0.029977
    10  Cl  -0.053795  -0.029995  -0.029977  16.971975
 Mulliken atomic charges:
              1
     1  C   -0.701583
     2  H    0.179385
     3  H    0.179333
     4  H    0.178447
     5  C    0.556624
     6  O   -0.397512
     7  C   -0.572465
     8  H    0.232873
     9  H    0.232888
    10  Cl   0.112009
 Sum of Mulliken charges=   0.00000
 Atomic charges with hydrogens summed into heavy atoms:
              1
     1  C   -0.164417
     2  H    0.000000
     3  H    0.000000
     4  H    0.000000
     5  C    0.556624
     6  O   -0.397512
     7  C   -0.106704
     8  H    0.000000
     9  H    0.000000
    10  Cl   0.112009
 Sum of Mulliken charges=   0.00000
 Electronic spatial extent (au):  <R**2>=   625.6531
 Charge=     0.0000 electrons
 Dipole moment (field-independent basis, Debye):
    X=    -3.3059    Y=    -5.2196    Z=     0.0001  Tot=     6.1784
 Quadrupole moment (field-independent basis, Debye-Ang):
   XX=   -35.8069   YY=   -40.3954   ZZ=   -35.8113
   XY=     3.3783   XZ=     0.0000   YZ=    -0.0004
 Traceless Quadrupole moment (field-independent basis, Debye-Ang):
   XX=     1.5310   YY=    -3.0575   ZZ=     1.5266
   XY=     3.3783   XZ=     0.0000   YZ=    -0.0004
 Octapole moment (field-independent basis, Debye-Ang**2):
  XXX=   -14.1953  YYY=    -9.4824  ZZZ=     0.0002  XYY=     3.0237
  XXY=    -0.4168  XXZ=     0.0002  XZZ=    -1.7246  YZZ=    -2.4687
  YYZ=    -0.0003  XYZ=     0.0002
 Hexadecapole moment (field-independent basis, Debye-Ang**3):
 XXXX=  -577.5081 YYYY=  -163.0568 ZZZZ=   -49.4502 XXXY=     9.2024
 XXXZ=    -0.0021 YYYX=     6.0017 YYYZ=    -0.0008 ZZZX=     0.0002
 ZZZY=    -0.0007 XXYY=  -127.6169 XXZZ=  -110.6055 YYZZ=   -30.2037
 XXYZ=    -0.0023 YYXZ=    -0.0006 ZZXY=     1.8449
 N-N= 2.118924262284D+02 E-N=-1.966926919722D+03  KE= 6.506974200050D+02
 1|1|UNPC-UNK|SP|RMP2-FC|6-311+G(d,p)|C3H5Cl1O1|PCUSER|16-Oct-2017|0||#
  MP2/6-311+G(D,P) SCRF=(SOLVENT=METHANOL) GEOM=CONNECTIVITY||Title Car
 d Required||0,1|C|H,1,1.09354895|H,1,1.09355335,2,106.779006|H,1,1.089
 82101,2,110.45813326,3,120.13948035,0|C,1,1.50575549,4,108.96350358,3,
 121.04572158,0|O,5,1.21790747,1,123.29693776,4,-0.00717427,0|C,5,1.531
 95668,1,119.92693612,6,-179.98697604,0|H,7,1.09111839,5,107.73624975,1
 ,58.49080303,0|H,7,1.09112087,5,107.73573285,1,-58.51658488,0|Cl,7,1.7
 7778738,5,115.61316056,1,179.98780665,0||Version=x86-Win32-G03RevB.05|
 State=1-A|HF=-650.9439086|MP2=-651.7118496|RMSD=1.781e-009|PG=C01 [X(C
 3H5Cl1O1)]||@


 JUST WHEN YOU THINK YOU'VE GOT THE WORLD ON A STRING,
 YOU FIND OUT IT'S YOUR LEASH.
 Job cpu time:  0 days  0 hours  1 minutes  0.0 seconds.
 File lengths (MBytes):  RWF=    494 Int=      0 D2E=      0 Chk=      9 Scr=      1
 Normal termination of Gaussian 03 at Mon Oct 16 09:33:04 2017.
