# Supplementary material for: Conformational preferences of α-fluoroketones may influence their reactivity
Source: Beilstein J Org Chem. 2017 Dec 29;13:2915–21. doi: 10.3762/bjoc.13.284 (PMC5753061; doi:10.3762/bjoc.13.284)
Supplement: File 2 — Details of computational conformational analysis. [file Beilstein_J_Org_Chem-13-2915-s002.zip › Computation/MECOCH2CL10_MeOH.out]

 Entering Link 1 = C:\G03W\l1.exe PID=      4832.
  
 Copyright (c) 1988,1990,1992,1993,1995,1998,2003, Gaussian, Inc.
                  All Rights Reserved.
  
 This is the Gaussian(R) 03 program.  It is based on the
 the Gaussian(R) 98 system (copyright 1998, Gaussian, Inc.),
 the Gaussian(R) 94 system (copyright 1995, Gaussian, Inc.),
 the Gaussian 92(TM) system (copyright 1992, Gaussian, Inc.),
 the Gaussian 90(TM) system (copyright 1990, Gaussian, Inc.),
 the Gaussian 88(TM) system (copyright 1988, Gaussian, Inc.),
 the Gaussian 86(TM) system (copyright 1986, Carnegie Mellon
 University), and the Gaussian 82(TM) system (copyright 1983,
 Carnegie Mellon University). Gaussian is a federally registered
 trademark of Gaussian, Inc.
  
 This software contains proprietary and confidential information,
 including trade secrets, belonging to Gaussian, Inc.
  
 This software is provided under written license and may be
 used, copied, transmitted, or stored only in accord with that
 written license.
  
 The following legend is applicable only to US Government
 contracts under DFARS:
  
                    RESTRICTED RIGHTS LEGEND
  
 Use, duplication or disclosure by the US Government is subject
 to restrictions as set forth in subparagraph (c)(1)(ii) of the
 Rights in Technical Data and Computer Software clause at DFARS
 252.227-7013.
  
 Gaussian, Inc.
 Carnegie Office Park, Building 6, Pittsburgh, PA 15106 USA
  
 The following legend is applicable only to US Government
 contracts under FAR:
  
                    RESTRICTED RIGHTS LEGEND
  
 Use, reproduction and disclosure by the US Government is subject
 to restrictions as set forth in subparagraph (c) of the
 Commercial Computer Software - Restricted Rights clause at FAR
 52.227-19.
  
 Gaussian, Inc.
 Carnegie Office Park, Building 6, Pittsburgh, PA 15106 USA
  
  
 ---------------------------------------------------------------
 Warning -- This program may not be used in any manner that
 competes with the business of Gaussian, Inc. or will provide
 assistance to any competitor of Gaussian, Inc.  The licensee
 of this program is prohibited from giving any competitor of
 Gaussian, Inc. access to this program.  By using this program,
 the user acknowledges that Gaussian, Inc. is engaged in the
 business of creating and licensing software in the field of
 computational chemistry and represents and warrants to the
 licensee that it is not a competitor of Gaussian, Inc. and that
 it will not use this program in any manner prohibited above.
 ---------------------------------------------------------------
  

 Cite this work as:
 Gaussian 03, Revision B.05,
 M. J. Frisch, G. W. Trucks, H. B. Schlegel, G. E. Scuseria, 
 M. A. Robb, J. R. Cheeseman, J. A. Montgomery, Jr., T. Vreven, 
 K. N. Kudin, J. C. Burant, J. M. Millam, S. S. Iyengar, J. Tomasi, 
 V. Barone, B. Mennucci, M. Cossi, G. Scalmani, N. Rega, 
 G. A. Petersson, H. Nakatsuji, M. Hada, M. Ehara, K. Toyota, 
 R. Fukuda, J. Hasegawa, M. Ishida, T. Nakajima, Y. Honda, O. Kitao, 
 H. Nakai, M. Klene, X. Li, J. E. Knox, H. P. Hratchian, J. B. Cross, 
 C. Adamo, J. Jaramillo, R. Gomperts, R. E. Stratmann, O. Yazyev, 
 A. J. Austin, R. Cammi, C. Pomelli, J. W. Ochterski, P. Y. Ayala, 
 K. Morokuma, G. A. Voth, P. Salvador, J. J. Dannenberg, 
 V. G. Zakrzewski, S. Dapprich, A. D. Daniels, M. C. Strain, 
 O. Farkas, D. K. Malick, A. D. Rabuck, K. Raghavachari, 
 J. B. Foresman, J. V. Ortiz, Q. Cui, A. G. Baboul, S. Clifford, 
 J. Cioslowski, B. B. Stefanov, G. Liu, A. Liashenko, P. Piskorz, 
 I. Komaromi, R. L. Martin, D. J. Fox, T. Keith, M. A. Al-Laham, 
 C. Y. Peng, A. Nanayakkara, M. Challacombe, P. M. W. Gill, 
 B. Johnson, W. Chen, M. W. Wong, C. Gonzalez, and J. A. Pople, 
 Gaussian, Inc., Pittsburgh PA, 2003.
 
 **********************************************
 Gaussian 03:  x86-Win32-G03RevB.05  8-Nov-2003
                  16-Oct-2017 
 **********************************************
 %chk=MeCOCH2F.chk
 %mem=6MW
 %nproc=1
 Will use up to    1 processors via shared memory.
 Default route:  MaxDisk=2000MB
 ------------------------------------------------------------
 # mp2/6-311+g(d,p) scrf=(solvent=methanol) geom=connectivity
 ------------------------------------------------------------
 1/38=1,57=2/1;
 2/17=6,18=5,40=1/2;
 3/5=4,6=6,7=111,11=9,16=1,25=1,30=1,70=2201,72=3/1,2,3;
 4//1;
 5/5=2,38=5,53=3/2;
 8/10=2,27=262144000/1;
 9/16=-3,27=262144000/6;
 6/7=2,8=2,9=2,10=2/1;
 99/5=1,9=1/99;
 -------------------
 Title Card Required
 -------------------
 Symbolic Z-matrix:
 Charge =  0 Multiplicity = 1
 C
 H                    1    B1
 H                    1    B2       2    A1
 H                    1    B3       2    A2       3    D1       0
 C                    1    B4       4    A3       3    D2       0
 O                    5    B5       1    A4       4    D3       0
 C                    5    B6       1    A5       6    D4       0
 H                    7    B7       5    A6       1    D5       0
 H                    7    B8       5    A7       1    D6       0
 Cl                   7    B9       5    A8       1    D7       0
       Variables:
  B1                    1.09355                  
  B2                    1.09355                  
  B3                    1.08982                  
  B4                    1.50576                  
  B5                    1.21791                  
  B6                    1.53196                  
  B7                    1.09112                  
  B8                    1.09112                  
  B9                    1.77779                  
  A1                  106.77901                  
  A2                  110.45813                  
  A3                  108.9635                   
  A4                  123.29694                  
  A5                  119.92694                  
  A6                  107.73625                  
  A7                  107.73573                  
  A8                  115.61316                  
  D1                  120.13948                  
  D2                  121.04572                  
  D3                   -0.00717                  
  D4                 -179.98698                  
  D5                   48.4908                   
  D6                  -68.51658                  
  D7                  169.98781                  
 
                          Input orientation:                          
 ---------------------------------------------------------------------
 Center     Atomic     Atomic              Coordinates (Angstroms)
 Number     Number      Type              X           Y           Z
 ---------------------------------------------------------------------
    1          6             0        0.000000    0.000000    0.000000
    2          1             0        0.000000    0.000000    1.093549
    3          1             0        1.046996    0.000000   -0.315688
    4          1             0       -0.512693   -0.883039   -0.380917
    5          6             0       -0.695979    1.231058   -0.517116
    6          8             0       -1.672994    1.191508   -1.243185
    7          6             0       -0.177853    2.620439   -0.132335
    8          1             0        0.900081    2.631690   -0.301066
    9          1             0       -0.365026    2.761612    0.933302
   10         17             0       -0.901030    3.982480   -1.016862
 ---------------------------------------------------------------------
                    Distance matrix (angstroms):
                    1          2          3          4          5
     1  C    0.000000
     2  H    1.093549   0.000000
     3  H    1.093553   1.755605   0.000000
     4  H    1.089821   1.793506   1.793500   0.000000
     5  C    1.505755   2.143392   2.143371   2.126394   0.000000
     6  O    2.400856   3.111097   3.110994   2.528547   1.217907
     7  C    2.629800   2.898469   2.898375   3.528211   1.531957
     8  H    2.797602   3.111413   2.635828   3.788882   2.134445
     9  H    2.937821   2.790237   3.343692   3.877171   2.134440
    10  Cl   4.207851   4.596285   4.488496   4.922246   2.803946
                    6          7          8          9         10
     6  O    0.000000
     7  C    2.347611   0.000000
     8  H    3.095550   1.091118   0.000000
     9  H    2.985482   1.091121   1.772298   0.000000
    10  Cl   2.904595   1.777787   2.362414   2.362405   0.000000
 Stoichiometry    C3H5ClO
 Framework group  C1[X(C3H5ClO)]
 Deg. of freedom    24
 Full point group                 C1      NOp   1
 Largest Abelian subgroup         C1      NOp   1
 Largest concise Abelian subgroup C1      NOp   1
                         Standard orientation:                         
 ---------------------------------------------------------------------
 Center     Atomic     Atomic              Coordinates (Angstroms)
 Number     Number      Type              X           Y           Z
 ---------------------------------------------------------------------
    1          6             0       -2.332839   -0.431771   -0.074540
    2          1             0       -2.535778   -1.072432    0.788141
    3          1             0       -2.409821   -1.064787   -0.962923
    4          1             0       -3.055898    0.382198   -0.123006
    5          6             0       -0.947631    0.149661    0.027610
    6          8             0       -0.724907    1.346845    0.048701
    7          6             0        0.267217   -0.779917    0.110806
    8          1             0        0.169915   -1.525622   -0.679760
    9          1             0        0.231204   -1.288415    1.075523
   10         17             0        1.851715    0.009792   -0.051226
 ---------------------------------------------------------------------
 Rotational constants (GHZ):     10.4123813      2.1994777      1.8635042
 Standard basis: 6-311+G(d,p) (5D, 7F)
 There are   148 symmetry adapted basis functions of A   symmetry.
 Integral buffers will be    262144 words long.
 Raffenetti 1 integral format.
 Two-electron integral symmetry is turned on.
   148 basis functions,   237 primitive gaussians,   153 cartesian basis functions
    24 alpha electrons       24 beta electrons
       nuclear repulsion energy       211.8515688561 Hartrees.
 NAtoms=   10 NActive=   10 NUniq=   10 SFac= 1.00D+00 NAtFMM=   60 Big=F
 ------------------------------------------------------------------------------
 United Atom Topological Model (UA0  parameters set).
  Nord Group  Hybr  Charge Alpha Radius          Bonded to
    1   CH3   *     0.00   1.00  2.525   C5   [s]
    5   C     *     0.00   1.00  1.925   C1   [s]  O6   [d]  C7   [s]
    6   O     *     0.00   1.00  1.750   C5   [d]
    7   CH2   *     0.00   1.00  2.325   C5   [s] Cl10  [s]
   10  Cl     *     0.00   1.00  1.973   C7   [s]
 ------------------------------------------------------------------------------
 Polarizable Continuum Model (PCM)
 =================================
 Model                : PCM.
 Atomic radii         : UA0 (Simple United Atom Topological Model).
 Polarization charges : Total charges.
 Charge compensation  : None.
 Solution method      : Matrix inversion.
 Cavity               : GePol (RMin=0.200 OFac=0.890).
                        Default sphere list used, NSphG=    5.
                        Tesserae with average area of 0.200 Ang**2.
 Solvent              : Methanol, Eps=  32.630000.
 ------------------------------------------------------------------------------
 One-electron integrals computed using PRISM.
 NBasis=   148 RedAO= T  NBF=   148
 NBsUse=   148 1.00D-06 NBFU=   148
 Harris functional with IExCor=  205 diagonalized for initial guess.
 ExpMin= 4.38D-02 ExpMax= 1.06D+05 ExpMxC= 3.62D+03 IAcc=2 IRadAn=         4 AccDes= 0.00D+00
 HarFok:  IExCor= 205 AccDes= 0.00D+00 IRadAn=         4 IDoV=1
 ScaDFX=  1.000000  1.000000  1.000000  1.000000
 Initial guess orbital symmetries:
       Occupied  (A) (A) (A) (A) (A) (A) (A) (A) (A) (A) (A) (A)
                 (A) (A) (A) (A) (A) (A) (A) (A) (A) (A) (A) (A)
       Virtual   (A) (A) (A) (A) (A) (A) (A) (A) (A) (A) (A) (A)
                 (A) (A) (A) (A) (A) (A) (A) (A) (A) (A) (A) (A)
                 (A) (A) (A) (A) (A) (A) (A) (A) (A) (A) (A) (A)
                 (A) (A) (A) (A) (A) (A) (A) (A) (A) (A) (A) (A)
                 (A) (A) (A) (A) (A) (A) (A) (A) (A) (A) (A) (A)
                 (A) (A) (A) (A) (A) (A) (A) (A) (A) (A) (A) (A)
                 (A) (A) (A) (A) (A) (A) (A) (A) (A) (A) (A) (A)
                 (A) (A) (A) (A) (A) (A) (A) (A) (A) (A) (A) (A)
                 (A) (A) (A) (A) (A) (A) (A) (A) (A) (A) (A) (A)
                 (A) (A) (A) (A) (A) (A) (A) (A) (A) (A) (A) (A)
                 (A) (A) (A) (A)
 The electronic state of the initial guess is 1-A.
 Requested convergence on RMS density matrix=1.00D-08 within 128 cycles.
 Requested convergence on MAX density matrix=1.00D-06.
 Requested convergence on             energy=1.00D-06.
 No special actions if energy rises.
 Error on total polarization charges =  0.01513
 SCF Done:  E(RHF) =  -650.943789118     A.U. after   14 cycles
             Convg  =    0.5636D-08             -V/T =  2.0004
             S**2   =   0.0000
 --------------------------------------------------------------------
 Variational PCM results
 =======================
 <psi(f)|   H    |psi(f)>                     (a.u.) =    -650.926460
 <psi(f)|H+V(f)/2|psi(f)>                     (a.u.) =    -650.943789
 Total free energy in solution:
  with all non electrostatic terms            (a.u.) =    -650.939166
 --------------------------------------------------------------------
 (Polarized solute)-Solvent               (kcal/mol) =     -10.87
 --------------------------------------------------------------------
 Cavitation energy                        (kcal/mol) =      11.10
 Dispersion energy                        (kcal/mol) =      -8.80
 Repulsion energy                         (kcal/mol) =       0.60
 Total non electrostatic                  (kcal/mol) =       2.90
 --------------------------------------------------------------------
 Partition over spheres:
 Sphere  on Atom  Surface  Charge   GEl     GCav    GDR
    1      C1      52.04  -0.157   -1.67    4.42   -2.77
    2      C5       0.14  -0.001    0.00    0.09    0.00
    3      O6      13.65   0.175   -3.97    1.62   -1.18
    4      C7      24.30  -0.143   -1.96    2.47   -1.97
    5     Cl10     25.64   0.108   -1.24    2.50   -2.28
 Added spheres:    19.75   0.003   -2.03    0.00    0.00
 --------------------------------------------------------------------
 After PCM corrections, the SCF energy is  -650.943789118     a.u.
 --------------------------------------------------------------------
 ExpMin= 4.38D-02 ExpMax= 1.06D+05 ExpMxC= 3.62D+03 IAcc=3 IRadAn=         5 AccDes= 0.00D+00
 HarFok:  IExCor= 205 AccDes= 0.00D+00 IRadAn=         5 IDoV=1
 ScaDFX=  1.000000  1.000000  1.000000  1.000000
 Range of M.O.s used for correlation:    10   148
 NBasis=   148 NAE=    24 NBE=    24 NFC=     9 NFV=     0
 NROrb=    139 NOA=    15 NOB=    15 NVA=   124 NVB=   124

 **** Warning!!: The largest alpha MO coefficient is  0.56541664D+02

 Disk-based method using OVN memory for 15 occupieds at a time.
 Estimated scratch disk usage=    59976216 words.
 Actual    scratch disk usage=    58933272 words.
 JobTyp=1 Pass  1:  I=   1 to  15 NPSUse=  1 ParTrn=F ParDer=F DoDerP=F.
 Spin components of T(2) and E(2):
     alpha-alpha T2 =       0.3184946932D-01 E2=     -0.9697979986D-01
     alpha-beta  T2 =       0.1831293800D+00 E2=     -0.5740263724D+00
     beta-beta   T2 =       0.3184946932D-01 E2=     -0.9697979986D-01
 ANorm=    0.1116614669D+01
 E2 =    -0.7679859721D+00 EUMP2 =    -0.65171177509026D+03

 **********************************************************************

            Population analysis using the SCF density.

 **********************************************************************

 Orbital symmetries:
       Occupied  (A) (A) (A) (A) (A) (A) (A) (A) (A) (A) (A) (A)
                 (A) (A) (A) (A) (A) (A) (A) (A) (A) (A) (A) (A)
       Virtual   (A) (A) (A) (A) (A) (A) (A) (A) (A) (A) (A) (A)
                 (A) (A) (A) (A) (A) (A) (A) (A) (A) (A) (A) (A)
                 (A) (A) (A) (A) (A) (A) (A) (A) (A) (A) (A) (A)
                 (A) (A) (A) (A) (A) (A) (A) (A) (A) (A) (A) (A)
                 (A) (A) (A) (A) (A) (A) (A) (A) (A) (A) (A) (A)
                 (A) (A) (A) (A) (A) (A) (A) (A) (A) (A) (A) (A)
                 (A) (A) (A) (A) (A) (A) (A) (A) (A) (A) (A) (A)
                 (A) (A) (A) (A) (A) (A) (A) (A) (A) (A) (A) (A)
                 (A) (A) (A) (A) (A) (A) (A) (A) (A) (A) (A) (A)
                 (A) (A) (A) (A) (A) (A) (A) (A) (A) (A) (A) (A)
                 (A) (A) (A) (A)
 The electronic state is 1-A.
 Alpha  occ. eigenvalues -- -104.84064 -20.56807 -11.36269 -11.30909 -11.24769
 Alpha  occ. eigenvalues --  -10.56698  -8.03529  -8.03238  -8.03236  -1.41239
 Alpha  occ. eigenvalues --   -1.14916  -1.03969  -0.94533  -0.75872  -0.67725
 Alpha  occ. eigenvalues --   -0.65976  -0.64440  -0.58988  -0.57550  -0.55146
 Alpha  occ. eigenvalues --   -0.51297  -0.46157  -0.45121  -0.43557
 Alpha virt. eigenvalues --    0.06976   0.08113   0.09718   0.10031   0.11067
 Alpha virt. eigenvalues --    0.12478   0.12687   0.13345   0.14143   0.14597
 Alpha virt. eigenvalues --    0.15501   0.16429   0.17571   0.18991   0.19840
 Alpha virt. eigenvalues --    0.22556   0.24042   0.28102   0.28404   0.30556
 Alpha virt. eigenvalues --    0.30921   0.31886   0.35218   0.36073   0.36700
 Alpha virt. eigenvalues --    0.37361   0.41696   0.43368   0.47344   0.51486
 Alpha virt. eigenvalues --    0.53818   0.57425   0.59700   0.60573   0.61265
 Alpha virt. eigenvalues --    0.62243   0.68315   0.71993   0.73757   0.74182
 Alpha virt. eigenvalues --    0.80066   0.82136   0.82775   0.85476   0.86908
 Alpha virt. eigenvalues --    0.88907   0.91868   1.02668   1.05451   1.10277
 Alpha virt. eigenvalues --    1.14022   1.15215   1.17647   1.18762   1.27536
 Alpha virt. eigenvalues --    1.28699   1.36317   1.36636   1.39908   1.41130
 Alpha virt. eigenvalues --    1.48440   1.54155   1.61026   1.65003   1.69314
 Alpha virt. eigenvalues --    1.73240   1.75566   1.79722   1.80522   1.80673
 Alpha virt. eigenvalues --    1.84757   1.91552   1.92694   1.95500   2.02916
 Alpha virt. eigenvalues --    2.11410   2.13517   2.21978   2.24770   2.33563
 Alpha virt. eigenvalues --    2.36154   2.42681   2.48693   2.52797   2.65555
 Alpha virt. eigenvalues --    2.67907   2.77002   2.77974   2.78495   2.80824
 Alpha virt. eigenvalues --    2.81295   2.83998   2.85350   2.87816   2.91692
 Alpha virt. eigenvalues --    3.01697   3.10501   3.14158   3.22982   3.27450
 Alpha virt. eigenvalues --    3.27798   3.38659   3.53330   3.66448   3.72919
 Alpha virt. eigenvalues --    3.88255   4.04737   4.09877   4.19860   4.26608
 Alpha virt. eigenvalues --    4.47755   4.56351   5.59729   5.74050   6.25186
 Alpha virt. eigenvalues --   10.44444  24.91458  24.93477  25.09809  26.71281
 Alpha virt. eigenvalues --   26.76936  27.27412  51.65456 219.30077
          Condensed to atoms (all electrons):
              1          2          3          4          5          6
     1  C    6.099420   0.379970   0.401463   0.414233  -0.215657  -0.132487
     2  H    0.379970   0.493315  -0.028068  -0.016176   0.002682   0.001868
     3  H    0.401463  -0.028068   0.488234  -0.016007  -0.015269   0.003216
     4  H    0.414233  -0.016176  -0.016007   0.475858  -0.043018  -0.002540
     5  C   -0.215657   0.002682  -0.015269  -0.043018   5.248729   0.518624
     6  O   -0.132487   0.001868   0.003216  -0.002540   0.518624   8.207276
     7  C   -0.233820  -0.014026  -0.015881   0.009121  -0.048200  -0.172991
     8  H    0.028347  -0.000664   0.001813  -0.000075  -0.079061   0.003874
     9  H   -0.035589   0.001281   0.000160  -0.000127   0.015847  -0.003429
    10  Cl  -0.026987   0.001614  -0.000387   0.000808   0.090110  -0.028430
              7          8          9         10
     1  C   -0.233820   0.028347  -0.035589  -0.026987
     2  H   -0.014026  -0.000664   0.001281   0.001614
     3  H   -0.015881   0.001813   0.000160  -0.000387
     4  H    0.009121  -0.000075  -0.000127   0.000808
     5  C   -0.048200  -0.079061   0.015847   0.090110
     6  O   -0.172991   0.003874  -0.003429  -0.028430
     7  C    6.320202   0.408953   0.361691  -0.057156
     8  H    0.408953   0.478760  -0.022998  -0.045424
     9  H    0.361691  -0.022998   0.459617  -0.017760
    10  Cl  -0.057156  -0.045424  -0.017760  16.981705
 Mulliken atomic charges:
              1
     1  C   -0.678892
     2  H    0.178205
     3  H    0.180726
     4  H    0.177926
     5  C    0.525215
     6  O   -0.394980
     7  C   -0.557892
     8  H    0.226477
     9  H    0.241309
    10  Cl   0.101908
 Sum of Mulliken charges=   0.00000
 Atomic charges with hydrogens summed into heavy atoms:
              1
     1  C   -0.142035
     2  H    0.000000
     3  H    0.000000
     4  H    0.000000
     5  C    0.525215
     6  O   -0.394980
     7  C   -0.090107
     8  H    0.000000
     9  H    0.000000
    10  Cl   0.101908
 Sum of Mulliken charges=   0.00000
 Electronic spatial extent (au):  <R**2>=   625.4472
 Charge=     0.0000 electrons
 Dipole moment (field-independent basis, Debye):
    X=    -3.2676    Y=    -5.2100    Z=     0.1510  Tot=     6.1517
 Quadrupole moment (field-independent basis, Debye-Ang):
   XX=   -35.8402   YY=   -40.4445   ZZ=   -35.7746
   XY=     3.4174   XZ=     0.2575   YZ=    -0.3895
 Traceless Quadrupole moment (field-independent basis, Debye-Ang):
   XX=     1.5129   YY=    -3.0914   ZZ=     1.5785
   XY=     3.4174   XZ=     0.2575   YZ=    -0.3895
 Octapole moment (field-independent basis, Debye-Ang**2):
  XXX=   -14.0721  YYY=    -9.5160  ZZZ=     0.9139  XYY=     3.0393
  XXY=    -0.5347  XXZ=    -0.5498  XZZ=    -1.6470  YZZ=    -2.4025
  YYZ=    -0.3545  XYZ=    -0.1361
 Hexadecapole moment (field-independent basis, Debye-Ang**3):
 XXXX=  -576.3339 YYYY=  -162.9207 ZZZZ=   -50.2701 XXXY=     9.2019
 XXXZ=    -1.0909 YYYX=     6.1017 YYYZ=     0.2333 ZZZX=     0.4010
 ZZZY=    -0.7787 XXYY=  -127.5081 XXZZ=  -110.4091 YYZZ=   -30.6083
 XXYZ=    -1.1252 YYXZ=     0.2159 ZZXY=     1.8050
 N-N= 2.118515688561D+02 E-N=-1.966839567624D+03  KE= 6.506977838871D+02
 1|1|UNPC-UNK|SP|RMP2-FC|6-311+G(d,p)|C3H5Cl1O1|PCUSER|16-Oct-2017|0||#
  MP2/6-311+G(D,P) SCRF=(SOLVENT=METHANOL) GEOM=CONNECTIVITY||Title Car
 d Required||0,1|C|H,1,1.09354895|H,1,1.09355335,2,106.779006|H,1,1.089
 82101,2,110.45813326,3,120.13948035,0|C,1,1.50575549,4,108.96350358,3,
 121.04572158,0|O,5,1.21790747,1,123.29693776,4,-0.00717427,0|C,5,1.531
 95668,1,119.92693612,6,-179.98697604,0|H,7,1.09111839,5,107.73624975,1
 ,48.49080303,0|H,7,1.09112087,5,107.73573285,1,-68.51658488,0|Cl,7,1.7
 7778738,5,115.61316056,1,169.98780665,0||Version=x86-Win32-G03RevB.05|
 State=1-A|HF=-650.9437891|MP2=-651.7117751|RMSD=5.636e-009|PG=C01 [X(C
 3H5Cl1O1)]||@


 WHEN HAVING A MEETING OF THE MINDS,
 MAKE SURE YOU HAVE THE EQUIPMENT FOR IT.
 Job cpu time:  0 days  0 hours  0 minutes 55.0 seconds.
 File lengths (MBytes):  RWF=    495 Int=      0 D2E=      0 Chk=      9 Scr=      1
 Normal termination of Gaussian 03 at Mon Oct 16 09:33:59 2017.
