# Supplementary material for: Conformational preferences of α-fluoroketones may influence their reactivity
Source: Beilstein J Org Chem. 2017 Dec 29;13:2915–21. doi: 10.3762/bjoc.13.284 (PMC5753061; doi:10.3762/bjoc.13.284)
Supplement: File 2 — Details of computational conformational analysis. [file Beilstein_J_Org_Chem-13-2915-s002.zip › Computation/MECOCH2CL100.out]

 Entering Link 1 = C:\G03W\l1.exe PID=      3956.
  
 Copyright (c) 1988,1990,1992,1993,1995,1998,2003, Gaussian, Inc.
                  All Rights Reserved.
  
 This is the Gaussian(R) 03 program.  It is based on the
 the Gaussian(R) 98 system (copyright 1998, Gaussian, Inc.),
 the Gaussian(R) 94 system (copyright 1995, Gaussian, Inc.),
 the Gaussian 92(TM) system (copyright 1992, Gaussian, Inc.),
 the Gaussian 90(TM) system (copyright 1990, Gaussian, Inc.),
 the Gaussian 88(TM) system (copyright 1988, Gaussian, Inc.),
 the Gaussian 86(TM) system (copyright 1986, Carnegie Mellon
 University), and the Gaussian 82(TM) system (copyright 1983,
 Carnegie Mellon University). Gaussian is a federally registered
 trademark of Gaussian, Inc.
  
 This software contains proprietary and confidential information,
 including trade secrets, belonging to Gaussian, Inc.
  
 This software is provided under written license and may be
 used, copied, transmitted, or stored only in accord with that
 written license.
  
 The following legend is applicable only to US Government
 contracts under DFARS:
  
                    RESTRICTED RIGHTS LEGEND
  
 Use, duplication or disclosure by the US Government is subject
 to restrictions as set forth in subparagraph (c)(1)(ii) of the
 Rights in Technical Data and Computer Software clause at DFARS
 252.227-7013.
  
 Gaussian, Inc.
 Carnegie Office Park, Building 6, Pittsburgh, PA 15106 USA
  
 The following legend is applicable only to US Government
 contracts under FAR:
  
                    RESTRICTED RIGHTS LEGEND
  
 Use, reproduction and disclosure by the US Government is subject
 to restrictions as set forth in subparagraph (c) of the
 Commercial Computer Software - Restricted Rights clause at FAR
 52.227-19.
  
 Gaussian, Inc.
 Carnegie Office Park, Building 6, Pittsburgh, PA 15106 USA
  
  
 ---------------------------------------------------------------
 Warning -- This program may not be used in any manner that
 competes with the business of Gaussian, Inc. or will provide
 assistance to any competitor of Gaussian, Inc.  The licensee
 of this program is prohibited from giving any competitor of
 Gaussian, Inc. access to this program.  By using this program,
 the user acknowledges that Gaussian, Inc. is engaged in the
 business of creating and licensing software in the field of
 computational chemistry and represents and warrants to the
 licensee that it is not a competitor of Gaussian, Inc. and that
 it will not use this program in any manner prohibited above.
 ---------------------------------------------------------------
  

 Cite this work as:
 Gaussian 03, Revision B.05,
 M. J. Frisch, G. W. Trucks, H. B. Schlegel, G. E. Scuseria, 
 M. A. Robb, J. R. Cheeseman, J. A. Montgomery, Jr., T. Vreven, 
 K. N. Kudin, J. C. Burant, J. M. Millam, S. S. Iyengar, J. Tomasi, 
 V. Barone, B. Mennucci, M. Cossi, G. Scalmani, N. Rega, 
 G. A. Petersson, H. Nakatsuji, M. Hada, M. Ehara, K. Toyota, 
 R. Fukuda, J. Hasegawa, M. Ishida, T. Nakajima, Y. Honda, O. Kitao, 
 H. Nakai, M. Klene, X. Li, J. E. Knox, H. P. Hratchian, J. B. Cross, 
 C. Adamo, J. Jaramillo, R. Gomperts, R. E. Stratmann, O. Yazyev, 
 A. J. Austin, R. Cammi, C. Pomelli, J. W. Ochterski, P. Y. Ayala, 
 K. Morokuma, G. A. Voth, P. Salvador, J. J. Dannenberg, 
 V. G. Zakrzewski, S. Dapprich, A. D. Daniels, M. C. Strain, 
 O. Farkas, D. K. Malick, A. D. Rabuck, K. Raghavachari, 
 J. B. Foresman, J. V. Ortiz, Q. Cui, A. G. Baboul, S. Clifford, 
 J. Cioslowski, B. B. Stefanov, G. Liu, A. Liashenko, P. Piskorz, 
 I. Komaromi, R. L. Martin, D. J. Fox, T. Keith, M. A. Al-Laham, 
 C. Y. Peng, A. Nanayakkara, M. Challacombe, P. M. W. Gill, 
 B. Johnson, W. Chen, M. W. Wong, C. Gonzalez, and J. A. Pople, 
 Gaussian, Inc., Pittsburgh PA, 2003.
 
 **********************************************
 Gaussian 03:  x86-Win32-G03RevB.05  8-Nov-2003
                  14-Aug-2017 
 **********************************************
 %chk=MeCOCH2F.chk
 %mem=6MW
 %nproc=1
 Will use up to    1 processors via shared memory.
 Default route:  MaxDisk=2000MB
 ------------------------------------
 # mp2/6-311+g(d,p) geom=connectivity
 ------------------------------------
 1/38=1,57=2/1;
 2/17=6,18=5,40=1/2;
 3/5=4,6=6,7=111,11=9,16=1,25=1,30=1/1,2,3;
 4//1;
 5/5=2,38=5/2;
 8/10=2,27=262144000/1;
 9/16=-3,27=262144000/6;
 6/7=2,8=2,9=2,10=2/1;
 99/5=1,9=1/99;
 -------------------
 Title Card Required
 -------------------
 Symbolic Z-matrix:
 Charge =  0 Multiplicity = 1
 C
 H                    1    B1
 H                    1    B2       2    A1
 H                    1    B3       2    A2       3    D1       0
 C                    1    B4       4    A3       3    D2       0
 O                    5    B5       1    A4       4    D3       0
 C                    5    B6       1    A5       6    D4       0
 H                    7    B7       5    A6       1    D5       0
 H                    7    B8       5    A7       1    D6       0
 Cl                   7    B9       5    A8       1    D7       0
       Variables:
  B1                    1.09355                  
  B2                    1.09355                  
  B3                    1.08982                  
  B4                    1.50576                  
  B5                    1.21791                  
  B6                    1.53196                  
  B7                    1.09112                  
  B8                    1.09112                  
  B9                    1.77779                  
  A1                  106.77901                  
  A2                  110.45813                  
  A3                  108.9635                   
  A4                  123.29694                  
  A5                  119.92694                  
  A6                  107.73625                  
  A7                  107.73573                  
  A8                  115.61316                  
  D1                  120.13948                  
  D2                  121.04572                  
  D3                   -0.00717                  
  D4                 -179.98698                  
  D5                  -41.5092                   
  D6                 -158.51658                  
  D7                   79.98781                  
 
                          Input orientation:                          
 ---------------------------------------------------------------------
 Center     Atomic     Atomic              Coordinates (Angstroms)
 Number     Number      Type              X           Y           Z
 ---------------------------------------------------------------------
    1          6             0        0.000000    0.000000    0.000000
    2          1             0        0.000000    0.000000    1.093549
    3          1             0        1.046996    0.000000   -0.315688
    4          1             0       -0.512693   -0.883039   -0.380917
    5          6             0       -0.695979    1.231058   -0.517116
    6          8             0       -1.672994    1.191508   -1.243185
    7          6             0       -0.177853    2.620439   -0.132335
    8          1             0        0.090420    2.594087    0.924961
    9          1             0       -0.996439    3.329313   -0.266349
   10         17             0        1.226381    3.199922   -1.055836
 ---------------------------------------------------------------------
                    Distance matrix (angstroms):
                    1          2          3          4          5
     1  C    0.000000
     2  H    1.093549   0.000000
     3  H    1.093553   1.755605   0.000000
     4  H    1.089821   1.793506   1.793500   0.000000
     5  C    1.505755   2.143392   2.143371   2.126394   0.000000
     6  O    2.400856   3.111097   3.110994   2.528547   1.217907
     7  C    2.629800   2.898469   2.898375   3.528211   1.531957
     8  H    2.755542   2.601131   3.030434   3.762907   2.134445
     9  H    3.485421   3.731828   3.906710   4.241585   2.134440
    10  Cl   3.585847   4.045166   3.289300   4.488927   2.803946
                    6          7          8          9         10
     6  O    0.000000
     7  C    2.347611   0.000000
     8  H    3.126934   1.091118   0.000000
     9  H    2.445843   1.091121   1.772298   0.000000
    10  Cl   3.532025   1.777787   2.362414   2.362405   0.000000
 Stoichiometry    C3H5ClO
 Framework group  C1[X(C3H5ClO)]
 Deg. of freedom    24
 Full point group                 C1      NOp   1
 Largest Abelian subgroup         C1      NOp   1
 Largest concise Abelian subgroup C1      NOp   1
                         Standard orientation:                         
 ---------------------------------------------------------------------
 Center     Atomic     Atomic              Coordinates (Angstroms)
 Number     Number      Type              X           Y           Z
 ---------------------------------------------------------------------
    1          6             0        1.665543    1.146743   -0.049631
    2          1             0        1.818306    1.578475    0.943405
    3          1             0        1.025362    1.841235   -0.600728
    4          1             0        2.619621    1.020621   -0.561041
    5          6             0        0.992194   -0.194938    0.067805
    6          8             0        1.479047   -1.226913   -0.357989
    7          6             0       -0.374654   -0.306954    0.750499
    8          1             0       -0.358341    0.333046    1.634056
    9          1             0       -0.501633   -1.341765    1.072348
   10         17             0       -1.772599    0.147917   -0.249186
 ---------------------------------------------------------------------
 Rotational constants (GHZ):      7.5504001      2.2997233      1.9900172
 Standard basis: 6-311+G(d,p) (5D, 7F)
 There are   148 symmetry adapted basis functions of A   symmetry.
 Integral buffers will be    262144 words long.
 Raffenetti 1 integral format.
 Two-electron integral symmetry is turned on.
   148 basis functions,   237 primitive gaussians,   153 cartesian basis functions
    24 alpha electrons       24 beta electrons
       nuclear repulsion energy       210.9214124921 Hartrees.
 NAtoms=   10 NActive=   10 NUniq=   10 SFac= 1.00D+00 NAtFMM=   60 Big=F
 One-electron integrals computed using PRISM.
 NBasis=   148 RedAO= T  NBF=   148
 NBsUse=   148 1.00D-06 NBFU=   148
 Harris functional with IExCor=  205 diagonalized for initial guess.
 ExpMin= 4.38D-02 ExpMax= 1.06D+05 ExpMxC= 3.62D+03 IAcc=2 IRadAn=         4 AccDes= 0.00D+00
 HarFok:  IExCor= 205 AccDes= 0.00D+00 IRadAn=         4 IDoV=1
 ScaDFX=  1.000000  1.000000  1.000000  1.000000
 Initial guess orbital symmetries:
       Occupied  (A) (A) (A) (A) (A) (A) (A) (A) (A) (A) (A) (A)
                 (A) (A) (A) (A) (A) (A) (A) (A) (A) (A) (A) (A)
       Virtual   (A) (A) (A) (A) (A) (A) (A) (A) (A) (A) (A) (A)
                 (A) (A) (A) (A) (A) (A) (A) (A) (A) (A) (A) (A)
                 (A) (A) (A) (A) (A) (A) (A) (A) (A) (A) (A) (A)
                 (A) (A) (A) (A) (A) (A) (A) (A) (A) (A) (A) (A)
                 (A) (A) (A) (A) (A) (A) (A) (A) (A) (A) (A) (A)
                 (A) (A) (A) (A) (A) (A) (A) (A) (A) (A) (A) (A)
                 (A) (A) (A) (A) (A) (A) (A) (A) (A) (A) (A) (A)
                 (A) (A) (A) (A) (A) (A) (A) (A) (A) (A) (A) (A)
                 (A) (A) (A) (A) (A) (A) (A) (A) (A) (A) (A) (A)
                 (A) (A) (A) (A) (A) (A) (A) (A) (A) (A) (A) (A)
                 (A) (A) (A) (A)
 The electronic state of the initial guess is 1-A.
 Requested convergence on RMS density matrix=1.00D-08 within 128 cycles.
 Requested convergence on MAX density matrix=1.00D-06.
 Requested convergence on             energy=1.00D-06.
 No special actions if energy rises.
 SCF Done:  E(RHF) =  -650.931964517     A.U. after   15 cycles
             Convg  =    0.4107D-08             -V/T =  2.0003
             S**2   =   0.0000
 ExpMin= 4.38D-02 ExpMax= 1.06D+05 ExpMxC= 3.62D+03 IAcc=3 IRadAn=         5 AccDes= 0.00D+00
 HarFok:  IExCor= 205 AccDes= 0.00D+00 IRadAn=         5 IDoV=1
 ScaDFX=  1.000000  1.000000  1.000000  1.000000
 Range of M.O.s used for correlation:    10   148
 NBasis=   148 NAE=    24 NBE=    24 NFC=     9 NFV=     0
 NROrb=    139 NOA=    15 NOB=    15 NVA=   124 NVB=   124

 **** Warning!!: The largest alpha MO coefficient is  0.36338521D+02

 Disk-based method using OVN memory for 15 occupieds at a time.
 Estimated scratch disk usage=    60383660 words.
 Actual    scratch disk usage=    59367852 words.
 JobTyp=1 Pass  1:  I=   1 to  15 NPSUse=  1 ParTrn=F ParDer=F DoDerP=F.
 Spin components of T(2) and E(2):
     alpha-alpha T2 =       0.3208199804D-01 E2=     -0.9724070484D-01
     alpha-beta  T2 =       0.1854117857D+00 E2=     -0.5771060592D+00
     beta-beta   T2 =       0.3208199804D-01 E2=     -0.9724070484D-01
 ANorm=    0.1117844256D+01
 E2 =    -0.7715874689D+00 EUMP2 =    -0.65170355198569D+03

 **********************************************************************

            Population analysis using the SCF density.

 **********************************************************************

 Orbital symmetries:
       Occupied  (A) (A) (A) (A) (A) (A) (A) (A) (A) (A) (A) (A)
                 (A) (A) (A) (A) (A) (A) (A) (A) (A) (A) (A) (A)
       Virtual   (A) (A) (A) (A) (A) (A) (A) (A) (A) (A) (A) (A)
                 (A) (A) (A) (A) (A) (A) (A) (A) (A) (A) (A) (A)
                 (A) (A) (A) (A) (A) (A) (A) (A) (A) (A) (A) (A)
                 (A) (A) (A) (A) (A) (A) (A) (A) (A) (A) (A) (A)
                 (A) (A) (A) (A) (A) (A) (A) (A) (A) (A) (A) (A)
                 (A) (A) (A) (A) (A) (A) (A) (A) (A) (A) (A) (A)
                 (A) (A) (A) (A) (A) (A) (A) (A) (A) (A) (A) (A)
                 (A) (A) (A) (A) (A) (A) (A) (A) (A) (A) (A) (A)
                 (A) (A) (A) (A) (A) (A) (A) (A) (A) (A) (A) (A)
                 (A) (A) (A) (A) (A) (A) (A) (A) (A) (A) (A) (A)
                 (A) (A) (A) (A)
 The electronic state is 1-A.
 Alpha  occ. eigenvalues -- -104.84520 -20.56872 -11.35718 -11.31300 -11.25326
 Alpha  occ. eigenvalues --  -10.57142  -8.03974  -8.03673  -8.03664  -1.40743
 Alpha  occ. eigenvalues --   -1.15574  -1.03730  -0.95208  -0.76137  -0.67528
 Alpha  occ. eigenvalues --   -0.66659  -0.62763  -0.59916  -0.57327  -0.56750
 Alpha  occ. eigenvalues --   -0.50469  -0.47859  -0.45219  -0.42324
 Alpha virt. eigenvalues --    0.06041   0.07884   0.07960   0.09872   0.10624
 Alpha virt. eigenvalues --    0.11450   0.12309   0.12815   0.13945   0.14503
 Alpha virt. eigenvalues --    0.16108   0.16594   0.17198   0.17738   0.17973
 Alpha virt. eigenvalues --    0.21866   0.25683   0.25959   0.28875   0.30409
 Alpha virt. eigenvalues --    0.31184   0.32564   0.34676   0.35914   0.36576
 Alpha virt. eigenvalues --    0.39548   0.42007   0.43599   0.48293   0.52408
 Alpha virt. eigenvalues --    0.53061   0.57742   0.58000   0.59650   0.61481
 Alpha virt. eigenvalues --    0.62797   0.66439   0.70298   0.71598   0.73860
 Alpha virt. eigenvalues --    0.80625   0.82985   0.83393   0.85417   0.85591
 Alpha virt. eigenvalues --    0.88701   0.91330   1.01853   1.03640   1.06632
 Alpha virt. eigenvalues --    1.13474   1.14460   1.16429   1.20737   1.25647
 Alpha virt. eigenvalues --    1.28011   1.37286   1.39586   1.40680   1.43533
 Alpha virt. eigenvalues --    1.47613   1.51406   1.55741   1.68437   1.68931
 Alpha virt. eigenvalues --    1.74553   1.77566   1.77921   1.80227   1.82500
 Alpha virt. eigenvalues --    1.85014   1.88958   1.94796   1.97308   2.01585
 Alpha virt. eigenvalues --    2.07531   2.12397   2.17388   2.27178   2.32882
 Alpha virt. eigenvalues --    2.37698   2.45057   2.47119   2.51607   2.64611
 Alpha virt. eigenvalues --    2.66946   2.73339   2.75232   2.77569   2.81115
 Alpha virt. eigenvalues --    2.82156   2.83167   2.85504   2.87576   2.91465
 Alpha virt. eigenvalues --    3.01601   3.12334   3.13131   3.17126   3.27093
 Alpha virt. eigenvalues --    3.28413   3.38582   3.56395   3.64770   3.73100
 Alpha virt. eigenvalues --    3.81928   4.04906   4.14482   4.21086   4.26255
 Alpha virt. eigenvalues --    4.48987   4.57523   5.60743   5.74143   6.25939
 Alpha virt. eigenvalues --   10.42919  24.91838  24.92727  25.09217  26.72166
 Alpha virt. eigenvalues --   26.75868  27.24975  51.65307 219.28364
          Condensed to atoms (all electrons):
              1          2          3          4          5          6
     1  C    5.942692   0.407753   0.398744   0.385357  -0.015895  -0.128157
     2  H    0.407753   0.525715  -0.030437  -0.017962  -0.031788   0.003160
     3  H    0.398744  -0.030437   0.510378  -0.016424  -0.023823   0.002445
     4  H    0.385357  -0.017962  -0.016424   0.481164  -0.013997  -0.003184
     5  C   -0.015895  -0.031788  -0.023823  -0.013997   5.246135   0.523302
     6  O   -0.128157   0.003160   0.002445  -0.003184   0.523302   8.050735
     7  C   -0.524165  -0.005864  -0.007241   0.018087   0.153389  -0.134759
     8  H    0.004518   0.002089  -0.001072  -0.000353  -0.058753   0.009701
     9  H    0.003658  -0.000246   0.000173  -0.000226  -0.058536  -0.003430
    10  Cl   0.091594  -0.001158   0.004127  -0.003401  -0.063427   0.002266
              7          8          9         10
     1  C   -0.524165   0.004518   0.003658   0.091594
     2  H   -0.005864   0.002089  -0.000246  -0.001158
     3  H   -0.007241  -0.001072   0.000173   0.004127
     4  H    0.018087  -0.000353  -0.000226  -0.003401
     5  C    0.153389  -0.058753  -0.058536  -0.063427
     6  O   -0.134759   0.009701  -0.003430   0.002266
     7  C    6.209626   0.397488   0.413974  -0.098192
     8  H    0.397488   0.552266  -0.032983  -0.048825
     9  H    0.413974  -0.032983   0.484229  -0.025979
    10  Cl  -0.098192  -0.048825  -0.025979  17.053956
 Mulliken atomic charges:
              1
     1  C   -0.566101
     2  H    0.148736
     3  H    0.163128
     4  H    0.170939
     5  C    0.343392
     6  O   -0.322080
     7  C   -0.422342
     8  H    0.175924
     9  H    0.219367
    10  Cl   0.089037
 Sum of Mulliken charges=   0.00000
 Atomic charges with hydrogens summed into heavy atoms:
              1
     1  C   -0.083298
     2  H    0.000000
     3  H    0.000000
     4  H    0.000000
     5  C    0.343392
     6  O   -0.322080
     7  C   -0.027051
     8  H    0.000000
     9  H    0.000000
    10  Cl   0.089037
 Sum of Mulliken charges=   0.00000
 Electronic spatial extent (au):  <R**2>=   610.2538
 Charge=     0.0000 electrons
 Dipole moment (field-independent basis, Debye):
    X=     0.3758    Y=     2.4544    Z=     2.0951  Tot=     3.2488
 Quadrupole moment (field-independent basis, Debye-Ang):
   XX=   -40.9988   YY=   -39.3820   ZZ=   -35.6543
   XY=     5.4463   XZ=     1.0469   YZ=    -1.8288
 Traceless Quadrupole moment (field-independent basis, Debye-Ang):
   XX=    -2.3204   YY=    -0.7036   ZZ=     3.0240
   XY=     5.4463   XZ=     1.0469   YZ=    -1.8288
 Octapole moment (field-independent basis, Debye-Ang**2):
  XXX=    -0.2907  YYY=     1.6753  ZZZ=     1.4588  XYY=    -4.7285
  XXY=     7.6906  XXZ=    -0.6234  XZZ=    -0.7430  YZZ=     0.2180
  YYZ=     2.1586  XYZ=    -0.8391
 Hexadecapole moment (field-independent basis, Debye-Ang**3):
 XXXX=  -522.0550 YYYY=  -178.8429 ZZZZ=   -85.1191 XXXY=     7.2150
 XXXZ=     7.3093 YYYX=     4.2917 YYYZ=    -3.5907 ZZZX=     0.9345
 ZZZY=     1.8541 XXYY=  -124.8248 XXZZ=   -99.4517 YYZZ=   -41.4981
 XXYZ=    -4.6690 YYXZ=     1.8756 ZZXY=    -0.0651
 N-N= 2.109214124921D+02 E-N=-1.964606224488D+03  KE= 6.507073576835D+02
 1|1|UNPC-UNK|SP|RMP2-FC|6-311+G(d,p)|C3H5Cl1O1|PCUSER|14-Aug-2017|0||#
  MP2/6-311+G(D,P) GEOM=CONNECTIVITY||Title Card Required||0,1|C|H,1,1.
 09354895|H,1,1.09355335,2,106.779006|H,1,1.08982101,2,110.45813326,3,1
 20.13948035,0|C,1,1.50575549,4,108.96350358,3,121.04572158,0|O,5,1.217
 90747,1,123.29693776,4,-0.00717427,0|C,5,1.53195668,1,119.92693612,6,-
 179.98697604,0|H,7,1.09111839,5,107.73624975,1,-41.50919697,0|H,7,1.09
 112087,5,107.73573285,1,-158.51658488,0|Cl,7,1.77778738,5,115.61316056
 ,1,79.98780665,0||Version=x86-Win32-G03RevB.05|State=1-A|HF=-650.93196
 45|MP2=-651.703552|RMSD=4.107e-009|PG=C01 [X(C3H5Cl1O1)]||@


 I WANT TO KNOW HOW GOD CREATED THE WORLD.  I AM NOT INTERESTED IN
 THIS OR THAT PHENOMENON, IN THE SPECTRUM OF THIS OR THAT ELEMENT.
 I WANT TO KNOW HIS THOUGHTS, THE REST ARE DETAILS.
     -- ALBERT EINSTEIN
 Job cpu time:  0 days  0 hours  0 minutes 50.0 seconds.
 File lengths (MBytes):  RWF=    476 Int=      0 D2E=      0 Chk=      9 Scr=      1
 Normal termination of Gaussian 03 at Mon Aug 14 13:41:46 2017.
