# Supplementary material for: Conformational preferences of α-fluoroketones may influence their reactivity
Source: Beilstein J Org Chem. 2017 Dec 29;13:2915–21. doi: 10.3762/bjoc.13.284 (PMC5753061; doi:10.3762/bjoc.13.284)
Supplement: File 2 — Details of computational conformational analysis. [file Beilstein_J_Org_Chem-13-2915-s002.zip › Computation/MECOCH2CL110.out]

 Entering Link 1 = C:\G03W\l1.exe PID=      7008.
  
 Copyright (c) 1988,1990,1992,1993,1995,1998,2003, Gaussian, Inc.
                  All Rights Reserved.
  
 This is the Gaussian(R) 03 program.  It is based on the
 the Gaussian(R) 98 system (copyright 1998, Gaussian, Inc.),
 the Gaussian(R) 94 system (copyright 1995, Gaussian, Inc.),
 the Gaussian 92(TM) system (copyright 1992, Gaussian, Inc.),
 the Gaussian 90(TM) system (copyright 1990, Gaussian, Inc.),
 the Gaussian 88(TM) system (copyright 1988, Gaussian, Inc.),
 the Gaussian 86(TM) system (copyright 1986, Carnegie Mellon
 University), and the Gaussian 82(TM) system (copyright 1983,
 Carnegie Mellon University). Gaussian is a federally registered
 trademark of Gaussian, Inc.
  
 This software contains proprietary and confidential information,
 including trade secrets, belonging to Gaussian, Inc.
  
 This software is provided under written license and may be
 used, copied, transmitted, or stored only in accord with that
 written license.
  
 The following legend is applicable only to US Government
 contracts under DFARS:
  
                    RESTRICTED RIGHTS LEGEND
  
 Use, duplication or disclosure by the US Government is subject
 to restrictions as set forth in subparagraph (c)(1)(ii) of the
 Rights in Technical Data and Computer Software clause at DFARS
 252.227-7013.
  
 Gaussian, Inc.
 Carnegie Office Park, Building 6, Pittsburgh, PA 15106 USA
  
 The following legend is applicable only to US Government
 contracts under FAR:
  
                    RESTRICTED RIGHTS LEGEND
  
 Use, reproduction and disclosure by the US Government is subject
 to restrictions as set forth in subparagraph (c) of the
 Commercial Computer Software - Restricted Rights clause at FAR
 52.227-19.
  
 Gaussian, Inc.
 Carnegie Office Park, Building 6, Pittsburgh, PA 15106 USA
  
  
 ---------------------------------------------------------------
 Warning -- This program may not be used in any manner that
 competes with the business of Gaussian, Inc. or will provide
 assistance to any competitor of Gaussian, Inc.  The licensee
 of this program is prohibited from giving any competitor of
 Gaussian, Inc. access to this program.  By using this program,
 the user acknowledges that Gaussian, Inc. is engaged in the
 business of creating and licensing software in the field of
 computational chemistry and represents and warrants to the
 licensee that it is not a competitor of Gaussian, Inc. and that
 it will not use this program in any manner prohibited above.
 ---------------------------------------------------------------
  

 Cite this work as:
 Gaussian 03, Revision B.05,
 M. J. Frisch, G. W. Trucks, H. B. Schlegel, G. E. Scuseria, 
 M. A. Robb, J. R. Cheeseman, J. A. Montgomery, Jr., T. Vreven, 
 K. N. Kudin, J. C. Burant, J. M. Millam, S. S. Iyengar, J. Tomasi, 
 V. Barone, B. Mennucci, M. Cossi, G. Scalmani, N. Rega, 
 G. A. Petersson, H. Nakatsuji, M. Hada, M. Ehara, K. Toyota, 
 R. Fukuda, J. Hasegawa, M. Ishida, T. Nakajima, Y. Honda, O. Kitao, 
 H. Nakai, M. Klene, X. Li, J. E. Knox, H. P. Hratchian, J. B. Cross, 
 C. Adamo, J. Jaramillo, R. Gomperts, R. E. Stratmann, O. Yazyev, 
 A. J. Austin, R. Cammi, C. Pomelli, J. W. Ochterski, P. Y. Ayala, 
 K. Morokuma, G. A. Voth, P. Salvador, J. J. Dannenberg, 
 V. G. Zakrzewski, S. Dapprich, A. D. Daniels, M. C. Strain, 
 O. Farkas, D. K. Malick, A. D. Rabuck, K. Raghavachari, 
 J. B. Foresman, J. V. Ortiz, Q. Cui, A. G. Baboul, S. Clifford, 
 J. Cioslowski, B. B. Stefanov, G. Liu, A. Liashenko, P. Piskorz, 
 I. Komaromi, R. L. Martin, D. J. Fox, T. Keith, M. A. Al-Laham, 
 C. Y. Peng, A. Nanayakkara, M. Challacombe, P. M. W. Gill, 
 B. Johnson, W. Chen, M. W. Wong, C. Gonzalez, and J. A. Pople, 
 Gaussian, Inc., Pittsburgh PA, 2003.
 
 **********************************************
 Gaussian 03:  x86-Win32-G03RevB.05  8-Nov-2003
                  14-Aug-2017 
 **********************************************
 %chk=MeCOCH2F.chk
 %mem=6MW
 %nproc=1
 Will use up to    1 processors via shared memory.
 Default route:  MaxDisk=2000MB
 ------------------------------------
 # mp2/6-311+g(d,p) geom=connectivity
 ------------------------------------
 1/38=1,57=2/1;
 2/17=6,18=5,40=1/2;
 3/5=4,6=6,7=111,11=9,16=1,25=1,30=1/1,2,3;
 4//1;
 5/5=2,38=5/2;
 8/10=2,27=262144000/1;
 9/16=-3,27=262144000/6;
 6/7=2,8=2,9=2,10=2/1;
 99/5=1,9=1/99;
 -------------------
 Title Card Required
 -------------------
 Symbolic Z-matrix:
 Charge =  0 Multiplicity = 1
 C
 H                    1    B1
 H                    1    B2       2    A1
 H                    1    B3       2    A2       3    D1       0
 C                    1    B4       4    A3       3    D2       0
 O                    5    B5       1    A4       4    D3       0
 C                    5    B6       1    A5       6    D4       0
 H                    7    B7       5    A6       1    D5       0
 H                    7    B8       5    A7       1    D6       0
 Cl                   7    B9       5    A8       1    D7       0
       Variables:
  B1                    1.09355                  
  B2                    1.09355                  
  B3                    1.08982                  
  B4                    1.50576                  
  B5                    1.21791                  
  B6                    1.53196                  
  B7                    1.09112                  
  B8                    1.09112                  
  B9                    1.77779                  
  A1                  106.77901                  
  A2                  110.45813                  
  A3                  108.9635                   
  A4                  123.29694                  
  A5                  119.92694                  
  A6                  107.73625                  
  A7                  107.73573                  
  A8                  115.61316                  
  D1                  120.13948                  
  D2                  121.04572                  
  D3                   -0.00717                  
  D4                 -179.98698                  
  D5                  -51.5092                   
  D6                 -168.51658                  
  D7                   69.98781                  
 
                          Input orientation:                          
 ---------------------------------------------------------------------
 Center     Atomic     Atomic              Coordinates (Angstroms)
 Number     Number      Type              X           Y           Z
 ---------------------------------------------------------------------
    1          6             0        0.000000    0.000000    0.000000
    2          1             0        0.000000    0.000000    1.093549
    3          1             0        1.046996    0.000000   -0.315688
    4          1             0       -0.512693   -0.883039   -0.380917
    5          6             0       -0.695979    1.231058   -0.517116
    6          8             0       -1.672994    1.191508   -1.243185
    7          6             0       -0.177853    2.620439   -0.132335
    8          1             0       -0.079607    2.649461    0.953964
    9          1             0       -0.930271    3.350956   -0.433594
   10         17             0        1.379710    3.086224   -0.851758
 ---------------------------------------------------------------------
                    Distance matrix (angstroms):
                    1          2          3          4          5
     1  C    0.000000
     2  H    1.093549   0.000000
     3  H    1.093553   1.755605   0.000000
     4  H    1.089821   1.793506   1.793500   0.000000
     5  C    1.505755   2.143392   2.143371   2.126394   0.000000
     6  O    2.400856   3.111097   3.110994   2.528547   1.217907
     7  C    2.629800   2.898469   2.898375   3.528211   1.531957
     8  H    2.817096   2.654329   3.146569   3.801056   2.134445
     9  H    3.504613   3.798220   3.892607   4.254863   2.134440
    10  Cl   3.486240   3.900333   3.150055   4.422435   2.803946
                    6          7          8          9         10
     6  O    0.000000
     7  C    2.347611   0.000000
     8  H    3.080904   1.091118   0.000000
     9  H    2.422868   1.091121   1.772298   0.000000
    10  Cl   3.614162   1.777787   2.362414   2.362405   0.000000
 Stoichiometry    C3H5ClO
 Framework group  C1[X(C3H5ClO)]
 Deg. of freedom    24
 Full point group                 C1      NOp   1
 Largest Abelian subgroup         C1      NOp   1
 Largest concise Abelian subgroup C1      NOp   1
                         Standard orientation:                         
 ---------------------------------------------------------------------
 Center     Atomic     Atomic              Coordinates (Angstroms)
 Number     Number      Type              X           Y           Z
 ---------------------------------------------------------------------
    1          6             0        1.542173    1.220180    0.014677
    2          1             0        1.617167    1.624890    1.027808
    3          1             0        0.855038    1.869729   -0.534678
    4          1             0        2.520942    1.209063   -0.464486
    5          6             0        1.002456   -0.184865    0.057732
    6          8             0        1.604079   -1.146108   -0.386520
    7          6             0       -0.368857   -0.457993    0.683667
    8          1             0       -0.379122   -0.000654    1.674260
    9          1             0       -0.473003   -1.538132    0.797682
   10         17             0       -1.766370    0.149414   -0.232052
 ---------------------------------------------------------------------
 Rotational constants (GHZ):      7.5501735      2.3226292      1.9831505
 Standard basis: 6-311+G(d,p) (5D, 7F)
 There are   148 symmetry adapted basis functions of A   symmetry.
 Integral buffers will be    262144 words long.
 Raffenetti 1 integral format.
 Two-electron integral symmetry is turned on.
   148 basis functions,   237 primitive gaussians,   153 cartesian basis functions
    24 alpha electrons       24 beta electrons
       nuclear repulsion energy       211.1141847155 Hartrees.
 NAtoms=   10 NActive=   10 NUniq=   10 SFac= 1.00D+00 NAtFMM=   60 Big=F
 One-electron integrals computed using PRISM.
 NBasis=   148 RedAO= T  NBF=   148
 NBsUse=   148 1.00D-06 NBFU=   148
 Harris functional with IExCor=  205 diagonalized for initial guess.
 ExpMin= 4.38D-02 ExpMax= 1.06D+05 ExpMxC= 3.62D+03 IAcc=2 IRadAn=         4 AccDes= 0.00D+00
 HarFok:  IExCor= 205 AccDes= 0.00D+00 IRadAn=         4 IDoV=1
 ScaDFX=  1.000000  1.000000  1.000000  1.000000
 Initial guess orbital symmetries:
       Occupied  (A) (A) (A) (A) (A) (A) (A) (A) (A) (A) (A) (A)
                 (A) (A) (A) (A) (A) (A) (A) (A) (A) (A) (A) (A)
       Virtual   (A) (A) (A) (A) (A) (A) (A) (A) (A) (A) (A) (A)
                 (A) (A) (A) (A) (A) (A) (A) (A) (A) (A) (A) (A)
                 (A) (A) (A) (A) (A) (A) (A) (A) (A) (A) (A) (A)
                 (A) (A) (A) (A) (A) (A) (A) (A) (A) (A) (A) (A)
                 (A) (A) (A) (A) (A) (A) (A) (A) (A) (A) (A) (A)
                 (A) (A) (A) (A) (A) (A) (A) (A) (A) (A) (A) (A)
                 (A) (A) (A) (A) (A) (A) (A) (A) (A) (A) (A) (A)
                 (A) (A) (A) (A) (A) (A) (A) (A) (A) (A) (A) (A)
                 (A) (A) (A) (A) (A) (A) (A) (A) (A) (A) (A) (A)
                 (A) (A) (A) (A) (A) (A) (A) (A) (A) (A) (A) (A)
                 (A) (A) (A) (A)
 The electronic state of the initial guess is 1-A.
 Requested convergence on RMS density matrix=1.00D-08 within 128 cycles.
 Requested convergence on MAX density matrix=1.00D-06.
 Requested convergence on             energy=1.00D-06.
 No special actions if energy rises.
 SCF Done:  E(RHF) =  -650.932935433     A.U. after   15 cycles
             Convg  =    0.3874D-08             -V/T =  2.0003
             S**2   =   0.0000
 ExpMin= 4.38D-02 ExpMax= 1.06D+05 ExpMxC= 3.62D+03 IAcc=3 IRadAn=         5 AccDes= 0.00D+00
 HarFok:  IExCor= 205 AccDes= 0.00D+00 IRadAn=         5 IDoV=1
 ScaDFX=  1.000000  1.000000  1.000000  1.000000
 Range of M.O.s used for correlation:    10   148
 NBasis=   148 NAE=    24 NBE=    24 NFC=     9 NFV=     0
 NROrb=    139 NOA=    15 NOB=    15 NVA=   124 NVB=   124

 **** Warning!!: The largest alpha MO coefficient is  0.36059144D+02

 Disk-based method using OVN memory for 15 occupieds at a time.
 Estimated scratch disk usage=    60394820 words.
 Actual    scratch disk usage=    59397444 words.
 JobTyp=1 Pass  1:  I=   1 to  15 NPSUse=  1 ParTrn=F ParDer=F DoDerP=F.
 Spin components of T(2) and E(2):
     alpha-alpha T2 =       0.3208077086D-01 E2=     -0.9724739254D-01
     alpha-beta  T2 =       0.1852810442D+00 E2=     -0.5769167330D+00
     beta-beta   T2 =       0.3208077086D-01 E2=     -0.9724739254D-01
 ANorm=    0.1117784678D+01
 E2 =    -0.7714115181D+00 EUMP2 =    -0.65170434695081D+03

 **********************************************************************

            Population analysis using the SCF density.

 **********************************************************************

 Orbital symmetries:
       Occupied  (A) (A) (A) (A) (A) (A) (A) (A) (A) (A) (A) (A)
                 (A) (A) (A) (A) (A) (A) (A) (A) (A) (A) (A) (A)
       Virtual   (A) (A) (A) (A) (A) (A) (A) (A) (A) (A) (A) (A)
                 (A) (A) (A) (A) (A) (A) (A) (A) (A) (A) (A) (A)
                 (A) (A) (A) (A) (A) (A) (A) (A) (A) (A) (A) (A)
                 (A) (A) (A) (A) (A) (A) (A) (A) (A) (A) (A) (A)
                 (A) (A) (A) (A) (A) (A) (A) (A) (A) (A) (A) (A)
                 (A) (A) (A) (A) (A) (A) (A) (A) (A) (A) (A) (A)
                 (A) (A) (A) (A) (A) (A) (A) (A) (A) (A) (A) (A)
                 (A) (A) (A) (A) (A) (A) (A) (A) (A) (A) (A) (A)
                 (A) (A) (A) (A) (A) (A) (A) (A) (A) (A) (A) (A)
                 (A) (A) (A) (A) (A) (A) (A) (A) (A) (A) (A) (A)
                 (A) (A) (A) (A)
 The electronic state is 1-A.
 Alpha  occ. eigenvalues -- -104.84554 -20.56927 -11.35759 -11.31340 -11.25223
 Alpha  occ. eigenvalues --  -10.57184  -8.04015  -8.03717  -8.03707  -1.40795
 Alpha  occ. eigenvalues --   -1.15683  -1.03590  -0.95290  -0.76149  -0.67516
 Alpha  occ. eigenvalues --   -0.66673  -0.62925  -0.59884  -0.57153  -0.56708
 Alpha  occ. eigenvalues --   -0.50547  -0.47958  -0.45312  -0.42364
 Alpha virt. eigenvalues --    0.06158   0.07997   0.08008   0.09821   0.10805
 Alpha virt. eigenvalues --    0.11545   0.12264   0.12916   0.13969   0.14511
 Alpha virt. eigenvalues --    0.16188   0.16665   0.17169   0.17663   0.18053
 Alpha virt. eigenvalues --    0.21611   0.24692   0.25822   0.28704   0.31008
 Alpha virt. eigenvalues --    0.31153   0.32303   0.34685   0.36163   0.36437
 Alpha virt. eigenvalues --    0.39590   0.42125   0.43744   0.48220   0.51775
 Alpha virt. eigenvalues --    0.52725   0.58291   0.58477   0.59935   0.61176
 Alpha virt. eigenvalues --    0.62887   0.65944   0.70097   0.72417   0.74166
 Alpha virt. eigenvalues --    0.80912   0.82563   0.83762   0.85224   0.85653
 Alpha virt. eigenvalues --    0.88576   0.91536   1.01654   1.04055   1.06668
 Alpha virt. eigenvalues --    1.14097   1.14484   1.16257   1.20860   1.26109
 Alpha virt. eigenvalues --    1.27276   1.37260   1.39364   1.41940   1.42804
 Alpha virt. eigenvalues --    1.47376   1.51570   1.56247   1.68319   1.68821
 Alpha virt. eigenvalues --    1.74058   1.77571   1.78451   1.80688   1.82454
 Alpha virt. eigenvalues --    1.85469   1.87501   1.95154   1.97986   2.01055
 Alpha virt. eigenvalues --    2.07113   2.11667   2.17576   2.28159   2.33420
 Alpha virt. eigenvalues --    2.37727   2.43722   2.47499   2.52081   2.64216
 Alpha virt. eigenvalues --    2.67187   2.72954   2.74917   2.77779   2.81414
 Alpha virt. eigenvalues --    2.82124   2.83022   2.85305   2.89353   2.91789
 Alpha virt. eigenvalues --    3.01753   3.13127   3.13494   3.18268   3.27091
 Alpha virt. eigenvalues --    3.28111   3.38666   3.55863   3.64329   3.73252
 Alpha virt. eigenvalues --    3.82342   4.04813   4.14581   4.21030   4.26381
 Alpha virt. eigenvalues --    4.49138   4.57371   5.60637   5.74139   6.25850
 Alpha virt. eigenvalues --   10.42893  24.91764  24.92650  25.09319  26.72279
 Alpha virt. eigenvalues --   26.76493  27.26101  51.65190 219.28402
          Condensed to atoms (all electrons):
              1          2          3          4          5          6
     1  C    5.979774   0.399340   0.408167   0.387708  -0.032922  -0.121825
     2  H    0.399340   0.524095  -0.030081  -0.018141  -0.023136   0.002313
     3  H    0.408167  -0.030081   0.507087  -0.016269  -0.030243   0.003603
     4  H    0.387708  -0.018141  -0.016269   0.481988  -0.017019  -0.003363
     5  C   -0.032922  -0.023136  -0.030243  -0.017019   5.218937   0.532730
     6  O   -0.121825   0.002313   0.003603  -0.003363   0.532730   8.051649
     7  C   -0.555496  -0.001547  -0.015464   0.017967   0.160813  -0.147717
     8  H   -0.009597   0.001741  -0.000421  -0.000407  -0.037113   0.007240
     9  H    0.007571  -0.000177   0.000081  -0.000183  -0.064801   0.000172
    10  Cl   0.090961  -0.003581   0.007945  -0.002826  -0.053132   0.004406
              7          8          9         10
     1  C   -0.555496  -0.009597   0.007571   0.090961
     2  H   -0.001547   0.001741  -0.000177  -0.003581
     3  H   -0.015464  -0.000421   0.000081   0.007945
     4  H    0.017967  -0.000407  -0.000183  -0.002826
     5  C    0.160813  -0.037113  -0.064801  -0.053132
     6  O   -0.147717   0.007240   0.000172   0.004406
     7  C    6.266143   0.406565   0.409281  -0.087236
     8  H    0.406565   0.537116  -0.030571  -0.060486
     9  H    0.409281  -0.030571   0.480227  -0.022823
    10  Cl  -0.087236  -0.060486  -0.022823  17.028925
 Mulliken atomic charges:
              1
     1  C   -0.553682
     2  H    0.149173
     3  H    0.165595
     4  H    0.170544
     5  C    0.345884
     6  O   -0.329209
     7  C   -0.453308
     8  H    0.185933
     9  H    0.221223
    10  Cl   0.097847
 Sum of Mulliken charges=   0.00000
 Atomic charges with hydrogens summed into heavy atoms:
              1
     1  C   -0.068370
     2  H    0.000000
     3  H    0.000000
     4  H    0.000000
     5  C    0.345884
     6  O   -0.329209
     7  C   -0.046152
     8  H    0.000000
     9  H    0.000000
    10  Cl   0.097847
 Sum of Mulliken charges=   0.00000
 Electronic spatial extent (au):  <R**2>=   608.0371
 Charge=     0.0000 electrons
 Dipole moment (field-independent basis, Debye):
    X=     0.0541    Y=     2.1364    Z=     2.0873  Tot=     2.9873
 Quadrupole moment (field-independent basis, Debye-Ang):
   XX=   -42.1896   YY=   -38.5503   ZZ=   -35.8593
   XY=     5.5349   XZ=     1.3406   YZ=    -1.8980
 Traceless Quadrupole moment (field-independent basis, Debye-Ang):
   XX=    -3.3232   YY=     0.3161   ZZ=     3.0071
   XY=     5.5349   XZ=     1.3406   YZ=    -1.8980
 Octapole moment (field-independent basis, Debye-Ang**2):
  XXX=    -2.5986  YYY=     0.4284  ZZZ=     1.7505  XYY=    -4.5546
  XXY=     8.8358  XXZ=     0.1283  XZZ=    -0.6517  YZZ=     0.3589
  YYZ=     1.6613  XYZ=    -0.9090
 Hexadecapole moment (field-independent basis, Debye-Ang**3):
 XXXX=  -522.0947 YYYY=  -182.9551 ZZZZ=   -79.5720 XXXY=     8.3328
 XXXZ=     7.9244 YYYX=     3.8609 YYYZ=    -3.4159 ZZZX=     0.4246
 ZZZY=     1.9912 XXYY=  -123.9579 XXZZ=   -98.9525 YYZZ=   -42.8843
 XXYZ=    -5.6254 YYXZ=     2.0513 ZZXY=    -0.3021
 N-N= 2.111141847155D+02 E-N=-1.964983952504D+03  KE= 6.507091557830D+02
 1|1|UNPC-UNK|SP|RMP2-FC|6-311+G(d,p)|C3H5Cl1O1|PCUSER|14-Aug-2017|0||#
  MP2/6-311+G(D,P) GEOM=CONNECTIVITY||Title Card Required||0,1|C|H,1,1.
 09354895|H,1,1.09355335,2,106.779006|H,1,1.08982101,2,110.45813326,3,1
 20.13948035,0|C,1,1.50575549,4,108.96350358,3,121.04572158,0|O,5,1.217
 90747,1,123.29693776,4,-0.00717427,0|C,5,1.53195668,1,119.92693612,6,-
 179.98697604,0|H,7,1.09111839,5,107.73624975,1,-51.50919697,0|H,7,1.09
 112087,5,107.73573285,1,-168.51658488,0|Cl,7,1.77778738,5,115.61316056
 ,1,69.98780665,0||Version=x86-Win32-G03RevB.05|State=1-A|HF=-650.93293
 54|MP2=-651.704347|RMSD=3.874e-009|PG=C01 [X(C3H5Cl1O1)]||@


 QED = W**5 (WHICH WAS WHAT WE WANTED)
 Job cpu time:  0 days  0 hours  0 minutes 51.0 seconds.
 File lengths (MBytes):  RWF=    476 Int=      0 D2E=      0 Chk=      9 Scr=      1
 Normal termination of Gaussian 03 at Mon Aug 14 13:42:37 2017.
