# Supplementary material for: Conformational preferences of α-fluoroketones may influence their reactivity
Source: Beilstein J Org Chem. 2017 Dec 29;13:2915–21. doi: 10.3762/bjoc.13.284 (PMC5753061; doi:10.3762/bjoc.13.284)
Supplement: File 2 — Details of computational conformational analysis. [file Beilstein_J_Org_Chem-13-2915-s002.zip › Computation/MECOCH2CL110_MeOH.out]

 Entering Link 1 = C:\G03W\l1.exe PID=      6336.
  
 Copyright (c) 1988,1990,1992,1993,1995,1998,2003, Gaussian, Inc.
                  All Rights Reserved.
  
 This is the Gaussian(R) 03 program.  It is based on the
 the Gaussian(R) 98 system (copyright 1998, Gaussian, Inc.),
 the Gaussian(R) 94 system (copyright 1995, Gaussian, Inc.),
 the Gaussian 92(TM) system (copyright 1992, Gaussian, Inc.),
 the Gaussian 90(TM) system (copyright 1990, Gaussian, Inc.),
 the Gaussian 88(TM) system (copyright 1988, Gaussian, Inc.),
 the Gaussian 86(TM) system (copyright 1986, Carnegie Mellon
 University), and the Gaussian 82(TM) system (copyright 1983,
 Carnegie Mellon University). Gaussian is a federally registered
 trademark of Gaussian, Inc.
  
 This software contains proprietary and confidential information,
 including trade secrets, belonging to Gaussian, Inc.
  
 This software is provided under written license and may be
 used, copied, transmitted, or stored only in accord with that
 written license.
  
 The following legend is applicable only to US Government
 contracts under DFARS:
  
                    RESTRICTED RIGHTS LEGEND
  
 Use, duplication or disclosure by the US Government is subject
 to restrictions as set forth in subparagraph (c)(1)(ii) of the
 Rights in Technical Data and Computer Software clause at DFARS
 252.227-7013.
  
 Gaussian, Inc.
 Carnegie Office Park, Building 6, Pittsburgh, PA 15106 USA
  
 The following legend is applicable only to US Government
 contracts under FAR:
  
                    RESTRICTED RIGHTS LEGEND
  
 Use, reproduction and disclosure by the US Government is subject
 to restrictions as set forth in subparagraph (c) of the
 Commercial Computer Software - Restricted Rights clause at FAR
 52.227-19.
  
 Gaussian, Inc.
 Carnegie Office Park, Building 6, Pittsburgh, PA 15106 USA
  
  
 ---------------------------------------------------------------
 Warning -- This program may not be used in any manner that
 competes with the business of Gaussian, Inc. or will provide
 assistance to any competitor of Gaussian, Inc.  The licensee
 of this program is prohibited from giving any competitor of
 Gaussian, Inc. access to this program.  By using this program,
 the user acknowledges that Gaussian, Inc. is engaged in the
 business of creating and licensing software in the field of
 computational chemistry and represents and warrants to the
 licensee that it is not a competitor of Gaussian, Inc. and that
 it will not use this program in any manner prohibited above.
 ---------------------------------------------------------------
  

 Cite this work as:
 Gaussian 03, Revision B.05,
 M. J. Frisch, G. W. Trucks, H. B. Schlegel, G. E. Scuseria, 
 M. A. Robb, J. R. Cheeseman, J. A. Montgomery, Jr., T. Vreven, 
 K. N. Kudin, J. C. Burant, J. M. Millam, S. S. Iyengar, J. Tomasi, 
 V. Barone, B. Mennucci, M. Cossi, G. Scalmani, N. Rega, 
 G. A. Petersson, H. Nakatsuji, M. Hada, M. Ehara, K. Toyota, 
 R. Fukuda, J. Hasegawa, M. Ishida, T. Nakajima, Y. Honda, O. Kitao, 
 H. Nakai, M. Klene, X. Li, J. E. Knox, H. P. Hratchian, J. B. Cross, 
 C. Adamo, J. Jaramillo, R. Gomperts, R. E. Stratmann, O. Yazyev, 
 A. J. Austin, R. Cammi, C. Pomelli, J. W. Ochterski, P. Y. Ayala, 
 K. Morokuma, G. A. Voth, P. Salvador, J. J. Dannenberg, 
 V. G. Zakrzewski, S. Dapprich, A. D. Daniels, M. C. Strain, 
 O. Farkas, D. K. Malick, A. D. Rabuck, K. Raghavachari, 
 J. B. Foresman, J. V. Ortiz, Q. Cui, A. G. Baboul, S. Clifford, 
 J. Cioslowski, B. B. Stefanov, G. Liu, A. Liashenko, P. Piskorz, 
 I. Komaromi, R. L. Martin, D. J. Fox, T. Keith, M. A. Al-Laham, 
 C. Y. Peng, A. Nanayakkara, M. Challacombe, P. M. W. Gill, 
 B. Johnson, W. Chen, M. W. Wong, C. Gonzalez, and J. A. Pople, 
 Gaussian, Inc., Pittsburgh PA, 2003.
 
 **********************************************
 Gaussian 03:  x86-Win32-G03RevB.05  8-Nov-2003
                  16-Oct-2017 
 **********************************************
 %chk=MeCOCH2F.chk
 %mem=6MW
 %nproc=1
 Will use up to    1 processors via shared memory.
 Default route:  MaxDisk=2000MB
 ------------------------------------------------------------
 # mp2/6-311+g(d,p) scrf=(solvent=methanol) geom=connectivity
 ------------------------------------------------------------
 1/38=1,57=2/1;
 2/17=6,18=5,40=1/2;
 3/5=4,6=6,7=111,11=9,16=1,25=1,30=1,70=2201,72=3/1,2,3;
 4//1;
 5/5=2,38=5,53=3/2;
 8/10=2,27=262144000/1;
 9/16=-3,27=262144000/6;
 6/7=2,8=2,9=2,10=2/1;
 99/5=1,9=1/99;
 -------------------
 Title Card Required
 -------------------
 Symbolic Z-matrix:
 Charge =  0 Multiplicity = 1
 C
 H                    1    B1
 H                    1    B2       2    A1
 H                    1    B3       2    A2       3    D1       0
 C                    1    B4       4    A3       3    D2       0
 O                    5    B5       1    A4       4    D3       0
 C                    5    B6       1    A5       6    D4       0
 H                    7    B7       5    A6       1    D5       0
 H                    7    B8       5    A7       1    D6       0
 Cl                   7    B9       5    A8       1    D7       0
       Variables:
  B1                    1.09355                  
  B2                    1.09355                  
  B3                    1.08982                  
  B4                    1.50576                  
  B5                    1.21791                  
  B6                    1.53196                  
  B7                    1.09112                  
  B8                    1.09112                  
  B9                    1.77779                  
  A1                  106.77901                  
  A2                  110.45813                  
  A3                  108.9635                   
  A4                  123.29694                  
  A5                  119.92694                  
  A6                  107.73625                  
  A7                  107.73573                  
  A8                  115.61316                  
  D1                  120.13948                  
  D2                  121.04572                  
  D3                   -0.00717                  
  D4                 -179.98698                  
  D5                  -51.5092                   
  D6                 -168.51658                  
  D7                   69.98781                  
 
                          Input orientation:                          
 ---------------------------------------------------------------------
 Center     Atomic     Atomic              Coordinates (Angstroms)
 Number     Number      Type              X           Y           Z
 ---------------------------------------------------------------------
    1          6             0        0.000000    0.000000    0.000000
    2          1             0        0.000000    0.000000    1.093549
    3          1             0        1.046996    0.000000   -0.315688
    4          1             0       -0.512693   -0.883039   -0.380917
    5          6             0       -0.695979    1.231058   -0.517116
    6          8             0       -1.672994    1.191508   -1.243185
    7          6             0       -0.177853    2.620439   -0.132335
    8          1             0       -0.079607    2.649461    0.953964
    9          1             0       -0.930271    3.350956   -0.433594
   10         17             0        1.379710    3.086224   -0.851758
 ---------------------------------------------------------------------
                    Distance matrix (angstroms):
                    1          2          3          4          5
     1  C    0.000000
     2  H    1.093549   0.000000
     3  H    1.093553   1.755605   0.000000
     4  H    1.089821   1.793506   1.793500   0.000000
     5  C    1.505755   2.143392   2.143371   2.126394   0.000000
     6  O    2.400856   3.111097   3.110994   2.528547   1.217907
     7  C    2.629800   2.898469   2.898375   3.528211   1.531957
     8  H    2.817096   2.654329   3.146569   3.801056   2.134445
     9  H    3.504613   3.798220   3.892607   4.254863   2.134440
    10  Cl   3.486240   3.900333   3.150055   4.422435   2.803946
                    6          7          8          9         10
     6  O    0.000000
     7  C    2.347611   0.000000
     8  H    3.080904   1.091118   0.000000
     9  H    2.422868   1.091121   1.772298   0.000000
    10  Cl   3.614162   1.777787   2.362414   2.362405   0.000000
 Stoichiometry    C3H5ClO
 Framework group  C1[X(C3H5ClO)]
 Deg. of freedom    24
 Full point group                 C1      NOp   1
 Largest Abelian subgroup         C1      NOp   1
 Largest concise Abelian subgroup C1      NOp   1
                         Standard orientation:                         
 ---------------------------------------------------------------------
 Center     Atomic     Atomic              Coordinates (Angstroms)
 Number     Number      Type              X           Y           Z
 ---------------------------------------------------------------------
    1          6             0        1.542173    1.220180    0.014677
    2          1             0        1.617167    1.624890    1.027808
    3          1             0        0.855038    1.869729   -0.534678
    4          1             0        2.520942    1.209063   -0.464486
    5          6             0        1.002456   -0.184865    0.057732
    6          8             0        1.604079   -1.146108   -0.386520
    7          6             0       -0.368857   -0.457993    0.683667
    8          1             0       -0.379122   -0.000654    1.674260
    9          1             0       -0.473003   -1.538132    0.797682
   10         17             0       -1.766370    0.149414   -0.232052
 ---------------------------------------------------------------------
 Rotational constants (GHZ):      7.5501735      2.3226292      1.9831505
 Standard basis: 6-311+G(d,p) (5D, 7F)
 There are   148 symmetry adapted basis functions of A   symmetry.
 Integral buffers will be    262144 words long.
 Raffenetti 1 integral format.
 Two-electron integral symmetry is turned on.
   148 basis functions,   237 primitive gaussians,   153 cartesian basis functions
    24 alpha electrons       24 beta electrons
       nuclear repulsion energy       211.1141847155 Hartrees.
 NAtoms=   10 NActive=   10 NUniq=   10 SFac= 1.00D+00 NAtFMM=   60 Big=F
 ------------------------------------------------------------------------------
 United Atom Topological Model (UA0  parameters set).
  Nord Group  Hybr  Charge Alpha Radius          Bonded to
    1   CH3   *     0.00   1.00  2.525   C5   [s]
    5   C     *     0.00   1.00  1.925   C1   [s]  O6   [d]  C7   [s]
    6   O     *     0.00   1.00  1.750   C5   [d]
    7   CH2   *     0.00   1.00  2.325   C5   [s] Cl10  [s]
   10  Cl     *     0.00   1.00  1.973   C7   [s]
 ------------------------------------------------------------------------------
 Polarizable Continuum Model (PCM)
 =================================
 Model                : PCM.
 Atomic radii         : UA0 (Simple United Atom Topological Model).
 Polarization charges : Total charges.
 Charge compensation  : None.
 Solution method      : Matrix inversion.
 Cavity               : GePol (RMin=0.200 OFac=0.890).
                        Default sphere list used, NSphG=    5.
                        Tesserae with average area of 0.200 Ang**2.
 Solvent              : Methanol, Eps=  32.630000.
 ------------------------------------------------------------------------------
 One-electron integrals computed using PRISM.
 NBasis=   148 RedAO= T  NBF=   148
 NBsUse=   148 1.00D-06 NBFU=   148
 Harris functional with IExCor=  205 diagonalized for initial guess.
 ExpMin= 4.38D-02 ExpMax= 1.06D+05 ExpMxC= 3.62D+03 IAcc=2 IRadAn=         4 AccDes= 0.00D+00
 HarFok:  IExCor= 205 AccDes= 0.00D+00 IRadAn=         4 IDoV=1
 ScaDFX=  1.000000  1.000000  1.000000  1.000000
 Initial guess orbital symmetries:
       Occupied  (A) (A) (A) (A) (A) (A) (A) (A) (A) (A) (A) (A)
                 (A) (A) (A) (A) (A) (A) (A) (A) (A) (A) (A) (A)
       Virtual   (A) (A) (A) (A) (A) (A) (A) (A) (A) (A) (A) (A)
                 (A) (A) (A) (A) (A) (A) (A) (A) (A) (A) (A) (A)
                 (A) (A) (A) (A) (A) (A) (A) (A) (A) (A) (A) (A)
                 (A) (A) (A) (A) (A) (A) (A) (A) (A) (A) (A) (A)
                 (A) (A) (A) (A) (A) (A) (A) (A) (A) (A) (A) (A)
                 (A) (A) (A) (A) (A) (A) (A) (A) (A) (A) (A) (A)
                 (A) (A) (A) (A) (A) (A) (A) (A) (A) (A) (A) (A)
                 (A) (A) (A) (A) (A) (A) (A) (A) (A) (A) (A) (A)
                 (A) (A) (A) (A) (A) (A) (A) (A) (A) (A) (A) (A)
                 (A) (A) (A) (A) (A) (A) (A) (A) (A) (A) (A) (A)
                 (A) (A) (A) (A)
 The electronic state of the initial guess is 1-A.
 Requested convergence on RMS density matrix=1.00D-08 within 128 cycles.
 Requested convergence on MAX density matrix=1.00D-06.
 Requested convergence on             energy=1.00D-06.
 No special actions if energy rises.
 Error on total polarization charges =  0.01461
 SCF Done:  E(RHF) =  -650.942872445     A.U. after   14 cycles
             Convg  =    0.9957D-08             -V/T =  2.0004
             S**2   =   0.0000
 --------------------------------------------------------------------
 Variational PCM results
 =======================
 <psi(f)|   H    |psi(f)>                     (a.u.) =    -650.931096
 <psi(f)|H+V(f)/2|psi(f)>                     (a.u.) =    -650.942872
 Total free energy in solution:
  with all non electrostatic terms            (a.u.) =    -650.938166
 --------------------------------------------------------------------
 (Polarized solute)-Solvent               (kcal/mol) =      -7.39
 --------------------------------------------------------------------
 Cavitation energy                        (kcal/mol) =      11.08
 Dispersion energy                        (kcal/mol) =      -8.72
 Repulsion energy                         (kcal/mol) =       0.59
 Total non electrostatic                  (kcal/mol) =       2.95
 --------------------------------------------------------------------
 Partition over spheres:
 Sphere  on Atom  Surface  Charge   GEl     GCav    GDR
    1      C1      50.75  -0.140   -1.10    4.35   -2.70
    2      C5       0.14  -0.001    0.00    0.09    0.00
    3      O6      14.80   0.179   -3.39    1.67   -1.25
    4      C7      25.80  -0.140   -1.45    2.50   -1.96
    5     Cl10     24.76   0.082   -0.47    2.47   -2.21
 Added spheres:    18.86   0.005   -0.98    0.00    0.00
 --------------------------------------------------------------------
 After PCM corrections, the SCF energy is  -650.942872445     a.u.
 --------------------------------------------------------------------
 ExpMin= 4.38D-02 ExpMax= 1.06D+05 ExpMxC= 3.62D+03 IAcc=3 IRadAn=         5 AccDes= 0.00D+00
 HarFok:  IExCor= 205 AccDes= 0.00D+00 IRadAn=         5 IDoV=1
 ScaDFX=  1.000000  1.000000  1.000000  1.000000
 Range of M.O.s used for correlation:    10   148
 NBasis=   148 NAE=    24 NBE=    24 NFC=     9 NFV=     0
 NROrb=    139 NOA=    15 NOB=    15 NVA=   124 NVB=   124

 **** Warning!!: The largest alpha MO coefficient is  0.34377597D+02

 Disk-based method using OVN memory for 15 occupieds at a time.
 Estimated scratch disk usage=    60394820 words.
 Actual    scratch disk usage=    59397444 words.
 JobTyp=1 Pass  1:  I=   1 to  15 NPSUse=  1 ParTrn=F ParDer=F DoDerP=F.
 Spin components of T(2) and E(2):
     alpha-alpha T2 =       0.3181110469D-01 E2=     -0.9685648373D-01
     alpha-beta  T2 =       0.1835089302D+00 E2=     -0.5744920563D+00
     beta-beta   T2 =       0.3181110469D-01 E2=     -0.9685648373D-01
 ANorm=    0.1116750258D+01
 E2 =    -0.7682050238D+00 EUMP2 =    -0.65171107746887D+03

 **********************************************************************

            Population analysis using the SCF density.

 **********************************************************************

 Orbital symmetries:
       Occupied  (A) (A) (A) (A) (A) (A) (A) (A) (A) (A) (A) (A)
                 (A) (A) (A) (A) (A) (A) (A) (A) (A) (A) (A) (A)
       Virtual   (A) (A) (A) (A) (A) (A) (A) (A) (A) (A) (A) (A)
                 (A) (A) (A) (A) (A) (A) (A) (A) (A) (A) (A) (A)
                 (A) (A) (A) (A) (A) (A) (A) (A) (A) (A) (A) (A)
                 (A) (A) (A) (A) (A) (A) (A) (A) (A) (A) (A) (A)
                 (A) (A) (A) (A) (A) (A) (A) (A) (A) (A) (A) (A)
                 (A) (A) (A) (A) (A) (A) (A) (A) (A) (A) (A) (A)
                 (A) (A) (A) (A) (A) (A) (A) (A) (A) (A) (A) (A)
                 (A) (A) (A) (A) (A) (A) (A) (A) (A) (A) (A) (A)
                 (A) (A) (A) (A) (A) (A) (A) (A) (A) (A) (A) (A)
                 (A) (A) (A) (A) (A) (A) (A) (A) (A) (A) (A) (A)
                 (A) (A) (A) (A)
 The electronic state is 1-A.
 Alpha  occ. eigenvalues -- -104.84707 -20.57507 -11.36350 -11.30752 -11.24427
 Alpha  occ. eigenvalues --  -10.57343  -8.04172  -8.03882  -8.03873  -1.41612
 Alpha  occ. eigenvalues --   -1.15665  -1.03222  -0.94972  -0.76236  -0.67386
 Alpha  occ. eigenvalues --   -0.66884  -0.62736  -0.59679  -0.56772  -0.56110
 Alpha  occ. eigenvalues --   -0.51343  -0.48305  -0.45411  -0.42754
 Alpha virt. eigenvalues --    0.06994   0.08165   0.08911   0.10047   0.10937
 Alpha virt. eigenvalues --    0.12271   0.12839   0.13047   0.14175   0.14392
 Alpha virt. eigenvalues --    0.16442   0.17080   0.17272   0.17804   0.18165
 Alpha virt. eigenvalues --    0.21883   0.25094   0.26113   0.29588   0.31366
 Alpha virt. eigenvalues --    0.31724   0.32402   0.34935   0.36371   0.36972
 Alpha virt. eigenvalues --    0.38446   0.40893   0.43273   0.47603   0.52374
 Alpha virt. eigenvalues --    0.53233   0.58289   0.58787   0.60176   0.61184
 Alpha virt. eigenvalues --    0.62980   0.66593   0.70592   0.72567   0.74222
 Alpha virt. eigenvalues --    0.81808   0.83278   0.84176   0.85814   0.85982
 Alpha virt. eigenvalues --    0.88854   0.92444   1.01969   1.03775   1.06878
 Alpha virt. eigenvalues --    1.13906   1.14410   1.16231   1.21254   1.26257
 Alpha virt. eigenvalues --    1.27489   1.35940   1.38457   1.41768   1.42354
 Alpha virt. eigenvalues --    1.46335   1.51849   1.56540   1.68784   1.69727
 Alpha virt. eigenvalues --    1.73940   1.78102   1.79216   1.81371   1.83182
 Alpha virt. eigenvalues --    1.85861   1.88134   1.95157   1.98588   2.01611
 Alpha virt. eigenvalues --    2.07660   2.12162   2.17982   2.28789   2.33934
 Alpha virt. eigenvalues --    2.38314   2.44347   2.47836   2.52705   2.64253
 Alpha virt. eigenvalues --    2.67092   2.73386   2.75375   2.78675   2.82177
 Alpha virt. eigenvalues --    2.82998   2.83979   2.86081   2.90148   2.92529
 Alpha virt. eigenvalues --    3.02357   3.12890   3.14170   3.18892   3.26295
 Alpha virt. eigenvalues --    3.27339   3.38915   3.55866   3.64563   3.72343
 Alpha virt. eigenvalues --    3.81897   4.04285   4.15339   4.21627   4.26927
 Alpha virt. eigenvalues --    4.48586   4.57593   5.59769   5.73228   6.24912
 Alpha virt. eigenvalues --   10.42728  24.91213  24.93212  25.10111  26.72072
 Alpha virt. eigenvalues --   26.76308  27.25983  51.64600 219.28249
          Condensed to atoms (all electrons):
              1          2          3          4          5          6
     1  C    5.794453   0.409447   0.406437   0.396992   0.057851  -0.120581
     2  H    0.409447   0.485833  -0.026312  -0.016940  -0.025040   0.002593
     3  H    0.406437  -0.026312   0.492128  -0.016591  -0.024494   0.003662
     4  H    0.396992  -0.016940  -0.016591   0.483156  -0.028001  -0.004152
     5  C    0.057851  -0.025040  -0.024494  -0.028001   5.064085   0.509527
     6  O   -0.120581   0.002593   0.003662  -0.004152   0.509527   8.157641
     7  C   -0.450075  -0.007137  -0.017124   0.018024   0.174359  -0.136768
     8  H   -0.009077   0.001812  -0.000324  -0.000333  -0.041117   0.006473
     9  H    0.005712  -0.000083   0.000017  -0.000160  -0.069041   0.000829
    10  Cl   0.097001  -0.002624   0.005612  -0.002856  -0.051326   0.004773
              7          8          9         10
     1  C   -0.450075  -0.009077   0.005712   0.097001
     2  H   -0.007137   0.001812  -0.000083  -0.002624
     3  H   -0.017124  -0.000324   0.000017   0.005612
     4  H    0.018024  -0.000333  -0.000160  -0.002856
     5  C    0.174359  -0.041117  -0.069041  -0.051326
     6  O   -0.136768   0.006473   0.000829   0.004773
     7  C    6.184837   0.416257   0.416453  -0.119111
     8  H    0.416257   0.472966  -0.024040  -0.052148
     9  H    0.416453  -0.024040   0.457935  -0.024960
    10  Cl  -0.119111  -0.052148  -0.024960  17.080137
 Mulliken atomic charges:
              1
     1  C   -0.588160
     2  H    0.178452
     3  H    0.176990
     4  H    0.170863
     5  C    0.433198
     6  O   -0.423997
     7  C   -0.479716
     8  H    0.229531
     9  H    0.237337
    10  Cl   0.065502
 Sum of Mulliken charges=   0.00000
 Atomic charges with hydrogens summed into heavy atoms:
              1
     1  C   -0.061855
     2  H    0.000000
     3  H    0.000000
     4  H    0.000000
     5  C    0.433198
     6  O   -0.423997
     7  C   -0.012848
     8  H    0.000000
     9  H    0.000000
    10  Cl   0.065502
 Sum of Mulliken charges=   0.00000
 Electronic spatial extent (au):  <R**2>=   608.4098
 Charge=     0.0000 electrons
 Dipole moment (field-independent basis, Debye):
    X=    -0.0817    Y=     2.6913    Z=     2.6963  Tot=     3.8105
 Quadrupole moment (field-independent basis, Debye-Ang):
   XX=   -43.1019   YY=   -38.5971   ZZ=   -35.4015
   XY=     6.5225   XZ=     1.6123   YZ=    -2.0637
 Traceless Quadrupole moment (field-independent basis, Debye-Ang):
   XX=    -4.0684   YY=     0.4364   ZZ=     3.6320
   XY=     6.5225   XZ=     1.6123   YZ=    -2.0637
 Octapole moment (field-independent basis, Debye-Ang**2):
  XXX=    -3.1191  YYY=     2.6994  ZZZ=     3.6009  XYY=    -4.9240
  XXY=    10.7518  XXZ=     1.4669  XZZ=    -0.7131  YZZ=     0.8611
  YYZ=     2.5296  XYZ=    -1.0086
 Hexadecapole moment (field-independent basis, Debye-Ang**3):
 XXXX=  -528.7197 YYYY=  -182.1951 ZZZZ=   -77.0631 XXXY=    12.6990
 XXXZ=     9.1917 YYYX=     7.8181 YYYZ=    -3.9268 ZZZX=     0.7605
 ZZZY=     1.8424 XXYY=  -125.0657 XXZZ=   -99.2491 YYZZ=   -42.4059
 XXYZ=    -5.9776 YYXZ=     2.8854 ZZXY=     0.6556
 N-N= 2.111141847155D+02 E-N=-1.965035780392D+03  KE= 6.507128141100D+02
 1|1|UNPC-UNK|SP|RMP2-FC|6-311+G(d,p)|C3H5Cl1O1|PCUSER|16-Oct-2017|0||#
  MP2/6-311+G(D,P) SCRF=(SOLVENT=METHANOL) GEOM=CONNECTIVITY||Title Car
 d Required||0,1|C|H,1,1.09354895|H,1,1.09355335,2,106.779006|H,1,1.089
 82101,2,110.45813326,3,120.13948035,0|C,1,1.50575549,4,108.96350358,3,
 121.04572158,0|O,5,1.21790747,1,123.29693776,4,-0.00717427,0|C,5,1.531
 95668,1,119.92693612,6,-179.98697604,0|H,7,1.09111839,5,107.73624975,1
 ,-51.50919697,0|H,7,1.09112087,5,107.73573285,1,-168.51658488,0|Cl,7,1
 .77778738,5,115.61316056,1,69.98780665,0||Version=x86-Win32-G03RevB.05
 |State=1-A|HF=-650.9428724|MP2=-651.7110775|RMSD=9.957e-009|PG=C01 [X(
 C3H5Cl1O1)]||@


 REPARTEE - WHAT YOU THINK OF AFTER YOU BECOME A DEPARTEE.
 Job cpu time:  0 days  0 hours  0 minutes 57.0 seconds.
 File lengths (MBytes):  RWF=    499 Int=      0 D2E=      0 Chk=      9 Scr=      1
 Normal termination of Gaussian 03 at Mon Oct 16 09:43:23 2017.
