# Supplementary material for: Conformational preferences of α-fluoroketones may influence their reactivity
Source: Beilstein J Org Chem. 2017 Dec 29;13:2915–21. doi: 10.3762/bjoc.13.284 (PMC5753061; doi:10.3762/bjoc.13.284)
Supplement: File 2 — Details of computational conformational analysis. [file Beilstein_J_Org_Chem-13-2915-s002.zip › Computation/MECOCH2CL140.out]

 Entering Link 1 = C:\G03W\l1.exe PID=      7896.
  
 Copyright (c) 1988,1990,1992,1993,1995,1998,2003, Gaussian, Inc.
                  All Rights Reserved.
  
 This is the Gaussian(R) 03 program.  It is based on the
 the Gaussian(R) 98 system (copyright 1998, Gaussian, Inc.),
 the Gaussian(R) 94 system (copyright 1995, Gaussian, Inc.),
 the Gaussian 92(TM) system (copyright 1992, Gaussian, Inc.),
 the Gaussian 90(TM) system (copyright 1990, Gaussian, Inc.),
 the Gaussian 88(TM) system (copyright 1988, Gaussian, Inc.),
 the Gaussian 86(TM) system (copyright 1986, Carnegie Mellon
 University), and the Gaussian 82(TM) system (copyright 1983,
 Carnegie Mellon University). Gaussian is a federally registered
 trademark of Gaussian, Inc.
  
 This software contains proprietary and confidential information,
 including trade secrets, belonging to Gaussian, Inc.
  
 This software is provided under written license and may be
 used, copied, transmitted, or stored only in accord with that
 written license.
  
 The following legend is applicable only to US Government
 contracts under DFARS:
  
                    RESTRICTED RIGHTS LEGEND
  
 Use, duplication or disclosure by the US Government is subject
 to restrictions as set forth in subparagraph (c)(1)(ii) of the
 Rights in Technical Data and Computer Software clause at DFARS
 252.227-7013.
  
 Gaussian, Inc.
 Carnegie Office Park, Building 6, Pittsburgh, PA 15106 USA
  
 The following legend is applicable only to US Government
 contracts under FAR:
  
                    RESTRICTED RIGHTS LEGEND
  
 Use, reproduction and disclosure by the US Government is subject
 to restrictions as set forth in subparagraph (c) of the
 Commercial Computer Software - Restricted Rights clause at FAR
 52.227-19.
  
 Gaussian, Inc.
 Carnegie Office Park, Building 6, Pittsburgh, PA 15106 USA
  
  
 ---------------------------------------------------------------
 Warning -- This program may not be used in any manner that
 competes with the business of Gaussian, Inc. or will provide
 assistance to any competitor of Gaussian, Inc.  The licensee
 of this program is prohibited from giving any competitor of
 Gaussian, Inc. access to this program.  By using this program,
 the user acknowledges that Gaussian, Inc. is engaged in the
 business of creating and licensing software in the field of
 computational chemistry and represents and warrants to the
 licensee that it is not a competitor of Gaussian, Inc. and that
 it will not use this program in any manner prohibited above.
 ---------------------------------------------------------------
  

 Cite this work as:
 Gaussian 03, Revision B.05,
 M. J. Frisch, G. W. Trucks, H. B. Schlegel, G. E. Scuseria, 
 M. A. Robb, J. R. Cheeseman, J. A. Montgomery, Jr., T. Vreven, 
 K. N. Kudin, J. C. Burant, J. M. Millam, S. S. Iyengar, J. Tomasi, 
 V. Barone, B. Mennucci, M. Cossi, G. Scalmani, N. Rega, 
 G. A. Petersson, H. Nakatsuji, M. Hada, M. Ehara, K. Toyota, 
 R. Fukuda, J. Hasegawa, M. Ishida, T. Nakajima, Y. Honda, O. Kitao, 
 H. Nakai, M. Klene, X. Li, J. E. Knox, H. P. Hratchian, J. B. Cross, 
 C. Adamo, J. Jaramillo, R. Gomperts, R. E. Stratmann, O. Yazyev, 
 A. J. Austin, R. Cammi, C. Pomelli, J. W. Ochterski, P. Y. Ayala, 
 K. Morokuma, G. A. Voth, P. Salvador, J. J. Dannenberg, 
 V. G. Zakrzewski, S. Dapprich, A. D. Daniels, M. C. Strain, 
 O. Farkas, D. K. Malick, A. D. Rabuck, K. Raghavachari, 
 J. B. Foresman, J. V. Ortiz, Q. Cui, A. G. Baboul, S. Clifford, 
 J. Cioslowski, B. B. Stefanov, G. Liu, A. Liashenko, P. Piskorz, 
 I. Komaromi, R. L. Martin, D. J. Fox, T. Keith, M. A. Al-Laham, 
 C. Y. Peng, A. Nanayakkara, M. Challacombe, P. M. W. Gill, 
 B. Johnson, W. Chen, M. W. Wong, C. Gonzalez, and J. A. Pople, 
 Gaussian, Inc., Pittsburgh PA, 2003.
 
 **********************************************
 Gaussian 03:  x86-Win32-G03RevB.05  8-Nov-2003
                  14-Aug-2017 
 **********************************************
 %chk=MeCOCH2F.chk
 %mem=6MW
 %nproc=1
 Will use up to    1 processors via shared memory.
 Default route:  MaxDisk=2000MB
 ------------------------------------
 # mp2/6-311+g(d,p) geom=connectivity
 ------------------------------------
 1/38=1,57=2/1;
 2/17=6,18=5,40=1/2;
 3/5=4,6=6,7=111,11=9,16=1,25=1,30=1/1,2,3;
 4//1;
 5/5=2,38=5/2;
 8/10=2,27=262144000/1;
 9/16=-3,27=262144000/6;
 6/7=2,8=2,9=2,10=2/1;
 99/5=1,9=1/99;
 -------------------
 Title Card Required
 -------------------
 Symbolic Z-matrix:
 Charge =  0 Multiplicity = 1
 C
 H                    1    B1
 H                    1    B2       2    A1
 H                    1    B3       2    A2       3    D1       0
 C                    1    B4       4    A3       3    D2       0
 O                    5    B5       1    A4       4    D3       0
 C                    5    B6       1    A5       6    D4       0
 H                    7    B7       5    A6       1    D5       0
 H                    7    B8       5    A7       1    D6       0
 Cl                   7    B9       5    A8       1    D7       0
       Variables:
  B1                    1.09355                  
  B2                    1.09355                  
  B3                    1.08982                  
  B4                    1.50576                  
  B5                    1.21791                  
  B6                    1.53196                  
  B7                    1.09112                  
  B8                    1.09112                  
  B9                    1.77779                  
  A1                  106.77901                  
  A2                  110.45813                  
  A3                  108.9635                   
  A4                  123.29694                  
  A5                  119.92694                  
  A6                  107.73625                  
  A7                  107.73573                  
  A8                  115.61316                  
  D1                  120.13948                  
  D2                  121.04572                  
  D3                   -0.00717                  
  D4                 -179.98698                  
  D5                  -81.5092                   
  D6                  161.48342                  
  D7                   39.98781                  
 
                          Input orientation:                          
 ---------------------------------------------------------------------
 Center     Atomic     Atomic              Coordinates (Angstroms)
 Number     Number      Type              X           Y           Z
 ---------------------------------------------------------------------
    1          6             0        0.000000    0.000000    0.000000
    2          1             0        0.000000    0.000000    1.093549
    3          1             0        1.046996    0.000000   -0.315688
    4          1             0       -0.512693   -0.883039   -0.380917
    5          6             0       -0.695979    1.231058   -0.517116
    6          8             0       -1.672994    1.191508   -1.243185
    7          6             0       -0.177853    2.620439   -0.132335
    8          1             0       -0.566664    2.857322    0.859256
    9          1             0       -0.586053    3.337019   -0.846779
   10         17             0        1.590589    2.799936   -0.101977
 ---------------------------------------------------------------------
                    Distance matrix (angstroms):
                    1          2          3          4          5
     1  C    0.000000
     2  H    1.093549   0.000000
     3  H    1.093553   1.755605   0.000000
     4  H    1.089821   1.793506   1.793500   0.000000
     5  C    1.505755   2.143392   2.143371   2.126394   0.000000
     6  O    2.400856   3.111097   3.110994   2.528547   1.217907
     7  C    2.629800   2.898469   2.898375   3.528211   1.531957
     8  H    3.037057   2.922377   3.485496   3.940970   2.134445
     9  H    3.492305   3.904360   3.752946   4.246328   2.134440
    10  Cl   3.221803   3.434952   2.860211   4.250401   2.803946
                    6          7          8          9         10
     6  O    0.000000
     7  C    2.347611   0.000000
     8  H    2.901579   1.091118   0.000000
     9  H    2.437580   1.091121   1.772298   0.000000
    10  Cl   3.813184   1.777787   2.362414   2.362405   0.000000
 Stoichiometry    C3H5ClO
 Framework group  C1[X(C3H5ClO)]
 Deg. of freedom    24
 Full point group                 C1      NOp   1
 Largest Abelian subgroup         C1      NOp   1
 Largest concise Abelian subgroup C1      NOp   1
                         Standard orientation:                         
 ---------------------------------------------------------------------
 Center     Atomic     Atomic              Coordinates (Angstroms)
 Number     Number      Type              X           Y           Z
 ---------------------------------------------------------------------
    1          6             0        1.211312    1.351650    0.092874
    2          1             0        1.013178    1.715301    1.104976
    3          1             0        0.490348    1.843453   -0.566064
    4          1             0        2.230084    1.596216   -0.207130
    5          6             0        1.029442   -0.141968    0.035202
    6          8             0        1.912616   -0.910594   -0.300233
    7          6             0       -0.320168   -0.762591    0.409732
    8          1             0       -0.363412   -0.832446    1.497753
    9          1             0       -0.348834   -1.771245   -0.005405
   10         17             0       -1.755636    0.120643   -0.155830
 ---------------------------------------------------------------------
 Rotational constants (GHZ):      7.9532829      2.3754672      1.9450184
 Standard basis: 6-311+G(d,p) (5D, 7F)
 There are   148 symmetry adapted basis functions of A   symmetry.
 Integral buffers will be    262144 words long.
 Raffenetti 1 integral format.
 Two-electron integral symmetry is turned on.
   148 basis functions,   237 primitive gaussians,   153 cartesian basis functions
    24 alpha electrons       24 beta electrons
       nuclear repulsion energy       211.9877474338 Hartrees.
 NAtoms=   10 NActive=   10 NUniq=   10 SFac= 1.00D+00 NAtFMM=   60 Big=F
 One-electron integrals computed using PRISM.
 NBasis=   148 RedAO= T  NBF=   148
 NBsUse=   148 1.00D-06 NBFU=   148
 Harris functional with IExCor=  205 diagonalized for initial guess.
 ExpMin= 4.38D-02 ExpMax= 1.06D+05 ExpMxC= 3.62D+03 IAcc=2 IRadAn=         4 AccDes= 0.00D+00
 HarFok:  IExCor= 205 AccDes= 0.00D+00 IRadAn=         4 IDoV=1
 ScaDFX=  1.000000  1.000000  1.000000  1.000000
 Initial guess orbital symmetries:
       Occupied  (A) (A) (A) (A) (A) (A) (A) (A) (A) (A) (A) (A)
                 (A) (A) (A) (A) (A) (A) (A) (A) (A) (A) (A) (A)
       Virtual   (A) (A) (A) (A) (A) (A) (A) (A) (A) (A) (A) (A)
                 (A) (A) (A) (A) (A) (A) (A) (A) (A) (A) (A) (A)
                 (A) (A) (A) (A) (A) (A) (A) (A) (A) (A) (A) (A)
                 (A) (A) (A) (A) (A) (A) (A) (A) (A) (A) (A) (A)
                 (A) (A) (A) (A) (A) (A) (A) (A) (A) (A) (A) (A)
                 (A) (A) (A) (A) (A) (A) (A) (A) (A) (A) (A) (A)
                 (A) (A) (A) (A) (A) (A) (A) (A) (A) (A) (A) (A)
                 (A) (A) (A) (A) (A) (A) (A) (A) (A) (A) (A) (A)
                 (A) (A) (A) (A) (A) (A) (A) (A) (A) (A) (A) (A)
                 (A) (A) (A) (A) (A) (A) (A) (A) (A) (A) (A) (A)
                 (A) (A) (A) (A)
 The electronic state of the initial guess is 1-A.
 Requested convergence on RMS density matrix=1.00D-08 within 128 cycles.
 Requested convergence on MAX density matrix=1.00D-06.
 Requested convergence on             energy=1.00D-06.
 No special actions if energy rises.
 SCF Done:  E(RHF) =  -650.934697244     A.U. after   15 cycles
             Convg  =    0.3512D-08             -V/T =  2.0003
             S**2   =   0.0000
 ExpMin= 4.38D-02 ExpMax= 1.06D+05 ExpMxC= 3.62D+03 IAcc=3 IRadAn=         5 AccDes= 0.00D+00
 HarFok:  IExCor= 205 AccDes= 0.00D+00 IRadAn=         5 IDoV=1
 ScaDFX=  1.000000  1.000000  1.000000  1.000000
 Range of M.O.s used for correlation:    10   148
 NBasis=   148 NAE=    24 NBE=    24 NFC=     9 NFV=     0
 NROrb=    139 NOA=    15 NOB=    15 NVA=   124 NVB=   124

 **** Warning!!: The largest alpha MO coefficient is  0.43451716D+02

 Disk-based method using OVN memory for 15 occupieds at a time.
 Estimated scratch disk usage=    60488068 words.
 Actual    scratch disk usage=    59427204 words.
 JobTyp=1 Pass  1:  I=   1 to  15 NPSUse=  1 ParTrn=F ParDer=F DoDerP=F.
 Spin components of T(2) and E(2):
     alpha-alpha T2 =       0.3214586606D-01 E2=     -0.9741781584D-01
     alpha-beta  T2 =       0.1850308226D+00 E2=     -0.5767288982D+00
     beta-beta   T2 =       0.3214586606D-01 E2=     -0.9741781584D-01
 ANorm=    0.1117730985D+01
 E2 =    -0.7715645299D+00 EUMP2 =    -0.65170626177411D+03

 **********************************************************************

            Population analysis using the SCF density.

 **********************************************************************

 Orbital symmetries:
       Occupied  (A) (A) (A) (A) (A) (A) (A) (A) (A) (A) (A) (A)
                 (A) (A) (A) (A) (A) (A) (A) (A) (A) (A) (A) (A)
       Virtual   (A) (A) (A) (A) (A) (A) (A) (A) (A) (A) (A) (A)
                 (A) (A) (A) (A) (A) (A) (A) (A) (A) (A) (A) (A)
                 (A) (A) (A) (A) (A) (A) (A) (A) (A) (A) (A) (A)
                 (A) (A) (A) (A) (A) (A) (A) (A) (A) (A) (A) (A)
                 (A) (A) (A) (A) (A) (A) (A) (A) (A) (A) (A) (A)
                 (A) (A) (A) (A) (A) (A) (A) (A) (A) (A) (A) (A)
                 (A) (A) (A) (A) (A) (A) (A) (A) (A) (A) (A) (A)
                 (A) (A) (A) (A) (A) (A) (A) (A) (A) (A) (A) (A)
                 (A) (A) (A) (A) (A) (A) (A) (A) (A) (A) (A) (A)
                 (A) (A) (A) (A) (A) (A) (A) (A) (A) (A) (A) (A)
                 (A) (A) (A) (A)
 The electronic state is 1-A.
 Alpha  occ. eigenvalues -- -104.84487 -20.56866 -11.35913 -11.31539 -11.24931
 Alpha  occ. eigenvalues --  -10.57146  -8.03975  -8.03683  -8.03674  -1.40821
 Alpha  occ. eigenvalues --   -1.15932  -1.03172  -0.95555  -0.76084  -0.67375
 Alpha  occ. eigenvalues --   -0.66673  -0.63771  -0.59692  -0.56970  -0.56127
 Alpha  occ. eigenvalues --   -0.50874  -0.47963  -0.45374  -0.42407
 Alpha virt. eigenvalues --    0.06333   0.08156   0.08447   0.09700   0.11046
 Alpha virt. eigenvalues --    0.11800   0.12278   0.12967   0.13973   0.14493
 Alpha virt. eigenvalues --    0.16671   0.16909   0.17203   0.18024   0.18581
 Alpha virt. eigenvalues --    0.20194   0.22174   0.26147   0.28570   0.31153
 Alpha virt. eigenvalues --    0.31633   0.32580   0.34607   0.36353   0.36724
 Alpha virt. eigenvalues --    0.38555   0.41961   0.43759   0.47816   0.51687
 Alpha virt. eigenvalues --    0.52991   0.56825   0.58254   0.60264   0.61762
 Alpha virt. eigenvalues --    0.63631   0.66066   0.70401   0.74107   0.74643
 Alpha virt. eigenvalues --    0.80727   0.81817   0.83514   0.84275   0.85652
 Alpha virt. eigenvalues --    0.88652   0.91524   1.01899   1.04015   1.09806
 Alpha virt. eigenvalues --    1.12796   1.15046   1.15811   1.20063   1.22751
 Alpha virt. eigenvalues --    1.27541   1.36943   1.39537   1.41795   1.43065
 Alpha virt. eigenvalues --    1.47394   1.52570   1.58278   1.66927   1.69426
 Alpha virt. eigenvalues --    1.73896   1.74524   1.79963   1.80992   1.81748
 Alpha virt. eigenvalues --    1.82912   1.91391   1.93696   1.98185   2.02174
 Alpha virt. eigenvalues --    2.07379   2.09917   2.17615   2.30000   2.34095
 Alpha virt. eigenvalues --    2.36493   2.40941   2.49200   2.52584   2.64474
 Alpha virt. eigenvalues --    2.67375   2.73089   2.76126   2.78415   2.80610
 Alpha virt. eigenvalues --    2.81676   2.82395   2.85097   2.89524   2.91832
 Alpha virt. eigenvalues --    3.02471   3.11570   3.14274   3.19842   3.27321
 Alpha virt. eigenvalues --    3.27488   3.37756   3.55268   3.63020   3.73417
 Alpha virt. eigenvalues --    3.85150   4.05191   4.15048   4.18262   4.26460
 Alpha virt. eigenvalues --    4.49603   4.56760   5.60271   5.73931   6.25475
 Alpha virt. eigenvalues --   10.43029  24.91568  24.92448  25.09586  26.72657
 Alpha virt. eigenvalues --   26.79486  27.24963  51.65253 219.28596
          Condensed to atoms (all electrons):
              1          2          3          4          5          6
     1  C    5.982049   0.403977   0.404026   0.402172  -0.155402  -0.085707
     2  H    0.403977   0.513418  -0.027828  -0.017712  -0.033961   0.001472
     3  H    0.404026  -0.027828   0.502442  -0.018214  -0.010525   0.003665
     4  H    0.402172  -0.017712  -0.018214   0.485733  -0.026144  -0.002661
     5  C   -0.155402  -0.033961  -0.010525  -0.026144   5.328302   0.490714
     6  O   -0.085707   0.001472   0.003665  -0.002661   0.490714   8.088675
     7  C   -0.361801   0.011668  -0.030333   0.007585   0.042749  -0.158838
     8  H   -0.021303   0.000223   0.000370  -0.000244  -0.003888   0.000767
     9  H    0.000767  -0.000016  -0.000236  -0.000052  -0.073584   0.001036
    10  Cl   0.024461  -0.009417   0.003484   0.001020  -0.013285   0.009709
              7          8          9         10
     1  C   -0.361801  -0.021303   0.000767   0.024461
     2  H    0.011668   0.000223  -0.000016  -0.009417
     3  H   -0.030333   0.000370  -0.000236   0.003484
     4  H    0.007585  -0.000244  -0.000052   0.001020
     5  C    0.042749  -0.003888  -0.073584  -0.013285
     6  O   -0.158838   0.000767   0.001036   0.009709
     7  C    6.276578   0.385384   0.436471  -0.034273
     8  H    0.385384   0.504171  -0.023500  -0.051772
     9  H    0.436471  -0.023500   0.470969  -0.038439
    10  Cl  -0.034273  -0.051772  -0.038439  16.982488
 Mulliken atomic charges:
              1
     1  C   -0.593240
     2  H    0.158175
     3  H    0.173149
     4  H    0.168516
     5  C    0.455023
     6  O   -0.348834
     7  C   -0.575191
     8  H    0.209792
     9  H    0.226586
    10  Cl   0.126024
 Sum of Mulliken charges=   0.00000
 Atomic charges with hydrogens summed into heavy atoms:
              1
     1  C   -0.093400
     2  H    0.000000
     3  H    0.000000
     4  H    0.000000
     5  C    0.455023
     6  O   -0.348834
     7  C   -0.138813
     8  H    0.000000
     9  H    0.000000
    10  Cl   0.126024
 Sum of Mulliken charges=   0.00000
 Electronic spatial extent (au):  <R**2>=   602.5095
 Charge=     0.0000 electrons
 Dipole moment (field-independent basis, Debye):
    X=    -0.7209    Y=     1.3688    Z=     1.5072  Tot=     2.1599
 Quadrupole moment (field-independent basis, Debye-Ang):
   XX=   -45.6283   YY=   -36.4147   ZZ=   -36.0480
   XY=     5.2301   XZ=     1.3816   YZ=    -1.3425
 Traceless Quadrupole moment (field-independent basis, Debye-Ang):
   XX=    -6.2646   YY=     2.9490   ZZ=     3.3157
   XY=     5.2301   XZ=     1.3816   YZ=    -1.3425
 Octapole moment (field-independent basis, Debye-Ang**2):
  XXX=   -10.0854  YYY=    -1.2907  ZZZ=     2.0766  XYY=    -3.5235
  XXY=    10.8578  XXZ=     1.2294  XZZ=     0.0632  YZZ=    -0.6478
  YYZ=     0.0740  XYZ=    -0.5434
 Hexadecapole moment (field-independent basis, Debye-Ang**3):
 XXXX=  -535.4576 YYYY=  -194.2158 ZZZZ=   -61.0941 XXXY=    10.3783
 XXXZ=     7.8643 YYYX=     2.6395 YYYZ=    -0.1204 ZZZX=    -0.9500
 ZZZY=    -0.3376 XXYY=  -122.3336 XXZZ=   -97.5155 YYZZ=   -42.0649
 XXYZ=    -5.1321 YYXZ=     1.5662 ZZXY=    -0.7185
 N-N= 2.119877474338D+02 E-N=-1.966740170802D+03  KE= 6.507154075402D+02
 1|1|UNPC-UNK|SP|RMP2-FC|6-311+G(d,p)|C3H5Cl1O1|PCUSER|14-Aug-2017|0||#
  MP2/6-311+G(D,P) GEOM=CONNECTIVITY||Title Card Required||0,1|C|H,1,1.
 09354895|H,1,1.09355335,2,106.779006|H,1,1.08982101,2,110.45813326,3,1
 20.13948035,0|C,1,1.50575549,4,108.96350358,3,121.04572158,0|O,5,1.217
 90747,1,123.29693776,4,-0.00717427,0|C,5,1.53195668,1,119.92693612,6,-
 179.98697604,0|H,7,1.09111839,5,107.73624975,1,-81.50919697,0|H,7,1.09
 112087,5,107.73573285,1,161.48341512,0|Cl,7,1.77778738,5,115.61316056,
 1,39.98780665,0||Version=x86-Win32-G03RevB.05|State=1-A|HF=-650.934697
 2|MP2=-651.7062618|RMSD=3.512e-009|PG=C01 [X(C3H5Cl1O1)]||@


 THE NUMBERS ARE MEANINGLESS, BUT THE TRENDS ARE IMPORTANT.
     -- LARRY BURGGRAF
 Job cpu time:  0 days  0 hours  0 minutes 50.0 seconds.
 File lengths (MBytes):  RWF=    476 Int=      0 D2E=      0 Chk=      9 Scr=      1
 Normal termination of Gaussian 03 at Mon Aug 14 13:45:09 2017.
