# Supplementary material for: Conformational preferences of α-fluoroketones may influence their reactivity
Source: Beilstein J Org Chem. 2017 Dec 29;13:2915–21. doi: 10.3762/bjoc.13.284 (PMC5753061; doi:10.3762/bjoc.13.284)
Supplement: File 2 — Details of computational conformational analysis. [file Beilstein_J_Org_Chem-13-2915-s002.zip › Computation/MECOCH2CL140_MeOH.out]

 Entering Link 1 = C:\G03W\l1.exe PID=      6900.
  
 Copyright (c) 1988,1990,1992,1993,1995,1998,2003, Gaussian, Inc.
                  All Rights Reserved.
  
 This is the Gaussian(R) 03 program.  It is based on the
 the Gaussian(R) 98 system (copyright 1998, Gaussian, Inc.),
 the Gaussian(R) 94 system (copyright 1995, Gaussian, Inc.),
 the Gaussian 92(TM) system (copyright 1992, Gaussian, Inc.),
 the Gaussian 90(TM) system (copyright 1990, Gaussian, Inc.),
 the Gaussian 88(TM) system (copyright 1988, Gaussian, Inc.),
 the Gaussian 86(TM) system (copyright 1986, Carnegie Mellon
 University), and the Gaussian 82(TM) system (copyright 1983,
 Carnegie Mellon University). Gaussian is a federally registered
 trademark of Gaussian, Inc.
  
 This software contains proprietary and confidential information,
 including trade secrets, belonging to Gaussian, Inc.
  
 This software is provided under written license and may be
 used, copied, transmitted, or stored only in accord with that
 written license.
  
 The following legend is applicable only to US Government
 contracts under DFARS:
  
                    RESTRICTED RIGHTS LEGEND
  
 Use, duplication or disclosure by the US Government is subject
 to restrictions as set forth in subparagraph (c)(1)(ii) of the
 Rights in Technical Data and Computer Software clause at DFARS
 252.227-7013.
  
 Gaussian, Inc.
 Carnegie Office Park, Building 6, Pittsburgh, PA 15106 USA
  
 The following legend is applicable only to US Government
 contracts under FAR:
  
                    RESTRICTED RIGHTS LEGEND
  
 Use, reproduction and disclosure by the US Government is subject
 to restrictions as set forth in subparagraph (c) of the
 Commercial Computer Software - Restricted Rights clause at FAR
 52.227-19.
  
 Gaussian, Inc.
 Carnegie Office Park, Building 6, Pittsburgh, PA 15106 USA
  
  
 ---------------------------------------------------------------
 Warning -- This program may not be used in any manner that
 competes with the business of Gaussian, Inc. or will provide
 assistance to any competitor of Gaussian, Inc.  The licensee
 of this program is prohibited from giving any competitor of
 Gaussian, Inc. access to this program.  By using this program,
 the user acknowledges that Gaussian, Inc. is engaged in the
 business of creating and licensing software in the field of
 computational chemistry and represents and warrants to the
 licensee that it is not a competitor of Gaussian, Inc. and that
 it will not use this program in any manner prohibited above.
 ---------------------------------------------------------------
  

 Cite this work as:
 Gaussian 03, Revision B.05,
 M. J. Frisch, G. W. Trucks, H. B. Schlegel, G. E. Scuseria, 
 M. A. Robb, J. R. Cheeseman, J. A. Montgomery, Jr., T. Vreven, 
 K. N. Kudin, J. C. Burant, J. M. Millam, S. S. Iyengar, J. Tomasi, 
 V. Barone, B. Mennucci, M. Cossi, G. Scalmani, N. Rega, 
 G. A. Petersson, H. Nakatsuji, M. Hada, M. Ehara, K. Toyota, 
 R. Fukuda, J. Hasegawa, M. Ishida, T. Nakajima, Y. Honda, O. Kitao, 
 H. Nakai, M. Klene, X. Li, J. E. Knox, H. P. Hratchian, J. B. Cross, 
 C. Adamo, J. Jaramillo, R. Gomperts, R. E. Stratmann, O. Yazyev, 
 A. J. Austin, R. Cammi, C. Pomelli, J. W. Ochterski, P. Y. Ayala, 
 K. Morokuma, G. A. Voth, P. Salvador, J. J. Dannenberg, 
 V. G. Zakrzewski, S. Dapprich, A. D. Daniels, M. C. Strain, 
 O. Farkas, D. K. Malick, A. D. Rabuck, K. Raghavachari, 
 J. B. Foresman, J. V. Ortiz, Q. Cui, A. G. Baboul, S. Clifford, 
 J. Cioslowski, B. B. Stefanov, G. Liu, A. Liashenko, P. Piskorz, 
 I. Komaromi, R. L. Martin, D. J. Fox, T. Keith, M. A. Al-Laham, 
 C. Y. Peng, A. Nanayakkara, M. Challacombe, P. M. W. Gill, 
 B. Johnson, W. Chen, M. W. Wong, C. Gonzalez, and J. A. Pople, 
 Gaussian, Inc., Pittsburgh PA, 2003.
 
 **********************************************
 Gaussian 03:  x86-Win32-G03RevB.05  8-Nov-2003
                  16-Oct-2017 
 **********************************************
 %chk=MeCOCH2F.chk
 %mem=6MW
 %nproc=1
 Will use up to    1 processors via shared memory.
 Default route:  MaxDisk=2000MB
 ------------------------------------------------------------
 # mp2/6-311+g(d,p) scrf=(solvent=methanol) geom=connectivity
 ------------------------------------------------------------
 1/38=1,57=2/1;
 2/17=6,18=5,40=1/2;
 3/5=4,6=6,7=111,11=9,16=1,25=1,30=1,70=2201,72=3/1,2,3;
 4//1;
 5/5=2,38=5,53=3/2;
 8/10=2,27=262144000/1;
 9/16=-3,27=262144000/6;
 6/7=2,8=2,9=2,10=2/1;
 99/5=1,9=1/99;
 -------------------
 Title Card Required
 -------------------
 Symbolic Z-matrix:
 Charge =  0 Multiplicity = 1
 C
 H                    1    B1
 H                    1    B2       2    A1
 H                    1    B3       2    A2       3    D1       0
 C                    1    B4       4    A3       3    D2       0
 O                    5    B5       1    A4       4    D3       0
 C                    5    B6       1    A5       6    D4       0
 H                    7    B7       5    A6       1    D5       0
 H                    7    B8       5    A7       1    D6       0
 Cl                   7    B9       5    A8       1    D7       0
       Variables:
  B1                    1.09355                  
  B2                    1.09355                  
  B3                    1.08982                  
  B4                    1.50576                  
  B5                    1.21791                  
  B6                    1.53196                  
  B7                    1.09112                  
  B8                    1.09112                  
  B9                    1.77779                  
  A1                  106.77901                  
  A2                  110.45813                  
  A3                  108.9635                   
  A4                  123.29694                  
  A5                  119.92694                  
  A6                  107.73625                  
  A7                  107.73573                  
  A8                  115.61316                  
  D1                  120.13948                  
  D2                  121.04572                  
  D3                   -0.00717                  
  D4                 -179.98698                  
  D5                  -81.5092                   
  D6                  161.48342                  
  D7                   39.98781                  
 
                          Input orientation:                          
 ---------------------------------------------------------------------
 Center     Atomic     Atomic              Coordinates (Angstroms)
 Number     Number      Type              X           Y           Z
 ---------------------------------------------------------------------
    1          6             0        0.000000    0.000000    0.000000
    2          1             0        0.000000    0.000000    1.093549
    3          1             0        1.046996    0.000000   -0.315688
    4          1             0       -0.512693   -0.883039   -0.380917
    5          6             0       -0.695979    1.231058   -0.517116
    6          8             0       -1.672994    1.191508   -1.243185
    7          6             0       -0.177853    2.620439   -0.132335
    8          1             0       -0.566664    2.857322    0.859256
    9          1             0       -0.586053    3.337019   -0.846779
   10         17             0        1.590589    2.799936   -0.101977
 ---------------------------------------------------------------------
                    Distance matrix (angstroms):
                    1          2          3          4          5
     1  C    0.000000
     2  H    1.093549   0.000000
     3  H    1.093553   1.755605   0.000000
     4  H    1.089821   1.793506   1.793500   0.000000
     5  C    1.505755   2.143392   2.143371   2.126394   0.000000
     6  O    2.400856   3.111097   3.110994   2.528547   1.217907
     7  C    2.629800   2.898469   2.898375   3.528211   1.531957
     8  H    3.037057   2.922377   3.485496   3.940970   2.134445
     9  H    3.492305   3.904360   3.752946   4.246328   2.134440
    10  Cl   3.221803   3.434952   2.860211   4.250401   2.803946
                    6          7          8          9         10
     6  O    0.000000
     7  C    2.347611   0.000000
     8  H    2.901579   1.091118   0.000000
     9  H    2.437580   1.091121   1.772298   0.000000
    10  Cl   3.813184   1.777787   2.362414   2.362405   0.000000
 Stoichiometry    C3H5ClO
 Framework group  C1[X(C3H5ClO)]
 Deg. of freedom    24
 Full point group                 C1      NOp   1
 Largest Abelian subgroup         C1      NOp   1
 Largest concise Abelian subgroup C1      NOp   1
                         Standard orientation:                         
 ---------------------------------------------------------------------
 Center     Atomic     Atomic              Coordinates (Angstroms)
 Number     Number      Type              X           Y           Z
 ---------------------------------------------------------------------
    1          6             0        1.211312    1.351650    0.092874
    2          1             0        1.013178    1.715301    1.104976
    3          1             0        0.490348    1.843453   -0.566064
    4          1             0        2.230084    1.596216   -0.207130
    5          6             0        1.029442   -0.141968    0.035202
    6          8             0        1.912616   -0.910594   -0.300233
    7          6             0       -0.320168   -0.762591    0.409732
    8          1             0       -0.363412   -0.832446    1.497753
    9          1             0       -0.348834   -1.771245   -0.005405
   10         17             0       -1.755636    0.120643   -0.155830
 ---------------------------------------------------------------------
 Rotational constants (GHZ):      7.9532829      2.3754672      1.9450184
 Standard basis: 6-311+G(d,p) (5D, 7F)
 There are   148 symmetry adapted basis functions of A   symmetry.
 Integral buffers will be    262144 words long.
 Raffenetti 1 integral format.
 Two-electron integral symmetry is turned on.
   148 basis functions,   237 primitive gaussians,   153 cartesian basis functions
    24 alpha electrons       24 beta electrons
       nuclear repulsion energy       211.9877474338 Hartrees.
 NAtoms=   10 NActive=   10 NUniq=   10 SFac= 1.00D+00 NAtFMM=   60 Big=F
 ------------------------------------------------------------------------------
 United Atom Topological Model (UA0  parameters set).
  Nord Group  Hybr  Charge Alpha Radius          Bonded to
    1   CH3   *     0.00   1.00  2.525   C5   [s]
    5   C     *     0.00   1.00  1.925   C1   [s]  O6   [d]  C7   [s]
    6   O     *     0.00   1.00  1.750   C5   [d]
    7   CH2   *     0.00   1.00  2.325   C5   [s] Cl10  [s]
   10  Cl     *     0.00   1.00  1.973   C7   [s]
 ------------------------------------------------------------------------------
 Polarizable Continuum Model (PCM)
 =================================
 Model                : PCM.
 Atomic radii         : UA0 (Simple United Atom Topological Model).
 Polarization charges : Total charges.
 Charge compensation  : None.
 Solution method      : Matrix inversion.
 Cavity               : GePol (RMin=0.200 OFac=0.890).
                        Default sphere list used, NSphG=    5.
                        Tesserae with average area of 0.200 Ang**2.
 Solvent              : Methanol, Eps=  32.630000.
 ------------------------------------------------------------------------------
 One-electron integrals computed using PRISM.
 NBasis=   148 RedAO= T  NBF=   148
 NBsUse=   148 1.00D-06 NBFU=   148
 Harris functional with IExCor=  205 diagonalized for initial guess.
 ExpMin= 4.38D-02 ExpMax= 1.06D+05 ExpMxC= 3.62D+03 IAcc=2 IRadAn=         4 AccDes= 0.00D+00
 HarFok:  IExCor= 205 AccDes= 0.00D+00 IRadAn=         4 IDoV=1
 ScaDFX=  1.000000  1.000000  1.000000  1.000000
 Initial guess orbital symmetries:
       Occupied  (A) (A) (A) (A) (A) (A) (A) (A) (A) (A) (A) (A)
                 (A) (A) (A) (A) (A) (A) (A) (A) (A) (A) (A) (A)
       Virtual   (A) (A) (A) (A) (A) (A) (A) (A) (A) (A) (A) (A)
                 (A) (A) (A) (A) (A) (A) (A) (A) (A) (A) (A) (A)
                 (A) (A) (A) (A) (A) (A) (A) (A) (A) (A) (A) (A)
                 (A) (A) (A) (A) (A) (A) (A) (A) (A) (A) (A) (A)
                 (A) (A) (A) (A) (A) (A) (A) (A) (A) (A) (A) (A)
                 (A) (A) (A) (A) (A) (A) (A) (A) (A) (A) (A) (A)
                 (A) (A) (A) (A) (A) (A) (A) (A) (A) (A) (A) (A)
                 (A) (A) (A) (A) (A) (A) (A) (A) (A) (A) (A) (A)
                 (A) (A) (A) (A) (A) (A) (A) (A) (A) (A) (A) (A)
                 (A) (A) (A) (A) (A) (A) (A) (A) (A) (A) (A) (A)
                 (A) (A) (A) (A)
 The electronic state of the initial guess is 1-A.
 Requested convergence on RMS density matrix=1.00D-08 within 128 cycles.
 Requested convergence on MAX density matrix=1.00D-06.
 Requested convergence on             energy=1.00D-06.
 No special actions if energy rises.
 Error on total polarization charges =  0.01431
 SCF Done:  E(RHF) =  -650.944294884     A.U. after   14 cycles
             Convg  =    0.8236D-08             -V/T =  2.0004
             S**2   =   0.0000
 --------------------------------------------------------------------
 Variational PCM results
 =======================
 <psi(f)|   H    |psi(f)>                     (a.u.) =    -650.933126
 <psi(f)|H+V(f)/2|psi(f)>                     (a.u.) =    -650.944295
 Total free energy in solution:
  with all non electrostatic terms            (a.u.) =    -650.939769
 --------------------------------------------------------------------
 (Polarized solute)-Solvent               (kcal/mol) =      -7.01
 --------------------------------------------------------------------
 Cavitation energy                        (kcal/mol) =      10.97
 Dispersion energy                        (kcal/mol) =      -8.71
 Repulsion energy                         (kcal/mol) =       0.59
 Total non electrostatic                  (kcal/mol) =       2.84
 --------------------------------------------------------------------
 Partition over spheres:
 Sphere  on Atom  Surface  Charge   GEl     GCav    GDR
    1      C1      48.89  -0.128   -0.90    4.27   -2.69
    2      C5       0.14  -0.001    0.00    0.09    0.00
    3      O6      14.80   0.182   -3.34    1.67   -1.23
    4      C7      27.41  -0.156   -1.60    2.60   -2.13
    5     Cl10     23.23   0.077   -0.36    2.34   -2.08
 Added spheres:    19.30   0.012   -0.81    0.00    0.00
 --------------------------------------------------------------------
 After PCM corrections, the SCF energy is  -650.944294884     a.u.
 --------------------------------------------------------------------
 ExpMin= 4.38D-02 ExpMax= 1.06D+05 ExpMxC= 3.62D+03 IAcc=3 IRadAn=         5 AccDes= 0.00D+00
 HarFok:  IExCor= 205 AccDes= 0.00D+00 IRadAn=         5 IDoV=1
 ScaDFX=  1.000000  1.000000  1.000000  1.000000
 Range of M.O.s used for correlation:    10   148
 NBasis=   148 NAE=    24 NBE=    24 NFC=     9 NFV=     0
 NROrb=    139 NOA=    15 NOB=    15 NVA=   124 NVB=   124

 **** Warning!!: The largest alpha MO coefficient is  0.47161117D+02

 Disk-based method using OVN memory for 15 occupieds at a time.
 Estimated scratch disk usage=    60488068 words.
 Actual    scratch disk usage=    59427204 words.
 JobTyp=1 Pass  1:  I=   1 to  15 NPSUse=  1 ParTrn=F ParDer=F DoDerP=F.
 Spin components of T(2) and E(2):
     alpha-alpha T2 =       0.3188101440D-01 E2=     -0.9703043486D-01
     alpha-beta  T2 =       0.1833023219D+00 E2=     -0.5743530269D+00
     beta-beta   T2 =       0.3188101440D-01 E2=     -0.9703043486D-01
 ANorm=    0.1116720355D+01
 E2 =    -0.7684138966D+00 EUMP2 =    -0.65171270878051D+03

 **********************************************************************

            Population analysis using the SCF density.

 **********************************************************************

 Orbital symmetries:
       Occupied  (A) (A) (A) (A) (A) (A) (A) (A) (A) (A) (A) (A)
                 (A) (A) (A) (A) (A) (A) (A) (A) (A) (A) (A) (A)
       Virtual   (A) (A) (A) (A) (A) (A) (A) (A) (A) (A) (A) (A)
                 (A) (A) (A) (A) (A) (A) (A) (A) (A) (A) (A) (A)
                 (A) (A) (A) (A) (A) (A) (A) (A) (A) (A) (A) (A)
                 (A) (A) (A) (A) (A) (A) (A) (A) (A) (A) (A) (A)
                 (A) (A) (A) (A) (A) (A) (A) (A) (A) (A) (A) (A)
                 (A) (A) (A) (A) (A) (A) (A) (A) (A) (A) (A) (A)
                 (A) (A) (A) (A) (A) (A) (A) (A) (A) (A) (A) (A)
                 (A) (A) (A) (A) (A) (A) (A) (A) (A) (A) (A) (A)
                 (A) (A) (A) (A) (A) (A) (A) (A) (A) (A) (A) (A)
                 (A) (A) (A) (A) (A) (A) (A) (A) (A) (A) (A) (A)
                 (A) (A) (A) (A)
 The electronic state is 1-A.
 Alpha  occ. eigenvalues -- -104.84440 -20.57397 -11.36466 -11.30886 -11.24271
 Alpha  occ. eigenvalues --  -10.57103  -8.03931  -8.03646  -8.03637  -1.41577
 Alpha  occ. eigenvalues --   -1.15738  -1.02868  -0.95196  -0.76119  -0.67345
 Alpha  occ. eigenvalues --   -0.66660  -0.63748  -0.59219  -0.56715  -0.55622
 Alpha  occ. eigenvalues --   -0.51610  -0.48142  -0.45312  -0.42717
 Alpha virt. eigenvalues --    0.07001   0.08547   0.08924   0.10088   0.11260
 Alpha virt. eigenvalues --    0.12263   0.12999   0.13199   0.14384   0.14564
 Alpha virt. eigenvalues --    0.16830   0.16913   0.17652   0.18340   0.18832
 Alpha virt. eigenvalues --    0.20558   0.22483   0.26386   0.29529   0.31613
 Alpha virt. eigenvalues --    0.32114   0.33245   0.35459   0.35594   0.37048
 Alpha virt. eigenvalues --    0.37156   0.40855   0.43359   0.47299   0.52154
 Alpha virt. eigenvalues --    0.53514   0.57167   0.58505   0.60330   0.62085
 Alpha virt. eigenvalues --    0.63928   0.66593   0.70821   0.74304   0.74759
 Alpha virt. eigenvalues --    0.81525   0.82308   0.84174   0.84654   0.86137
 Alpha virt. eigenvalues --    0.88955   0.92362   1.02171   1.03882   1.10049
 Alpha virt. eigenvalues --    1.13154   1.15099   1.15972   1.20232   1.23075
 Alpha virt. eigenvalues --    1.27594   1.36320   1.38327   1.41411   1.42998
 Alpha virt. eigenvalues --    1.46264   1.52885   1.58576   1.67332   1.70169
 Alpha virt. eigenvalues --    1.74388   1.74535   1.80737   1.81722   1.82352
 Alpha virt. eigenvalues --    1.83352   1.91751   1.93840   1.98741   2.02665
 Alpha virt. eigenvalues --    2.08004   2.10430   2.17905   2.30524   2.34733
 Alpha virt. eigenvalues --    2.36961   2.41560   2.49632   2.53089   2.64663
 Alpha virt. eigenvalues --    2.67447   2.73563   2.76763   2.79146   2.81126
 Alpha virt. eigenvalues --    2.82431   2.83335   2.85952   2.90262   2.92489
 Alpha virt. eigenvalues --    3.03028   3.12221   3.14203   3.20379   3.26568
 Alpha virt. eigenvalues --    3.26748   3.37990   3.55278   3.63271   3.72535
 Alpha virt. eigenvalues --    3.84775   4.04719   4.15678   4.18904   4.26925
 Alpha virt. eigenvalues --    4.49118   4.56942   5.59463   5.73078   6.24589
 Alpha virt. eigenvalues --   10.43069  24.91242  24.92887  25.10245  26.72668
 Alpha virt. eigenvalues --   26.79505  27.25040  51.64712 219.28642
          Condensed to atoms (all electrons):
              1          2          3          4          5          6
     1  C    5.814025   0.411754   0.402991   0.411912  -0.052636  -0.087059
     2  H    0.411754   0.479966  -0.025189  -0.016389  -0.036100   0.001643
     3  H    0.402991  -0.025189   0.490113  -0.017915  -0.005363   0.003564
     4  H    0.411912  -0.016389  -0.017915   0.484320  -0.037851  -0.002776
     5  C   -0.052636  -0.036100  -0.005363  -0.037851   5.173428   0.473709
     6  O   -0.087059   0.001643   0.003564  -0.002776   0.473709   8.190835
     7  C   -0.281539   0.007094  -0.034377   0.008347   0.039632  -0.148829
     8  H   -0.019628   0.000238   0.000338  -0.000208  -0.008677   0.000961
     9  H   -0.002341   0.000029  -0.000200  -0.000046  -0.077018   0.001145
    10  Cl   0.030034  -0.007583   0.002469   0.000672  -0.016666   0.009617
              7          8          9         10
     1  C   -0.281539  -0.019628  -0.002341   0.030034
     2  H    0.007094   0.000238   0.000029  -0.007583
     3  H   -0.034377   0.000338  -0.000200   0.002469
     4  H    0.008347  -0.000208  -0.000046   0.000672
     5  C    0.039632  -0.008677  -0.077018  -0.016666
     6  O   -0.148829   0.000961   0.001145   0.009617
     7  C    6.218911   0.392053   0.446154  -0.041258
     8  H    0.392053   0.449412  -0.019429  -0.045712
     9  H    0.446154  -0.019429   0.449466  -0.040448
    10  Cl  -0.041258  -0.045712  -0.040448  17.011285
 Mulliken atomic charges:
              1
     1  C   -0.627513
     2  H    0.184537
     3  H    0.183569
     4  H    0.169933
     5  C    0.547542
     6  O   -0.442809
     7  C   -0.606189
     8  H    0.250652
     9  H    0.242688
    10  Cl   0.097590
 Sum of Mulliken charges=   0.00000
 Atomic charges with hydrogens summed into heavy atoms:
              1
     1  C   -0.089473
     2  H    0.000000
     3  H    0.000000
     4  H    0.000000
     5  C    0.547542
     6  O   -0.442809
     7  C   -0.112849
     8  H    0.000000
     9  H    0.000000
    10  Cl   0.097590
 Sum of Mulliken charges=   0.00000
 Electronic spatial extent (au):  <R**2>=   603.1669
 Charge=     0.0000 electrons
 Dipole moment (field-independent basis, Debye):
    X=    -1.0438    Y=     1.6869    Z=     1.9397  Tot=     2.7745
 Quadrupole moment (field-independent basis, Debye-Ang):
   XX=   -47.1212   YY=   -36.1700   ZZ=   -35.6841
   XY=     6.1166   XZ=     1.6230   YZ=    -1.5091
 Traceless Quadrupole moment (field-independent basis, Debye-Ang):
   XX=    -7.4627   YY=     3.4884   ZZ=     3.9743
   XY=     6.1166   XZ=     1.6230   YZ=    -1.5091
 Octapole moment (field-independent basis, Debye-Ang**2):
  XXX=   -12.3908  YYY=     0.0466  ZZZ=     3.3388  XYY=    -4.0648
  XXY=    12.5048  XXZ=     2.2331  XZZ=    -0.0842  YZZ=    -0.4883
  YYZ=     0.7474  XYZ=    -0.5914
 Hexadecapole moment (field-independent basis, Debye-Ang**3):
 XXXX=  -547.5987 YYYY=  -191.7463 ZZZZ=   -59.3237 XXXY=    14.8010
 XXXZ=     9.2211 YYYX=     5.6484 YYYZ=    -0.2653 ZZZX=    -0.6314
 ZZZY=    -0.7787 XXYY=  -123.9677 XXZZ=   -98.2820 YYZZ=   -41.2932
 XXYZ=    -5.5993 YYXZ=     2.1092 ZZXY=     0.0751
 N-N= 2.119877474338D+02 E-N=-1.966755581686D+03  KE= 6.507161491075D+02
 1|1|UNPC-UNK|SP|RMP2-FC|6-311+G(d,p)|C3H5Cl1O1|PCUSER|16-Oct-2017|0||#
  MP2/6-311+G(D,P) SCRF=(SOLVENT=METHANOL) GEOM=CONNECTIVITY||Title Car
 d Required||0,1|C|H,1,1.09354895|H,1,1.09355335,2,106.779006|H,1,1.089
 82101,2,110.45813326,3,120.13948035,0|C,1,1.50575549,4,108.96350358,3,
 121.04572158,0|O,5,1.21790747,1,123.29693776,4,-0.00717427,0|C,5,1.531
 95668,1,119.92693612,6,-179.98697604,0|H,7,1.09111839,5,107.73624975,1
 ,-81.50919697,0|H,7,1.09112087,5,107.73573285,1,161.48341512,0|Cl,7,1.
 77778738,5,115.61316056,1,39.98780665,0||Version=x86-Win32-G03RevB.05|
 State=1-A|HF=-650.9442949|MP2=-651.7127088|RMSD=8.236e-009|PG=C01 [X(C
 3H5Cl1O1)]||@


 SOME PEOPLE TRY TO PULL THE WOOL OVER YOUR EYES
 USING THE WRONG YARN.
 Job cpu time:  0 days  0 hours  0 minutes 56.0 seconds.
 File lengths (MBytes):  RWF=    500 Int=      0 D2E=      0 Chk=      9 Scr=      1
 Normal termination of Gaussian 03 at Mon Oct 16 09:46:09 2017.
