# Supplementary material for: Conformational preferences of α-fluoroketones may influence their reactivity
Source: Beilstein J Org Chem. 2017 Dec 29;13:2915–21. doi: 10.3762/bjoc.13.284 (PMC5753061; doi:10.3762/bjoc.13.284)
Supplement: File 2 — Details of computational conformational analysis. [file Beilstein_J_Org_Chem-13-2915-s002.zip › Computation/MECOCH2CL150.out]

 Entering Link 1 = C:\G03W\l1.exe PID=      8020.
  
 Copyright (c) 1988,1990,1992,1993,1995,1998,2003, Gaussian, Inc.
                  All Rights Reserved.
  
 This is the Gaussian(R) 03 program.  It is based on the
 the Gaussian(R) 98 system (copyright 1998, Gaussian, Inc.),
 the Gaussian(R) 94 system (copyright 1995, Gaussian, Inc.),
 the Gaussian 92(TM) system (copyright 1992, Gaussian, Inc.),
 the Gaussian 90(TM) system (copyright 1990, Gaussian, Inc.),
 the Gaussian 88(TM) system (copyright 1988, Gaussian, Inc.),
 the Gaussian 86(TM) system (copyright 1986, Carnegie Mellon
 University), and the Gaussian 82(TM) system (copyright 1983,
 Carnegie Mellon University). Gaussian is a federally registered
 trademark of Gaussian, Inc.
  
 This software contains proprietary and confidential information,
 including trade secrets, belonging to Gaussian, Inc.
  
 This software is provided under written license and may be
 used, copied, transmitted, or stored only in accord with that
 written license.
  
 The following legend is applicable only to US Government
 contracts under DFARS:
  
                    RESTRICTED RIGHTS LEGEND
  
 Use, duplication or disclosure by the US Government is subject
 to restrictions as set forth in subparagraph (c)(1)(ii) of the
 Rights in Technical Data and Computer Software clause at DFARS
 252.227-7013.
  
 Gaussian, Inc.
 Carnegie Office Park, Building 6, Pittsburgh, PA 15106 USA
  
 The following legend is applicable only to US Government
 contracts under FAR:
  
                    RESTRICTED RIGHTS LEGEND
  
 Use, reproduction and disclosure by the US Government is subject
 to restrictions as set forth in subparagraph (c) of the
 Commercial Computer Software - Restricted Rights clause at FAR
 52.227-19.
  
 Gaussian, Inc.
 Carnegie Office Park, Building 6, Pittsburgh, PA 15106 USA
  
  
 ---------------------------------------------------------------
 Warning -- This program may not be used in any manner that
 competes with the business of Gaussian, Inc. or will provide
 assistance to any competitor of Gaussian, Inc.  The licensee
 of this program is prohibited from giving any competitor of
 Gaussian, Inc. access to this program.  By using this program,
 the user acknowledges that Gaussian, Inc. is engaged in the
 business of creating and licensing software in the field of
 computational chemistry and represents and warrants to the
 licensee that it is not a competitor of Gaussian, Inc. and that
 it will not use this program in any manner prohibited above.
 ---------------------------------------------------------------
  

 Cite this work as:
 Gaussian 03, Revision B.05,
 M. J. Frisch, G. W. Trucks, H. B. Schlegel, G. E. Scuseria, 
 M. A. Robb, J. R. Cheeseman, J. A. Montgomery, Jr., T. Vreven, 
 K. N. Kudin, J. C. Burant, J. M. Millam, S. S. Iyengar, J. Tomasi, 
 V. Barone, B. Mennucci, M. Cossi, G. Scalmani, N. Rega, 
 G. A. Petersson, H. Nakatsuji, M. Hada, M. Ehara, K. Toyota, 
 R. Fukuda, J. Hasegawa, M. Ishida, T. Nakajima, Y. Honda, O. Kitao, 
 H. Nakai, M. Klene, X. Li, J. E. Knox, H. P. Hratchian, J. B. Cross, 
 C. Adamo, J. Jaramillo, R. Gomperts, R. E. Stratmann, O. Yazyev, 
 A. J. Austin, R. Cammi, C. Pomelli, J. W. Ochterski, P. Y. Ayala, 
 K. Morokuma, G. A. Voth, P. Salvador, J. J. Dannenberg, 
 V. G. Zakrzewski, S. Dapprich, A. D. Daniels, M. C. Strain, 
 O. Farkas, D. K. Malick, A. D. Rabuck, K. Raghavachari, 
 J. B. Foresman, J. V. Ortiz, Q. Cui, A. G. Baboul, S. Clifford, 
 J. Cioslowski, B. B. Stefanov, G. Liu, A. Liashenko, P. Piskorz, 
 I. Komaromi, R. L. Martin, D. J. Fox, T. Keith, M. A. Al-Laham, 
 C. Y. Peng, A. Nanayakkara, M. Challacombe, P. M. W. Gill, 
 B. Johnson, W. Chen, M. W. Wong, C. Gonzalez, and J. A. Pople, 
 Gaussian, Inc., Pittsburgh PA, 2003.
 
 **********************************************
 Gaussian 03:  x86-Win32-G03RevB.05  8-Nov-2003
                  14-Aug-2017 
 **********************************************
 %chk=MeCOCH2F.chk
 %mem=6MW
 %nproc=1
 Will use up to    1 processors via shared memory.
 Default route:  MaxDisk=2000MB
 ------------------------------------
 # mp2/6-311+g(d,p) geom=connectivity
 ------------------------------------
 1/38=1,57=2/1;
 2/17=6,18=5,40=1/2;
 3/5=4,6=6,7=111,11=9,16=1,25=1,30=1/1,2,3;
 4//1;
 5/5=2,38=5/2;
 8/10=2,27=262144000/1;
 9/16=-3,27=262144000/6;
 6/7=2,8=2,9=2,10=2/1;
 99/5=1,9=1/99;
 -------------------
 Title Card Required
 -------------------
 Symbolic Z-matrix:
 Charge =  0 Multiplicity = 1
 C
 H                    1    B1
 H                    1    B2       2    A1
 H                    1    B3       2    A2       3    D1       0
 C                    1    B4       4    A3       3    D2       0
 O                    5    B5       1    A4       4    D3       0
 C                    5    B6       1    A5       6    D4       0
 H                    7    B7       5    A6       1    D5       0
 H                    7    B8       5    A7       1    D6       0
 Cl                   7    B9       5    A8       1    D7       0
       Variables:
  B1                    1.09355                  
  B2                    1.09355                  
  B3                    1.08982                  
  B4                    1.50576                  
  B5                    1.21791                  
  B6                    1.53196                  
  B7                    1.09112                  
  B8                    1.09112                  
  B9                    1.77779                  
  A1                  106.77901                  
  A2                  110.45813                  
  A3                  108.9635                   
  A4                  123.29694                  
  A5                  119.92694                  
  A6                  107.73625                  
  A7                  107.73573                  
  A8                  115.61316                  
  D1                  120.13948                  
  D2                  121.04572                  
  D3                   -0.00717                  
  D4                 -179.98698                  
  D5                  -91.5092                   
  D6                  151.48342                  
  D7                   29.98781                  
 
                          Input orientation:                          
 ---------------------------------------------------------------------
 Center     Atomic     Atomic              Coordinates (Angstroms)
 Number     Number      Type              X           Y           Z
 ---------------------------------------------------------------------
    1          6             0        0.000000    0.000000    0.000000
    2          1             0        0.000000    0.000000    1.093549
    3          1             0        1.046996    0.000000   -0.315688
    4          1             0       -0.512693   -0.883039   -0.380917
    5          6             0       -0.695979    1.231058   -0.517116
    6          8             0       -1.672994    1.191508   -1.243185
    7          6             0       -0.177853    2.620439   -0.132335
    8          1             0       -0.704880    2.933497    0.770315
    9          1             0       -0.434374    3.306557   -0.941027
   10         17             0        1.570719    2.732450    0.168459
 ---------------------------------------------------------------------
                    Distance matrix (angstroms):
                    1          2          3          4          5
     1  C    0.000000
     2  H    1.093549   0.000000
     3  H    1.093553   1.755605   0.000000
     4  H    1.089821   1.793506   1.793500   0.000000
     5  C    1.505755   2.143392   2.143371   2.126394   0.000000
     6  O    2.400856   3.111097   3.110994   2.528547   1.217907
     7  C    2.629800   2.898469   2.898375   3.528211   1.531957
     8  H    3.113783   3.034261   3.585230   3.991017   2.134445
     9  H    3.465189   3.906597   3.676796   4.227597   2.134440
    10  Cl   3.156235   3.284697   2.823999   4.208822   2.803946
                    6          7          8          9         10
     6  O    0.000000
     7  C    2.347611   0.000000
     8  H    2.833012   1.091118   0.000000
     9  H    2.469597   1.091121   1.772298   0.000000
    10  Cl   3.858616   1.777787   2.362414   2.362405   0.000000
 Stoichiometry    C3H5ClO
 Framework group  C1[X(C3H5ClO)]
 Deg. of freedom    24
 Full point group                 C1      NOp   1
 Largest Abelian subgroup         C1      NOp   1
 Largest concise Abelian subgroup C1      NOp   1
                         Standard orientation:                         
 ---------------------------------------------------------------------
 Center     Atomic     Atomic              Coordinates (Angstroms)
 Number     Number      Type              X           Y           Z
 ---------------------------------------------------------------------
    1          6             0        1.131483    1.372010    0.084336
    2          1             0        0.840492    1.729573    1.075963
    3          1             0        0.434924    1.820045   -0.629757
    4          1             0        2.154651    1.670508   -0.143118
    5          6             0        1.035720   -0.129619    0.027429
    6          8             0        1.981483   -0.850398   -0.235835
    7          6             0       -0.301928   -0.821357    0.308657
    8          1             0       -0.340502   -1.049380    1.374985
    9          1             0       -0.314745   -1.759289   -0.248716
   10         17             0       -1.754020    0.109737   -0.121483
 ---------------------------------------------------------------------
 Rotational constants (GHZ):      8.1436801      2.3862122      1.9325138
 Standard basis: 6-311+G(d,p) (5D, 7F)
 There are   148 symmetry adapted basis functions of A   symmetry.
 Integral buffers will be    262144 words long.
 Raffenetti 1 integral format.
 Two-electron integral symmetry is turned on.
   148 basis functions,   237 primitive gaussians,   153 cartesian basis functions
    24 alpha electrons       24 beta electrons
       nuclear repulsion energy       212.2795661750 Hartrees.
 NAtoms=   10 NActive=   10 NUniq=   10 SFac= 1.00D+00 NAtFMM=   60 Big=F
 One-electron integrals computed using PRISM.
 NBasis=   148 RedAO= T  NBF=   148
 NBsUse=   148 1.00D-06 NBFU=   148
 Harris functional with IExCor=  205 diagonalized for initial guess.
 ExpMin= 4.38D-02 ExpMax= 1.06D+05 ExpMxC= 3.62D+03 IAcc=2 IRadAn=         4 AccDes= 0.00D+00
 HarFok:  IExCor= 205 AccDes= 0.00D+00 IRadAn=         4 IDoV=1
 ScaDFX=  1.000000  1.000000  1.000000  1.000000
 Initial guess orbital symmetries:
       Occupied  (A) (A) (A) (A) (A) (A) (A) (A) (A) (A) (A) (A)
                 (A) (A) (A) (A) (A) (A) (A) (A) (A) (A) (A) (A)
       Virtual   (A) (A) (A) (A) (A) (A) (A) (A) (A) (A) (A) (A)
                 (A) (A) (A) (A) (A) (A) (A) (A) (A) (A) (A) (A)
                 (A) (A) (A) (A) (A) (A) (A) (A) (A) (A) (A) (A)
                 (A) (A) (A) (A) (A) (A) (A) (A) (A) (A) (A) (A)
                 (A) (A) (A) (A) (A) (A) (A) (A) (A) (A) (A) (A)
                 (A) (A) (A) (A) (A) (A) (A) (A) (A) (A) (A) (A)
                 (A) (A) (A) (A) (A) (A) (A) (A) (A) (A) (A) (A)
                 (A) (A) (A) (A) (A) (A) (A) (A) (A) (A) (A) (A)
                 (A) (A) (A) (A) (A) (A) (A) (A) (A) (A) (A) (A)
                 (A) (A) (A) (A) (A) (A) (A) (A) (A) (A) (A) (A)
                 (A) (A) (A) (A)
 The electronic state of the initial guess is 1-A.
 Requested convergence on RMS density matrix=1.00D-08 within 128 cycles.
 Requested convergence on MAX density matrix=1.00D-06.
 Requested convergence on             energy=1.00D-06.
 No special actions if energy rises.
 SCF Done:  E(RHF) =  -650.934827149     A.U. after   15 cycles
             Convg  =    0.3530D-08             -V/T =  2.0003
             S**2   =   0.0000
 ExpMin= 4.38D-02 ExpMax= 1.06D+05 ExpMxC= 3.62D+03 IAcc=3 IRadAn=         5 AccDes= 0.00D+00
 HarFok:  IExCor= 205 AccDes= 0.00D+00 IRadAn=         5 IDoV=1
 ScaDFX=  1.000000  1.000000  1.000000  1.000000
 Range of M.O.s used for correlation:    10   148
 NBasis=   148 NAE=    24 NBE=    24 NFC=     9 NFV=     0
 NROrb=    139 NOA=    15 NOB=    15 NVA=   124 NVB=   124

 **** Warning!!: The largest alpha MO coefficient is  0.46180073D+02

 Disk-based method using OVN memory for 15 occupieds at a time.
 Estimated scratch disk usage=    60499228 words.
 Actual    scratch disk usage=    59438364 words.
 JobTyp=1 Pass  1:  I=   1 to  15 NPSUse=  1 ParTrn=F ParDer=F DoDerP=F.
 Spin components of T(2) and E(2):
     alpha-alpha T2 =       0.3217305384D-01 E2=     -0.9748861645D-01
     alpha-beta  T2 =       0.1849894493D+00 E2=     -0.5767688876D+00
     beta-beta   T2 =       0.3217305384D-01 E2=     -0.9748861645D-01
 ANorm=    0.1117736801D+01
 E2 =    -0.7717461205D+00 EUMP2 =    -0.65170657326942D+03

 **********************************************************************

            Population analysis using the SCF density.

 **********************************************************************

 Orbital symmetries:
       Occupied  (A) (A) (A) (A) (A) (A) (A) (A) (A) (A) (A) (A)
                 (A) (A) (A) (A) (A) (A) (A) (A) (A) (A) (A) (A)
       Virtual   (A) (A) (A) (A) (A) (A) (A) (A) (A) (A) (A) (A)
                 (A) (A) (A) (A) (A) (A) (A) (A) (A) (A) (A) (A)
                 (A) (A) (A) (A) (A) (A) (A) (A) (A) (A) (A) (A)
                 (A) (A) (A) (A) (A) (A) (A) (A) (A) (A) (A) (A)
                 (A) (A) (A) (A) (A) (A) (A) (A) (A) (A) (A) (A)
                 (A) (A) (A) (A) (A) (A) (A) (A) (A) (A) (A) (A)
                 (A) (A) (A) (A) (A) (A) (A) (A) (A) (A) (A) (A)
                 (A) (A) (A) (A) (A) (A) (A) (A) (A) (A) (A) (A)
                 (A) (A) (A) (A) (A) (A) (A) (A) (A) (A) (A) (A)
                 (A) (A) (A) (A) (A) (A) (A) (A) (A) (A) (A) (A)
                 (A) (A) (A) (A)
 The electronic state is 1-A.
 Alpha  occ. eigenvalues -- -104.84441 -20.56793 -11.35962 -11.31607 -11.24860
 Alpha  occ. eigenvalues --  -10.57109  -8.03938  -8.03647  -8.03638  -1.40795
 Alpha  occ. eigenvalues --   -1.15990  -1.03057  -0.95632  -0.76045  -0.67319
 Alpha  occ. eigenvalues --   -0.66637  -0.64092  -0.59593  -0.56909  -0.55983
 Alpha  occ. eigenvalues --   -0.50989  -0.47944  -0.45318  -0.42393
 Alpha virt. eigenvalues --    0.06370   0.08196   0.08563   0.09658   0.10996
 Alpha virt. eigenvalues --    0.11846   0.12316   0.12897   0.14010   0.14507
 Alpha virt. eigenvalues --    0.16727   0.16862   0.17335   0.18193   0.19028
 Alpha virt. eigenvalues --    0.20162   0.21749   0.26199   0.28423   0.31065
 Alpha virt. eigenvalues --    0.31794   0.32688   0.34337   0.36550   0.37113
 Alpha virt. eigenvalues --    0.38227   0.41920   0.43728   0.47730   0.52265
 Alpha virt. eigenvalues --    0.53498   0.56171   0.57482   0.60146   0.61746
 Alpha virt. eigenvalues --    0.63702   0.66430   0.70837   0.73821   0.75103
 Alpha virt. eigenvalues --    0.80352   0.81594   0.82937   0.84130   0.85715
 Alpha virt. eigenvalues --    0.88841   0.91534   1.02154   1.04120   1.10454
 Alpha virt. eigenvalues --    1.10933   1.15486   1.15883   1.20440   1.22043
 Alpha virt. eigenvalues --    1.27287   1.36105   1.39490   1.42411   1.42775
 Alpha virt. eigenvalues --    1.47725   1.53025   1.59465   1.66707   1.69505
 Alpha virt. eigenvalues --    1.71555   1.75363   1.80381   1.80654   1.81898
 Alpha virt. eigenvalues --    1.82619   1.92370   1.93354   1.98009   2.02895
 Alpha virt. eigenvalues --    2.07614   2.09888   2.17072   2.30404   2.33417
 Alpha virt. eigenvalues --    2.37267   2.40893   2.49716   2.52271   2.65086
 Alpha virt. eigenvalues --    2.66920   2.73591   2.76799   2.78482   2.79321
 Alpha virt. eigenvalues --    2.82214   2.82645   2.84881   2.88433   2.91741
 Alpha virt. eigenvalues --    3.02671   3.10607   3.14648   3.19835   3.27345
 Alpha virt. eigenvalues --    3.27590   3.37739   3.55597   3.63136   3.73134
 Alpha virt. eigenvalues --    3.86237   4.05498   4.15027   4.17009   4.26547
 Alpha virt. eigenvalues --    4.49709   4.56532   5.60220   5.73993   6.25287
 Alpha virt. eigenvalues --   10.43707  24.91485  24.92517  25.09673  26.72578
 Alpha virt. eigenvalues --   26.79913  27.24594  51.65406 219.29325
          Condensed to atoms (all electrons):
              1          2          3          4          5          6
     1  C    6.008736   0.411097   0.398274   0.402143  -0.244759  -0.073710
     2  H    0.411097   0.510174  -0.027824  -0.017299  -0.042502   0.001503
     3  H    0.398274  -0.027824   0.505469  -0.018939  -0.002216   0.003081
     4  H    0.402143  -0.017299  -0.018939   0.486388  -0.022624  -0.002569
     5  C   -0.244759  -0.042502  -0.002216  -0.022624   5.463094   0.466075
     6  O   -0.073710   0.001503   0.003081  -0.002569   0.466075   8.100931
     7  C   -0.236275   0.014086  -0.030997   0.002609  -0.094540  -0.145868
     8  H   -0.025388  -0.000088   0.000370  -0.000170   0.006606  -0.001509
     9  H   -0.002514   0.000011  -0.000363  -0.000015  -0.073722  -0.000626
    10  Cl  -0.009246  -0.011740  -0.000297   0.002300   0.025543   0.006076
              7          8          9         10
     1  C   -0.236275  -0.025388  -0.002514  -0.009246
     2  H    0.014086  -0.000088   0.000011  -0.011740
     3  H   -0.030997   0.000370  -0.000363  -0.000297
     4  H    0.002609  -0.000170  -0.000015   0.002300
     5  C   -0.094540   0.006606  -0.073722   0.025543
     6  O   -0.145868  -0.001509  -0.000626   0.006076
     7  C    6.357005   0.372430   0.442501  -0.061285
     8  H    0.372430   0.497778  -0.022074  -0.041432
     9  H    0.442501  -0.022074   0.471552  -0.041545
    10  Cl  -0.061285  -0.041432  -0.041545  16.993737
 Mulliken atomic charges:
              1
     1  C   -0.628358
     2  H    0.162582
     3  H    0.173442
     4  H    0.168176
     5  C    0.519045
     6  O   -0.353382
     7  C   -0.619666
     8  H    0.213478
     9  H    0.226795
    10  Cl   0.137889
 Sum of Mulliken charges=   0.00000
 Atomic charges with hydrogens summed into heavy atoms:
              1
     1  C   -0.124157
     2  H    0.000000
     3  H    0.000000
     4  H    0.000000
     5  C    0.519045
     6  O   -0.353382
     7  C   -0.179394
     8  H    0.000000
     9  H    0.000000
    10  Cl   0.137889
 Sum of Mulliken charges=   0.00000
 Electronic spatial extent (au):  <R**2>=   601.2259
 Charge=     0.0000 electrons
 Dipole moment (field-independent basis, Debye):
    X=    -0.8960    Y=     1.1879    Z=     1.1799  Tot=     1.8990
 Quadrupole moment (field-independent basis, Debye-Ang):
   XX=   -46.5068   YY=   -35.9350   ZZ=   -36.0267
   XY=     5.0404   XZ=     1.1485   YZ=    -1.0363
 Traceless Quadrupole moment (field-independent basis, Debye-Ang):
   XX=    -7.0173   YY=     3.5545   ZZ=     3.4628
   XY=     5.0404   XZ=     1.1485   YZ=    -1.0363
 Octapole moment (field-independent basis, Debye-Ang**2):
  XXX=   -12.1987  YYY=    -1.4304  ZZZ=     1.7878  XYY=    -3.2322
  XXY=    11.1281  XXZ=     1.1287  XZZ=     0.3682  YZZ=    -1.1256
  YYZ=    -0.1459  XYZ=    -0.3601
 Hexadecapole moment (field-independent basis, Debye-Ang**3):
 XXXX=  -541.3493 YYYY=  -197.2127 ZZZZ=   -56.3867 XXXY=    10.5034
 XXXZ=     6.7014 YYYX=     2.3922 YYYZ=     0.5254 ZZZX=    -0.9788
 ZZZY=    -0.7982 XXYY=  -122.1288 XXZZ=   -97.1010 YYZZ=   -40.6517
 XXYZ=    -4.1483 YYXZ=     1.1780 ZZXY=    -0.8553
 N-N= 2.122795661750D+02 E-N=-1.967332395305D+03  KE= 6.507174036339D+02
 1|1|UNPC-UNK|SP|RMP2-FC|6-311+G(d,p)|C3H5Cl1O1|PCUSER|14-Aug-2017|0||#
  MP2/6-311+G(D,P) GEOM=CONNECTIVITY||Title Card Required||0,1|C|H,1,1.
 09354895|H,1,1.09355335,2,106.779006|H,1,1.08982101,2,110.45813326,3,1
 20.13948035,0|C,1,1.50575549,4,108.96350358,3,121.04572158,0|O,5,1.217
 90747,1,123.29693776,4,-0.00717427,0|C,5,1.53195668,1,119.92693612,6,-
 179.98697604,0|H,7,1.09111839,5,107.73624975,1,-91.50919697,0|H,7,1.09
 112087,5,107.73573285,1,151.48341512,0|Cl,7,1.77778738,5,115.61316056,
 1,29.98780665,0||Version=x86-Win32-G03RevB.05|State=1-A|HF=-650.934827
 1|MP2=-651.7065733|RMSD=3.530e-009|PG=C01 [X(C3H5Cl1O1)]||@


 THE NUMBERS ARE MEANINGLESS, BUT THE TRENDS ARE IMPORTANT.
     -- LARRY BURGGRAF
 Job cpu time:  0 days  0 hours  0 minutes 51.0 seconds.
 File lengths (MBytes):  RWF=    476 Int=      0 D2E=      0 Chk=      9 Scr=      1
 Normal termination of Gaussian 03 at Mon Aug 14 13:46:00 2017.
