# Supplementary material for: Conformational preferences of α-fluoroketones may influence their reactivity
Source: Beilstein J Org Chem. 2017 Dec 29;13:2915–21. doi: 10.3762/bjoc.13.284 (PMC5753061; doi:10.3762/bjoc.13.284)
Supplement: File 2 — Details of computational conformational analysis. [file Beilstein_J_Org_Chem-13-2915-s002.zip › Computation/MECOCH2CL150_MeOH.out]

 Entering Link 1 = C:\G03W\l1.exe PID=      5432.
  
 Copyright (c) 1988,1990,1992,1993,1995,1998,2003, Gaussian, Inc.
                  All Rights Reserved.
  
 This is the Gaussian(R) 03 program.  It is based on the
 the Gaussian(R) 98 system (copyright 1998, Gaussian, Inc.),
 the Gaussian(R) 94 system (copyright 1995, Gaussian, Inc.),
 the Gaussian 92(TM) system (copyright 1992, Gaussian, Inc.),
 the Gaussian 90(TM) system (copyright 1990, Gaussian, Inc.),
 the Gaussian 88(TM) system (copyright 1988, Gaussian, Inc.),
 the Gaussian 86(TM) system (copyright 1986, Carnegie Mellon
 University), and the Gaussian 82(TM) system (copyright 1983,
 Carnegie Mellon University). Gaussian is a federally registered
 trademark of Gaussian, Inc.
  
 This software contains proprietary and confidential information,
 including trade secrets, belonging to Gaussian, Inc.
  
 This software is provided under written license and may be
 used, copied, transmitted, or stored only in accord with that
 written license.
  
 The following legend is applicable only to US Government
 contracts under DFARS:
  
                    RESTRICTED RIGHTS LEGEND
  
 Use, duplication or disclosure by the US Government is subject
 to restrictions as set forth in subparagraph (c)(1)(ii) of the
 Rights in Technical Data and Computer Software clause at DFARS
 252.227-7013.
  
 Gaussian, Inc.
 Carnegie Office Park, Building 6, Pittsburgh, PA 15106 USA
  
 The following legend is applicable only to US Government
 contracts under FAR:
  
                    RESTRICTED RIGHTS LEGEND
  
 Use, reproduction and disclosure by the US Government is subject
 to restrictions as set forth in subparagraph (c) of the
 Commercial Computer Software - Restricted Rights clause at FAR
 52.227-19.
  
 Gaussian, Inc.
 Carnegie Office Park, Building 6, Pittsburgh, PA 15106 USA
  
  
 ---------------------------------------------------------------
 Warning -- This program may not be used in any manner that
 competes with the business of Gaussian, Inc. or will provide
 assistance to any competitor of Gaussian, Inc.  The licensee
 of this program is prohibited from giving any competitor of
 Gaussian, Inc. access to this program.  By using this program,
 the user acknowledges that Gaussian, Inc. is engaged in the
 business of creating and licensing software in the field of
 computational chemistry and represents and warrants to the
 licensee that it is not a competitor of Gaussian, Inc. and that
 it will not use this program in any manner prohibited above.
 ---------------------------------------------------------------
  

 Cite this work as:
 Gaussian 03, Revision B.05,
 M. J. Frisch, G. W. Trucks, H. B. Schlegel, G. E. Scuseria, 
 M. A. Robb, J. R. Cheeseman, J. A. Montgomery, Jr., T. Vreven, 
 K. N. Kudin, J. C. Burant, J. M. Millam, S. S. Iyengar, J. Tomasi, 
 V. Barone, B. Mennucci, M. Cossi, G. Scalmani, N. Rega, 
 G. A. Petersson, H. Nakatsuji, M. Hada, M. Ehara, K. Toyota, 
 R. Fukuda, J. Hasegawa, M. Ishida, T. Nakajima, Y. Honda, O. Kitao, 
 H. Nakai, M. Klene, X. Li, J. E. Knox, H. P. Hratchian, J. B. Cross, 
 C. Adamo, J. Jaramillo, R. Gomperts, R. E. Stratmann, O. Yazyev, 
 A. J. Austin, R. Cammi, C. Pomelli, J. W. Ochterski, P. Y. Ayala, 
 K. Morokuma, G. A. Voth, P. Salvador, J. J. Dannenberg, 
 V. G. Zakrzewski, S. Dapprich, A. D. Daniels, M. C. Strain, 
 O. Farkas, D. K. Malick, A. D. Rabuck, K. Raghavachari, 
 J. B. Foresman, J. V. Ortiz, Q. Cui, A. G. Baboul, S. Clifford, 
 J. Cioslowski, B. B. Stefanov, G. Liu, A. Liashenko, P. Piskorz, 
 I. Komaromi, R. L. Martin, D. J. Fox, T. Keith, M. A. Al-Laham, 
 C. Y. Peng, A. Nanayakkara, M. Challacombe, P. M. W. Gill, 
 B. Johnson, W. Chen, M. W. Wong, C. Gonzalez, and J. A. Pople, 
 Gaussian, Inc., Pittsburgh PA, 2003.
 
 **********************************************
 Gaussian 03:  x86-Win32-G03RevB.05  8-Nov-2003
                  16-Oct-2017 
 **********************************************
 %chk=MeCOCH2F.chk
 %mem=6MW
 %nproc=1
 Will use up to    1 processors via shared memory.
 Default route:  MaxDisk=2000MB
 ------------------------------------------------------------
 # mp2/6-311+g(d,p) scrf=(solvent=methanol) geom=connectivity
 ------------------------------------------------------------
 1/38=1,57=2/1;
 2/17=6,18=5,40=1/2;
 3/5=4,6=6,7=111,11=9,16=1,25=1,30=1,70=2201,72=3/1,2,3;
 4//1;
 5/5=2,38=5,53=3/2;
 8/10=2,27=262144000/1;
 9/16=-3,27=262144000/6;
 6/7=2,8=2,9=2,10=2/1;
 99/5=1,9=1/99;
 -------------------
 Title Card Required
 -------------------
 Symbolic Z-matrix:
 Charge =  0 Multiplicity = 1
 C
 H                    1    B1
 H                    1    B2       2    A1
 H                    1    B3       2    A2       3    D1       0
 C                    1    B4       4    A3       3    D2       0
 O                    5    B5       1    A4       4    D3       0
 C                    5    B6       1    A5       6    D4       0
 H                    7    B7       5    A6       1    D5       0
 H                    7    B8       5    A7       1    D6       0
 Cl                   7    B9       5    A8       1    D7       0
       Variables:
  B1                    1.09355                  
  B2                    1.09355                  
  B3                    1.08982                  
  B4                    1.50576                  
  B5                    1.21791                  
  B6                    1.53196                  
  B7                    1.09112                  
  B8                    1.09112                  
  B9                    1.77779                  
  A1                  106.77901                  
  A2                  110.45813                  
  A3                  108.9635                   
  A4                  123.29694                  
  A5                  119.92694                  
  A6                  107.73625                  
  A7                  107.73573                  
  A8                  115.61316                  
  D1                  120.13948                  
  D2                  121.04572                  
  D3                   -0.00717                  
  D4                 -179.98698                  
  D5                  -91.5092                   
  D6                  151.48342                  
  D7                   29.98781                  
 
                          Input orientation:                          
 ---------------------------------------------------------------------
 Center     Atomic     Atomic              Coordinates (Angstroms)
 Number     Number      Type              X           Y           Z
 ---------------------------------------------------------------------
    1          6             0        0.000000    0.000000    0.000000
    2          1             0        0.000000    0.000000    1.093549
    3          1             0        1.046996    0.000000   -0.315688
    4          1             0       -0.512693   -0.883039   -0.380917
    5          6             0       -0.695979    1.231058   -0.517116
    6          8             0       -1.672994    1.191508   -1.243185
    7          6             0       -0.177853    2.620439   -0.132335
    8          1             0       -0.704880    2.933497    0.770315
    9          1             0       -0.434374    3.306557   -0.941027
   10         17             0        1.570719    2.732450    0.168459
 ---------------------------------------------------------------------
                    Distance matrix (angstroms):
                    1          2          3          4          5
     1  C    0.000000
     2  H    1.093549   0.000000
     3  H    1.093553   1.755605   0.000000
     4  H    1.089821   1.793506   1.793500   0.000000
     5  C    1.505755   2.143392   2.143371   2.126394   0.000000
     6  O    2.400856   3.111097   3.110994   2.528547   1.217907
     7  C    2.629800   2.898469   2.898375   3.528211   1.531957
     8  H    3.113783   3.034261   3.585230   3.991017   2.134445
     9  H    3.465189   3.906597   3.676796   4.227597   2.134440
    10  Cl   3.156235   3.284697   2.823999   4.208822   2.803946
                    6          7          8          9         10
     6  O    0.000000
     7  C    2.347611   0.000000
     8  H    2.833012   1.091118   0.000000
     9  H    2.469597   1.091121   1.772298   0.000000
    10  Cl   3.858616   1.777787   2.362414   2.362405   0.000000
 Stoichiometry    C3H5ClO
 Framework group  C1[X(C3H5ClO)]
 Deg. of freedom    24
 Full point group                 C1      NOp   1
 Largest Abelian subgroup         C1      NOp   1
 Largest concise Abelian subgroup C1      NOp   1
                         Standard orientation:                         
 ---------------------------------------------------------------------
 Center     Atomic     Atomic              Coordinates (Angstroms)
 Number     Number      Type              X           Y           Z
 ---------------------------------------------------------------------
    1          6             0        1.131483    1.372010    0.084336
    2          1             0        0.840492    1.729573    1.075963
    3          1             0        0.434924    1.820045   -0.629757
    4          1             0        2.154651    1.670508   -0.143118
    5          6             0        1.035720   -0.129619    0.027429
    6          8             0        1.981483   -0.850398   -0.235835
    7          6             0       -0.301928   -0.821357    0.308657
    8          1             0       -0.340502   -1.049380    1.374985
    9          1             0       -0.314745   -1.759289   -0.248716
   10         17             0       -1.754020    0.109737   -0.121483
 ---------------------------------------------------------------------
 Rotational constants (GHZ):      8.1436801      2.3862122      1.9325138
 Standard basis: 6-311+G(d,p) (5D, 7F)
 There are   148 symmetry adapted basis functions of A   symmetry.
 Integral buffers will be    262144 words long.
 Raffenetti 1 integral format.
 Two-electron integral symmetry is turned on.
   148 basis functions,   237 primitive gaussians,   153 cartesian basis functions
    24 alpha electrons       24 beta electrons
       nuclear repulsion energy       212.2795661750 Hartrees.
 NAtoms=   10 NActive=   10 NUniq=   10 SFac= 1.00D+00 NAtFMM=   60 Big=F
 ------------------------------------------------------------------------------
 United Atom Topological Model (UA0  parameters set).
  Nord Group  Hybr  Charge Alpha Radius          Bonded to
    1   CH3   *     0.00   1.00  2.525   C5   [s]
    5   C     *     0.00   1.00  1.925   C1   [s]  O6   [d]  C7   [s]
    6   O     *     0.00   1.00  1.750   C5   [d]
    7   CH2   *     0.00   1.00  2.325   C5   [s] Cl10  [s]
   10  Cl     *     0.00   1.00  1.973   C7   [s]
 ------------------------------------------------------------------------------
 Polarizable Continuum Model (PCM)
 =================================
 Model                : PCM.
 Atomic radii         : UA0 (Simple United Atom Topological Model).
 Polarization charges : Total charges.
 Charge compensation  : None.
 Solution method      : Matrix inversion.
 Cavity               : GePol (RMin=0.200 OFac=0.890).
                        Default sphere list used, NSphG=    5.
                        Tesserae with average area of 0.200 Ang**2.
 Solvent              : Methanol, Eps=  32.630000.
 ------------------------------------------------------------------------------
 One-electron integrals computed using PRISM.
 NBasis=   148 RedAO= T  NBF=   148
 NBsUse=   148 1.00D-06 NBFU=   148
 Harris functional with IExCor=  205 diagonalized for initial guess.
 ExpMin= 4.38D-02 ExpMax= 1.06D+05 ExpMxC= 3.62D+03 IAcc=2 IRadAn=         4 AccDes= 0.00D+00
 HarFok:  IExCor= 205 AccDes= 0.00D+00 IRadAn=         4 IDoV=1
 ScaDFX=  1.000000  1.000000  1.000000  1.000000
 Initial guess orbital symmetries:
       Occupied  (A) (A) (A) (A) (A) (A) (A) (A) (A) (A) (A) (A)
                 (A) (A) (A) (A) (A) (A) (A) (A) (A) (A) (A) (A)
       Virtual   (A) (A) (A) (A) (A) (A) (A) (A) (A) (A) (A) (A)
                 (A) (A) (A) (A) (A) (A) (A) (A) (A) (A) (A) (A)
                 (A) (A) (A) (A) (A) (A) (A) (A) (A) (A) (A) (A)
                 (A) (A) (A) (A) (A) (A) (A) (A) (A) (A) (A) (A)
                 (A) (A) (A) (A) (A) (A) (A) (A) (A) (A) (A) (A)
                 (A) (A) (A) (A) (A) (A) (A) (A) (A) (A) (A) (A)
                 (A) (A) (A) (A) (A) (A) (A) (A) (A) (A) (A) (A)
                 (A) (A) (A) (A) (A) (A) (A) (A) (A) (A) (A) (A)
                 (A) (A) (A) (A) (A) (A) (A) (A) (A) (A) (A) (A)
                 (A) (A) (A) (A) (A) (A) (A) (A) (A) (A) (A) (A)
                 (A) (A) (A) (A)
 The electronic state of the initial guess is 1-A.
 Requested convergence on RMS density matrix=1.00D-08 within 128 cycles.
 Requested convergence on MAX density matrix=1.00D-06.
 Requested convergence on             energy=1.00D-06.
 No special actions if energy rises.
 Error on total polarization charges =  0.01425
 SCF Done:  E(RHF) =  -650.944453791     A.U. after   14 cycles
             Convg  =    0.7925D-08             -V/T =  2.0003
             S**2   =   0.0000
 --------------------------------------------------------------------
 Variational PCM results
 =======================
 <psi(f)|   H    |psi(f)>                     (a.u.) =    -650.933312
 <psi(f)|H+V(f)/2|psi(f)>                     (a.u.) =    -650.944454
 Total free energy in solution:
  with all non electrostatic terms            (a.u.) =    -650.939977
 --------------------------------------------------------------------
 (Polarized solute)-Solvent               (kcal/mol) =      -6.99
 --------------------------------------------------------------------
 Cavitation energy                        (kcal/mol) =      10.94
 Dispersion energy                        (kcal/mol) =      -8.71
 Repulsion energy                         (kcal/mol) =       0.58
 Total non electrostatic                  (kcal/mol) =       2.81
 --------------------------------------------------------------------
 Partition over spheres:
 Sphere  on Atom  Surface  Charge   GEl     GCav    GDR
    1      C1      48.65  -0.126   -0.86    4.25   -2.69
    2      C5       0.14  -0.001    0.00    0.09    0.00
    3      O6      14.80   0.183   -3.36    1.67   -1.22
    4      C7      27.81  -0.160   -1.65    2.62   -2.17
    5     Cl10     22.83   0.076   -0.34    2.31   -2.04
 Added spheres:    19.21   0.014   -0.78    0.00    0.00
 --------------------------------------------------------------------
 After PCM corrections, the SCF energy is  -650.944453791     a.u.
 --------------------------------------------------------------------
 ExpMin= 4.38D-02 ExpMax= 1.06D+05 ExpMxC= 3.62D+03 IAcc=3 IRadAn=         5 AccDes= 0.00D+00
 HarFok:  IExCor= 205 AccDes= 0.00D+00 IRadAn=         5 IDoV=1
 ScaDFX=  1.000000  1.000000  1.000000  1.000000
 Range of M.O.s used for correlation:    10   148
 NBasis=   148 NAE=    24 NBE=    24 NFC=     9 NFV=     0
 NROrb=    139 NOA=    15 NOB=    15 NVA=   124 NVB=   124

 **** Warning!!: The largest alpha MO coefficient is  0.44324380D+02

 Disk-based method using OVN memory for 15 occupieds at a time.
 Estimated scratch disk usage=    60499228 words.
 Actual    scratch disk usage=    59438364 words.
 JobTyp=1 Pass  1:  I=   1 to  15 NPSUse=  1 ParTrn=F ParDer=F DoDerP=F.
 Spin components of T(2) and E(2):
     alpha-alpha T2 =       0.3190644910D-01 E2=     -0.9709688691D-01
     alpha-beta  T2 =       0.1832523136D+00 E2=     -0.5743720216D+00
     beta-beta   T2 =       0.3190644910D-01 E2=     -0.9709688691D-01
 ANorm=    0.1116720740D+01
 E2 =    -0.7685657954D+00 EUMP2 =    -0.65171301958685D+03

 **********************************************************************

            Population analysis using the SCF density.

 **********************************************************************

 Orbital symmetries:
       Occupied  (A) (A) (A) (A) (A) (A) (A) (A) (A) (A) (A) (A)
                 (A) (A) (A) (A) (A) (A) (A) (A) (A) (A) (A) (A)
       Virtual   (A) (A) (A) (A) (A) (A) (A) (A) (A) (A) (A) (A)
                 (A) (A) (A) (A) (A) (A) (A) (A) (A) (A) (A) (A)
                 (A) (A) (A) (A) (A) (A) (A) (A) (A) (A) (A) (A)
                 (A) (A) (A) (A) (A) (A) (A) (A) (A) (A) (A) (A)
                 (A) (A) (A) (A) (A) (A) (A) (A) (A) (A) (A) (A)
                 (A) (A) (A) (A) (A) (A) (A) (A) (A) (A) (A) (A)
                 (A) (A) (A) (A) (A) (A) (A) (A) (A) (A) (A) (A)
                 (A) (A) (A) (A) (A) (A) (A) (A) (A) (A) (A) (A)
                 (A) (A) (A) (A) (A) (A) (A) (A) (A) (A) (A) (A)
                 (A) (A) (A) (A) (A) (A) (A) (A) (A) (A) (A) (A)
                 (A) (A) (A) (A)
 The electronic state is 1-A.
 Alpha  occ. eigenvalues -- -104.84348 -20.57319 -11.36512 -11.30934 -11.24235
 Alpha  occ. eigenvalues --  -10.57019  -8.03847  -8.03563  -8.03554  -1.41543
 Alpha  occ. eigenvalues --   -1.15753  -1.02772  -0.95262  -0.76069  -0.67363
 Alpha  occ. eigenvalues --   -0.66475  -0.64144  -0.59064  -0.56701  -0.55493
 Alpha  occ. eigenvalues --   -0.51703  -0.48092  -0.45229  -0.42693
 Alpha virt. eigenvalues --    0.06999   0.08612   0.08939   0.10145   0.11342
 Alpha virt. eigenvalues --    0.12169   0.13067   0.13176   0.14416   0.14643
 Alpha virt. eigenvalues --    0.16784   0.16962   0.17690   0.18778   0.19102
 Alpha virt. eigenvalues --    0.20524   0.22097   0.26465   0.29334   0.31532
 Alpha virt. eigenvalues --    0.32411   0.33525   0.34850   0.35919   0.36731
 Alpha virt. eigenvalues --    0.37322   0.40948   0.43224   0.47329   0.52695
 Alpha virt. eigenvalues --    0.54001   0.56514   0.57916   0.60193   0.62066
 Alpha virt. eigenvalues --    0.63987   0.66891   0.71245   0.74042   0.75243
 Alpha virt. eigenvalues --    0.81061   0.82096   0.83809   0.84334   0.86193
 Alpha virt. eigenvalues --    0.89214   0.92316   1.02239   1.04166   1.10733
 Alpha virt. eigenvalues --    1.11399   1.15603   1.16063   1.20537   1.22355
 Alpha virt. eigenvalues --    1.27368   1.35590   1.38367   1.41943   1.42715
 Alpha virt. eigenvalues --    1.46606   1.53335   1.59732   1.67160   1.70152
 Alpha virt. eigenvalues --    1.72034   1.75437   1.81094   1.81534   1.82403
 Alpha virt. eigenvalues --    1.83023   1.92339   1.93921   1.98535   2.03347
 Alpha virt. eigenvalues --    2.08261   2.10382   2.17360   2.30945   2.34028
 Alpha virt. eigenvalues --    2.37767   2.41467   2.50167   2.52744   2.65303
 Alpha virt. eigenvalues --    2.67052   2.74057   2.77435   2.79214   2.79898
 Alpha virt. eigenvalues --    2.82988   2.83526   2.85708   2.89126   2.92366
 Alpha virt. eigenvalues --    3.03164   3.11333   3.14579   3.20356   3.26511
 Alpha virt. eigenvalues --    3.26969   3.37933   3.55609   3.63389   3.72283
 Alpha virt. eigenvalues --    3.85810   4.05044   4.15647   4.17676   4.26990
 Alpha virt. eigenvalues --    4.49240   4.56689   5.59419   5.73143   6.24405
 Alpha virt. eigenvalues --   10.43795  24.91277  24.92861  25.10297  26.72640
 Alpha virt. eigenvalues --   26.79978  27.24717  51.64871 219.29417
          Condensed to atoms (all electrons):
              1          2          3          4          5          6
     1  C    5.851495   0.417138   0.396897   0.412676  -0.136691  -0.076927
     2  H    0.417138   0.479247  -0.025430  -0.016025  -0.043627   0.001630
     3  H    0.396897  -0.025430   0.492087  -0.018415   0.003580   0.002931
     4  H    0.412676  -0.016025  -0.018415   0.484445  -0.035579  -0.002486
     5  C   -0.136691  -0.043627   0.003580  -0.035579   5.302139   0.451955
     6  O   -0.076927   0.001630   0.002931  -0.002486   0.451955   8.202922
     7  C   -0.170818   0.009747  -0.035795   0.003937  -0.097619  -0.137153
     8  H   -0.023217  -0.000050   0.000329  -0.000148   0.000929  -0.001013
     9  H   -0.005106   0.000038  -0.000294  -0.000014  -0.076807  -0.000268
    10  Cl  -0.001826  -0.009758  -0.000717   0.001866   0.016592   0.006104
              7          8          9         10
     1  C   -0.170818  -0.023217  -0.005106  -0.001826
     2  H    0.009747  -0.000050   0.000038  -0.009758
     3  H   -0.035795   0.000329  -0.000294  -0.000717
     4  H    0.003937  -0.000148  -0.000014   0.001866
     5  C   -0.097619   0.000929  -0.076807   0.016592
     6  O   -0.137153  -0.001013  -0.000268   0.006104
     7  C    6.314610   0.379886   0.450899  -0.064756
     8  H    0.379886   0.447057  -0.018560  -0.037211
     9  H    0.450899  -0.018560   0.447589  -0.042665
    10  Cl  -0.064756  -0.037211  -0.042665  17.022092
 Mulliken atomic charges:
              1
     1  C   -0.663621
     2  H    0.187089
     3  H    0.184827
     4  H    0.169744
     5  C    0.615127
     6  O   -0.447694
     7  C   -0.652937
     8  H    0.251998
     9  H    0.245187
    10  Cl   0.110280
 Sum of Mulliken charges=   0.00000
 Atomic charges with hydrogens summed into heavy atoms:
              1
     1  C   -0.121961
     2  H    0.000000
     3  H    0.000000
     4  H    0.000000
     5  C    0.615127
     6  O   -0.447694
     7  C   -0.155752
     8  H    0.000000
     9  H    0.000000
    10  Cl   0.110280
 Sum of Mulliken charges=   0.00000
 Electronic spatial extent (au):  <R**2>=   601.9579
 Charge=     0.0000 electrons
 Dipole moment (field-independent basis, Debye):
    X=    -1.2595    Y=     1.4519    Z=     1.5174  Tot=     2.4489
 Quadrupole moment (field-independent basis, Debye-Ang):
   XX=   -48.1445   YY=   -35.6021   ZZ=   -35.7063
   XY=     5.8875   XZ=     1.3451   YZ=    -1.1779
 Traceless Quadrupole moment (field-independent basis, Debye-Ang):
   XX=    -8.3269   YY=     4.2156   ZZ=     4.1113
   XY=     5.8875   XZ=     1.3451   YZ=    -1.1779
 Octapole moment (field-independent basis, Debye-Ang**2):
  XXX=   -14.9453  YYY=    -0.3392  ZZZ=     2.7447  XYY=    -3.8093
  XXY=    12.7101  XXZ=     1.9197  XZZ=     0.2245  YZZ=    -1.0303
  YYZ=     0.4056  XYZ=    -0.3926
 Hexadecapole moment (field-independent basis, Debye-Ang**3):
 XXXX=  -555.0014 YYYY=  -194.3245 ZZZZ=   -54.9930 XXXY=    14.9011
 XXXZ=     7.8717 YYYX=     5.1554 YYYZ=     0.4262 ZZZX=    -0.7222
 ZZZY=    -1.2074 XXYY=  -123.8201 XXZZ=   -97.9363 YYZZ=   -39.7814
 XXYZ=    -4.5416 YYXZ=     1.5680 ZZXY=    -0.1610
 N-N= 2.122795661750D+02 E-N=-1.967338061079D+03  KE= 6.507172574884D+02
 1|1|UNPC-UNK|SP|RMP2-FC|6-311+G(d,p)|C3H5Cl1O1|PCUSER|16-Oct-2017|0||#
  MP2/6-311+G(D,P) SCRF=(SOLVENT=METHANOL) GEOM=CONNECTIVITY||Title Car
 d Required||0,1|C|H,1,1.09354895|H,1,1.09355335,2,106.779006|H,1,1.089
 82101,2,110.45813326,3,120.13948035,0|C,1,1.50575549,4,108.96350358,3,
 121.04572158,0|O,5,1.21790747,1,123.29693776,4,-0.00717427,0|C,5,1.531
 95668,1,119.92693612,6,-179.98697604,0|H,7,1.09111839,5,107.73624975,1
 ,-91.50919697,0|H,7,1.09112087,5,107.73573285,1,151.48341512,0|Cl,7,1.
 77778738,5,115.61316056,1,29.98780665,0||Version=x86-Win32-G03RevB.05|
 State=1-A|HF=-650.9444538|MP2=-651.7130196|RMSD=7.925e-009|PG=C01 [X(C
 3H5Cl1O1)]||@


 SOME PEOPLE TRY TO PULL THE WOOL OVER YOUR EYES
 USING THE WRONG YARN.
 Job cpu time:  0 days  0 hours  0 minutes 55.0 seconds.
 File lengths (MBytes):  RWF=    499 Int=      0 D2E=      0 Chk=      9 Scr=      1
 Normal termination of Gaussian 03 at Mon Oct 16 09:47:04 2017.
