# Supplementary material for: Conformational preferences of α-fluoroketones may influence their reactivity
Source: Beilstein J Org Chem. 2017 Dec 29;13:2915–21. doi: 10.3762/bjoc.13.284 (PMC5753061; doi:10.3762/bjoc.13.284)
Supplement: File 2 — Details of computational conformational analysis. [file Beilstein_J_Org_Chem-13-2915-s002.zip › Computation/MECOCH2CL160.out]

 Entering Link 1 = C:\G03W\l1.exe PID=       164.
  
 Copyright (c) 1988,1990,1992,1993,1995,1998,2003, Gaussian, Inc.
                  All Rights Reserved.
  
 This is the Gaussian(R) 03 program.  It is based on the
 the Gaussian(R) 98 system (copyright 1998, Gaussian, Inc.),
 the Gaussian(R) 94 system (copyright 1995, Gaussian, Inc.),
 the Gaussian 92(TM) system (copyright 1992, Gaussian, Inc.),
 the Gaussian 90(TM) system (copyright 1990, Gaussian, Inc.),
 the Gaussian 88(TM) system (copyright 1988, Gaussian, Inc.),
 the Gaussian 86(TM) system (copyright 1986, Carnegie Mellon
 University), and the Gaussian 82(TM) system (copyright 1983,
 Carnegie Mellon University). Gaussian is a federally registered
 trademark of Gaussian, Inc.
  
 This software contains proprietary and confidential information,
 including trade secrets, belonging to Gaussian, Inc.
  
 This software is provided under written license and may be
 used, copied, transmitted, or stored only in accord with that
 written license.
  
 The following legend is applicable only to US Government
 contracts under DFARS:
  
                    RESTRICTED RIGHTS LEGEND
  
 Use, duplication or disclosure by the US Government is subject
 to restrictions as set forth in subparagraph (c)(1)(ii) of the
 Rights in Technical Data and Computer Software clause at DFARS
 252.227-7013.
  
 Gaussian, Inc.
 Carnegie Office Park, Building 6, Pittsburgh, PA 15106 USA
  
 The following legend is applicable only to US Government
 contracts under FAR:
  
                    RESTRICTED RIGHTS LEGEND
  
 Use, reproduction and disclosure by the US Government is subject
 to restrictions as set forth in subparagraph (c) of the
 Commercial Computer Software - Restricted Rights clause at FAR
 52.227-19.
  
 Gaussian, Inc.
 Carnegie Office Park, Building 6, Pittsburgh, PA 15106 USA
  
  
 ---------------------------------------------------------------
 Warning -- This program may not be used in any manner that
 competes with the business of Gaussian, Inc. or will provide
 assistance to any competitor of Gaussian, Inc.  The licensee
 of this program is prohibited from giving any competitor of
 Gaussian, Inc. access to this program.  By using this program,
 the user acknowledges that Gaussian, Inc. is engaged in the
 business of creating and licensing software in the field of
 computational chemistry and represents and warrants to the
 licensee that it is not a competitor of Gaussian, Inc. and that
 it will not use this program in any manner prohibited above.
 ---------------------------------------------------------------
  

 Cite this work as:
 Gaussian 03, Revision B.05,
 M. J. Frisch, G. W. Trucks, H. B. Schlegel, G. E. Scuseria, 
 M. A. Robb, J. R. Cheeseman, J. A. Montgomery, Jr., T. Vreven, 
 K. N. Kudin, J. C. Burant, J. M. Millam, S. S. Iyengar, J. Tomasi, 
 V. Barone, B. Mennucci, M. Cossi, G. Scalmani, N. Rega, 
 G. A. Petersson, H. Nakatsuji, M. Hada, M. Ehara, K. Toyota, 
 R. Fukuda, J. Hasegawa, M. Ishida, T. Nakajima, Y. Honda, O. Kitao, 
 H. Nakai, M. Klene, X. Li, J. E. Knox, H. P. Hratchian, J. B. Cross, 
 C. Adamo, J. Jaramillo, R. Gomperts, R. E. Stratmann, O. Yazyev, 
 A. J. Austin, R. Cammi, C. Pomelli, J. W. Ochterski, P. Y. Ayala, 
 K. Morokuma, G. A. Voth, P. Salvador, J. J. Dannenberg, 
 V. G. Zakrzewski, S. Dapprich, A. D. Daniels, M. C. Strain, 
 O. Farkas, D. K. Malick, A. D. Rabuck, K. Raghavachari, 
 J. B. Foresman, J. V. Ortiz, Q. Cui, A. G. Baboul, S. Clifford, 
 J. Cioslowski, B. B. Stefanov, G. Liu, A. Liashenko, P. Piskorz, 
 I. Komaromi, R. L. Martin, D. J. Fox, T. Keith, M. A. Al-Laham, 
 C. Y. Peng, A. Nanayakkara, M. Challacombe, P. M. W. Gill, 
 B. Johnson, W. Chen, M. W. Wong, C. Gonzalez, and J. A. Pople, 
 Gaussian, Inc., Pittsburgh PA, 2003.
 
 **********************************************
 Gaussian 03:  x86-Win32-G03RevB.05  8-Nov-2003
                  14-Aug-2017 
 **********************************************
 %chk=MeCOCH2F.chk
 %mem=6MW
 %nproc=1
 Will use up to    1 processors via shared memory.
 Default route:  MaxDisk=2000MB
 ------------------------------------
 # mp2/6-311+g(d,p) geom=connectivity
 ------------------------------------
 1/38=1,57=2/1;
 2/17=6,18=5,40=1/2;
 3/5=4,6=6,7=111,11=9,16=1,25=1,30=1/1,2,3;
 4//1;
 5/5=2,38=5/2;
 8/10=2,27=262144000/1;
 9/16=-3,27=262144000/6;
 6/7=2,8=2,9=2,10=2/1;
 99/5=1,9=1/99;
 -------------------
 Title Card Required
 -------------------
 Symbolic Z-matrix:
 Charge =  0 Multiplicity = 1
 C
 H                    1    B1
 H                    1    B2       2    A1
 H                    1    B3       2    A2       3    D1       0
 C                    1    B4       4    A3       3    D2       0
 O                    5    B5       1    A4       4    D3       0
 C                    5    B6       1    A5       6    D4       0
 H                    7    B7       5    A6       1    D5       0
 H                    7    B8       5    A7       1    D6       0
 Cl                   7    B9       5    A8       1    D7       0
       Variables:
  B1                    1.09355                  
  B2                    1.09355                  
  B3                    1.08982                  
  B4                    1.50576                  
  B5                    1.21791                  
  B6                    1.53196                  
  B7                    1.09112                  
  B8                    1.09112                  
  B9                    1.77779                  
  A1                  106.77901                  
  A2                  110.45813                  
  A3                  108.9635                   
  A4                  123.29694                  
  A5                  119.92694                  
  A6                  107.73625                  
  A7                  107.73573                  
  A8                  115.61316                  
  D1                  120.13948                  
  D2                  121.04572                  
  D3                   -0.00717                  
  D4                 -179.98698                  
  D5                 -101.5092                   
  D6                  141.48342                  
  D7                   19.98781                  
 
                          Input orientation:                          
 ---------------------------------------------------------------------
 Center     Atomic     Atomic              Coordinates (Angstroms)
 Number     Number      Type              X           Y           Z
 ---------------------------------------------------------------------
    1          6             0        0.000000    0.000000    0.000000
    2          1             0        0.000000    0.000000    1.093549
    3          1             0        1.046996    0.000000   -0.315688
    4          1             0       -0.512693   -0.883039   -0.380917
    5          6             0       -0.695979    1.231058   -0.517116
    6          8             0       -1.672994    1.191508   -1.243185
    7          6             0       -0.177853    2.620439   -0.132335
    8          1             0       -0.823667    3.009320    0.656484
    9          1             0       -0.271485    3.264407   -1.008168
   10         17             0        1.505617    2.682739    0.435622
 ---------------------------------------------------------------------
                    Distance matrix (angstroms):
                    1          2          3          4          5
     1  C    0.000000
     2  H    1.093549   0.000000
     3  H    1.093553   1.755605   0.000000
     4  H    1.089821   1.793506   1.793500   0.000000
     5  C    1.505755   2.143392   2.143371   2.126394   0.000000
     6  O    2.400856   3.111097   3.110994   2.528547   1.217907
     7  C    2.629800   2.898469   2.898375   3.528211   1.531957
     8  H    3.188323   3.150470   3.674303   4.040218   2.134445
     9  H    3.427311   3.891949   3.588074   4.201539   2.134440
    10  Cl   3.107046   3.145924   2.823453   4.177928   2.803946
                    6          7          8          9         10
     6  O    0.000000
     7  C    2.347611   0.000000
     8  H    2.763067   1.091118   0.000000
     9  H    2.513239   1.091121   1.772298   0.000000
    10  Cl   3.891752   1.777787   2.362414   2.362405   0.000000
 Stoichiometry    C3H5ClO
 Framework group  C1[X(C3H5ClO)]
 Deg. of freedom    24
 Full point group                 C1      NOp   1
 Largest Abelian subgroup         C1      NOp   1
 Largest concise Abelian subgroup C1      NOp   1
                         Standard orientation:                         
 ---------------------------------------------------------------------
 Center     Atomic     Atomic              Coordinates (Angstroms)
 Number     Number      Type              X           Y           Z
 ---------------------------------------------------------------------
    1          6             0        1.072814    1.384481    0.063362
    2          1             0        0.692834    1.740078    1.025140
    3          1             0        0.416218    1.797237   -0.707594
    4          1             0        2.098020    1.721211   -0.089204
    5          6             0        1.040273   -0.120266    0.018889
    6          8             0        2.030817   -0.805393   -0.162001
    7          6             0       -0.287053   -0.861895    0.206189
    8          1             0       -0.316430   -1.237298    1.230274
    9          1             0       -0.291669   -1.712740   -0.476882
   10         17             0       -1.753042    0.101220   -0.083316
 ---------------------------------------------------------------------
 Rotational constants (GHZ):      8.3113894      2.3936552      1.9225917
 Standard basis: 6-311+G(d,p) (5D, 7F)
 There are   148 symmetry adapted basis functions of A   symmetry.
 Integral buffers will be    262144 words long.
 Raffenetti 1 integral format.
 Two-electron integral symmetry is turned on.
   148 basis functions,   237 primitive gaussians,   153 cartesian basis functions
    24 alpha electrons       24 beta electrons
       nuclear repulsion energy       212.5163015443 Hartrees.
 NAtoms=   10 NActive=   10 NUniq=   10 SFac= 1.00D+00 NAtFMM=   60 Big=F
 One-electron integrals computed using PRISM.
 NBasis=   148 RedAO= T  NBF=   148
 NBsUse=   148 1.00D-06 NBFU=   148
 Harris functional with IExCor=  205 diagonalized for initial guess.
 ExpMin= 4.38D-02 ExpMax= 1.06D+05 ExpMxC= 3.62D+03 IAcc=2 IRadAn=         4 AccDes= 0.00D+00
 HarFok:  IExCor= 205 AccDes= 0.00D+00 IRadAn=         4 IDoV=1
 ScaDFX=  1.000000  1.000000  1.000000  1.000000
 Initial guess orbital symmetries:
       Occupied  (A) (A) (A) (A) (A) (A) (A) (A) (A) (A) (A) (A)
                 (A) (A) (A) (A) (A) (A) (A) (A) (A) (A) (A) (A)
       Virtual   (A) (A) (A) (A) (A) (A) (A) (A) (A) (A) (A) (A)
                 (A) (A) (A) (A) (A) (A) (A) (A) (A) (A) (A) (A)
                 (A) (A) (A) (A) (A) (A) (A) (A) (A) (A) (A) (A)
                 (A) (A) (A) (A) (A) (A) (A) (A) (A) (A) (A) (A)
                 (A) (A) (A) (A) (A) (A) (A) (A) (A) (A) (A) (A)
                 (A) (A) (A) (A) (A) (A) (A) (A) (A) (A) (A) (A)
                 (A) (A) (A) (A) (A) (A) (A) (A) (A) (A) (A) (A)
                 (A) (A) (A) (A) (A) (A) (A) (A) (A) (A) (A) (A)
                 (A) (A) (A) (A) (A) (A) (A) (A) (A) (A) (A) (A)
                 (A) (A) (A) (A) (A) (A) (A) (A) (A) (A) (A) (A)
                 (A) (A) (A) (A)
 The electronic state of the initial guess is 1-A.
 Requested convergence on RMS density matrix=1.00D-08 within 128 cycles.
 Requested convergence on MAX density matrix=1.00D-06.
 Requested convergence on             energy=1.00D-06.
 No special actions if energy rises.
 SCF Done:  E(RHF) =  -650.934853652     A.U. after   15 cycles
             Convg  =    0.3558D-08             -V/T =  2.0003
             S**2   =   0.0000
 ExpMin= 4.38D-02 ExpMax= 1.06D+05 ExpMxC= 3.62D+03 IAcc=3 IRadAn=         5 AccDes= 0.00D+00
 HarFok:  IExCor= 205 AccDes= 0.00D+00 IRadAn=         5 IDoV=1
 ScaDFX=  1.000000  1.000000  1.000000  1.000000
 Range of M.O.s used for correlation:    10   148
 NBasis=   148 NAE=    24 NBE=    24 NFC=     9 NFV=     0
 NROrb=    139 NOA=    15 NOB=    15 NVA=   124 NVB=   124

 **** Warning!!: The largest alpha MO coefficient is  0.49273858D+02

 Disk-based method using OVN memory for 15 occupieds at a time.
 Estimated scratch disk usage=    60398540 words.
 Actual    scratch disk usage=    59401164 words.
 JobTyp=1 Pass  1:  I=   1 to  15 NPSUse=  1 ParTrn=F ParDer=F DoDerP=F.
 Spin components of T(2) and E(2):
     alpha-alpha T2 =       0.3218986139D-01 E2=     -0.9753809252D-01
     alpha-beta  T2 =       0.1849477228D+00 E2=     -0.5768016278D+00
     beta-beta   T2 =       0.3218986139D-01 E2=     -0.9753809252D-01
 ANorm=    0.1117733173D+01
 E2 =    -0.7718778129D+00 EUMP2 =    -0.65170673146524D+03

 **********************************************************************

            Population analysis using the SCF density.

 **********************************************************************

 Orbital symmetries:
       Occupied  (A) (A) (A) (A) (A) (A) (A) (A) (A) (A) (A) (A)
                 (A) (A) (A) (A) (A) (A) (A) (A) (A) (A) (A) (A)
       Virtual   (A) (A) (A) (A) (A) (A) (A) (A) (A) (A) (A) (A)
                 (A) (A) (A) (A) (A) (A) (A) (A) (A) (A) (A) (A)
                 (A) (A) (A) (A) (A) (A) (A) (A) (A) (A) (A) (A)
                 (A) (A) (A) (A) (A) (A) (A) (A) (A) (A) (A) (A)
                 (A) (A) (A) (A) (A) (A) (A) (A) (A) (A) (A) (A)
                 (A) (A) (A) (A) (A) (A) (A) (A) (A) (A) (A) (A)
                 (A) (A) (A) (A) (A) (A) (A) (A) (A) (A) (A) (A)
                 (A) (A) (A) (A) (A) (A) (A) (A) (A) (A) (A) (A)
                 (A) (A) (A) (A) (A) (A) (A) (A) (A) (A) (A) (A)
                 (A) (A) (A) (A) (A) (A) (A) (A) (A) (A) (A) (A)
                 (A) (A) (A) (A)
 The electronic state is 1-A.
 Alpha  occ. eigenvalues -- -104.84400 -20.56719 -11.36002 -11.31662 -11.24810
 Alpha  occ. eigenvalues --  -10.57074  -8.03903  -8.03613  -8.03604  -1.40765
 Alpha  occ. eigenvalues --   -1.16032  -1.02969  -0.95692  -0.76010  -0.67267
 Alpha  occ. eigenvalues --   -0.66591  -0.64373  -0.59497  -0.56851  -0.55884
 Alpha  occ. eigenvalues --   -0.51083  -0.47949  -0.45238  -0.42376
 Alpha virt. eigenvalues --    0.06398   0.08222   0.08660   0.09618   0.10858
 Alpha virt. eigenvalues --    0.11910   0.12352   0.12821   0.14033   0.14564
 Alpha virt. eigenvalues --    0.16641   0.16892   0.17417   0.18158   0.19731
 Alpha virt. eigenvalues --    0.20387   0.21726   0.26206   0.27947   0.30954
 Alpha virt. eigenvalues --    0.31942   0.32652   0.34225   0.36738   0.37550
 Alpha virt. eigenvalues --    0.38107   0.41864   0.43753   0.47703   0.53018
 Alpha virt. eigenvalues --    0.54055   0.55636   0.56653   0.60142   0.61401
 Alpha virt. eigenvalues --    0.63743   0.66550   0.71245   0.73443   0.75671
 Alpha virt. eigenvalues --    0.79918   0.81390   0.82382   0.84173   0.85779
 Alpha virt. eigenvalues --    0.89026   0.91664   1.02369   1.04648   1.09129
 Alpha virt. eigenvalues --    1.10584   1.15567   1.16269   1.20780   1.22159
 Alpha virt. eigenvalues --    1.26965   1.35855   1.39280   1.42309   1.42988
 Alpha virt. eigenvalues --    1.47972   1.53573   1.60864   1.66161   1.69112
 Alpha virt. eigenvalues --    1.69968   1.76386   1.80142   1.80694   1.82091
 Alpha virt. eigenvalues --    1.82490   1.91808   1.94294   1.97968   2.03237
 Alpha virt. eigenvalues --    2.08306   2.09908   2.16559   2.30455   2.33705
 Alpha virt. eigenvalues --    2.37274   2.41453   2.50180   2.51677   2.65561
 Alpha virt. eigenvalues --    2.66818   2.73976   2.77392   2.78354   2.78701
 Alpha virt. eigenvalues --    2.82076   2.82536   2.84880   2.88179   2.91519
 Alpha virt. eigenvalues --    3.02655   3.10483   3.15137   3.20282   3.27273
 Alpha virt. eigenvalues --    3.27843   3.38282   3.56101   3.63628   3.72681
 Alpha virt. eigenvalues --    3.87354   4.05808   4.14535   4.16227   4.26670
 Alpha virt. eigenvalues --    4.49863   4.56422   5.60168   5.74211   6.25136
 Alpha virt. eigenvalues --   10.44762  24.91451  24.92648  25.09753  26.72396
 Alpha virt. eigenvalues --   26.80190  27.25547  51.65605 219.30496
          Condensed to atoms (all electrons):
              1          2          3          4          5          6
     1  C    6.082187   0.416033   0.394582   0.398878  -0.392442  -0.058328
     2  H    0.416033   0.508880  -0.028324  -0.017076  -0.046717   0.001524
     3  H    0.394582  -0.028324   0.509190  -0.019138   0.000699   0.002460
     4  H    0.398878  -0.017076  -0.019138   0.486623  -0.015759  -0.002578
     5  C   -0.392442  -0.046717   0.000699  -0.015759   5.703340   0.434966
     6  O   -0.058328   0.001524   0.002460  -0.002578   0.434966   8.110138
     7  C   -0.083195   0.013252  -0.028001  -0.002518  -0.310020  -0.125354
     8  H   -0.030709  -0.000357   0.000351  -0.000104   0.014319  -0.003644
     9  H   -0.007792   0.000057  -0.000515   0.000014  -0.065625  -0.002524
    10  Cl  -0.049428  -0.013985  -0.004164   0.003530   0.084448   0.000382
              7          8          9         10
     1  C   -0.083195  -0.030709  -0.007792  -0.049428
     2  H    0.013252  -0.000357   0.000057  -0.013985
     3  H   -0.028001   0.000351  -0.000515  -0.004164
     4  H   -0.002518  -0.000104   0.000014   0.003530
     5  C   -0.310020   0.014319  -0.065625   0.084448
     6  O   -0.125354  -0.003644  -0.002524   0.000382
     7  C    6.531549   0.363918   0.437620  -0.126218
     8  H    0.363918   0.492618  -0.021220  -0.031341
     9  H    0.437620  -0.021220   0.474273  -0.040299
    10  Cl  -0.126218  -0.031341  -0.040299  17.021886
 Mulliken atomic charges:
              1
     1  C   -0.669785
     2  H    0.166713
     3  H    0.172860
     4  H    0.168127
     5  C    0.592791
     6  O   -0.357042
     7  C   -0.671033
     8  H    0.216169
     9  H    0.226009
    10  Cl   0.155190
 Sum of Mulliken charges=   0.00000
 Atomic charges with hydrogens summed into heavy atoms:
              1
     1  C   -0.162085
     2  H    0.000000
     3  H    0.000000
     4  H    0.000000
     5  C    0.592791
     6  O   -0.357042
     7  C   -0.228854
     8  H    0.000000
     9  H    0.000000
    10  Cl   0.155190
 Sum of Mulliken charges=   0.00000
 Electronic spatial extent (au):  <R**2>=   600.2887
 Charge=     0.0000 electrons
 Dipole moment (field-independent basis, Debye):
    X=    -1.0234    Y=     1.0529    Z=     0.8094  Tot=     1.6766
 Quadrupole moment (field-independent basis, Debye-Ang):
   XX=   -47.1656   YY=   -35.5951   ZZ=   -35.9964
   XY=     4.8714   XZ=     0.8231   YZ=    -0.7042
 Traceless Quadrupole moment (field-independent basis, Debye-Ang):
   XX=    -7.5799   YY=     3.9906   ZZ=     3.5893
   XY=     4.8714   XZ=     0.8231   YZ=    -0.7042
 Octapole moment (field-independent basis, Debye-Ang**2):
  XXX=   -13.8410  YYY=    -1.4876  ZZZ=     1.3086  XYY=    -3.0245
  XXY=    11.2743  XXZ=     0.8461  XZZ=     0.6325  YZZ=    -1.5222
  YYZ=    -0.1998  XYZ=    -0.2075
 Hexadecapole moment (field-independent basis, Debye-Ang**3):
 XXXX=  -546.3100 YYYY=  -199.5406 ZZZZ=   -52.8757 XXXY=    10.4813
 XXXZ=     4.9109 YYYX=     2.2396 YYYZ=     0.6842 ZZZX=    -0.7855
 ZZZY=    -0.8362 XXYY=  -122.0359 XXZZ=   -96.7882 YYZZ=   -39.3052
 XXYZ=    -2.9074 YYXZ=     0.7711 ZZXY=    -0.9970
 N-N= 2.125163015443D+02 E-N=-1.967813906855D+03  KE= 6.507188890413D+02
 1|1|UNPC-UNK|SP|RMP2-FC|6-311+G(d,p)|C3H5Cl1O1|PCUSER|14-Aug-2017|0||#
  MP2/6-311+G(D,P) GEOM=CONNECTIVITY||Title Card Required||0,1|C|H,1,1.
 09354895|H,1,1.09355335,2,106.779006|H,1,1.08982101,2,110.45813326,3,1
 20.13948035,0|C,1,1.50575549,4,108.96350358,3,121.04572158,0|O,5,1.217
 90747,1,123.29693776,4,-0.00717427,0|C,5,1.53195668,1,119.92693612,6,-
 179.98697604,0|H,7,1.09111839,5,107.73624975,1,-101.50919697,0|H,7,1.0
 9112087,5,107.73573285,1,141.48341512,0|Cl,7,1.77778738,5,115.61316056
 ,1,19.98780665,0||Version=x86-Win32-G03RevB.05|State=1-A|HF=-650.93485
 37|MP2=-651.7067315|RMSD=3.558e-009|PG=C01 [X(C3H5Cl1O1)]||@


 THE MOLECULE ALSO HAS A BODY.  WHEN THIS BODY IS HIT, THE MOLECULE
 FEELS HURT ALL OVER -- A. KITAIGORODSKI
 Job cpu time:  0 days  0 hours  0 minutes 51.0 seconds.
 File lengths (MBytes):  RWF=    476 Int=      0 D2E=      0 Chk=      9 Scr=      1
 Normal termination of Gaussian 03 at Mon Aug 14 13:46:51 2017.
