# Supplementary material for: Conformational preferences of α-fluoroketones may influence their reactivity
Source: Beilstein J Org Chem. 2017 Dec 29;13:2915–21. doi: 10.3762/bjoc.13.284 (PMC5753061; doi:10.3762/bjoc.13.284)
Supplement: File 2 — Details of computational conformational analysis. [file Beilstein_J_Org_Chem-13-2915-s002.zip › Computation/MECOCH2CL170.out]

 Entering Link 1 = C:\G03W\l1.exe PID=      3292.
  
 Copyright (c) 1988,1990,1992,1993,1995,1998,2003, Gaussian, Inc.
                  All Rights Reserved.
  
 This is the Gaussian(R) 03 program.  It is based on the
 the Gaussian(R) 98 system (copyright 1998, Gaussian, Inc.),
 the Gaussian(R) 94 system (copyright 1995, Gaussian, Inc.),
 the Gaussian 92(TM) system (copyright 1992, Gaussian, Inc.),
 the Gaussian 90(TM) system (copyright 1990, Gaussian, Inc.),
 the Gaussian 88(TM) system (copyright 1988, Gaussian, Inc.),
 the Gaussian 86(TM) system (copyright 1986, Carnegie Mellon
 University), and the Gaussian 82(TM) system (copyright 1983,
 Carnegie Mellon University). Gaussian is a federally registered
 trademark of Gaussian, Inc.
  
 This software contains proprietary and confidential information,
 including trade secrets, belonging to Gaussian, Inc.
  
 This software is provided under written license and may be
 used, copied, transmitted, or stored only in accord with that
 written license.
  
 The following legend is applicable only to US Government
 contracts under DFARS:
  
                    RESTRICTED RIGHTS LEGEND
  
 Use, duplication or disclosure by the US Government is subject
 to restrictions as set forth in subparagraph (c)(1)(ii) of the
 Rights in Technical Data and Computer Software clause at DFARS
 252.227-7013.
  
 Gaussian, Inc.
 Carnegie Office Park, Building 6, Pittsburgh, PA 15106 USA
  
 The following legend is applicable only to US Government
 contracts under FAR:
  
                    RESTRICTED RIGHTS LEGEND
  
 Use, reproduction and disclosure by the US Government is subject
 to restrictions as set forth in subparagraph (c) of the
 Commercial Computer Software - Restricted Rights clause at FAR
 52.227-19.
  
 Gaussian, Inc.
 Carnegie Office Park, Building 6, Pittsburgh, PA 15106 USA
  
  
 ---------------------------------------------------------------
 Warning -- This program may not be used in any manner that
 competes with the business of Gaussian, Inc. or will provide
 assistance to any competitor of Gaussian, Inc.  The licensee
 of this program is prohibited from giving any competitor of
 Gaussian, Inc. access to this program.  By using this program,
 the user acknowledges that Gaussian, Inc. is engaged in the
 business of creating and licensing software in the field of
 computational chemistry and represents and warrants to the
 licensee that it is not a competitor of Gaussian, Inc. and that
 it will not use this program in any manner prohibited above.
 ---------------------------------------------------------------
  

 Cite this work as:
 Gaussian 03, Revision B.05,
 M. J. Frisch, G. W. Trucks, H. B. Schlegel, G. E. Scuseria, 
 M. A. Robb, J. R. Cheeseman, J. A. Montgomery, Jr., T. Vreven, 
 K. N. Kudin, J. C. Burant, J. M. Millam, S. S. Iyengar, J. Tomasi, 
 V. Barone, B. Mennucci, M. Cossi, G. Scalmani, N. Rega, 
 G. A. Petersson, H. Nakatsuji, M. Hada, M. Ehara, K. Toyota, 
 R. Fukuda, J. Hasegawa, M. Ishida, T. Nakajima, Y. Honda, O. Kitao, 
 H. Nakai, M. Klene, X. Li, J. E. Knox, H. P. Hratchian, J. B. Cross, 
 C. Adamo, J. Jaramillo, R. Gomperts, R. E. Stratmann, O. Yazyev, 
 A. J. Austin, R. Cammi, C. Pomelli, J. W. Ochterski, P. Y. Ayala, 
 K. Morokuma, G. A. Voth, P. Salvador, J. J. Dannenberg, 
 V. G. Zakrzewski, S. Dapprich, A. D. Daniels, M. C. Strain, 
 O. Farkas, D. K. Malick, A. D. Rabuck, K. Raghavachari, 
 J. B. Foresman, J. V. Ortiz, Q. Cui, A. G. Baboul, S. Clifford, 
 J. Cioslowski, B. B. Stefanov, G. Liu, A. Liashenko, P. Piskorz, 
 I. Komaromi, R. L. Martin, D. J. Fox, T. Keith, M. A. Al-Laham, 
 C. Y. Peng, A. Nanayakkara, M. Challacombe, P. M. W. Gill, 
 B. Johnson, W. Chen, M. W. Wong, C. Gonzalez, and J. A. Pople, 
 Gaussian, Inc., Pittsburgh PA, 2003.
 
 **********************************************
 Gaussian 03:  x86-Win32-G03RevB.05  8-Nov-2003
                  14-Aug-2017 
 **********************************************
 %chk=MeCOCH2F.chk
 %mem=6MW
 %nproc=1
 Will use up to    1 processors via shared memory.
 Default route:  MaxDisk=2000MB
 ------------------------------------
 # mp2/6-311+g(d,p) geom=connectivity
 ------------------------------------
 1/38=1,57=2/1;
 2/17=6,18=5,40=1/2;
 3/5=4,6=6,7=111,11=9,16=1,25=1,30=1/1,2,3;
 4//1;
 5/5=2,38=5/2;
 8/10=2,27=262144000/1;
 9/16=-3,27=262144000/6;
 6/7=2,8=2,9=2,10=2/1;
 99/5=1,9=1/99;
 -------------------
 Title Card Required
 -------------------
 Symbolic Z-matrix:
 Charge =  0 Multiplicity = 1
 C
 H                    1    B1
 H                    1    B2       2    A1
 H                    1    B3       2    A2       3    D1       0
 C                    1    B4       4    A3       3    D2       0
 O                    5    B5       1    A4       4    D3       0
 C                    5    B6       1    A5       6    D4       0
 H                    7    B7       5    A6       1    D5       0
 H                    7    B8       5    A7       1    D6       0
 Cl                   7    B9       5    A8       1    D7       0
       Variables:
  B1                    1.09355                  
  B2                    1.09355                  
  B3                    1.08982                  
  B4                    1.50576                  
  B5                    1.21791                  
  B6                    1.53196                  
  B7                    1.09112                  
  B8                    1.09112                  
  B9                    1.77779                  
  A1                  106.77901                  
  A2                  110.45813                  
  A3                  108.9635                   
  A4                  123.29694                  
  A5                  119.92694                  
  A6                  107.73625                  
  A7                  107.73573                  
  A8                  115.61316                  
  D1                  120.13948                  
  D2                  121.04572                  
  D3                   -0.00717                  
  D4                 -179.98698                  
  D5                 -111.5092                   
  D6                  131.48342                  
  D7                    9.98781                  
 
                          Input orientation:                          
 ---------------------------------------------------------------------
 Center     Atomic     Atomic              Coordinates (Angstroms)
 Number     Number      Type              X           Y           Z
 ---------------------------------------------------------------------
    1          6             0        0.000000    0.000000    0.000000
    2          1             0        0.000000    0.000000    1.093549
    3          1             0        1.046996    0.000000   -0.315688
    4          1             0       -0.512693   -0.883039   -0.380917
    5          6             0       -0.695979    1.231058   -0.517116
    6          8             0       -1.672994    1.191508   -1.243185
    7          6             0       -0.177853    2.620439   -0.132335
    8          1             0       -0.919415    3.082486    0.521222
    9          1             0       -0.102336    3.211850   -1.046160
   10         17             0        1.397262    2.652313    0.691392
 ---------------------------------------------------------------------
                    Distance matrix (angstroms):
                    1          2          3          4          5
     1  C    0.000000
     2  H    1.093549   0.000000
     3  H    1.093553   1.755605   0.000000
     4  H    1.089821   1.793506   1.793500   0.000000
     5  C    1.505755   2.143392   2.143371   2.126394   0.000000
     6  O    2.400856   3.111097   3.110994   2.528547   1.217907
     7  C    2.629800   2.898469   2.898375   3.528211   1.531957
     8  H    3.258638   3.267201   3.750855   4.087135   2.134445
     9  H    3.379482   3.860674   3.488629   4.168819   2.134440
    10  Cl   3.076544   3.024704   2.858611   4.158904   2.803946
                    6          7          8          9         10
     6  O    0.000000
     7  C    2.347611   0.000000
     8  H    2.693847   1.091118   0.000000
     9  H    2.566626   1.091121   1.772298   0.000000
    10  Cl   3.911906   1.777787   2.362414   2.362405   0.000000
 Stoichiometry    C3H5ClO
 Framework group  C1[X(C3H5ClO)]
 Deg. of freedom    24
 Full point group                 C1      NOp   1
 Largest Abelian subgroup         C1      NOp   1
 Largest concise Abelian subgroup C1      NOp   1
                         Standard orientation:                         
 ---------------------------------------------------------------------
 Center     Atomic     Atomic              Coordinates (Angstroms)
 Number     Number      Type              X           Y           Z
 ---------------------------------------------------------------------
    1          6             0        1.037047    1.391077    0.033841
    2          1             0        0.574126    1.750020    0.957266
    3          1             0        0.434017    1.777517   -0.792524
    4          1             0        2.063016    1.750582   -0.042670
    5          6             0        1.043026   -0.114473    0.009674
    6          8             0        2.060386   -0.777652   -0.082366
    7          6             0       -0.277393   -0.885608    0.103154
    8          1             0       -0.296002   -1.397282    1.066680
    9          1             0       -0.281230   -1.635449   -0.689480
   10         17             0       -1.752535    0.095873   -0.042374
 ---------------------------------------------------------------------
 Rotational constants (GHZ):      8.4265253      2.3980127      1.9162381
 Standard basis: 6-311+G(d,p) (5D, 7F)
 There are   148 symmetry adapted basis functions of A   symmetry.
 Integral buffers will be    262144 words long.
 Raffenetti 1 integral format.
 Two-electron integral symmetry is turned on.
   148 basis functions,   237 primitive gaussians,   153 cartesian basis functions
    24 alpha electrons       24 beta electrons
       nuclear repulsion energy       212.6703322004 Hartrees.
 NAtoms=   10 NActive=   10 NUniq=   10 SFac= 1.00D+00 NAtFMM=   60 Big=F
 One-electron integrals computed using PRISM.
 NBasis=   148 RedAO= T  NBF=   148
 NBsUse=   148 1.00D-06 NBFU=   148
 Harris functional with IExCor=  205 diagonalized for initial guess.
 ExpMin= 4.38D-02 ExpMax= 1.06D+05 ExpMxC= 3.62D+03 IAcc=2 IRadAn=         4 AccDes= 0.00D+00
 HarFok:  IExCor= 205 AccDes= 0.00D+00 IRadAn=         4 IDoV=1
 ScaDFX=  1.000000  1.000000  1.000000  1.000000
 Initial guess orbital symmetries:
       Occupied  (A) (A) (A) (A) (A) (A) (A) (A) (A) (A) (A) (A)
                 (A) (A) (A) (A) (A) (A) (A) (A) (A) (A) (A) (A)
       Virtual   (A) (A) (A) (A) (A) (A) (A) (A) (A) (A) (A) (A)
                 (A) (A) (A) (A) (A) (A) (A) (A) (A) (A) (A) (A)
                 (A) (A) (A) (A) (A) (A) (A) (A) (A) (A) (A) (A)
                 (A) (A) (A) (A) (A) (A) (A) (A) (A) (A) (A) (A)
                 (A) (A) (A) (A) (A) (A) (A) (A) (A) (A) (A) (A)
                 (A) (A) (A) (A) (A) (A) (A) (A) (A) (A) (A) (A)
                 (A) (A) (A) (A) (A) (A) (A) (A) (A) (A) (A) (A)
                 (A) (A) (A) (A) (A) (A) (A) (A) (A) (A) (A) (A)
                 (A) (A) (A) (A) (A) (A) (A) (A) (A) (A) (A) (A)
                 (A) (A) (A) (A) (A) (A) (A) (A) (A) (A) (A) (A)
                 (A) (A) (A) (A)
 The electronic state of the initial guess is 1-A.
 Requested convergence on RMS density matrix=1.00D-08 within 128 cycles.
 Requested convergence on MAX density matrix=1.00D-06.
 Requested convergence on             energy=1.00D-06.
 No special actions if energy rises.
 SCF Done:  E(RHF) =  -650.934853528     A.U. after   14 cycles
             Convg  =    0.6826D-08             -V/T =  2.0003
             S**2   =   0.0000
 ExpMin= 4.38D-02 ExpMax= 1.06D+05 ExpMxC= 3.62D+03 IAcc=3 IRadAn=         5 AccDes= 0.00D+00
 HarFok:  IExCor= 205 AccDes= 0.00D+00 IRadAn=         5 IDoV=1
 ScaDFX=  1.000000  1.000000  1.000000  1.000000
 Range of M.O.s used for correlation:    10   148
 NBasis=   148 NAE=    24 NBE=    24 NFC=     9 NFV=     0
 NROrb=    139 NOA=    15 NOB=    15 NVA=   124 NVB=   124

 **** Warning!!: The largest alpha MO coefficient is  0.45942513D+02

 Disk-based method using OVN memory for 15 occupieds at a time.
 Estimated scratch disk usage=    60484348 words.
 Actual    scratch disk usage=    59423484 words.
 JobTyp=1 Pass  1:  I=   1 to  15 NPSUse=  1 ParTrn=F ParDer=F DoDerP=F.
 Spin components of T(2) and E(2):
     alpha-alpha T2 =       0.3219515661D-01 E2=     -0.9756162728D-01
     alpha-beta  T2 =       0.1849076409D+00 E2=     -0.5768109800D+00
     beta-beta   T2 =       0.3219515661D-01 E2=     -0.9756162728D-01
 ANorm=    0.1117719980D+01
 E2 =    -0.7719342345D+00 EUMP2 =    -0.65170678776250D+03

 **********************************************************************

            Population analysis using the SCF density.

 **********************************************************************

 Orbital symmetries:
       Occupied  (A) (A) (A) (A) (A) (A) (A) (A) (A) (A) (A) (A)
                 (A) (A) (A) (A) (A) (A) (A) (A) (A) (A) (A) (A)
       Virtual   (A) (A) (A) (A) (A) (A) (A) (A) (A) (A) (A) (A)
                 (A) (A) (A) (A) (A) (A) (A) (A) (A) (A) (A) (A)
                 (A) (A) (A) (A) (A) (A) (A) (A) (A) (A) (A) (A)
                 (A) (A) (A) (A) (A) (A) (A) (A) (A) (A) (A) (A)
                 (A) (A) (A) (A) (A) (A) (A) (A) (A) (A) (A) (A)
                 (A) (A) (A) (A) (A) (A) (A) (A) (A) (A) (A) (A)
                 (A) (A) (A) (A) (A) (A) (A) (A) (A) (A) (A) (A)
                 (A) (A) (A) (A) (A) (A) (A) (A) (A) (A) (A) (A)
                 (A) (A) (A) (A) (A) (A) (A) (A) (A) (A) (A) (A)
                 (A) (A) (A) (A) (A) (A) (A) (A) (A) (A) (A) (A)
                 (A) (A) (A) (A)
 The electronic state is 1-A.
 Alpha  occ. eigenvalues -- -104.84372 -20.56666 -11.36029 -11.31698 -11.24781
 Alpha  occ. eigenvalues --  -10.57049  -8.03878  -8.03589  -8.03580  -1.40742
 Alpha  occ. eigenvalues --   -1.16058  -1.02914  -0.95730  -0.75985  -0.67228
 Alpha  occ. eigenvalues --   -0.66553  -0.64570  -0.59424  -0.56812  -0.55825
 Alpha  occ. eigenvalues --   -0.51145  -0.47969  -0.45166  -0.42364
 Alpha virt. eigenvalues --    0.06410   0.08233   0.08736   0.09590   0.10696
 Alpha virt. eigenvalues --    0.11986   0.12374   0.12758   0.14035   0.14641
 Alpha virt. eigenvalues --    0.16539   0.16918   0.17461   0.18070   0.20302
 Alpha virt. eigenvalues --    0.20497   0.22458   0.26083   0.27185   0.30911
 Alpha virt. eigenvalues --    0.32062   0.32477   0.34293   0.36911   0.37840
 Alpha virt. eigenvalues --    0.38152   0.41785   0.43842   0.47732   0.53822
 Alpha virt. eigenvalues --    0.54417   0.55431   0.55875   0.60258   0.60955
 Alpha virt. eigenvalues --    0.63714   0.66552   0.71522   0.73057   0.76375
 Alpha virt. eigenvalues --    0.79483   0.81224   0.81960   0.84257   0.85845
 Alpha virt. eigenvalues --    0.89155   0.91859   1.02477   1.05484   1.08256
 Alpha virt. eigenvalues --    1.09930   1.15372   1.16707   1.20864   1.22865
 Alpha virt. eigenvalues --    1.26671   1.36151   1.38936   1.41940   1.43258
 Alpha virt. eigenvalues --    1.48105   1.54128   1.62283   1.64963   1.68420
 Alpha virt. eigenvalues --    1.69527   1.77296   1.79702   1.80882   1.81925
 Alpha virt. eigenvalues --    1.82803   1.91393   1.94741   1.98086   2.03371
 Alpha virt. eigenvalues --    2.08874   2.09972   2.16320   2.30351   2.34606
 Alpha virt. eigenvalues --    2.36599   2.42173   2.50514   2.51032   2.65629
 Alpha virt. eigenvalues --    2.67256   2.74295   2.77872   2.78188   2.78691
 Alpha virt. eigenvalues --    2.80601   2.82760   2.84871   2.88698   2.91247
 Alpha virt. eigenvalues --    3.02456   3.11033   3.15427   3.21136   3.27233
 Alpha virt. eigenvalues --    3.28058   3.39051   3.56588   3.64273   3.72209
 Alpha virt. eigenvalues --    3.88277   4.06053   4.13755   4.16006   4.26789
 Alpha virt. eigenvalues --    4.50029   4.56436   5.60103   5.74479   6.25064
 Alpha virt. eigenvalues --   10.45802  24.91470  24.92779  25.09813  26.72215
 Alpha virt. eigenvalues --   26.80529  27.27134  51.65789 219.31671
          Condensed to atoms (all electrons):
              1          2          3          4          5          6
     1  C    6.189073   0.414569   0.396855   0.393963  -0.577490  -0.040761
     2  H    0.414569   0.509805  -0.029004  -0.017268  -0.040894   0.001534
     3  H    0.396855  -0.029004   0.511633  -0.018712  -0.006558   0.001922
     4  H    0.393963  -0.017268  -0.018712   0.486593  -0.007719  -0.002663
     5  C   -0.577490  -0.040894  -0.006558  -0.007719   6.008585   0.401258
     6  O   -0.040761   0.001534   0.001922  -0.002663   0.401258   8.116345
     7  C    0.076794   0.006580  -0.019565  -0.007005  -0.561835  -0.102808
     8  H   -0.033095  -0.000582   0.000314  -0.000044   0.010507  -0.005141
     9  H   -0.017041   0.000140  -0.000654   0.000024  -0.043328  -0.004319
    10  Cl  -0.093424  -0.014658  -0.008356   0.004588   0.154687  -0.005675
              7          8          9         10
     1  C    0.076794  -0.033095  -0.017041  -0.093424
     2  H    0.006580  -0.000582   0.000140  -0.014658
     3  H   -0.019565   0.000314  -0.000654  -0.008356
     4  H   -0.007005  -0.000044   0.000024   0.004588
     5  C   -0.561835   0.010507  -0.043328   0.154687
     6  O   -0.102808  -0.005141  -0.004319  -0.005675
     7  C    6.756803   0.367220   0.417338  -0.212284
     8  H    0.367220   0.488363  -0.020910  -0.025294
     9  H    0.417338  -0.020910   0.478887  -0.034278
    10  Cl  -0.212284  -0.025294  -0.034278  17.060055
 Mulliken atomic charges:
              1
     1  C   -0.709443
     2  H    0.169779
     3  H    0.172124
     4  H    0.168243
     5  C    0.662786
     6  O   -0.359693
     7  C   -0.721237
     8  H    0.218661
     9  H    0.224142
    10  Cl   0.174638
 Sum of Mulliken charges=   0.00000
 Atomic charges with hydrogens summed into heavy atoms:
              1
     1  C   -0.199297
     2  H    0.000000
     3  H    0.000000
     4  H    0.000000
     5  C    0.662786
     6  O   -0.359693
     7  C   -0.278435
     8  H    0.000000
     9  H    0.000000
    10  Cl   0.174638
 Sum of Mulliken charges=   0.00000
 Electronic spatial extent (au):  <R**2>=   599.7205
 Charge=     0.0000 electrons
 Dipole moment (field-independent basis, Debye):
    X=    -1.1006    Y=     0.9692    Z=     0.4111  Tot=     1.5231
 Quadrupole moment (field-independent basis, Debye-Ang):
   XX=   -47.5739   YY=   -35.3951   ZZ=   -35.9718
   XY=     4.7545   XZ=     0.4299   YZ=    -0.3560
 Traceless Quadrupole moment (field-independent basis, Debye-Ang):
   XX=    -7.9270   YY=     4.2518   ZZ=     3.6751
   XY=     4.7545   XZ=     0.4299   YZ=    -0.3560
 Octapole moment (field-independent basis, Debye-Ang**2):
  XXX=   -14.8825  YYY=    -1.5094  ZZZ=     0.6899  XYY=    -2.9031
  XXY=    11.3426  XXZ=     0.4483  XZZ=     0.8129  YZZ=    -1.7818
  YYZ=    -0.1321  XYZ=    -0.0920
 Hexadecapole moment (field-independent basis, Debye-Ang**3):
 XXXX=  -549.5966 YYYY=  -201.0361 ZZZZ=   -50.7019 XXXY=    10.4137
 XXXZ=     2.6051 YYYX=     2.1567 YYYZ=     0.4486 ZZZX=    -0.4334
 ZZZY=    -0.5180 XXYY=  -122.0075 XXZZ=   -96.6021 YYZZ=   -38.3591
 XXYZ=    -1.4964 YYXZ=     0.3770 ZZXY=    -1.1103
 N-N= 2.126703322004D+02 E-N=-1.968127567899D+03  KE= 6.507197273238D+02
 1|1|UNPC-UNK|SP|RMP2-FC|6-311+G(d,p)|C3H5Cl1O1|PCUSER|14-Aug-2017|0||#
  MP2/6-311+G(D,P) GEOM=CONNECTIVITY||Title Card Required||0,1|C|H,1,1.
 09354895|H,1,1.09355335,2,106.779006|H,1,1.08982101,2,110.45813326,3,1
 20.13948035,0|C,1,1.50575549,4,108.96350358,3,121.04572158,0|O,5,1.217
 90747,1,123.29693776,4,-0.00717427,0|C,5,1.53195668,1,119.92693612,6,-
 179.98697604,0|H,7,1.09111839,5,107.73624975,1,-111.50919697,0|H,7,1.0
 9112087,5,107.73573285,1,131.48341512,0|Cl,7,1.77778738,5,115.61316056
 ,1,9.98780665,0||Version=x86-Win32-G03RevB.05|State=1-A|HF=-650.934853
 5|MP2=-651.7067878|RMSD=6.826e-009|PG=C01 [X(C3H5Cl1O1)]||@


 THE MOLECULE ALSO HAS A BODY.  WHEN THIS BODY IS HIT, THE MOLECULE
 FEELS HURT ALL OVER -- A. KITAIGORODSKI
 Job cpu time:  0 days  0 hours  0 minutes 48.0 seconds.
 File lengths (MBytes):  RWF=    476 Int=      0 D2E=      0 Chk=      9 Scr=      1
 Normal termination of Gaussian 03 at Mon Aug 14 13:47:39 2017.
