# Supplementary material for: Conformational preferences of α-fluoroketones may influence their reactivity
Source: Beilstein J Org Chem. 2017 Dec 29;13:2915–21. doi: 10.3762/bjoc.13.284 (PMC5753061; doi:10.3762/bjoc.13.284)
Supplement: File 2 — Details of computational conformational analysis. [file Beilstein_J_Org_Chem-13-2915-s002.zip › Computation/MECOCH2CL180_MeOH.out]

 Entering Link 1 = C:\G03W\l1.exe PID=      7104.
  
 Copyright (c) 1988,1990,1992,1993,1995,1998,2003, Gaussian, Inc.
                  All Rights Reserved.
  
 This is the Gaussian(R) 03 program.  It is based on the
 the Gaussian(R) 98 system (copyright 1998, Gaussian, Inc.),
 the Gaussian(R) 94 system (copyright 1995, Gaussian, Inc.),
 the Gaussian 92(TM) system (copyright 1992, Gaussian, Inc.),
 the Gaussian 90(TM) system (copyright 1990, Gaussian, Inc.),
 the Gaussian 88(TM) system (copyright 1988, Gaussian, Inc.),
 the Gaussian 86(TM) system (copyright 1986, Carnegie Mellon
 University), and the Gaussian 82(TM) system (copyright 1983,
 Carnegie Mellon University). Gaussian is a federally registered
 trademark of Gaussian, Inc.
  
 This software contains proprietary and confidential information,
 including trade secrets, belonging to Gaussian, Inc.
  
 This software is provided under written license and may be
 used, copied, transmitted, or stored only in accord with that
 written license.
  
 The following legend is applicable only to US Government
 contracts under DFARS:
  
                    RESTRICTED RIGHTS LEGEND
  
 Use, duplication or disclosure by the US Government is subject
 to restrictions as set forth in subparagraph (c)(1)(ii) of the
 Rights in Technical Data and Computer Software clause at DFARS
 252.227-7013.
  
 Gaussian, Inc.
 Carnegie Office Park, Building 6, Pittsburgh, PA 15106 USA
  
 The following legend is applicable only to US Government
 contracts under FAR:
  
                    RESTRICTED RIGHTS LEGEND
  
 Use, reproduction and disclosure by the US Government is subject
 to restrictions as set forth in subparagraph (c) of the
 Commercial Computer Software - Restricted Rights clause at FAR
 52.227-19.
  
 Gaussian, Inc.
 Carnegie Office Park, Building 6, Pittsburgh, PA 15106 USA
  
  
 ---------------------------------------------------------------
 Warning -- This program may not be used in any manner that
 competes with the business of Gaussian, Inc. or will provide
 assistance to any competitor of Gaussian, Inc.  The licensee
 of this program is prohibited from giving any competitor of
 Gaussian, Inc. access to this program.  By using this program,
 the user acknowledges that Gaussian, Inc. is engaged in the
 business of creating and licensing software in the field of
 computational chemistry and represents and warrants to the
 licensee that it is not a competitor of Gaussian, Inc. and that
 it will not use this program in any manner prohibited above.
 ---------------------------------------------------------------
  

 Cite this work as:
 Gaussian 03, Revision B.05,
 M. J. Frisch, G. W. Trucks, H. B. Schlegel, G. E. Scuseria, 
 M. A. Robb, J. R. Cheeseman, J. A. Montgomery, Jr., T. Vreven, 
 K. N. Kudin, J. C. Burant, J. M. Millam, S. S. Iyengar, J. Tomasi, 
 V. Barone, B. Mennucci, M. Cossi, G. Scalmani, N. Rega, 
 G. A. Petersson, H. Nakatsuji, M. Hada, M. Ehara, K. Toyota, 
 R. Fukuda, J. Hasegawa, M. Ishida, T. Nakajima, Y. Honda, O. Kitao, 
 H. Nakai, M. Klene, X. Li, J. E. Knox, H. P. Hratchian, J. B. Cross, 
 C. Adamo, J. Jaramillo, R. Gomperts, R. E. Stratmann, O. Yazyev, 
 A. J. Austin, R. Cammi, C. Pomelli, J. W. Ochterski, P. Y. Ayala, 
 K. Morokuma, G. A. Voth, P. Salvador, J. J. Dannenberg, 
 V. G. Zakrzewski, S. Dapprich, A. D. Daniels, M. C. Strain, 
 O. Farkas, D. K. Malick, A. D. Rabuck, K. Raghavachari, 
 J. B. Foresman, J. V. Ortiz, Q. Cui, A. G. Baboul, S. Clifford, 
 J. Cioslowski, B. B. Stefanov, G. Liu, A. Liashenko, P. Piskorz, 
 I. Komaromi, R. L. Martin, D. J. Fox, T. Keith, M. A. Al-Laham, 
 C. Y. Peng, A. Nanayakkara, M. Challacombe, P. M. W. Gill, 
 B. Johnson, W. Chen, M. W. Wong, C. Gonzalez, and J. A. Pople, 
 Gaussian, Inc., Pittsburgh PA, 2003.
 
 **********************************************
 Gaussian 03:  x86-Win32-G03RevB.05  8-Nov-2003
                  16-Oct-2017 
 **********************************************
 %chk=MeCOCH2F.chk
 %mem=6MW
 %nproc=1
 Will use up to    1 processors via shared memory.
 Default route:  MaxDisk=2000MB
 ------------------------------------------------------------
 # mp2/6-311+g(d,p) scrf=(solvent=methanol) geom=connectivity
 ------------------------------------------------------------
 1/38=1,57=2/1;
 2/17=6,18=5,40=1/2;
 3/5=4,6=6,7=111,11=9,16=1,25=1,30=1,70=2201,72=3/1,2,3;
 4//1;
 5/5=2,38=5,53=3/2;
 8/10=2,27=262144000/1;
 9/16=-3,27=262144000/6;
 6/7=2,8=2,9=2,10=2/1;
 99/5=1,9=1/99;
 -------------------
 Title Card Required
 -------------------
 Symbolic Z-matrix:
 Charge =  0 Multiplicity = 1
 C
 H                    1    B1
 H                    1    B2       2    A1
 H                    1    B3       2    A2       3    D1       0
 C                    1    B4       4    A3       3    D2       0
 O                    5    B5       1    A4       4    D3       0
 C                    5    B6       1    A5       6    D4       0
 H                    7    B7       5    A6       1    D5       0
 H                    7    B8       5    A7       1    D6       0
 Cl                   7    B9       5    A8       1    D7       0
       Variables:
  B1                    1.09355                  
  B2                    1.09355                  
  B3                    1.08982                  
  B4                    1.50576                  
  B5                    1.21791                  
  B6                    1.53196                  
  B7                    1.09112                  
  B8                    1.09112                  
  B9                    1.77779                  
  A1                  106.77901                  
  A2                  110.45813                  
  A3                  108.9635                   
  A4                  123.29694                  
  A5                  119.92694                  
  A6                  107.73625                  
  A7                  107.73573                  
  A8                  115.61316                  
  D1                  120.13948                  
  D2                  121.04572                  
  D3                   -0.00717                  
  D4                 -179.98698                  
  D5                 -121.5092                   
  D6                  121.48342                  
  D7                   -0.01219                  
 
                          Input orientation:                          
 ---------------------------------------------------------------------
 Center     Atomic     Atomic              Coordinates (Angstroms)
 Number     Number      Type              X           Y           Z
 ---------------------------------------------------------------------
    1          6             0        0.000000    0.000000    0.000000
    2          1             0        0.000000    0.000000    1.093549
    3          1             0        1.046996    0.000000   -0.315688
    4          1             0       -0.512693   -0.883039   -0.380917
    5          6             0       -0.695979    1.231058   -0.517116
    6          8             0       -1.672994    1.191508   -1.243185
    7          6             0       -0.177853    2.620439   -0.132335
    8          1             0       -0.989216    3.150773    0.368639
    9          1             0        0.067935    3.150482   -1.053849
   10         17             0        1.248945    2.642096    0.927998
 ---------------------------------------------------------------------
                    Distance matrix (angstroms):
                    1          2          3          4          5
     1  C    0.000000
     2  H    1.093549   0.000000
     3  H    1.093553   1.755605   0.000000
     4  H    1.089821   1.793506   1.793500   0.000000
     5  C    1.505755   2.143392   2.143371   2.126394   0.000000
     6  O    2.400856   3.111097   3.110994   2.528547   1.217907
     7  C    2.629800   2.898469   2.898375   3.528211   1.531957
     8  H    3.322923   3.381038   3.813376   4.130442   2.134445
     9  H    3.322762   3.813328   3.380677   4.130285   2.134440
    10  Cl   3.066222   2.927105   2.927151   4.152494   2.803946
                    6          7          8          9         10
     6  O    0.000000
     7  C    2.347611   0.000000
     8  H    2.627594   1.091118   0.000000
     9  H    2.627596   1.091121   1.772298   0.000000
    10  Cl   3.918669   1.777787   2.362414   2.362405   0.000000
 Stoichiometry    C3H5ClO
 Framework group  C1[X(C3H5ClO)]
 Deg. of freedom    24
 Full point group                 C1      NOp   1
 Largest Abelian subgroup         C1      NOp   1
 Largest concise Abelian subgroup C1      NOp   1
                         Standard orientation:                         
 ---------------------------------------------------------------------
 Center     Atomic     Atomic              Coordinates (Angstroms)
 Number     Number      Type              X           Y           Z
 ---------------------------------------------------------------------
    1          6             0       -1.025054    1.393120    0.000024
    2          1             0       -0.487154    1.762011   -0.877718
    3          1             0       -0.487240    1.761865    0.877887
    4          1             0       -2.051202    1.760176    0.000013
    5          6             0       -1.043943   -0.112517   -0.000073
    6          8             0       -2.070222   -0.768299   -0.000022
    7          6             0        0.274054   -0.893398    0.000058
    8          1             0        0.283285   -1.530066   -0.886005
    9          1             0        0.283238   -1.529832    0.886293
   10         17             0        1.752383    0.094059   -0.000021
 ---------------------------------------------------------------------
 Rotational constants (GHZ):      8.4675187      2.3994390      1.9140508
 Standard basis: 6-311+G(d,p) (5D, 7F)
 There are   148 symmetry adapted basis functions of A   symmetry.
 Integral buffers will be    262144 words long.
 Raffenetti 1 integral format.
 Two-electron integral symmetry is turned on.
   148 basis functions,   237 primitive gaussians,   153 cartesian basis functions
    24 alpha electrons       24 beta electrons
       nuclear repulsion energy       212.7236109410 Hartrees.
 NAtoms=   10 NActive=   10 NUniq=   10 SFac= 1.00D+00 NAtFMM=   60 Big=F
 ------------------------------------------------------------------------------
 United Atom Topological Model (UA0  parameters set).
  Nord Group  Hybr  Charge Alpha Radius          Bonded to
    1   CH3   *     0.00   1.00  2.525   C5   [s]
    5   C     *     0.00   1.00  1.925   C1   [s]  O6   [d]  C7   [s]
    6   O     *     0.00   1.00  1.750   C5   [d]
    7   CH2   *     0.00   1.00  2.325   C5   [s] Cl10  [s]
   10  Cl     *     0.00   1.00  1.973   C7   [s]
 ------------------------------------------------------------------------------
 Polarizable Continuum Model (PCM)
 =================================
 Model                : PCM.
 Atomic radii         : UA0 (Simple United Atom Topological Model).
 Polarization charges : Total charges.
 Charge compensation  : None.
 Solution method      : Matrix inversion.
 Cavity               : GePol (RMin=0.200 OFac=0.890).
                        Default sphere list used, NSphG=    5.
                        Tesserae with average area of 0.200 Ang**2.
 Solvent              : Methanol, Eps=  32.630000.
 ------------------------------------------------------------------------------
 One-electron integrals computed using PRISM.
 NBasis=   148 RedAO= T  NBF=   148
 NBsUse=   148 1.00D-06 NBFU=   148
 Harris functional with IExCor=  205 diagonalized for initial guess.
 ExpMin= 4.38D-02 ExpMax= 1.06D+05 ExpMxC= 3.62D+03 IAcc=2 IRadAn=         4 AccDes= 0.00D+00
 HarFok:  IExCor= 205 AccDes= 0.00D+00 IRadAn=         4 IDoV=1
 ScaDFX=  1.000000  1.000000  1.000000  1.000000
 Initial guess orbital symmetries:
       Occupied  (A) (A) (A) (A) (A) (A) (A) (A) (A) (A) (A) (A)
                 (A) (A) (A) (A) (A) (A) (A) (A) (A) (A) (A) (A)
       Virtual   (A) (A) (A) (A) (A) (A) (A) (A) (A) (A) (A) (A)
                 (A) (A) (A) (A) (A) (A) (A) (A) (A) (A) (A) (A)
                 (A) (A) (A) (A) (A) (A) (A) (A) (A) (A) (A) (A)
                 (A) (A) (A) (A) (A) (A) (A) (A) (A) (A) (A) (A)
                 (A) (A) (A) (A) (A) (A) (A) (A) (A) (A) (A) (A)
                 (A) (A) (A) (A) (A) (A) (A) (A) (A) (A) (A) (A)
                 (A) (A) (A) (A) (A) (A) (A) (A) (A) (A) (A) (A)
                 (A) (A) (A) (A) (A) (A) (A) (A) (A) (A) (A) (A)
                 (A) (A) (A) (A) (A) (A) (A) (A) (A) (A) (A) (A)
                 (A) (A) (A) (A) (A) (A) (A) (A) (A) (A) (A) (A)
                 (A) (A) (A) (A)
 The electronic state of the initial guess is 1-A.
 Requested convergence on RMS density matrix=1.00D-08 within 128 cycles.
 Requested convergence on MAX density matrix=1.00D-06.
 Requested convergence on             energy=1.00D-06.
 No special actions if energy rises.
 Error on total polarization charges =  0.01423
 SCF Done:  E(RHF) =  -650.944582300     A.U. after   14 cycles
             Convg  =    0.1301D-08             -V/T =  2.0003
             S**2   =   0.0000
 --------------------------------------------------------------------
 Variational PCM results
 =======================
 <psi(f)|   H    |psi(f)>                     (a.u.) =    -650.933413
 <psi(f)|H+V(f)/2|psi(f)>                     (a.u.) =    -650.944582
 Total free energy in solution:
  with all non electrostatic terms            (a.u.) =    -650.940179
 --------------------------------------------------------------------
 (Polarized solute)-Solvent               (kcal/mol) =      -7.01
 --------------------------------------------------------------------
 Cavitation energy                        (kcal/mol) =      10.89
 Dispersion energy                        (kcal/mol) =      -8.71
 Repulsion energy                         (kcal/mol) =       0.58
 Total non electrostatic                  (kcal/mol) =       2.76
 --------------------------------------------------------------------
 Partition over spheres:
 Sphere  on Atom  Surface  Charge   GEl     GCav    GDR
    1      C1      49.19  -0.126   -0.82    4.22   -2.69
    2      C5       0.14  -0.001    0.00    0.09    0.00
    3      O6      14.80   0.187   -3.41    1.67   -1.22
    4      C7      29.41  -0.168   -1.73    2.66   -2.22
    5     Cl10     23.69   0.079   -0.31    2.26   -2.00
 Added spheres:    15.92   0.015   -0.73    0.00    0.00
 --------------------------------------------------------------------
 After PCM corrections, the SCF energy is  -650.944582300     a.u.
 --------------------------------------------------------------------
 ExpMin= 4.38D-02 ExpMax= 1.06D+05 ExpMxC= 3.62D+03 IAcc=3 IRadAn=         5 AccDes= 0.00D+00
 HarFok:  IExCor= 205 AccDes= 0.00D+00 IRadAn=         5 IDoV=1
 ScaDFX=  1.000000  1.000000  1.000000  1.000000
 Range of M.O.s used for correlation:    10   148
 NBasis=   148 NAE=    24 NBE=    24 NFC=     9 NFV=     0
 NROrb=    139 NOA=    15 NOB=    15 NVA=   124 NVB=   124

 **** Warning!!: The largest alpha MO coefficient is  0.50012915D+02

 Disk-based method using OVN memory for 15 occupieds at a time.
 Estimated scratch disk usage=    60491788 words.
 Actual    scratch disk usage=    59430924 words.
 JobTyp=1 Pass  1:  I=   1 to  15 NPSUse=  1 ParTrn=F ParDer=F DoDerP=F.
 Spin components of T(2) and E(2):
     alpha-alpha T2 =       0.3192480015D-01 E2=     -0.9716645060D-01
     alpha-beta  T2 =       0.1831306146D+00 E2=     -0.5743645623D+00
     beta-beta   T2 =       0.3192480015D-01 E2=     -0.9716645060D-01
 ANorm=    0.1116682683D+01
 E2 =    -0.7686974635D+00 EUMP2 =    -0.65171327976399D+03

 **********************************************************************

            Population analysis using the SCF density.

 **********************************************************************

 Orbital symmetries:
       Occupied  (A) (A) (A) (A) (A) (A) (A) (A) (A) (A) (A) (A)
                 (A) (A) (A) (A) (A) (A) (A) (A) (A) (A) (A) (A)
       Virtual   (A) (A) (A) (A) (A) (A) (A) (A) (A) (A) (A) (A)
                 (A) (A) (A) (A) (A) (A) (A) (A) (A) (A) (A) (A)
                 (A) (A) (A) (A) (A) (A) (A) (A) (A) (A) (A) (A)
                 (A) (A) (A) (A) (A) (A) (A) (A) (A) (A) (A) (A)
                 (A) (A) (A) (A) (A) (A) (A) (A) (A) (A) (A) (A)
                 (A) (A) (A) (A) (A) (A) (A) (A) (A) (A) (A) (A)
                 (A) (A) (A) (A) (A) (A) (A) (A) (A) (A) (A) (A)
                 (A) (A) (A) (A) (A) (A) (A) (A) (A) (A) (A) (A)
                 (A) (A) (A) (A) (A) (A) (A) (A) (A) (A) (A) (A)
                 (A) (A) (A) (A) (A) (A) (A) (A) (A) (A) (A) (A)
                 (A) (A) (A) (A)
 The electronic state is 1-A.
 Alpha  occ. eigenvalues -- -104.84204 -20.57172 -11.36586 -11.31005 -11.24197
 Alpha  occ. eigenvalues --  -10.56885  -8.03713  -8.03431  -8.03422  -1.41477
 Alpha  occ. eigenvalues --   -1.15770  -1.02635  -0.95355  -0.75986  -0.67392
 Alpha  occ. eigenvalues --   -0.65941  -0.64986  -0.58792  -0.56668  -0.55327
 Alpha  occ. eigenvalues --   -0.51844  -0.48081  -0.45020  -0.42652
 Alpha virt. eigenvalues --    0.06981   0.08657   0.08958   0.10463   0.11036
 Alpha virt. eigenvalues --    0.12144   0.13085   0.13179   0.14399   0.14858
 Alpha virt. eigenvalues --    0.16561   0.17084   0.17674   0.18730   0.20419
 Alpha virt. eigenvalues --    0.20892   0.23406   0.26687   0.27205   0.31386
 Alpha virt. eigenvalues --    0.33241   0.33349   0.34154   0.36550   0.36734
 Alpha virt. eigenvalues --    0.37777   0.41115   0.43106   0.47605   0.54334
 Alpha virt. eigenvalues --    0.54985   0.55921   0.56409   0.60537   0.60746
 Alpha virt. eigenvalues --    0.63943   0.66967   0.72013   0.73222   0.76880
 Alpha virt. eigenvalues --    0.79915   0.81565   0.82709   0.84542   0.86287
 Alpha virt. eigenvalues --    0.89766   0.92566   1.02267   1.06289   1.08649
 Alpha virt. eigenvalues --    1.09796   1.15403   1.17110   1.21115   1.23384
 Alpha virt. eigenvalues --    1.26690   1.36204   1.37513   1.41351   1.43106
 Alpha virt. eigenvalues --    1.47080   1.54702   1.63887   1.64071   1.68534
 Alpha virt. eigenvalues --    1.70060   1.77789   1.80546   1.81662   1.82070
 Alpha virt. eigenvalues --    1.83479   1.91224   1.95495   1.98641   2.03835
 Alpha virt. eigenvalues --    2.09559   2.10564   2.16590   2.30929   2.35897
 Alpha virt. eigenvalues --    2.36416   2.43034   2.50960   2.51300   2.65878
 Alpha virt. eigenvalues --    2.67720   2.74860   2.78665   2.79095   2.79409
 Alpha virt. eigenvalues --    2.80647   2.83728   2.85607   2.89479   2.91682
 Alpha virt. eigenvalues --    3.02778   3.12080   3.15382   3.22075   3.26375
 Alpha virt. eigenvalues --    3.27713   3.39572   3.56825   3.64886   3.71144
 Alpha virt. eigenvalues --    3.88096   4.05722   4.14182   4.16565   4.27246
 Alpha virt. eigenvalues --    4.49692   4.56547   5.59273   5.73748   6.24169
 Alpha virt. eigenvalues --   10.46402  24.91484  24.93009  25.10413  26.72274
 Alpha virt. eigenvalues --   26.80844  27.28111  51.65333 219.32338
          Condensed to atoms (all electrons):
              1          2          3          4          5          6
     1  C    6.116157   0.405319   0.405288   0.405217  -0.564100  -0.041632
     2  H    0.405319   0.490470  -0.027244  -0.016945  -0.018743   0.001573
     3  H    0.405288  -0.027244   0.490496  -0.016945  -0.018733   0.001563
     4  H    0.405217  -0.016945  -0.016945   0.484001  -0.021235  -0.002295
     5  C   -0.564100  -0.018743  -0.018733  -0.021235   5.984522   0.381690
     6  O   -0.041632   0.001573   0.001563  -0.002295   0.381690   8.220222
     7  C    0.204976  -0.011836  -0.011813  -0.006060  -0.686625  -0.088749
     8  H   -0.026272  -0.000574   0.000210  -0.000001  -0.017815  -0.004405
     9  H   -0.026288   0.000210  -0.000574  -0.000001  -0.017810  -0.004410
    10  Cl  -0.110528  -0.010851  -0.010854   0.004315   0.178032  -0.007922
              7          8          9         10
     1  C    0.204976  -0.026272  -0.026288  -0.110528
     2  H   -0.011836  -0.000574   0.000210  -0.010851
     3  H   -0.011813   0.000210  -0.000574  -0.010854
     4  H   -0.006060  -0.000001  -0.000001   0.004315
     5  C   -0.686625  -0.017815  -0.017810   0.178032
     6  O   -0.088749  -0.004405  -0.004410  -0.007922
     7  C    6.852764   0.396160   0.396187  -0.263154
     8  H    0.396160   0.447594  -0.018042  -0.026656
     9  H    0.396187  -0.018042   0.447561  -0.026664
    10  Cl  -0.263154  -0.026656  -0.026664  17.116292
 Mulliken atomic charges:
              1
     1  C   -0.768137
     2  H    0.188620
     3  H    0.188607
     4  H    0.169950
     5  C    0.800818
     6  O   -0.455633
     7  C   -0.781848
     8  H    0.249801
     9  H    0.249831
    10  Cl   0.157992
 Sum of Mulliken charges=   0.00000
 Atomic charges with hydrogens summed into heavy atoms:
              1
     1  C   -0.220960
     2  H    0.000000
     3  H    0.000000
     4  H    0.000000
     5  C    0.800818
     6  O   -0.455633
     7  C   -0.282217
     8  H    0.000000
     9  H    0.000000
    10  Cl   0.157992
 Sum of Mulliken charges=   0.00000
 Electronic spatial extent (au):  <R**2>=   600.3680
 Charge=     0.0000 electrons
 Dipole moment (field-independent basis, Debye):
    X=     1.5430    Y=     1.1321    Z=     0.0000  Tot=     1.9138
 Quadrupole moment (field-independent basis, Debye-Ang):
   XX=   -49.5411   YY=   -34.8679   ZZ=   -35.7201
   XY=    -5.4954   XZ=     0.0001   YZ=    -0.0002
 Traceless Quadrupole moment (field-independent basis, Debye-Ang):
   XX=    -9.4980   YY=     5.1751   ZZ=     4.3229
   XY=    -5.4954   XZ=     0.0001   YZ=    -0.0002
 Octapole moment (field-independent basis, Debye-Ang**2):
  XXX=    18.6024  YYY=    -0.7890  ZZZ=     0.0007  XYY=     3.4859
  XXY=    12.8514  XXZ=    -0.0008  XZZ=    -0.7548  YZZ=    -1.8392
  YYZ=    -0.0002  XYZ=    -0.0001
 Hexadecapole moment (field-independent basis, Debye-Ang**3):
 XXXX=  -566.5065 YYYY=  -198.0674 ZZZZ=   -49.2169 XXXY=   -14.6961
 XXXZ=    -0.0003 YYYX=    -4.5598 YYYZ=     0.0001 ZZZX=     0.0002
 ZZZY=    -0.0008 XXYY=  -123.7358 XXZZ=   -97.4186 YYZZ=   -37.0408
 XXYZ=     0.0001 YYXZ=    -0.0004 ZZXY=     0.6253
 N-N= 2.127236109410D+02 E-N=-1.968227112476D+03  KE= 6.507183926096D+02
 1|1|UNPC-UNK|SP|RMP2-FC|6-311+G(d,p)|C3H5Cl1O1|PCUSER|16-Oct-2017|0||#
  MP2/6-311+G(D,P) SCRF=(SOLVENT=METHANOL) GEOM=CONNECTIVITY||Title Car
 d Required||0,1|C|H,1,1.09354895|H,1,1.09355335,2,106.779006|H,1,1.089
 82101,2,110.45813326,3,120.13948035,0|C,1,1.50575549,4,108.96350358,3,
 121.04572158,0|O,5,1.21790747,1,123.29693776,4,-0.00717427,0|C,5,1.531
 95668,1,119.92693612,6,-179.98697604,0|H,7,1.09111839,5,107.73624975,1
 ,-121.50919697,0|H,7,1.09112087,5,107.73573285,1,121.48341512,0|Cl,7,1
 .77778738,5,115.61316056,1,-0.01219335,0||Version=x86-Win32-G03RevB.05
 |State=1-A|HF=-650.9445823|MP2=-651.7132798|RMSD=1.301e-009|PG=C01 [X(
 C3H5Cl1O1)]||@


 IF YOU GIVE EVERYONE A PIECE OF YOUR MIND,
 PRETTY SOON IT WILL BE ALL GONE.
 Job cpu time:  0 days  0 hours  0 minutes 55.0 seconds.
 File lengths (MBytes):  RWF=    496 Int=      0 D2E=      0 Chk=      9 Scr=      1
 Normal termination of Gaussian 03 at Mon Oct 16 09:49:52 2017.
