# Supplementary material for: Conformational preferences of α-fluoroketones may influence their reactivity
Source: Beilstein J Org Chem. 2017 Dec 29;13:2915–21. doi: 10.3762/bjoc.13.284 (PMC5753061; doi:10.3762/bjoc.13.284)
Supplement: File 2 — Details of computational conformational analysis. [file Beilstein_J_Org_Chem-13-2915-s002.zip › Computation/MECOCH2CL20.out]

 Entering Link 1 = C:\G03W\l1.exe PID=      7988.
  
 Copyright (c) 1988,1990,1992,1993,1995,1998,2003, Gaussian, Inc.
                  All Rights Reserved.
  
 This is the Gaussian(R) 03 program.  It is based on the
 the Gaussian(R) 98 system (copyright 1998, Gaussian, Inc.),
 the Gaussian(R) 94 system (copyright 1995, Gaussian, Inc.),
 the Gaussian 92(TM) system (copyright 1992, Gaussian, Inc.),
 the Gaussian 90(TM) system (copyright 1990, Gaussian, Inc.),
 the Gaussian 88(TM) system (copyright 1988, Gaussian, Inc.),
 the Gaussian 86(TM) system (copyright 1986, Carnegie Mellon
 University), and the Gaussian 82(TM) system (copyright 1983,
 Carnegie Mellon University). Gaussian is a federally registered
 trademark of Gaussian, Inc.
  
 This software contains proprietary and confidential information,
 including trade secrets, belonging to Gaussian, Inc.
  
 This software is provided under written license and may be
 used, copied, transmitted, or stored only in accord with that
 written license.
  
 The following legend is applicable only to US Government
 contracts under DFARS:
  
                    RESTRICTED RIGHTS LEGEND
  
 Use, duplication or disclosure by the US Government is subject
 to restrictions as set forth in subparagraph (c)(1)(ii) of the
 Rights in Technical Data and Computer Software clause at DFARS
 252.227-7013.
  
 Gaussian, Inc.
 Carnegie Office Park, Building 6, Pittsburgh, PA 15106 USA
  
 The following legend is applicable only to US Government
 contracts under FAR:
  
                    RESTRICTED RIGHTS LEGEND
  
 Use, reproduction and disclosure by the US Government is subject
 to restrictions as set forth in subparagraph (c) of the
 Commercial Computer Software - Restricted Rights clause at FAR
 52.227-19.
  
 Gaussian, Inc.
 Carnegie Office Park, Building 6, Pittsburgh, PA 15106 USA
  
  
 ---------------------------------------------------------------
 Warning -- This program may not be used in any manner that
 competes with the business of Gaussian, Inc. or will provide
 assistance to any competitor of Gaussian, Inc.  The licensee
 of this program is prohibited from giving any competitor of
 Gaussian, Inc. access to this program.  By using this program,
 the user acknowledges that Gaussian, Inc. is engaged in the
 business of creating and licensing software in the field of
 computational chemistry and represents and warrants to the
 licensee that it is not a competitor of Gaussian, Inc. and that
 it will not use this program in any manner prohibited above.
 ---------------------------------------------------------------
  

 Cite this work as:
 Gaussian 03, Revision B.05,
 M. J. Frisch, G. W. Trucks, H. B. Schlegel, G. E. Scuseria, 
 M. A. Robb, J. R. Cheeseman, J. A. Montgomery, Jr., T. Vreven, 
 K. N. Kudin, J. C. Burant, J. M. Millam, S. S. Iyengar, J. Tomasi, 
 V. Barone, B. Mennucci, M. Cossi, G. Scalmani, N. Rega, 
 G. A. Petersson, H. Nakatsuji, M. Hada, M. Ehara, K. Toyota, 
 R. Fukuda, J. Hasegawa, M. Ishida, T. Nakajima, Y. Honda, O. Kitao, 
 H. Nakai, M. Klene, X. Li, J. E. Knox, H. P. Hratchian, J. B. Cross, 
 C. Adamo, J. Jaramillo, R. Gomperts, R. E. Stratmann, O. Yazyev, 
 A. J. Austin, R. Cammi, C. Pomelli, J. W. Ochterski, P. Y. Ayala, 
 K. Morokuma, G. A. Voth, P. Salvador, J. J. Dannenberg, 
 V. G. Zakrzewski, S. Dapprich, A. D. Daniels, M. C. Strain, 
 O. Farkas, D. K. Malick, A. D. Rabuck, K. Raghavachari, 
 J. B. Foresman, J. V. Ortiz, Q. Cui, A. G. Baboul, S. Clifford, 
 J. Cioslowski, B. B. Stefanov, G. Liu, A. Liashenko, P. Piskorz, 
 I. Komaromi, R. L. Martin, D. J. Fox, T. Keith, M. A. Al-Laham, 
 C. Y. Peng, A. Nanayakkara, M. Challacombe, P. M. W. Gill, 
 B. Johnson, W. Chen, M. W. Wong, C. Gonzalez, and J. A. Pople, 
 Gaussian, Inc., Pittsburgh PA, 2003.
 
 **********************************************
 Gaussian 03:  x86-Win32-G03RevB.05  8-Nov-2003
                  14-Aug-2017 
 **********************************************
 %chk=MeCOCH2F.chk
 %mem=6MW
 %nproc=1
 Will use up to    1 processors via shared memory.
 Default route:  MaxDisk=2000MB
 ------------------------------------
 # mp2/6-311+g(d,p) geom=connectivity
 ------------------------------------
 1/38=1,57=2/1;
 2/17=6,18=5,40=1/2;
 3/5=4,6=6,7=111,11=9,16=1,25=1,30=1/1,2,3;
 4//1;
 5/5=2,38=5/2;
 8/10=2,27=262144000/1;
 9/16=-3,27=262144000/6;
 6/7=2,8=2,9=2,10=2/1;
 99/5=1,9=1/99;
 -------------------
 Title Card Required
 -------------------
 Symbolic Z-matrix:
 Charge =  0 Multiplicity = 1
 C
 H                    1    B1
 H                    1    B2       2    A1
 H                    1    B3       2    A2       3    D1       0
 C                    1    B4       4    A3       3    D2       0
 O                    5    B5       1    A4       4    D3       0
 C                    5    B6       1    A5       6    D4       0
 H                    7    B7       5    A6       1    D5       0
 H                    7    B8       5    A7       1    D6       0
 Cl                   7    B9       5    A8       1    D7       0
       Variables:
  B1                    1.09355                  
  B2                    1.09355                  
  B3                    1.08982                  
  B4                    1.50576                  
  B5                    1.21791                  
  B6                    1.53196                  
  B7                    1.09112                  
  B8                    1.09112                  
  B9                    1.77779                  
  A1                  106.77901                  
  A2                  110.45813                  
  A3                  108.9635                   
  A4                  123.29694                  
  A5                  119.92694                  
  A6                  107.73625                  
  A7                  107.73573                  
  A8                  115.61316                  
  D1                  120.13948                  
  D2                  121.04572                  
  D3                   -0.00717                  
  D4                 -179.98698                  
  D5                   38.4908                   
  D6                  -78.51658                  
  D7                  159.98781                  
 
                          Input orientation:                          
 ---------------------------------------------------------------------
 Center     Atomic     Atomic              Coordinates (Angstroms)
 Number     Number      Type              X           Y           Z
 ---------------------------------------------------------------------
    1          6             0        0.000000    0.000000    0.000000
    2          1             0        0.000000    0.000000    1.093549
    3          1             0        1.046996    0.000000   -0.315688
    4          1             0       -0.512693   -0.883039   -0.380917
    5          6             0       -0.695979    1.231058   -0.517116
    6          8             0       -1.672994    1.191508   -1.243185
    7          6             0       -0.177853    2.620439   -0.132335
    8          1             0        0.912477    2.579175   -0.128134
    9          1             0       -0.522141    2.834795    0.880612
   10         17             0       -0.687388    3.951969   -1.194375
 ---------------------------------------------------------------------
                    Distance matrix (angstroms):
                    1          2          3          4          5
     1  C    0.000000
     2  H    1.093549   0.000000
     3  H    1.093553   1.755605   0.000000
     4  H    1.089821   1.793506   1.793500   0.000000
     5  C    1.505755   2.143392   2.143371   2.126394   0.000000
     6  O    2.400856   3.111097   3.110994   2.528547   1.217907
     7  C    2.629800   2.898469   2.898375   3.528211   1.531957
     8  H    2.738827   2.996209   2.589482   3.752590   2.134445
     9  H    3.013996   2.890335   3.453895   3.926046   2.134440
    10  Cl   4.185343   4.617917   4.404343   4.906071   2.803946
                    6          7          8          9         10
     6  O    0.000000
     7  C    2.347611   0.000000
     8  H    3.139047   1.091118   0.000000
     9  H    2.921535   1.091121   1.772298   0.000000
    10  Cl   2.931544   1.777787   2.362414   2.362405   0.000000
 Stoichiometry    C3H5ClO
 Framework group  C1[X(C3H5ClO)]
 Deg. of freedom    24
 Full point group                 C1      NOp   1
 Largest Abelian subgroup         C1      NOp   1
 Largest concise Abelian subgroup C1      NOp   1
                         Standard orientation:                         
 ---------------------------------------------------------------------
 Center     Atomic     Atomic              Coordinates (Angstroms)
 Number     Number      Type              X           Y           Z
 ---------------------------------------------------------------------
    1          6             0       -2.312189   -0.454395   -0.146008
    2          1             0       -2.563946   -1.099644    0.700232
    3          1             0       -2.314825   -1.087621   -1.037566
    4          1             0       -3.044583    0.346489   -0.245467
    5          6             0       -0.948362    0.151745    0.053667
    6          8             0       -0.749309    1.352715    0.090353
    7          6             0        0.274145   -0.755923    0.222507
    8          1             0        0.154701   -1.603648   -0.453980
    9          1             0        0.273737   -1.126574    1.248744
   10         17             0        1.847519    0.005925   -0.100929
 ---------------------------------------------------------------------
 Rotational constants (GHZ):     10.1604773      2.2010119      1.8731021
 Standard basis: 6-311+G(d,p) (5D, 7F)
 There are   148 symmetry adapted basis functions of A   symmetry.
 Integral buffers will be    262144 words long.
 Raffenetti 1 integral format.
 Two-electron integral symmetry is turned on.
   148 basis functions,   237 primitive gaussians,   153 cartesian basis functions
    24 alpha electrons       24 beta electrons
       nuclear repulsion energy       211.7352261220 Hartrees.
 NAtoms=   10 NActive=   10 NUniq=   10 SFac= 1.00D+00 NAtFMM=   60 Big=F
 One-electron integrals computed using PRISM.
 NBasis=   148 RedAO= T  NBF=   148
 NBsUse=   148 1.00D-06 NBFU=   148
 Harris functional with IExCor=  205 diagonalized for initial guess.
 ExpMin= 4.38D-02 ExpMax= 1.06D+05 ExpMxC= 3.62D+03 IAcc=2 IRadAn=         4 AccDes= 0.00D+00
 HarFok:  IExCor= 205 AccDes= 0.00D+00 IRadAn=         4 IDoV=1
 ScaDFX=  1.000000  1.000000  1.000000  1.000000
 Initial guess orbital symmetries:
       Occupied  (A) (A) (A) (A) (A) (A) (A) (A) (A) (A) (A) (A)
                 (A) (A) (A) (A) (A) (A) (A) (A) (A) (A) (A) (A)
       Virtual   (A) (A) (A) (A) (A) (A) (A) (A) (A) (A) (A) (A)
                 (A) (A) (A) (A) (A) (A) (A) (A) (A) (A) (A) (A)
                 (A) (A) (A) (A) (A) (A) (A) (A) (A) (A) (A) (A)
                 (A) (A) (A) (A) (A) (A) (A) (A) (A) (A) (A) (A)
                 (A) (A) (A) (A) (A) (A) (A) (A) (A) (A) (A) (A)
                 (A) (A) (A) (A) (A) (A) (A) (A) (A) (A) (A) (A)
                 (A) (A) (A) (A) (A) (A) (A) (A) (A) (A) (A) (A)
                 (A) (A) (A) (A) (A) (A) (A) (A) (A) (A) (A) (A)
                 (A) (A) (A) (A) (A) (A) (A) (A) (A) (A) (A) (A)
                 (A) (A) (A) (A) (A) (A) (A) (A) (A) (A) (A) (A)
                 (A) (A) (A) (A)
 The electronic state of the initial guess is 1-A.
 Requested convergence on RMS density matrix=1.00D-08 within 128 cycles.
 Requested convergence on MAX density matrix=1.00D-06.
 Requested convergence on             energy=1.00D-06.
 No special actions if energy rises.
 SCF Done:  E(RHF) =  -650.929636480     A.U. after   15 cycles
             Convg  =    0.3683D-08             -V/T =  2.0004
             S**2   =   0.0000
 ExpMin= 4.38D-02 ExpMax= 1.06D+05 ExpMxC= 3.62D+03 IAcc=3 IRadAn=         5 AccDes= 0.00D+00
 HarFok:  IExCor= 205 AccDes= 0.00D+00 IRadAn=         5 IDoV=1
 ScaDFX=  1.000000  1.000000  1.000000  1.000000
 Range of M.O.s used for correlation:    10   148
 NBasis=   148 NAE=    24 NBE=    24 NFC=     9 NFV=     0
 NROrb=    139 NOA=    15 NOB=    15 NVA=   124 NVB=   124

 **** Warning!!: The largest alpha MO coefficient is  0.42725212D+02

 Disk-based method using OVN memory for 15 occupieds at a time.
 Estimated scratch disk usage=    59879760 words.
 Actual    scratch disk usage=    58844496 words.
 JobTyp=1 Pass  1:  I=   1 to  15 NPSUse=  1 ParTrn=F ParDer=F DoDerP=F.
 Spin components of T(2) and E(2):
     alpha-alpha T2 =       0.3219276946D-01 E2=     -0.9746868065D-01
     alpha-beta  T2 =       0.1855304963D+00 E2=     -0.5774082433D+00
     beta-beta   T2 =       0.3219276946D-01 E2=     -0.9746868065D-01
 ANorm=    0.1117996438D+01
 E2 =    -0.7723456046D+00 EUMP2 =    -0.65170198208451D+03

 **********************************************************************

            Population analysis using the SCF density.

 **********************************************************************

 Orbital symmetries:
       Occupied  (A) (A) (A) (A) (A) (A) (A) (A) (A) (A) (A) (A)
                 (A) (A) (A) (A) (A) (A) (A) (A) (A) (A) (A) (A)
       Virtual   (A) (A) (A) (A) (A) (A) (A) (A) (A) (A) (A) (A)
                 (A) (A) (A) (A) (A) (A) (A) (A) (A) (A) (A) (A)
                 (A) (A) (A) (A) (A) (A) (A) (A) (A) (A) (A) (A)
                 (A) (A) (A) (A) (A) (A) (A) (A) (A) (A) (A) (A)
                 (A) (A) (A) (A) (A) (A) (A) (A) (A) (A) (A) (A)
                 (A) (A) (A) (A) (A) (A) (A) (A) (A) (A) (A) (A)
                 (A) (A) (A) (A) (A) (A) (A) (A) (A) (A) (A) (A)
                 (A) (A) (A) (A) (A) (A) (A) (A) (A) (A) (A) (A)
                 (A) (A) (A) (A) (A) (A) (A) (A) (A) (A) (A) (A)
                 (A) (A) (A) (A) (A) (A) (A) (A) (A) (A) (A) (A)
                 (A) (A) (A) (A)
 The electronic state is 1-A.
 Alpha  occ. eigenvalues -- -104.83241 -20.56170 -11.35555 -11.31408 -11.25902
 Alpha  occ. eigenvalues --  -10.55851  -8.02686  -8.02378  -8.02372  -1.40270
 Alpha  occ. eigenvalues --   -1.14417  -1.04457  -0.94779  -0.75690  -0.67581
 Alpha  occ. eigenvalues --   -0.66501  -0.63946  -0.59964  -0.58023  -0.55144
 Alpha  occ. eigenvalues --   -0.50347  -0.45380  -0.44236  -0.42732
 Alpha virt. eigenvalues --    0.05638   0.07917   0.08690   0.09062   0.10746
 Alpha virt. eigenvalues --    0.11736   0.12428   0.12671   0.13986   0.14742
 Alpha virt. eigenvalues --    0.15727   0.17076   0.17332   0.18752   0.20005
 Alpha virt. eigenvalues --    0.21981   0.23240   0.26952   0.28443   0.29349
 Alpha virt. eigenvalues --    0.30199   0.31412   0.34712   0.36056   0.37074
 Alpha virt. eigenvalues --    0.38383   0.42920   0.44049   0.47901   0.50856
 Alpha virt. eigenvalues --    0.53252   0.56914   0.58913   0.60499   0.61536
 Alpha virt. eigenvalues --    0.63566   0.67811   0.71080   0.73024   0.74137
 Alpha virt. eigenvalues --    0.79020   0.81553   0.82879   0.85031   0.86248
 Alpha virt. eigenvalues --    0.88493   0.90272   1.02125   1.05693   1.10502
 Alpha virt. eigenvalues --    1.13103   1.16382   1.17875   1.18950   1.27143
 Alpha virt. eigenvalues --    1.28283   1.36975   1.38472   1.41333   1.41975
 Alpha virt. eigenvalues --    1.49181   1.53911   1.58615   1.66050   1.68471
 Alpha virt. eigenvalues --    1.71916   1.75910   1.78206   1.79424   1.80032
 Alpha virt. eigenvalues --    1.84497   1.91171   1.92888   1.96193   2.02514
 Alpha virt. eigenvalues --    2.10195   2.12299   2.20662   2.24127   2.32787
 Alpha virt. eigenvalues --    2.35919   2.41886   2.47273   2.52281   2.66257
 Alpha virt. eigenvalues --    2.68822   2.75960   2.77156   2.77486   2.79317
 Alpha virt. eigenvalues --    2.80866   2.83163   2.84629   2.86876   2.90774
 Alpha virt. eigenvalues --    3.00973   3.08875   3.14485   3.20080   3.28370
 Alpha virt. eigenvalues --    3.28771   3.38062   3.53237   3.66107   3.74395
 Alpha virt. eigenvalues --    3.88439   4.04677   4.10072   4.18505   4.25720
 Alpha virt. eigenvalues --    4.48728   4.56445   5.60749   5.75064   6.26212
 Alpha virt. eigenvalues --   10.44811  24.91735  24.93379  25.08612  26.72515
 Alpha virt. eigenvalues --   26.77747  27.26116  51.66160 219.30335
          Condensed to atoms (all electrons):
              1          2          3          4          5          6
     1  C    6.272127   0.366706   0.403018   0.414696  -0.372881  -0.115901
     2  H    0.366706   0.532444  -0.033256  -0.016869   0.004674   0.000807
     3  H    0.403018  -0.033256   0.521106  -0.016137  -0.024240   0.003358
     4  H    0.414696  -0.016869  -0.016137   0.471151  -0.039314  -0.000181
     5  C   -0.372881   0.004674  -0.024240  -0.039314   5.638617   0.509854
     6  O   -0.115901   0.000807   0.003358  -0.000181   0.509854   8.083469
     7  C   -0.350683  -0.006234  -0.009515   0.007864  -0.090731  -0.172714
     8  H    0.059771  -0.001704   0.001972  -0.000029  -0.117852   0.006280
     9  H   -0.051948   0.001287   0.000356  -0.000195   0.026354  -0.007961
    10  Cl  -0.025971   0.002535  -0.001676   0.000419   0.091256  -0.027072
              7          8          9         10
     1  C   -0.350683   0.059771  -0.051948  -0.025971
     2  H   -0.006234  -0.001704   0.001287   0.002535
     3  H   -0.009515   0.001972   0.000356  -0.001676
     4  H    0.007864  -0.000029  -0.000195   0.000419
     5  C   -0.090731  -0.117852   0.026354   0.091256
     6  O   -0.172714   0.006280  -0.007961  -0.027072
     7  C    6.352657   0.414806   0.363620  -0.006642
     8  H    0.414806   0.547760  -0.031234  -0.059778
     9  H    0.363620  -0.031234   0.506971  -0.013202
    10  Cl  -0.006642  -0.059778  -0.013202  16.902276
 Mulliken atomic charges:
              1
     1  C   -0.598933
     2  H    0.149610
     3  H    0.155013
     4  H    0.178595
     5  C    0.374263
     6  O   -0.279937
     7  C   -0.502427
     8  H    0.180008
     9  H    0.205952
    10  Cl   0.137855
 Sum of Mulliken charges=   0.00000
 Atomic charges with hydrogens summed into heavy atoms:
              1
     1  C   -0.115715
     2  H    0.000000
     3  H    0.000000
     4  H    0.000000
     5  C    0.374263
     6  O   -0.279937
     7  C   -0.116466
     8  H    0.000000
     9  H    0.000000
    10  Cl   0.137855
 Sum of Mulliken charges=   0.00000
 Electronic spatial extent (au):  <R**2>=   625.0717
 Charge=     0.0000 electrons
 Dipole moment (field-independent basis, Debye):
    X=    -2.5826    Y=    -3.9194    Z=     0.2284  Tot=     4.6993
 Quadrupole moment (field-independent basis, Debye-Ang):
   XX=   -36.0909   YY=   -40.4077   ZZ=   -36.0083
   XY=     2.8520   XZ=     0.4026   YZ=    -0.6098
 Traceless Quadrupole moment (field-independent basis, Debye-Ang):
   XX=     1.4114   YY=    -2.9054   ZZ=     1.4940
   XY=     2.8520   XZ=     0.4026   YZ=    -0.6098
 Octapole moment (field-independent basis, Debye-Ang**2):
  XXX=    -8.6284  YYY=    -5.0865  ZZZ=     1.4413  XYY=     3.3763
  XXY=     1.8152  XXZ=    -1.1648  XZZ=    -0.7238  YZZ=    -1.0627
  YYZ=    -0.6669  XYZ=    -0.2065
 Hexadecapole moment (field-independent basis, Debye-Ang**3):
 XXXX=  -576.7484 YYYY=  -161.4204 ZZZZ=   -53.9763 XXXY=     5.0833
 XXXZ=    -2.5743 YYYX=     3.7932 YYYZ=     0.5839 ZZZX=     0.4198
 ZZZY=    -0.9208 XXYY=  -128.1044 XXZZ=  -110.6782 YYZZ=   -32.3676
 XXYZ=    -2.1889 YYXZ=     0.1642 ZZXY=     1.0231
 N-N= 2.117352261220D+02 E-N=-1.966440335722D+03  KE= 6.506911658790D+02
 1|1|UNPC-UNK|SP|RMP2-FC|6-311+G(d,p)|C3H5Cl1O1|PCUSER|14-Aug-2017|0||#
  MP2/6-311+G(D,P) GEOM=CONNECTIVITY||Title Card Required||0,1|C|H,1,1.
 09354895|H,1,1.09355335,2,106.779006|H,1,1.08982101,2,110.45813326,3,1
 20.13948035,0|C,1,1.50575549,4,108.96350358,3,121.04572158,0|O,5,1.217
 90747,1,123.29693776,4,-0.00717427,0|C,5,1.53195668,1,119.92693612,6,-
 179.98697604,0|H,7,1.09111839,5,107.73624975,1,38.49080303,0|H,7,1.091
 12087,5,107.73573285,1,-78.51658488,0|Cl,7,1.77778738,5,115.61316056,1
 ,159.98780665,0||Version=x86-Win32-G03RevB.05|State=1-A|HF=-650.929636
 5|MP2=-651.7019821|RMSD=3.683e-009|PG=C01 [X(C3H5Cl1O1)]||@


            THE IRISH PIG
 'TWAS AN EVENING IN NOVEMBER,
 AS I VERY WELL REMEMBER
 I WAS STROLLING DOWN THE STREET IN DRUNKEN PRIDE,
 BUT MY KNEES WERE ALL A'FLUTTER
 SO I LANDED IN THE GUTTER,
 AND A PIG CAME UP AND LAY DOWN BY MY SIDE.

 YES, I LAY THERE IN THE GUTTER
 THINKING THOUGHTS I COULD NOT UTTER
 WHEN A COLLEEN PASSING BY DID SOFTLY SAY,
 'YE CAN TELL A MAN THAT BOOZES
 BY THE COMPANY THAT HE CHOOSES.' -
 AT THAT, THE PIG GOT UP AND WALKED AWAY!
     -- THE ECONOMIST, AUGUST 23, 1986
 Job cpu time:  0 days  0 hours  0 minutes 48.0 seconds.
 File lengths (MBytes):  RWF=    472 Int=      0 D2E=      0 Chk=      9 Scr=      1
 Normal termination of Gaussian 03 at Mon Aug 14 13:35:08 2017.
