# Supplementary material for: Conformational preferences of α-fluoroketones may influence their reactivity
Source: Beilstein J Org Chem. 2017 Dec 29;13:2915–21. doi: 10.3762/bjoc.13.284 (PMC5753061; doi:10.3762/bjoc.13.284)
Supplement: File 2 — Details of computational conformational analysis. [file Beilstein_J_Org_Chem-13-2915-s002.zip › Computation/MECOCH2CL20_MeOH.out]

 Entering Link 1 = C:\G03W\l1.exe PID=      2816.
  
 Copyright (c) 1988,1990,1992,1993,1995,1998,2003, Gaussian, Inc.
                  All Rights Reserved.
  
 This is the Gaussian(R) 03 program.  It is based on the
 the Gaussian(R) 98 system (copyright 1998, Gaussian, Inc.),
 the Gaussian(R) 94 system (copyright 1995, Gaussian, Inc.),
 the Gaussian 92(TM) system (copyright 1992, Gaussian, Inc.),
 the Gaussian 90(TM) system (copyright 1990, Gaussian, Inc.),
 the Gaussian 88(TM) system (copyright 1988, Gaussian, Inc.),
 the Gaussian 86(TM) system (copyright 1986, Carnegie Mellon
 University), and the Gaussian 82(TM) system (copyright 1983,
 Carnegie Mellon University). Gaussian is a federally registered
 trademark of Gaussian, Inc.
  
 This software contains proprietary and confidential information,
 including trade secrets, belonging to Gaussian, Inc.
  
 This software is provided under written license and may be
 used, copied, transmitted, or stored only in accord with that
 written license.
  
 The following legend is applicable only to US Government
 contracts under DFARS:
  
                    RESTRICTED RIGHTS LEGEND
  
 Use, duplication or disclosure by the US Government is subject
 to restrictions as set forth in subparagraph (c)(1)(ii) of the
 Rights in Technical Data and Computer Software clause at DFARS
 252.227-7013.
  
 Gaussian, Inc.
 Carnegie Office Park, Building 6, Pittsburgh, PA 15106 USA
  
 The following legend is applicable only to US Government
 contracts under FAR:
  
                    RESTRICTED RIGHTS LEGEND
  
 Use, reproduction and disclosure by the US Government is subject
 to restrictions as set forth in subparagraph (c) of the
 Commercial Computer Software - Restricted Rights clause at FAR
 52.227-19.
  
 Gaussian, Inc.
 Carnegie Office Park, Building 6, Pittsburgh, PA 15106 USA
  
  
 ---------------------------------------------------------------
 Warning -- This program may not be used in any manner that
 competes with the business of Gaussian, Inc. or will provide
 assistance to any competitor of Gaussian, Inc.  The licensee
 of this program is prohibited from giving any competitor of
 Gaussian, Inc. access to this program.  By using this program,
 the user acknowledges that Gaussian, Inc. is engaged in the
 business of creating and licensing software in the field of
 computational chemistry and represents and warrants to the
 licensee that it is not a competitor of Gaussian, Inc. and that
 it will not use this program in any manner prohibited above.
 ---------------------------------------------------------------
  

 Cite this work as:
 Gaussian 03, Revision B.05,
 M. J. Frisch, G. W. Trucks, H. B. Schlegel, G. E. Scuseria, 
 M. A. Robb, J. R. Cheeseman, J. A. Montgomery, Jr., T. Vreven, 
 K. N. Kudin, J. C. Burant, J. M. Millam, S. S. Iyengar, J. Tomasi, 
 V. Barone, B. Mennucci, M. Cossi, G. Scalmani, N. Rega, 
 G. A. Petersson, H. Nakatsuji, M. Hada, M. Ehara, K. Toyota, 
 R. Fukuda, J. Hasegawa, M. Ishida, T. Nakajima, Y. Honda, O. Kitao, 
 H. Nakai, M. Klene, X. Li, J. E. Knox, H. P. Hratchian, J. B. Cross, 
 C. Adamo, J. Jaramillo, R. Gomperts, R. E. Stratmann, O. Yazyev, 
 A. J. Austin, R. Cammi, C. Pomelli, J. W. Ochterski, P. Y. Ayala, 
 K. Morokuma, G. A. Voth, P. Salvador, J. J. Dannenberg, 
 V. G. Zakrzewski, S. Dapprich, A. D. Daniels, M. C. Strain, 
 O. Farkas, D. K. Malick, A. D. Rabuck, K. Raghavachari, 
 J. B. Foresman, J. V. Ortiz, Q. Cui, A. G. Baboul, S. Clifford, 
 J. Cioslowski, B. B. Stefanov, G. Liu, A. Liashenko, P. Piskorz, 
 I. Komaromi, R. L. Martin, D. J. Fox, T. Keith, M. A. Al-Laham, 
 C. Y. Peng, A. Nanayakkara, M. Challacombe, P. M. W. Gill, 
 B. Johnson, W. Chen, M. W. Wong, C. Gonzalez, and J. A. Pople, 
 Gaussian, Inc., Pittsburgh PA, 2003.
 
 **********************************************
 Gaussian 03:  x86-Win32-G03RevB.05  8-Nov-2003
                  16-Oct-2017 
 **********************************************
 %chk=MeCOCH2F.chk
 %mem=6MW
 %nproc=1
 Will use up to    1 processors via shared memory.
 Default route:  MaxDisk=2000MB
 ------------------------------------------------------------
 # mp2/6-311+g(d,p) scrf=(solvent=methanol) geom=connectivity
 ------------------------------------------------------------
 1/38=1,57=2/1;
 2/17=6,18=5,40=1/2;
 3/5=4,6=6,7=111,11=9,16=1,25=1,30=1,70=2201,72=3/1,2,3;
 4//1;
 5/5=2,38=5,53=3/2;
 8/10=2,27=262144000/1;
 9/16=-3,27=262144000/6;
 6/7=2,8=2,9=2,10=2/1;
 99/5=1,9=1/99;
 -------------------
 Title Card Required
 -------------------
 Symbolic Z-matrix:
 Charge =  0 Multiplicity = 1
 C
 H                    1    B1
 H                    1    B2       2    A1
 H                    1    B3       2    A2       3    D1       0
 C                    1    B4       4    A3       3    D2       0
 O                    5    B5       1    A4       4    D3       0
 C                    5    B6       1    A5       6    D4       0
 H                    7    B7       5    A6       1    D5       0
 H                    7    B8       5    A7       1    D6       0
 Cl                   7    B9       5    A8       1    D7       0
       Variables:
  B1                    1.09355                  
  B2                    1.09355                  
  B3                    1.08982                  
  B4                    1.50576                  
  B5                    1.21791                  
  B6                    1.53196                  
  B7                    1.09112                  
  B8                    1.09112                  
  B9                    1.77779                  
  A1                  106.77901                  
  A2                  110.45813                  
  A3                  108.9635                   
  A4                  123.29694                  
  A5                  119.92694                  
  A6                  107.73625                  
  A7                  107.73573                  
  A8                  115.61316                  
  D1                  120.13948                  
  D2                  121.04572                  
  D3                   -0.00717                  
  D4                 -179.98698                  
  D5                   38.4908                   
  D6                  -78.51658                  
  D7                  159.98781                  
 
                          Input orientation:                          
 ---------------------------------------------------------------------
 Center     Atomic     Atomic              Coordinates (Angstroms)
 Number     Number      Type              X           Y           Z
 ---------------------------------------------------------------------
    1          6             0        0.000000    0.000000    0.000000
    2          1             0        0.000000    0.000000    1.093549
    3          1             0        1.046996    0.000000   -0.315688
    4          1             0       -0.512693   -0.883039   -0.380917
    5          6             0       -0.695979    1.231058   -0.517116
    6          8             0       -1.672994    1.191508   -1.243185
    7          6             0       -0.177853    2.620439   -0.132335
    8          1             0        0.912477    2.579175   -0.128134
    9          1             0       -0.522141    2.834795    0.880612
   10         17             0       -0.687388    3.951969   -1.194375
 ---------------------------------------------------------------------
                    Distance matrix (angstroms):
                    1          2          3          4          5
     1  C    0.000000
     2  H    1.093549   0.000000
     3  H    1.093553   1.755605   0.000000
     4  H    1.089821   1.793506   1.793500   0.000000
     5  C    1.505755   2.143392   2.143371   2.126394   0.000000
     6  O    2.400856   3.111097   3.110994   2.528547   1.217907
     7  C    2.629800   2.898469   2.898375   3.528211   1.531957
     8  H    2.738827   2.996209   2.589482   3.752590   2.134445
     9  H    3.013996   2.890335   3.453895   3.926046   2.134440
    10  Cl   4.185343   4.617917   4.404343   4.906071   2.803946
                    6          7          8          9         10
     6  O    0.000000
     7  C    2.347611   0.000000
     8  H    3.139047   1.091118   0.000000
     9  H    2.921535   1.091121   1.772298   0.000000
    10  Cl   2.931544   1.777787   2.362414   2.362405   0.000000
 Stoichiometry    C3H5ClO
 Framework group  C1[X(C3H5ClO)]
 Deg. of freedom    24
 Full point group                 C1      NOp   1
 Largest Abelian subgroup         C1      NOp   1
 Largest concise Abelian subgroup C1      NOp   1
                         Standard orientation:                         
 ---------------------------------------------------------------------
 Center     Atomic     Atomic              Coordinates (Angstroms)
 Number     Number      Type              X           Y           Z
 ---------------------------------------------------------------------
    1          6             0       -2.312189   -0.454395   -0.146008
    2          1             0       -2.563946   -1.099644    0.700232
    3          1             0       -2.314825   -1.087621   -1.037566
    4          1             0       -3.044583    0.346489   -0.245467
    5          6             0       -0.948362    0.151745    0.053667
    6          8             0       -0.749309    1.352715    0.090353
    7          6             0        0.274145   -0.755923    0.222507
    8          1             0        0.154701   -1.603648   -0.453980
    9          1             0        0.273737   -1.126574    1.248744
   10         17             0        1.847519    0.005925   -0.100929
 ---------------------------------------------------------------------
 Rotational constants (GHZ):     10.1604773      2.2010119      1.8731021
 Standard basis: 6-311+G(d,p) (5D, 7F)
 There are   148 symmetry adapted basis functions of A   symmetry.
 Integral buffers will be    262144 words long.
 Raffenetti 1 integral format.
 Two-electron integral symmetry is turned on.
   148 basis functions,   237 primitive gaussians,   153 cartesian basis functions
    24 alpha electrons       24 beta electrons
       nuclear repulsion energy       211.7352261220 Hartrees.
 NAtoms=   10 NActive=   10 NUniq=   10 SFac= 1.00D+00 NAtFMM=   60 Big=F
 ------------------------------------------------------------------------------
 United Atom Topological Model (UA0  parameters set).
  Nord Group  Hybr  Charge Alpha Radius          Bonded to
    1   CH3   *     0.00   1.00  2.525   C5   [s]
    5   C     *     0.00   1.00  1.925   C1   [s]  O6   [d]  C7   [s]
    6   O     *     0.00   1.00  1.750   C5   [d]
    7   CH2   *     0.00   1.00  2.325   C5   [s] Cl10  [s]
   10  Cl     *     0.00   1.00  1.973   C7   [s]
 ------------------------------------------------------------------------------
 Polarizable Continuum Model (PCM)
 =================================
 Model                : PCM.
 Atomic radii         : UA0 (Simple United Atom Topological Model).
 Polarization charges : Total charges.
 Charge compensation  : None.
 Solution method      : Matrix inversion.
 Cavity               : GePol (RMin=0.200 OFac=0.890).
                        Default sphere list used, NSphG=    5.
                        Tesserae with average area of 0.200 Ang**2.
 Solvent              : Methanol, Eps=  32.630000.
 ------------------------------------------------------------------------------
 One-electron integrals computed using PRISM.
 NBasis=   148 RedAO= T  NBF=   148
 NBsUse=   148 1.00D-06 NBFU=   148
 Harris functional with IExCor=  205 diagonalized for initial guess.
 ExpMin= 4.38D-02 ExpMax= 1.06D+05 ExpMxC= 3.62D+03 IAcc=2 IRadAn=         4 AccDes= 0.00D+00
 HarFok:  IExCor= 205 AccDes= 0.00D+00 IRadAn=         4 IDoV=1
 ScaDFX=  1.000000  1.000000  1.000000  1.000000
 Initial guess orbital symmetries:
       Occupied  (A) (A) (A) (A) (A) (A) (A) (A) (A) (A) (A) (A)
                 (A) (A) (A) (A) (A) (A) (A) (A) (A) (A) (A) (A)
       Virtual   (A) (A) (A) (A) (A) (A) (A) (A) (A) (A) (A) (A)
                 (A) (A) (A) (A) (A) (A) (A) (A) (A) (A) (A) (A)
                 (A) (A) (A) (A) (A) (A) (A) (A) (A) (A) (A) (A)
                 (A) (A) (A) (A) (A) (A) (A) (A) (A) (A) (A) (A)
                 (A) (A) (A) (A) (A) (A) (A) (A) (A) (A) (A) (A)
                 (A) (A) (A) (A) (A) (A) (A) (A) (A) (A) (A) (A)
                 (A) (A) (A) (A) (A) (A) (A) (A) (A) (A) (A) (A)
                 (A) (A) (A) (A) (A) (A) (A) (A) (A) (A) (A) (A)
                 (A) (A) (A) (A) (A) (A) (A) (A) (A) (A) (A) (A)
                 (A) (A) (A) (A) (A) (A) (A) (A) (A) (A) (A) (A)
                 (A) (A) (A) (A)
 The electronic state of the initial guess is 1-A.
 Requested convergence on RMS density matrix=1.00D-08 within 128 cycles.
 Requested convergence on MAX density matrix=1.00D-06.
 Requested convergence on             energy=1.00D-06.
 No special actions if energy rises.
 Error on total polarization charges =  0.01512
 SCF Done:  E(RHF) =  -650.943452495     A.U. after   14 cycles
             Convg  =    0.8899D-08             -V/T =  2.0004
             S**2   =   0.0000
 --------------------------------------------------------------------
 Variational PCM results
 =======================
 <psi(f)|   H    |psi(f)>                     (a.u.) =    -650.926356
 <psi(f)|H+V(f)/2|psi(f)>                     (a.u.) =    -650.943452
 Total free energy in solution:
  with all non electrostatic terms            (a.u.) =    -650.938810
 --------------------------------------------------------------------
 (Polarized solute)-Solvent               (kcal/mol) =     -10.73
 --------------------------------------------------------------------
 Cavitation energy                        (kcal/mol) =      11.11
 Dispersion energy                        (kcal/mol) =      -8.79
 Repulsion energy                         (kcal/mol) =       0.60
 Total non electrostatic                  (kcal/mol) =       2.91
 --------------------------------------------------------------------
 Partition over spheres:
 Sphere  on Atom  Surface  Charge   GEl     GCav    GDR
    1      C1      52.04  -0.157   -1.66    4.42   -2.77
    2      C5       0.14  -0.001    0.00    0.09    0.00
    3      O6      13.71   0.175   -3.95    1.63   -1.18
    4      C7      24.17  -0.142   -1.92    2.46   -1.95
    5     Cl10     25.74   0.107   -1.21    2.51   -2.30
 Added spheres:    19.79   0.003   -1.99    0.00    0.00
 --------------------------------------------------------------------
 After PCM corrections, the SCF energy is  -650.943452495     a.u.
 --------------------------------------------------------------------
 ExpMin= 4.38D-02 ExpMax= 1.06D+05 ExpMxC= 3.62D+03 IAcc=3 IRadAn=         5 AccDes= 0.00D+00
 HarFok:  IExCor= 205 AccDes= 0.00D+00 IRadAn=         5 IDoV=1
 ScaDFX=  1.000000  1.000000  1.000000  1.000000
 Range of M.O.s used for correlation:    10   148
 NBasis=   148 NAE=    24 NBE=    24 NFC=     9 NFV=     0
 NROrb=    139 NOA=    15 NOB=    15 NVA=   124 NVB=   124

 **** Warning!!: The largest alpha MO coefficient is  0.46601070D+02

 Disk-based method using OVN memory for 15 occupieds at a time.
 Estimated scratch disk usage=    59879760 words.
 Actual    scratch disk usage=    58844496 words.
 JobTyp=1 Pass  1:  I=   1 to  15 NPSUse=  1 ParTrn=F ParDer=F DoDerP=F.
 Spin components of T(2) and E(2):
     alpha-alpha T2 =       0.3185116368D-01 E2=     -0.9697717700D-01
     alpha-beta  T2 =       0.1832041841D+00 E2=     -0.5741435887D+00
     beta-beta   T2 =       0.3185116368D-01 E2=     -0.9697717700D-01
 ANorm=    0.1116649682D+01
 E2 =    -0.7680979427D+00 EUMP2 =    -0.65171155043726D+03

 **********************************************************************

            Population analysis using the SCF density.

 **********************************************************************

 Orbital symmetries:
       Occupied  (A) (A) (A) (A) (A) (A) (A) (A) (A) (A) (A) (A)
                 (A) (A) (A) (A) (A) (A) (A) (A) (A) (A) (A) (A)
       Virtual   (A) (A) (A) (A) (A) (A) (A) (A) (A) (A) (A) (A)
                 (A) (A) (A) (A) (A) (A) (A) (A) (A) (A) (A) (A)
                 (A) (A) (A) (A) (A) (A) (A) (A) (A) (A) (A) (A)
                 (A) (A) (A) (A) (A) (A) (A) (A) (A) (A) (A) (A)
                 (A) (A) (A) (A) (A) (A) (A) (A) (A) (A) (A) (A)
                 (A) (A) (A) (A) (A) (A) (A) (A) (A) (A) (A) (A)
                 (A) (A) (A) (A) (A) (A) (A) (A) (A) (A) (A) (A)
                 (A) (A) (A) (A) (A) (A) (A) (A) (A) (A) (A) (A)
                 (A) (A) (A) (A) (A) (A) (A) (A) (A) (A) (A) (A)
                 (A) (A) (A) (A) (A) (A) (A) (A) (A) (A) (A) (A)
                 (A) (A) (A) (A)
 The electronic state is 1-A.
 Alpha  occ. eigenvalues -- -104.84122 -20.56834 -11.36279 -11.30896 -11.24761
 Alpha  occ. eigenvalues --  -10.56756  -8.03587  -8.03295  -8.03292  -1.41251
 Alpha  occ. eigenvalues --   -1.14962  -1.03950  -0.94549  -0.75902  -0.67677
 Alpha  occ. eigenvalues --   -0.66125  -0.64203  -0.59058  -0.57565  -0.55214
 Alpha  occ. eigenvalues --   -0.51290  -0.46381  -0.45122  -0.43423
 Alpha virt. eigenvalues --    0.06975   0.08140   0.09713   0.10032   0.10997
 Alpha virt. eigenvalues --    0.12393   0.12725   0.13131   0.14054   0.14495
 Alpha virt. eigenvalues --    0.15743   0.16488   0.17467   0.19105   0.19873
 Alpha virt. eigenvalues --    0.22568   0.23254   0.27770   0.28663   0.30436
 Alpha virt. eigenvalues --    0.31242   0.32033   0.34872   0.35844   0.36729
 Alpha virt. eigenvalues --    0.37668   0.41351   0.43296   0.47108   0.51517
 Alpha virt. eigenvalues --    0.54099   0.57187   0.59393   0.60467   0.60968
 Alpha virt. eigenvalues --    0.62133   0.68249   0.71293   0.73496   0.74329
 Alpha virt. eigenvalues --    0.80389   0.82130   0.83718   0.85252   0.86879
 Alpha virt. eigenvalues --    0.88968   0.91404   1.02607   1.05187   1.10502
 Alpha virt. eigenvalues --    1.12963   1.15369   1.17118   1.18815   1.27402
 Alpha virt. eigenvalues --    1.27783   1.36504   1.36860   1.40505   1.40976
 Alpha virt. eigenvalues --    1.48147   1.53863   1.59102   1.66775   1.69670
 Alpha virt. eigenvalues --    1.72232   1.75883   1.79502   1.80228   1.80985
 Alpha virt. eigenvalues --    1.84923   1.92011   1.93616   1.96104   2.02941
 Alpha virt. eigenvalues --    2.10999   2.12923   2.21370   2.24521   2.33645
 Alpha virt. eigenvalues --    2.36457   2.42629   2.47830   2.53126   2.65470
 Alpha virt. eigenvalues --    2.68014   2.76763   2.78362   2.78459   2.80486
 Alpha virt. eigenvalues --    2.80811   2.84333   2.85435   2.87888   2.91782
 Alpha virt. eigenvalues --    3.01590   3.09748   3.14527   3.20948   3.27343
 Alpha virt. eigenvalues --    3.27899   3.38247   3.53404   3.66082   3.73330
 Alpha virt. eigenvalues --    3.87658   4.04210   4.10871   4.19483   4.26598
 Alpha virt. eigenvalues --    4.48070   4.56746   5.59734   5.73973   6.25115
 Alpha virt. eigenvalues --   10.43880  24.91520  24.93406  25.09742  26.71530
 Alpha virt. eigenvalues --   26.76710  27.25299  51.65484 219.29449
          Condensed to atoms (all electrons):
              1          2          3          4          5          6
     1  C    6.020640   0.381763   0.403940   0.423572  -0.236248  -0.113012
     2  H    0.381763   0.493666  -0.027362  -0.016594  -0.001895   0.001658
     3  H    0.403940  -0.027362   0.486299  -0.016206  -0.016650   0.003433
     4  H    0.423572  -0.016594  -0.016206   0.476496  -0.051574  -0.001926
     5  C   -0.236248  -0.001895  -0.016650  -0.051574   5.402102   0.478143
     6  O   -0.113012   0.001658   0.003433  -0.001926   0.478143   8.213262
     7  C   -0.221459  -0.010779  -0.015870   0.009153  -0.050795  -0.163228
     8  H    0.044507  -0.000998   0.001602   0.000000  -0.105699   0.006455
     9  H   -0.042650   0.000700   0.000364  -0.000148   0.020792  -0.005307
    10  Cl  -0.023656   0.001895  -0.001136   0.000527   0.091559  -0.027688
              7          8          9         10
     1  C   -0.221459   0.044507  -0.042650  -0.023656
     2  H   -0.010779  -0.000998   0.000700   0.001895
     3  H   -0.015870   0.001602   0.000364  -0.001136
     4  H    0.009153   0.000000  -0.000148   0.000527
     5  C   -0.050795  -0.105699   0.020792   0.091559
     6  O   -0.163228   0.006455  -0.005307  -0.027688
     7  C    6.244830   0.421992   0.366742  -0.047488
     8  H    0.421992   0.482604  -0.021508  -0.051313
     9  H    0.366742  -0.021508   0.450232  -0.017801
    10  Cl  -0.047488  -0.051313  -0.017801  16.990262
 Mulliken atomic charges:
              1
     1  C   -0.637397
     2  H    0.177948
     3  H    0.181586
     4  H    0.176701
     5  C    0.470265
     6  O   -0.391788
     7  C   -0.533097
     8  H    0.222357
     9  H    0.248585
    10  Cl   0.084840
 Sum of Mulliken charges=   0.00000
 Atomic charges with hydrogens summed into heavy atoms:
              1
     1  C   -0.101163
     2  H    0.000000
     3  H    0.000000
     4  H    0.000000
     5  C    0.470265
     6  O   -0.391788
     7  C   -0.062155
     8  H    0.000000
     9  H    0.000000
    10  Cl   0.084840
 Sum of Mulliken charges=   0.00000
 Electronic spatial extent (au):  <R**2>=   624.8439
 Charge=     0.0000 electrons
 Dipole moment (field-independent basis, Debye):
    X=    -3.1534    Y=    -5.1820    Z=     0.3130  Tot=     6.0741
 Quadrupole moment (field-independent basis, Debye-Ang):
   XX=   -35.9474   YY=   -40.5859   ZZ=   -35.6671
   XY=     3.5397   XZ=     0.5000   YZ=    -0.7188
 Traceless Quadrupole moment (field-independent basis, Debye-Ang):
   XX=     1.4527   YY=    -3.1858   ZZ=     1.7330
   XY=     3.5397   XZ=     0.5000   YZ=    -0.7188
 Octapole moment (field-independent basis, Debye-Ang**2):
  XXX=   -13.6888  YYY=    -9.6337  ZZZ=     1.7705  XYY=     3.0892
  XXY=    -0.8867  XXZ=    -1.0762  XZZ=    -1.4281  YZZ=    -2.1995
  YYZ=    -0.6641  XYZ=    -0.2486
 Hexadecapole moment (field-independent basis, Debye-Ang**3):
 XXXX=  -572.9415 YYYY=  -162.5388 ZZZZ=   -52.6963 XXXY=     9.1982
 XXXZ=    -2.0774 YYYX=     6.4026 YYYZ=     0.3691 ZZZX=     0.7577
 ZZZY=    -1.3251 XXYY=  -127.2137 XXZZ=  -109.8293 YYZZ=   -31.7621
 XXYZ=    -2.1390 YYXZ=     0.3751 ZZXY=     1.7064
 N-N= 2.117352261220D+02 E-N=-1.966589966507D+03  KE= 6.506987559783D+02
 1|1|UNPC-UNK|SP|RMP2-FC|6-311+G(d,p)|C3H5Cl1O1|PCUSER|16-Oct-2017|0||#
  MP2/6-311+G(D,P) SCRF=(SOLVENT=METHANOL) GEOM=CONNECTIVITY||Title Car
 d Required||0,1|C|H,1,1.09354895|H,1,1.09355335,2,106.779006|H,1,1.089
 82101,2,110.45813326,3,120.13948035,0|C,1,1.50575549,4,108.96350358,3,
 121.04572158,0|O,5,1.21790747,1,123.29693776,4,-0.00717427,0|C,5,1.531
 95668,1,119.92693612,6,-179.98697604,0|H,7,1.09111839,5,107.73624975,1
 ,38.49080303,0|H,7,1.09112087,5,107.73573285,1,-78.51658488,0|Cl,7,1.7
 7778738,5,115.61316056,1,159.98780665,0||Version=x86-Win32-G03RevB.05|
 State=1-A|HF=-650.9434525|MP2=-651.7115504|RMSD=8.899e-009|PG=C01 [X(C
 3H5Cl1O1)]||@


 WHEN HAVING A MEETING OF THE MINDS,
 MAKE SURE YOU HAVE THE EQUIPMENT FOR IT.
 Job cpu time:  0 days  0 hours  0 minutes 55.0 seconds.
 File lengths (MBytes):  RWF=    495 Int=      0 D2E=      0 Chk=      9 Scr=      1
 Normal termination of Gaussian 03 at Mon Oct 16 09:34:54 2017.
