# Supplementary material for: Conformational preferences of α-fluoroketones may influence their reactivity
Source: Beilstein J Org Chem. 2017 Dec 29;13:2915–21. doi: 10.3762/bjoc.13.284 (PMC5753061; doi:10.3762/bjoc.13.284)
Supplement: File 2 — Details of computational conformational analysis. [file Beilstein_J_Org_Chem-13-2915-s002.zip › Computation/MECOCH2CL30.out]

 Entering Link 1 = C:\G03W\l1.exe PID=      2372.
  
 Copyright (c) 1988,1990,1992,1993,1995,1998,2003, Gaussian, Inc.
                  All Rights Reserved.
  
 This is the Gaussian(R) 03 program.  It is based on the
 the Gaussian(R) 98 system (copyright 1998, Gaussian, Inc.),
 the Gaussian(R) 94 system (copyright 1995, Gaussian, Inc.),
 the Gaussian 92(TM) system (copyright 1992, Gaussian, Inc.),
 the Gaussian 90(TM) system (copyright 1990, Gaussian, Inc.),
 the Gaussian 88(TM) system (copyright 1988, Gaussian, Inc.),
 the Gaussian 86(TM) system (copyright 1986, Carnegie Mellon
 University), and the Gaussian 82(TM) system (copyright 1983,
 Carnegie Mellon University). Gaussian is a federally registered
 trademark of Gaussian, Inc.
  
 This software contains proprietary and confidential information,
 including trade secrets, belonging to Gaussian, Inc.
  
 This software is provided under written license and may be
 used, copied, transmitted, or stored only in accord with that
 written license.
  
 The following legend is applicable only to US Government
 contracts under DFARS:
  
                    RESTRICTED RIGHTS LEGEND
  
 Use, duplication or disclosure by the US Government is subject
 to restrictions as set forth in subparagraph (c)(1)(ii) of the
 Rights in Technical Data and Computer Software clause at DFARS
 252.227-7013.
  
 Gaussian, Inc.
 Carnegie Office Park, Building 6, Pittsburgh, PA 15106 USA
  
 The following legend is applicable only to US Government
 contracts under FAR:
  
                    RESTRICTED RIGHTS LEGEND
  
 Use, reproduction and disclosure by the US Government is subject
 to restrictions as set forth in subparagraph (c) of the
 Commercial Computer Software - Restricted Rights clause at FAR
 52.227-19.
  
 Gaussian, Inc.
 Carnegie Office Park, Building 6, Pittsburgh, PA 15106 USA
  
  
 ---------------------------------------------------------------
 Warning -- This program may not be used in any manner that
 competes with the business of Gaussian, Inc. or will provide
 assistance to any competitor of Gaussian, Inc.  The licensee
 of this program is prohibited from giving any competitor of
 Gaussian, Inc. access to this program.  By using this program,
 the user acknowledges that Gaussian, Inc. is engaged in the
 business of creating and licensing software in the field of
 computational chemistry and represents and warrants to the
 licensee that it is not a competitor of Gaussian, Inc. and that
 it will not use this program in any manner prohibited above.
 ---------------------------------------------------------------
  

 Cite this work as:
 Gaussian 03, Revision B.05,
 M. J. Frisch, G. W. Trucks, H. B. Schlegel, G. E. Scuseria, 
 M. A. Robb, J. R. Cheeseman, J. A. Montgomery, Jr., T. Vreven, 
 K. N. Kudin, J. C. Burant, J. M. Millam, S. S. Iyengar, J. Tomasi, 
 V. Barone, B. Mennucci, M. Cossi, G. Scalmani, N. Rega, 
 G. A. Petersson, H. Nakatsuji, M. Hada, M. Ehara, K. Toyota, 
 R. Fukuda, J. Hasegawa, M. Ishida, T. Nakajima, Y. Honda, O. Kitao, 
 H. Nakai, M. Klene, X. Li, J. E. Knox, H. P. Hratchian, J. B. Cross, 
 C. Adamo, J. Jaramillo, R. Gomperts, R. E. Stratmann, O. Yazyev, 
 A. J. Austin, R. Cammi, C. Pomelli, J. W. Ochterski, P. Y. Ayala, 
 K. Morokuma, G. A. Voth, P. Salvador, J. J. Dannenberg, 
 V. G. Zakrzewski, S. Dapprich, A. D. Daniels, M. C. Strain, 
 O. Farkas, D. K. Malick, A. D. Rabuck, K. Raghavachari, 
 J. B. Foresman, J. V. Ortiz, Q. Cui, A. G. Baboul, S. Clifford, 
 J. Cioslowski, B. B. Stefanov, G. Liu, A. Liashenko, P. Piskorz, 
 I. Komaromi, R. L. Martin, D. J. Fox, T. Keith, M. A. Al-Laham, 
 C. Y. Peng, A. Nanayakkara, M. Challacombe, P. M. W. Gill, 
 B. Johnson, W. Chen, M. W. Wong, C. Gonzalez, and J. A. Pople, 
 Gaussian, Inc., Pittsburgh PA, 2003.
 
 **********************************************
 Gaussian 03:  x86-Win32-G03RevB.05  8-Nov-2003
                  14-Aug-2017 
 **********************************************
 %chk=MeCOCH2F.chk
 %mem=6MW
 %nproc=1
 Will use up to    1 processors via shared memory.
 Default route:  MaxDisk=2000MB
 ------------------------------------
 # mp2/6-311+g(d,p) geom=connectivity
 ------------------------------------
 1/38=1,57=2/1;
 2/17=6,18=5,40=1/2;
 3/5=4,6=6,7=111,11=9,16=1,25=1,30=1/1,2,3;
 4//1;
 5/5=2,38=5/2;
 8/10=2,27=262144000/1;
 9/16=-3,27=262144000/6;
 6/7=2,8=2,9=2,10=2/1;
 99/5=1,9=1/99;
 -------------------
 Title Card Required
 -------------------
 Symbolic Z-matrix:
 Charge =  0 Multiplicity = 1
 C
 H                    1    B1
 H                    1    B2       2    A1
 H                    1    B3       2    A2       3    D1       0
 C                    1    B4       4    A3       3    D2       0
 O                    5    B5       1    A4       4    D3       0
 C                    5    B6       1    A5       6    D4       0
 H                    7    B7       5    A6       1    D5       0
 H                    7    B8       5    A7       1    D6       0
 Cl                   7    B9       5    A8       1    D7       0
       Variables:
  B1                    1.09355                  
  B2                    1.09355                  
  B3                    1.08982                  
  B4                    1.50576                  
  B5                    1.21791                  
  B6                    1.53196                  
  B7                    1.09112                  
  B8                    1.09112                  
  B9                    1.77779                  
  A1                  106.77901                  
  A2                  110.45813                  
  A3                  108.9635                   
  A4                  123.29694                  
  A5                  119.92694                  
  A6                  107.73625                  
  A7                  107.73573                  
  A8                  115.61316                  
  D1                  120.13948                  
  D2                  121.04572                  
  D3                   -0.00717                  
  D4                 -179.98698                  
  D5                   28.4908                   
  D6                  -88.51658                  
  D7                  149.98781                  
 
                          Input orientation:                          
 ---------------------------------------------------------------------
 Center     Atomic     Atomic              Coordinates (Angstroms)
 Number     Number      Type              X           Y           Z
 ---------------------------------------------------------------------
    1          6             0        0.000000    0.000000    0.000000
    2          1             0        0.000000    0.000000    1.093549
    3          1             0        1.046996    0.000000   -0.315688
    4          1             0       -0.512693   -0.883039   -0.380917
    5          6             0       -0.695979    1.231058   -0.517116
    6          8             0       -1.672994    1.191508   -1.243185
    7          6             0       -0.177853    2.620439   -0.132335
    8          1             0        0.895159    2.537073    0.047207
    9          1             0       -0.665380    2.910624    0.799682
   10         17             0       -0.450365    3.902179   -1.333754
 ---------------------------------------------------------------------
                    Distance matrix (angstroms):
                    1          2          3          4          5
     1  C    0.000000
     2  H    1.093549   0.000000
     3  H    1.093553   1.755605   0.000000
     4  H    1.089821   1.793506   1.793500   0.000000
     5  C    1.505755   2.143392   2.143371   2.126394   0.000000
     6  O    2.400856   3.111097   3.110994   2.528547   1.217907
     7  C    2.629800   2.898469   2.898375   3.528211   1.531957
     8  H    2.690777   2.886673   2.567389   3.723238   2.134445
     9  H    3.090947   3.000137   3.556405   3.976054   2.134440
    10  Cl   4.148341   4.617535   4.301808   4.879559   2.803946
                    6          7          8          9         10
     6  O    0.000000
     7  C    2.347611   0.000000
     8  H    3.173494   1.091118   0.000000
     9  H    2.853761   1.091121   1.772298   0.000000
    10  Cl   2.975023   1.777787   2.362414   2.362405   0.000000
 Stoichiometry    C3H5ClO
 Framework group  C1[X(C3H5ClO)]
 Deg. of freedom    24
 Full point group                 C1      NOp   1
 Largest Abelian subgroup         C1      NOp   1
 Largest concise Abelian subgroup C1      NOp   1
                         Standard orientation:                         
 ---------------------------------------------------------------------
 Center     Atomic     Atomic              Coordinates (Angstroms)
 Number     Number      Type              X           Y           Z
 ---------------------------------------------------------------------
    1          6             0       -2.277720   -0.493414   -0.210773
    2          1             0       -2.567215   -1.141127    0.621399
    3          1             0       -2.200142   -1.131628   -1.095376
    4          1             0       -3.025464    0.284006   -0.366359
    5          6             0       -0.949723    0.155481    0.076734
    6          8             0       -0.790056    1.362192    0.117391
    7          6             0        0.285236   -0.713212    0.335847
    8          1             0        0.151172   -1.651312   -0.205018
    9          1             0        0.321122   -0.929545    1.404705
   10         17             0        1.840836   -0.001239   -0.147607
 ---------------------------------------------------------------------
 Rotational constants (GHZ):      9.7871119      2.2037609      1.8883284
 Standard basis: 6-311+G(d,p) (5D, 7F)
 There are   148 symmetry adapted basis functions of A   symmetry.
 Integral buffers will be    262144 words long.
 Raffenetti 1 integral format.
 Two-electron integral symmetry is turned on.
   148 basis functions,   237 primitive gaussians,   153 cartesian basis functions
    24 alpha electrons       24 beta electrons
       nuclear repulsion energy       211.5612915695 Hartrees.
 NAtoms=   10 NActive=   10 NUniq=   10 SFac= 1.00D+00 NAtFMM=   60 Big=F
 One-electron integrals computed using PRISM.
 NBasis=   148 RedAO= T  NBF=   148
 NBsUse=   148 1.00D-06 NBFU=   148
 Harris functional with IExCor=  205 diagonalized for initial guess.
 ExpMin= 4.38D-02 ExpMax= 1.06D+05 ExpMxC= 3.62D+03 IAcc=2 IRadAn=         4 AccDes= 0.00D+00
 HarFok:  IExCor= 205 AccDes= 0.00D+00 IRadAn=         4 IDoV=1
 ScaDFX=  1.000000  1.000000  1.000000  1.000000
 Initial guess orbital symmetries:
       Occupied  (A) (A) (A) (A) (A) (A) (A) (A) (A) (A) (A) (A)
                 (A) (A) (A) (A) (A) (A) (A) (A) (A) (A) (A) (A)
       Virtual   (A) (A) (A) (A) (A) (A) (A) (A) (A) (A) (A) (A)
                 (A) (A) (A) (A) (A) (A) (A) (A) (A) (A) (A) (A)
                 (A) (A) (A) (A) (A) (A) (A) (A) (A) (A) (A) (A)
                 (A) (A) (A) (A) (A) (A) (A) (A) (A) (A) (A) (A)
                 (A) (A) (A) (A) (A) (A) (A) (A) (A) (A) (A) (A)
                 (A) (A) (A) (A) (A) (A) (A) (A) (A) (A) (A) (A)
                 (A) (A) (A) (A) (A) (A) (A) (A) (A) (A) (A) (A)
                 (A) (A) (A) (A) (A) (A) (A) (A) (A) (A) (A) (A)
                 (A) (A) (A) (A) (A) (A) (A) (A) (A) (A) (A) (A)
                 (A) (A) (A) (A) (A) (A) (A) (A) (A) (A) (A) (A)
                 (A) (A) (A) (A)
 The electronic state of the initial guess is 1-A.
 Requested convergence on RMS density matrix=1.00D-08 within 128 cycles.
 Requested convergence on MAX density matrix=1.00D-06.
 Requested convergence on             energy=1.00D-06.
 No special actions if energy rises.
 SCF Done:  E(RHF) =  -650.929389165     A.U. after   15 cycles
             Convg  =    0.3439D-08             -V/T =  2.0004
             S**2   =   0.0000
 ExpMin= 4.38D-02 ExpMax= 1.06D+05 ExpMxC= 3.62D+03 IAcc=3 IRadAn=         5 AccDes= 0.00D+00
 HarFok:  IExCor= 205 AccDes= 0.00D+00 IRadAn=         5 IDoV=1
 ScaDFX=  1.000000  1.000000  1.000000  1.000000
 Range of M.O.s used for correlation:    10   148
 NBasis=   148 NAE=    24 NBE=    24 NFC=     9 NFV=     0
 NROrb=    139 NOA=    15 NOB=    15 NVA=   124 NVB=   124

 **** Warning!!: The largest alpha MO coefficient is  0.44665862D+02

 Disk-based method using OVN memory for 15 occupieds at a time.
 Estimated scratch disk usage=    59987376 words.
 Actual    scratch disk usage=    58962864 words.
 JobTyp=1 Pass  1:  I=   1 to  15 NPSUse=  1 ParTrn=F ParDer=F DoDerP=F.
 Spin components of T(2) and E(2):
     alpha-alpha T2 =       0.3218839347D-01 E2=     -0.9745423176D-01
     alpha-beta  T2 =       0.1855979814D+00 E2=     -0.5775122051D+00
     beta-beta   T2 =       0.3218839347D-01 E2=     -0.9745423176D-01
 ANorm=    0.1118022705D+01
 E2 =    -0.7724206687D+00 EUMP2 =    -0.65170180983391D+03

 **********************************************************************

            Population analysis using the SCF density.

 **********************************************************************

 Orbital symmetries:
       Occupied  (A) (A) (A) (A) (A) (A) (A) (A) (A) (A) (A) (A)
                 (A) (A) (A) (A) (A) (A) (A) (A) (A) (A) (A) (A)
       Virtual   (A) (A) (A) (A) (A) (A) (A) (A) (A) (A) (A) (A)
                 (A) (A) (A) (A) (A) (A) (A) (A) (A) (A) (A) (A)
                 (A) (A) (A) (A) (A) (A) (A) (A) (A) (A) (A) (A)
                 (A) (A) (A) (A) (A) (A) (A) (A) (A) (A) (A) (A)
                 (A) (A) (A) (A) (A) (A) (A) (A) (A) (A) (A) (A)
                 (A) (A) (A) (A) (A) (A) (A) (A) (A) (A) (A) (A)
                 (A) (A) (A) (A) (A) (A) (A) (A) (A) (A) (A) (A)
                 (A) (A) (A) (A) (A) (A) (A) (A) (A) (A) (A) (A)
                 (A) (A) (A) (A) (A) (A) (A) (A) (A) (A) (A) (A)
                 (A) (A) (A) (A) (A) (A) (A) (A) (A) (A) (A) (A)
                 (A) (A) (A) (A)
 The electronic state is 1-A.
 Alpha  occ. eigenvalues -- -104.83380 -20.56207 -11.35570 -11.31389 -11.25866
 Alpha  occ. eigenvalues --  -10.55990  -8.02825  -8.02517  -8.02510  -1.40289
 Alpha  occ. eigenvalues --   -1.14522  -1.04415  -0.94809  -0.75739  -0.67523
 Alpha  occ. eigenvalues --   -0.66564  -0.63740  -0.59961  -0.58042  -0.55336
 Alpha  occ. eigenvalues --   -0.50334  -0.45740  -0.44286  -0.42573
 Alpha virt. eigenvalues --    0.05638   0.07939   0.08728   0.09027   0.10661
 Alpha virt. eigenvalues --    0.11692   0.12357   0.12574   0.13961   0.14562
 Alpha virt. eigenvalues --    0.15947   0.17119   0.17163   0.18735   0.19758
 Alpha virt. eigenvalues --    0.21748   0.23168   0.27379   0.28397   0.29269
 Alpha virt. eigenvalues --    0.30503   0.31448   0.34127   0.36122   0.37120
 Alpha virt. eigenvalues --    0.38467   0.42647   0.43898   0.47726   0.51235
 Alpha virt. eigenvalues --    0.53708   0.57126   0.58266   0.59986   0.61415
 Alpha virt. eigenvalues --    0.63380   0.67723   0.70371   0.72643   0.74274
 Alpha virt. eigenvalues --    0.79394   0.81366   0.83422   0.84714   0.86508
 Alpha virt. eigenvalues --    0.88448   0.89942   1.02229   1.05495   1.10201
 Alpha virt. eigenvalues --    1.11873   1.16413   1.17386   1.19308   1.26885
 Alpha virt. eigenvalues --    1.27584   1.36654   1.39004   1.41431   1.42335
 Alpha virt. eigenvalues --    1.49025   1.53372   1.56939   1.67006   1.69607
 Alpha virt. eigenvalues --    1.70911   1.76043   1.78061   1.78895   1.80551
 Alpha virt. eigenvalues --    1.84927   1.91762   1.93649   1.97122   2.02449
 Alpha virt. eigenvalues --    2.09743   2.11514   2.20507   2.23720   2.32896
 Alpha virt. eigenvalues --    2.36439   2.41378   2.46774   2.52516   2.66059
 Alpha virt. eigenvalues --    2.68842   2.75928   2.77067   2.77502   2.78984
 Alpha virt. eigenvalues --    2.80473   2.82889   2.85330   2.87100   2.90814
 Alpha virt. eigenvalues --    3.00923   3.07771   3.15045   3.18538   3.28241
 Alpha virt. eigenvalues --    3.28905   3.38172   3.53552   3.65863   3.74753
 Alpha virt. eigenvalues --    3.87655   4.04302   4.11388   4.17922   4.25747
 Alpha virt. eigenvalues --    4.49174   4.57101   5.60746   5.75056   6.26173
 Alpha virt. eigenvalues --   10.44209  24.91800  24.93331  25.08580  26.72739
 Alpha virt. eigenvalues --   26.77344  27.24376  51.66225 219.29686
          Condensed to atoms (all electrons):
              1          2          3          4          5          6
     1  C    6.121295   0.378496   0.399073   0.421736  -0.298807  -0.101468
     2  H    0.378496   0.531415  -0.032368  -0.017393  -0.009692   0.001021
     3  H    0.399073  -0.032368   0.519170  -0.016276  -0.019942   0.003212
     4  H    0.421736  -0.017393  -0.016276   0.472544  -0.045173   0.000508
     5  C   -0.298807  -0.009692  -0.019942  -0.045173   5.622123   0.480916
     6  O   -0.101468   0.001021   0.003212   0.000508   0.480916   8.088574
     7  C   -0.345507  -0.002758  -0.008703   0.006927  -0.028100  -0.166217
     8  H    0.057487  -0.001970   0.001223   0.000094  -0.116156   0.007897
     9  H   -0.048551   0.000634   0.000490  -0.000215   0.010257  -0.009248
    10  Cl  -0.016786   0.002508  -0.002201   0.000201   0.067215  -0.023589
              7          8          9         10
     1  C   -0.345507   0.057487  -0.048551  -0.016786
     2  H   -0.002758  -0.001970   0.000634   0.002508
     3  H   -0.008703   0.001223   0.000490  -0.002201
     4  H    0.006927   0.000094  -0.000215   0.000201
     5  C   -0.028100  -0.116156   0.010257   0.067215
     6  O   -0.166217   0.007897  -0.009248  -0.023589
     7  C    6.211026   0.410851   0.387845   0.020607
     8  H    0.410851   0.550360  -0.030235  -0.057530
     9  H    0.387845  -0.030235   0.497670  -0.020199
    10  Cl   0.020607  -0.057530  -0.020199  16.905595
 Mulliken atomic charges:
              1
     1  C   -0.566968
     2  H    0.150107
     3  H    0.156321
     4  H    0.177048
     5  C    0.337358
     6  O   -0.281605
     7  C   -0.485972
     8  H    0.177979
     9  H    0.211551
    10  Cl   0.124180
 Sum of Mulliken charges=   0.00000
 Atomic charges with hydrogens summed into heavy atoms:
              1
     1  C   -0.083491
     2  H    0.000000
     3  H    0.000000
     4  H    0.000000
     5  C    0.337358
     6  O   -0.281605
     7  C   -0.096442
     8  H    0.000000
     9  H    0.000000
    10  Cl   0.124180
 Sum of Mulliken charges=   0.00000
 Electronic spatial extent (au):  <R**2>=   624.0710
 Charge=     0.0000 electrons
 Dipole moment (field-independent basis, Debye):
    X=    -2.4383    Y=    -3.8946    Z=     0.3698  Tot=     4.6097
 Quadrupole moment (field-independent basis, Debye-Ang):
   XX=   -36.2608   YY=   -40.5967   ZZ=   -35.8573
   XY=     3.0350   XZ=     0.5718   YZ=    -0.7916
 Traceless Quadrupole moment (field-independent basis, Debye-Ang):
   XX=     1.3108   YY=    -3.0251   ZZ=     1.7143
   XY=     3.0350   XZ=     0.5718   YZ=    -0.7916
 Octapole moment (field-independent basis, Debye-Ang**2):
  XXX=    -8.2951  YYY=    -5.3447  ZZZ=     2.0166  XYY=     3.4360
  XXY=     1.2279  XXZ=    -1.6995  XZZ=    -0.4423  YZZ=    -0.7433
  YYZ=    -0.8786  XYZ=    -0.2612
 Hexadecapole moment (field-independent basis, Debye-Ang**3):
 XXXX=  -570.9991 YYYY=  -160.8368 ZZZZ=   -58.1979 XXXY=     5.0243
 XXXZ=    -3.5794 YYYX=     4.0876 YYYZ=     0.6048 ZZZX=     0.5330
 ZZZY=    -0.9518 XXYY=  -127.6904 XXZZ=  -109.6631 YYZZ=   -33.9769
 XXYZ=    -2.9983 YYXZ=     0.1459 ZZXY=     0.9098
 N-N= 2.115612915695D+02 E-N=-1.966071747388D+03  KE= 6.506928975906D+02
 1|1|UNPC-UNK|SP|RMP2-FC|6-311+G(d,p)|C3H5Cl1O1|PCUSER|14-Aug-2017|0||#
  MP2/6-311+G(D,P) GEOM=CONNECTIVITY||Title Card Required||0,1|C|H,1,1.
 09354895|H,1,1.09355335,2,106.779006|H,1,1.08982101,2,110.45813326,3,1
 20.13948035,0|C,1,1.50575549,4,108.96350358,3,121.04572158,0|O,5,1.217
 90747,1,123.29693776,4,-0.00717427,0|C,5,1.53195668,1,119.92693612,6,-
 179.98697604,0|H,7,1.09111839,5,107.73624975,1,28.49080303,0|H,7,1.091
 12087,5,107.73573285,1,-88.51658488,0|Cl,7,1.77778738,5,115.61316056,1
 ,149.98780665,0||Version=x86-Win32-G03RevB.05|State=1-A|HF=-650.929389
 2|MP2=-651.7018098|RMSD=3.439e-009|PG=C01 [X(C3H5Cl1O1)]||@


            THE IRISH PIG
 'TWAS AN EVENING IN NOVEMBER,
 AS I VERY WELL REMEMBER
 I WAS STROLLING DOWN THE STREET IN DRUNKEN PRIDE,
 BUT MY KNEES WERE ALL A'FLUTTER
 SO I LANDED IN THE GUTTER,
 AND A PIG CAME UP AND LAY DOWN BY MY SIDE.

 YES, I LAY THERE IN THE GUTTER
 THINKING THOUGHTS I COULD NOT UTTER
 WHEN A COLLEEN PASSING BY DID SOFTLY SAY,
 'YE CAN TELL A MAN THAT BOOZES
 BY THE COMPANY THAT HE CHOOSES.' -
 AT THAT, THE PIG GOT UP AND WALKED AWAY!
     -- THE ECONOMIST, AUGUST 23, 1986
 Job cpu time:  0 days  0 hours  0 minutes 48.0 seconds.
 File lengths (MBytes):  RWF=    472 Int=      0 D2E=      0 Chk=      9 Scr=      1
 Normal termination of Gaussian 03 at Mon Aug 14 13:35:56 2017.
