# Supplementary material for: Conformational preferences of α-fluoroketones may influence their reactivity
Source: Beilstein J Org Chem. 2017 Dec 29;13:2915–21. doi: 10.3762/bjoc.13.284 (PMC5753061; doi:10.3762/bjoc.13.284)
Supplement: File 2 — Details of computational conformational analysis. [file Beilstein_J_Org_Chem-13-2915-s002.zip › Computation/MECOCH2CL30_MeOH.out]

 Entering Link 1 = C:\G03W\l1.exe PID=      2212.
  
 Copyright (c) 1988,1990,1992,1993,1995,1998,2003, Gaussian, Inc.
                  All Rights Reserved.
  
 This is the Gaussian(R) 03 program.  It is based on the
 the Gaussian(R) 98 system (copyright 1998, Gaussian, Inc.),
 the Gaussian(R) 94 system (copyright 1995, Gaussian, Inc.),
 the Gaussian 92(TM) system (copyright 1992, Gaussian, Inc.),
 the Gaussian 90(TM) system (copyright 1990, Gaussian, Inc.),
 the Gaussian 88(TM) system (copyright 1988, Gaussian, Inc.),
 the Gaussian 86(TM) system (copyright 1986, Carnegie Mellon
 University), and the Gaussian 82(TM) system (copyright 1983,
 Carnegie Mellon University). Gaussian is a federally registered
 trademark of Gaussian, Inc.
  
 This software contains proprietary and confidential information,
 including trade secrets, belonging to Gaussian, Inc.
  
 This software is provided under written license and may be
 used, copied, transmitted, or stored only in accord with that
 written license.
  
 The following legend is applicable only to US Government
 contracts under DFARS:
  
                    RESTRICTED RIGHTS LEGEND
  
 Use, duplication or disclosure by the US Government is subject
 to restrictions as set forth in subparagraph (c)(1)(ii) of the
 Rights in Technical Data and Computer Software clause at DFARS
 252.227-7013.
  
 Gaussian, Inc.
 Carnegie Office Park, Building 6, Pittsburgh, PA 15106 USA
  
 The following legend is applicable only to US Government
 contracts under FAR:
  
                    RESTRICTED RIGHTS LEGEND
  
 Use, reproduction and disclosure by the US Government is subject
 to restrictions as set forth in subparagraph (c) of the
 Commercial Computer Software - Restricted Rights clause at FAR
 52.227-19.
  
 Gaussian, Inc.
 Carnegie Office Park, Building 6, Pittsburgh, PA 15106 USA
  
  
 ---------------------------------------------------------------
 Warning -- This program may not be used in any manner that
 competes with the business of Gaussian, Inc. or will provide
 assistance to any competitor of Gaussian, Inc.  The licensee
 of this program is prohibited from giving any competitor of
 Gaussian, Inc. access to this program.  By using this program,
 the user acknowledges that Gaussian, Inc. is engaged in the
 business of creating and licensing software in the field of
 computational chemistry and represents and warrants to the
 licensee that it is not a competitor of Gaussian, Inc. and that
 it will not use this program in any manner prohibited above.
 ---------------------------------------------------------------
  

 Cite this work as:
 Gaussian 03, Revision B.05,
 M. J. Frisch, G. W. Trucks, H. B. Schlegel, G. E. Scuseria, 
 M. A. Robb, J. R. Cheeseman, J. A. Montgomery, Jr., T. Vreven, 
 K. N. Kudin, J. C. Burant, J. M. Millam, S. S. Iyengar, J. Tomasi, 
 V. Barone, B. Mennucci, M. Cossi, G. Scalmani, N. Rega, 
 G. A. Petersson, H. Nakatsuji, M. Hada, M. Ehara, K. Toyota, 
 R. Fukuda, J. Hasegawa, M. Ishida, T. Nakajima, Y. Honda, O. Kitao, 
 H. Nakai, M. Klene, X. Li, J. E. Knox, H. P. Hratchian, J. B. Cross, 
 C. Adamo, J. Jaramillo, R. Gomperts, R. E. Stratmann, O. Yazyev, 
 A. J. Austin, R. Cammi, C. Pomelli, J. W. Ochterski, P. Y. Ayala, 
 K. Morokuma, G. A. Voth, P. Salvador, J. J. Dannenberg, 
 V. G. Zakrzewski, S. Dapprich, A. D. Daniels, M. C. Strain, 
 O. Farkas, D. K. Malick, A. D. Rabuck, K. Raghavachari, 
 J. B. Foresman, J. V. Ortiz, Q. Cui, A. G. Baboul, S. Clifford, 
 J. Cioslowski, B. B. Stefanov, G. Liu, A. Liashenko, P. Piskorz, 
 I. Komaromi, R. L. Martin, D. J. Fox, T. Keith, M. A. Al-Laham, 
 C. Y. Peng, A. Nanayakkara, M. Challacombe, P. M. W. Gill, 
 B. Johnson, W. Chen, M. W. Wong, C. Gonzalez, and J. A. Pople, 
 Gaussian, Inc., Pittsburgh PA, 2003.
 
 **********************************************
 Gaussian 03:  x86-Win32-G03RevB.05  8-Nov-2003
                  16-Oct-2017 
 **********************************************
 %chk=MeCOCH2F.chk
 %mem=6MW
 %nproc=1
 Will use up to    1 processors via shared memory.
 Default route:  MaxDisk=2000MB
 ------------------------------------------------------------
 # mp2/6-311+g(d,p) scrf=(solvent=methanol) geom=connectivity
 ------------------------------------------------------------
 1/38=1,57=2/1;
 2/17=6,18=5,40=1/2;
 3/5=4,6=6,7=111,11=9,16=1,25=1,30=1,70=2201,72=3/1,2,3;
 4//1;
 5/5=2,38=5,53=3/2;
 8/10=2,27=262144000/1;
 9/16=-3,27=262144000/6;
 6/7=2,8=2,9=2,10=2/1;
 99/5=1,9=1/99;
 -------------------
 Title Card Required
 -------------------
 Symbolic Z-matrix:
 Charge =  0 Multiplicity = 1
 C
 H                    1    B1
 H                    1    B2       2    A1
 H                    1    B3       2    A2       3    D1       0
 C                    1    B4       4    A3       3    D2       0
 O                    5    B5       1    A4       4    D3       0
 C                    5    B6       1    A5       6    D4       0
 H                    7    B7       5    A6       1    D5       0
 H                    7    B8       5    A7       1    D6       0
 Cl                   7    B9       5    A8       1    D7       0
       Variables:
  B1                    1.09355                  
  B2                    1.09355                  
  B3                    1.08982                  
  B4                    1.50576                  
  B5                    1.21791                  
  B6                    1.53196                  
  B7                    1.09112                  
  B8                    1.09112                  
  B9                    1.77779                  
  A1                  106.77901                  
  A2                  110.45813                  
  A3                  108.9635                   
  A4                  123.29694                  
  A5                  119.92694                  
  A6                  107.73625                  
  A7                  107.73573                  
  A8                  115.61316                  
  D1                  120.13948                  
  D2                  121.04572                  
  D3                   -0.00717                  
  D4                 -179.98698                  
  D5                   28.4908                   
  D6                  -88.51658                  
  D7                  149.98781                  
 
                          Input orientation:                          
 ---------------------------------------------------------------------
 Center     Atomic     Atomic              Coordinates (Angstroms)
 Number     Number      Type              X           Y           Z
 ---------------------------------------------------------------------
    1          6             0        0.000000    0.000000    0.000000
    2          1             0        0.000000    0.000000    1.093549
    3          1             0        1.046996    0.000000   -0.315688
    4          1             0       -0.512693   -0.883039   -0.380917
    5          6             0       -0.695979    1.231058   -0.517116
    6          8             0       -1.672994    1.191508   -1.243185
    7          6             0       -0.177853    2.620439   -0.132335
    8          1             0        0.895159    2.537073    0.047207
    9          1             0       -0.665380    2.910624    0.799682
   10         17             0       -0.450365    3.902179   -1.333754
 ---------------------------------------------------------------------
                    Distance matrix (angstroms):
                    1          2          3          4          5
     1  C    0.000000
     2  H    1.093549   0.000000
     3  H    1.093553   1.755605   0.000000
     4  H    1.089821   1.793506   1.793500   0.000000
     5  C    1.505755   2.143392   2.143371   2.126394   0.000000
     6  O    2.400856   3.111097   3.110994   2.528547   1.217907
     7  C    2.629800   2.898469   2.898375   3.528211   1.531957
     8  H    2.690777   2.886673   2.567389   3.723238   2.134445
     9  H    3.090947   3.000137   3.556405   3.976054   2.134440
    10  Cl   4.148341   4.617535   4.301808   4.879559   2.803946
                    6          7          8          9         10
     6  O    0.000000
     7  C    2.347611   0.000000
     8  H    3.173494   1.091118   0.000000
     9  H    2.853761   1.091121   1.772298   0.000000
    10  Cl   2.975023   1.777787   2.362414   2.362405   0.000000
 Stoichiometry    C3H5ClO
 Framework group  C1[X(C3H5ClO)]
 Deg. of freedom    24
 Full point group                 C1      NOp   1
 Largest Abelian subgroup         C1      NOp   1
 Largest concise Abelian subgroup C1      NOp   1
                         Standard orientation:                         
 ---------------------------------------------------------------------
 Center     Atomic     Atomic              Coordinates (Angstroms)
 Number     Number      Type              X           Y           Z
 ---------------------------------------------------------------------
    1          6             0       -2.277720   -0.493414   -0.210773
    2          1             0       -2.567215   -1.141127    0.621399
    3          1             0       -2.200142   -1.131628   -1.095376
    4          1             0       -3.025464    0.284006   -0.366359
    5          6             0       -0.949723    0.155481    0.076734
    6          8             0       -0.790056    1.362192    0.117391
    7          6             0        0.285236   -0.713212    0.335847
    8          1             0        0.151172   -1.651312   -0.205018
    9          1             0        0.321122   -0.929545    1.404705
   10         17             0        1.840836   -0.001239   -0.147607
 ---------------------------------------------------------------------
 Rotational constants (GHZ):      9.7871119      2.2037609      1.8883284
 Standard basis: 6-311+G(d,p) (5D, 7F)
 There are   148 symmetry adapted basis functions of A   symmetry.
 Integral buffers will be    262144 words long.
 Raffenetti 1 integral format.
 Two-electron integral symmetry is turned on.
   148 basis functions,   237 primitive gaussians,   153 cartesian basis functions
    24 alpha electrons       24 beta electrons
       nuclear repulsion energy       211.5612915695 Hartrees.
 NAtoms=   10 NActive=   10 NUniq=   10 SFac= 1.00D+00 NAtFMM=   60 Big=F
 ------------------------------------------------------------------------------
 United Atom Topological Model (UA0  parameters set).
  Nord Group  Hybr  Charge Alpha Radius          Bonded to
    1   CH3   *     0.00   1.00  2.525   C5   [s]
    5   C     *     0.00   1.00  1.925   C1   [s]  O6   [d]  C7   [s]
    6   O     *     0.00   1.00  1.750   C5   [d]
    7   CH2   *     0.00   1.00  2.325   C5   [s] Cl10  [s]
   10  Cl     *     0.00   1.00  1.973   C7   [s]
 ------------------------------------------------------------------------------
 Polarizable Continuum Model (PCM)
 =================================
 Model                : PCM.
 Atomic radii         : UA0 (Simple United Atom Topological Model).
 Polarization charges : Total charges.
 Charge compensation  : None.
 Solution method      : Matrix inversion.
 Cavity               : GePol (RMin=0.200 OFac=0.890).
                        Default sphere list used, NSphG=    5.
                        Tesserae with average area of 0.200 Ang**2.
 Solvent              : Methanol, Eps=  32.630000.
 ------------------------------------------------------------------------------
 One-electron integrals computed using PRISM.
 NBasis=   148 RedAO= T  NBF=   148
 NBsUse=   148 1.00D-06 NBFU=   148
 Harris functional with IExCor=  205 diagonalized for initial guess.
 ExpMin= 4.38D-02 ExpMax= 1.06D+05 ExpMxC= 3.62D+03 IAcc=2 IRadAn=         4 AccDes= 0.00D+00
 HarFok:  IExCor= 205 AccDes= 0.00D+00 IRadAn=         4 IDoV=1
 ScaDFX=  1.000000  1.000000  1.000000  1.000000
 Initial guess orbital symmetries:
       Occupied  (A) (A) (A) (A) (A) (A) (A) (A) (A) (A) (A) (A)
                 (A) (A) (A) (A) (A) (A) (A) (A) (A) (A) (A) (A)
       Virtual   (A) (A) (A) (A) (A) (A) (A) (A) (A) (A) (A) (A)
                 (A) (A) (A) (A) (A) (A) (A) (A) (A) (A) (A) (A)
                 (A) (A) (A) (A) (A) (A) (A) (A) (A) (A) (A) (A)
                 (A) (A) (A) (A) (A) (A) (A) (A) (A) (A) (A) (A)
                 (A) (A) (A) (A) (A) (A) (A) (A) (A) (A) (A) (A)
                 (A) (A) (A) (A) (A) (A) (A) (A) (A) (A) (A) (A)
                 (A) (A) (A) (A) (A) (A) (A) (A) (A) (A) (A) (A)
                 (A) (A) (A) (A) (A) (A) (A) (A) (A) (A) (A) (A)
                 (A) (A) (A) (A) (A) (A) (A) (A) (A) (A) (A) (A)
                 (A) (A) (A) (A) (A) (A) (A) (A) (A) (A) (A) (A)
                 (A) (A) (A) (A)
 The electronic state of the initial guess is 1-A.
 Requested convergence on RMS density matrix=1.00D-08 within 128 cycles.
 Requested convergence on MAX density matrix=1.00D-06.
 Requested convergence on             energy=1.00D-06.
 No special actions if energy rises.
 Error on total polarization charges =  0.01510
 SCF Done:  E(RHF) =  -650.942935422     A.U. after   14 cycles
             Convg  =    0.9180D-08             -V/T =  2.0004
             S**2   =   0.0000
 --------------------------------------------------------------------
 Variational PCM results
 =======================
 <psi(f)|   H    |psi(f)>                     (a.u.) =    -650.926218
 <psi(f)|H+V(f)/2|psi(f)>                     (a.u.) =    -650.942935
 Total free energy in solution:
  with all non electrostatic terms            (a.u.) =    -650.938264
 --------------------------------------------------------------------
 (Polarized solute)-Solvent               (kcal/mol) =     -10.49
 --------------------------------------------------------------------
 Cavitation energy                        (kcal/mol) =      11.12
 Dispersion energy                        (kcal/mol) =      -8.79
 Repulsion energy                         (kcal/mol) =       0.60
 Total non electrostatic                  (kcal/mol) =       2.93
 --------------------------------------------------------------------
 Partition over spheres:
 Sphere  on Atom  Surface  Charge   GEl     GCav    GDR
    1      C1      52.04  -0.158   -1.64    4.42   -2.78
    2      C5       0.14  -0.001    0.00    0.09    0.00
    3      O6      13.83   0.177   -3.95    1.64   -1.18
    4      C7      23.97  -0.139   -1.85    2.45   -1.91
    5     Cl10     25.91   0.105   -1.14    2.52   -2.31
 Added spheres:    19.82   0.001   -1.91    0.00    0.00
 --------------------------------------------------------------------
 After PCM corrections, the SCF energy is  -650.942935422     a.u.
 --------------------------------------------------------------------
 ExpMin= 4.38D-02 ExpMax= 1.06D+05 ExpMxC= 3.62D+03 IAcc=3 IRadAn=         5 AccDes= 0.00D+00
 HarFok:  IExCor= 205 AccDes= 0.00D+00 IRadAn=         5 IDoV=1
 ScaDFX=  1.000000  1.000000  1.000000  1.000000
 Range of M.O.s used for correlation:    10   148
 NBasis=   148 NAE=    24 NBE=    24 NFC=     9 NFV=     0
 NROrb=    139 NOA=    15 NOB=    15 NVA=   124 NVB=   124

 **** Warning!!: The largest alpha MO coefficient is  0.44738054D+02

 Disk-based method using OVN memory for 15 occupieds at a time.
 Estimated scratch disk usage=    59987376 words.
 Actual    scratch disk usage=    58962864 words.
 JobTyp=1 Pass  1:  I=   1 to  15 NPSUse=  1 ParTrn=F ParDer=F DoDerP=F.
 Spin components of T(2) and E(2):
     alpha-alpha T2 =       0.3184994728D-01 E2=     -0.9696597449D-01
     alpha-beta  T2 =       0.1833054648D+00 E2=     -0.5743001839D+00
     beta-beta   T2 =       0.3184994728D-01 E2=     -0.9696597449D-01
 ANorm=    0.1116693942D+01
 E2 =    -0.7682321329D+00 EUMP2 =    -0.65171116755467D+03

 **********************************************************************

            Population analysis using the SCF density.

 **********************************************************************

 Orbital symmetries:
       Occupied  (A) (A) (A) (A) (A) (A) (A) (A) (A) (A) (A) (A)
                 (A) (A) (A) (A) (A) (A) (A) (A) (A) (A) (A) (A)
       Virtual   (A) (A) (A) (A) (A) (A) (A) (A) (A) (A) (A) (A)
                 (A) (A) (A) (A) (A) (A) (A) (A) (A) (A) (A) (A)
                 (A) (A) (A) (A) (A) (A) (A) (A) (A) (A) (A) (A)
                 (A) (A) (A) (A) (A) (A) (A) (A) (A) (A) (A) (A)
                 (A) (A) (A) (A) (A) (A) (A) (A) (A) (A) (A) (A)
                 (A) (A) (A) (A) (A) (A) (A) (A) (A) (A) (A) (A)
                 (A) (A) (A) (A) (A) (A) (A) (A) (A) (A) (A) (A)
                 (A) (A) (A) (A) (A) (A) (A) (A) (A) (A) (A) (A)
                 (A) (A) (A) (A) (A) (A) (A) (A) (A) (A) (A) (A)
                 (A) (A) (A) (A) (A) (A) (A) (A) (A) (A) (A) (A)
                 (A) (A) (A) (A)
 The electronic state is 1-A.
 Alpha  occ. eigenvalues -- -104.84213 -20.56884 -11.36295 -11.30879 -11.24746
 Alpha  occ. eigenvalues --  -10.56845  -8.03676  -8.03384  -8.03380  -1.41275
 Alpha  occ. eigenvalues --   -1.15034  -1.03918  -0.94576  -0.75950  -0.67610
 Alpha  occ. eigenvalues --   -0.66304  -0.63887  -0.59173  -0.57578  -0.55320
 Alpha  occ. eigenvalues --   -0.51279  -0.46689  -0.45128  -0.43257
 Alpha virt. eigenvalues --    0.06966   0.08131   0.09694   0.10052   0.10871
 Alpha virt. eigenvalues --    0.12303   0.12691   0.12978   0.13958   0.14429
 Alpha virt. eigenvalues --    0.15963   0.16548   0.17386   0.19084   0.19693
 Alpha virt. eigenvalues --    0.22340   0.23137   0.27648   0.28987   0.30226
 Alpha virt. eigenvalues --    0.31625   0.32188   0.34295   0.35824   0.36750
 Alpha virt. eigenvalues --    0.37913   0.41004   0.43203   0.46965   0.51727
 Alpha virt. eigenvalues --    0.54529   0.57555   0.58766   0.60291   0.60476
 Alpha virt. eigenvalues --    0.62041   0.68112   0.70608   0.73145   0.74457
 Alpha virt. eigenvalues --    0.80738   0.81919   0.84313   0.84968   0.87014
 Alpha virt. eigenvalues --    0.89079   0.90908   1.02624   1.05073   1.10249
 Alpha virt. eigenvalues --    1.11877   1.15449   1.16662   1.19132   1.26949
 Alpha virt. eigenvalues --    1.27181   1.35896   1.37407   1.41008   1.41409
 Alpha virt. eigenvalues --    1.47788   1.53461   1.57381   1.67999   1.70421
 Alpha virt. eigenvalues --    1.71242   1.76150   1.79300   1.79674   1.81457
 Alpha virt. eigenvalues --    1.85337   1.92549   1.94349   1.97033   2.02896
 Alpha virt. eigenvalues --    2.10537   2.12214   2.21129   2.24106   2.33641
 Alpha virt. eigenvalues --    2.37063   2.42113   2.47342   2.53307   2.65363
 Alpha virt. eigenvalues --    2.68072   2.76645   2.78047   2.78588   2.80091
 Alpha virt. eigenvalues --    2.80570   2.83974   2.86104   2.88193   2.91806
 Alpha virt. eigenvalues --    3.01566   3.08561   3.15153   3.19381   3.27202
 Alpha virt. eigenvalues --    3.28081   3.38283   3.53702   3.65839   3.73714
 Alpha virt. eigenvalues --    3.86871   4.03836   4.12151   4.18870   4.26612
 Alpha virt. eigenvalues --    4.48487   4.57418   5.59724   5.73959   6.25070
 Alpha virt. eigenvalues --   10.43331  24.91624  24.93315  25.09690  26.71811
 Alpha virt. eigenvalues --   26.76361  27.23605  51.65538 219.28848
          Condensed to atoms (all electrons):
              1          2          3          4          5          6
     1  C    5.897200   0.391249   0.400426   0.430404  -0.177562  -0.102820
     2  H    0.391249   0.492444  -0.026618  -0.016985  -0.013666   0.001853
     3  H    0.400426  -0.026618   0.485708  -0.016444  -0.013393   0.003309
     4  H    0.430404  -0.016985  -0.016444   0.477781  -0.057619  -0.001287
     5  C   -0.177562  -0.013666  -0.013393  -0.057619   5.414111   0.451428
     6  O   -0.102820   0.001853   0.003309  -0.001287   0.451428   8.216849
     7  C   -0.228510  -0.007664  -0.014739   0.008689  -0.001703  -0.155777
     8  H    0.044407  -0.001146   0.001126   0.000097  -0.109577   0.007844
     9  H   -0.038672   0.000233   0.000439  -0.000167   0.007491  -0.006393
    10  Cl  -0.010419   0.001845  -0.001659   0.000312   0.068645  -0.022779
              7          8          9         10
     1  C   -0.228510   0.044407  -0.038672  -0.010419
     2  H   -0.007664  -0.001146   0.000233   0.001845
     3  H   -0.014739   0.001126   0.000439  -0.001659
     4  H    0.008689   0.000097  -0.000167   0.000312
     5  C   -0.001703  -0.109577   0.007491   0.068645
     6  O   -0.155777   0.007844  -0.006393  -0.022779
     7  C    6.131669   0.422969   0.385318  -0.024877
     8  H    0.422969   0.484951  -0.020727  -0.049305
     9  H    0.385318  -0.020727   0.444799  -0.024750
    10  Cl  -0.024877  -0.049305  -0.024750  16.988832
 Mulliken atomic charges:
              1
     1  C   -0.605704
     2  H    0.178454
     3  H    0.181846
     4  H    0.175219
     5  C    0.431845
     6  O   -0.392227
     7  C   -0.515375
     8  H    0.219361
     9  H    0.252428
    10  Cl   0.074154
 Sum of Mulliken charges=   0.00000
 Atomic charges with hydrogens summed into heavy atoms:
              1
     1  C   -0.070186
     2  H    0.000000
     3  H    0.000000
     4  H    0.000000
     5  C    0.431845
     6  O   -0.392227
     7  C   -0.043586
     8  H    0.000000
     9  H    0.000000
    10  Cl   0.074154
 Sum of Mulliken charges=   0.00000
 Electronic spatial extent (au):  <R**2>=   623.8688
 Charge=     0.0000 electrons
 Dipole moment (field-independent basis, Debye):
    X=    -2.9649    Y=    -5.1321    Z=     0.5031  Tot=     5.9483
 Quadrupole moment (field-independent basis, Debye-Ang):
   XX=   -36.1446   YY=   -40.8048   ZZ=   -35.4934
   XY=     3.7543   XZ=     0.7035   YZ=    -0.9355
 Traceless Quadrupole moment (field-independent basis, Debye-Ang):
   XX=     1.3363   YY=    -3.3239   ZZ=     1.9876
   XY=     3.7543   XZ=     0.7035   YZ=    -0.9355
 Octapole moment (field-independent basis, Debye-Ang**2):
  XXX=   -13.0072  YYY=    -9.8461  ZZZ=     2.5184  XYY=     3.1825
  XXY=    -1.4651  XXZ=    -1.5415  XZZ=    -1.0969  YZZ=    -1.8479
  YYZ=    -0.8559  XYZ=    -0.3204
 Hexadecapole moment (field-independent basis, Debye-Ang**3):
 XXXX=  -567.6456 YYYY=  -162.0488 ZZZZ=   -56.6277 XXXY=     9.1861
 XXXZ=    -2.9318 YYYX=     6.8889 YYYZ=     0.2829 ZZZX=     1.0085
 ZZZY=    -1.4446 XXYY=  -126.8211 XXZZ=  -108.8750 YYZZ=   -33.4834
 XXYZ=    -2.9384 YYXZ=     0.4293 ZZXY=     1.5909
 N-N= 2.115612915695D+02 E-N=-1.966214731221D+03  KE= 6.507002337540D+02
 1|1|UNPC-UNK|SP|RMP2-FC|6-311+G(d,p)|C3H5Cl1O1|PCUSER|16-Oct-2017|0||#
  MP2/6-311+G(D,P) SCRF=(SOLVENT=METHANOL) GEOM=CONNECTIVITY||Title Car
 d Required||0,1|C|H,1,1.09354895|H,1,1.09355335,2,106.779006|H,1,1.089
 82101,2,110.45813326,3,120.13948035,0|C,1,1.50575549,4,108.96350358,3,
 121.04572158,0|O,5,1.21790747,1,123.29693776,4,-0.00717427,0|C,5,1.531
 95668,1,119.92693612,6,-179.98697604,0|H,7,1.09111839,5,107.73624975,1
 ,28.49080303,0|H,7,1.09112087,5,107.73573285,1,-88.51658488,0|Cl,7,1.7
 7778738,5,115.61316056,1,149.98780665,0||Version=x86-Win32-G03RevB.05|
 State=1-A|HF=-650.9429354|MP2=-651.7111676|RMSD=9.180e-009|PG=C01 [X(C
 3H5Cl1O1)]||@


 MY GROUP MEETINGS AREN'T VERY STRUCTURED.
     -- PROF. M. S. GORDON, OCT. 5, 1984
 Job cpu time:  0 days  0 hours  0 minutes 54.0 seconds.
 File lengths (MBytes):  RWF=    496 Int=      0 D2E=      0 Chk=      9 Scr=      1
 Normal termination of Gaussian 03 at Mon Oct 16 09:35:48 2017.
