# Supplementary material for: Conformational preferences of α-fluoroketones may influence their reactivity
Source: Beilstein J Org Chem. 2017 Dec 29;13:2915–21. doi: 10.3762/bjoc.13.284 (PMC5753061; doi:10.3762/bjoc.13.284)
Supplement: File 2 — Details of computational conformational analysis. [file Beilstein_J_Org_Chem-13-2915-s002.zip › Computation/MECOCH2CL40.out]

 Entering Link 1 = C:\G03W\l1.exe PID=      6872.
  
 Copyright (c) 1988,1990,1992,1993,1995,1998,2003, Gaussian, Inc.
                  All Rights Reserved.
  
 This is the Gaussian(R) 03 program.  It is based on the
 the Gaussian(R) 98 system (copyright 1998, Gaussian, Inc.),
 the Gaussian(R) 94 system (copyright 1995, Gaussian, Inc.),
 the Gaussian 92(TM) system (copyright 1992, Gaussian, Inc.),
 the Gaussian 90(TM) system (copyright 1990, Gaussian, Inc.),
 the Gaussian 88(TM) system (copyright 1988, Gaussian, Inc.),
 the Gaussian 86(TM) system (copyright 1986, Carnegie Mellon
 University), and the Gaussian 82(TM) system (copyright 1983,
 Carnegie Mellon University). Gaussian is a federally registered
 trademark of Gaussian, Inc.
  
 This software contains proprietary and confidential information,
 including trade secrets, belonging to Gaussian, Inc.
  
 This software is provided under written license and may be
 used, copied, transmitted, or stored only in accord with that
 written license.
  
 The following legend is applicable only to US Government
 contracts under DFARS:
  
                    RESTRICTED RIGHTS LEGEND
  
 Use, duplication or disclosure by the US Government is subject
 to restrictions as set forth in subparagraph (c)(1)(ii) of the
 Rights in Technical Data and Computer Software clause at DFARS
 252.227-7013.
  
 Gaussian, Inc.
 Carnegie Office Park, Building 6, Pittsburgh, PA 15106 USA
  
 The following legend is applicable only to US Government
 contracts under FAR:
  
                    RESTRICTED RIGHTS LEGEND
  
 Use, reproduction and disclosure by the US Government is subject
 to restrictions as set forth in subparagraph (c) of the
 Commercial Computer Software - Restricted Rights clause at FAR
 52.227-19.
  
 Gaussian, Inc.
 Carnegie Office Park, Building 6, Pittsburgh, PA 15106 USA
  
  
 ---------------------------------------------------------------
 Warning -- This program may not be used in any manner that
 competes with the business of Gaussian, Inc. or will provide
 assistance to any competitor of Gaussian, Inc.  The licensee
 of this program is prohibited from giving any competitor of
 Gaussian, Inc. access to this program.  By using this program,
 the user acknowledges that Gaussian, Inc. is engaged in the
 business of creating and licensing software in the field of
 computational chemistry and represents and warrants to the
 licensee that it is not a competitor of Gaussian, Inc. and that
 it will not use this program in any manner prohibited above.
 ---------------------------------------------------------------
  

 Cite this work as:
 Gaussian 03, Revision B.05,
 M. J. Frisch, G. W. Trucks, H. B. Schlegel, G. E. Scuseria, 
 M. A. Robb, J. R. Cheeseman, J. A. Montgomery, Jr., T. Vreven, 
 K. N. Kudin, J. C. Burant, J. M. Millam, S. S. Iyengar, J. Tomasi, 
 V. Barone, B. Mennucci, M. Cossi, G. Scalmani, N. Rega, 
 G. A. Petersson, H. Nakatsuji, M. Hada, M. Ehara, K. Toyota, 
 R. Fukuda, J. Hasegawa, M. Ishida, T. Nakajima, Y. Honda, O. Kitao, 
 H. Nakai, M. Klene, X. Li, J. E. Knox, H. P. Hratchian, J. B. Cross, 
 C. Adamo, J. Jaramillo, R. Gomperts, R. E. Stratmann, O. Yazyev, 
 A. J. Austin, R. Cammi, C. Pomelli, J. W. Ochterski, P. Y. Ayala, 
 K. Morokuma, G. A. Voth, P. Salvador, J. J. Dannenberg, 
 V. G. Zakrzewski, S. Dapprich, A. D. Daniels, M. C. Strain, 
 O. Farkas, D. K. Malick, A. D. Rabuck, K. Raghavachari, 
 J. B. Foresman, J. V. Ortiz, Q. Cui, A. G. Baboul, S. Clifford, 
 J. Cioslowski, B. B. Stefanov, G. Liu, A. Liashenko, P. Piskorz, 
 I. Komaromi, R. L. Martin, D. J. Fox, T. Keith, M. A. Al-Laham, 
 C. Y. Peng, A. Nanayakkara, M. Challacombe, P. M. W. Gill, 
 B. Johnson, W. Chen, M. W. Wong, C. Gonzalez, and J. A. Pople, 
 Gaussian, Inc., Pittsburgh PA, 2003.
 
 **********************************************
 Gaussian 03:  x86-Win32-G03RevB.05  8-Nov-2003
                  14-Aug-2017 
 **********************************************
 %chk=MeCOCH2F.chk
 %mem=6MW
 %nproc=1
 Will use up to    1 processors via shared memory.
 Default route:  MaxDisk=2000MB
 ------------------------------------
 # mp2/6-311+g(d,p) geom=connectivity
 ------------------------------------
 1/38=1,57=2/1;
 2/17=6,18=5,40=1/2;
 3/5=4,6=6,7=111,11=9,16=1,25=1,30=1/1,2,3;
 4//1;
 5/5=2,38=5/2;
 8/10=2,27=262144000/1;
 9/16=-3,27=262144000/6;
 6/7=2,8=2,9=2,10=2/1;
 99/5=1,9=1/99;
 -------------------
 Title Card Required
 -------------------
 Symbolic Z-matrix:
 Charge =  0 Multiplicity = 1
 C
 H                    1    B1
 H                    1    B2       2    A1
 H                    1    B3       2    A2       3    D1       0
 C                    1    B4       4    A3       3    D2       0
 O                    5    B5       1    A4       4    D3       0
 C                    5    B6       1    A5       6    D4       0
 H                    7    B7       5    A6       1    D5       0
 H                    7    B8       5    A7       1    D6       0
 Cl                   7    B9       5    A8       1    D7       0
       Variables:
  B1                    1.09355                  
  B2                    1.09355                  
  B3                    1.08982                  
  B4                    1.50576                  
  B5                    1.21791                  
  B6                    1.53196                  
  B7                    1.09112                  
  B8                    1.09112                  
  B9                    1.77779                  
  A1                  106.77901                  
  A2                  110.45813                  
  A3                  108.9635                   
  A4                  123.29694                  
  A5                  119.92694                  
  A6                  107.73625                  
  A7                  107.73573                  
  A8                  115.61316                  
  D1                  120.13948                  
  D2                  121.04572                  
  D3                   -0.00717                  
  D4                 -179.98698                  
  D5                   18.4908                   
  D6                  -98.51658                  
  D7                  139.98781                  
 
                          Input orientation:                          
 ---------------------------------------------------------------------
 Center     Atomic     Atomic              Coordinates (Angstroms)
 Number     Number      Type              X           Y           Z
 ---------------------------------------------------------------------
    1          6             0        0.000000    0.000000    0.000000
    2          1             0        0.000000    0.000000    1.093549
    3          1             0        1.046996    0.000000   -0.315688
    4          1             0       -0.512693   -0.883039   -0.380917
    5          6             0       -0.695979    1.231058   -0.517116
    6          8             0       -1.672994    1.191508   -1.243185
    7          6             0       -0.177853    2.620439   -0.132335
    8          1             0        0.848654    2.506665    0.219629
    9          1             0       -0.790390    2.986796    0.692969
   10         17             0       -0.197165    3.834622   -1.430763
 ---------------------------------------------------------------------
                    Distance matrix (angstroms):
                    1          2          3          4          5
     1  C    0.000000
     2  H    1.093549   0.000000
     3  H    1.093553   1.755605   0.000000
     4  H    1.089821   1.793506   1.793500   0.000000
     5  C    1.505755   2.143392   2.143371   2.126394   0.000000
     6  O    2.400856   3.111097   3.110994   2.528547   1.217907
     7  C    2.629800   2.898469   2.898375   3.528211   1.531957
     8  H    2.655526   2.786991   2.570850   3.701893   2.134445
     9  H    3.166366   3.115467   3.648880   4.025664   2.134440
    10  Cl   4.097595   4.595144   4.182781   4.843352   2.803946
                    6          7          8          9         10
     6  O    0.000000
     7  C    2.347611   0.000000
     8  H    3.198151   1.091118   0.000000
     9  H    2.784016   1.091121   1.772298   0.000000
    10  Cl   3.033036   1.777787   2.362414   2.362405   0.000000
 Stoichiometry    C3H5ClO
 Framework group  C1[X(C3H5ClO)]
 Deg. of freedom    24
 Full point group                 C1      NOp   1
 Largest Abelian subgroup         C1      NOp   1
 Largest concise Abelian subgroup C1      NOp   1
                         Standard orientation:                         
 ---------------------------------------------------------------------
 Center     Atomic     Atomic              Coordinates (Angstroms)
 Number     Number      Type              X           Y           Z
 ---------------------------------------------------------------------
    1          6             0       -2.229358   -0.550633   -0.263636
    2          1             0       -2.544206   -1.195763    0.561305
    3          1             0       -2.067179   -1.200257   -1.128243
    4          1             0       -2.998103    0.190156   -0.482663
    5          6             0       -0.951914    0.161220    0.095114
    6          8             0       -0.847172    1.374333    0.121298
    7          6             0        0.299763   -0.647406    0.450527
    8          1             0        0.159639   -1.660792    0.071115
    9          1             0        0.370396   -0.689568    1.538543
   10         17             0        1.832111   -0.012796   -0.189557
 ---------------------------------------------------------------------
 Rotational constants (GHZ):      9.3463696      2.2080814      1.9079451
 Standard basis: 6-311+G(d,p) (5D, 7F)
 There are   148 symmetry adapted basis functions of A   symmetry.
 Integral buffers will be    262144 words long.
 Raffenetti 1 integral format.
 Two-electron integral symmetry is turned on.
   148 basis functions,   237 primitive gaussians,   153 cartesian basis functions
    24 alpha electrons       24 beta electrons
       nuclear repulsion energy       211.3557488376 Hartrees.
 NAtoms=   10 NActive=   10 NUniq=   10 SFac= 1.00D+00 NAtFMM=   60 Big=F
 One-electron integrals computed using PRISM.
 NBasis=   148 RedAO= T  NBF=   148
 NBsUse=   148 1.00D-06 NBFU=   148
 Harris functional with IExCor=  205 diagonalized for initial guess.
 ExpMin= 4.38D-02 ExpMax= 1.06D+05 ExpMxC= 3.62D+03 IAcc=2 IRadAn=         4 AccDes= 0.00D+00
 HarFok:  IExCor= 205 AccDes= 0.00D+00 IRadAn=         4 IDoV=1
 ScaDFX=  1.000000  1.000000  1.000000  1.000000
 Initial guess orbital symmetries:
       Occupied  (A) (A) (A) (A) (A) (A) (A) (A) (A) (A) (A) (A)
                 (A) (A) (A) (A) (A) (A) (A) (A) (A) (A) (A) (A)
       Virtual   (A) (A) (A) (A) (A) (A) (A) (A) (A) (A) (A) (A)
                 (A) (A) (A) (A) (A) (A) (A) (A) (A) (A) (A) (A)
                 (A) (A) (A) (A) (A) (A) (A) (A) (A) (A) (A) (A)
                 (A) (A) (A) (A) (A) (A) (A) (A) (A) (A) (A) (A)
                 (A) (A) (A) (A) (A) (A) (A) (A) (A) (A) (A) (A)
                 (A) (A) (A) (A) (A) (A) (A) (A) (A) (A) (A) (A)
                 (A) (A) (A) (A) (A) (A) (A) (A) (A) (A) (A) (A)
                 (A) (A) (A) (A) (A) (A) (A) (A) (A) (A) (A) (A)
                 (A) (A) (A) (A) (A) (A) (A) (A) (A) (A) (A) (A)
                 (A) (A) (A) (A) (A) (A) (A) (A) (A) (A) (A) (A)
                 (A) (A) (A) (A)
 The electronic state of the initial guess is 1-A.
 Requested convergence on RMS density matrix=1.00D-08 within 128 cycles.
 Requested convergence on MAX density matrix=1.00D-06.
 Requested convergence on             energy=1.00D-06.
 No special actions if energy rises.
 SCF Done:  E(RHF) =  -650.929154973     A.U. after   15 cycles
             Convg  =    0.3452D-08             -V/T =  2.0004
             S**2   =   0.0000
 ExpMin= 4.38D-02 ExpMax= 1.06D+05 ExpMxC= 3.62D+03 IAcc=3 IRadAn=         5 AccDes= 0.00D+00
 HarFok:  IExCor= 205 AccDes= 0.00D+00 IRadAn=         5 IDoV=1
 ScaDFX=  1.000000  1.000000  1.000000  1.000000
 Range of M.O.s used for correlation:    10   148
 NBasis=   148 NAE=    24 NBE=    24 NFC=     9 NFV=     0
 NROrb=    139 NOA=    15 NOB=    15 NVA=   124 NVB=   124

 **** Warning!!: The largest alpha MO coefficient is  0.41736277D+02

 Disk-based method using OVN memory for 15 occupieds at a time.
 Estimated scratch disk usage=    60076392 words.
 Actual    scratch disk usage=    59044200 words.
 JobTyp=1 Pass  1:  I=   1 to  15 NPSUse=  1 ParTrn=F ParDer=F DoDerP=F.
 Spin components of T(2) and E(2):
     alpha-alpha T2 =       0.3217838149D-01 E2=     -0.9742793487D-01
     alpha-beta  T2 =       0.1856600700D+00 E2=     -0.5776017087D+00
     beta-beta   T2 =       0.3217838149D-01 E2=     -0.9742793487D-01
 ANorm=    0.1118041517D+01
 E2 =    -0.7724575784D+00 EUMP2 =    -0.65170161255108D+03

 **********************************************************************

            Population analysis using the SCF density.

 **********************************************************************

 Orbital symmetries:
       Occupied  (A) (A) (A) (A) (A) (A) (A) (A) (A) (A) (A) (A)
                 (A) (A) (A) (A) (A) (A) (A) (A) (A) (A) (A) (A)
       Virtual   (A) (A) (A) (A) (A) (A) (A) (A) (A) (A) (A) (A)
                 (A) (A) (A) (A) (A) (A) (A) (A) (A) (A) (A) (A)
                 (A) (A) (A) (A) (A) (A) (A) (A) (A) (A) (A) (A)
                 (A) (A) (A) (A) (A) (A) (A) (A) (A) (A) (A) (A)
                 (A) (A) (A) (A) (A) (A) (A) (A) (A) (A) (A) (A)
                 (A) (A) (A) (A) (A) (A) (A) (A) (A) (A) (A) (A)
                 (A) (A) (A) (A) (A) (A) (A) (A) (A) (A) (A) (A)
                 (A) (A) (A) (A) (A) (A) (A) (A) (A) (A) (A) (A)
                 (A) (A) (A) (A) (A) (A) (A) (A) (A) (A) (A) (A)
                 (A) (A) (A) (A) (A) (A) (A) (A) (A) (A) (A) (A)
                 (A) (A) (A) (A)
 The electronic state is 1-A.
 Alpha  occ. eigenvalues -- -104.83559 -20.56264 -11.35589 -11.31367 -11.25817
 Alpha  occ. eigenvalues --  -10.56169  -8.03004  -8.02696  -8.02688  -1.40323
 Alpha  occ. eigenvalues --   -1.14659  -1.04359  -0.94849  -0.75800  -0.67468
 Alpha  occ. eigenvalues --   -0.66621  -0.63494  -0.59959  -0.58057  -0.55573
 Alpha  occ. eigenvalues --   -0.50321  -0.46134  -0.44374  -0.42428
 Alpha virt. eigenvalues --    0.05643   0.07933   0.08680   0.09063   0.10553
 Alpha virt. eigenvalues --    0.11625   0.12315   0.12534   0.13907   0.14470
 Alpha virt. eigenvalues --    0.16120   0.16931   0.17221   0.18610   0.19351
 Alpha virt. eigenvalues --    0.21490   0.23667   0.27719   0.28382   0.29191
 Alpha virt. eigenvalues --    0.30891   0.31549   0.33558   0.36236   0.37284
 Alpha virt. eigenvalues --    0.38408   0.42399   0.43717   0.47672   0.51736
 Alpha virt. eigenvalues --    0.54170   0.57303   0.57970   0.59287   0.61310
 Alpha virt. eigenvalues --    0.63210   0.67356   0.69915   0.72273   0.74406
 Alpha virt. eigenvalues --    0.79760   0.81191   0.83509   0.84493   0.86803
 Alpha virt. eigenvalues --    0.88293   0.89932   1.02515   1.05430   1.09609
 Alpha virt. eigenvalues --    1.10762   1.16271   1.16995   1.19893   1.26411
 Alpha virt. eigenvalues --    1.27203   1.35787   1.39469   1.41720   1.42980
 Alpha virt. eigenvalues --    1.48955   1.52470   1.55875   1.67358   1.69761
 Alpha virt. eigenvalues --    1.71269   1.76053   1.78067   1.78500   1.81143
 Alpha virt. eigenvalues --    1.85326   1.92392   1.93947   1.97833   2.02352
 Alpha virt. eigenvalues --    2.09563   2.11124   2.20676   2.23087   2.33189
 Alpha virt. eigenvalues --    2.36939   2.40804   2.46835   2.52601   2.65841
 Alpha virt. eigenvalues --    2.68717   2.75929   2.76675   2.77377   2.79010
 Alpha virt. eigenvalues --    2.80000   2.82749   2.85872   2.87549   2.90762
 Alpha virt. eigenvalues --    3.00953   3.06982   3.15522   3.18216   3.28084
 Alpha virt. eigenvalues --    3.29123   3.38702   3.54052   3.65777   3.74910
 Alpha virt. eigenvalues --    3.86791   4.04283   4.12855   4.17201   4.25811
 Alpha virt. eigenvalues --    4.49619   4.57868   5.60738   5.75128   6.26150
 Alpha virt. eigenvalues --   10.43755  24.91891  24.93288  25.08585  26.72940
 Alpha virt. eigenvalues --   26.76774  27.23558  51.66294 219.29200
          Condensed to atoms (all electrons):
              1          2          3          4          5          6
     1  C    5.996309   0.392396   0.392995   0.424355  -0.219281  -0.096005
     2  H    0.392396   0.529855  -0.031651  -0.017798  -0.024591   0.001534
     3  H    0.392995  -0.031651   0.517806  -0.016375  -0.014516   0.002782
     4  H    0.424355  -0.017798  -0.016375   0.474365  -0.046951   0.000995
     5  C   -0.219281  -0.024591  -0.014516  -0.046951   5.559169   0.465030
     6  O   -0.096005   0.001534   0.002782   0.000995   0.465030   8.090474
     7  C   -0.343033  -0.001033  -0.006566   0.005861   0.041940  -0.158776
     8  H    0.048725  -0.001943   0.000262   0.000199  -0.107391   0.008914
     9  H   -0.041779   0.000190   0.000514  -0.000227  -0.008281  -0.010368
    10  Cl  -0.004737   0.002420  -0.002715   0.000055   0.033960  -0.017619
              7          8          9         10
     1  C   -0.343033   0.048725  -0.041779  -0.004737
     2  H   -0.001033  -0.001943   0.000190   0.002420
     3  H   -0.006566   0.000262   0.000514  -0.002715
     4  H    0.005861   0.000199  -0.000227   0.000055
     5  C    0.041940  -0.107391  -0.008281   0.033960
     6  O   -0.158776   0.008914  -0.010368  -0.017619
     7  C    6.074587   0.403730   0.413429   0.046099
     8  H    0.403730   0.552890  -0.030309  -0.051710
     9  H    0.413429  -0.030309   0.491731  -0.029404
    10  Cl   0.046099  -0.051710  -0.029404  16.906166
 Mulliken atomic charges:
              1
     1  C   -0.549945
     2  H    0.150622
     3  H    0.157464
     4  H    0.175521
     5  C    0.320911
     6  O   -0.286961
     7  C   -0.476237
     8  H    0.176635
     9  H    0.214505
    10  Cl   0.117486
 Sum of Mulliken charges=   0.00000
 Atomic charges with hydrogens summed into heavy atoms:
              1
     1  C   -0.066339
     2  H    0.000000
     3  H    0.000000
     4  H    0.000000
     5  C    0.320911
     6  O   -0.286961
     7  C   -0.085097
     8  H    0.000000
     9  H    0.000000
    10  Cl   0.117486
 Sum of Mulliken charges=   0.00000
 Electronic spatial extent (au):  <R**2>=   622.7246
 Charge=     0.0000 electrons
 Dipole moment (field-independent basis, Debye):
    X=    -2.2406    Y=    -3.8487    Z=     0.5499  Tot=     4.4872
 Quadrupole moment (field-independent basis, Debye-Ang):
   XX=   -36.5281   YY=   -40.8280   ZZ=   -35.6555
   XY=     3.3029   XZ=     0.6857   YZ=    -0.8264
 Traceless Quadrupole moment (field-independent basis, Debye-Ang):
   XX=     1.1424   YY=    -3.1575   ZZ=     2.0151
   XY=     3.3029   XZ=     0.6857   YZ=    -0.8264
 Octapole moment (field-independent basis, Debye-Ang**2):
  XXX=    -7.7742  YYY=    -5.6846  ZZZ=     2.4098  XYY=     3.5395
  XXY=     0.4166  XXZ=    -2.1647  XZZ=    -0.1109  YZZ=    -0.2948
  YYZ=    -0.8983  XYZ=    -0.2751
 Hexadecapole moment (field-independent basis, Debye-Ang**3):
 XXXX=  -563.6216 YYYY=  -160.4077 ZZZZ=   -63.7868 XXXY=     4.9447
 XXXZ=    -4.3546 YYYX=     4.4425 YYYZ=     0.3114 ZZZX=     0.5191
 ZZZY=    -0.5280 XXYY=  -127.2793 XXZZ=  -108.2689 YYZZ=   -35.8340
 XXYZ=    -3.4501 YYXZ=     0.0270 ZZXY=     0.8108
 N-N= 2.113557488376D+02 E-N=-1.965633395697D+03  KE= 6.506950259695D+02
 1|1|UNPC-UNK|SP|RMP2-FC|6-311+G(d,p)|C3H5Cl1O1|PCUSER|14-Aug-2017|0||#
  MP2/6-311+G(D,P) GEOM=CONNECTIVITY||Title Card Required||0,1|C|H,1,1.
 09354895|H,1,1.09355335,2,106.779006|H,1,1.08982101,2,110.45813326,3,1
 20.13948035,0|C,1,1.50575549,4,108.96350358,3,121.04572158,0|O,5,1.217
 90747,1,123.29693776,4,-0.00717427,0|C,5,1.53195668,1,119.92693612,6,-
 179.98697604,0|H,7,1.09111839,5,107.73624975,1,18.49080303,0|H,7,1.091
 12087,5,107.73573285,1,-98.51658488,0|Cl,7,1.77778738,5,115.61316056,1
 ,139.98780665,0||Version=x86-Win32-G03RevB.05|State=1-A|HF=-650.929155
 |MP2=-651.7016126|RMSD=3.452e-009|PG=C01 [X(C3H5Cl1O1)]||@


            THE IRISH PIG
 'TWAS AN EVENING IN NOVEMBER,
 AS I VERY WELL REMEMBER
 I WAS STROLLING DOWN THE STREET IN DRUNKEN PRIDE,
 BUT MY KNEES WERE ALL A'FLUTTER
 SO I LANDED IN THE GUTTER,
 AND A PIG CAME UP AND LAY DOWN BY MY SIDE.

 YES, I LAY THERE IN THE GUTTER
 THINKING THOUGHTS I COULD NOT UTTER
 WHEN A COLLEEN PASSING BY DID SOFTLY SAY,
 'YE CAN TELL A MAN THAT BOOZES
 BY THE COMPANY THAT HE CHOOSES.' -
 AT THAT, THE PIG GOT UP AND WALKED AWAY!
     -- THE ECONOMIST, AUGUST 23, 1986
 Job cpu time:  0 days  0 hours  0 minutes 50.0 seconds.
 File lengths (MBytes):  RWF=    473 Int=      0 D2E=      0 Chk=      9 Scr=      1
 Normal termination of Gaussian 03 at Mon Aug 14 13:36:46 2017.
