# Supplementary material for: Conformational preferences of α-fluoroketones may influence their reactivity
Source: Beilstein J Org Chem. 2017 Dec 29;13:2915–21. doi: 10.3762/bjoc.13.284 (PMC5753061; doi:10.3762/bjoc.13.284)
Supplement: File 2 — Details of computational conformational analysis. [file Beilstein_J_Org_Chem-13-2915-s002.zip › Computation/MECOCH2CL50.out]

 Entering Link 1 = C:\G03W\l1.exe PID=      6500.
  
 Copyright (c) 1988,1990,1992,1993,1995,1998,2003, Gaussian, Inc.
                  All Rights Reserved.
  
 This is the Gaussian(R) 03 program.  It is based on the
 the Gaussian(R) 98 system (copyright 1998, Gaussian, Inc.),
 the Gaussian(R) 94 system (copyright 1995, Gaussian, Inc.),
 the Gaussian 92(TM) system (copyright 1992, Gaussian, Inc.),
 the Gaussian 90(TM) system (copyright 1990, Gaussian, Inc.),
 the Gaussian 88(TM) system (copyright 1988, Gaussian, Inc.),
 the Gaussian 86(TM) system (copyright 1986, Carnegie Mellon
 University), and the Gaussian 82(TM) system (copyright 1983,
 Carnegie Mellon University). Gaussian is a federally registered
 trademark of Gaussian, Inc.
  
 This software contains proprietary and confidential information,
 including trade secrets, belonging to Gaussian, Inc.
  
 This software is provided under written license and may be
 used, copied, transmitted, or stored only in accord with that
 written license.
  
 The following legend is applicable only to US Government
 contracts under DFARS:
  
                    RESTRICTED RIGHTS LEGEND
  
 Use, duplication or disclosure by the US Government is subject
 to restrictions as set forth in subparagraph (c)(1)(ii) of the
 Rights in Technical Data and Computer Software clause at DFARS
 252.227-7013.
  
 Gaussian, Inc.
 Carnegie Office Park, Building 6, Pittsburgh, PA 15106 USA
  
 The following legend is applicable only to US Government
 contracts under FAR:
  
                    RESTRICTED RIGHTS LEGEND
  
 Use, reproduction and disclosure by the US Government is subject
 to restrictions as set forth in subparagraph (c) of the
 Commercial Computer Software - Restricted Rights clause at FAR
 52.227-19.
  
 Gaussian, Inc.
 Carnegie Office Park, Building 6, Pittsburgh, PA 15106 USA
  
  
 ---------------------------------------------------------------
 Warning -- This program may not be used in any manner that
 competes with the business of Gaussian, Inc. or will provide
 assistance to any competitor of Gaussian, Inc.  The licensee
 of this program is prohibited from giving any competitor of
 Gaussian, Inc. access to this program.  By using this program,
 the user acknowledges that Gaussian, Inc. is engaged in the
 business of creating and licensing software in the field of
 computational chemistry and represents and warrants to the
 licensee that it is not a competitor of Gaussian, Inc. and that
 it will not use this program in any manner prohibited above.
 ---------------------------------------------------------------
  

 Cite this work as:
 Gaussian 03, Revision B.05,
 M. J. Frisch, G. W. Trucks, H. B. Schlegel, G. E. Scuseria, 
 M. A. Robb, J. R. Cheeseman, J. A. Montgomery, Jr., T. Vreven, 
 K. N. Kudin, J. C. Burant, J. M. Millam, S. S. Iyengar, J. Tomasi, 
 V. Barone, B. Mennucci, M. Cossi, G. Scalmani, N. Rega, 
 G. A. Petersson, H. Nakatsuji, M. Hada, M. Ehara, K. Toyota, 
 R. Fukuda, J. Hasegawa, M. Ishida, T. Nakajima, Y. Honda, O. Kitao, 
 H. Nakai, M. Klene, X. Li, J. E. Knox, H. P. Hratchian, J. B. Cross, 
 C. Adamo, J. Jaramillo, R. Gomperts, R. E. Stratmann, O. Yazyev, 
 A. J. Austin, R. Cammi, C. Pomelli, J. W. Ochterski, P. Y. Ayala, 
 K. Morokuma, G. A. Voth, P. Salvador, J. J. Dannenberg, 
 V. G. Zakrzewski, S. Dapprich, A. D. Daniels, M. C. Strain, 
 O. Farkas, D. K. Malick, A. D. Rabuck, K. Raghavachari, 
 J. B. Foresman, J. V. Ortiz, Q. Cui, A. G. Baboul, S. Clifford, 
 J. Cioslowski, B. B. Stefanov, G. Liu, A. Liashenko, P. Piskorz, 
 I. Komaromi, R. L. Martin, D. J. Fox, T. Keith, M. A. Al-Laham, 
 C. Y. Peng, A. Nanayakkara, M. Challacombe, P. M. W. Gill, 
 B. Johnson, W. Chen, M. W. Wong, C. Gonzalez, and J. A. Pople, 
 Gaussian, Inc., Pittsburgh PA, 2003.
 
 **********************************************
 Gaussian 03:  x86-Win32-G03RevB.05  8-Nov-2003
                  14-Aug-2017 
 **********************************************
 %chk=MeCOCH2F.chk
 %mem=6MW
 %nproc=1
 Will use up to    1 processors via shared memory.
 Default route:  MaxDisk=2000MB
 ------------------------------------
 # mp2/6-311+g(d,p) geom=connectivity
 ------------------------------------
 1/38=1,57=2/1;
 2/17=6,18=5,40=1/2;
 3/5=4,6=6,7=111,11=9,16=1,25=1,30=1/1,2,3;
 4//1;
 5/5=2,38=5/2;
 8/10=2,27=262144000/1;
 9/16=-3,27=262144000/6;
 6/7=2,8=2,9=2,10=2/1;
 99/5=1,9=1/99;
 -------------------
 Title Card Required
 -------------------
 Symbolic Z-matrix:
 Charge =  0 Multiplicity = 1
 C
 H                    1    B1
 H                    1    B2       2    A1
 H                    1    B3       2    A2       3    D1       0
 C                    1    B4       4    A3       3    D2       0
 O                    5    B5       1    A4       4    D3       0
 C                    5    B6       1    A5       6    D4       0
 H                    7    B7       5    A6       1    D5       0
 H                    7    B8       5    A7       1    D6       0
 Cl                   7    B9       5    A8       1    D7       0
       Variables:
  B1                    1.09355                  
  B2                    1.09355                  
  B3                    1.08982                  
  B4                    1.50576                  
  B5                    1.21791                  
  B6                    1.53196                  
  B7                    1.09112                  
  B8                    1.09112                  
  B9                    1.77779                  
  A1                  106.77901                  
  A2                  110.45813                  
  A3                  108.9635                   
  A4                  123.29694                  
  A5                  119.92694                  
  A6                  107.73625                  
  A7                  107.73573                  
  A8                  115.61316                  
  D1                  120.13948                  
  D2                  121.04572                  
  D3                   -0.00717                  
  D4                 -179.98698                  
  D5                    8.4908                   
  D6                 -108.51658                  
  D7                  129.98781                  
 
                          Input orientation:                          
 ---------------------------------------------------------------------
 Center     Atomic     Atomic              Coordinates (Angstroms)
 Number     Number      Type              X           Y           Z
 ---------------------------------------------------------------------
    1          6             0        0.000000    0.000000    0.000000
    2          1             0        0.000000    0.000000    1.093549
    3          1             0        1.046996    0.000000   -0.315688
    4          1             0       -0.512693   -0.883039   -0.380917
    5          6             0       -0.695979    1.231058   -0.517116
    6          8             0       -1.672994    1.191508   -1.243185
    7          6             0       -0.177853    2.620439   -0.132335
    8          1             0        0.774375    2.488873    0.383894
    9          1             0       -0.893372    3.060996    0.563716
   10         17             0        0.064520    3.751351   -1.482454
 ---------------------------------------------------------------------
                    Distance matrix (angstroms):
                    1          2          3          4          5
     1  C    0.000000
     2  H    1.093549   0.000000
     3  H    1.093553   1.755605   0.000000
     4  H    1.089821   1.793506   1.793500   0.000000
     5  C    1.505755   2.143392   2.143371   2.126394   0.000000
     6  O    2.400856   3.111097   3.110994   2.528547   1.217907
     7  C    2.629800   2.898469   2.898375   3.528211   1.531957
     8  H    2.634676   2.701435   2.599658   3.689345   2.134445
     9  H    3.238146   3.232419   3.729353   4.073409   2.134440
    10  Cl   4.034162   4.551108   4.049597   4.798346   2.803946
                    6          7          8          9         10
     6  O    0.000000
     7  C    2.347611   0.000000
     8  H    3.212500   1.091118   0.000000
     9  H    2.714349   1.091121   1.772298   0.000000
    10  Cl   3.103063   1.777787   2.362414   2.362405   0.000000
 Stoichiometry    C3H5ClO
 Framework group  C1[X(C3H5ClO)]
 Deg. of freedom    24
 Full point group                 C1      NOp   1
 Largest Abelian subgroup         C1      NOp   1
 Largest concise Abelian subgroup C1      NOp   1
                         Standard orientation:                         
 ---------------------------------------------------------------------
 Center     Atomic     Atomic              Coordinates (Angstroms)
 Number     Number      Type              X           Y           Z
 ---------------------------------------------------------------------
    1          6             0       -2.167052   -0.627827   -0.297182
    2          1             0       -2.493582   -1.261356    0.532196
    3          1             0       -1.917584   -1.296346   -1.125860
    4          1             0       -2.961839    0.058885   -0.587787
    5          6             0       -0.955177    0.169244    0.106963
    6          8             0       -0.920494    1.386580    0.093157
    7          6             0        0.316639   -0.552288    0.563873
    8          1             0        0.179611   -1.618381    0.376235
    9          1             0        0.418090   -0.398185    1.639282
   10         17             0        1.821929   -0.030119   -0.224779
 ---------------------------------------------------------------------
 Rotational constants (GHZ):      8.8918673      2.2145707      1.9300683
 Standard basis: 6-311+G(d,p) (5D, 7F)
 There are   148 symmetry adapted basis functions of A   symmetry.
 Integral buffers will be    262144 words long.
 Raffenetti 1 integral format.
 Two-electron integral symmetry is turned on.
   148 basis functions,   237 primitive gaussians,   153 cartesian basis functions
    24 alpha electrons       24 beta electrons
       nuclear repulsion energy       211.1482546070 Hartrees.
 NAtoms=   10 NActive=   10 NUniq=   10 SFac= 1.00D+00 NAtFMM=   60 Big=F
 One-electron integrals computed using PRISM.
 NBasis=   148 RedAO= T  NBF=   148
 NBsUse=   148 1.00D-06 NBFU=   148
 Harris functional with IExCor=  205 diagonalized for initial guess.
 ExpMin= 4.38D-02 ExpMax= 1.06D+05 ExpMxC= 3.62D+03 IAcc=2 IRadAn=         4 AccDes= 0.00D+00
 HarFok:  IExCor= 205 AccDes= 0.00D+00 IRadAn=         4 IDoV=1
 ScaDFX=  1.000000  1.000000  1.000000  1.000000
 Initial guess orbital symmetries:
       Occupied  (A) (A) (A) (A) (A) (A) (A) (A) (A) (A) (A) (A)
                 (A) (A) (A) (A) (A) (A) (A) (A) (A) (A) (A) (A)
       Virtual   (A) (A) (A) (A) (A) (A) (A) (A) (A) (A) (A) (A)
                 (A) (A) (A) (A) (A) (A) (A) (A) (A) (A) (A) (A)
                 (A) (A) (A) (A) (A) (A) (A) (A) (A) (A) (A) (A)
                 (A) (A) (A) (A) (A) (A) (A) (A) (A) (A) (A) (A)
                 (A) (A) (A) (A) (A) (A) (A) (A) (A) (A) (A) (A)
                 (A) (A) (A) (A) (A) (A) (A) (A) (A) (A) (A) (A)
                 (A) (A) (A) (A) (A) (A) (A) (A) (A) (A) (A) (A)
                 (A) (A) (A) (A) (A) (A) (A) (A) (A) (A) (A) (A)
                 (A) (A) (A) (A) (A) (A) (A) (A) (A) (A) (A) (A)
                 (A) (A) (A) (A) (A) (A) (A) (A) (A) (A) (A) (A)
                 (A) (A) (A) (A)
 The electronic state of the initial guess is 1-A.
 Requested convergence on RMS density matrix=1.00D-08 within 128 cycles.
 Requested convergence on MAX density matrix=1.00D-06.
 Requested convergence on             energy=1.00D-06.
 No special actions if energy rises.
 SCF Done:  E(RHF) =  -650.929039379     A.U. after   15 cycles
             Convg  =    0.3587D-08             -V/T =  2.0004
             S**2   =   0.0000
 ExpMin= 4.38D-02 ExpMax= 1.06D+05 ExpMxC= 3.62D+03 IAcc=3 IRadAn=         5 AccDes= 0.00D+00
 HarFok:  IExCor= 205 AccDes= 0.00D+00 IRadAn=         5 IDoV=1
 ScaDFX=  1.000000  1.000000  1.000000  1.000000
 Range of M.O.s used for correlation:    10   148
 NBasis=   148 NAE=    24 NBE=    24 NFC=     9 NFV=     0
 NROrb=    139 NOA=    15 NOB=    15 NVA=   124 NVB=   124

 **** Warning!!: The largest alpha MO coefficient is  0.38516871D+02

 Disk-based method using OVN memory for 15 occupieds at a time.
 Estimated scratch disk usage=    60094992 words.
 Actual    scratch disk usage=    59081232 words.
 JobTyp=1 Pass  1:  I=   1 to  15 NPSUse=  1 ParTrn=F ParDer=F DoDerP=F.
 Spin components of T(2) and E(2):
     alpha-alpha T2 =       0.3216393667D-01 E2=     -0.9739297186D-01
     alpha-beta  T2 =       0.1857041519D+00 E2=     -0.5776538833D+00
     beta-beta   T2 =       0.3216393667D-01 E2=     -0.9739297186D-01
 ANorm=    0.1118048311D+01
 E2 =    -0.7724398270D+00 EUMP2 =    -0.65170147920626D+03

 **********************************************************************

            Population analysis using the SCF density.

 **********************************************************************

 Orbital symmetries:
       Occupied  (A) (A) (A) (A) (A) (A) (A) (A) (A) (A) (A) (A)
                 (A) (A) (A) (A) (A) (A) (A) (A) (A) (A) (A) (A)
       Virtual   (A) (A) (A) (A) (A) (A) (A) (A) (A) (A) (A) (A)
                 (A) (A) (A) (A) (A) (A) (A) (A) (A) (A) (A) (A)
                 (A) (A) (A) (A) (A) (A) (A) (A) (A) (A) (A) (A)
                 (A) (A) (A) (A) (A) (A) (A) (A) (A) (A) (A) (A)
                 (A) (A) (A) (A) (A) (A) (A) (A) (A) (A) (A) (A)
                 (A) (A) (A) (A) (A) (A) (A) (A) (A) (A) (A) (A)
                 (A) (A) (A) (A) (A) (A) (A) (A) (A) (A) (A) (A)
                 (A) (A) (A) (A) (A) (A) (A) (A) (A) (A) (A) (A)
                 (A) (A) (A) (A) (A) (A) (A) (A) (A) (A) (A) (A)
                 (A) (A) (A) (A) (A) (A) (A) (A) (A) (A) (A) (A)
                 (A) (A) (A) (A)
 The electronic state is 1-A.
 Alpha  occ. eigenvalues -- -104.83762 -20.56344 -11.35608 -11.31341 -11.25756
 Alpha  occ. eigenvalues --  -10.56372  -8.03206  -8.02898  -8.02890  -1.40373
 Alpha  occ. eigenvalues --   -1.14817  -1.04287  -0.94896  -0.75869  -0.67434
 Alpha  occ. eigenvalues --   -0.66659  -0.63238  -0.59960  -0.58052  -0.55831
 Alpha  occ. eigenvalues --   -0.50315  -0.46526  -0.44494  -0.42320
 Alpha virt. eigenvalues --    0.05662   0.07908   0.08511   0.09225   0.10427
 Alpha virt. eigenvalues --    0.11562   0.12309   0.12518   0.13855   0.14441
 Alpha virt. eigenvalues --    0.16249   0.16765   0.17255   0.18424   0.18937
 Alpha virt. eigenvalues --    0.21380   0.24306   0.27871   0.28282   0.29366
 Alpha virt. eigenvalues --    0.31247   0.31785   0.33146   0.36324   0.37377
 Alpha virt. eigenvalues --    0.38390   0.42170   0.43509   0.47687   0.52319
 Alpha virt. eigenvalues --    0.54507   0.56667   0.58166   0.58951   0.61324
 Alpha virt. eigenvalues --    0.63069   0.66745   0.69786   0.72011   0.74444
 Alpha virt. eigenvalues --    0.80062   0.81167   0.83352   0.84506   0.86908
 Alpha virt. eigenvalues --    0.88249   0.90101   1.02707   1.05546   1.09349
 Alpha virt. eigenvalues --    1.09584   1.15946   1.16738   1.20461   1.25943
 Alpha virt. eigenvalues --    1.27013   1.34881   1.39764   1.42263   1.43184
 Alpha virt. eigenvalues --    1.49063   1.51541   1.55314   1.67484   1.69105
 Alpha virt. eigenvalues --    1.72380   1.76020   1.77959   1.78699   1.81811
 Alpha virt. eigenvalues --    1.85423   1.92957   1.93814   1.98005   2.02276
 Alpha virt. eigenvalues --    2.09810   2.11261   2.20603   2.22558   2.34001
 Alpha virt. eigenvalues --    2.36233   2.41507   2.47059   2.52595   2.65626
 Alpha virt. eigenvalues --    2.68451   2.75817   2.76373   2.77263   2.78948
 Alpha virt. eigenvalues --    2.79756   2.82808   2.86170   2.87884   2.90646
 Alpha virt. eigenvalues --    3.01158   3.06940   3.15130   3.18942   3.27884
 Alpha virt. eigenvalues --    3.29412   3.39364   3.54658   3.65771   3.74778
 Alpha virt. eigenvalues --    3.85844   4.04545   4.14386   4.16518   4.25895
 Alpha virt. eigenvalues --    4.49947   4.58475   5.60743   5.75189   6.26115
 Alpha virt. eigenvalues --   10.43460  24.92011  24.93219  25.08630  26.73144
 Alpha virt. eigenvalues --   26.76026  27.23459  51.66306 219.28871
          Condensed to atoms (all electrons):
              1          2          3          4          5          6
     1  C    5.919552   0.404399   0.386949   0.423107  -0.165155  -0.096349
     2  H    0.404399   0.528677  -0.031079  -0.018097  -0.036179   0.002235
     3  H    0.386949  -0.031079   0.516293  -0.016408  -0.009678   0.002138
     4  H    0.423107  -0.018097  -0.016408   0.476341  -0.045484   0.001156
     5  C   -0.165155  -0.036179  -0.009678  -0.045484   5.509935   0.456818
     6  O   -0.096349   0.002235   0.002138   0.001156   0.456818   8.089171
     7  C   -0.340516  -0.001487  -0.003155   0.005384   0.093177  -0.148345
     8  H    0.041077  -0.001564  -0.000739   0.000251  -0.101036   0.009787
     9  H   -0.035357  -0.000061   0.000475  -0.000237  -0.022178  -0.011561
    10  Cl   0.007868   0.002426  -0.003434  -0.000124   0.002587  -0.011317
              7          8          9         10
     1  C   -0.340516   0.041077  -0.035357   0.007868
     2  H   -0.001487  -0.001564  -0.000061   0.002426
     3  H   -0.003155  -0.000739   0.000475  -0.003434
     4  H    0.005384   0.000251  -0.000237  -0.000124
     5  C    0.093177  -0.101036  -0.022178   0.002587
     6  O   -0.148345   0.009787  -0.011561  -0.011317
     7  C    5.975260   0.396608   0.433888   0.055632
     8  H    0.396608   0.556112  -0.031229  -0.044625
     9  H    0.433888  -0.031229   0.488099  -0.037797
    10  Cl   0.055632  -0.044625  -0.037797  16.915017
 Mulliken atomic charges:
              1
     1  C   -0.545575
     2  H    0.150730
     3  H    0.158639
     4  H    0.174111
     5  C    0.317193
     6  O   -0.293734
     7  C   -0.466446
     8  H    0.175357
     9  H    0.215958
    10  Cl   0.113767
 Sum of Mulliken charges=   0.00000
 Atomic charges with hydrogens summed into heavy atoms:
              1
     1  C   -0.062095
     2  H    0.000000
     3  H    0.000000
     4  H    0.000000
     5  C    0.317193
     6  O   -0.293734
     7  C   -0.075131
     8  H    0.000000
     9  H    0.000000
    10  Cl   0.113767
 Sum of Mulliken charges=   0.00000
 Electronic spatial extent (au):  <R**2>=   621.0751
 Charge=     0.0000 electrons
 Dipole moment (field-independent basis, Debye):
    X=    -1.9952    Y=    -3.7670    Z=     0.7856  Tot=     4.3345
 Quadrupole moment (field-independent basis, Debye-Ang):
   XX=   -36.9110   YY=   -41.0577   ZZ=   -35.4221
   XY=     3.6550   XZ=     0.7049   YZ=    -0.6618
 Traceless Quadrupole moment (field-independent basis, Debye-Ang):
   XX=     0.8860   YY=    -3.2608   ZZ=     2.3748
   XY=     3.6550   XZ=     0.7049   YZ=    -0.6618
 Octapole moment (field-independent basis, Debye-Ang**2):
  XXX=    -7.0499  YYY=    -6.0130  ZZZ=     2.5447  XYY=     3.7054
  XXY=    -0.6207  XXZ=    -2.5151  XZZ=     0.2166  YZZ=     0.2351
  YYZ=    -0.6167  XYZ=    -0.2635
 Hexadecapole moment (field-independent basis, Debye-Ang**3):
 XXXX=  -555.1538 YYYY=  -160.6734 ZZZZ=   -70.4129 XXXY=     4.8748
 XXXZ=    -4.9179 YYYX=     4.7812 YYYZ=    -0.2480 ZZZX=     0.3403
 ZZZY=     0.3349 XXYY=  -126.9829 XXZZ=  -106.5299 YYZZ=   -37.4915
 XXYZ=    -3.3779 YYXZ=    -0.1939 ZZXY=     0.7505
 N-N= 2.111482546070D+02 E-N=-1.965187011499D+03  KE= 6.506973410252D+02
 1|1|UNPC-UNK|SP|RMP2-FC|6-311+G(d,p)|C3H5Cl1O1|PCUSER|14-Aug-2017|0||#
  MP2/6-311+G(D,P) GEOM=CONNECTIVITY||Title Card Required||0,1|C|H,1,1.
 09354895|H,1,1.09355335,2,106.779006|H,1,1.08982101,2,110.45813326,3,1
 20.13948035,0|C,1,1.50575549,4,108.96350358,3,121.04572158,0|O,5,1.217
 90747,1,123.29693776,4,-0.00717427,0|C,5,1.53195668,1,119.92693612,6,-
 179.98697604,0|H,7,1.09111839,5,107.73624975,1,8.49080303,0|H,7,1.0911
 2087,5,107.73573285,1,-108.51658488,0|Cl,7,1.77778738,5,115.61316056,1
 ,129.98780665,0||Version=x86-Win32-G03RevB.05|State=1-A|HF=-650.929039
 4|MP2=-651.7014792|RMSD=3.587e-009|PG=C01 [X(C3H5Cl1O1)]||@


 ARTHROPOD AXIOM: A COMPUTER SYSTEM IS LIKE A SPIDER'S WEB.
 YOU CANNOT PULL ON ONE END WITHOUT MAKING THE OTHER END MOVE.
     -- GREG WETTSTEIN
 Job cpu time:  0 days  0 hours  0 minutes 49.0 seconds.
 File lengths (MBytes):  RWF=    473 Int=      0 D2E=      0 Chk=      9 Scr=      1
 Normal termination of Gaussian 03 at Mon Aug 14 13:37:36 2017.
