# Supplementary material for: Conformational preferences of α-fluoroketones may influence their reactivity
Source: Beilstein J Org Chem. 2017 Dec 29;13:2915–21. doi: 10.3762/bjoc.13.284 (PMC5753061; doi:10.3762/bjoc.13.284)
Supplement: File 2 — Details of computational conformational analysis. [file Beilstein_J_Org_Chem-13-2915-s002.zip › Computation/MECOCH2CL70.out]

 Entering Link 1 = C:\G03W\l1.exe PID=      7804.
  
 Copyright (c) 1988,1990,1992,1993,1995,1998,2003, Gaussian, Inc.
                  All Rights Reserved.
  
 This is the Gaussian(R) 03 program.  It is based on the
 the Gaussian(R) 98 system (copyright 1998, Gaussian, Inc.),
 the Gaussian(R) 94 system (copyright 1995, Gaussian, Inc.),
 the Gaussian 92(TM) system (copyright 1992, Gaussian, Inc.),
 the Gaussian 90(TM) system (copyright 1990, Gaussian, Inc.),
 the Gaussian 88(TM) system (copyright 1988, Gaussian, Inc.),
 the Gaussian 86(TM) system (copyright 1986, Carnegie Mellon
 University), and the Gaussian 82(TM) system (copyright 1983,
 Carnegie Mellon University). Gaussian is a federally registered
 trademark of Gaussian, Inc.
  
 This software contains proprietary and confidential information,
 including trade secrets, belonging to Gaussian, Inc.
  
 This software is provided under written license and may be
 used, copied, transmitted, or stored only in accord with that
 written license.
  
 The following legend is applicable only to US Government
 contracts under DFARS:
  
                    RESTRICTED RIGHTS LEGEND
  
 Use, duplication or disclosure by the US Government is subject
 to restrictions as set forth in subparagraph (c)(1)(ii) of the
 Rights in Technical Data and Computer Software clause at DFARS
 252.227-7013.
  
 Gaussian, Inc.
 Carnegie Office Park, Building 6, Pittsburgh, PA 15106 USA
  
 The following legend is applicable only to US Government
 contracts under FAR:
  
                    RESTRICTED RIGHTS LEGEND
  
 Use, reproduction and disclosure by the US Government is subject
 to restrictions as set forth in subparagraph (c) of the
 Commercial Computer Software - Restricted Rights clause at FAR
 52.227-19.
  
 Gaussian, Inc.
 Carnegie Office Park, Building 6, Pittsburgh, PA 15106 USA
  
  
 ---------------------------------------------------------------
 Warning -- This program may not be used in any manner that
 competes with the business of Gaussian, Inc. or will provide
 assistance to any competitor of Gaussian, Inc.  The licensee
 of this program is prohibited from giving any competitor of
 Gaussian, Inc. access to this program.  By using this program,
 the user acknowledges that Gaussian, Inc. is engaged in the
 business of creating and licensing software in the field of
 computational chemistry and represents and warrants to the
 licensee that it is not a competitor of Gaussian, Inc. and that
 it will not use this program in any manner prohibited above.
 ---------------------------------------------------------------
  

 Cite this work as:
 Gaussian 03, Revision B.05,
 M. J. Frisch, G. W. Trucks, H. B. Schlegel, G. E. Scuseria, 
 M. A. Robb, J. R. Cheeseman, J. A. Montgomery, Jr., T. Vreven, 
 K. N. Kudin, J. C. Burant, J. M. Millam, S. S. Iyengar, J. Tomasi, 
 V. Barone, B. Mennucci, M. Cossi, G. Scalmani, N. Rega, 
 G. A. Petersson, H. Nakatsuji, M. Hada, M. Ehara, K. Toyota, 
 R. Fukuda, J. Hasegawa, M. Ishida, T. Nakajima, Y. Honda, O. Kitao, 
 H. Nakai, M. Klene, X. Li, J. E. Knox, H. P. Hratchian, J. B. Cross, 
 C. Adamo, J. Jaramillo, R. Gomperts, R. E. Stratmann, O. Yazyev, 
 A. J. Austin, R. Cammi, C. Pomelli, J. W. Ochterski, P. Y. Ayala, 
 K. Morokuma, G. A. Voth, P. Salvador, J. J. Dannenberg, 
 V. G. Zakrzewski, S. Dapprich, A. D. Daniels, M. C. Strain, 
 O. Farkas, D. K. Malick, A. D. Rabuck, K. Raghavachari, 
 J. B. Foresman, J. V. Ortiz, Q. Cui, A. G. Baboul, S. Clifford, 
 J. Cioslowski, B. B. Stefanov, G. Liu, A. Liashenko, P. Piskorz, 
 I. Komaromi, R. L. Martin, D. J. Fox, T. Keith, M. A. Al-Laham, 
 C. Y. Peng, A. Nanayakkara, M. Challacombe, P. M. W. Gill, 
 B. Johnson, W. Chen, M. W. Wong, C. Gonzalez, and J. A. Pople, 
 Gaussian, Inc., Pittsburgh PA, 2003.
 
 **********************************************
 Gaussian 03:  x86-Win32-G03RevB.05  8-Nov-2003
                  14-Aug-2017 
 **********************************************
 %chk=MeCOCH2F.chk
 %mem=6MW
 %nproc=1
 Will use up to    1 processors via shared memory.
 Default route:  MaxDisk=2000MB
 ------------------------------------
 # mp2/6-311+g(d,p) geom=connectivity
 ------------------------------------
 1/38=1,57=2/1;
 2/17=6,18=5,40=1/2;
 3/5=4,6=6,7=111,11=9,16=1,25=1,30=1/1,2,3;
 4//1;
 5/5=2,38=5/2;
 8/10=2,27=262144000/1;
 9/16=-3,27=262144000/6;
 6/7=2,8=2,9=2,10=2/1;
 99/5=1,9=1/99;
 -------------------
 Title Card Required
 -------------------
 Symbolic Z-matrix:
 Charge =  0 Multiplicity = 1
 C
 H                    1    B1
 H                    1    B2       2    A1
 H                    1    B3       2    A2       3    D1       0
 C                    1    B4       4    A3       3    D2       0
 O                    5    B5       1    A4       4    D3       0
 C                    5    B6       1    A5       6    D4       0
 H                    7    B7       5    A6       1    D5       0
 H                    7    B8       5    A7       1    D6       0
 Cl                   7    B9       5    A8       1    D7       0
       Variables:
  B1                    1.09355                  
  B2                    1.09355                  
  B3                    1.08982                  
  B4                    1.50576                  
  B5                    1.21791                  
  B6                    1.53196                  
  B7                    1.09112                  
  B8                    1.09112                  
  B9                    1.77779                  
  A1                  106.77901                  
  A2                  110.45813                  
  A3                  108.9635                   
  A4                  123.29694                  
  A5                  119.92694                  
  A6                  107.73625                  
  A7                  107.73573                  
  A8                  115.61316                  
  D1                  120.13948                  
  D2                  121.04572                  
  D3                   -0.00717                  
  D4                 -179.98698                  
  D5                  -11.5092                   
  D6                 -128.51658                  
  D7                  109.98781                  
 
                          Input orientation:                          
 ---------------------------------------------------------------------
 Center     Atomic     Atomic              Coordinates (Angstroms)
 Number     Number      Type              X           Y           Z
 ---------------------------------------------------------------------
    1          6             0        0.000000    0.000000    0.000000
    2          1             0        0.000000    0.000000    1.093549
    3          1             0        1.046996    0.000000   -0.315688
    4          1             0       -0.512693   -0.883039   -0.380917
    5          6             0       -0.695979    1.231058   -0.517116
    6          8             0       -1.672994    1.191508   -1.243185
    7          6             0       -0.177853    2.620439   -0.132335
    8          1             0        0.552297    2.492901    0.668386
    9          1             0       -1.021503    3.194590    0.253866
   10         17             0        0.581522    3.548186   -1.445028
 ---------------------------------------------------------------------
                    Distance matrix (angstroms):
                    1          2          3          4          5
     1  C    0.000000
     2  H    1.093549   0.000000
     3  H    1.093553   1.755605   0.000000
     4  H    1.089821   1.793506   1.793500   0.000000
     5  C    1.505755   2.143392   2.143371   2.126394   0.000000
     6  O    2.400856   3.111097   3.110994   2.528547   1.217907
     7  C    2.629800   2.898469   2.898375   3.528211   1.531957
     8  H    2.639380   2.588504   2.725378   3.692183   2.134445
     9  H    3.363528   3.457447   3.848179   4.157991   2.134440
    10  Cl   3.875035   4.401382   3.752559   4.686725   2.803946
                    6          7          8          9         10
     6  O    0.000000
     7  C    2.347611   0.000000
     8  H    3.209307   1.091118   0.000000
     9  H    2.584171   1.091121   1.772298   0.000000
    10  Cl   3.267647   1.777787   2.362414   2.362405   0.000000
 Stoichiometry    C3H5ClO
 Framework group  C1[X(C3H5ClO)]
 Deg. of freedom    24
 Full point group                 C1      NOp   1
 Largest Abelian subgroup         C1      NOp   1
 Largest concise Abelian subgroup C1      NOp   1
                         Standard orientation:                         
 ---------------------------------------------------------------------
 Center     Atomic     Atomic              Coordinates (Angstroms)
 Number     Number      Type              X           Y           Z
 ---------------------------------------------------------------------
    1          6             0       -2.001175   -0.836455   -0.271565
    2          1             0       -2.305606   -1.405005    0.611567
    3          1             0       -1.577590   -1.554831   -0.978935
    4          1             0       -2.858995   -0.328691   -0.712054
    5          6             0       -0.965806    0.189711    0.105654
    6          8             0       -1.112747    1.385240   -0.074396
    7          6             0        0.351107   -0.254442    0.750137
    8          1             0        0.246836   -1.303868    1.030087
    9          1             0        0.492911    0.335475    1.657019
   10         17             0        1.799980   -0.083404   -0.265758
 ---------------------------------------------------------------------
 Rotational constants (GHZ):      8.1065184      2.2374811      1.9712422
 Standard basis: 6-311+G(d,p) (5D, 7F)
 There are   148 symmetry adapted basis functions of A   symmetry.
 Integral buffers will be    262144 words long.
 Raffenetti 1 integral format.
 Two-electron integral symmetry is turned on.
   148 basis functions,   237 primitive gaussians,   153 cartesian basis functions
    24 alpha electrons       24 beta electrons
       nuclear repulsion energy       210.8398151338 Hartrees.
 NAtoms=   10 NActive=   10 NUniq=   10 SFac= 1.00D+00 NAtFMM=   60 Big=F
 One-electron integrals computed using PRISM.
 NBasis=   148 RedAO= T  NBF=   148
 NBsUse=   148 1.00D-06 NBFU=   148
 Harris functional with IExCor=  205 diagonalized for initial guess.
 ExpMin= 4.38D-02 ExpMax= 1.06D+05 ExpMxC= 3.62D+03 IAcc=2 IRadAn=         4 AccDes= 0.00D+00
 HarFok:  IExCor= 205 AccDes= 0.00D+00 IRadAn=         4 IDoV=1
 ScaDFX=  1.000000  1.000000  1.000000  1.000000
 Initial guess orbital symmetries:
       Occupied  (A) (A) (A) (A) (A) (A) (A) (A) (A) (A) (A) (A)
                 (A) (A) (A) (A) (A) (A) (A) (A) (A) (A) (A) (A)
       Virtual   (A) (A) (A) (A) (A) (A) (A) (A) (A) (A) (A) (A)
                 (A) (A) (A) (A) (A) (A) (A) (A) (A) (A) (A) (A)
                 (A) (A) (A) (A) (A) (A) (A) (A) (A) (A) (A) (A)
                 (A) (A) (A) (A) (A) (A) (A) (A) (A) (A) (A) (A)
                 (A) (A) (A) (A) (A) (A) (A) (A) (A) (A) (A) (A)
                 (A) (A) (A) (A) (A) (A) (A) (A) (A) (A) (A) (A)
                 (A) (A) (A) (A) (A) (A) (A) (A) (A) (A) (A) (A)
                 (A) (A) (A) (A) (A) (A) (A) (A) (A) (A) (A) (A)
                 (A) (A) (A) (A) (A) (A) (A) (A) (A) (A) (A) (A)
                 (A) (A) (A) (A) (A) (A) (A) (A) (A) (A) (A) (A)
                 (A) (A) (A) (A)
 The electronic state of the initial guess is 1-A.
 Requested convergence on RMS density matrix=1.00D-08 within 128 cycles.
 Requested convergence on MAX density matrix=1.00D-06.
 Requested convergence on             energy=1.00D-06.
 No special actions if energy rises.
 SCF Done:  E(RHF) =  -650.929503797     A.U. after   15 cycles
             Convg  =    0.4009D-08             -V/T =  2.0003
             S**2   =   0.0000
 ExpMin= 4.38D-02 ExpMax= 1.06D+05 ExpMxC= 3.62D+03 IAcc=3 IRadAn=         5 AccDes= 0.00D+00
 HarFok:  IExCor= 205 AccDes= 0.00D+00 IRadAn=         5 IDoV=1
 ScaDFX=  1.000000  1.000000  1.000000  1.000000
 Range of M.O.s used for correlation:    10   148
 NBasis=   148 NAE=    24 NBE=    24 NFC=     9 NFV=     0
 NROrb=    139 NOA=    15 NOB=    15 NVA=   124 NVB=   124

 **** Warning!!: The largest alpha MO coefficient is  0.34622032D+02

 Disk-based method using OVN memory for 15 occupieds at a time.
 Estimated scratch disk usage=    60193444 words.
 Actual    scratch disk usage=    59194020 words.
 JobTyp=1 Pass  1:  I=   1 to  15 NPSUse=  1 ParTrn=F ParDer=F DoDerP=F.
 Spin components of T(2) and E(2):
     alpha-alpha T2 =       0.3212957700D-01 E2=     -0.9731761250D-01
     alpha-beta  T2 =       0.1857049885D+00 E2=     -0.5776010883D+00
     beta-beta   T2 =       0.3212957700D-01 E2=     -0.9731761250D-01
 ANorm=    0.1118017953D+01
 E2 =    -0.7722363133D+00 EUMP2 =    -0.65170174011070D+03

 **********************************************************************

            Population analysis using the SCF density.

 **********************************************************************

 Orbital symmetries:
       Occupied  (A) (A) (A) (A) (A) (A) (A) (A) (A) (A) (A) (A)
                 (A) (A) (A) (A) (A) (A) (A) (A) (A) (A) (A) (A)
       Virtual   (A) (A) (A) (A) (A) (A) (A) (A) (A) (A) (A) (A)
                 (A) (A) (A) (A) (A) (A) (A) (A) (A) (A) (A) (A)
                 (A) (A) (A) (A) (A) (A) (A) (A) (A) (A) (A) (A)
                 (A) (A) (A) (A) (A) (A) (A) (A) (A) (A) (A) (A)
                 (A) (A) (A) (A) (A) (A) (A) (A) (A) (A) (A) (A)
                 (A) (A) (A) (A) (A) (A) (A) (A) (A) (A) (A) (A)
                 (A) (A) (A) (A) (A) (A) (A) (A) (A) (A) (A) (A)
                 (A) (A) (A) (A) (A) (A) (A) (A) (A) (A) (A) (A)
                 (A) (A) (A) (A) (A) (A) (A) (A) (A) (A) (A) (A)
                 (A) (A) (A) (A) (A) (A) (A) (A) (A) (A) (A) (A)
                 (A) (A) (A) (A)
 The electronic state is 1-A.
 Alpha  occ. eigenvalues -- -104.84161 -20.56556 -11.35643 -11.31293 -11.25603
 Alpha  occ. eigenvalues --  -10.56771  -8.03605  -8.03299  -8.03290  -1.40512
 Alpha  occ. eigenvalues --   -1.15151  -1.04099  -0.95003  -0.76004  -0.67456
 Alpha  occ. eigenvalues --   -0.66664  -0.62813  -0.59964  -0.57913  -0.56321
 Alpha  occ. eigenvalues --   -0.50335  -0.47212  -0.44794  -0.42236
 Alpha virt. eigenvalues --    0.05749   0.07829   0.08135   0.09738   0.10172
 Alpha virt. eigenvalues --    0.11447   0.12374   0.12535   0.13818   0.14447
 Alpha virt. eigenvalues --    0.16341   0.16526   0.17255   0.18058   0.18329
 Alpha virt. eigenvalues --    0.21531   0.25434   0.27754   0.28061   0.29901
 Alpha virt. eigenvalues --    0.31559   0.32364   0.33639   0.35912   0.37379
 Alpha virt. eigenvalues --    0.38808   0.41701   0.43249   0.47882   0.53480
 Alpha virt. eigenvalues --    0.54577   0.55356   0.57381   0.59503   0.62028
 Alpha virt. eigenvalues --    0.62795   0.66141   0.69747   0.71876   0.73907
 Alpha virt. eigenvalues --    0.80338   0.81804   0.83197   0.84947   0.86397
 Alpha virt. eigenvalues --    0.88828   0.90298   1.02518   1.05161   1.06940
 Alpha virt. eigenvalues --    1.11203   1.15076   1.16510   1.20725   1.25252
 Alpha virt. eigenvalues --    1.27604   1.34504   1.40270   1.41251   1.44676
 Alpha virt. eigenvalues --    1.47010   1.52306   1.54635   1.67828   1.68657
 Alpha virt. eigenvalues --    1.73317   1.76600   1.78365   1.79523   1.82834
 Alpha virt. eigenvalues --    1.84308   1.93106   1.93319   1.97395   2.02155
 Alpha virt. eigenvalues --    2.10077   2.12510   2.18622   2.23550   2.33446
 Alpha virt. eigenvalues --    2.36351   2.44606   2.47101   2.52027   2.65323
 Alpha virt. eigenvalues --    2.67680   2.74940   2.76502   2.76891   2.79564
 Alpha virt. eigenvalues --    2.80225   2.82892   2.86002   2.87202   2.90779
 Alpha virt. eigenvalues --    3.02070   3.07972   3.13732   3.18611   3.27405
 Alpha virt. eigenvalues --    3.29440   3.39645   3.56016   3.65589   3.73855
 Alpha virt. eigenvalues --    3.83644   4.05041   4.14906   4.18126   4.25991
 Alpha virt. eigenvalues --    4.49766   4.58560   5.60799   5.74829   6.26012
 Alpha virt. eigenvalues --   10.43074  24.92273  24.92840  25.08818  26.73372
 Alpha virt. eigenvalues --   26.74769  27.23602  51.65982 219.28412
          Condensed to atoms (all electrons):
              1          2          3          4          5          6
     1  C    5.872521   0.419799   0.377393   0.410568  -0.103635  -0.107355
     2  H    0.419799   0.527504  -0.030134  -0.018259  -0.048664   0.003747
     3  H    0.377393  -0.030134   0.513052  -0.016550  -0.003047   0.000787
     4  H    0.410568  -0.018259  -0.016550   0.479696  -0.034622   0.000145
     5  C   -0.103635  -0.048664  -0.003047  -0.034622   5.454883   0.459892
     6  O   -0.107355   0.003747   0.000787   0.000145   0.459892   8.077758
     7  C   -0.362149  -0.006679   0.004464   0.008419   0.135867  -0.128986
     8  H    0.035928   0.000156  -0.002007   0.000126  -0.099859   0.011776
     9  H   -0.022957  -0.000228   0.000326  -0.000260  -0.036710  -0.012671
    10  Cl   0.043502   0.002563  -0.004879  -0.001162  -0.054179   0.000096
              7          8          9         10
     1  C   -0.362149   0.035928  -0.022957   0.043502
     2  H   -0.006679   0.000156  -0.000228   0.002563
     3  H    0.004464  -0.002007   0.000326  -0.004879
     4  H    0.008419   0.000126  -0.000260  -0.001162
     5  C    0.135867  -0.099859  -0.036710  -0.054179
     6  O   -0.128986   0.011776  -0.012671   0.000096
     7  C    5.949313   0.381335   0.449462   0.004075
     8  H    0.381335   0.565014  -0.033794  -0.029421
     9  H    0.449462  -0.033794   0.485237  -0.046268
    10  Cl   0.004075  -0.029421  -0.046268  16.983118
 Mulliken atomic charges:
              1
     1  C   -0.563615
     2  H    0.150195
     3  H    0.160596
     4  H    0.171897
     5  C    0.330074
     6  O   -0.305189
     7  C   -0.435121
     8  H    0.170745
     9  H    0.217863
    10  Cl   0.102554
 Sum of Mulliken charges=   0.00000
 Atomic charges with hydrogens summed into heavy atoms:
              1
     1  C   -0.080926
     2  H    0.000000
     3  H    0.000000
     4  H    0.000000
     5  C    0.330074
     6  O   -0.305189
     7  C   -0.046513
     8  H    0.000000
     9  H    0.000000
    10  Cl   0.102554
 Sum of Mulliken charges=   0.00000
 Electronic spatial extent (au):  <R**2>=   617.0730
 Charge=     0.0000 electrons
 Dipole moment (field-independent basis, Debye):
    X=    -1.3934    Y=    -3.4149    Z=     1.4237  Tot=     3.9535
 Quadrupole moment (field-independent basis, Debye-Ang):
   XX=   -38.0929   YY=   -41.1497   ZZ=   -35.1026
   XY=     4.5219   XZ=     0.2879   YZ=     0.3448
 Traceless Quadrupole moment (field-independent basis, Debye-Ang):
   XX=     0.0221   YY=    -3.0346   ZZ=     3.0125
   XY=     4.5219   XZ=     0.2879   YZ=     0.3448
 Octapole moment (field-independent basis, Debye-Ang**2):
  XXX=    -4.9235  YYY=    -5.7437  ZZZ=     1.9325  XYY=     4.2435
  XXY=    -3.3255  XXZ=    -2.5599  XZZ=     0.6603  YZZ=     0.9022
  YYZ=     0.9854  XYZ=    -0.3284
 Hexadecapole moment (field-independent basis, Debye-Ang**3):
 XXXX=  -537.6988 YYYY=  -165.5922 ZZZZ=   -84.0326 XXXY=     5.0299
 XXXZ=    -5.7093 YYYX=     5.0855 YYYZ=    -0.4088 ZZZX=    -0.5192
 ZZZY=     1.5837 XXYY=  -126.7116 XXZZ=  -102.6462 YYZZ=   -38.7063
 XXYZ=    -1.0567 YYXZ=    -0.8400 ZZXY=     0.6593
 N-N= 2.108398151338D+02 E-N=-1.964506423122D+03  KE= 6.507017856099D+02
 1|1|UNPC-UNK|SP|RMP2-FC|6-311+G(d,p)|C3H5Cl1O1|PCUSER|14-Aug-2017|0||#
  MP2/6-311+G(D,P) GEOM=CONNECTIVITY||Title Card Required||0,1|C|H,1,1.
 09354895|H,1,1.09355335,2,106.779006|H,1,1.08982101,2,110.45813326,3,1
 20.13948035,0|C,1,1.50575549,4,108.96350358,3,121.04572158,0|O,5,1.217
 90747,1,123.29693776,4,-0.00717427,0|C,5,1.53195668,1,119.92693612,6,-
 179.98697604,0|H,7,1.09111839,5,107.73624975,1,-11.50919697,0|H,7,1.09
 112087,5,107.73573285,1,-128.51658488,0|Cl,7,1.77778738,5,115.61316056
 ,1,109.98780665,0||Version=x86-Win32-G03RevB.05|State=1-A|HF=-650.9295
 038|MP2=-651.7017401|RMSD=4.009e-009|PG=C01 [X(C3H5Cl1O1)]||@


 SOME PHYSICISTS WOULD PREFER TO COME BACK TO THE IDEA OF AN OBJECTIVE
 REAL WORLD WHOSE SMALLEST PARTS EXIST OBJECTIVELY IN THE SAME SENSE AS
 STONES OR TREES EXIST INDEPENDENTLY OF WHETHER WE OBSERVE THEM.
 THIS, HOWEVER, IS IMPOSSIBLE.  -- WERNER HEISENBERG
 Job cpu time:  0 days  0 hours  0 minutes 49.0 seconds.
 File lengths (MBytes):  RWF=    474 Int=      0 D2E=      0 Chk=      9 Scr=      1
 Normal termination of Gaussian 03 at Mon Aug 14 13:39:15 2017.
