# Supplementary material for: Conformational preferences of α-fluoroketones may influence their reactivity
Source: Beilstein J Org Chem. 2017 Dec 29;13:2915–21. doi: 10.3762/bjoc.13.284 (PMC5753061; doi:10.3762/bjoc.13.284)
Supplement: File 2 — Details of computational conformational analysis. [file Beilstein_J_Org_Chem-13-2915-s002.zip › Computation/MECOCH2CL70_MeOH.out]

 Entering Link 1 = C:\G03W\l1.exe PID=      5656.
  
 Copyright (c) 1988,1990,1992,1993,1995,1998,2003, Gaussian, Inc.
                  All Rights Reserved.
  
 This is the Gaussian(R) 03 program.  It is based on the
 the Gaussian(R) 98 system (copyright 1998, Gaussian, Inc.),
 the Gaussian(R) 94 system (copyright 1995, Gaussian, Inc.),
 the Gaussian 92(TM) system (copyright 1992, Gaussian, Inc.),
 the Gaussian 90(TM) system (copyright 1990, Gaussian, Inc.),
 the Gaussian 88(TM) system (copyright 1988, Gaussian, Inc.),
 the Gaussian 86(TM) system (copyright 1986, Carnegie Mellon
 University), and the Gaussian 82(TM) system (copyright 1983,
 Carnegie Mellon University). Gaussian is a federally registered
 trademark of Gaussian, Inc.
  
 This software contains proprietary and confidential information,
 including trade secrets, belonging to Gaussian, Inc.
  
 This software is provided under written license and may be
 used, copied, transmitted, or stored only in accord with that
 written license.
  
 The following legend is applicable only to US Government
 contracts under DFARS:
  
                    RESTRICTED RIGHTS LEGEND
  
 Use, duplication or disclosure by the US Government is subject
 to restrictions as set forth in subparagraph (c)(1)(ii) of the
 Rights in Technical Data and Computer Software clause at DFARS
 252.227-7013.
  
 Gaussian, Inc.
 Carnegie Office Park, Building 6, Pittsburgh, PA 15106 USA
  
 The following legend is applicable only to US Government
 contracts under FAR:
  
                    RESTRICTED RIGHTS LEGEND
  
 Use, reproduction and disclosure by the US Government is subject
 to restrictions as set forth in subparagraph (c) of the
 Commercial Computer Software - Restricted Rights clause at FAR
 52.227-19.
  
 Gaussian, Inc.
 Carnegie Office Park, Building 6, Pittsburgh, PA 15106 USA
  
  
 ---------------------------------------------------------------
 Warning -- This program may not be used in any manner that
 competes with the business of Gaussian, Inc. or will provide
 assistance to any competitor of Gaussian, Inc.  The licensee
 of this program is prohibited from giving any competitor of
 Gaussian, Inc. access to this program.  By using this program,
 the user acknowledges that Gaussian, Inc. is engaged in the
 business of creating and licensing software in the field of
 computational chemistry and represents and warrants to the
 licensee that it is not a competitor of Gaussian, Inc. and that
 it will not use this program in any manner prohibited above.
 ---------------------------------------------------------------
  

 Cite this work as:
 Gaussian 03, Revision B.05,
 M. J. Frisch, G. W. Trucks, H. B. Schlegel, G. E. Scuseria, 
 M. A. Robb, J. R. Cheeseman, J. A. Montgomery, Jr., T. Vreven, 
 K. N. Kudin, J. C. Burant, J. M. Millam, S. S. Iyengar, J. Tomasi, 
 V. Barone, B. Mennucci, M. Cossi, G. Scalmani, N. Rega, 
 G. A. Petersson, H. Nakatsuji, M. Hada, M. Ehara, K. Toyota, 
 R. Fukuda, J. Hasegawa, M. Ishida, T. Nakajima, Y. Honda, O. Kitao, 
 H. Nakai, M. Klene, X. Li, J. E. Knox, H. P. Hratchian, J. B. Cross, 
 C. Adamo, J. Jaramillo, R. Gomperts, R. E. Stratmann, O. Yazyev, 
 A. J. Austin, R. Cammi, C. Pomelli, J. W. Ochterski, P. Y. Ayala, 
 K. Morokuma, G. A. Voth, P. Salvador, J. J. Dannenberg, 
 V. G. Zakrzewski, S. Dapprich, A. D. Daniels, M. C. Strain, 
 O. Farkas, D. K. Malick, A. D. Rabuck, K. Raghavachari, 
 J. B. Foresman, J. V. Ortiz, Q. Cui, A. G. Baboul, S. Clifford, 
 J. Cioslowski, B. B. Stefanov, G. Liu, A. Liashenko, P. Piskorz, 
 I. Komaromi, R. L. Martin, D. J. Fox, T. Keith, M. A. Al-Laham, 
 C. Y. Peng, A. Nanayakkara, M. Challacombe, P. M. W. Gill, 
 B. Johnson, W. Chen, M. W. Wong, C. Gonzalez, and J. A. Pople, 
 Gaussian, Inc., Pittsburgh PA, 2003.
 
 **********************************************
 Gaussian 03:  x86-Win32-G03RevB.05  8-Nov-2003
                  16-Oct-2017 
 **********************************************
 %chk=MeCOCH2F.chk
 %mem=6MW
 %nproc=1
 Will use up to    1 processors via shared memory.
 Default route:  MaxDisk=2000MB
 ------------------------------------------------------------
 # mp2/6-311+g(d,p) scrf=(solvent=methanol) geom=connectivity
 ------------------------------------------------------------
 1/38=1,57=2/1;
 2/17=6,18=5,40=1/2;
 3/5=4,6=6,7=111,11=9,16=1,25=1,30=1,70=2201,72=3/1,2,3;
 4//1;
 5/5=2,38=5,53=3/2;
 8/10=2,27=262144000/1;
 9/16=-3,27=262144000/6;
 6/7=2,8=2,9=2,10=2/1;
 99/5=1,9=1/99;
 -------------------
 Title Card Required
 -------------------
 Symbolic Z-matrix:
 Charge =  0 Multiplicity = 1
 C
 H                    1    B1
 H                    1    B2       2    A1
 H                    1    B3       2    A2       3    D1       0
 C                    1    B4       4    A3       3    D2       0
 O                    5    B5       1    A4       4    D3       0
 C                    5    B6       1    A5       6    D4       0
 H                    7    B7       5    A6       1    D5       0
 H                    7    B8       5    A7       1    D6       0
 Cl                   7    B9       5    A8       1    D7       0
       Variables:
  B1                    1.09355                  
  B2                    1.09355                  
  B3                    1.08982                  
  B4                    1.50576                  
  B5                    1.21791                  
  B6                    1.53196                  
  B7                    1.09112                  
  B8                    1.09112                  
  B9                    1.77779                  
  A1                  106.77901                  
  A2                  110.45813                  
  A3                  108.9635                   
  A4                  123.29694                  
  A5                  119.92694                  
  A6                  107.73625                  
  A7                  107.73573                  
  A8                  115.61316                  
  D1                  120.13948                  
  D2                  121.04572                  
  D3                   -0.00717                  
  D4                 -179.98698                  
  D5                  -11.5092                   
  D6                 -128.51658                  
  D7                  109.98781                  
 
                          Input orientation:                          
 ---------------------------------------------------------------------
 Center     Atomic     Atomic              Coordinates (Angstroms)
 Number     Number      Type              X           Y           Z
 ---------------------------------------------------------------------
    1          6             0        0.000000    0.000000    0.000000
    2          1             0        0.000000    0.000000    1.093549
    3          1             0        1.046996    0.000000   -0.315688
    4          1             0       -0.512693   -0.883039   -0.380917
    5          6             0       -0.695979    1.231058   -0.517116
    6          8             0       -1.672994    1.191508   -1.243185
    7          6             0       -0.177853    2.620439   -0.132335
    8          1             0        0.552297    2.492901    0.668386
    9          1             0       -1.021503    3.194590    0.253866
   10         17             0        0.581522    3.548186   -1.445028
 ---------------------------------------------------------------------
                    Distance matrix (angstroms):
                    1          2          3          4          5
     1  C    0.000000
     2  H    1.093549   0.000000
     3  H    1.093553   1.755605   0.000000
     4  H    1.089821   1.793506   1.793500   0.000000
     5  C    1.505755   2.143392   2.143371   2.126394   0.000000
     6  O    2.400856   3.111097   3.110994   2.528547   1.217907
     7  C    2.629800   2.898469   2.898375   3.528211   1.531957
     8  H    2.639380   2.588504   2.725378   3.692183   2.134445
     9  H    3.363528   3.457447   3.848179   4.157991   2.134440
    10  Cl   3.875035   4.401382   3.752559   4.686725   2.803946
                    6          7          8          9         10
     6  O    0.000000
     7  C    2.347611   0.000000
     8  H    3.209307   1.091118   0.000000
     9  H    2.584171   1.091121   1.772298   0.000000
    10  Cl   3.267647   1.777787   2.362414   2.362405   0.000000
 Stoichiometry    C3H5ClO
 Framework group  C1[X(C3H5ClO)]
 Deg. of freedom    24
 Full point group                 C1      NOp   1
 Largest Abelian subgroup         C1      NOp   1
 Largest concise Abelian subgroup C1      NOp   1
                         Standard orientation:                         
 ---------------------------------------------------------------------
 Center     Atomic     Atomic              Coordinates (Angstroms)
 Number     Number      Type              X           Y           Z
 ---------------------------------------------------------------------
    1          6             0       -2.001175   -0.836455   -0.271565
    2          1             0       -2.305606   -1.405005    0.611567
    3          1             0       -1.577590   -1.554831   -0.978935
    4          1             0       -2.858995   -0.328691   -0.712054
    5          6             0       -0.965806    0.189711    0.105654
    6          8             0       -1.112747    1.385240   -0.074396
    7          6             0        0.351107   -0.254442    0.750137
    8          1             0        0.246836   -1.303868    1.030087
    9          1             0        0.492911    0.335475    1.657019
   10         17             0        1.799980   -0.083404   -0.265758
 ---------------------------------------------------------------------
 Rotational constants (GHZ):      8.1065184      2.2374811      1.9712422
 Standard basis: 6-311+G(d,p) (5D, 7F)
 There are   148 symmetry adapted basis functions of A   symmetry.
 Integral buffers will be    262144 words long.
 Raffenetti 1 integral format.
 Two-electron integral symmetry is turned on.
   148 basis functions,   237 primitive gaussians,   153 cartesian basis functions
    24 alpha electrons       24 beta electrons
       nuclear repulsion energy       210.8398151338 Hartrees.
 NAtoms=   10 NActive=   10 NUniq=   10 SFac= 1.00D+00 NAtFMM=   60 Big=F
 ------------------------------------------------------------------------------
 United Atom Topological Model (UA0  parameters set).
  Nord Group  Hybr  Charge Alpha Radius          Bonded to
    1   CH3   *     0.00   1.00  2.525   C5   [s]
    5   C     *     0.00   1.00  1.925   C1   [s]  O6   [d]  C7   [s]
    6   O     *     0.00   1.00  1.750   C5   [d]
    7   CH2   *     0.00   1.00  2.325   C5   [s] Cl10  [s]
   10  Cl     *     0.00   1.00  1.973   C7   [s]
 ------------------------------------------------------------------------------
 Polarizable Continuum Model (PCM)
 =================================
 Model                : PCM.
 Atomic radii         : UA0 (Simple United Atom Topological Model).
 Polarization charges : Total charges.
 Charge compensation  : None.
 Solution method      : Matrix inversion.
 Cavity               : GePol (RMin=0.200 OFac=0.890).
                        Default sphere list used, NSphG=    5.
                        Tesserae with average area of 0.200 Ang**2.
 Solvent              : Methanol, Eps=  32.630000.
 ------------------------------------------------------------------------------
 One-electron integrals computed using PRISM.
 NBasis=   148 RedAO= T  NBF=   148
 NBsUse=   148 1.00D-06 NBFU=   148
 Harris functional with IExCor=  205 diagonalized for initial guess.
 ExpMin= 4.38D-02 ExpMax= 1.06D+05 ExpMxC= 3.62D+03 IAcc=2 IRadAn=         4 AccDes= 0.00D+00
 HarFok:  IExCor= 205 AccDes= 0.00D+00 IRadAn=         4 IDoV=1
 ScaDFX=  1.000000  1.000000  1.000000  1.000000
 Initial guess orbital symmetries:
       Occupied  (A) (A) (A) (A) (A) (A) (A) (A) (A) (A) (A) (A)
                 (A) (A) (A) (A) (A) (A) (A) (A) (A) (A) (A) (A)
       Virtual   (A) (A) (A) (A) (A) (A) (A) (A) (A) (A) (A) (A)
                 (A) (A) (A) (A) (A) (A) (A) (A) (A) (A) (A) (A)
                 (A) (A) (A) (A) (A) (A) (A) (A) (A) (A) (A) (A)
                 (A) (A) (A) (A) (A) (A) (A) (A) (A) (A) (A) (A)
                 (A) (A) (A) (A) (A) (A) (A) (A) (A) (A) (A) (A)
                 (A) (A) (A) (A) (A) (A) (A) (A) (A) (A) (A) (A)
                 (A) (A) (A) (A) (A) (A) (A) (A) (A) (A) (A) (A)
                 (A) (A) (A) (A) (A) (A) (A) (A) (A) (A) (A) (A)
                 (A) (A) (A) (A) (A) (A) (A) (A) (A) (A) (A) (A)
                 (A) (A) (A) (A) (A) (A) (A) (A) (A) (A) (A) (A)
                 (A) (A) (A) (A)
 The electronic state of the initial guess is 1-A.
 Requested convergence on RMS density matrix=1.00D-08 within 128 cycles.
 Requested convergence on MAX density matrix=1.00D-06.
 Requested convergence on             energy=1.00D-06.
 No special actions if energy rises.
 Error on total polarization charges =  0.01496
 SCF Done:  E(RHF) =  -650.941145291     A.U. after   15 cycles
             Convg  =    0.3646D-08             -V/T =  2.0004
             S**2   =   0.0000
 --------------------------------------------------------------------
 Variational PCM results
 =======================
 <psi(f)|   H    |psi(f)>                     (a.u.) =    -650.927019
 <psi(f)|H+V(f)/2|psi(f)>                     (a.u.) =    -650.941145
 Total free energy in solution:
  with all non electrostatic terms            (a.u.) =    -650.936341
 --------------------------------------------------------------------
 (Polarized solute)-Solvent               (kcal/mol) =      -8.86
 --------------------------------------------------------------------
 Cavitation energy                        (kcal/mol) =      11.16
 Dispersion energy                        (kcal/mol) =      -8.74
 Repulsion energy                         (kcal/mol) =       0.60
 Total non electrostatic                  (kcal/mol) =       3.01
 --------------------------------------------------------------------
 Partition over spheres:
 Sphere  on Atom  Surface  Charge   GEl     GCav    GDR
    1      C1      51.98  -0.155   -1.43    4.42   -2.75
    2      C5       0.08  -0.001    0.00    0.09    0.00
    3      O6      14.55   0.182   -3.77    1.67   -1.22
    4      C7      23.58  -0.130   -1.54    2.42   -1.84
    5     Cl10     26.16   0.092   -0.76    2.56   -2.33
 Added spheres:    19.76  -0.003   -1.37    0.00    0.00
 --------------------------------------------------------------------
 After PCM corrections, the SCF energy is  -650.941145291     a.u.
 --------------------------------------------------------------------
 ExpMin= 4.38D-02 ExpMax= 1.06D+05 ExpMxC= 3.62D+03 IAcc=3 IRadAn=         5 AccDes= 0.00D+00
 HarFok:  IExCor= 205 AccDes= 0.00D+00 IRadAn=         5 IDoV=1
 ScaDFX=  1.000000  1.000000  1.000000  1.000000
 Range of M.O.s used for correlation:    10   148
 NBasis=   148 NAE=    24 NBE=    24 NFC=     9 NFV=     0
 NROrb=    139 NOA=    15 NOB=    15 NVA=   124 NVB=   124

 **** Warning!!: The largest alpha MO coefficient is  0.39030818D+02

 Disk-based method using OVN memory for 15 occupieds at a time.
 Estimated scratch disk usage=    60193444 words.
 Actual    scratch disk usage=    59194020 words.
 JobTyp=1 Pass  1:  I=   1 to  15 NPSUse=  1 ParTrn=F ParDer=F DoDerP=F.
 Spin components of T(2) and E(2):
     alpha-alpha T2 =       0.3182394828D-01 E2=     -0.9687445924D-01
     alpha-beta  T2 =       0.1836701447D+00 E2=     -0.5747843167D+00
     beta-beta   T2 =       0.3182394828D-01 E2=     -0.9687445924D-01
 ANorm=    0.1116833936D+01
 E2 =    -0.7685332352D+00 EUMP2 =    -0.65170967852661D+03

 **********************************************************************

            Population analysis using the SCF density.

 **********************************************************************

 Orbital symmetries:
       Occupied  (A) (A) (A) (A) (A) (A) (A) (A) (A) (A) (A) (A)
                 (A) (A) (A) (A) (A) (A) (A) (A) (A) (A) (A) (A)
       Virtual   (A) (A) (A) (A) (A) (A) (A) (A) (A) (A) (A) (A)
                 (A) (A) (A) (A) (A) (A) (A) (A) (A) (A) (A) (A)
                 (A) (A) (A) (A) (A) (A) (A) (A) (A) (A) (A) (A)
                 (A) (A) (A) (A) (A) (A) (A) (A) (A) (A) (A) (A)
                 (A) (A) (A) (A) (A) (A) (A) (A) (A) (A) (A) (A)
                 (A) (A) (A) (A) (A) (A) (A) (A) (A) (A) (A) (A)
                 (A) (A) (A) (A) (A) (A) (A) (A) (A) (A) (A) (A)
                 (A) (A) (A) (A) (A) (A) (A) (A) (A) (A) (A) (A)
                 (A) (A) (A) (A) (A) (A) (A) (A) (A) (A) (A) (A)
                 (A) (A) (A) (A) (A) (A) (A) (A) (A) (A) (A) (A)
                 (A) (A) (A) (A)
 The electronic state is 1-A.
 Alpha  occ. eigenvalues -- -104.84685 -20.57250 -11.36341 -11.30772 -11.24626
 Alpha  occ. eigenvalues --  -10.57307  -8.04138  -8.03844  -8.03837  -1.41476
 Alpha  occ. eigenvalues --   -1.15441  -1.03666  -0.94748  -0.76188  -0.67424
 Alpha  occ. eigenvalues --   -0.66818  -0.62587  -0.59854  -0.57366  -0.55900
 Alpha  occ. eigenvalues --   -0.51236  -0.47918  -0.45273  -0.42817
 Alpha virt. eigenvalues --    0.06947   0.07862   0.09296   0.10142   0.10584
 Alpha virt. eigenvalues --    0.11991   0.12463   0.12931   0.13940   0.14260
 Alpha virt. eigenvalues --    0.16538   0.16670   0.17260   0.18211   0.18247
 Alpha virt. eigenvalues --    0.21923   0.25929   0.27704   0.29064   0.30582
 Alpha virt. eigenvalues --    0.31967   0.33189   0.34204   0.35483   0.37326
 Alpha virt. eigenvalues --    0.38014   0.40018   0.42645   0.47399   0.53984
 Alpha virt. eigenvalues --    0.55445   0.55519   0.57196   0.60086   0.61597
 Alpha virt. eigenvalues --    0.62084   0.66592   0.70136   0.72377   0.73918
 Alpha virt. eigenvalues --    0.81482   0.82353   0.83973   0.85310   0.86752
 Alpha virt. eigenvalues --    0.89550   0.91050   1.02040   1.05581   1.07048
 Alpha virt. eigenvalues --    1.11234   1.14620   1.15966   1.20615   1.25349
 Alpha virt. eigenvalues --    1.27434   1.33615   1.39004   1.40101   1.44641
 Alpha virt. eigenvalues --    1.46359   1.51986   1.54811   1.68596   1.69434
 Alpha virt. eigenvalues --    1.73617   1.77085   1.79014   1.80427   1.83684
 Alpha virt. eigenvalues --    1.84548   1.93253   1.94104   1.97803   2.02665
 Alpha virt. eigenvalues --    2.10707   2.12967   2.19083   2.24146   2.34143
 Alpha virt. eigenvalues --    2.36864   2.45171   2.47604   2.52672   2.65076
 Alpha virt. eigenvalues --    2.67160   2.75242   2.77017   2.77911   2.80547
 Alpha virt. eigenvalues --    2.81142   2.83816   2.86695   2.88097   2.91728
 Alpha virt. eigenvalues --    3.02673   3.08722   3.13525   3.19352   3.26375
 Alpha virt. eigenvalues --    3.28871   3.39689   3.56046   3.65663   3.72958
 Alpha virt. eigenvalues --    3.82881   4.04464   4.15874   4.18664   4.26749
 Alpha virt. eigenvalues --    4.49060   4.58834   5.59791   5.73759   6.24934
 Alpha virt. eigenvalues --   10.42525  24.91819  24.93134  25.09787  26.72767
 Alpha virt. eigenvalues --   26.74168  27.23127  51.65279 219.27886
          Condensed to atoms (all electrons):
              1          2          3          4          5          6
     1  C    5.719644   0.424457   0.378273   0.419591  -0.011550  -0.109670
     2  H    0.424457   0.487861  -0.025019  -0.017480  -0.043885   0.004106
     3  H    0.378273  -0.025019   0.487201  -0.017006   0.001235   0.001022
     4  H    0.419591  -0.017480  -0.017006   0.483860  -0.047581  -0.001440
     5  C   -0.011550  -0.043885   0.001235  -0.047581   5.285481   0.435055
     6  O   -0.109670   0.004106   0.001022  -0.001440   0.435055   8.197241
     7  C   -0.295870  -0.012053   0.001027   0.010490   0.149131  -0.123386
     8  H    0.031817   0.000876  -0.001626   0.000140  -0.103063   0.010745
     9  H   -0.018387  -0.000213   0.000234  -0.000220  -0.034960  -0.009733
    10  Cl   0.061425   0.002066  -0.005234  -0.000984  -0.045542   0.003344
              7          8          9         10
     1  C   -0.295870   0.031817  -0.018387   0.061425
     2  H   -0.012053   0.000876  -0.000213   0.002066
     3  H    0.001027  -0.001626   0.000234  -0.005234
     4  H    0.010490   0.000140  -0.000220  -0.000984
     5  C    0.149131  -0.103063  -0.034960  -0.045542
     6  O   -0.123386   0.010745  -0.009733   0.003344
     7  C    5.967606   0.400382   0.439820  -0.077484
     8  H    0.400382   0.496322  -0.025260  -0.023213
     9  H    0.439820  -0.025260   0.448802  -0.046694
    10  Cl  -0.077484  -0.023213  -0.046694  17.070621
 Mulliken atomic charges:
              1
     1  C   -0.599730
     2  H    0.179284
     3  H    0.179892
     4  H    0.170632
     5  C    0.415680
     6  O   -0.407284
     7  C   -0.459663
     8  H    0.212881
     9  H    0.246611
    10  Cl   0.061696
 Sum of Mulliken charges=   0.00000
 Atomic charges with hydrogens summed into heavy atoms:
              1
     1  C   -0.069921
     2  H    0.000000
     3  H    0.000000
     4  H    0.000000
     5  C    0.415680
     6  O   -0.407284
     7  C   -0.000171
     8  H    0.000000
     9  H    0.000000
    10  Cl   0.061696
 Sum of Mulliken charges=   0.00000
 Electronic spatial extent (au):  <R**2>=   617.0634
 Charge=     0.0000 electrons
 Dipole moment (field-independent basis, Debye):
    X=    -1.6137    Y=    -4.4128    Z=     1.8764  Tot=     5.0594
 Quadrupole moment (field-independent basis, Debye-Ang):
   XX=   -38.2763   YY=   -41.4352   ZZ=   -34.6208
   XY=     5.4589   XZ=     0.3143   YZ=     0.3108
 Traceless Quadrupole moment (field-independent basis, Debye-Ang):
   XX=    -0.1656   YY=    -3.3244   ZZ=     3.4899
   XY=     5.4589   XZ=     0.3143   YZ=     0.3108
 Octapole moment (field-independent basis, Debye-Ang**2):
  XXX=    -7.2608  YYY=    -9.6755  ZZZ=     3.2798  XYY=     4.2494
  XXY=    -5.8069  XXZ=    -1.7243  XZZ=     0.3593  YZZ=     0.0695
  YYZ=     1.5314  XYZ=    -0.4267
 Hexadecapole moment (field-independent basis, Debye-Ang**3):
 XXXX=  -537.8519 YYYY=  -167.2193 ZZZZ=   -81.7121 XXXY=     9.4125
 XXXZ=    -5.6690 YYYX=     9.1888 YYYZ=    -0.5251 ZZZX=    -0.1661
 ZZZY=     1.5458 XXYY=  -126.3893 XXZZ=  -102.2546 YYZZ=   -38.1035
 XXYZ=    -1.0555 YYXZ=    -0.8460 ZZXY=     1.4204
 N-N= 2.108398151338D+02 E-N=-1.964612432973D+03  KE= 6.507084143516D+02
 1|1|UNPC-UNK|SP|RMP2-FC|6-311+G(d,p)|C3H5Cl1O1|PCUSER|16-Oct-2017|0||#
  MP2/6-311+G(D,P) SCRF=(SOLVENT=METHANOL) GEOM=CONNECTIVITY||Title Car
 d Required||0,1|C|H,1,1.09354895|H,1,1.09355335,2,106.779006|H,1,1.089
 82101,2,110.45813326,3,120.13948035,0|C,1,1.50575549,4,108.96350358,3,
 121.04572158,0|O,5,1.21790747,1,123.29693776,4,-0.00717427,0|C,5,1.531
 95668,1,119.92693612,6,-179.98697604,0|H,7,1.09111839,5,107.73624975,1
 ,-11.50919697,0|H,7,1.09112087,5,107.73573285,1,-128.51658488,0|Cl,7,1
 .77778738,5,115.61316056,1,109.98780665,0||Version=x86-Win32-G03RevB.0
 5|State=1-A|HF=-650.9411453|MP2=-651.7096785|RMSD=3.646e-009|PG=C01 [X
 (C3H5Cl1O1)]||@


 THE MORE ACCURATE THE CALCULATIONS BECOME, THE MORE THE CONCEPTS
 TEND TO VANISH INTO THIN AIR.
     -- R.S. MULLIKEN, J.C.P. 43,S2(1965)
 Job cpu time:  0 days  0 hours  0 minutes 57.0 seconds.
 File lengths (MBytes):  RWF=    497 Int=      0 D2E=      0 Chk=      9 Scr=      1
 Normal termination of Gaussian 03 at Mon Oct 16 09:39:33 2017.
