# Supplementary material for: Conformational preferences of α-fluoroketones may influence their reactivity
Source: Beilstein J Org Chem. 2017 Dec 29;13:2915–21. doi: 10.3762/bjoc.13.284 (PMC5753061; doi:10.3762/bjoc.13.284)
Supplement: File 2 — Details of computational conformational analysis. [file Beilstein_J_Org_Chem-13-2915-s002.zip › Computation/MECOCH2CL80.out]

 Entering Link 1 = C:\G03W\l1.exe PID=      2672.
  
 Copyright (c) 1988,1990,1992,1993,1995,1998,2003, Gaussian, Inc.
                  All Rights Reserved.
  
 This is the Gaussian(R) 03 program.  It is based on the
 the Gaussian(R) 98 system (copyright 1998, Gaussian, Inc.),
 the Gaussian(R) 94 system (copyright 1995, Gaussian, Inc.),
 the Gaussian 92(TM) system (copyright 1992, Gaussian, Inc.),
 the Gaussian 90(TM) system (copyright 1990, Gaussian, Inc.),
 the Gaussian 88(TM) system (copyright 1988, Gaussian, Inc.),
 the Gaussian 86(TM) system (copyright 1986, Carnegie Mellon
 University), and the Gaussian 82(TM) system (copyright 1983,
 Carnegie Mellon University). Gaussian is a federally registered
 trademark of Gaussian, Inc.
  
 This software contains proprietary and confidential information,
 including trade secrets, belonging to Gaussian, Inc.
  
 This software is provided under written license and may be
 used, copied, transmitted, or stored only in accord with that
 written license.
  
 The following legend is applicable only to US Government
 contracts under DFARS:
  
                    RESTRICTED RIGHTS LEGEND
  
 Use, duplication or disclosure by the US Government is subject
 to restrictions as set forth in subparagraph (c)(1)(ii) of the
 Rights in Technical Data and Computer Software clause at DFARS
 252.227-7013.
  
 Gaussian, Inc.
 Carnegie Office Park, Building 6, Pittsburgh, PA 15106 USA
  
 The following legend is applicable only to US Government
 contracts under FAR:
  
                    RESTRICTED RIGHTS LEGEND
  
 Use, reproduction and disclosure by the US Government is subject
 to restrictions as set forth in subparagraph (c) of the
 Commercial Computer Software - Restricted Rights clause at FAR
 52.227-19.
  
 Gaussian, Inc.
 Carnegie Office Park, Building 6, Pittsburgh, PA 15106 USA
  
  
 ---------------------------------------------------------------
 Warning -- This program may not be used in any manner that
 competes with the business of Gaussian, Inc. or will provide
 assistance to any competitor of Gaussian, Inc.  The licensee
 of this program is prohibited from giving any competitor of
 Gaussian, Inc. access to this program.  By using this program,
 the user acknowledges that Gaussian, Inc. is engaged in the
 business of creating and licensing software in the field of
 computational chemistry and represents and warrants to the
 licensee that it is not a competitor of Gaussian, Inc. and that
 it will not use this program in any manner prohibited above.
 ---------------------------------------------------------------
  

 Cite this work as:
 Gaussian 03, Revision B.05,
 M. J. Frisch, G. W. Trucks, H. B. Schlegel, G. E. Scuseria, 
 M. A. Robb, J. R. Cheeseman, J. A. Montgomery, Jr., T. Vreven, 
 K. N. Kudin, J. C. Burant, J. M. Millam, S. S. Iyengar, J. Tomasi, 
 V. Barone, B. Mennucci, M. Cossi, G. Scalmani, N. Rega, 
 G. A. Petersson, H. Nakatsuji, M. Hada, M. Ehara, K. Toyota, 
 R. Fukuda, J. Hasegawa, M. Ishida, T. Nakajima, Y. Honda, O. Kitao, 
 H. Nakai, M. Klene, X. Li, J. E. Knox, H. P. Hratchian, J. B. Cross, 
 C. Adamo, J. Jaramillo, R. Gomperts, R. E. Stratmann, O. Yazyev, 
 A. J. Austin, R. Cammi, C. Pomelli, J. W. Ochterski, P. Y. Ayala, 
 K. Morokuma, G. A. Voth, P. Salvador, J. J. Dannenberg, 
 V. G. Zakrzewski, S. Dapprich, A. D. Daniels, M. C. Strain, 
 O. Farkas, D. K. Malick, A. D. Rabuck, K. Raghavachari, 
 J. B. Foresman, J. V. Ortiz, Q. Cui, A. G. Baboul, S. Clifford, 
 J. Cioslowski, B. B. Stefanov, G. Liu, A. Liashenko, P. Piskorz, 
 I. Komaromi, R. L. Martin, D. J. Fox, T. Keith, M. A. Al-Laham, 
 C. Y. Peng, A. Nanayakkara, M. Challacombe, P. M. W. Gill, 
 B. Johnson, W. Chen, M. W. Wong, C. Gonzalez, and J. A. Pople, 
 Gaussian, Inc., Pittsburgh PA, 2003.
 
 **********************************************
 Gaussian 03:  x86-Win32-G03RevB.05  8-Nov-2003
                  14-Aug-2017 
 **********************************************
 %chk=MeCOCH2F.chk
 %mem=6MW
 %nproc=1
 Will use up to    1 processors via shared memory.
 Default route:  MaxDisk=2000MB
 ------------------------------------
 # mp2/6-311+g(d,p) geom=connectivity
 ------------------------------------
 1/38=1,57=2/1;
 2/17=6,18=5,40=1/2;
 3/5=4,6=6,7=111,11=9,16=1,25=1,30=1/1,2,3;
 4//1;
 5/5=2,38=5/2;
 8/10=2,27=262144000/1;
 9/16=-3,27=262144000/6;
 6/7=2,8=2,9=2,10=2/1;
 99/5=1,9=1/99;
 -------------------
 Title Card Required
 -------------------
 Symbolic Z-matrix:
 Charge =  0 Multiplicity = 1
 C
 H                    1    B1
 H                    1    B2       2    A1
 H                    1    B3       2    A2       3    D1       0
 C                    1    B4       4    A3       3    D2       0
 O                    5    B5       1    A4       4    D3       0
 C                    5    B6       1    A5       6    D4       0
 H                    7    B7       5    A6       1    D5       0
 H                    7    B8       5    A7       1    D6       0
 Cl                   7    B9       5    A8       1    D7       0
       Variables:
  B1                    1.09355                  
  B2                    1.09355                  
  B3                    1.08982                  
  B4                    1.50576                  
  B5                    1.21791                  
  B6                    1.53196                  
  B7                    1.09112                  
  B8                    1.09112                  
  B9                    1.77779                  
  A1                  106.77901                  
  A2                  110.45813                  
  A3                  108.9635                   
  A4                  123.29694                  
  A5                  119.92694                  
  A6                  107.73625                  
  A7                  107.73573                  
  A8                  115.61316                  
  D1                  120.13948                  
  D2                  121.04572                  
  D3                   -0.00717                  
  D4                 -179.98698                  
  D5                  -21.5092                   
  D6                 -138.51658                  
  D7                   99.98781                  
 
                          Input orientation:                          
 ---------------------------------------------------------------------
 Center     Atomic     Atomic              Coordinates (Angstroms)
 Number     Number      Type              X           Y           Z
 ---------------------------------------------------------------------
    1          6             0        0.000000    0.000000    0.000000
    2          1             0        0.000000    0.000000    1.093549
    3          1             0        1.046996    0.000000   -0.315688
    4          1             0       -0.512693   -0.883039   -0.380917
    5          6             0       -0.695979    1.231058   -0.517116
    6          8             0       -1.672994    1.191508   -1.243185
    7          6             0       -0.177853    2.620439   -0.132335
    8          1             0        0.411247    2.514599    0.779969
    9          1             0       -1.042758    3.249924    0.082683
   10         17             0        0.821130    3.434466   -1.357048
 ---------------------------------------------------------------------
                    Distance matrix (angstroms):
                    1          2          3          4          5
     1  C    0.000000
     2  H    1.093549   0.000000
     3  H    1.093553   1.755605   0.000000
     4  H    1.089821   1.793506   1.793500   0.000000
     5  C    1.505755   2.143392   2.143371   2.126394   0.000000
     6  O    2.400856   3.111097   3.110994   2.528547   1.217907
     7  C    2.629800   2.898469   2.898375   3.528211   1.531957
     8  H    2.664711   2.567229   2.815644   3.707461   2.134445
     9  H    3.414116   3.559663   3.884299   4.192527   2.134440
    10  Cl   3.783040   4.298283   3.595970   4.623069   2.803946
                    6          7          8          9         10
     6  O    0.000000
     7  C    2.347611   0.000000
     8  H    3.191831   1.091118   0.000000
     9  H    2.528281   1.091121   1.772298   0.000000
    10  Cl   3.356260   1.777787   2.362414   2.362405   0.000000
 Stoichiometry    C3H5ClO
 Framework group  C1[X(C3H5ClO)]
 Deg. of freedom    24
 Full point group                 C1      NOp   1
 Largest Abelian subgroup         C1      NOp   1
 Largest concise Abelian subgroup C1      NOp   1
                         Standard orientation:                         
 ---------------------------------------------------------------------
 Center     Atomic     Atomic              Coordinates (Angstroms)
 Number     Number      Type              X           Y           Z
 ---------------------------------------------------------------------
    1          6             0       -1.898912   -0.951146   -0.208264
    2          1             0       -2.168219   -1.469832    0.716013
    3          1             0       -1.393884   -1.682703   -0.845154
    4          1             0       -2.790609   -0.566644   -0.702981
    5          6             0       -0.973383    0.197436    0.094150
    6          8             0       -1.228068    1.354010   -0.190052
    7          6             0        0.364701   -0.062891    0.793187
    8          1             0        0.287401   -1.018771    1.313625
    9          1             0        0.512152    0.725481    1.532965
   10         17             0        1.789604   -0.112942   -0.268735
 ---------------------------------------------------------------------
 Rotational constants (GHZ):      7.8275874      2.2551924      1.9846694
 Standard basis: 6-311+G(d,p) (5D, 7F)
 There are   148 symmetry adapted basis functions of A   symmetry.
 Integral buffers will be    262144 words long.
 Raffenetti 1 integral format.
 Two-electron integral symmetry is turned on.
   148 basis functions,   237 primitive gaussians,   153 cartesian basis functions
    24 alpha electrons       24 beta electrons
       nuclear repulsion energy       210.7830640076 Hartrees.
 NAtoms=   10 NActive=   10 NUniq=   10 SFac= 1.00D+00 NAtFMM=   60 Big=F
 One-electron integrals computed using PRISM.
 NBasis=   148 RedAO= T  NBF=   148
 NBsUse=   148 1.00D-06 NBFU=   148
 Harris functional with IExCor=  205 diagonalized for initial guess.
 ExpMin= 4.38D-02 ExpMax= 1.06D+05 ExpMxC= 3.62D+03 IAcc=2 IRadAn=         4 AccDes= 0.00D+00
 HarFok:  IExCor= 205 AccDes= 0.00D+00 IRadAn=         4 IDoV=1
 ScaDFX=  1.000000  1.000000  1.000000  1.000000
 Initial guess orbital symmetries:
       Occupied  (A) (A) (A) (A) (A) (A) (A) (A) (A) (A) (A) (A)
                 (A) (A) (A) (A) (A) (A) (A) (A) (A) (A) (A) (A)
       Virtual   (A) (A) (A) (A) (A) (A) (A) (A) (A) (A) (A) (A)
                 (A) (A) (A) (A) (A) (A) (A) (A) (A) (A) (A) (A)
                 (A) (A) (A) (A) (A) (A) (A) (A) (A) (A) (A) (A)
                 (A) (A) (A) (A) (A) (A) (A) (A) (A) (A) (A) (A)
                 (A) (A) (A) (A) (A) (A) (A) (A) (A) (A) (A) (A)
                 (A) (A) (A) (A) (A) (A) (A) (A) (A) (A) (A) (A)
                 (A) (A) (A) (A) (A) (A) (A) (A) (A) (A) (A) (A)
                 (A) (A) (A) (A) (A) (A) (A) (A) (A) (A) (A) (A)
                 (A) (A) (A) (A) (A) (A) (A) (A) (A) (A) (A) (A)
                 (A) (A) (A) (A) (A) (A) (A) (A) (A) (A) (A) (A)
                 (A) (A) (A) (A)
 The electronic state of the initial guess is 1-A.
 Requested convergence on RMS density matrix=1.00D-08 within 128 cycles.
 Requested convergence on MAX density matrix=1.00D-06.
 Requested convergence on             energy=1.00D-06.
 No special actions if energy rises.
 SCF Done:  E(RHF) =  -650.930140178     A.U. after   15 cycles
             Convg  =    0.4186D-08             -V/T =  2.0003
             S**2   =   0.0000
 ExpMin= 4.38D-02 ExpMax= 1.06D+05 ExpMxC= 3.62D+03 IAcc=3 IRadAn=         5 AccDes= 0.00D+00
 HarFok:  IExCor= 205 AccDes= 0.00D+00 IRadAn=         5 IDoV=1
 ScaDFX=  1.000000  1.000000  1.000000  1.000000
 Range of M.O.s used for correlation:    10   148
 NBasis=   148 NAE=    24 NBE=    24 NFC=     9 NFV=     0
 NROrb=    139 NOA=    15 NOB=    15 NVA=   124 NVB=   124

 **** Warning!!: The largest alpha MO coefficient is  0.33630350D+02

 Disk-based method using OVN memory for 15 occupieds at a time.
 Estimated scratch disk usage=    60309012 words.
 Actual    scratch disk usage=    59338260 words.
 JobTyp=1 Pass  1:  I=   1 to  15 NPSUse=  1 ParTrn=F ParDer=F DoDerP=F.
 Spin components of T(2) and E(2):
     alpha-alpha T2 =       0.3211111487D-01 E2=     -0.9728350190D-01
     alpha-beta  T2 =       0.1856439029D+00 E2=     -0.5774827513D+00
     beta-beta   T2 =       0.3211111487D-01 E2=     -0.9728350190D-01
 ANorm=    0.1117974120D+01
 E2 =    -0.7720497551D+00 EUMP2 =    -0.65170218993303D+03

 **********************************************************************

            Population analysis using the SCF density.

 **********************************************************************

 Orbital symmetries:
       Occupied  (A) (A) (A) (A) (A) (A) (A) (A) (A) (A) (A) (A)
                 (A) (A) (A) (A) (A) (A) (A) (A) (A) (A) (A) (A)
       Virtual   (A) (A) (A) (A) (A) (A) (A) (A) (A) (A) (A) (A)
                 (A) (A) (A) (A) (A) (A) (A) (A) (A) (A) (A) (A)
                 (A) (A) (A) (A) (A) (A) (A) (A) (A) (A) (A) (A)
                 (A) (A) (A) (A) (A) (A) (A) (A) (A) (A) (A) (A)
                 (A) (A) (A) (A) (A) (A) (A) (A) (A) (A) (A) (A)
                 (A) (A) (A) (A) (A) (A) (A) (A) (A) (A) (A) (A)
                 (A) (A) (A) (A) (A) (A) (A) (A) (A) (A) (A) (A)
                 (A) (A) (A) (A) (A) (A) (A) (A) (A) (A) (A) (A)
                 (A) (A) (A) (A) (A) (A) (A) (A) (A) (A) (A) (A)
                 (A) (A) (A) (A) (A) (A) (A) (A) (A) (A) (A) (A)
                 (A) (A) (A) (A)
 The electronic state is 1-A.
 Alpha  occ. eigenvalues -- -104.84323 -20.56674 -11.35662 -11.31279 -11.25516
 Alpha  occ. eigenvalues --  -10.56935  -8.03768  -8.03464  -8.03454  -1.40594
 Alpha  occ. eigenvalues --   -1.15307  -1.03986  -0.95065  -0.76062  -0.67489
 Alpha  occ. eigenvalues --   -0.66654  -0.62703  -0.59957  -0.57758  -0.56521
 Alpha  occ. eigenvalues --   -0.50365  -0.47484  -0.44951  -0.42249
 Alpha virt. eigenvalues --    0.05820   0.07803   0.08013   0.09977   0.10131
 Alpha virt. eigenvalues --    0.11403   0.12395   0.12591   0.13838   0.14466
 Alpha virt. eigenvalues --    0.16229   0.16535   0.17232   0.17950   0.18109
 Alpha virt. eigenvalues --    0.21715   0.25768   0.27429   0.28285   0.29957
 Alpha virt. eigenvalues --    0.31439   0.32641   0.34435   0.35450   0.37243
 Alpha virt. eigenvalues --    0.39078   0.41620   0.43296   0.48066   0.53489
 Alpha virt. eigenvalues --    0.54181   0.55737   0.57149   0.59596   0.62254
 Alpha virt. eigenvalues --    0.62717   0.66402   0.69826   0.71828   0.73569
 Alpha virt. eigenvalues --    0.80339   0.82385   0.83281   0.85175   0.85981
 Alpha virt. eigenvalues --    0.88998   0.90551   1.02382   1.04166   1.06808
 Alpha virt. eigenvalues --    1.12012   1.14736   1.16489   1.20581   1.25182
 Alpha virt. eigenvalues --    1.28120   1.35375   1.40082   1.40681   1.44902
 Alpha virt. eigenvalues --    1.46721   1.52193   1.54768   1.68119   1.68770
 Alpha virt. eigenvalues --    1.73779   1.77056   1.78933   1.79483   1.82426
 Alpha virt. eigenvalues --    1.84006   1.92452   1.93318   1.97132   2.02179
 Alpha virt. eigenvalues --    2.09467   2.12954   2.17771   2.24662   2.32643
 Alpha virt. eigenvalues --    2.37045   2.45899   2.46869   2.51475   2.65198
 Alpha virt. eigenvalues --    2.67282   2.74433   2.76122   2.77117   2.79702
 Alpha virt. eigenvalues --    2.81849   2.82686   2.85873   2.86264   2.90975
 Alpha virt. eigenvalues --    3.02051   3.09156   3.13271   3.17632   3.27220
 Alpha virt. eigenvalues --    3.29101   3.39187   3.56591   3.65371   3.73359
 Alpha virt. eigenvalues --    3.82668   4.05084   4.14607   4.19532   4.26019
 Alpha virt. eigenvalues --    4.49366   4.58180   5.60811   5.74475   6.25998
 Alpha virt. eigenvalues --   10.42951  24.92210  24.92724  25.08951  26.72819
 Alpha virt. eigenvalues --   26.75096  27.23678  51.65722 219.28288
          Condensed to atoms (all electrons):
              1          2          3          4          5          6
     1  C    5.882517   0.421647   0.378043   0.399834  -0.071691  -0.116114
     2  H    0.421647   0.526959  -0.030028  -0.018072  -0.048711   0.004116
     3  H    0.378043  -0.030028   0.512368  -0.016693  -0.004579   0.000636
     4  H    0.399834  -0.018072  -0.016693   0.480538  -0.025494  -0.001044
     5  C   -0.071691  -0.048711  -0.004579  -0.025494   5.406333   0.475084
     6  O   -0.116114   0.004116   0.000636  -0.001044   0.475084   8.068324
     7  C   -0.402342  -0.008889   0.004982   0.012074   0.142055  -0.125415
     8  H    0.032651   0.001170  -0.002040  -0.000039  -0.096760   0.012381
     9  H   -0.014693  -0.000259   0.000270  -0.000267  -0.042437  -0.011169
    10  Cl   0.065986   0.002217  -0.004050  -0.002154  -0.074702   0.003298
              7          8          9         10
     1  C   -0.402342   0.032651  -0.014693   0.065986
     2  H   -0.008889   0.001170  -0.000259   0.002217
     3  H    0.004982  -0.002040   0.000270  -0.004050
     4  H    0.012074  -0.000039  -0.000267  -0.002154
     5  C    0.142055  -0.096760  -0.042437  -0.074702
     6  O   -0.125415   0.012381  -0.011169   0.003298
     7  C    6.021841   0.378077   0.442217  -0.047021
     8  H    0.378077   0.567482  -0.034530  -0.026920
     9  H    0.442217  -0.034530   0.485582  -0.043074
    10  Cl  -0.047021  -0.026920  -0.043074  17.032954
 Mulliken atomic charges:
              1
     1  C   -0.575837
     2  H    0.149849
     3  H    0.161090
     4  H    0.171317
     5  C    0.340903
     6  O   -0.310097
     7  C   -0.417578
     8  H    0.168527
     9  H    0.218359
    10  Cl   0.093466
 Sum of Mulliken charges=   0.00000
 Atomic charges with hydrogens summed into heavy atoms:
              1
     1  C   -0.093581
     2  H    0.000000
     3  H    0.000000
     4  H    0.000000
     5  C    0.340903
     6  O   -0.310097
     7  C   -0.030691
     8  H    0.000000
     9  H    0.000000
    10  Cl   0.093466
 Sum of Mulliken charges=   0.00000
 Electronic spatial extent (au):  <R**2>=   614.8418
 Charge=     0.0000 electrons
 Dipole moment (field-independent basis, Debye):
    X=    -1.0573    Y=    -3.1258    Z=     1.7459  Tot=     3.7332
 Quadrupole moment (field-independent basis, Debye-Ang):
   XX=   -38.9171   YY=   -40.7969   ZZ=   -35.1771
   XY=     4.9293   XZ=    -0.1489   YZ=     1.0090
 Traceless Quadrupole moment (field-independent basis, Debye-Ang):
   XX=    -0.6201   YY=    -2.4999   ZZ=     3.1199
   XY=     4.9293   XZ=    -0.1489   YZ=     1.0090
 Octapole moment (field-independent basis, Debye-Ang**2):
  XXX=    -3.4738  YYY=    -4.6972  ZZZ=     1.4933  XYY=     4.5326
  XXY=    -4.8555  XXZ=    -2.1190  XZZ=     0.7465  YZZ=     0.6782
  YYZ=     1.8650  XYZ=    -0.4784
 Hexadecapole moment (field-independent basis, Debye-Ang**3):
 XXXX=  -530.3161 YYYY=  -169.9875 ZZZZ=   -88.1324 XXXY=     5.4455
 XXXZ=    -6.1411 YYYX=     4.9628 YYYZ=     0.9644 ZZZX=    -0.9750
 ZZZY=     0.7056 XXYY=  -126.3697 XXZZ=  -101.1121 YYZZ=   -38.9231
 XXYZ=     1.0121 YYXZ=    -1.2078 ZZXY=     0.4933
 N-N= 2.107830640076D+02 E-N=-1.964365748205D+03  KE= 6.507037440485D+02
 1|1|UNPC-UNK|SP|RMP2-FC|6-311+G(d,p)|C3H5Cl1O1|PCUSER|14-Aug-2017|0||#
  MP2/6-311+G(D,P) GEOM=CONNECTIVITY||Title Card Required||0,1|C|H,1,1.
 09354895|H,1,1.09355335,2,106.779006|H,1,1.08982101,2,110.45813326,3,1
 20.13948035,0|C,1,1.50575549,4,108.96350358,3,121.04572158,0|O,5,1.217
 90747,1,123.29693776,4,-0.00717427,0|C,5,1.53195668,1,119.92693612,6,-
 179.98697604,0|H,7,1.09111839,5,107.73624975,1,-21.50919697,0|H,7,1.09
 112087,5,107.73573285,1,-138.51658488,0|Cl,7,1.77778738,5,115.61316056
 ,1,99.98780665,0||Version=x86-Win32-G03RevB.05|State=1-A|HF=-650.93014
 02|MP2=-651.7021899|RMSD=4.186e-009|PG=C01 [X(C3H5Cl1O1)]||@


 SOME PHYSICISTS WOULD PREFER TO COME BACK TO THE IDEA OF AN OBJECTIVE
 REAL WORLD WHOSE SMALLEST PARTS EXIST OBJECTIVELY IN THE SAME SENSE AS
 STONES OR TREES EXIST INDEPENDENTLY OF WHETHER WE OBSERVE THEM.
 THIS, HOWEVER, IS IMPOSSIBLE.  -- WERNER HEISENBERG
 Job cpu time:  0 days  0 hours  0 minutes 50.0 seconds.
 File lengths (MBytes):  RWF=    475 Int=      0 D2E=      0 Chk=      9 Scr=      1
 Normal termination of Gaussian 03 at Mon Aug 14 13:40:05 2017.
