# Supplementary material for: Conformational preferences of α-fluoroketones may influence their reactivity
Source: Beilstein J Org Chem. 2017 Dec 29;13:2915–21. doi: 10.3762/bjoc.13.284 (PMC5753061; doi:10.3762/bjoc.13.284)
Supplement: File 2 — Details of computational conformational analysis. [file Beilstein_J_Org_Chem-13-2915-s002.zip › Computation/MECOCH2CLOPT.LOG]

 Entering Link 1 = C:\G03W\l1.exe PID=      7512.
  
 Copyright (c) 1988,1990,1992,1993,1995,1998,2003, Gaussian, Inc.
                  All Rights Reserved.
  
 This is the Gaussian(R) 03 program.  It is based on the
 the Gaussian(R) 98 system (copyright 1998, Gaussian, Inc.),
 the Gaussian(R) 94 system (copyright 1995, Gaussian, Inc.),
 the Gaussian 92(TM) system (copyright 1992, Gaussian, Inc.),
 the Gaussian 90(TM) system (copyright 1990, Gaussian, Inc.),
 the Gaussian 88(TM) system (copyright 1988, Gaussian, Inc.),
 the Gaussian 86(TM) system (copyright 1986, Carnegie Mellon
 University), and the Gaussian 82(TM) system (copyright 1983,
 Carnegie Mellon University). Gaussian is a federally registered
 trademark of Gaussian, Inc.
  
 This software contains proprietary and confidential information,
 including trade secrets, belonging to Gaussian, Inc.
  
 This software is provided under written license and may be
 used, copied, transmitted, or stored only in accord with that
 written license.
  
 The following legend is applicable only to US Government
 contracts under DFARS:
  
                    RESTRICTED RIGHTS LEGEND
  
 Use, duplication or disclosure by the US Government is subject
 to restrictions as set forth in subparagraph (c)(1)(ii) of the
 Rights in Technical Data and Computer Software clause at DFARS
 252.227-7013.
  
 Gaussian, Inc.
 Carnegie Office Park, Building 6, Pittsburgh, PA 15106 USA
  
 The following legend is applicable only to US Government
 contracts under FAR:
  
                    RESTRICTED RIGHTS LEGEND
  
 Use, reproduction and disclosure by the US Government is subject
 to restrictions as set forth in subparagraph (c) of the
 Commercial Computer Software - Restricted Rights clause at FAR
 52.227-19.
  
 Gaussian, Inc.
 Carnegie Office Park, Building 6, Pittsburgh, PA 15106 USA
  
  
 ---------------------------------------------------------------
 Warning -- This program may not be used in any manner that
 competes with the business of Gaussian, Inc. or will provide
 assistance to any competitor of Gaussian, Inc.  The licensee
 of this program is prohibited from giving any competitor of
 Gaussian, Inc. access to this program.  By using this program,
 the user acknowledges that Gaussian, Inc. is engaged in the
 business of creating and licensing software in the field of
 computational chemistry and represents and warrants to the
 licensee that it is not a competitor of Gaussian, Inc. and that
 it will not use this program in any manner prohibited above.
 ---------------------------------------------------------------
  

 Cite this work as:
 Gaussian 03, Revision B.05,
 M. J. Frisch, G. W. Trucks, H. B. Schlegel, G. E. Scuseria, 
 M. A. Robb, J. R. Cheeseman, J. A. Montgomery, Jr., T. Vreven, 
 K. N. Kudin, J. C. Burant, J. M. Millam, S. S. Iyengar, J. Tomasi, 
 V. Barone, B. Mennucci, M. Cossi, G. Scalmani, N. Rega, 
 G. A. Petersson, H. Nakatsuji, M. Hada, M. Ehara, K. Toyota, 
 R. Fukuda, J. Hasegawa, M. Ishida, T. Nakajima, Y. Honda, O. Kitao, 
 H. Nakai, M. Klene, X. Li, J. E. Knox, H. P. Hratchian, J. B. Cross, 
 C. Adamo, J. Jaramillo, R. Gomperts, R. E. Stratmann, O. Yazyev, 
 A. J. Austin, R. Cammi, C. Pomelli, J. W. Ochterski, P. Y. Ayala, 
 K. Morokuma, G. A. Voth, P. Salvador, J. J. Dannenberg, 
 V. G. Zakrzewski, S. Dapprich, A. D. Daniels, M. C. Strain, 
 O. Farkas, D. K. Malick, A. D. Rabuck, K. Raghavachari, 
 J. B. Foresman, J. V. Ortiz, Q. Cui, A. G. Baboul, S. Clifford, 
 J. Cioslowski, B. B. Stefanov, G. Liu, A. Liashenko, P. Piskorz, 
 I. Komaromi, R. L. Martin, D. J. Fox, T. Keith, M. A. Al-Laham, 
 C. Y. Peng, A. Nanayakkara, M. Challacombe, P. M. W. Gill, 
 B. Johnson, W. Chen, M. W. Wong, C. Gonzalez, and J. A. Pople, 
 Gaussian, Inc., Pittsburgh PA, 2003.
 
 **********************************************
 Gaussian 03:  x86-Win32-G03RevB.05  8-Nov-2003
                  14-Aug-2017 
 **********************************************
 %chk=MeCOCH2F.chk
 %mem=6MW
 %nproc=1
 Will use up to    1 processors via shared memory.
 Default route:  MaxDisk=2000MB
 ----------------------------------------
 # opt mp2/6-311+g(d,p) geom=connectivity
 ----------------------------------------
 1/18=20,38=1,57=2/1,3;
 2/9=110,17=6,18=5,40=1/2;
 3/5=4,6=6,7=111,11=9,16=1,25=1,30=1/1,2,3;
 4//1;
 5/5=2,38=5/2;
 8/6=4,10=2,27=262144000/1;
 9/15=2,16=-3,27=262144000/6;
 10/5=1/2;
 6/7=2,8=2,9=2,10=2/1;
 7/12=2/1,2,3,16;
 1/18=20/3(1);
 99//99;
 2/9=110/2;
 3/5=4,6=6,7=111,11=9,16=1,25=1,30=1/1,2,3;
 4/5=5,16=3/1;
 5/5=2,38=5/2;
 8/6=4,10=2,27=262144000/1;
 9/15=2,16=-3,27=262144000/6;
 10/5=1/2;
 7/12=2/1,2,3,16;
 1/18=20/3(-8);
 2/9=110/2;
 6/7=2,8=2,9=2,10=2/1;
 99//99;
 -------------------
 Title Card Required
 -------------------
 Symbolic Z-matrix:
 Charge =  0 Multiplicity = 1
 C
 H                    1    B1
 H                    1    B2       2    A1
 H                    1    B3       2    A2       3    D1       0
 C                    1    B4       4    A3       3    D2       0
 O                    5    B5       1    A4       4    D3       0
 C                    5    B6       1    A5       6    D4       0
 H                    7    B7       5    A6       1    D5       0
 H                    7    B8       5    A7       1    D6       0
 Cl                   7    B9       5    A8       1    D7       0
       Variables:
  B1                    1.08485                  
  B2                    1.08487                  
  B3                    1.08075                  
  B4                    1.50468                  
  B5                    1.18618                  
  B6                    1.52839                  
  B7                    1.0791                   
  B8                    1.07911                  
  B9                    1.7882                   
  A1                  107.14663                  
  A2                  110.21062                  
  A3                  108.7207                   
  A4                  122.77549                  
  A5                  121.12545                  
  A6                  108.29834                  
  A7                  108.29407                  
  A8                  116.19948                  
  D1                  119.91761                  
  D2                  120.96376                  
  D3                    0.00659                  
  D4                  179.93181                  
  D5                 -120.96032                  
  D6                  120.97632                  
  D7                    0.01143                  
 

 GradGradGradGradGradGradGradGradGradGradGradGradGradGradGradGradGradGrad
 Berny optimization.
 Initialization pass.
                           ----------------------------
                           !    Initial Parameters    !
                           ! (Angstroms and Degrees)  !
 --------------------------                            --------------------------
 ! Name  Definition              Value          Derivative Info.                !
 --------------------------------------------------------------------------------
 ! R1    R(1,2)                  1.0848         estimate D2E/DX2                !
 ! R2    R(1,3)                  1.0849         estimate D2E/DX2                !
 ! R3    R(1,4)                  1.0807         estimate D2E/DX2                !
 ! R4    R(1,5)                  1.5047         estimate D2E/DX2                !
 ! R5    R(5,6)                  1.1862         estimate D2E/DX2                !
 ! R6    R(5,7)                  1.5284         estimate D2E/DX2                !
 ! R7    R(7,8)                  1.0791         estimate D2E/DX2                !
 ! R8    R(7,9)                  1.0791         estimate D2E/DX2                !
 ! R9    R(7,10)                 1.7882         estimate D2E/DX2                !
 ! A1    A(2,1,3)              107.1466         estimate D2E/DX2                !
 ! A2    A(2,1,4)              110.2106         estimate D2E/DX2                !
 ! A3    A(2,1,5)              110.2845         estimate D2E/DX2                !
 ! A4    A(3,1,4)              110.2057         estimate D2E/DX2                !
 ! A5    A(3,1,5)              110.2693         estimate D2E/DX2                !
 ! A6    A(4,1,5)              108.7207         estimate D2E/DX2                !
 ! A7    A(1,5,6)              122.7755         estimate D2E/DX2                !
 ! A8    A(1,5,7)              121.1254         estimate D2E/DX2                !
 ! A9    A(6,5,7)              116.099          estimate D2E/DX2                !
 ! A10   A(5,7,8)              108.2983         estimate D2E/DX2                !
 ! A11   A(5,7,9)              108.2941         estimate D2E/DX2                !
 ! A12   A(5,7,10)             116.1995         estimate D2E/DX2                !
 ! A13   A(8,7,9)              108.9978         estimate D2E/DX2                !
 ! A14   A(8,7,10)             107.4445         estimate D2E/DX2                !
 ! A15   A(9,7,10)             107.4418         estimate D2E/DX2                !
 ! D1    D(2,1,5,6)           -120.9335         estimate D2E/DX2                !
 ! D2    D(2,1,5,7)             58.9983         estimate D2E/DX2                !
 ! D3    D(3,1,5,6)            120.9312         estimate D2E/DX2                !
 ! D4    D(3,1,5,7)            -59.137          estimate D2E/DX2                !
 ! D5    D(4,1,5,6)              0.0066         estimate D2E/DX2                !
 ! D6    D(4,1,5,7)            179.9384         estimate D2E/DX2                !
 ! D7    D(1,5,7,8)           -120.9603         estimate D2E/DX2                !
 ! D8    D(1,5,7,9)            120.9763         estimate D2E/DX2                !
 ! D9    D(1,5,7,10)             0.0114         estimate D2E/DX2                !
 ! D10   D(6,5,7,8)             58.9758         estimate D2E/DX2                !
 ! D11   D(6,5,7,9)            -59.0875         estimate D2E/DX2                !
 ! D12   D(6,5,7,10)           179.9476         estimate D2E/DX2                !
 --------------------------------------------------------------------------------
 Trust Radius=3.00D-01 FncErr=1.00D-07 GrdErr=1.00D-07
 Number of steps in this run=  46 maximum allowed number of steps= 100.
 GradGradGradGradGradGradGradGradGradGradGradGradGradGradGradGradGradGrad

                          Input orientation:                          
 ---------------------------------------------------------------------
 Center     Atomic     Atomic              Coordinates (Angstroms)
 Number     Number      Type              X           Y           Z
 ---------------------------------------------------------------------
    1          6             0        0.000000    0.000000    0.000000
    2          1             0        0.000000    0.000000    1.084848
    3          1             0        1.036653    0.000000   -0.319840
    4          1             0       -0.505839   -0.879056   -0.373369
    5          6             0       -0.706462    1.221826   -0.521646
    6          8             0       -1.659581    1.161172   -1.225143
    7          6             0       -0.223482    2.626955   -0.163447
    8          1             0       -1.028501    3.145302    0.334272
    9          1             0        0.016065    3.146325   -1.078510
   10         17             0        1.212367    2.721523    0.898182
 ---------------------------------------------------------------------
                    Distance matrix (angstroms):
                    1          2          3          4          5
     1  C    0.000000
     2  H    1.084848   0.000000
     3  H    1.084872   1.745794   0.000000
     4  H    1.080749   1.776234   1.776200   0.000000
     5  C    1.504680   2.138404   2.138232   2.115642   0.000000
     6  O    2.367172   3.072228   3.072063   2.493826   1.186179
     7  C    2.641506   2.917032   2.917755   3.523622   1.528387
     8  H    3.326030   3.393243   3.819116   4.119392   2.129804
     9  H    3.326079   3.818342   3.393603   4.119867   2.129751
    10  Cl   3.111792   2.985191   2.986827   4.187272   2.819026
                    6          7          8          9         10
     6  O    0.000000
     7  C    2.310433   0.000000
     8  H    2.601309   1.079103   0.000000
     9  H    2.601946   1.079105   1.757007   0.000000
    10  Cl   3.897600   1.788201   2.349271   2.349236   0.000000
 Stoichiometry    C3H5ClO
 Framework group  C1[X(C3H5ClO)]
 Deg. of freedom    24
 Full point group                 C1      NOp   1
 Largest Abelian subgroup         C1      NOp   1
 Largest concise Abelian subgroup C1      NOp   1
                         Standard orientation:                         
 ---------------------------------------------------------------------
 Center     Atomic     Atomic              Coordinates (Angstroms)
 Number     Number      Type              X           Y           Z
 ---------------------------------------------------------------------
    1          6             0       -1.079930    1.379060    0.000021
    2          1             0       -0.564413    1.766303   -0.872435
    3          1             0       -0.565970    1.766454    0.873358
    4          1             0       -2.110843    1.703460   -0.000877
    5          6             0       -1.047018   -0.125260    0.000406
    6          8             0       -2.030071   -0.789058   -0.000333
    7          6             0        0.278306   -0.886497    0.000236
    8          1             0        0.309334   -1.512513   -0.878174
    9          1             0        0.309629   -1.512240    0.878833
   10         17             0        1.762040    0.111599   -0.000119
 ---------------------------------------------------------------------
 Rotational constants (GHZ):      8.5078968      2.3941853      1.9121105
 Standard basis: 6-311+G(d,p) (5D, 7F)
 There are   148 symmetry adapted basis functions of A   symmetry.
 Integral buffers will be    262144 words long.
 Raffenetti 1 integral format.
 Two-electron integral symmetry is turned on.
   148 basis functions,   237 primitive gaussians,   153 cartesian basis functions
    24 alpha electrons       24 beta electrons
       nuclear repulsion energy       213.3183239962 Hartrees.
 NAtoms=   10 NActive=   10 NUniq=   10 SFac= 1.00D+00 NAtFMM=   60 Big=F
 One-electron integrals computed using PRISM.
 NBasis=   148 RedAO= T  NBF=   148
 NBsUse=   148 1.00D-06 NBFU=   148
 Harris functional with IExCor=  205 diagonalized for initial guess.
 ExpMin= 4.38D-02 ExpMax= 1.06D+05 ExpMxC= 3.62D+03 IAcc=2 IRadAn=         4 AccDes= 0.00D+00
 HarFok:  IExCor= 205 AccDes= 0.00D+00 IRadAn=         4 IDoV=1
 ScaDFX=  1.000000  1.000000  1.000000  1.000000
 Initial guess orbital symmetries:
       Occupied  (A) (A) (A) (A) (A) (A) (A) (A) (A) (A) (A) (A)
                 (A) (A) (A) (A) (A) (A) (A) (A) (A) (A) (A) (A)
       Virtual   (A) (A) (A) (A) (A) (A) (A) (A) (A) (A) (A) (A)
                 (A) (A) (A) (A) (A) (A) (A) (A) (A) (A) (A) (A)
                 (A) (A) (A) (A) (A) (A) (A) (A) (A) (A) (A) (A)
                 (A) (A) (A) (A) (A) (A) (A) (A) (A) (A) (A) (A)
                 (A) (A) (A) (A) (A) (A) (A) (A) (A) (A) (A) (A)
                 (A) (A) (A) (A) (A) (A) (A) (A) (A) (A) (A) (A)
                 (A) (A) (A) (A) (A) (A) (A) (A) (A) (A) (A) (A)
                 (A) (A) (A) (A) (A) (A) (A) (A) (A) (A) (A) (A)
                 (A) (A) (A) (A) (A) (A) (A) (A) (A) (A) (A) (A)
                 (A) (A) (A) (A) (A) (A) (A) (A) (A) (A) (A) (A)
                 (A) (A) (A) (A)
 The electronic state of the initial guess is 1-A.
 Requested convergence on RMS density matrix=1.00D-08 within 128 cycles.
 Requested convergence on MAX density matrix=1.00D-06.
 Requested convergence on             energy=1.00D-06.
 No special actions if energy rises.
 SCF Done:  E(RHF) =  -650.937218304     A.U. after   14 cycles
             Convg  =    0.1752D-08             -V/T =  2.0000
             S**2   =   0.0000
 ExpMin= 4.38D-02 ExpMax= 1.06D+05 ExpMxC= 3.62D+03 IAcc=3 IRadAn=         5 AccDes= 0.00D+00
 HarFok:  IExCor= 205 AccDes= 0.00D+00 IRadAn=         5 IDoV=1
 ScaDFX=  1.000000  1.000000  1.000000  1.000000
 Range of M.O.s used for correlation:    10   148
 NBasis=   148 NAE=    24 NBE=    24 NFC=     9 NFV=     0
 NROrb=    139 NOA=    15 NOB=    15 NVA=   124 NVB=   124

 **** Warning!!: The largest alpha MO coefficient is  0.51353764D+02

 Disk-based method using ON**2 memory for 15 occupieds at a time.
 Estimated scratch disk usage=    98586386 words.
 Actual    scratch disk usage=    98333458 words.
 JobTyp=1 Pass  1:  I=  10 to  24 NPSUse=  1 ParTrn=F ParDer=F DoDerP=T.
 Spin components of T(2) and E(2):
     alpha-alpha T2 =       0.3165422084D-01 E2=     -0.9697211285D-01
     alpha-beta  T2 =       0.1818661061D+00 E2=     -0.5734567348D+00
     beta-beta   T2 =       0.3165422084D-01 E2=     -0.9697211285D-01
 ANorm=    0.1115873894D+01
 E2 =    -0.7674009606D+00 EUMP2 =    -0.65170461926466D+03
          Differentiating once with respect to electric field.
                with respect to dipole field.
          Differentiating once with respect to nuclear coordinates.
          There are   1 degrees of freedom in the 1st order CPHF.
 Petite list used in FoFDir.
 MinBra= 0 MaxBra= 2 Meth= 1.
 IRaf=       0 NMat=   1 IRICut=       1 DoRegI=T DoRafI=F ISym2E= 1 JSym2E=1.
     1 vectors were produced by pass  0.
 AX will form   1 AO Fock derivatives at one time.
     1 vectors were produced by pass  1.
     1 vectors were produced by pass  2.
     1 vectors were produced by pass  3.
     1 vectors were produced by pass  4.
     1 vectors were produced by pass  5.
     1 vectors were produced by pass  6.
     1 vectors were produced by pass  7.
     1 vectors were produced by pass  8.
     1 vectors were produced by pass  9.
     1 vectors were produced by pass 10.
     1 vectors were produced by pass 11.
     1 vectors were produced by pass 12.
     1 vectors were produced by pass 13.
 Inv2:  IOpt= 1 Iter= 1 AM= 6.27D-16 Conv= 1.00D-12.
 Inverted reduced A of dimension   14 with in-core refinement.
 End of Minotr Frequency-dependent properties file   721 does not exist.

 **********************************************************************

            Population analysis using the SCF density.

 **********************************************************************

 Orbital symmetries:
       Occupied  (A) (A) (A) (A) (A) (A) (A) (A) (A) (A) (A) (A)
                 (A) (A) (A) (A) (A) (A) (A) (A) (A) (A) (A) (A)
       Virtual   (A) (A) (A) (A) (A) (A) (A) (A) (A) (A) (A) (A)
                 (A) (A) (A) (A) (A) (A) (A) (A) (A) (A) (A) (A)
                 (A) (A) (A) (A) (A) (A) (A) (A) (A) (A) (A) (A)
                 (A) (A) (A) (A) (A) (A) (A) (A) (A) (A) (A) (A)
                 (A) (A) (A) (A) (A) (A) (A) (A) (A) (A) (A) (A)
                 (A) (A) (A) (A) (A) (A) (A) (A) (A) (A) (A) (A)
                 (A) (A) (A) (A) (A) (A) (A) (A) (A) (A) (A) (A)
                 (A) (A) (A) (A) (A) (A) (A) (A) (A) (A) (A) (A)
                 (A) (A) (A) (A) (A) (A) (A) (A) (A) (A) (A) (A)
                 (A) (A) (A) (A) (A) (A) (A) (A) (A) (A) (A) (A)
                 (A) (A) (A) (A)
 The electronic state is 1-A.
 Alpha  occ. eigenvalues -- -104.84064 -20.56606 -11.35460 -11.31285 -11.24249
 Alpha  occ. eigenvalues --  -10.56727  -8.03553  -8.03268  -8.03261  -1.43007
 Alpha  occ. eigenvalues --   -1.15606  -1.02816  -0.95947  -0.76159  -0.67835
 Alpha  occ. eigenvalues --   -0.66954  -0.65269  -0.59753  -0.56886  -0.55678
 Alpha  occ. eigenvalues --   -0.52121  -0.47769  -0.45054  -0.42129
 Alpha virt. eigenvalues --    0.06442   0.08271   0.08809   0.09628   0.10638
 Alpha virt. eigenvalues --    0.12321   0.12733   0.12773   0.14088   0.14739
 Alpha virt. eigenvalues --    0.16460   0.16933   0.17527   0.18056   0.20426
 Alpha virt. eigenvalues --    0.20569   0.23113   0.26018   0.26904   0.31093
 Alpha virt. eigenvalues --    0.32426   0.32658   0.34516   0.37226   0.37835
 Alpha virt. eigenvalues --    0.38254   0.41700   0.43783   0.48205   0.54096
 Alpha virt. eigenvalues --    0.54672   0.55401   0.55655   0.60741   0.61113
 Alpha virt. eigenvalues --    0.64082   0.66978   0.72295   0.72830   0.77794
 Alpha virt. eigenvalues --    0.79765   0.81763   0.82579   0.84696   0.86363
 Alpha virt. eigenvalues --    0.90041   0.92611   1.03584   1.07248   1.08774
 Alpha virt. eigenvalues --    1.09359   1.15521   1.16825   1.21094   1.22147
 Alpha virt. eigenvalues --    1.27323   1.36809   1.38734   1.41360   1.43191
 Alpha virt. eigenvalues --    1.47449   1.54039   1.63401   1.64459   1.68952
 Alpha virt. eigenvalues --    1.70212   1.77637   1.80043   1.81314   1.82259
 Alpha virt. eigenvalues --    1.83354   1.92038   1.95520   1.98738   2.04041
 Alpha virt. eigenvalues --    2.09581   2.10909   2.17297   2.31020   2.36265
 Alpha virt. eigenvalues --    2.37416   2.43103   2.51801   2.52616   2.65834
 Alpha virt. eigenvalues --    2.67856   2.75854   2.77873   2.78982   2.79407
 Alpha virt. eigenvalues --    2.80504   2.85214   2.86772   2.88312   2.92016
 Alpha virt. eigenvalues --    3.03781   3.11056   3.16795   3.20942   3.28195
 Alpha virt. eigenvalues --    3.28892   3.40672   3.58093   3.64968   3.74942
 Alpha virt. eigenvalues --    3.91752   4.10918   4.16202   4.18632   4.29490
 Alpha virt. eigenvalues --    4.49168   4.57410   5.60404   5.75924   6.27819
 Alpha virt. eigenvalues --   10.45845  24.94286  24.98843  25.12420  26.72183
 Alpha virt. eigenvalues --   26.80102  27.27641  51.68484 219.31694
          Condensed to atoms (all electrons):
              1          2          3          4          5          6
     1  C    6.170951   0.408371   0.408514   0.394038  -0.621975  -0.034593
     2  H    0.408371   0.511983  -0.028400  -0.018660  -0.026685   0.002278
     3  H    0.408514  -0.028400   0.511967  -0.018650  -0.026774   0.002295
     4  H    0.394038  -0.018660  -0.018650   0.490605  -0.003530  -0.003638
     5  C   -0.621975  -0.026685  -0.026774  -0.003530   6.124108   0.372798
     6  O   -0.034593   0.002278   0.002295  -0.003638   0.372798   8.123593
     7  C    0.152181  -0.005331  -0.005385  -0.009030  -0.665934  -0.092655
     8  H   -0.027337  -0.000606   0.000218   0.000004  -0.010641  -0.005965
     9  H   -0.027323   0.000219  -0.000605   0.000003  -0.010637  -0.005953
    10  Cl  -0.101953  -0.010862  -0.010856   0.004530   0.176945  -0.007916
              7          8          9         10
     1  C    0.152181  -0.027337  -0.027323  -0.101953
     2  H   -0.005331  -0.000606   0.000219  -0.010862
     3  H   -0.005385   0.000218  -0.000605  -0.010856
     4  H   -0.009030   0.000004   0.000003   0.004530
     5  C   -0.665934  -0.010641  -0.010637   0.176945
     6  O   -0.092655  -0.005965  -0.005953  -0.007916
     7  C    6.818645   0.388270   0.388231  -0.237603
     8  H    0.388270   0.485630  -0.020769  -0.028428
     9  H    0.388231  -0.020769   0.485692  -0.028439
    10  Cl  -0.237603  -0.028428  -0.028439  17.073303
 Mulliken atomic charges:
              1
     1  C   -0.720874
     2  H    0.167694
     3  H    0.167676
     4  H    0.164329
     5  C    0.692325
     6  O   -0.350243
     7  C   -0.731389
     8  H    0.219624
     9  H    0.219579
    10  Cl   0.171278
 Sum of Mulliken charges=   0.00000
 Atomic charges with hydrogens summed into heavy atoms:
              1
     1  C   -0.221175
     2  H    0.000000
     3  H    0.000000
     4  H    0.000000
     5  C    0.692325
     6  O   -0.350243
     7  C   -0.292185
     8  H    0.000000
     9  H    0.000000
    10  Cl   0.171278
 Sum of Mulliken charges=   0.00000
 Electronic spatial extent (au):  <R**2>=   599.6755
 Charge=     0.0000 electrons
 Dipole moment (field-independent basis, Debye):
    X=     0.8173    Y=     0.8550    Z=     0.0016  Tot=     1.1828
 Quadrupole moment (field-independent basis, Debye-Ang):
   XX=   -47.0848   YY=   -35.4618   ZZ=   -35.8656
   XY=    -4.7520   XZ=    -0.0022   YZ=    -0.0013
 Traceless Quadrupole moment (field-independent basis, Debye-Ang):
   XX=    -7.6141   YY=     4.0090   ZZ=     3.6051
   XY=    -4.7520   XZ=    -0.0022   YZ=    -0.0013
 Octapole moment (field-independent basis, Debye-Ang**2):
  XXX=    12.6213  YYY=    -1.6617  ZZZ=     0.0016  XYY=     2.8588
  XXY=    10.9439  XXZ=     0.0010  XZZ=    -1.1711  YZZ=    -1.9283
  YYZ=    -0.0016  XYZ=     0.0008
 Hexadecapole moment (field-independent basis, Debye-Ang**3):
 XXXX=  -548.3071 YYYY=  -200.2800 ZZZZ=   -49.4941 XXXY=    -9.6441
 XXXZ=    -0.0027 YYYX=    -1.8740 YYYZ=    -0.0006 ZZZX=     0.0004
 ZZZY=     0.0022 XXYY=  -122.1475 XXZZ=   -96.5415 YYZZ=   -37.7269
 XXYZ=    -0.0076 YYXZ=     0.0002 ZZXY=     1.0701
 N-N= 2.133183239962D+02 E-N=-1.969609714772D+03  KE= 6.509277512977D+02
 ***** Axes restored to original set *****
 -------------------------------------------------------------------
 Center     Atomic                   Forces (Hartrees/Bohr)
 Number     Number              X              Y              Z
 -------------------------------------------------------------------
    1          6           0.000934235    0.004222983    0.000608440
    2          1           0.000542668    0.000405555    0.006022904
    3          1           0.005919877    0.000385455   -0.001239131
    4          1          -0.003265153   -0.004935716   -0.002412486
    5          6           0.036943477    0.001625474    0.027477425
    6          8          -0.044391105   -0.002893611   -0.032839882
    7          6           0.011731719   -0.002994585    0.008604968
    8          1          -0.007059160    0.003084176    0.002836304
    9          1           0.000641121    0.003111411   -0.007576293
   10         17          -0.001997678   -0.002011142   -0.001482249
 -------------------------------------------------------------------
 Cartesian Forces:  Max     0.044391105 RMS     0.013758651

 GradGradGradGradGradGradGradGradGradGradGradGradGradGradGradGradGradGrad
 Berny optimization.
 Internal  Forces:  Max     0.055293698 RMS     0.009788758
 Search for a local minimum.
 Step number   1 out of a maximum of  46
 All quantities printed in internal units (Hartrees-Bohrs-Radians)
 Second derivative matrix not updated -- first step.
     Eigenvalues ---    0.00390   0.00558   0.00704   0.06549   0.07431
     Eigenvalues ---    0.07459   0.07735   0.16000   0.16000   0.16000
     Eigenvalues ---    0.16000   0.16000   0.22478   0.25000   0.25000
     Eigenvalues ---    0.27069   0.29573   0.31891   0.35412   0.35415
     Eigenvalues ---    0.35904   0.36103   0.36103   1.120861000.00000
     Eigenvalues --- 1000.000001000.000001000.000001000.000001000.00000
     Eigenvalues --- 1000.000001000.000001000.000001000.000001000.00000
     Eigenvalues --- 1000.00000
 RFO step:  Lambda=-4.00101965D-03.
 Linear search not attempted -- first point.
 Iteration  1 RMS(Cart)=  0.02802262 RMS(Int)=  0.00028056
 Iteration  2 RMS(Cart)=  0.00031901 RMS(Int)=  0.00001745
 Iteration  3 RMS(Cart)=  0.00000001 RMS(Int)=  0.00001745
 Variable       Old X    -DE/DX   Delta X   Delta X   Delta X     New X
                                 (Linear)    (Quad)   (Total)
    R1        2.05006   0.00602   0.00000   0.01682   0.01682   2.06688
    R2        2.05011   0.00602   0.00000   0.01682   0.01682   2.06693
    R3        2.04232   0.00638   0.00000   0.01756   0.01756   2.05988
    R4        2.84343   0.00291   0.00000   0.00901   0.00901   2.85244
    R5        2.24155   0.05529   0.00000   0.04916   0.04916   2.29071
    R6        2.88823   0.00270   0.00000   0.00901   0.00901   2.89724
    R7        2.03921   0.00806   0.00000   0.02207   0.02207   2.06128
    R8        2.03921   0.00806   0.00000   0.02209   0.02209   2.06131
    R9        3.37921  -0.00259   0.00000  -0.00943  -0.00943   3.36978
    A1        1.87006  -0.00039   0.00000  -0.00493  -0.00494   1.86512
    A2        1.92354   0.00049   0.00000   0.00420   0.00420   1.92774
    A3        1.92483  -0.00011   0.00000  -0.00136  -0.00136   1.92346
    A4        1.92345   0.00048   0.00000   0.00420   0.00420   1.92765
    A5        1.92456  -0.00006   0.00000  -0.00103  -0.00103   1.92353
    A6        1.89753  -0.00038   0.00000  -0.00104  -0.00104   1.89649
    A7        2.14284   0.00394   0.00000   0.01552   0.01552   2.15835
    A8        2.11404  -0.00803   0.00000  -0.03162  -0.03162   2.08241
    A9        2.02631   0.00409   0.00000   0.01611   0.01610   2.04241
   A10        1.89016  -0.00091   0.00000  -0.00723  -0.00728   1.88288
   A11        1.89009  -0.00088   0.00000  -0.00704  -0.00708   1.88300
   A12        2.02806  -0.00369   0.00000  -0.01522  -0.01526   2.01281
   A13        1.90237   0.00063   0.00000   0.00149   0.00145   1.90382
   A14        1.87526   0.00255   0.00000   0.01450   0.01446   1.88972
   A15        1.87521   0.00254   0.00000   0.01447   0.01444   1.88965
    D1       -2.11069  -0.00031   0.00000  -0.00550  -0.00550  -2.11619
    D2        1.02971  -0.00027   0.00000  -0.00151  -0.00151   1.02820
    D3        2.11065   0.00028   0.00000   0.00205   0.00204   2.11269
    D4       -1.03214   0.00032   0.00000   0.00603   0.00603  -1.02610
    D5        0.00012  -0.00002   0.00000  -0.00183  -0.00183  -0.00171
    D6        3.14052   0.00002   0.00000   0.00216   0.00216  -3.14051
    D7       -2.11116  -0.00013   0.00000  -0.00445  -0.00444  -2.11560
    D8        2.11144   0.00011   0.00000   0.00164   0.00164   2.11307
    D9        0.00020  -0.00002   0.00000  -0.00147  -0.00146  -0.00127
   D10        1.02932  -0.00010   0.00000  -0.00072  -0.00071   1.02861
   D11       -1.03127   0.00014   0.00000   0.00537   0.00537  -1.02591
   D12        3.14068   0.00002   0.00000   0.00227   0.00226  -3.14024
         Item               Value     Threshold  Converged?
 Maximum Force            0.055294     0.000450     NO 
 RMS     Force            0.009789     0.000300     NO 
 Maximum Displacement     0.108663     0.001800     NO 
 RMS     Displacement     0.028102     0.001200     NO 
 Predicted change in Energy=-2.014393D-03
 GradGradGradGradGradGradGradGradGradGradGradGradGradGradGradGradGradGrad

                          Input orientation:                          
 ---------------------------------------------------------------------
 Center     Atomic     Atomic              Coordinates (Angstroms)
 Number     Number      Type              X           Y           Z
 ---------------------------------------------------------------------
    1          6             0        0.004777    0.012053    0.003731
    2          1             0        0.007099    0.025285    1.097395
    3          1             0        1.050669    0.026957   -0.315988
    4          1             0       -0.493459   -0.884494   -0.365265
    5          6             0       -0.721204    1.222705   -0.530783
    6          8             0       -1.693972    1.159075   -1.251257
    7          6             0       -0.219268    2.623172   -0.160226
    8          1             0       -1.031985    3.147717    0.343904
    9          1             0        0.023957    3.147554   -1.085267
   10         17             0        1.214606    2.664021    0.899103
 ---------------------------------------------------------------------
                    Distance matrix (angstroms):
                    1          2          3          4          5
     1  C    0.000000
     2  H    1.093747   0.000000
     3  H    1.093770   1.756899   0.000000
     4  H    1.090043   1.793775   1.793740   0.000000
     5  C    1.509448   2.148302   2.148369   2.125924   0.000000
     6  O    2.403414   3.113725   3.112792   2.530293   1.212192
     7  C    2.625837   2.895146   2.894363   3.524336   1.533154
     8  H    3.320088   3.375948   3.809469   4.129365   2.137132
     9  H    3.319285   3.809575   3.374027   4.128382   2.137233
    10  Cl   3.049313   2.908663   2.908166   4.136190   2.805232
                    6          7          8          9         10
     6  O    0.000000
     7  C    2.347058   0.000000
     8  H    2.633907   1.090781   0.000000
     9  H    2.633037   1.090796   1.776948   0.000000
    10  Cl   3.917746   1.783211   2.364187   2.364143   0.000000
 Stoichiometry    C3H5ClO
 Framework group  C1[X(C3H5ClO)]
 Deg. of freedom    24
 Full point group                 C1      NOp   1
 Largest Abelian subgroup         C1      NOp   1
 Largest concise Abelian subgroup C1      NOp   1
                         Standard orientation:                         
 ---------------------------------------------------------------------
 Center     Atomic     Atomic              Coordinates (Angstroms)
 Number     Number      Type              X           Y           Z
 ---------------------------------------------------------------------
    1          6             0       -1.006367    1.395871    0.000057
    2          1             0       -0.465087    1.759252   -0.878152
    3          1             0       -0.465085    1.758158    0.878747
    4          1             0       -2.028952    1.773380    0.000345
    5          6             0       -1.048558   -0.112986   -0.000949
    6          8             0       -2.075848   -0.756479    0.000387
    7          6             0        0.266777   -0.900675   -0.000070
    8          1             0        0.278642   -1.533738   -0.888268
    9          1             0        0.278051   -1.532998    0.888680
   10         17             0        1.749300    0.090266    0.000078
 ---------------------------------------------------------------------
 Rotational constants (GHZ):      8.4672952      2.4054173      1.9179962
 Standard basis: 6-311+G(d,p) (5D, 7F)
 There are   148 symmetry adapted basis functions of A   symmetry.
 Integral buffers will be    262144 words long.
 Raffenetti 1 integral format.
 Two-electron integral symmetry is turned on.
   148 basis functions,   237 primitive gaussians,   153 cartesian basis functions
    24 alpha electrons       24 beta electrons
       nuclear repulsion energy       212.8116179422 Hartrees.
 NAtoms=   10 NActive=   10 NUniq=   10 SFac= 1.00D+00 NAtFMM=   60 Big=F
 One-electron integrals computed using PRISM.
 NBasis=   148 RedAO= T  NBF=   148
 NBsUse=   148 1.00D-06 NBFU=   148
 Initial guess read from the read-write file:
 Initial guess orbital symmetries:
       Occupied  (A) (A) (A) (A) (A) (A) (A) (A) (A) (A) (A) (A)
                 (A) (A) (A) (A) (A) (A) (A) (A) (A) (A) (A) (A)
       Virtual   (A) (A) (A) (A) (A) (A) (A) (A) (A) (A) (A) (A)
                 (A) (A) (A) (A) (A) (A) (A) (A) (A) (A) (A) (A)
                 (A) (A) (A) (A) (A) (A) (A) (A) (A) (A) (A) (A)
                 (A) (A) (A) (A) (A) (A) (A) (A) (A) (A) (A) (A)
                 (A) (A) (A) (A) (A) (A) (A) (A) (A) (A) (A) (A)
                 (A) (A) (A) (A) (A) (A) (A) (A) (A) (A) (A) (A)
                 (A) (A) (A) (A) (A) (A) (A) (A) (A) (A) (A) (A)
                 (A) (A) (A) (A) (A) (A) (A) (A) (A) (A) (A) (A)
                 (A) (A) (A) (A) (A) (A) (A) (A) (A) (A) (A) (A)
                 (A) (A) (A) (A) (A) (A) (A) (A) (A) (A) (A) (A)
                 (A) (A) (A) (A)
 Harris functional with IExCor=  205 diagonalized for initial guess.
 ExpMin= 4.38D-02 ExpMax= 1.06D+05 ExpMxC= 3.62D+03 IAcc=2 IRadAn=         4 AccDes= 0.00D+00
 HarFok:  IExCor= 205 AccDes= 0.00D+00 IRadAn=         4 IDoV=1
 ScaDFX=  1.000000  1.000000  1.000000  1.000000
 Requested convergence on RMS density matrix=1.00D-08 within 128 cycles.
 Requested convergence on MAX density matrix=1.00D-06.
 Requested convergence on             energy=1.00D-06.
 No special actions if energy rises.
 SCF Done:  E(RHF) =  -650.935230680     A.U. after   12 cycles
             Convg  =    0.5755D-08             -V/T =  2.0003
             S**2   =   0.0000
 ExpMin= 4.38D-02 ExpMax= 1.06D+05 ExpMxC= 3.62D+03 IAcc=3 IRadAn=         5 AccDes= 0.00D+00
 HarFok:  IExCor= 205 AccDes= 0.00D+00 IRadAn=         5 IDoV=1
 ScaDFX=  1.000000  1.000000  1.000000  1.000000
 Range of M.O.s used for correlation:    10   148
 NBasis=   148 NAE=    24 NBE=    24 NFC=     9 NFV=     0
 NROrb=    139 NOA=    15 NOB=    15 NVA=   124 NVB=   124

 **** Warning!!: The largest alpha MO coefficient is  0.51062876D+02

 Disk-based method using ON**2 memory for 15 occupieds at a time.
 Estimated scratch disk usage=    98595270 words.
 Actual    scratch disk usage=    98366406 words.
 JobTyp=1 Pass  1:  I=  10 to  24 NPSUse=  1 ParTrn=F ParDer=F DoDerP=T.
 Spin components of T(2) and E(2):
     alpha-alpha T2 =       0.3214309043D-01 E2=     -0.9748456267D-01
     alpha-beta  T2 =       0.1846775269D+00 E2=     -0.5765101531D+00
     beta-beta   T2 =       0.3214309043D-01 E2=     -0.9748456267D-01
 ANorm=    0.1117570449D+01
 E2 =    -0.7714792785D+00 EUMP2 =    -0.65170670995830D+03
          Differentiating once with respect to electric field.
                with respect to dipole field.
          Differentiating once with respect to nuclear coordinates.
          There are   1 degrees of freedom in the 1st order CPHF.
 Petite list used in FoFDir.
 MinBra= 0 MaxBra= 2 Meth= 1.
 IRaf=       0 NMat=   1 IRICut=       1 DoRegI=T DoRafI=F ISym2E= 1 JSym2E=1.
     1 vectors were produced by pass  0.
 AX will form   1 AO Fock derivatives at one time.
     1 vectors were produced by pass  1.
     1 vectors were produced by pass  2.
     1 vectors were produced by pass  3.
     1 vectors were produced by pass  4.
     1 vectors were produced by pass  5.
     1 vectors were produced by pass  6.
     1 vectors were produced by pass  7.
     1 vectors were produced by pass  8.
     1 vectors were produced by pass  9.
     1 vectors were produced by pass 10.
     1 vectors were produced by pass 11.
     1 vectors were produced by pass 12.
     1 vectors were produced by pass 13.
     1 vectors were produced by pass 14.
 Inv2:  IOpt= 1 Iter= 1 AM= 4.47D-16 Conv= 1.00D-12.
 Inverted reduced A of dimension   15 with in-core refinement.
 End of Minotr Frequency-dependent properties file   721 does not exist.
 ***** Axes restored to original set *****
 -------------------------------------------------------------------
 Center     Atomic                   Forces (Hartrees/Bohr)
 Number     Number              X              Y              Z
 -------------------------------------------------------------------
    1          6          -0.001720692   -0.000064027   -0.001143356
    2          1          -0.000071681    0.000134738   -0.000330293
    3          1          -0.000368983    0.000175441    0.000012984
    4          1           0.000229720   -0.000258970    0.000177241
    5          6           0.008385760    0.000236338    0.005777757
    6          8          -0.006220970   -0.000791746   -0.004457819
    7          6           0.001901186   -0.000442747    0.001516727
    8          1          -0.000187199    0.000305180   -0.000370387
    9          1          -0.000422296    0.000259844   -0.000069816
   10         17          -0.001524845    0.000445949   -0.001113039
 -------------------------------------------------------------------
 Cartesian Forces:  Max     0.008385760 RMS     0.002436333

 GradGradGradGradGradGradGradGradGradGradGradGradGradGradGradGradGradGrad
 Berny optimization.
 Internal  Forces:  Max     0.007683340 RMS     0.001472923
 Search for a local minimum.
 Step number   2 out of a maximum of  46
 All quantities printed in internal units (Hartrees-Bohrs-Radians)
 Update second derivatives using D2CorX and points  1  2
 Trust test= 1.04D+00 RLast= 8.35D-02 DXMaxT set to 3.00D-01
     Eigenvalues ---    0.00390   0.00558   0.00704   0.06680   0.07445
     Eigenvalues ---    0.07458   0.07789   0.15960   0.16000   0.16000
     Eigenvalues ---    0.16000   0.16085   0.22731   0.24977   0.26598
     Eigenvalues ---    0.26862   0.29539   0.32067   0.35413   0.35603
     Eigenvalues ---    0.35955   0.36103   0.37024   0.963551000.00000
     Eigenvalues --- 1000.000001000.000001000.000001000.000001000.00000
     Eigenvalues --- 1000.000001000.000001000.000001000.000001000.00000
     Eigenvalues --- 1000.00000
 RFO step:  Lambda=-1.39571586D-04.
 Quartic linear search produced a step of  0.06798.
 Iteration  1 RMS(Cart)=  0.00794267 RMS(Int)=  0.00004487
 Iteration  2 RMS(Cart)=  0.00005803 RMS(Int)=  0.00001051
 Iteration  3 RMS(Cart)=  0.00000000 RMS(Int)=  0.00001051
 Variable       Old X    -DE/DX   Delta X   Delta X   Delta X     New X
                                 (Linear)    (Quad)   (Total)
    R1        2.06688  -0.00033   0.00114  -0.00145  -0.00031   2.06657
    R2        2.06693  -0.00035   0.00114  -0.00153  -0.00039   2.06654
    R3        2.05988   0.00005   0.00119  -0.00034   0.00085   2.06073
    R4        2.85244  -0.00137   0.00061  -0.00484  -0.00423   2.84822
    R5        2.29071   0.00768   0.00334   0.00581   0.00915   2.29986
    R6        2.89724   0.00043   0.00061   0.00133   0.00194   2.89918
    R7        2.06128   0.00012   0.00150  -0.00027   0.00123   2.06251
    R8        2.06131   0.00009   0.00150  -0.00034   0.00116   2.06246
    R9        3.36978  -0.00188  -0.00064  -0.00716  -0.00780   3.36198
    A1        1.86512   0.00016  -0.00034  -0.00003  -0.00037   1.86475
    A2        1.92774  -0.00011   0.00029  -0.00020   0.00009   1.92783
    A3        1.92346  -0.00030  -0.00009  -0.00223  -0.00233   1.92113
    A4        1.92765  -0.00008   0.00029  -0.00012   0.00017   1.92782
    A5        1.92353  -0.00038  -0.00007  -0.00287  -0.00294   1.92059
    A6        1.89649   0.00070  -0.00007   0.00526   0.00519   1.90168
    A7        2.15835  -0.00167   0.00105  -0.00753  -0.00650   2.15185
    A8        2.08241   0.00246  -0.00215   0.01131   0.00913   2.09155
    A9        2.04241  -0.00078   0.00109  -0.00374  -0.00267   2.03974
   A10        1.88288  -0.00018  -0.00049  -0.00117  -0.00168   1.88120
   A11        1.88300  -0.00024  -0.00048  -0.00162  -0.00212   1.88089
   A12        2.01281   0.00136  -0.00104   0.00790   0.00685   2.01966
   A13        1.90382  -0.00047   0.00010  -0.00673  -0.00665   1.89717
   A14        1.88972  -0.00029   0.00098   0.00032   0.00129   1.89101
   A15        1.88965  -0.00026   0.00098   0.00049   0.00147   1.89111
    D1       -2.11619  -0.00008  -0.00037   0.00493   0.00455  -2.11163
    D2        1.02820  -0.00016  -0.00010  -0.00869  -0.00878   1.01942
    D3        2.11269   0.00015   0.00014   0.00807   0.00819   2.12088
    D4       -1.02610   0.00007   0.00041  -0.00556  -0.00514  -1.03124
    D5       -0.00171   0.00004  -0.00012   0.00665   0.00651   0.00480
    D6       -3.14051  -0.00004   0.00015  -0.00698  -0.00682   3.13585
    D7       -2.11560  -0.00036  -0.00030   0.00004  -0.00025  -2.11585
    D8        2.11307   0.00042   0.00011   0.00946   0.00958   2.12265
    D9       -0.00127   0.00003  -0.00010   0.00480   0.00472   0.00345
   D10        1.02861  -0.00043  -0.00005  -0.01269  -0.01274   1.01587
   D11       -1.02591   0.00035   0.00036  -0.00326  -0.00291  -1.02881
   D12       -3.14024  -0.00004   0.00015  -0.00792  -0.00777   3.13517
         Item               Value     Threshold  Converged?
 Maximum Force            0.007683     0.000450     NO 
 RMS     Force            0.001473     0.000300     NO 
 Maximum Displacement     0.033183     0.001800     NO 
 RMS     Displacement     0.007910     0.001200     NO 
 Predicted change in Energy=-7.851112D-05
 GradGradGradGradGradGradGradGradGradGradGradGradGradGradGradGradGradGrad

                          Input orientation:                          
 ---------------------------------------------------------------------
 Center     Atomic     Atomic              Coordinates (Angstroms)
 Number     Number      Type              X           Y           Z
 ---------------------------------------------------------------------
    1          6             0        0.003114    0.007046    0.001738
    2          1             0        0.006054    0.021879    1.095216
    3          1             0        1.048803    0.018018   -0.318102
    4          1             0       -0.498504   -0.888713   -0.365919
    5          6             0       -0.712509    1.222217   -0.530170
    6          8             0       -1.693295    1.159016   -1.247972
    7          6             0       -0.215144    2.624920   -0.157663
    8          1             0       -1.033302    3.147071    0.341537
    9          1             0        0.022205    3.151011   -1.083982
   10         17             0        1.213798    2.681580    0.900664
 ---------------------------------------------------------------------
                    Distance matrix (angstroms):
                    1          2          3          4          5
     1  C    0.000000
     2  H    1.093582   0.000000
     3  H    1.093565   1.756362   0.000000
     4  H    1.090494   1.794066   1.794048   0.000000
     5  C    1.507210   2.144533   2.144129   2.128098   0.000000
     6  O    2.401377   3.109886   3.112175   2.529572   1.217035
     7  C    2.631788   2.897318   2.901592   3.531186   1.534180
     8  H    3.324060   3.378626   3.815921   4.132076   2.137251
     9  H    3.326209   3.813217   3.384689   4.135955   2.136997
    10  Cl   3.070335   2.927543   2.933799   4.157308   2.808502
                    6          7          8          9         10
     6  O    0.000000
     7  C    2.350016   0.000000
     8  H    2.629542   1.091433   0.000000
     9  H    2.633985   1.091409   1.773757   0.000000
    10  Cl   3.922503   1.779084   2.361941   2.362007   0.000000
 Stoichiometry    C3H5ClO
 Framework group  C1[X(C3H5ClO)]
 Deg. of freedom    24
 Full point group                 C1      NOp   1
 Largest Abelian subgroup         C1      NOp   1
 Largest concise Abelian subgroup C1      NOp   1
                         Standard orientation:                         
 ---------------------------------------------------------------------
 Center     Atomic     Atomic              Coordinates (Angstroms)
 Number     Number      Type              X           Y           Z
 ---------------------------------------------------------------------
    1          6             0       -1.027618    1.393389    0.000008
    2          1             0       -0.487857    1.759977   -0.877600
    3          1             0       -0.492307    1.763704    0.878753
    4          1             0       -2.054506    1.760360   -0.003365
    5          6             0       -1.046217   -0.113702    0.003641
    6          8             0       -2.071655   -0.769154   -0.002113
    7          6             0        0.275073   -0.893377    0.001094
    8          1             0        0.285400   -1.528962   -0.886121
    9          1             0        0.287925   -1.529817    0.887634
   10         17             0        1.754539    0.094712   -0.000638
 ---------------------------------------------------------------------
 Rotational constants (GHZ):      8.4623695      2.3935889      1.9101248
 Standard basis: 6-311+G(d,p) (5D, 7F)
 There are   148 symmetry adapted basis functions of A   symmetry.
 Integral buffers will be    262144 words long.
 Raffenetti 1 integral format.
 Two-electron integral symmetry is turned on.
   148 basis functions,   237 primitive gaussians,   153 cartesian basis functions
    24 alpha electrons       24 beta electrons
       nuclear repulsion energy       212.5667331854 Hartrees.
 NAtoms=   10 NActive=   10 NUniq=   10 SFac= 1.00D+00 NAtFMM=   60 Big=F
 One-electron integrals computed using PRISM.
 NBasis=   148 RedAO= T  NBF=   148
 NBsUse=   148 1.00D-06 NBFU=   148
 Initial guess read from the read-write file:
 Initial guess orbital symmetries:
       Occupied  (A) (A) (A) (A) (A) (A) (A) (A) (A) (A) (A) (A)
                 (A) (A) (A) (A) (A) (A) (A) (A) (A) (A) (A) (A)
       Virtual   (A) (A) (A) (A) (A) (A) (A) (A) (A) (A) (A) (A)
                 (A) (A) (A) (A) (A) (A) (A) (A) (A) (A) (A) (A)
                 (A) (A) (A) (A) (A) (A) (A) (A) (A) (A) (A) (A)
                 (A) (A) (A) (A) (A) (A) (A) (A) (A) (A) (A) (A)
                 (A) (A) (A) (A) (A) (A) (A) (A) (A) (A) (A) (A)
                 (A) (A) (A) (A) (A) (A) (A) (A) (A) (A) (A) (A)
                 (A) (A) (A) (A) (A) (A) (A) (A) (A) (A) (A) (A)
                 (A) (A) (A) (A) (A) (A) (A) (A) (A) (A) (A) (A)
                 (A) (A) (A) (A) (A) (A) (A) (A) (A) (A) (A) (A)
                 (A) (A) (A) (A) (A) (A) (A) (A) (A) (A) (A) (A)
                 (A) (A) (A) (A)
 Harris functional with IExCor=  205 diagonalized for initial guess.
 ExpMin= 4.38D-02 ExpMax= 1.06D+05 ExpMxC= 3.62D+03 IAcc=2 IRadAn=         4 AccDes= 0.00D+00
 HarFok:  IExCor= 205 AccDes= 0.00D+00 IRadAn=         4 IDoV=1
 ScaDFX=  1.000000  1.000000  1.000000  1.000000
 Requested convergence on RMS density matrix=1.00D-08 within 128 cycles.
 Requested convergence on MAX density matrix=1.00D-06.
 Requested convergence on             energy=1.00D-06.
 No special actions if energy rises.
 SCF Done:  E(RHF) =  -650.934903069     A.U. after   11 cycles
             Convg  =    0.3716D-08             -V/T =  2.0003
             S**2   =   0.0000
 ExpMin= 4.38D-02 ExpMax= 1.06D+05 ExpMxC= 3.62D+03 IAcc=3 IRadAn=         5 AccDes= 0.00D+00
 HarFok:  IExCor= 205 AccDes= 0.00D+00 IRadAn=         5 IDoV=1
 ScaDFX=  1.000000  1.000000  1.000000  1.000000
 Range of M.O.s used for correlation:    10   148
 NBasis=   148 NAE=    24 NBE=    24 NFC=     9 NFV=     0
 NROrb=    139 NOA=    15 NOB=    15 NVA=   124 NVB=   124

 **** Warning!!: The largest alpha MO coefficient is  0.51053584D+02

 Disk-based method using ON**2 memory for 15 occupieds at a time.
 Estimated scratch disk usage=    98595270 words.
 Actual    scratch disk usage=    98366406 words.
 JobTyp=1 Pass  1:  I=  10 to  24 NPSUse=  1 ParTrn=F ParDer=F DoDerP=T.
 Spin components of T(2) and E(2):
     alpha-alpha T2 =       0.3219097460D-01 E2=     -0.9753999754D-01
     alpha-beta  T2 =       0.1849317502D+00 E2=     -0.5768028303D+00
     beta-beta   T2 =       0.3219097460D-01 E2=     -0.9753999754D-01
 ANorm=    0.1117727024D+01
 E2 =    -0.7718828254D+00 EUMP2 =    -0.65170678589428D+03
          Differentiating once with respect to electric field.
                with respect to dipole field.
          Differentiating once with respect to nuclear coordinates.
          There are   1 degrees of freedom in the 1st order CPHF.
 Petite list used in FoFDir.
 MinBra= 0 MaxBra= 2 Meth= 1.
 IRaf=       0 NMat=   1 IRICut=       1 DoRegI=T DoRafI=F ISym2E= 1 JSym2E=1.
     1 vectors were produced by pass  0.
 AX will form   1 AO Fock derivatives at one time.
     1 vectors were produced by pass  1.
     1 vectors were produced by pass  2.
     1 vectors were produced by pass  3.
     1 vectors were produced by pass  4.
     1 vectors were produced by pass  5.
     1 vectors were produced by pass  6.
     1 vectors were produced by pass  7.
     1 vectors were produced by pass  8.
     1 vectors were produced by pass  9.
     1 vectors were produced by pass 10.
     1 vectors were produced by pass 11.
     1 vectors were produced by pass 12.
     1 vectors were produced by pass 13.
     1 vectors were produced by pass 14.
 Inv2:  IOpt= 1 Iter= 1 AM= 4.00D-16 Conv= 1.00D-12.
 Inverted reduced A of dimension   15 with in-core refinement.
 End of Minotr Frequency-dependent properties file   721 does not exist.
 ***** Axes restored to original set *****
 -------------------------------------------------------------------
 Center     Atomic                   Forces (Hartrees/Bohr)
 Number     Number              X              Y              Z
 -------------------------------------------------------------------
    1          6          -0.000268279    0.000278244   -0.000719563
    2          1           0.000010380    0.000063918   -0.000067293
    3          1           0.000046006   -0.000073309    0.000109503
    4          1           0.000200932    0.000376151    0.000118905
    5          6           0.000837194    0.000124066    0.002260225
    6          8          -0.000422301    0.000215150   -0.000879065
    7          6           0.000194585   -0.000346560   -0.000299027
    8          1           0.000033613   -0.000221607   -0.000301073
    9          1          -0.000238949   -0.000067956    0.000121382
   10         17          -0.000393181   -0.000348096   -0.000343993
 -------------------------------------------------------------------
 Cartesian Forces:  Max     0.002260225 RMS     0.000534555

 GradGradGradGradGradGradGradGradGradGradGradGradGradGradGradGradGradGrad
 Berny optimization.
 Internal  Forces:  Max     0.001230582 RMS     0.000361367
 Search for a local minimum.
 Step number   3 out of a maximum of  46
 All quantities printed in internal units (Hartrees-Bohrs-Radians)
 Update second derivatives using D2CorX and points  1  2  3
 Trust test= 9.67D-01 RLast= 3.27D-02 DXMaxT set to 3.00D-01
     Eigenvalues ---    0.00391   0.00638   0.00704   0.06619   0.07279
     Eigenvalues ---    0.07439   0.07598   0.15704   0.16000   0.16000
     Eigenvalues ---    0.16015   0.16248   0.22470   0.24478   0.25363
     Eigenvalues ---    0.27340   0.31279   0.32541   0.35415   0.35845
     Eigenvalues ---    0.36080   0.36215   0.37162   0.873301000.00000
     Eigenvalues --- 1000.000001000.000001000.000001000.000001000.00000
     Eigenvalues --- 1000.000001000.000001000.000001000.000001000.00000
     Eigenvalues --- 1000.00000
 RFO step:  Lambda=-5.98111145D-05.
 Quartic linear search produced a step of -0.02596.
 Iteration  1 RMS(Cart)=  0.00964958 RMS(Int)=  0.00014428
 Iteration  2 RMS(Cart)=  0.00016630 RMS(Int)=  0.00009013
 Iteration  3 RMS(Cart)=  0.00000001 RMS(Int)=  0.00009013
 Variable       Old X    -DE/DX   Delta X   Delta X   Delta X     New X
                                 (Linear)    (Quad)   (Total)
    R1        2.06657  -0.00007   0.00001  -0.00012  -0.00012   2.06645
    R2        2.06654   0.00001   0.00001   0.00006   0.00007   2.06661
    R3        2.06073  -0.00044  -0.00002  -0.00067  -0.00069   2.06004
    R4        2.84822  -0.00072   0.00011  -0.00383  -0.00372   2.84449
    R5        2.29986   0.00085  -0.00024   0.00499   0.00475   2.30461
    R6        2.89918  -0.00123  -0.00005  -0.00321  -0.00326   2.89592
    R7        2.06251  -0.00027  -0.00003   0.00001  -0.00002   2.06248
    R8        2.06246  -0.00019  -0.00003   0.00020   0.00017   2.06263
    R9        3.36198  -0.00053   0.00020  -0.00518  -0.00498   3.35701
    A1        1.86475  -0.00007   0.00001  -0.00081  -0.00080   1.86395
    A2        1.92783   0.00006   0.00000   0.00030   0.00030   1.92813
    A3        1.92113  -0.00011   0.00006  -0.00178  -0.00172   1.91941
    A4        1.92782  -0.00003   0.00000   0.00018   0.00017   1.92800
    A5        1.92059   0.00020   0.00008   0.00011   0.00018   1.92077
    A6        1.90168  -0.00004  -0.00013   0.00193   0.00179   1.90347
    A7        2.15185   0.00028   0.00017  -0.00121  -0.00135   2.15050
    A8        2.09155   0.00004  -0.00024   0.00363   0.00308   2.09463
    A9        2.03974  -0.00032   0.00007  -0.00201  -0.00225   2.03749
   A10        1.88120  -0.00014   0.00004  -0.00195  -0.00191   1.87929
   A11        1.88089   0.00008   0.00005  -0.00074  -0.00069   1.88020
   A12        2.01966  -0.00070  -0.00018  -0.00030  -0.00048   2.01918
   A13        1.89717  -0.00001   0.00017  -0.00323  -0.00307   1.89410
   A14        1.89101   0.00045  -0.00003   0.00321   0.00318   1.89419
   A15        1.89111   0.00034  -0.00004   0.00270   0.00266   1.89377
    D1       -2.11163  -0.00014  -0.00012  -0.02274  -0.02286  -2.13449
    D2        1.01942   0.00016   0.00023   0.02499   0.02522   1.04464
    D3        2.12088  -0.00010  -0.00021  -0.02074  -0.02096   2.09993
    D4       -1.03124   0.00020   0.00013   0.02698   0.02712  -1.00413
    D5        0.00480  -0.00016  -0.00017  -0.02225  -0.02243  -0.01763
    D6        3.13585   0.00014   0.00018   0.02547   0.02565  -3.12168
    D7       -2.11585  -0.00014   0.00001  -0.01893  -0.01891  -2.13477
    D8        2.12265  -0.00009  -0.00025  -0.01372  -0.01396   2.10869
    D9        0.00345  -0.00012  -0.00012  -0.01645  -0.01656  -0.01311
   D10        1.01587   0.00015   0.00033   0.02580   0.02612   1.04199
   D11       -1.02881   0.00020   0.00008   0.03101   0.03108  -0.99774
   D12        3.13517   0.00016   0.00020   0.02828   0.02847  -3.11954
         Item               Value     Threshold  Converged?
 Maximum Force            0.001231     0.000450     NO 
 RMS     Force            0.000361     0.000300     NO 
 Maximum Displacement     0.029597     0.001800     NO 
 RMS     Displacement     0.009641     0.001200     NO 
 Predicted change in Energy=-3.005145D-05
 GradGradGradGradGradGradGradGradGradGradGradGradGradGradGradGradGradGrad

                          Input orientation:                          
 ---------------------------------------------------------------------
 Center     Atomic     Atomic              Coordinates (Angstroms)
 Number     Number      Type              X           Y           Z
 ---------------------------------------------------------------------
    1          6             0        0.001320    0.007135    0.003322
    2          1             0        0.002495    0.011107    1.096835
    3          1             0        1.047686    0.028367   -0.313907
    4          1             0       -0.493342   -0.887943   -0.374196
    5          6             0       -0.719748    1.222725   -0.514507
    6          8             0       -1.687679    1.160846   -1.253817
    7          6             0       -0.214710    2.624357   -0.155650
    8          1             0       -1.030135    3.153396    0.340734
    9          1             0        0.018179    3.142440   -1.087702
   10         17             0        1.217154    2.681615    0.894237
 ---------------------------------------------------------------------
                    Distance matrix (angstroms):
                    1          2          3          4          5
     1  C    0.000000
     2  H    1.093520   0.000000
     3  H    1.093602   1.755823   0.000000
     4  H    1.090126   1.793900   1.793885   0.000000
     5  C    1.505239   2.141513   2.142558   2.127408   0.000000
     6  O    2.400868   3.115149   3.106149   2.529369   1.219548
     7  C    2.630930   2.906024   2.890995   3.530106   1.532453
     8  H    3.328168   3.392933   3.809422   4.139044   2.134307
     9  H    3.319752   3.818075   3.369880   4.124891   2.135040
    10  Cl   3.069987   2.940758   2.920283   4.156496   2.804373
                    6          7          8          9         10
     6  O    0.000000
     7  C    2.348930   0.000000
     8  H    2.635377   1.091419   0.000000
     9  H    2.619973   1.091498   1.771867   0.000000
    10  Cl   3.919812   1.776451   2.362043   2.361775   0.000000
 Stoichiometry    C3H5ClO
 Framework group  C1[X(C3H5ClO)]
 Deg. of freedom    24
 Full point group                 C1      NOp   1
 Largest Abelian subgroup         C1      NOp   1
 Largest concise Abelian subgroup C1      NOp   1
                         Standard orientation:                         
 ---------------------------------------------------------------------
 Center     Atomic     Atomic              Coordinates (Angstroms)
 Number     Number      Type              X           Y           Z
 ---------------------------------------------------------------------
    1          6             0        1.028895    1.392700   -0.000097
    2          1             0        0.498322    1.768776    0.879020
    3          1             0        0.484476    1.754849   -0.876693
    4          1             0        2.055739    1.758549   -0.011163
    5          6             0        1.043422   -0.112413    0.012952
    6          8             0        2.069798   -0.770778   -0.007141
    7          6             0       -0.275986   -0.891826    0.003453
    8          1             0       -0.289406   -1.531436    0.887713
    9          1             0       -0.280342   -1.527085   -0.884125
   10         17             0       -1.753245    0.094812   -0.002086
 ---------------------------------------------------------------------
 Rotational constants (GHZ):      8.4663699      2.3971121      1.9125492
 Standard basis: 6-311+G(d,p) (5D, 7F)
 There are   148 symmetry adapted basis functions of A   symmetry.
 Integral buffers will be    262144 words long.
 Raffenetti 1 integral format.
 Two-electron integral symmetry is turned on.
   148 basis functions,   237 primitive gaussians,   153 cartesian basis functions
    24 alpha electrons       24 beta electrons
       nuclear repulsion energy       212.6685268678 Hartrees.
 NAtoms=   10 NActive=   10 NUniq=   10 SFac= 1.00D+00 NAtFMM=   60 Big=F
 One-electron integrals computed using PRISM.
 NBasis=   148 RedAO= T  NBF=   148
 NBsUse=   148 1.00D-06 NBFU=   148
 Initial guess read from the read-write file:
 Initial guess orbital symmetries:
       Occupied  (A) (A) (A) (A) (A) (A) (A) (A) (A) (A) (A) (A)
                 (A) (A) (A) (A) (A) (A) (A) (A) (A) (A) (A) (A)
       Virtual   (A) (A) (A) (A) (A) (A) (A) (A) (A) (A) (A) (A)
                 (A) (A) (A) (A) (A) (A) (A) (A) (A) (A) (A) (A)
                 (A) (A) (A) (A) (A) (A) (A) (A) (A) (A) (A) (A)
                 (A) (A) (A) (A) (A) (A) (A) (A) (A) (A) (A) (A)
                 (A) (A) (A) (A) (A) (A) (A) (A) (A) (A) (A) (A)
                 (A) (A) (A) (A) (A) (A) (A) (A) (A) (A) (A) (A)
                 (A) (A) (A) (A) (A) (A) (A) (A) (A) (A) (A) (A)
                 (A) (A) (A) (A) (A) (A) (A) (A) (A) (A) (A) (A)
                 (A) (A) (A) (A) (A) (A) (A) (A) (A) (A) (A) (A)
                 (A) (A) (A) (A) (A) (A) (A) (A) (A) (A) (A) (A)
                 (A) (A) (A) (A)
 Harris functional with IExCor=  205 diagonalized for initial guess.
 ExpMin= 4.38D-02 ExpMax= 1.06D+05 ExpMxC= 3.62D+03 IAcc=2 IRadAn=         4 AccDes= 0.00D+00
 HarFok:  IExCor= 205 AccDes= 0.00D+00 IRadAn=         4 IDoV=1
 ScaDFX=  1.000000  1.000000  1.000000  1.000000
 Requested convergence on RMS density matrix=1.00D-08 within 128 cycles.
 Requested convergence on MAX density matrix=1.00D-06.
 Requested convergence on             energy=1.00D-06.
 No special actions if energy rises.
 SCF Done:  E(RHF) =  -650.934604526     A.U. after   15 cycles
             Convg  =    0.4512D-08             -V/T =  2.0003
             S**2   =   0.0000
 ExpMin= 4.38D-02 ExpMax= 1.06D+05 ExpMxC= 3.62D+03 IAcc=3 IRadAn=         5 AccDes= 0.00D+00
 HarFok:  IExCor= 205 AccDes= 0.00D+00 IRadAn=         5 IDoV=1
 ScaDFX=  1.000000  1.000000  1.000000  1.000000
 Range of M.O.s used for correlation:    10   148
 NBasis=   148 NAE=    24 NBE=    24 NFC=     9 NFV=     0
 NROrb=    139 NOA=    15 NOB=    15 NVA=   124 NVB=   124

 **** Warning!!: The largest alpha MO coefficient is  0.51096606D+02

 Disk-based method using ON**2 memory for 15 occupieds at a time.
 Estimated scratch disk usage=    98595270 words.
 Actual    scratch disk usage=    98366406 words.
 JobTyp=1 Pass  1:  I=  10 to  24 NPSUse=  1 ParTrn=F ParDer=F DoDerP=T.
 Spin components of T(2) and E(2):
     alpha-alpha T2 =       0.3221660684D-01 E2=     -0.9759264353D-01
     alpha-beta  T2 =       0.1850044184D+00 E2=     -0.5769431474D+00
     beta-beta   T2 =       0.3221660684D-01 E2=     -0.9759264353D-01
 ANorm=    0.1117782462D+01
 E2 =    -0.7721284344D+00 EUMP2 =    -0.65170673296078D+03
          Differentiating once with respect to electric field.
                with respect to dipole field.
          Differentiating once with respect to nuclear coordinates.
          There are   1 degrees of freedom in the 1st order CPHF.
 Petite list used in FoFDir.
 MinBra= 0 MaxBra= 2 Meth= 1.
 IRaf=       0 NMat=   1 IRICut=       1 DoRegI=T DoRafI=F ISym2E= 1 JSym2E=1.
     1 vectors were produced by pass  0.
 AX will form   1 AO Fock derivatives at one time.
     1 vectors were produced by pass  1.
     1 vectors were produced by pass  2.
     1 vectors were produced by pass  3.
     1 vectors were produced by pass  4.
     1 vectors were produced by pass  5.
     1 vectors were produced by pass  6.
     1 vectors were produced by pass  7.
     1 vectors were produced by pass  8.
     1 vectors were produced by pass  9.
     1 vectors were produced by pass 10.
     1 vectors were produced by pass 11.
     1 vectors were produced by pass 12.
     1 vectors were produced by pass 13.
     1 vectors were produced by pass 14.
 Inv2:  IOpt= 1 Iter= 1 AM= 3.00D-16 Conv= 1.00D-12.
 Inverted reduced A of dimension   15 with in-core refinement.
 End of Minotr Frequency-dependent properties file   721 does not exist.
 ***** Axes restored to original set *****
 -------------------------------------------------------------------
 Center     Atomic                   Forces (Hartrees/Bohr)
 Number     Number              X              Y              Z
 -------------------------------------------------------------------
    1          6          -0.000693714    0.000032247    0.001300352
    2          1           0.000260884   -0.000326013    0.000169477
    3          1          -0.000128545    0.000145593   -0.000068545
    4          1          -0.000009305    0.000269318    0.000098256
    5          6           0.000753926    0.000057086   -0.005259579
    6          8           0.000877437    0.000257514    0.002713131
    7          6          -0.001493412   -0.000018830    0.000454262
    8          1           0.000184220    0.000123136    0.000032834
    9          1          -0.000044710   -0.000406520    0.000160859
   10         17           0.000293220   -0.000133530    0.000398954
 -------------------------------------------------------------------
 Cartesian Forces:  Max     0.005259579 RMS     0.001181473

 GradGradGradGradGradGradGradGradGradGradGradGradGradGradGradGradGradGrad
 Berny optimization.
 Internal  Forces:  Max     0.002354214 RMS     0.000556835
 Search for a local minimum.
 Step number   4 out of a maximum of  46
 All quantities printed in internal units (Hartrees-Bohrs-Radians)
 Update second derivatives using D2CorX and points  1  2  4  3
 Trust test=-1.76D+00 RLast= 8.31D-02 DXMaxT set to 1.50D-01
     Eigenvalues ---    0.00393   0.00703   0.02625   0.06621   0.07281
     Eigenvalues ---    0.07464   0.07591   0.15687   0.16000   0.16000
     Eigenvalues ---    0.16148   0.16737   0.21008   0.24339   0.25453
     Eigenvalues ---    0.26831   0.29706   0.31533   0.35440   0.35661
     Eigenvalues ---    0.35857   0.36117   0.36134   0.877771000.00000
     Eigenvalues --- 1000.000001000.000001000.000001000.000001000.00000
     Eigenvalues --- 1000.000001000.000001000.000001000.000001000.00000
     Eigenvalues --- 1000.00000
 RFO step:  Lambda=-1.08337560D-05.
 Quartic linear search produced a step of -0.73493.
 Iteration  1 RMS(Cart)=  0.00784278 RMS(Int)=  0.00006970
 Iteration  2 RMS(Cart)=  0.00010424 RMS(Int)=  0.00001125
 Iteration  3 RMS(Cart)=  0.00000000 RMS(Int)=  0.00001125
 Variable       Old X    -DE/DX   Delta X   Delta X   Delta X     New X
                                 (Linear)    (Quad)   (Total)
    R1        2.06645   0.00017   0.00009  -0.00003   0.00005   2.06651
    R2        2.06661  -0.00010  -0.00005  -0.00004  -0.00009   2.06651
    R3        2.06004  -0.00025   0.00051  -0.00120  -0.00069   2.05935
    R4        2.84449   0.00014   0.00274  -0.00217   0.00057   2.84506
    R5        2.30461  -0.00235  -0.00349   0.00080  -0.00269   2.30192
    R6        2.89592  -0.00050   0.00240  -0.00404  -0.00164   2.89427
    R7        2.06248  -0.00006   0.00002  -0.00060  -0.00058   2.06190
    R8        2.06263  -0.00034  -0.00012  -0.00060  -0.00073   2.06190
    R9        3.35701   0.00047   0.00366  -0.00182   0.00184   3.35884
    A1        1.86395  -0.00013   0.00059  -0.00072  -0.00013   1.86382
    A2        1.92813  -0.00015  -0.00022   0.00010  -0.00012   1.92801
    A3        1.91941   0.00072   0.00127   0.00039   0.00165   1.92106
    A4        1.92800   0.00016  -0.00013   0.00012  -0.00001   1.92799
    A5        1.92077  -0.00035  -0.00013   0.00034   0.00021   1.92098
    A6        1.90347  -0.00023  -0.00132  -0.00023  -0.00154   1.90193
    A7        2.15050   0.00036   0.00099   0.00102   0.00204   2.15254
    A8        2.09463  -0.00037  -0.00226   0.00030  -0.00194   2.09269
    A9        2.03749   0.00004   0.00166  -0.00122   0.00046   2.03795
   A10        1.87929   0.00042   0.00140  -0.00049   0.00091   1.88021
   A11        1.88020  -0.00032   0.00051  -0.00053  -0.00002   1.88017
   A12        2.01918  -0.00039   0.00035  -0.00273  -0.00238   2.01680
   A13        1.89410   0.00009   0.00225  -0.00063   0.00162   1.89572
   A14        1.89419  -0.00008  -0.00234   0.00218  -0.00015   1.89404
   A15        1.89377   0.00030  -0.00195   0.00222   0.00026   1.89404
    D1       -2.13449   0.00047   0.01680   0.00128   0.01809  -2.11640
    D2        1.04464  -0.00060  -0.01853  -0.00179  -0.02033   1.02431
    D3        2.09993   0.00040   0.01540   0.00172   0.01713   2.11706
    D4       -1.00413  -0.00066  -0.01993  -0.00135  -0.02129  -1.02542
    D5       -0.01763   0.00058   0.01648   0.00150   0.01799   0.00036
    D6       -3.12168  -0.00049  -0.01885  -0.00157  -0.02043   3.14107
    D7       -2.13477   0.00048   0.01390   0.00041   0.01430  -2.12047
    D8        2.10869   0.00032   0.01026   0.00168   0.01193   2.12062
    D9       -0.01311   0.00043   0.01217   0.00104   0.01320   0.00009
   D10        1.04199  -0.00053  -0.01920  -0.00251  -0.02170   1.02030
   D11       -0.99774  -0.00069  -0.02284  -0.00123  -0.02406  -1.02180
   D12       -3.11954  -0.00058  -0.02093  -0.00188  -0.02279   3.14085
         Item               Value     Threshold  Converged?
 Maximum Force            0.002354     0.000450     NO 
 RMS     Force            0.000557     0.000300     NO 
 Maximum Displacement     0.022242     0.001800     NO 
 RMS     Displacement     0.007871     0.001200     NO 
 Predicted change in Energy=-1.328498D-05
 GradGradGradGradGradGradGradGradGradGradGradGradGradGradGradGradGradGrad

                          Input orientation:                          
 ---------------------------------------------------------------------
 Center     Atomic     Atomic              Coordinates (Angstroms)
 Number     Number      Type              X           Y           Z
 ---------------------------------------------------------------------
    1          6             0        0.003035    0.008723    0.002246
    2          1             0        0.005966    0.021132    1.095720
    3          1             0        1.048993    0.021551   -0.316600
    4          1             0       -0.497016   -0.886229   -0.367330
    5          6             0       -0.712983    1.223068   -0.526277
    6          8             0       -1.691771    1.161338   -1.248764
    7          6             0       -0.215209    2.623743   -0.157390
    8          1             0       -1.033382    3.146754    0.340184
    9          1             0        0.020072    3.147708   -1.085092
   10         17             0        1.213516    2.676257    0.898650
 ---------------------------------------------------------------------
                    Distance matrix (angstroms):
                    1          2          3          4          5
     1  C    0.000000
     2  H    1.093548   0.000000
     3  H    1.093552   1.755720   0.000000
     4  H    1.089760   1.793547   1.793539   0.000000
     5  C    1.505541   2.142992   2.142934   2.126274   0.000000
     6  O    2.401232   3.111107   3.111242   2.529209   1.218123
     7  C    2.628963   2.897031   2.897406   3.527520   1.531583
     8  H    3.321988   3.379436   3.812420   4.129554   2.134005
     9  H    3.322021   3.812036   3.379662   4.129795   2.133982
    10  Cl   3.063420   2.923474   2.924272   4.149691   2.802423
                    6          7          8          9         10
     6  O    0.000000
     7  C    2.347330   0.000000
     8  H    2.626806   1.091113   0.000000
     9  H    2.627329   1.091113   1.772338   0.000000
    10  Cl   3.917532   1.777423   2.362583   2.362585   0.000000
 Stoichiometry    C3H5ClO
 Framework group  C1[X(C3H5ClO)]
 Deg. of freedom    24
 Full point group                 C1      NOp   1
 Largest Abelian subgroup         C1      NOp   1
 Largest concise Abelian subgroup C1      NOp   1
                         Standard orientation:                         
 ---------------------------------------------------------------------
 Center     Atomic     Atomic              Coordinates (Angstroms)
 Number     Number      Type              X           Y           Z
 ---------------------------------------------------------------------
    1          6             0       -1.022628    1.393364    0.000038
    2          1             0       -0.483832    1.761009   -0.877677
    3          1             0       -0.484466    1.761256    0.878043
    4          1             0       -2.048169    1.761933   -0.000374
    5          6             0       -1.043532   -0.112032    0.000315
    6          8             0       -2.070473   -0.767177   -0.000274
    7          6             0        0.273433   -0.893921    0.000212
    8          1             0        0.281775   -1.530552   -0.885880
    9          1             0        0.282006   -1.530334    0.886458
   10         17             0        1.751343    0.093508   -0.000104
 ---------------------------------------------------------------------
 Rotational constants (GHZ):      8.4686619      2.4017777      1.9156013
 Standard basis: 6-311+G(d,p) (5D, 7F)
 There are   148 symmetry adapted basis functions of A   symmetry.
 Integral buffers will be    262144 words long.
 Raffenetti 1 integral format.
 Two-electron integral symmetry is turned on.
   148 basis functions,   237 primitive gaussians,   153 cartesian basis functions
    24 alpha electrons       24 beta electrons
       nuclear repulsion energy       212.7759253768 Hartrees.
 NAtoms=   10 NActive=   10 NUniq=   10 SFac= 1.00D+00 NAtFMM=   60 Big=F
 One-electron integrals computed using PRISM.
 NBasis=   148 RedAO= T  NBF=   148
 NBsUse=   148 1.00D-06 NBFU=   148
 Initial guess read from the read-write file:
 Initial guess orbital symmetries:
       Occupied  (A) (A) (A) (A) (A) (A) (A) (A) (A) (A) (A) (A)
                 (A) (A) (A) (A) (A) (A) (A) (A) (A) (A) (A) (A)
       Virtual   (A) (A) (A) (A) (A) (A) (A) (A) (A) (A) (A) (A)
                 (A) (A) (A) (A) (A) (A) (A) (A) (A) (A) (A) (A)
                 (A) (A) (A) (A) (A) (A) (A) (A) (A) (A) (A) (A)
                 (A) (A) (A) (A) (A) (A) (A) (A) (A) (A) (A) (A)
                 (A) (A) (A) (A) (A) (A) (A) (A) (A) (A) (A) (A)
                 (A) (A) (A) (A) (A) (A) (A) (A) (A) (A) (A) (A)
                 (A) (A) (A) (A) (A) (A) (A) (A) (A) (A) (A) (A)
                 (A) (A) (A) (A) (A) (A) (A) (A) (A) (A) (A) (A)
                 (A) (A) (A) (A) (A) (A) (A) (A) (A) (A) (A) (A)
                 (A) (A) (A) (A) (A) (A) (A) (A) (A) (A) (A) (A)
                 (A) (A) (A) (A)
 Harris functional with IExCor=  205 diagonalized for initial guess.
 ExpMin= 4.38D-02 ExpMax= 1.06D+05 ExpMxC= 3.62D+03 IAcc=2 IRadAn=         4 AccDes= 0.00D+00
 HarFok:  IExCor= 205 AccDes= 0.00D+00 IRadAn=         4 IDoV=1
 ScaDFX=  1.000000  1.000000  1.000000  1.000000
 Requested convergence on RMS density matrix=1.00D-08 within 128 cycles.
 Requested convergence on MAX density matrix=1.00D-06.
 Requested convergence on             energy=1.00D-06.
 No special actions if energy rises.
 SCF Done:  E(RHF) =  -650.934817772     A.U. after   15 cycles
             Convg  =    0.3198D-08             -V/T =  2.0003
             S**2   =   0.0000
 ExpMin= 4.38D-02 ExpMax= 1.06D+05 ExpMxC= 3.62D+03 IAcc=3 IRadAn=         5 AccDes= 0.00D+00
 HarFok:  IExCor= 205 AccDes= 0.00D+00 IRadAn=         5 IDoV=1
 ScaDFX=  1.000000  1.000000  1.000000  1.000000
 Range of M.O.s used for correlation:    10   148
 NBasis=   148 NAE=    24 NBE=    24 NFC=     9 NFV=     0
 NROrb=    139 NOA=    15 NOB=    15 NVA=   124 NVB=   124

 **** Warning!!: The largest alpha MO coefficient is  0.51149149D+02

 Disk-based method using ON**2 memory for 15 occupieds at a time.
 Estimated scratch disk usage=    98595270 words.
 Actual    scratch disk usage=    98366406 words.
 JobTyp=1 Pass  1:  I=  10 to  24 NPSUse=  1 ParTrn=F ParDer=F DoDerP=T.
 Spin components of T(2) and E(2):
     alpha-alpha T2 =       0.3219860485D-01 E2=     -0.9757677968D-01
     alpha-beta  T2 =       0.1848905417D+00 E2=     -0.5768260519D+00
     beta-beta   T2 =       0.3219860485D-01 E2=     -0.9757677968D-01
 ANorm=    0.1117715416D+01
 E2 =    -0.7719796112D+00 EUMP2 =    -0.65170679738371D+03
          Differentiating once with respect to electric field.
                with respect to dipole field.
          Differentiating once with respect to nuclear coordinates.
          There are   1 degrees of freedom in the 1st order CPHF.
 Petite list used in FoFDir.
 MinBra= 0 MaxBra= 2 Meth= 1.
 IRaf=       0 NMat=   1 IRICut=       1 DoRegI=T DoRafI=F ISym2E= 1 JSym2E=1.
     1 vectors were produced by pass  0.
 AX will form   1 AO Fock derivatives at one time.
     1 vectors were produced by pass  1.
     1 vectors were produced by pass  2.
     1 vectors were produced by pass  3.
     1 vectors were produced by pass  4.
     1 vectors were produced by pass  5.
     1 vectors were produced by pass  6.
     1 vectors were produced by pass  7.
     1 vectors were produced by pass  8.
     1 vectors were produced by pass  9.
     1 vectors were produced by pass 10.
     1 vectors were produced by pass 11.
     1 vectors were produced by pass 12.
     1 vectors were produced by pass 13.
 Inv2:  IOpt= 1 Iter= 1 AM= 3.79D-16 Conv= 1.00D-12.
 Inverted reduced A of dimension   14 with in-core refinement.
 End of Minotr Frequency-dependent properties file   721 does not exist.
 ***** Axes restored to original set *****
 -------------------------------------------------------------------
 Center     Atomic                   Forces (Hartrees/Bohr)
 Number     Number              X              Y              Z
 -------------------------------------------------------------------
    1          6          -0.000014485   -0.000052365   -0.000060158
    2          1           0.000017236   -0.000027699   -0.000011091
    3          1           0.000002835   -0.000039698    0.000028407
    4          1          -0.000014524   -0.000046983   -0.000013051
    5          6          -0.000420039    0.000049865   -0.000164875
    6          8           0.000282291   -0.000096886    0.000158429
    7          6          -0.000065598   -0.000013060   -0.000087100
    8          1           0.000034649    0.000032387    0.000032095
    9          1           0.000044540    0.000045609    0.000023731
   10         17           0.000133095    0.000148829    0.000093613
 -------------------------------------------------------------------
 Cartesian Forces:  Max     0.000420039 RMS     0.000115702

 GradGradGradGradGradGradGradGradGradGradGradGradGradGradGradGradGradGrad
 Berny optimization.
 Internal  Forces:  Max     0.000322043 RMS     0.000114412
 Search for a local minimum.
 Step number   5 out of a maximum of  46
 All quantities printed in internal units (Hartrees-Bohrs-Radians)
 Update second derivatives using D2CorX and points  1  2  4  3  5

 Trust test= 8.65D-01 RLast= 1.91D-02 DXMaxT set to 1.50D-01
     Eigenvalues ---    0.00393   0.00703   0.02620   0.06641   0.07309
     Eigenvalues ---    0.07470   0.07573   0.15838   0.16000   0.16056
     Eigenvalues ---    0.16182   0.16740   0.22648   0.24343   0.25401
     Eigenvalues ---    0.27355   0.31340   0.34277   0.35440   0.35810
     Eigenvalues ---    0.35985   0.36134   0.37043   0.884151000.00000
     Eigenvalues --- 1000.000001000.000001000.000001000.000001000.00000
     Eigenvalues --- 1000.000001000.000001000.000001000.000001000.00000
     Eigenvalues --- 1000.00000
 RFO step:  Lambda=-9.23001633D-07.
 Quartic linear search produced a step of -0.12303.
 Iteration  1 RMS(Cart)=  0.00100835 RMS(Int)=  0.00000065
 Iteration  2 RMS(Cart)=  0.00000042 RMS(Int)=  0.00000050
 Variable       Old X    -DE/DX   Delta X   Delta X   Delta X     New X
                                 (Linear)    (Quad)   (Total)
    R1        2.06651  -0.00001   0.00001  -0.00001   0.00000   2.06651
    R2        2.06651  -0.00001   0.00000   0.00000   0.00000   2.06652
    R3        2.05935   0.00005   0.00017  -0.00005   0.00012   2.05946
    R4        2.84506   0.00011   0.00039   0.00002   0.00040   2.84546
    R5        2.30192  -0.00032  -0.00025  -0.00016  -0.00041   2.30151
    R6        2.89427   0.00026   0.00060   0.00010   0.00071   2.89498
    R7        2.06190   0.00000   0.00007  -0.00006   0.00001   2.06192
    R8        2.06190   0.00001   0.00007  -0.00005   0.00002   2.06192
    R9        3.35884   0.00017   0.00039   0.00030   0.00069   3.35953
    A1        1.86382  -0.00004   0.00011  -0.00029  -0.00018   1.86365
    A2        1.92801  -0.00002  -0.00002  -0.00013  -0.00015   1.92786
    A3        1.92106   0.00004   0.00001   0.00028   0.00029   1.92136
    A4        1.92799  -0.00003  -0.00002  -0.00013  -0.00015   1.92784
    A5        1.92098   0.00006  -0.00005   0.00039   0.00034   1.92133
    A6        1.90193   0.00000  -0.00003  -0.00013  -0.00016   1.90177
    A7        2.15254  -0.00023  -0.00009  -0.00052  -0.00061   2.15194
    A8        2.09269   0.00020  -0.00014   0.00057   0.00043   2.09312
    A9        2.03795   0.00003   0.00022  -0.00005   0.00018   2.03813
   A10        1.88021   0.00000   0.00012   0.00002   0.00015   1.88035
   A11        1.88017   0.00002   0.00009   0.00008   0.00017   1.88034
   A12        2.01680   0.00032   0.00035   0.00068   0.00103   2.01783
   A13        1.89572  -0.00004   0.00018  -0.00026  -0.00008   1.89564
   A14        1.89404  -0.00015  -0.00037  -0.00027  -0.00064   1.89339
   A15        1.89404  -0.00016  -0.00036  -0.00030  -0.00066   1.89338
    D1       -2.11640  -0.00001   0.00059  -0.00098  -0.00039  -2.11679
    D2        1.02431   0.00002  -0.00060   0.00132   0.00072   1.02503
    D3        2.11706  -0.00001   0.00047  -0.00103  -0.00055   2.11650
    D4       -1.02542   0.00001  -0.00072   0.00127   0.00056  -1.02486
    D5        0.00036  -0.00001   0.00055  -0.00104  -0.00049  -0.00013
    D6        3.14107   0.00001  -0.00064   0.00126   0.00062  -3.14149
    D7       -2.12047  -0.00003   0.00057  -0.00091  -0.00035  -2.12082
    D8        2.12062   0.00001   0.00025  -0.00067  -0.00042   2.12020
    D9        0.00009  -0.00001   0.00041  -0.00079  -0.00038  -0.00029
   D10        1.02030   0.00000  -0.00054   0.00124   0.00069   1.02099
   D11       -1.02180   0.00003  -0.00086   0.00148   0.00062  -1.02118
   D12        3.14085   0.00001  -0.00070   0.00136   0.00066   3.14151
         Item               Value     Threshold  Converged?
 Maximum Force            0.000322     0.000450     YES
 RMS     Force            0.000114     0.000300     YES
 Maximum Displacement     0.004492     0.001800     NO 
 RMS     Displacement     0.001009     0.001200     YES
 Predicted change in Energy=-6.911647D-07
 GradGradGradGradGradGradGradGradGradGradGradGradGradGradGradGradGradGrad

                          Input orientation:                          
 ---------------------------------------------------------------------
 Center     Atomic     Atomic              Coordinates (Angstroms)
 Number     Number      Type              X           Y           Z
 ---------------------------------------------------------------------
    1          6             0        0.002859    0.008185    0.002182
    2          1             0        0.005821    0.019791    1.095665
    3          1             0        1.048874    0.020727   -0.316492
    4          1             0       -0.497376   -0.886527   -0.367906
    5          6             0       -0.713162    1.222978   -0.525918
    6          8             0       -1.691425    1.160899   -1.248721
    7          6             0       -0.215185    2.624071   -0.157335
    8          1             0       -1.033187    3.147344    0.340257
    9          1             0        0.020094    3.147943   -1.085099
   10         17             0        1.213908    2.678634    0.898715
 ---------------------------------------------------------------------
                    Distance matrix (angstroms):
                    1          2          3          4          5
     1  C    0.000000
     2  H    1.093549   0.000000
     3  H    1.093553   1.755605   0.000000
     4  H    1.089821   1.793506   1.793500   0.000000
     5  C    1.505755   2.143392   2.143371   2.126393   0.000000
     6  O    2.400855   3.111096   3.110994   2.528546   1.217907
     7  C    2.629800   2.898470   2.898375   3.528211   1.531958
     8  H    3.322951   3.381090   3.813402   4.130461   2.134446
     9  H    3.322734   3.813302   3.380626   4.130266   2.134441
    10  Cl   3.066221   2.927065   2.927189   4.152493   2.803946
                    6          7          8          9         10
     6  O    0.000000
     7  C    2.347612   0.000000
     8  H    2.627564   1.091119   0.000000
     9  H    2.627626   1.091121   1.772298   0.000000
    10  Cl   3.918669   1.777787   2.362415   2.362406   0.000000
 Stoichiometry    C3H5ClO
 Framework group  C1[X(C3H5ClO)]
 Deg. of freedom    24
 Full point group                 C1      NOp   1
 Largest Abelian subgroup         C1      NOp   1
 Largest concise Abelian subgroup C1      NOp   1
                         Standard orientation:                         
 ---------------------------------------------------------------------
 Center     Atomic     Atomic              Coordinates (Angstroms)
 Number     Number      Type              X           Y           Z
 ---------------------------------------------------------------------
    1          6             0       -1.025054    1.393120    0.000040
    2          1             0       -0.487121    1.762017   -0.877680
    3          1             0       -0.487273    1.761859    0.877925
    4          1             0       -2.051202    1.760176   -0.000007
    5          6             0       -1.043943   -0.112517   -0.000068
    6          8             0       -2.070222   -0.768299   -0.000060
    7          6             0        0.274054   -0.893398    0.000106
    8          1             0        0.283281   -1.530122   -0.885917
    9          1             0        0.283242   -1.529776    0.886381
   10         17             0        1.752383    0.094059   -0.000041
 ---------------------------------------------------------------------
 Rotational constants (GHZ):      8.4675194      2.3994395      1.9140512
 Standard basis: 6-311+G(d,p) (5D, 7F)
 There are   148 symmetry adapted basis functions of A   symmetry.
 Integral buffers will be    262144 words long.
 Raffenetti 1 integral format.
 Two-electron integral symmetry is turned on.
   148 basis functions,   237 primitive gaussians,   153 cartesian basis functions
    24 alpha electrons       24 beta electrons
       nuclear repulsion energy       212.7236269056 Hartrees.
 NAtoms=   10 NActive=   10 NUniq=   10 SFac= 1.00D+00 NAtFMM=   60 Big=F
 One-electron integrals computed using PRISM.
 NBasis=   148 RedAO= T  NBF=   148
 NBsUse=   148 1.00D-06 NBFU=   148
 Initial guess read from the read-write file:
 Initial guess orbital symmetries:
       Occupied  (A) (A) (A) (A) (A) (A) (A) (A) (A) (A) (A) (A)
                 (A) (A) (A) (A) (A) (A) (A) (A) (A) (A) (A) (A)
       Virtual   (A) (A) (A) (A) (A) (A) (A) (A) (A) (A) (A) (A)
                 (A) (A) (A) (A) (A) (A) (A) (A) (A) (A) (A) (A)
                 (A) (A) (A) (A) (A) (A) (A) (A) (A) (A) (A) (A)
                 (A) (A) (A) (A) (A) (A) (A) (A) (A) (A) (A) (A)
                 (A) (A) (A) (A) (A) (A) (A) (A) (A) (A) (A) (A)
                 (A) (A) (A) (A) (A) (A) (A) (A) (A) (A) (A) (A)
                 (A) (A) (A) (A) (A) (A) (A) (A) (A) (A) (A) (A)
                 (A) (A) (A) (A) (A) (A) (A) (A) (A) (A) (A) (A)
                 (A) (A) (A) (A) (A) (A) (A) (A) (A) (A) (A) (A)
                 (A) (A) (A) (A) (A) (A) (A) (A) (A) (A) (A) (A)
                 (A) (A) (A) (A)
 Requested convergence on RMS density matrix=1.00D-08 within 128 cycles.
 Requested convergence on MAX density matrix=1.00D-06.
 Requested convergence on             energy=1.00D-06.
 No special actions if energy rises.
 SCF Done:  E(RHF) =  -650.934853678     A.U. after    9 cycles
             Convg  =    0.4108D-08             -V/T =  2.0003
             S**2   =   0.0000
 ExpMin= 4.38D-02 ExpMax= 1.06D+05 ExpMxC= 3.62D+03 IAcc=3 IRadAn=         5 AccDes= 0.00D+00
 HarFok:  IExCor= 205 AccDes= 0.00D+00 IRadAn=         5 IDoV=1
 ScaDFX=  1.000000  1.000000  1.000000  1.000000
 Range of M.O.s used for correlation:    10   148
 NBasis=   148 NAE=    24 NBE=    24 NFC=     9 NFV=     0
 NROrb=    139 NOA=    15 NOB=    15 NVA=   124 NVB=   124

 **** Warning!!: The largest alpha MO coefficient is  0.51167746D+02

 Disk-based method using ON**2 memory for 15 occupieds at a time.
 Estimated scratch disk usage=    98595270 words.
 Actual    scratch disk usage=    98366406 words.
 JobTyp=1 Pass  1:  I=  10 to  24 NPSUse=  1 ParTrn=F ParDer=F DoDerP=T.
 Spin components of T(2) and E(2):
     alpha-alpha T2 =       0.3219529902D-01 E2=     -0.9756726829D-01
     alpha-beta  T2 =       0.1848895527D+00 E2=     -0.5768098335D+00
     beta-beta   T2 =       0.3219529902D-01 E2=     -0.9756726829D-01
 ANorm=    0.1117712016D+01
 E2 =    -0.7719443701D+00 EUMP2 =    -0.65170679804802D+03
          Differentiating once with respect to electric field.
                with respect to dipole field.
          Differentiating once with respect to nuclear coordinates.
          There are   1 degrees of freedom in the 1st order CPHF.
 Petite list used in FoFDir.
 MinBra= 0 MaxBra= 2 Meth= 1.
 IRaf=       0 NMat=   1 IRICut=       1 DoRegI=T DoRafI=F ISym2E= 1 JSym2E=1.
     1 vectors were produced by pass  0.
 AX will form   1 AO Fock derivatives at one time.
     1 vectors were produced by pass  1.
     1 vectors were produced by pass  2.
     1 vectors were produced by pass  3.
     1 vectors were produced by pass  4.
     1 vectors were produced by pass  5.
     1 vectors were produced by pass  6.
     1 vectors were produced by pass  7.
     1 vectors were produced by pass  8.
     1 vectors were produced by pass  9.
     1 vectors were produced by pass 10.
     1 vectors were produced by pass 11.
     1 vectors were produced by pass 12.
     1 vectors were produced by pass 13.
 Inv2:  IOpt= 1 Iter= 1 AM= 4.85D-16 Conv= 1.00D-12.
 Inverted reduced A of dimension   14 with in-core refinement.
 End of Minotr Frequency-dependent properties file   721 does not exist.
 ***** Axes restored to original set *****
 -------------------------------------------------------------------
 Center     Atomic                   Forces (Hartrees/Bohr)
 Number     Number              X              Y              Z
 -------------------------------------------------------------------
    1          6          -0.000017644    0.000015850   -0.000007457
    2          1           0.000005931   -0.000001861    0.000002915
    3          1           0.000002501   -0.000000042    0.000005014
    4          1          -0.000002513   -0.000007260   -0.000001171
    5          6           0.000013423    0.000025381   -0.000016333
    6          8           0.000023048   -0.000008038    0.000027211
    7          6          -0.000034081   -0.000023468   -0.000018126
    8          1           0.000004473    0.000005879    0.000005512
    9          1           0.000006216    0.000003547    0.000002481
   10         17          -0.000001354   -0.000009989   -0.000000046
 -------------------------------------------------------------------
 Cartesian Forces:  Max     0.000034081 RMS     0.000013502

 GradGradGradGradGradGradGradGradGradGradGradGradGradGradGradGradGradGrad
 Berny optimization.
 Internal  Forces:  Max     0.000034252 RMS     0.000011090
 Search for a local minimum.
 Step number   6 out of a maximum of  46
 All quantities printed in internal units (Hartrees-Bohrs-Radians)
 Update second derivatives using D2CorX and points  1  2  4  3  5
                                                        6
 Trust test= 9.61D-01 RLast= 2.80D-03 DXMaxT set to 1.50D-01
     Eigenvalues ---    0.00393   0.00703   0.02694   0.06633   0.07314
     Eigenvalues ---    0.07470   0.07584   0.15553   0.15864   0.16000
     Eigenvalues ---    0.16147   0.16767   0.22908   0.24432   0.25290
     Eigenvalues ---    0.26775   0.31352   0.35184   0.35441   0.35818
     Eigenvalues ---    0.36078   0.36134   0.38247   0.894961000.00000
     Eigenvalues --- 1000.000001000.000001000.000001000.000001000.00000
     Eigenvalues --- 1000.000001000.000001000.000001000.000001000.00000
     Eigenvalues --- 1000.00000
 RFO step:  Lambda=-1.54232583D-08.
 Quartic linear search produced a step of -0.03399.
 Iteration  1 RMS(Cart)=  0.00008051 RMS(Int)=  0.00000001
 Iteration  2 RMS(Cart)=  0.00000001 RMS(Int)=  0.00000000
 Variable       Old X    -DE/DX   Delta X   Delta X   Delta X     New X
                                 (Linear)    (Quad)   (Total)
    R1        2.06651   0.00000   0.00000   0.00000   0.00000   2.06651
    R2        2.06652   0.00000   0.00000   0.00000   0.00000   2.06652
    R3        2.05946   0.00001   0.00000   0.00003   0.00002   2.05949
    R4        2.84546  -0.00001  -0.00001  -0.00001  -0.00003   2.84544
    R5        2.30151  -0.00003   0.00001  -0.00005  -0.00004   2.30147
    R6        2.89498  -0.00003  -0.00002  -0.00007  -0.00009   2.89489
    R7        2.06192   0.00000   0.00000   0.00000   0.00000   2.06192
    R8        2.06192   0.00000   0.00000   0.00000   0.00000   2.06192
    R9        3.35953   0.00000  -0.00002   0.00003   0.00001   3.35954
    A1        1.86365  -0.00001   0.00001  -0.00007  -0.00006   1.86358
    A2        1.92786   0.00000   0.00001  -0.00001  -0.00001   1.92785
    A3        1.92136   0.00001  -0.00001   0.00003   0.00002   1.92138
    A4        1.92784   0.00000   0.00000   0.00000   0.00000   1.92784
    A5        1.92133   0.00000  -0.00001   0.00004   0.00003   1.92135
    A6        1.90177   0.00000   0.00001   0.00002   0.00002   1.90180
    A7        2.15194  -0.00001   0.00002  -0.00008  -0.00006   2.15188
    A8        2.09312   0.00000  -0.00001   0.00003   0.00001   2.09313
    A9        2.03813   0.00001  -0.00001   0.00005   0.00005   2.03817
   A10        1.88035   0.00002   0.00000   0.00010   0.00009   1.88044
   A11        1.88034   0.00001  -0.00001   0.00009   0.00009   1.88043
   A12        2.01783  -0.00003  -0.00003  -0.00008  -0.00012   2.01771
   A13        1.89564   0.00000   0.00000   0.00003   0.00003   1.89567
   A14        1.89339   0.00000   0.00002  -0.00006  -0.00004   1.89335
   A15        1.89338   0.00000   0.00002  -0.00006  -0.00004   1.89334
    D1       -2.11679   0.00000   0.00001   0.00008   0.00009  -2.11670
    D2        1.02503   0.00000  -0.00002  -0.00005  -0.00008   1.02495
    D3        2.11650   0.00000   0.00002   0.00012   0.00014   2.11664
    D4       -1.02486   0.00000  -0.00002  -0.00001  -0.00003  -1.02489
    D5       -0.00013   0.00000   0.00002   0.00009   0.00011  -0.00002
    D6       -3.14149   0.00000  -0.00002  -0.00004  -0.00006  -3.14155
    D7       -2.12082   0.00001   0.00001   0.00009   0.00010  -2.12072
    D8        2.12020   0.00000   0.00001  -0.00005  -0.00003   2.12017
    D9       -0.00029   0.00000   0.00001   0.00002   0.00003  -0.00026
   D10        1.02099   0.00000  -0.00002  -0.00004  -0.00006   1.02093
   D11       -1.02118  -0.00001  -0.00002  -0.00017  -0.00019  -1.02137
   D12        3.14151   0.00000  -0.00002  -0.00010  -0.00013   3.14139
         Item               Value     Threshold  Converged?
 Maximum Force            0.000034     0.000450     YES
 RMS     Force            0.000011     0.000300     YES
 Maximum Displacement     0.000329     0.001800     YES
 RMS     Displacement     0.000081     0.001200     YES
 Predicted change in Energy=-8.492089D-09
 Optimization completed.
    -- Stationary point found.
                           ----------------------------
                           !   Optimized Parameters   !
                           ! (Angstroms and Degrees)  !
 --------------------------                            --------------------------
 ! Name  Definition              Value          Derivative Info.                !
 --------------------------------------------------------------------------------
 ! R1    R(1,2)                  1.0935         -DE/DX =    0.0                 !
 ! R2    R(1,3)                  1.0936         -DE/DX =    0.0                 !
 ! R3    R(1,4)                  1.0898         -DE/DX =    0.0                 !
 ! R4    R(1,5)                  1.5058         -DE/DX =    0.0                 !
 ! R5    R(5,6)                  1.2179         -DE/DX =    0.0                 !
 ! R6    R(5,7)                  1.532          -DE/DX =    0.0                 !
 ! R7    R(7,8)                  1.0911         -DE/DX =    0.0                 !
 ! R8    R(7,9)                  1.0911         -DE/DX =    0.0                 !
 ! R9    R(7,10)                 1.7778         -DE/DX =    0.0                 !
 ! A1    A(2,1,3)              106.779          -DE/DX =    0.0                 !
 ! A2    A(2,1,4)              110.4581         -DE/DX =    0.0                 !
 ! A3    A(2,1,5)              110.0857         -DE/DX =    0.0                 !
 ! A4    A(3,1,4)              110.4573         -DE/DX =    0.0                 !
 ! A5    A(3,1,5)              110.0838         -DE/DX =    0.0                 !
 ! A6    A(4,1,5)              108.9635         -DE/DX =    0.0                 !
 ! A7    A(1,5,6)              123.297          -DE/DX =    0.0                 !
 ! A8    A(1,5,7)              119.9269         -DE/DX =    0.0                 !
 ! A9    A(6,5,7)              116.7761         -DE/DX =    0.0                 !
 ! A10   A(5,7,8)              107.7362         -DE/DX =    0.0                 !
 ! A11   A(5,7,9)              107.7357         -DE/DX =    0.0                 !
 ! A12   A(5,7,10)             115.6131         -DE/DX =    0.0                 !
 ! A13   A(8,7,9)              108.6124         -DE/DX =    0.0                 !
 ! A14   A(8,7,10)             108.4834         -DE/DX =    0.0                 !
 ! A15   A(9,7,10)             108.4827         -DE/DX =    0.0                 !
 ! D1    D(2,1,5,6)           -121.2833         -DE/DX =    0.0                 !
 ! D2    D(2,1,5,7)             58.7298         -DE/DX =    0.0                 !
 ! D3    D(3,1,5,6)            121.2666         -DE/DX =    0.0                 !
 ! D4    D(3,1,5,7)            -58.7203         -DE/DX =    0.0                 !
 ! D5    D(4,1,5,6)             -0.0072         -DE/DX =    0.0                 !
 ! D6    D(4,1,5,7)           -179.9941         -DE/DX =    0.0                 !
 ! D7    D(1,5,7,8)           -121.5139         -DE/DX =    0.0                 !
 ! D8    D(1,5,7,9)            121.4787         -DE/DX =    0.0                 !
 ! D9    D(1,5,7,10)            -0.0169         -DE/DX =    0.0                 !
 ! D10   D(6,5,7,8)             58.4983         -DE/DX =    0.0                 !
 ! D11   D(6,5,7,9)            -58.509          -DE/DX =    0.0                 !
 ! D12   D(6,5,7,10)           179.9954         -DE/DX =    0.0                 !
 --------------------------------------------------------------------------------
 GradGradGradGradGradGradGradGradGradGradGradGradGradGradGradGradGradGrad

                          Input orientation:                          
 ---------------------------------------------------------------------
 Center     Atomic     Atomic              Coordinates (Angstroms)
 Number     Number      Type              X           Y           Z
 ---------------------------------------------------------------------
    1          6             0        0.002859    0.008185    0.002182
    2          1             0        0.005821    0.019791    1.095665
    3          1             0        1.048874    0.020727   -0.316492
    4          1             0       -0.497376   -0.886527   -0.367906
    5          6             0       -0.713162    1.222978   -0.525918
    6          8             0       -1.691425    1.160899   -1.248721
    7          6             0       -0.215185    2.624071   -0.157335
    8          1             0       -1.033187    3.147344    0.340257
    9          1             0        0.020094    3.147943   -1.085099
   10         17             0        1.213908    2.678634    0.898715
 ---------------------------------------------------------------------
                    Distance matrix (angstroms):
                    1          2          3          4          5
     1  C    0.000000
     2  H    1.093549   0.000000
     3  H    1.093553   1.755605   0.000000
     4  H    1.089821   1.793506   1.793500   0.000000
     5  C    1.505755   2.143392   2.143371   2.126393   0.000000
     6  O    2.400855   3.111096   3.110994   2.528546   1.217907
     7  C    2.629800   2.898470   2.898375   3.528211   1.531958
     8  H    3.322951   3.381090   3.813402   4.130461   2.134446
     9  H    3.322734   3.813302   3.380626   4.130266   2.134441
    10  Cl   3.066221   2.927065   2.927189   4.152493   2.803946
                    6          7          8          9         10
     6  O    0.000000
     7  C    2.347612   0.000000
     8  H    2.627564   1.091119   0.000000
     9  H    2.627626   1.091121   1.772298   0.000000
    10  Cl   3.918669   1.777787   2.362415   2.362406   0.000000
 Stoichiometry    C3H5ClO
 Framework group  C1[X(C3H5ClO)]
 Deg. of freedom    24
 Full point group                 C1      NOp   1
 Largest Abelian subgroup         C1      NOp   1
 Largest concise Abelian subgroup C1      NOp   1
                         Standard orientation:                         
 ---------------------------------------------------------------------
 Center     Atomic     Atomic              Coordinates (Angstroms)
 Number     Number      Type              X           Y           Z
 ---------------------------------------------------------------------
    1          6             0       -1.025054    1.393120    0.000040
    2          1             0       -0.487121    1.762017   -0.877680
    3          1             0       -0.487273    1.761859    0.877925
    4          1             0       -2.051202    1.760176   -0.000007
    5          6             0       -1.043943   -0.112517   -0.000068
    6          8             0       -2.070222   -0.768299   -0.000060
    7          6             0        0.274054   -0.893398    0.000106
    8          1             0        0.283281   -1.530122   -0.885917
    9          1             0        0.283242   -1.529776    0.886381
   10         17             0        1.752383    0.094059   -0.000041
 ---------------------------------------------------------------------
 Rotational constants (GHZ):      8.4675194      2.3994395      1.9140512

 **********************************************************************

            Population analysis using the SCF density.

 **********************************************************************

 Orbital symmetries:
       Occupied  (A) (A) (A) (A) (A) (A) (A) (A) (A) (A) (A) (A)
                 (A) (A) (A) (A) (A) (A) (A) (A) (A) (A) (A) (A)
       Virtual   (A) (A) (A) (A) (A) (A) (A) (A) (A) (A) (A) (A)
                 (A) (A) (A) (A) (A) (A) (A) (A) (A) (A) (A) (A)
                 (A) (A) (A) (A) (A) (A) (A) (A) (A) (A) (A) (A)
                 (A) (A) (A) (A) (A) (A) (A) (A) (A) (A) (A) (A)
                 (A) (A) (A) (A) (A) (A) (A) (A) (A) (A) (A) (A)
                 (A) (A) (A) (A) (A) (A) (A) (A) (A) (A) (A) (A)
                 (A) (A) (A) (A) (A) (A) (A) (A) (A) (A) (A) (A)
                 (A) (A) (A) (A) (A) (A) (A) (A) (A) (A) (A) (A)
                 (A) (A) (A) (A) (A) (A) (A) (A) (A) (A) (A) (A)
                 (A) (A) (A) (A) (A) (A) (A) (A) (A) (A) (A) (A)
                 (A) (A) (A) (A)
 The electronic state is 1-A.
 Alpha  occ. eigenvalues -- -104.84362 -20.56646 -11.36039 -11.31710 -11.24772
 Alpha  occ. eigenvalues --  -10.57040  -8.03869  -8.03580  -8.03571  -1.40734
 Alpha  occ. eigenvalues --   -1.16066  -1.02895  -0.95743  -0.75977  -0.67213
 Alpha  occ. eigenvalues --   -0.66538  -0.64642  -0.59397  -0.56798  -0.55806
 Alpha  occ. eigenvalues --   -0.51166  -0.47980  -0.45136  -0.42360
 Alpha virt. eigenvalues --    0.06410   0.08235   0.08767   0.09581   0.10623
 Alpha virt. eigenvalues --    0.12023   0.12381   0.12732   0.14032   0.14678
 Alpha virt. eigenvalues --    0.16494   0.16927   0.17475   0.18031   0.20462
 Alpha virt. eigenvalues --    0.20541   0.23156   0.25755   0.26844   0.30917
 Alpha virt. eigenvalues --    0.32164   0.32321   0.34349   0.36998   0.37916
 Alpha virt. eigenvalues --    0.38206   0.41742   0.43900   0.47757   0.54283
 Alpha virt. eigenvalues --    0.54570   0.55259   0.55565   0.60472   0.60599
 Alpha virt. eigenvalues --    0.63705   0.66548   0.71621   0.72876   0.76786
 Alpha virt. eigenvalues --    0.79236   0.81156   0.81776   0.84292   0.85876
 Alpha virt. eigenvalues --    0.89205   0.91956   1.02507   1.05966   1.08109
 Alpha virt. eigenvalues --    1.09378   1.15252   1.16890   1.20934   1.23200
 Alpha virt. eigenvalues --    1.26541   1.36431   1.38684   1.41767   1.43362
 Alpha virt. eigenvalues --    1.48148   1.54391   1.63324   1.63888   1.68208
 Alpha virt. eigenvalues --    1.69385   1.77687   1.79500   1.80953   1.81830
 Alpha virt. eigenvalues --    1.82981   1.91277   1.94787   1.98176   2.03421
 Alpha virt. eigenvalues --    2.09027   2.10042   2.16283   2.30313   2.35373
 Alpha virt. eigenvalues --    2.35895   2.42486   2.50529   2.50846   2.65638
 Alpha virt. eigenvalues --    2.67493   2.74473   2.78156   2.78179   2.78782
 Alpha virt. eigenvalues --    2.79679   2.82850   2.84820   2.88988   2.91111
 Alpha virt. eigenvalues --    3.02355   3.11373   3.15476   3.21612   3.27220
 Alpha virt. eigenvalues --    3.28149   3.39423   3.56797   3.64595   3.71991
 Alpha virt. eigenvalues --    3.88649   4.06150   4.13405   4.15963   4.26841
 Alpha virt. eigenvalues --    4.50107   4.56469   5.60069   5.74603   6.25050
 Alpha virt. eigenvalues --   10.46249  24.91489  24.92834  25.09837  26.72141
 Alpha virt. eigenvalues --   26.80715  27.27922  51.65868 219.32180
          Condensed to atoms (all electrons):
              1          2          3          4          5          6
     1  C    6.247765   0.405856   0.405840   0.391399  -0.674378  -0.031906
     2  H    0.405856   0.511529  -0.029332  -0.017922  -0.024028   0.001620
     3  H    0.405840  -0.029332   0.511529  -0.017918  -0.024041   0.001611
     4  H    0.391399  -0.017922  -0.017918   0.486537  -0.003807  -0.002721
     5  C   -0.674378  -0.024028  -0.024041  -0.003807   6.167743   0.384778
     6  O   -0.031906   0.001620   0.001611  -0.002721   0.384778   8.118727
     7  C    0.154087  -0.006180  -0.006139  -0.008940  -0.687649  -0.092060
     8  H   -0.027833  -0.000695   0.000240   0.000004  -0.011849  -0.005400
     9  H   -0.027863   0.000240  -0.000695   0.000004  -0.011763  -0.005403
    10  Cl  -0.115646  -0.012461  -0.012467   0.005044   0.190786  -0.008528
              7          8          9         10
     1  C    0.154087  -0.027833  -0.027863  -0.115646
     2  H   -0.006180  -0.000695   0.000240  -0.012461
     3  H   -0.006139   0.000240  -0.000695  -0.012467
     4  H   -0.008940   0.000004   0.000004   0.005044
     5  C   -0.687649  -0.011849  -0.011763   0.190786
     6  O   -0.092060  -0.005400  -0.005403  -0.008528
     7  C    6.872234   0.387963   0.387888  -0.257066
     8  H    0.387963   0.484001  -0.020878  -0.026990
     9  H    0.387888  -0.020878   0.484007  -0.026974
    10  Cl  -0.257066  -0.026990  -0.026974  17.080267
 Mulliken atomic charges:
              1
     1  C   -0.727323
     2  H    0.171373
     3  H    0.171373
     4  H    0.168319
     5  C    0.694207
     6  O   -0.360719
     7  C   -0.744137
     8  H    0.221436
     9  H    0.221437
    10  Cl   0.184034
 Sum of Mulliken charges=   0.00000
 Atomic charges with hydrogens summed into heavy atoms:
              1
     1  C   -0.216257
     2  H    0.000000
     3  H    0.000000
     4  H    0.000000
     5  C    0.694207
     6  O   -0.360719
     7  C   -0.301264
     8  H    0.000000
     9  H    0.000000
    10  Cl   0.184034
 Sum of Mulliken charges=   0.00000
 Electronic spatial extent (au):  <R**2>=   599.5316
 Charge=     0.0000 electrons
 Dipole moment (field-independent basis, Debye):
    X=     1.1264    Y=     0.9409    Z=     0.0003  Tot=     1.4677
 Quadrupole moment (field-independent basis, Debye-Ang):
   XX=   -47.7122   YY=   -35.3297   ZZ=   -35.9623
   XY=    -4.7125   XZ=    -0.0002   YZ=    -0.0003
 Traceless Quadrupole moment (field-independent basis, Debye-Ang):
   XX=    -8.0441   YY=     4.3384   ZZ=     3.7057
   XY=    -4.7125   XZ=    -0.0002   YZ=    -0.0003
 Octapole moment (field-independent basis, Debye-Ang**2):
  XXX=    15.2389  YYY=    -1.5155  ZZZ=     0.0011  XYY=     2.8634
  XXY=    11.3622  XXZ=     0.0003  XZZ=    -0.8774  YZZ=    -1.8718
  YYZ=    -0.0001  XYZ=     0.0000
 Hexadecapole moment (field-independent basis, Debye-Ang**3):
 XXXX=  -550.7455 YYYY=  -201.5565 ZZZZ=   -49.9642 XXXY=   -10.3802
 XXXZ=    -0.0026 YYYX=    -2.1293 YYYZ=     0.0006 ZZZX=     0.0003
 ZZZY=    -0.0007 XXYY=  -122.0037 XXZZ=   -96.5424 YYZZ=   -38.0210
 XXYZ=    -0.0012 YYXZ=    -0.0008 ZZXY=     1.1547
 N-N= 2.127236269056D+02 E-N=-1.968236130908D+03  KE= 6.507199795799D+02
 Final structure in terms of initial Z-matrix:
 C
 H,1,B1
 H,1,B2,2,A1
 H,1,B3,2,A2,3,D1,0
 C,1,B4,4,A3,3,D2,0
 O,5,B5,1,A4,4,D3,0
 C,5,B6,1,A5,6,D4,0
 H,7,B7,5,A6,1,D5,0
 H,7,B8,5,A7,1,D6,0
 Cl,7,B9,5,A8,1,D7,0
      Variables:
 B1=1.093549
 B2=1.09355336
 B3=1.08982126
 B4=1.505755
 B5=1.2179068
 B6=1.53195788
 B7=1.09111852
 B8=1.09112085
 B9=1.77778707
 A1=106.77903652
 A2=110.45810242
 A3=108.96346272
 A4=123.29697636
 A5=119.92691483
 A6=107.73620319
 A7=107.7357176
 A8=115.61312316
 D1=120.13948425
 D2=121.04577064
 D3=-0.00722295
 D4=-179.98691517
 D5=-121.51390805
 D6=121.47872583
 D7=-0.01689964
 1|1|UNPC-UNK|FOpt|RMP2-FC|6-311+G(d,p)|C3H5Cl1O1|PCUSER|14-Aug-2017|0|
 |# OPT MP2/6-311+G(D,P) GEOM=CONNECTIVITY||Title Card Required||0,1|C,
 -0.0199815886,-1.7294119716,-0.0159092882|H,-0.0170195581,-1.717805774
 7,1.0775741068|H,1.0260339223,-1.716870428,-0.3345834297|H,-0.52021596
 86,-2.6241245701,-0.3859975385|C,-0.7360022573,-0.5146186918,-0.544009
 4686|O,-1.7142653559,-0.5766983086,-1.266812621|C,-0.2380255198,0.8864
 739403,-0.1754263154|H,-1.0560276883,1.4097469785,0.3221652823|H,-0.00
 27460335,1.4103464133,-1.103190238|Cl,1.191067904,0.9410373052,0.88062
 37187||Version=x86-Win32-G03RevB.05|State=1-A|HF=-650.9348537|MP2=-651
 .706798|RMSD=4.108e-009|RMSF=1.350e-005|Dipole=0.3484095,-0.0611017,0.
 2572149|PG=C01 [X(C3H5Cl1O1)]||@


 THE WORLD OF CHEMICAL REACTIONS IS LIKE A STAGE,
 ON WHICH SCENE AFTER SCENE IS CEASELESSLY PLAYED.
 THE ACTORS ON IT ARE THE ELEMENTS.
   -- CLEMENS WINKLER   BER. 30,13(1897)
 (DISCOVERER OF GERMANIUM, FEB 6, 1886)
 Job cpu time:  0 days  0 hours 10 minutes 54.0 seconds.
 File lengths (MBytes):  RWF=    776 Int=      0 D2E=      0 Chk=      9 Scr=      1
 Normal termination of Gaussian 03 at Mon Aug 14 12:44:56 2017.
