# Supplementary material for: Conformational preferences of α-fluoroketones may influence their reactivity
Source: Beilstein J Org Chem. 2017 Dec 29;13:2915–21. doi: 10.3762/bjoc.13.284 (PMC5753061; doi:10.3762/bjoc.13.284)
Supplement: File 2 — Details of computational conformational analysis. [file Beilstein_J_Org_Chem-13-2915-s002.zip › Computation/MECOCH2F0.out]

 Entering Link 1 = C:\G03W\l1.exe PID=      7544.
  
 Copyright (c) 1988,1990,1992,1993,1995,1998,2003, Gaussian, Inc.
                  All Rights Reserved.
  
 This is the Gaussian(R) 03 program.  It is based on the
 the Gaussian(R) 98 system (copyright 1998, Gaussian, Inc.),
 the Gaussian(R) 94 system (copyright 1995, Gaussian, Inc.),
 the Gaussian 92(TM) system (copyright 1992, Gaussian, Inc.),
 the Gaussian 90(TM) system (copyright 1990, Gaussian, Inc.),
 the Gaussian 88(TM) system (copyright 1988, Gaussian, Inc.),
 the Gaussian 86(TM) system (copyright 1986, Carnegie Mellon
 University), and the Gaussian 82(TM) system (copyright 1983,
 Carnegie Mellon University). Gaussian is a federally registered
 trademark of Gaussian, Inc.
  
 This software contains proprietary and confidential information,
 including trade secrets, belonging to Gaussian, Inc.
  
 This software is provided under written license and may be
 used, copied, transmitted, or stored only in accord with that
 written license.
  
 The following legend is applicable only to US Government
 contracts under DFARS:
  
                    RESTRICTED RIGHTS LEGEND
  
 Use, duplication or disclosure by the US Government is subject
 to restrictions as set forth in subparagraph (c)(1)(ii) of the
 Rights in Technical Data and Computer Software clause at DFARS
 252.227-7013.
  
 Gaussian, Inc.
 Carnegie Office Park, Building 6, Pittsburgh, PA 15106 USA
  
 The following legend is applicable only to US Government
 contracts under FAR:
  
                    RESTRICTED RIGHTS LEGEND
  
 Use, reproduction and disclosure by the US Government is subject
 to restrictions as set forth in subparagraph (c) of the
 Commercial Computer Software - Restricted Rights clause at FAR
 52.227-19.
  
 Gaussian, Inc.
 Carnegie Office Park, Building 6, Pittsburgh, PA 15106 USA
  
  
 ---------------------------------------------------------------
 Warning -- This program may not be used in any manner that
 competes with the business of Gaussian, Inc. or will provide
 assistance to any competitor of Gaussian, Inc.  The licensee
 of this program is prohibited from giving any competitor of
 Gaussian, Inc. access to this program.  By using this program,
 the user acknowledges that Gaussian, Inc. is engaged in the
 business of creating and licensing software in the field of
 computational chemistry and represents and warrants to the
 licensee that it is not a competitor of Gaussian, Inc. and that
 it will not use this program in any manner prohibited above.
 ---------------------------------------------------------------
  

 Cite this work as:
 Gaussian 03, Revision B.05,
 M. J. Frisch, G. W. Trucks, H. B. Schlegel, G. E. Scuseria, 
 M. A. Robb, J. R. Cheeseman, J. A. Montgomery, Jr., T. Vreven, 
 K. N. Kudin, J. C. Burant, J. M. Millam, S. S. Iyengar, J. Tomasi, 
 V. Barone, B. Mennucci, M. Cossi, G. Scalmani, N. Rega, 
 G. A. Petersson, H. Nakatsuji, M. Hada, M. Ehara, K. Toyota, 
 R. Fukuda, J. Hasegawa, M. Ishida, T. Nakajima, Y. Honda, O. Kitao, 
 H. Nakai, M. Klene, X. Li, J. E. Knox, H. P. Hratchian, J. B. Cross, 
 C. Adamo, J. Jaramillo, R. Gomperts, R. E. Stratmann, O. Yazyev, 
 A. J. Austin, R. Cammi, C. Pomelli, J. W. Ochterski, P. Y. Ayala, 
 K. Morokuma, G. A. Voth, P. Salvador, J. J. Dannenberg, 
 V. G. Zakrzewski, S. Dapprich, A. D. Daniels, M. C. Strain, 
 O. Farkas, D. K. Malick, A. D. Rabuck, K. Raghavachari, 
 J. B. Foresman, J. V. Ortiz, Q. Cui, A. G. Baboul, S. Clifford, 
 J. Cioslowski, B. B. Stefanov, G. Liu, A. Liashenko, P. Piskorz, 
 I. Komaromi, R. L. Martin, D. J. Fox, T. Keith, M. A. Al-Laham, 
 C. Y. Peng, A. Nanayakkara, M. Challacombe, P. M. W. Gill, 
 B. Johnson, W. Chen, M. W. Wong, C. Gonzalez, and J. A. Pople, 
 Gaussian, Inc., Pittsburgh PA, 2003.
 
 **********************************************
 Gaussian 03:  x86-Win32-G03RevB.05  8-Nov-2003
                  14-Aug-2017 
 **********************************************
 %chk=MeCOCH2F.chk
 %mem=6MW
 %nproc=1
 Will use up to    1 processors via shared memory.
 Default route:  MaxDisk=2000MB
 ------------------------------------
 # mp2/6-311+g(d,p) geom=connectivity
 ------------------------------------
 1/38=1,57=2/1;
 2/17=6,18=5,40=1/2;
 3/5=4,6=6,7=111,11=9,16=1,25=1,30=1/1,2,3;
 4//1;
 5/5=2,38=5/2;
 8/10=2,27=262144000/1;
 9/16=-3,27=262144000/6;
 6/7=2,8=2,9=2,10=2/1;
 99/5=1,9=1/99;
 -------------------
 Title Card Required
 -------------------
 Symbolic Z-matrix:
 Charge =  0 Multiplicity = 1
 C
 H                    1    B1
 H                    1    B2       2    A1
 H                    1    B3       2    A2       3    D1       0
 C                    1    B4       4    A3       3    D2       0
 O                    5    B5       1    A4       4    D3       0
 C                    5    B6       1    A5       6    D4       0
 H                    7    B7       5    A6       1    D5       0
 H                    7    B8       5    A7       1    D6       0
 F                    7    B9       5    A8       1    D7       0
       Variables:
  B1                    1.09393                  
  B2                    1.09394                  
  B3                    1.08986                  
  B4                    1.50611                  
  B5                    1.21819                  
  B6                    1.52519                  
  B7                    1.09313                  
  B8                    1.09315                  
  B9                    1.38897                  
  A1                  106.8041                   
  A2                  110.5367                   
  A3                  109.29354                  
  A4                  124.10032                  
  A5                  117.86844                  
  A6                  108.97031                  
  A7                  108.96616                  
  A8                  112.02567                  
  D1                  120.29256                  
  D2                  120.98023                  
  D3                   -0.00676                  
  D4                 -179.99042                  
  D5                   59.64344                  
  D6                  -59.66882                  
  D7                  179.99101                  
 
                          Input orientation:                          
 ---------------------------------------------------------------------
 Center     Atomic     Atomic              Coordinates (Angstroms)
 Number     Number      Type              X           Y           Z
 ---------------------------------------------------------------------
    1          6             0        0.000000    0.000000    0.000000
    2          1             0        0.000000    0.000000    1.093925
    3          1             0        1.047223    0.000000   -0.316257
    4          1             0       -0.514805   -0.881246   -0.382331
    5          6             0       -0.687702    1.238773   -0.510767
    6          8             0       -1.665553    1.226778   -1.237158
    7          6             0       -0.122899    2.592037   -0.091391
    8          1             0        0.912675    2.666329   -0.433451
    9          1             0       -0.151444    2.666507    0.998841
   10          9             0       -0.847066    3.648103   -0.629481
 ---------------------------------------------------------------------
                    Distance matrix (angstroms):
                    1          2          3          4          5
     1  C    0.000000
     2  H    1.093925   0.000000
     3  H    1.093935   1.756499   0.000000
     4  H    1.089860   1.794701   1.794684   0.000000
     5  C    1.506113   2.140684   2.140644   2.130932   0.000000
     6  O    2.410313   3.116568   3.116440   2.549258   1.218187
     7  C    2.596557   2.852846   2.852789   3.507410   1.525189
     8  H    2.851344   3.205489   2.672292   3.824343   2.145950
     9  H    2.851470   2.672497   3.205705   3.824424   2.145906
    10  F    3.797686   4.122657   4.122511   4.548239   2.417511
                    6          7          8          9         10
     6  O    0.000000
     7  C    2.357221   0.000000
     8  H    3.060312   1.093132   0.000000
     9  H    3.060235   1.093145   1.784323   0.000000
    10  F    2.627166   1.388969   2.024598   2.024562   0.000000
 Stoichiometry    C3H5FO
 Framework group  C1[X(C3H5FO)]
 Deg. of freedom    24
 Full point group                 C1      NOp   1
 Largest Abelian subgroup         C1      NOp   1
 Largest concise Abelian subgroup C1      NOp   1
                         Standard orientation:                         
 ---------------------------------------------------------------------
 Center     Atomic     Atomic              Coordinates (Angstroms)
 Number     Number      Type              X           Y           Z
 ---------------------------------------------------------------------
    1          6             0       -1.846674   -0.492628   -0.000033
    2          1             0       -1.944399   -1.137547    0.878147
    3          1             0       -1.944267   -1.137396   -0.878352
    4          1             0       -2.621966    0.273348   -0.000049
    5          6             0       -0.493598    0.168855    0.000070
    6          8             0       -0.323058    1.375046    0.000007
    7          6             0        0.739072   -0.729324    0.000041
    8          1             0        0.718639   -1.360759   -0.892041
    9          1             0        0.718739   -1.360560    0.892282
   10          9             0        1.918324    0.004569   -0.000058
 ---------------------------------------------------------------------
 Rotational constants (GHZ):     10.2897795      3.6060358      2.7624704
 Standard basis: 6-311+G(d,p) (5D, 7F)
 There are   140 symmetry adapted basis functions of A   symmetry.
 Integral buffers will be    262144 words long.
 Raffenetti 1 integral format.
 Two-electron integral symmetry is turned on.
   140 basis functions,   220 primitive gaussians,   145 cartesian basis functions
    20 alpha electrons       20 beta electrons
       nuclear repulsion energy       173.7594371016 Hartrees.
 NAtoms=   10 NActive=   10 NUniq=   10 SFac= 1.00D+00 NAtFMM=   60 Big=F
 One-electron integrals computed using PRISM.
 NBasis=   140 RedAO= T  NBF=   140
 NBsUse=   140 1.00D-06 NBFU=   140
 Harris functional with IExCor=  205 diagonalized for initial guess.
 ExpMin= 4.38D-02 ExpMax= 1.14D+04 ExpMxC= 1.72D+03 IAcc=2 IRadAn=         4 AccDes= 0.00D+00
 HarFok:  IExCor= 205 AccDes= 0.00D+00 IRadAn=         4 IDoV=1
 ScaDFX=  1.000000  1.000000  1.000000  1.000000
 Initial guess orbital symmetries:
       Occupied  (A) (A) (A) (A) (A) (A) (A) (A) (A) (A) (A) (A)
                 (A) (A) (A) (A) (A) (A) (A) (A)
       Virtual   (A) (A) (A) (A) (A) (A) (A) (A) (A) (A) (A) (A)
                 (A) (A) (A) (A) (A) (A) (A) (A) (A) (A) (A) (A)
                 (A) (A) (A) (A) (A) (A) (A) (A) (A) (A) (A) (A)
                 (A) (A) (A) (A) (A) (A) (A) (A) (A) (A) (A) (A)
                 (A) (A) (A) (A) (A) (A) (A) (A) (A) (A) (A) (A)
                 (A) (A) (A) (A) (A) (A) (A) (A) (A) (A) (A) (A)
                 (A) (A) (A) (A) (A) (A) (A) (A) (A) (A) (A) (A)
                 (A) (A) (A) (A) (A) (A) (A) (A) (A) (A) (A) (A)
                 (A) (A) (A) (A) (A) (A) (A) (A) (A) (A) (A) (A)
                 (A) (A) (A) (A) (A) (A) (A) (A) (A) (A) (A) (A)
 The electronic state of the initial guess is 1-A.
 Requested convergence on RMS density matrix=1.00D-08 within 128 cycles.
 Requested convergence on MAX density matrix=1.00D-06.
 Requested convergence on             energy=1.00D-06.
 No special actions if energy rises.
 SCF Done:  E(RHF) =  -290.884613539     A.U. after   13 cycles
             Convg  =    0.2595D-08             -V/T =  2.0012
             S**2   =   0.0000
 ExpMin= 4.38D-02 ExpMax= 1.14D+04 ExpMxC= 1.72D+03 IAcc=3 IRadAn=         5 AccDes= 0.00D+00
 HarFok:  IExCor= 205 AccDes= 0.00D+00 IRadAn=         5 IDoV=1
 ScaDFX=  1.000000  1.000000  1.000000  1.000000
 Range of M.O.s used for correlation:     6   140
 NBasis=   140 NAE=    20 NBE=    20 NFC=     5 NFV=     0
 NROrb=    135 NOA=    15 NOB=    15 NVA=   120 NVB=   120

 **** Warning!!: The largest alpha MO coefficient is  0.45351309D+02

 Disk-based method using OVN memory for 15 occupieds at a time.
 Estimated scratch disk usage=    53545400 words.
 Actual    scratch disk usage=    51424184 words.
 JobTyp=1 Pass  1:  I=   1 to  15 NPSUse=  1 ParTrn=F ParDer=F DoDerP=F.
 Spin components of T(2) and E(2):
     alpha-alpha T2 =       0.3001985877D-01 E2=     -0.1063468902D+00
     alpha-beta  T2 =       0.1756490837D+00 E2=     -0.6238306171D+00
     beta-beta   T2 =       0.3001985877D-01 E2=     -0.1063468902D+00
 ANorm=    0.1111615402D+01
 E2 =    -0.8365243974D+00 EUMP2 =    -0.29172113793651D+03

 **********************************************************************

            Population analysis using the SCF density.

 **********************************************************************

 Orbital symmetries:
       Occupied  (A) (A) (A) (A) (A) (A) (A) (A) (A) (A) (A) (A)
                 (A) (A) (A) (A) (A) (A) (A) (A)
       Virtual   (A) (A) (A) (A) (A) (A) (A) (A) (A) (A) (A) (A)
                 (A) (A) (A) (A) (A) (A) (A) (A) (A) (A) (A) (A)
                 (A) (A) (A) (A) (A) (A) (A) (A) (A) (A) (A) (A)
                 (A) (A) (A) (A) (A) (A) (A) (A) (A) (A) (A) (A)
                 (A) (A) (A) (A) (A) (A) (A) (A) (A) (A) (A) (A)
                 (A) (A) (A) (A) (A) (A) (A) (A) (A) (A) (A) (A)
                 (A) (A) (A) (A) (A) (A) (A) (A) (A) (A) (A) (A)
                 (A) (A) (A) (A) (A) (A) (A) (A) (A) (A) (A) (A)
                 (A) (A) (A) (A) (A) (A) (A) (A) (A) (A) (A) (A)
                 (A) (A) (A) (A) (A) (A) (A) (A) (A) (A) (A) (A)
 The electronic state is 1-A.
 Alpha  occ. eigenvalues --  -26.29085 -20.56274 -11.35245 -11.33673 -11.25849
 Alpha  occ. eigenvalues --   -1.59827  -1.39930  -1.06081  -0.97968  -0.77796
 Alpha  occ. eigenvalues --   -0.71952  -0.71110  -0.69229  -0.62338  -0.62099
 Alpha  occ. eigenvalues --   -0.60777  -0.55822  -0.55495  -0.50054  -0.43196
 Alpha virt. eigenvalues --    0.05697   0.08138   0.08456   0.09648   0.11325
 Alpha virt. eigenvalues --    0.12163   0.12390   0.12586   0.14878   0.16388
 Alpha virt. eigenvalues --    0.18016   0.18470   0.19007   0.26072   0.27295
 Alpha virt. eigenvalues --    0.28325   0.29845   0.32795   0.34940   0.36762
 Alpha virt. eigenvalues --    0.37297   0.38385   0.39696   0.41733   0.43749
 Alpha virt. eigenvalues --    0.44222   0.45081   0.49441   0.52970   0.53781
 Alpha virt. eigenvalues --    0.56562   0.60546   0.64102   0.68788   0.73281
 Alpha virt. eigenvalues --    0.74801   0.77342   0.78652   0.82691   0.83076
 Alpha virt. eigenvalues --    0.85416   0.87271   0.89340   0.92158   1.04365
 Alpha virt. eigenvalues --    1.11143   1.19903   1.21277   1.26779   1.38048
 Alpha virt. eigenvalues --    1.40895   1.47005   1.50458   1.58221   1.62050
 Alpha virt. eigenvalues --    1.63927   1.64963   1.67658   1.72777   1.73160
 Alpha virt. eigenvalues --    1.75066   1.77905   1.78963   1.79114   1.82299
 Alpha virt. eigenvalues --    1.89216   1.89287   1.94152   1.98805   2.11089
 Alpha virt. eigenvalues --    2.11876   2.15840   2.24849   2.27754   2.35180
 Alpha virt. eigenvalues --    2.35840   2.41896   2.49959   2.51169   2.74840
 Alpha virt. eigenvalues --    2.76269   2.77580   2.79939   2.81267   2.82955
 Alpha virt. eigenvalues --    2.87008   2.90614   2.97763   3.12529   3.13490
 Alpha virt. eigenvalues --    3.22267   3.28000   3.28480   3.34864   3.48525
 Alpha virt. eigenvalues --    3.60416   3.73367   3.85550   4.00476   4.05375
 Alpha virt. eigenvalues --    4.16650   4.24770   4.25839   4.27679   4.36805
 Alpha virt. eigenvalues --    4.53479   4.56195   4.64413   5.30806   5.60581
 Alpha virt. eigenvalues --    5.74560   6.25983   6.95753   7.01908   7.28750
 Alpha virt. eigenvalues --   24.92624  24.94111  25.08604  51.66074  68.77460
          Condensed to atoms (all electrons):
              1          2          3          4          5          6
     1  C    5.836395   0.404631   0.404614   0.413105  -0.028318  -0.120254
     2  H    0.404631   0.529548  -0.034457  -0.015958  -0.035268   0.003031
     3  H    0.404614  -0.034457   0.529551  -0.015957  -0.035249   0.003023
     4  H    0.413105  -0.015958  -0.015957   0.469111  -0.039490  -0.000399
     5  C   -0.028318  -0.035268  -0.035249  -0.039490   5.535670   0.533428
     6  O   -0.120254   0.003031   0.003023  -0.000399   0.533428   8.015207
     7  C   -0.462454  -0.001480  -0.001481   0.011820  -0.155843  -0.117725
     8  H   -0.007894  -0.000520   0.001816  -0.000196  -0.023606  -0.000661
     9  H   -0.007913   0.001815  -0.000519  -0.000196  -0.023594  -0.000660
    10  F    0.018280  -0.000244  -0.000244  -0.000252  -0.098664   0.021588
              7          8          9         10
     1  C   -0.462454  -0.007894  -0.007913   0.018280
     2  H   -0.001480  -0.000520   0.001815  -0.000244
     3  H   -0.001481   0.001816  -0.000519  -0.000244
     4  H    0.011820  -0.000196  -0.000196  -0.000252
     5  C   -0.155843  -0.023606  -0.023594  -0.098664
     6  O   -0.117725  -0.000661  -0.000660   0.021588
     7  C    5.853187   0.411106   0.411113   0.193023
     8  H    0.411106   0.537838  -0.037081  -0.033392
     9  H    0.411113  -0.037081   0.537837  -0.033394
    10  F    0.193023  -0.033392  -0.033394   9.157600
 Mulliken atomic charges:
              1
     1  C   -0.450192
     2  H    0.148902
     3  H    0.148904
     4  H    0.178412
     5  C    0.370933
     6  O   -0.336577
     7  C   -0.141265
     8  H    0.152589
     9  H    0.152592
    10  F   -0.224300
 Sum of Mulliken charges=   0.00000
 Atomic charges with hydrogens summed into heavy atoms:
              1
     1  C    0.026027
     2  H    0.000000
     3  H    0.000000
     4  H    0.000000
     5  C    0.370933
     6  O   -0.336577
     7  C    0.163917
     8  H    0.000000
     9  H    0.000000
    10  F   -0.224300
 Sum of Mulliken charges=   0.00000
 Electronic spatial extent (au):  <R**2>=   439.4672
 Charge=     0.0000 electrons
 Dipole moment (field-independent basis, Debye):
    X=    -2.6041    Y=    -4.3607    Z=     0.0002  Tot=     5.0791
 Quadrupole moment (field-independent basis, Debye-Ang):
   XX=   -31.3474   YY=   -32.1888   ZZ=   -27.7010
   XY=    -0.0305   XZ=     0.0003   YZ=     0.0000
 Traceless Quadrupole moment (field-independent basis, Debye-Ang):
   XX=    -0.9350   YY=    -1.7764   ZZ=     2.7114
   XY=    -0.0305   XZ=     0.0003   YZ=     0.0000
 Octapole moment (field-independent basis, Debye-Ang**2):
  XXX=    -2.6582  YYY=    -5.3354  ZZZ=    -0.0003  XYY=     6.0632
  XXY=    -0.1822  XXZ=     0.0002  XZZ=     4.1513  YZZ=    -1.0970
  YYZ=    -0.0004  XYZ=     0.0001
 Hexadecapole moment (field-independent basis, Debye-Ang**3):
 XXXX=  -345.5247 YYYY=  -152.1725 ZZZZ=   -37.7889 XXXY=    -4.4873
 XXXZ=     0.0003 YYYX=     0.8520 YYYZ=     0.0003 ZZZX=     0.0000
 ZZZY=     0.0000 XXYY=   -78.6412 XXZZ=   -61.7515 YYZZ=   -27.2833
 XXYZ=    -0.0005 YYXZ=    -0.0007 ZZXY=     0.2639
 N-N= 1.737594371016D+02 E-N=-1.034536878456D+03  KE= 2.905248330873D+02
 1|1|UNPC-UNK|SP|RMP2-FC|6-311+G(d,p)|C3H5F1O1|PCUSER|14-Aug-2017|0||# 
 MP2/6-311+G(D,P) GEOM=CONNECTIVITY||Title Card Required||0,1|C|H,1,1.0
 9392505|H,1,1.09393521,2,106.80410361|H,1,1.08986036,2,110.53670371,3,
 120.29256125,0|C,1,1.50611287,4,109.29353516,3,120.98023196,0|O,5,1.21
 818684,1,124.10032147,4,-0.00675757,0|C,5,1.52518901,1,117.8684445,6,-
 179.99041879,0|H,7,1.09313207,5,108.97030619,1,59.64343879,0|H,7,1.093
 1451,5,108.96615846,1,-59.66882231,0|F,7,1.388969,5,112.02566669,1,179
 .99101182,0||Version=x86-Win32-G03RevB.05|State=1-A|HF=-290.8846135|MP
 2=-291.7211379|RMSD=2.595e-009|PG=C01 [X(C3H5F1O1)]||@


 IF THE FACTS DO NOT CONFORM TO THE THEORY, THEY MUST BE DISPOSED OF.
 Job cpu time:  0 days  0 hours  0 minutes 36.0 seconds.
 File lengths (MBytes):  RWF=    414 Int=      0 D2E=      0 Chk=      9 Scr=      1
 Normal termination of Gaussian 03 at Mon Aug 14 13:49:03 2017.
