# Supplementary material for: Conformational preferences of α-fluoroketones may influence their reactivity
Source: Beilstein J Org Chem. 2017 Dec 29;13:2915–21. doi: 10.3762/bjoc.13.284 (PMC5753061; doi:10.3762/bjoc.13.284)
Supplement: File 2 — Details of computational conformational analysis. [file Beilstein_J_Org_Chem-13-2915-s002.zip › Computation/MECOCH2F100.out]

 Entering Link 1 = C:\G03W\l1.exe PID=      2092.
  
 Copyright (c) 1988,1990,1992,1993,1995,1998,2003, Gaussian, Inc.
                  All Rights Reserved.
  
 This is the Gaussian(R) 03 program.  It is based on the
 the Gaussian(R) 98 system (copyright 1998, Gaussian, Inc.),
 the Gaussian(R) 94 system (copyright 1995, Gaussian, Inc.),
 the Gaussian 92(TM) system (copyright 1992, Gaussian, Inc.),
 the Gaussian 90(TM) system (copyright 1990, Gaussian, Inc.),
 the Gaussian 88(TM) system (copyright 1988, Gaussian, Inc.),
 the Gaussian 86(TM) system (copyright 1986, Carnegie Mellon
 University), and the Gaussian 82(TM) system (copyright 1983,
 Carnegie Mellon University). Gaussian is a federally registered
 trademark of Gaussian, Inc.
  
 This software contains proprietary and confidential information,
 including trade secrets, belonging to Gaussian, Inc.
  
 This software is provided under written license and may be
 used, copied, transmitted, or stored only in accord with that
 written license.
  
 The following legend is applicable only to US Government
 contracts under DFARS:
  
                    RESTRICTED RIGHTS LEGEND
  
 Use, duplication or disclosure by the US Government is subject
 to restrictions as set forth in subparagraph (c)(1)(ii) of the
 Rights in Technical Data and Computer Software clause at DFARS
 252.227-7013.
  
 Gaussian, Inc.
 Carnegie Office Park, Building 6, Pittsburgh, PA 15106 USA
  
 The following legend is applicable only to US Government
 contracts under FAR:
  
                    RESTRICTED RIGHTS LEGEND
  
 Use, reproduction and disclosure by the US Government is subject
 to restrictions as set forth in subparagraph (c) of the
 Commercial Computer Software - Restricted Rights clause at FAR
 52.227-19.
  
 Gaussian, Inc.
 Carnegie Office Park, Building 6, Pittsburgh, PA 15106 USA
  
  
 ---------------------------------------------------------------
 Warning -- This program may not be used in any manner that
 competes with the business of Gaussian, Inc. or will provide
 assistance to any competitor of Gaussian, Inc.  The licensee
 of this program is prohibited from giving any competitor of
 Gaussian, Inc. access to this program.  By using this program,
 the user acknowledges that Gaussian, Inc. is engaged in the
 business of creating and licensing software in the field of
 computational chemistry and represents and warrants to the
 licensee that it is not a competitor of Gaussian, Inc. and that
 it will not use this program in any manner prohibited above.
 ---------------------------------------------------------------
  

 Cite this work as:
 Gaussian 03, Revision B.05,
 M. J. Frisch, G. W. Trucks, H. B. Schlegel, G. E. Scuseria, 
 M. A. Robb, J. R. Cheeseman, J. A. Montgomery, Jr., T. Vreven, 
 K. N. Kudin, J. C. Burant, J. M. Millam, S. S. Iyengar, J. Tomasi, 
 V. Barone, B. Mennucci, M. Cossi, G. Scalmani, N. Rega, 
 G. A. Petersson, H. Nakatsuji, M. Hada, M. Ehara, K. Toyota, 
 R. Fukuda, J. Hasegawa, M. Ishida, T. Nakajima, Y. Honda, O. Kitao, 
 H. Nakai, M. Klene, X. Li, J. E. Knox, H. P. Hratchian, J. B. Cross, 
 C. Adamo, J. Jaramillo, R. Gomperts, R. E. Stratmann, O. Yazyev, 
 A. J. Austin, R. Cammi, C. Pomelli, J. W. Ochterski, P. Y. Ayala, 
 K. Morokuma, G. A. Voth, P. Salvador, J. J. Dannenberg, 
 V. G. Zakrzewski, S. Dapprich, A. D. Daniels, M. C. Strain, 
 O. Farkas, D. K. Malick, A. D. Rabuck, K. Raghavachari, 
 J. B. Foresman, J. V. Ortiz, Q. Cui, A. G. Baboul, S. Clifford, 
 J. Cioslowski, B. B. Stefanov, G. Liu, A. Liashenko, P. Piskorz, 
 I. Komaromi, R. L. Martin, D. J. Fox, T. Keith, M. A. Al-Laham, 
 C. Y. Peng, A. Nanayakkara, M. Challacombe, P. M. W. Gill, 
 B. Johnson, W. Chen, M. W. Wong, C. Gonzalez, and J. A. Pople, 
 Gaussian, Inc., Pittsburgh PA, 2003.
 
 **********************************************
 Gaussian 03:  x86-Win32-G03RevB.05  8-Nov-2003
                  14-Aug-2017 
 **********************************************
 %chk=MeCOCH2F.chk
 %mem=6MW
 %nproc=1
 Will use up to    1 processors via shared memory.
 Default route:  MaxDisk=2000MB
 ------------------------------------
 # mp2/6-311+g(d,p) geom=connectivity
 ------------------------------------
 1/38=1,57=2/1;
 2/17=6,18=5,40=1/2;
 3/5=4,6=6,7=111,11=9,16=1,25=1,30=1/1,2,3;
 4//1;
 5/5=2,38=5/2;
 8/10=2,27=262144000/1;
 9/16=-3,27=262144000/6;
 6/7=2,8=2,9=2,10=2/1;
 99/5=1,9=1/99;
 -------------------
 Title Card Required
 -------------------
 Symbolic Z-matrix:
 Charge =  0 Multiplicity = 1
 C
 H                    1    B1
 H                    1    B2       2    A1
 H                    1    B3       2    A2       3    D1       0
 C                    1    B4       4    A3       3    D2       0
 O                    5    B5       1    A4       4    D3       0
 C                    5    B6       1    A5       6    D4       0
 H                    7    B7       5    A6       1    D5       0
 H                    7    B8       5    A7       1    D6       0
 F                    7    B9       5    A8       1    D7       0
       Variables:
  B1                    1.09393                  
  B2                    1.09394                  
  B3                    1.08986                  
  B4                    1.50611                  
  B5                    1.21819                  
  B6                    1.52519                  
  B7                    1.09313                  
  B8                    1.09315                  
  B9                    1.38897                  
  A1                  106.8041                   
  A2                  110.5367                   
  A3                  109.29354                  
  A4                  124.10032                  
  A5                  117.86844                  
  A6                  108.97031                  
  A7                  108.96616                  
  A8                  112.02567                  
  D1                  120.29256                  
  D2                  120.98023                  
  D3                   -0.00676                  
  D4                 -179.99042                  
  D5                  159.64344                  
  D6                   40.33118                  
  D7                  -80.00899                  
 
                          Input orientation:                          
 ---------------------------------------------------------------------
 Center     Atomic     Atomic              Coordinates (Angstroms)
 Number     Number      Type              X           Y           Z
 ---------------------------------------------------------------------
    1          6             0        0.000000    0.000000    0.000000
    2          1             0        0.000000    0.000000    1.093925
    3          1             0        1.047223    0.000000   -0.316257
    4          1             0       -0.514805   -0.881246   -0.382331
    5          6             0       -0.687702    1.238773   -0.510767
    6          8             0       -1.665553    1.226778   -1.237158
    7          6             0       -0.122899    2.592037   -0.091391
    8          1             0       -0.467288    3.354351   -0.795103
    9          1             0        0.968946    2.543751   -0.113952
   10          9             0       -0.526909    2.951225    1.188059
 ---------------------------------------------------------------------
                    Distance matrix (angstroms):
                    1          2          3          4          5
     1  C    0.000000
     2  H    1.093925   0.000000
     3  H    1.093935   1.756499   0.000000
     4  H    1.089860   1.794701   1.794684   0.000000
     5  C    1.506113   2.140684   2.140644   2.130932   0.000000
     6  O    2.410313   3.116568   3.116440   2.549258   1.218187
     7  C    2.596557   2.852846   2.852789   3.507410   1.525189
     8  H    3.478824   3.877945   3.711430   4.255928   2.145950
     9  H    2.724429   2.978002   2.552983   3.742212   2.145906
    10  F    3.224725   2.999371   3.667505   4.141752   2.417511
                    6          7          8          9         10
     6  O    0.000000
     7  C    2.357221   0.000000
     8  H    2.481495   1.093132   0.000000
     9  H    3.152236   1.093145   1.784323   0.000000
    10  F    3.186206   1.388969   2.024598   2.024562   0.000000
 Stoichiometry    C3H5FO
 Framework group  C1[X(C3H5FO)]
 Deg. of freedom    24
 Full point group                 C1      NOp   1
 Largest Abelian subgroup         C1      NOp   1
 Largest concise Abelian subgroup C1      NOp   1
                         Standard orientation:                         
 ---------------------------------------------------------------------
 Center     Atomic     Atomic              Coordinates (Angstroms)
 Number     Number      Type              X           Y           Z
 ---------------------------------------------------------------------
    1          6             0        1.329533   -1.062156   -0.031619
    2          1             0        0.828803   -1.754373   -0.714829
    3          1             0        1.370374   -1.554991    0.944158
    4          1             0        2.334236   -0.833966   -0.387002
    5          6             0        0.537080    0.214283    0.073727
    6          8             0        0.977211    1.316160   -0.202190
    7          6             0       -0.906585    0.119390    0.556459
    8          1             0       -1.223823    1.099139    0.923052
    9          1             0       -0.961946   -0.608236    1.370377
   10          9             0       -1.769500   -0.278440   -0.456627
 ---------------------------------------------------------------------
 Rotational constants (GHZ):      8.0255494      3.8022189      2.9585225
 Standard basis: 6-311+G(d,p) (5D, 7F)
 There are   140 symmetry adapted basis functions of A   symmetry.
 Integral buffers will be    262144 words long.
 Raffenetti 1 integral format.
 Two-electron integral symmetry is turned on.
   140 basis functions,   220 primitive gaussians,   145 cartesian basis functions
    20 alpha electrons       20 beta electrons
       nuclear repulsion energy       173.2907243945 Hartrees.
 NAtoms=   10 NActive=   10 NUniq=   10 SFac= 1.00D+00 NAtFMM=   60 Big=F
 One-electron integrals computed using PRISM.
 NBasis=   140 RedAO= T  NBF=   140
 NBsUse=   140 1.00D-06 NBFU=   140
 Harris functional with IExCor=  205 diagonalized for initial guess.
 ExpMin= 4.38D-02 ExpMax= 1.14D+04 ExpMxC= 1.72D+03 IAcc=2 IRadAn=         4 AccDes= 0.00D+00
 HarFok:  IExCor= 205 AccDes= 0.00D+00 IRadAn=         4 IDoV=1
 ScaDFX=  1.000000  1.000000  1.000000  1.000000
 Initial guess orbital symmetries:
       Occupied  (A) (A) (A) (A) (A) (A) (A) (A) (A) (A) (A) (A)
                 (A) (A) (A) (A) (A) (A) (A) (A)
       Virtual   (A) (A) (A) (A) (A) (A) (A) (A) (A) (A) (A) (A)
                 (A) (A) (A) (A) (A) (A) (A) (A) (A) (A) (A) (A)
                 (A) (A) (A) (A) (A) (A) (A) (A) (A) (A) (A) (A)
                 (A) (A) (A) (A) (A) (A) (A) (A) (A) (A) (A) (A)
                 (A) (A) (A) (A) (A) (A) (A) (A) (A) (A) (A) (A)
                 (A) (A) (A) (A) (A) (A) (A) (A) (A) (A) (A) (A)
                 (A) (A) (A) (A) (A) (A) (A) (A) (A) (A) (A) (A)
                 (A) (A) (A) (A) (A) (A) (A) (A) (A) (A) (A) (A)
                 (A) (A) (A) (A) (A) (A) (A) (A) (A) (A) (A) (A)
                 (A) (A) (A) (A) (A) (A) (A) (A) (A) (A) (A) (A)
 The electronic state of the initial guess is 1-A.
 Requested convergence on RMS density matrix=1.00D-08 within 128 cycles.
 Requested convergence on MAX density matrix=1.00D-06.
 Requested convergence on             energy=1.00D-06.
 No special actions if energy rises.
 SCF Done:  E(RHF) =  -290.883518613     A.U. after   14 cycles
             Convg  =    0.8197D-08             -V/T =  2.0011
             S**2   =   0.0000
 ExpMin= 4.38D-02 ExpMax= 1.14D+04 ExpMxC= 1.72D+03 IAcc=3 IRadAn=         5 AccDes= 0.00D+00
 HarFok:  IExCor= 205 AccDes= 0.00D+00 IRadAn=         5 IDoV=1
 ScaDFX=  1.000000  1.000000  1.000000  1.000000
 Range of M.O.s used for correlation:     6   140
 NBasis=   140 NAE=    20 NBE=    20 NFC=     5 NFV=     0
 NROrb=    135 NOA=    15 NOB=    15 NVA=   120 NVB=   120

 **** Warning!!: The largest alpha MO coefficient is  0.41311572D+02

 Disk-based method using OVN memory for 15 occupieds at a time.
 Estimated scratch disk usage=    53852800 words.
 Actual    scratch disk usage=    51657344 words.
 JobTyp=1 Pass  1:  I=   1 to  15 NPSUse=  1 ParTrn=F ParDer=F DoDerP=F.
 Spin components of T(2) and E(2):
     alpha-alpha T2 =       0.2984059271D-01 E2=     -0.1060145442D+00
     alpha-beta  T2 =       0.1756210771D+00 E2=     -0.6237439410D+00
     beta-beta   T2 =       0.2984059271D-01 E2=     -0.1060145442D+00
 ANorm=    0.1111441525D+01
 E2 =    -0.8357730294D+00 EUMP2 =    -0.29171929164287D+03

 **********************************************************************

            Population analysis using the SCF density.

 **********************************************************************

 Orbital symmetries:
       Occupied  (A) (A) (A) (A) (A) (A) (A) (A) (A) (A) (A) (A)
                 (A) (A) (A) (A) (A) (A) (A) (A)
       Virtual   (A) (A) (A) (A) (A) (A) (A) (A) (A) (A) (A) (A)
                 (A) (A) (A) (A) (A) (A) (A) (A) (A) (A) (A) (A)
                 (A) (A) (A) (A) (A) (A) (A) (A) (A) (A) (A) (A)
                 (A) (A) (A) (A) (A) (A) (A) (A) (A) (A) (A) (A)
                 (A) (A) (A) (A) (A) (A) (A) (A) (A) (A) (A) (A)
                 (A) (A) (A) (A) (A) (A) (A) (A) (A) (A) (A) (A)
                 (A) (A) (A) (A) (A) (A) (A) (A) (A) (A) (A) (A)
                 (A) (A) (A) (A) (A) (A) (A) (A) (A) (A) (A) (A)
                 (A) (A) (A) (A) (A) (A) (A) (A) (A) (A) (A) (A)
                 (A) (A) (A) (A) (A) (A) (A) (A) (A) (A) (A) (A)
 The electronic state is 1-A.
 Alpha  occ. eigenvalues --  -26.30282 -20.57226 -11.35374 -11.33314 -11.25292
 Alpha  occ. eigenvalues --   -1.61049  -1.40768  -1.05472  -0.98091  -0.78354
 Alpha  occ. eigenvalues --   -0.72474  -0.71173  -0.69803  -0.63908  -0.61656
 Alpha  occ. eigenvalues --   -0.60939  -0.56478  -0.53864  -0.51168  -0.43501
 Alpha virt. eigenvalues --    0.06146   0.07945   0.08811   0.09974   0.10845
 Alpha virt. eigenvalues --    0.11388   0.12155   0.13708   0.15501   0.15802
 Alpha virt. eigenvalues --    0.17470   0.17697   0.19742   0.25878   0.28396
 Alpha virt. eigenvalues --    0.29098   0.31274   0.32461   0.34408   0.35480
 Alpha virt. eigenvalues --    0.36876   0.38349   0.40132   0.41239   0.41477
 Alpha virt. eigenvalues --    0.43999   0.44595   0.48101   0.51856   0.55413
 Alpha virt. eigenvalues --    0.56509   0.59632   0.65358   0.67932   0.71964
 Alpha virt. eigenvalues --    0.74777   0.77838   0.80066   0.82677   0.84446
 Alpha virt. eigenvalues --    0.84973   0.87353   0.88837   0.91071   1.03392
 Alpha virt. eigenvalues --    1.03955   1.20669   1.23168   1.29648   1.37001
 Alpha virt. eigenvalues --    1.40559   1.45872   1.48214   1.51876   1.61967
 Alpha virt. eigenvalues --    1.64857   1.65728   1.68617   1.72010   1.74238
 Alpha virt. eigenvalues --    1.75845   1.77649   1.79736   1.82220   1.85148
 Alpha virt. eigenvalues --    1.87783   1.94187   1.96319   1.98715   2.05407
 Alpha virt. eigenvalues --    2.11300   2.16392   2.19208   2.27081   2.34895
 Alpha virt. eigenvalues --    2.40200   2.47298   2.47533   2.52250   2.69425
 Alpha virt. eigenvalues --    2.77144   2.79565   2.80573   2.82686   2.84688
 Alpha virt. eigenvalues --    2.87973   2.90116   3.01779   3.10479   3.13134
 Alpha virt. eigenvalues --    3.17879   3.25866   3.28339   3.36026   3.50870
 Alpha virt. eigenvalues --    3.57035   3.71925   3.80835   4.02966   4.09568
 Alpha virt. eigenvalues --    4.16313   4.22511   4.25685   4.27152   4.37016
 Alpha virt. eigenvalues --    4.52632   4.56597   4.66941   5.28818   5.59841
 Alpha virt. eigenvalues --    5.73875   6.25552   6.95667   6.98512   7.26083
 Alpha virt. eigenvalues --   24.92338  24.93996  25.09220  51.65071  68.76761
          Condensed to atoms (all electrons):
              1          2          3          4          5          6
     1  C    5.778480   0.406746   0.415564   0.406878   0.005486  -0.106506
     2  H    0.406746   0.506186  -0.030635  -0.016560  -0.029188   0.001806
     3  H    0.415564  -0.030635   0.524909  -0.017819  -0.028924   0.003244
     4  H    0.406878  -0.016560  -0.017819   0.482091  -0.033291  -0.001688
     5  C    0.005486  -0.029188  -0.028924  -0.033291   5.203712   0.492774
     6  O   -0.106506   0.001806   0.003244  -0.001688   0.492774   8.064419
     7  C   -0.415031  -0.004564  -0.016391   0.012111   0.167653  -0.139022
     8  H    0.002152   0.000178  -0.000151  -0.000165  -0.028914  -0.006625
     9  H    0.003619  -0.001179   0.001698  -0.000160  -0.061730   0.011928
    10  F   -0.035174   0.004012  -0.000549  -0.000316  -0.038787   0.002350
              7          8          9         10
     1  C   -0.415031   0.002152   0.003619  -0.035174
     2  H   -0.004564   0.000178  -0.001179   0.004012
     3  H   -0.016391  -0.000151   0.001698  -0.000549
     4  H    0.012111  -0.000165  -0.000160  -0.000316
     5  C    0.167653  -0.028914  -0.061730  -0.038787
     6  O   -0.139022  -0.006625   0.011928   0.002350
     7  C    5.494310   0.425035   0.422829   0.171562
     8  H    0.425035   0.512127  -0.037170  -0.029887
     9  H    0.422829  -0.037170   0.577283  -0.041654
    10  F    0.171562  -0.029887  -0.041654   9.185393
 Mulliken atomic charges:
              1
     1  C   -0.462215
     2  H    0.163199
     3  H    0.149054
     4  H    0.168921
     5  C    0.351208
     6  O   -0.322680
     7  C   -0.118493
     8  H    0.163420
     9  H    0.124537
    10  F   -0.216951
 Sum of Mulliken charges=   0.00000
 Atomic charges with hydrogens summed into heavy atoms:
              1
     1  C    0.018959
     2  H    0.000000
     3  H    0.000000
     4  H    0.000000
     5  C    0.351208
     6  O   -0.322680
     7  C    0.169464
     8  H    0.000000
     9  H    0.000000
    10  F   -0.216951
 Sum of Mulliken charges=   0.00000
 Electronic spatial extent (au):  <R**2>=   430.9593
 Charge=     0.0000 electrons
 Dipole moment (field-independent basis, Debye):
    X=     0.4213    Y=    -2.5367    Z=     2.1486  Tot=     3.3510
 Quadrupole moment (field-independent basis, Debye-Ang):
   XX=   -32.7348   YY=   -31.9830   ZZ=   -28.0746
   XY=    -4.8115   XZ=    -1.8712   YZ=     0.7059
 Traceless Quadrupole moment (field-independent basis, Debye-Ang):
   XX=    -1.8040   YY=    -1.0522   ZZ=     2.8562
   XY=    -4.8115   XZ=    -1.8712   YZ=     0.7059
 Octapole moment (field-independent basis, Debye-Ang**2):
  XXX=    -2.4957  YYY=    -5.1224  ZZZ=    -1.6558  XYY=    -7.6915
  XXY=    -1.4386  XXZ=     2.4979  XZZ=    -3.2676  YZZ=    -0.4674
  YYZ=     0.5093  XYZ=     0.7137
 Hexadecapole moment (field-independent basis, Debye-Ang**3):
 XXXX=  -294.0206 YYYY=  -165.2231 ZZZZ=   -60.2362 XXXY=    -2.7998
 XXXZ=    -2.3480 YYYX=    -0.5523 YYYZ=     2.7476 ZZZX=     4.5926
 ZZZY=    -0.7107 XXYY=   -77.7887 XXZZ=   -57.8642 YYZZ=   -34.0984
 XXYZ=     0.8841 YYXZ=     1.7231 ZZXY=     1.1847
 N-N= 1.732907243945D+02 E-N=-1.033511446353D+03  KE= 2.905667214224D+02
 1|1|UNPC-UNK|SP|RMP2-FC|6-311+G(d,p)|C3H5F1O1|PCUSER|14-Aug-2017|0||# 
 MP2/6-311+G(D,P) GEOM=CONNECTIVITY||Title Card Required||0,1|C|H,1,1.0
 9392505|H,1,1.09393521,2,106.80410361|H,1,1.08986036,2,110.53670371,3,
 120.29256125,0|C,1,1.50611287,4,109.29353516,3,120.98023196,0|O,5,1.21
 818684,1,124.10032147,4,-0.00675757,0|C,5,1.52518901,1,117.8684445,6,-
 179.99041879,0|H,7,1.09313207,5,108.97030619,1,159.64343879,0|H,7,1.09
 31451,5,108.96615846,1,40.33117769,0|F,7,1.388969,5,112.02566669,1,-80
 .00898818,0||Version=x86-Win32-G03RevB.05|State=1-A|HF=-290.8835186|MP
 2=-291.7192916|RMSD=8.197e-009|PG=C01 [X(C3H5F1O1)]||@


 I SUPPOSE A BABY LLAMA HAS A MMAMA AND A PPOPA.
     -- RICHARD AMOUR
 Job cpu time:  0 days  0 hours  0 minutes 38.0 seconds.
 File lengths (MBytes):  RWF=    416 Int=      0 D2E=      0 Chk=      9 Scr=      1
 Normal termination of Gaussian 03 at Mon Aug 14 13:27:40 2017.
