# Supplementary material for: Conformational preferences of α-fluoroketones may influence their reactivity
Source: Beilstein J Org Chem. 2017 Dec 29;13:2915–21. doi: 10.3762/bjoc.13.284 (PMC5753061; doi:10.3762/bjoc.13.284)
Supplement: File 2 — Details of computational conformational analysis. [file Beilstein_J_Org_Chem-13-2915-s002.zip › Computation/MECOCH2F100_MeOH.out]

 Entering Link 1 = C:\G03W\l1.exe PID=      5568.
  
 Copyright (c) 1988,1990,1992,1993,1995,1998,2003, Gaussian, Inc.
                  All Rights Reserved.
  
 This is the Gaussian(R) 03 program.  It is based on the
 the Gaussian(R) 98 system (copyright 1998, Gaussian, Inc.),
 the Gaussian(R) 94 system (copyright 1995, Gaussian, Inc.),
 the Gaussian 92(TM) system (copyright 1992, Gaussian, Inc.),
 the Gaussian 90(TM) system (copyright 1990, Gaussian, Inc.),
 the Gaussian 88(TM) system (copyright 1988, Gaussian, Inc.),
 the Gaussian 86(TM) system (copyright 1986, Carnegie Mellon
 University), and the Gaussian 82(TM) system (copyright 1983,
 Carnegie Mellon University). Gaussian is a federally registered
 trademark of Gaussian, Inc.
  
 This software contains proprietary and confidential information,
 including trade secrets, belonging to Gaussian, Inc.
  
 This software is provided under written license and may be
 used, copied, transmitted, or stored only in accord with that
 written license.
  
 The following legend is applicable only to US Government
 contracts under DFARS:
  
                    RESTRICTED RIGHTS LEGEND
  
 Use, duplication or disclosure by the US Government is subject
 to restrictions as set forth in subparagraph (c)(1)(ii) of the
 Rights in Technical Data and Computer Software clause at DFARS
 252.227-7013.
  
 Gaussian, Inc.
 Carnegie Office Park, Building 6, Pittsburgh, PA 15106 USA
  
 The following legend is applicable only to US Government
 contracts under FAR:
  
                    RESTRICTED RIGHTS LEGEND
  
 Use, reproduction and disclosure by the US Government is subject
 to restrictions as set forth in subparagraph (c) of the
 Commercial Computer Software - Restricted Rights clause at FAR
 52.227-19.
  
 Gaussian, Inc.
 Carnegie Office Park, Building 6, Pittsburgh, PA 15106 USA
  
  
 ---------------------------------------------------------------
 Warning -- This program may not be used in any manner that
 competes with the business of Gaussian, Inc. or will provide
 assistance to any competitor of Gaussian, Inc.  The licensee
 of this program is prohibited from giving any competitor of
 Gaussian, Inc. access to this program.  By using this program,
 the user acknowledges that Gaussian, Inc. is engaged in the
 business of creating and licensing software in the field of
 computational chemistry and represents and warrants to the
 licensee that it is not a competitor of Gaussian, Inc. and that
 it will not use this program in any manner prohibited above.
 ---------------------------------------------------------------
  

 Cite this work as:
 Gaussian 03, Revision B.05,
 M. J. Frisch, G. W. Trucks, H. B. Schlegel, G. E. Scuseria, 
 M. A. Robb, J. R. Cheeseman, J. A. Montgomery, Jr., T. Vreven, 
 K. N. Kudin, J. C. Burant, J. M. Millam, S. S. Iyengar, J. Tomasi, 
 V. Barone, B. Mennucci, M. Cossi, G. Scalmani, N. Rega, 
 G. A. Petersson, H. Nakatsuji, M. Hada, M. Ehara, K. Toyota, 
 R. Fukuda, J. Hasegawa, M. Ishida, T. Nakajima, Y. Honda, O. Kitao, 
 H. Nakai, M. Klene, X. Li, J. E. Knox, H. P. Hratchian, J. B. Cross, 
 C. Adamo, J. Jaramillo, R. Gomperts, R. E. Stratmann, O. Yazyev, 
 A. J. Austin, R. Cammi, C. Pomelli, J. W. Ochterski, P. Y. Ayala, 
 K. Morokuma, G. A. Voth, P. Salvador, J. J. Dannenberg, 
 V. G. Zakrzewski, S. Dapprich, A. D. Daniels, M. C. Strain, 
 O. Farkas, D. K. Malick, A. D. Rabuck, K. Raghavachari, 
 J. B. Foresman, J. V. Ortiz, Q. Cui, A. G. Baboul, S. Clifford, 
 J. Cioslowski, B. B. Stefanov, G. Liu, A. Liashenko, P. Piskorz, 
 I. Komaromi, R. L. Martin, D. J. Fox, T. Keith, M. A. Al-Laham, 
 C. Y. Peng, A. Nanayakkara, M. Challacombe, P. M. W. Gill, 
 B. Johnson, W. Chen, M. W. Wong, C. Gonzalez, and J. A. Pople, 
 Gaussian, Inc., Pittsburgh PA, 2003.
 
 **********************************************
 Gaussian 03:  x86-Win32-G03RevB.05  8-Nov-2003
                  16-Oct-2017 
 **********************************************
 %chk=MeCOCH2F.chk
 %mem=6MW
 %nproc=1
 Will use up to    1 processors via shared memory.
 Default route:  MaxDisk=2000MB
 ------------------------------------------------------------
 # mp2/6-311+g(d,p) scrf=(solvent=methanol) geom=connectivity
 ------------------------------------------------------------
 1/38=1,57=2/1;
 2/17=6,18=5,40=1/2;
 3/5=4,6=6,7=111,11=9,16=1,25=1,30=1,70=2201,72=3/1,2,3;
 4//1;
 5/5=2,38=5,53=3/2;
 8/10=2,27=262144000/1;
 9/16=-3,27=262144000/6;
 6/7=2,8=2,9=2,10=2/1;
 99/5=1,9=1/99;
 -------------------
 Title Card Required
 -------------------
 Symbolic Z-matrix:
 Charge =  0 Multiplicity = 1
 C
 H                    1    B1
 H                    1    B2       2    A1
 H                    1    B3       2    A2       3    D1       0
 C                    1    B4       4    A3       3    D2       0
 O                    5    B5       1    A4       4    D3       0
 C                    5    B6       1    A5       6    D4       0
 H                    7    B7       5    A6       1    D5       0
 H                    7    B8       5    A7       1    D6       0
 F                    7    B9       5    A8       1    D7       0
       Variables:
  B1                    1.09393                  
  B2                    1.09394                  
  B3                    1.08986                  
  B4                    1.50611                  
  B5                    1.21819                  
  B6                    1.52519                  
  B7                    1.09313                  
  B8                    1.09315                  
  B9                    1.38897                  
  A1                  106.8041                   
  A2                  110.5367                   
  A3                  109.29354                  
  A4                  124.10032                  
  A5                  117.86844                  
  A6                  108.97031                  
  A7                  108.96616                  
  A8                  112.02567                  
  D1                  120.29256                  
  D2                  120.98023                  
  D3                   -0.00676                  
  D4                 -179.99042                  
  D5                  159.64344                  
  D6                   40.33118                  
  D7                  -80.00899                  
 
                          Input orientation:                          
 ---------------------------------------------------------------------
 Center     Atomic     Atomic              Coordinates (Angstroms)
 Number     Number      Type              X           Y           Z
 ---------------------------------------------------------------------
    1          6             0        0.000000    0.000000    0.000000
    2          1             0        0.000000    0.000000    1.093925
    3          1             0        1.047223    0.000000   -0.316257
    4          1             0       -0.514805   -0.881246   -0.382331
    5          6             0       -0.687702    1.238773   -0.510767
    6          8             0       -1.665553    1.226778   -1.237158
    7          6             0       -0.122899    2.592037   -0.091391
    8          1             0       -0.467288    3.354351   -0.795103
    9          1             0        0.968946    2.543751   -0.113952
   10          9             0       -0.526909    2.951225    1.188059
 ---------------------------------------------------------------------
                    Distance matrix (angstroms):
                    1          2          3          4          5
     1  C    0.000000
     2  H    1.093925   0.000000
     3  H    1.093935   1.756499   0.000000
     4  H    1.089860   1.794701   1.794684   0.000000
     5  C    1.506113   2.140684   2.140644   2.130932   0.000000
     6  O    2.410313   3.116568   3.116440   2.549258   1.218187
     7  C    2.596557   2.852846   2.852789   3.507410   1.525189
     8  H    3.478824   3.877945   3.711430   4.255928   2.145950
     9  H    2.724429   2.978002   2.552983   3.742212   2.145906
    10  F    3.224725   2.999371   3.667505   4.141752   2.417511
                    6          7          8          9         10
     6  O    0.000000
     7  C    2.357221   0.000000
     8  H    2.481495   1.093132   0.000000
     9  H    3.152236   1.093145   1.784323   0.000000
    10  F    3.186206   1.388969   2.024598   2.024562   0.000000
 Stoichiometry    C3H5FO
 Framework group  C1[X(C3H5FO)]
 Deg. of freedom    24
 Full point group                 C1      NOp   1
 Largest Abelian subgroup         C1      NOp   1
 Largest concise Abelian subgroup C1      NOp   1
                         Standard orientation:                         
 ---------------------------------------------------------------------
 Center     Atomic     Atomic              Coordinates (Angstroms)
 Number     Number      Type              X           Y           Z
 ---------------------------------------------------------------------
    1          6             0        1.329533   -1.062156   -0.031619
    2          1             0        0.828803   -1.754373   -0.714829
    3          1             0        1.370374   -1.554991    0.944158
    4          1             0        2.334236   -0.833966   -0.387002
    5          6             0        0.537080    0.214283    0.073727
    6          8             0        0.977211    1.316160   -0.202190
    7          6             0       -0.906585    0.119390    0.556459
    8          1             0       -1.223823    1.099139    0.923052
    9          1             0       -0.961946   -0.608236    1.370377
   10          9             0       -1.769500   -0.278440   -0.456627
 ---------------------------------------------------------------------
 Rotational constants (GHZ):      8.0255494      3.8022189      2.9585225
 Standard basis: 6-311+G(d,p) (5D, 7F)
 There are   140 symmetry adapted basis functions of A   symmetry.
 Integral buffers will be    262144 words long.
 Raffenetti 1 integral format.
 Two-electron integral symmetry is turned on.
   140 basis functions,   220 primitive gaussians,   145 cartesian basis functions
    20 alpha electrons       20 beta electrons
       nuclear repulsion energy       173.2907243945 Hartrees.
 NAtoms=   10 NActive=   10 NUniq=   10 SFac= 1.00D+00 NAtFMM=   60 Big=F
 ------------------------------------------------------------------------------
 United Atom Topological Model (UA0  parameters set).
  Nord Group  Hybr  Charge Alpha Radius          Bonded to
    1   CH3   *     0.00   1.00  2.525   C5   [s]
    5   C     *     0.00   1.00  1.925   C1   [s]  O6   [d]  C7   [s]
    6   O     *     0.00   1.00  1.750   C5   [d]
    7   CH2   *     0.00   1.00  2.325   C5   [s]  F10  [s]
   10   F     *     0.00   1.00  1.682   C7   [s]
 ------------------------------------------------------------------------------
 Polarizable Continuum Model (PCM)
 =================================
 Model                : PCM.
 Atomic radii         : UA0 (Simple United Atom Topological Model).
 Polarization charges : Total charges.
 Charge compensation  : None.
 Solution method      : Matrix inversion.
 Cavity               : GePol (RMin=0.200 OFac=0.890).
                        Default sphere list used, NSphG=    5.
                        Tesserae with average area of 0.200 Ang**2.
 Solvent              : Methanol, Eps=  32.630000.
 ------------------------------------------------------------------------------
 One-electron integrals computed using PRISM.
 NBasis=   140 RedAO= T  NBF=   140
 NBsUse=   140 1.00D-06 NBFU=   140
 Harris functional with IExCor=  205 diagonalized for initial guess.
 ExpMin= 4.38D-02 ExpMax= 1.14D+04 ExpMxC= 1.72D+03 IAcc=2 IRadAn=         4 AccDes= 0.00D+00
 HarFok:  IExCor= 205 AccDes= 0.00D+00 IRadAn=         4 IDoV=1
 ScaDFX=  1.000000  1.000000  1.000000  1.000000
 Initial guess orbital symmetries:
       Occupied  (A) (A) (A) (A) (A) (A) (A) (A) (A) (A) (A) (A)
                 (A) (A) (A) (A) (A) (A) (A) (A)
       Virtual   (A) (A) (A) (A) (A) (A) (A) (A) (A) (A) (A) (A)
                 (A) (A) (A) (A) (A) (A) (A) (A) (A) (A) (A) (A)
                 (A) (A) (A) (A) (A) (A) (A) (A) (A) (A) (A) (A)
                 (A) (A) (A) (A) (A) (A) (A) (A) (A) (A) (A) (A)
                 (A) (A) (A) (A) (A) (A) (A) (A) (A) (A) (A) (A)
                 (A) (A) (A) (A) (A) (A) (A) (A) (A) (A) (A) (A)
                 (A) (A) (A) (A) (A) (A) (A) (A) (A) (A) (A) (A)
                 (A) (A) (A) (A) (A) (A) (A) (A) (A) (A) (A) (A)
                 (A) (A) (A) (A) (A) (A) (A) (A) (A) (A) (A) (A)
                 (A) (A) (A) (A) (A) (A) (A) (A) (A) (A) (A) (A)
 The electronic state of the initial guess is 1-A.
 Requested convergence on RMS density matrix=1.00D-08 within 128 cycles.
 Requested convergence on MAX density matrix=1.00D-06.
 Requested convergence on             energy=1.00D-06.
 No special actions if energy rises.
 Error on total polarization charges =  0.00782
 SCF Done:  E(RHF) =  -290.894696738     A.U. after   14 cycles
             Convg  =    0.6405D-08             -V/T =  2.0011
             S**2   =   0.0000
 --------------------------------------------------------------------
 Variational PCM results
 =======================
 <psi(f)|   H    |psi(f)>                     (a.u.) =    -290.881486
 <psi(f)|H+V(f)/2|psi(f)>                     (a.u.) =    -290.894697
 Total free energy in solution:
  with all non electrostatic terms            (a.u.) =    -290.889388
 --------------------------------------------------------------------
 (Polarized solute)-Solvent               (kcal/mol) =      -8.29
 --------------------------------------------------------------------
 Cavitation energy                        (kcal/mol) =      10.33
 Dispersion energy                        (kcal/mol) =      -7.41
 Repulsion energy                         (kcal/mol) =       0.41
 Total non electrostatic                  (kcal/mol) =       3.33
 --------------------------------------------------------------------
 Partition over spheres:
 Sphere  on Atom  Surface  Charge   GEl     GCav    GDR
    1      C1      51.72  -0.152   -1.23    4.39   -2.68
    2      C5       0.16  -0.001    0.00    0.10    0.00
    3      O6      14.99   0.178   -3.36    1.69   -1.22
    4      C7      29.45  -0.139   -1.49    2.76   -2.02
    5      F10     12.36   0.101   -1.06    1.39   -1.06
 Added spheres:    17.09   0.006   -1.14    0.00    0.00
 --------------------------------------------------------------------
 After PCM corrections, the SCF energy is  -290.894696738     a.u.
 --------------------------------------------------------------------
 ExpMin= 4.38D-02 ExpMax= 1.14D+04 ExpMxC= 1.72D+03 IAcc=3 IRadAn=         5 AccDes= 0.00D+00
 HarFok:  IExCor= 205 AccDes= 0.00D+00 IRadAn=         5 IDoV=1
 ScaDFX=  1.000000  1.000000  1.000000  1.000000
 Range of M.O.s used for correlation:     6   140
 NBasis=   140 NAE=    20 NBE=    20 NFC=     5 NFV=     0
 NROrb=    135 NOA=    15 NOB=    15 NVA=   120 NVB=   120

 **** Warning!!: The largest alpha MO coefficient is  0.38591517D+02

 Disk-based method using OVN memory for 15 occupieds at a time.
 Estimated scratch disk usage=    53852800 words.
 Actual    scratch disk usage=    51657344 words.
 JobTyp=1 Pass  1:  I=   1 to  15 NPSUse=  1 ParTrn=F ParDer=F DoDerP=F.
 Spin components of T(2) and E(2):
     alpha-alpha T2 =       0.2955152297D-01 E2=     -0.1055872303D+00
     alpha-beta  T2 =       0.1737433598D+00 E2=     -0.6211822053D+00
     beta-beta   T2 =       0.2955152297D-01 E2=     -0.1055872303D+00
 ANorm=    0.1110336168D+01
 E2 =    -0.8323566658D+00 EUMP2 =    -0.29172705340428D+03

 **********************************************************************

            Population analysis using the SCF density.

 **********************************************************************

 Orbital symmetries:
       Occupied  (A) (A) (A) (A) (A) (A) (A) (A) (A) (A) (A) (A)
                 (A) (A) (A) (A) (A) (A) (A) (A)
       Virtual   (A) (A) (A) (A) (A) (A) (A) (A) (A) (A) (A) (A)
                 (A) (A) (A) (A) (A) (A) (A) (A) (A) (A) (A) (A)
                 (A) (A) (A) (A) (A) (A) (A) (A) (A) (A) (A) (A)
                 (A) (A) (A) (A) (A) (A) (A) (A) (A) (A) (A) (A)
                 (A) (A) (A) (A) (A) (A) (A) (A) (A) (A) (A) (A)
                 (A) (A) (A) (A) (A) (A) (A) (A) (A) (A) (A) (A)
                 (A) (A) (A) (A) (A) (A) (A) (A) (A) (A) (A) (A)
                 (A) (A) (A) (A) (A) (A) (A) (A) (A) (A) (A) (A)
                 (A) (A) (A) (A) (A) (A) (A) (A) (A) (A) (A) (A)
                 (A) (A) (A) (A) (A) (A) (A) (A) (A) (A) (A) (A)
 The electronic state is 1-A.
 Alpha  occ. eigenvalues --  -26.30880 -20.57829 -11.36003 -11.32831 -11.24438
 Alpha  occ. eigenvalues --   -1.61692  -1.41625  -1.05171  -0.97726  -0.78593
 Alpha  occ. eigenvalues --   -0.72702  -0.71605  -0.70377  -0.64387  -0.61703
 Alpha  occ. eigenvalues --   -0.60396  -0.56211  -0.53537  -0.51891  -0.44007
 Alpha virt. eigenvalues --    0.07108   0.08534   0.09330   0.10034   0.11238
 Alpha virt. eigenvalues --    0.11944   0.12691   0.13821   0.15347   0.15924
 Alpha virt. eigenvalues --    0.17270   0.18022   0.19981   0.27037   0.29489
 Alpha virt. eigenvalues --    0.29578   0.31872   0.32204   0.33914   0.34889
 Alpha virt. eigenvalues --    0.37226   0.37666   0.39339   0.40321   0.40859
 Alpha virt. eigenvalues --    0.43181   0.43755   0.47916   0.51862   0.55281
 Alpha virt. eigenvalues --    0.57100   0.60064   0.65758   0.68466   0.72459
 Alpha virt. eigenvalues --    0.75065   0.77836   0.81090   0.83155   0.85097
 Alpha virt. eigenvalues --    0.85608   0.87643   0.89416   0.91524   1.03153
 Alpha virt. eigenvalues --    1.04055   1.21087   1.23677   1.29524   1.35379
 Alpha virt. eigenvalues --    1.39458   1.45122   1.48095   1.51901   1.61084
 Alpha virt. eigenvalues --    1.64381   1.65509   1.69507   1.71899   1.74398
 Alpha virt. eigenvalues --    1.76153   1.78417   1.80351   1.82748   1.85591
 Alpha virt. eigenvalues --    1.88440   1.94094   1.96878   1.99242   2.05843
 Alpha virt. eigenvalues --    2.11718   2.16805   2.19041   2.27585   2.35547
 Alpha virt. eigenvalues --    2.40635   2.47684   2.48027   2.52902   2.69991
 Alpha virt. eigenvalues --    2.78162   2.80558   2.81505   2.83559   2.85471
 Alpha virt. eigenvalues --    2.88794   2.90965   3.02369   3.10558   3.13532
 Alpha virt. eigenvalues --    3.18525   3.25098   3.27600   3.36100   3.51016
 Alpha virt. eigenvalues --    3.57022   3.71028   3.80236   4.02436   4.09697
 Alpha virt. eigenvalues --    4.16990   4.21829   4.26083   4.26825   4.36374
 Alpha virt. eigenvalues --    4.52269   4.56154   4.66798   5.28186   5.58949
 Alpha virt. eigenvalues --    5.72932   6.24585   6.94947   6.97799   7.25411
 Alpha virt. eigenvalues --   24.91951  24.94258  25.10067  51.64459  68.76160
          Condensed to atoms (all electrons):
              1          2          3          4          5          6
     1  C    5.630677   0.406135   0.421702   0.414573   0.076070  -0.103869
     2  H    0.406135   0.488402  -0.026398  -0.016906  -0.024353   0.002191
     3  H    0.421702  -0.026398   0.485185  -0.016595  -0.027656   0.003408
     4  H    0.414573  -0.016906  -0.016595   0.483752  -0.043332  -0.002642
     5  C    0.076070  -0.024353  -0.027656  -0.043332   5.078532   0.469790
     6  O   -0.103869   0.002191   0.003408  -0.002642   0.469790   8.171831
     7  C   -0.322569  -0.008032  -0.020009   0.012573   0.177085  -0.133777
     8  H    0.000869   0.000110  -0.000086  -0.000137  -0.039839  -0.004706
     9  H    0.000657  -0.000930   0.001778  -0.000096  -0.060721   0.010363
    10  F   -0.033696   0.003482  -0.000468  -0.000309  -0.041969   0.004150
              7          8          9         10
     1  C   -0.322569   0.000869   0.000657  -0.033696
     2  H   -0.008032   0.000110  -0.000930   0.003482
     3  H   -0.020009  -0.000086   0.001778  -0.000468
     4  H    0.012573  -0.000137  -0.000096  -0.000309
     5  C    0.177085  -0.039839  -0.060721  -0.041969
     6  O   -0.133777  -0.004706   0.010363   0.004150
     7  C    5.431760   0.436595   0.436828   0.154891
     8  H    0.436595   0.483107  -0.029297  -0.030624
     9  H    0.436828  -0.029297   0.508227  -0.037211
    10  F    0.154891  -0.030624  -0.037211   9.224480
 Mulliken atomic charges:
              1
     1  C   -0.490550
     2  H    0.176298
     3  H    0.179139
     4  H    0.169119
     5  C    0.436392
     6  O   -0.416739
     7  C   -0.165345
     8  H    0.184009
     9  H    0.170401
    10  F   -0.242724
 Sum of Mulliken charges=   0.00000
 Atomic charges with hydrogens summed into heavy atoms:
              1
     1  C    0.034006
     2  H    0.000000
     3  H    0.000000
     4  H    0.000000
     5  C    0.436392
     6  O   -0.416739
     7  C    0.189066
     8  H    0.000000
     9  H    0.000000
    10  F   -0.242724
 Sum of Mulliken charges=   0.00000
 Electronic spatial extent (au):  <R**2>=   431.0238
 Charge=     0.0000 electrons
 Dipole moment (field-independent basis, Debye):
    X=     0.3403    Y=    -3.2166    Z=     2.6802  Tot=     4.2007
 Quadrupole moment (field-independent basis, Debye-Ang):
   XX=   -33.0711   YY=   -32.1817   ZZ=   -27.6265
   XY=    -5.6077   XZ=    -2.0045   YZ=     0.6971
 Traceless Quadrupole moment (field-independent basis, Debye-Ang):
   XX=    -2.1114   YY=    -1.2219   ZZ=     3.3333
   XY=    -5.6077   XZ=    -2.0045   YZ=     0.6971
 Octapole moment (field-independent basis, Debye-Ang**2):
  XXX=    -2.2170  YYY=    -8.0070  ZZZ=    -0.2716  XYY=    -8.0338
  XXY=    -2.6022  XXZ=     3.5429  XZZ=    -3.4513  YZZ=    -1.1142
  YYZ=     1.2449  XYZ=     0.7893
 Hexadecapole moment (field-independent basis, Debye-Ang**3):
 XXXX=  -295.9370 YYYY=  -166.0135 ZZZZ=   -58.3093 XXXY=    -5.4563
 XXXZ=    -2.9828 YYYX=    -3.8392 YYYZ=     2.9233 ZZZX=     4.0525
 ZZZY=    -1.0197 XXYY=   -77.9411 XXZZ=   -57.4767 YYZZ=   -33.5159
 XXYZ=     0.7467 YYXZ=     1.8959 ZZXY=     0.5836
 N-N= 1.732907243945D+02 E-N=-1.033610017485D+03  KE= 2.905777503266D+02
 1|1|UNPC-UNK|SP|RMP2-FC|6-311+G(d,p)|C3H5F1O1|PCUSER|16-Oct-2017|0||# 
 MP2/6-311+G(D,P) SCRF=(SOLVENT=METHANOL) GEOM=CONNECTIVITY||Title Card
  Required||0,1|C|H,1,1.09392505|H,1,1.09393521,2,106.80410361|H,1,1.08
 986036,2,110.53670371,3,120.29256125,0|C,1,1.50611287,4,109.29353516,3
 ,120.98023196,0|O,5,1.21818684,1,124.10032147,4,-0.00675757,0|C,5,1.52
 518901,1,117.8684445,6,-179.99041879,0|H,7,1.09313207,5,108.97030619,1
 ,159.64343879,0|H,7,1.0931451,5,108.96615846,1,40.33117769,0|F,7,1.388
 969,5,112.02566669,1,-80.00898818,0||Version=x86-Win32-G03RevB.05|Stat
 e=1-A|HF=-290.8946967|MP2=-291.7270534|RMSD=6.405e-009|PG=C01 [X(C3H5F
 1O1)]||@


 Not by the face shall a man be known, but by the mask.
                               -- Karen Blixen
 Job cpu time:  0 days  0 hours  0 minutes 45.0 seconds.
 File lengths (MBytes):  RWF=    435 Int=      0 D2E=      0 Chk=      9 Scr=      1
 Normal termination of Gaussian 03 at Mon Oct 16 09:58:06 2017.
