# Supplementary material for: Conformational preferences of α-fluoroketones may influence their reactivity
Source: Beilstein J Org Chem. 2017 Dec 29;13:2915–21. doi: 10.3762/bjoc.13.284 (PMC5753061; doi:10.3762/bjoc.13.284)
Supplement: File 2 — Details of computational conformational analysis. [file Beilstein_J_Org_Chem-13-2915-s002.zip › Computation/MECOCH2F110.out]

 Entering Link 1 = C:\G03W\l1.exe PID=      8084.
  
 Copyright (c) 1988,1990,1992,1993,1995,1998,2003, Gaussian, Inc.
                  All Rights Reserved.
  
 This is the Gaussian(R) 03 program.  It is based on the
 the Gaussian(R) 98 system (copyright 1998, Gaussian, Inc.),
 the Gaussian(R) 94 system (copyright 1995, Gaussian, Inc.),
 the Gaussian 92(TM) system (copyright 1992, Gaussian, Inc.),
 the Gaussian 90(TM) system (copyright 1990, Gaussian, Inc.),
 the Gaussian 88(TM) system (copyright 1988, Gaussian, Inc.),
 the Gaussian 86(TM) system (copyright 1986, Carnegie Mellon
 University), and the Gaussian 82(TM) system (copyright 1983,
 Carnegie Mellon University). Gaussian is a federally registered
 trademark of Gaussian, Inc.
  
 This software contains proprietary and confidential information,
 including trade secrets, belonging to Gaussian, Inc.
  
 This software is provided under written license and may be
 used, copied, transmitted, or stored only in accord with that
 written license.
  
 The following legend is applicable only to US Government
 contracts under DFARS:
  
                    RESTRICTED RIGHTS LEGEND
  
 Use, duplication or disclosure by the US Government is subject
 to restrictions as set forth in subparagraph (c)(1)(ii) of the
 Rights in Technical Data and Computer Software clause at DFARS
 252.227-7013.
  
 Gaussian, Inc.
 Carnegie Office Park, Building 6, Pittsburgh, PA 15106 USA
  
 The following legend is applicable only to US Government
 contracts under FAR:
  
                    RESTRICTED RIGHTS LEGEND
  
 Use, reproduction and disclosure by the US Government is subject
 to restrictions as set forth in subparagraph (c) of the
 Commercial Computer Software - Restricted Rights clause at FAR
 52.227-19.
  
 Gaussian, Inc.
 Carnegie Office Park, Building 6, Pittsburgh, PA 15106 USA
  
  
 ---------------------------------------------------------------
 Warning -- This program may not be used in any manner that
 competes with the business of Gaussian, Inc. or will provide
 assistance to any competitor of Gaussian, Inc.  The licensee
 of this program is prohibited from giving any competitor of
 Gaussian, Inc. access to this program.  By using this program,
 the user acknowledges that Gaussian, Inc. is engaged in the
 business of creating and licensing software in the field of
 computational chemistry and represents and warrants to the
 licensee that it is not a competitor of Gaussian, Inc. and that
 it will not use this program in any manner prohibited above.
 ---------------------------------------------------------------
  

 Cite this work as:
 Gaussian 03, Revision B.05,
 M. J. Frisch, G. W. Trucks, H. B. Schlegel, G. E. Scuseria, 
 M. A. Robb, J. R. Cheeseman, J. A. Montgomery, Jr., T. Vreven, 
 K. N. Kudin, J. C. Burant, J. M. Millam, S. S. Iyengar, J. Tomasi, 
 V. Barone, B. Mennucci, M. Cossi, G. Scalmani, N. Rega, 
 G. A. Petersson, H. Nakatsuji, M. Hada, M. Ehara, K. Toyota, 
 R. Fukuda, J. Hasegawa, M. Ishida, T. Nakajima, Y. Honda, O. Kitao, 
 H. Nakai, M. Klene, X. Li, J. E. Knox, H. P. Hratchian, J. B. Cross, 
 C. Adamo, J. Jaramillo, R. Gomperts, R. E. Stratmann, O. Yazyev, 
 A. J. Austin, R. Cammi, C. Pomelli, J. W. Ochterski, P. Y. Ayala, 
 K. Morokuma, G. A. Voth, P. Salvador, J. J. Dannenberg, 
 V. G. Zakrzewski, S. Dapprich, A. D. Daniels, M. C. Strain, 
 O. Farkas, D. K. Malick, A. D. Rabuck, K. Raghavachari, 
 J. B. Foresman, J. V. Ortiz, Q. Cui, A. G. Baboul, S. Clifford, 
 J. Cioslowski, B. B. Stefanov, G. Liu, A. Liashenko, P. Piskorz, 
 I. Komaromi, R. L. Martin, D. J. Fox, T. Keith, M. A. Al-Laham, 
 C. Y. Peng, A. Nanayakkara, M. Challacombe, P. M. W. Gill, 
 B. Johnson, W. Chen, M. W. Wong, C. Gonzalez, and J. A. Pople, 
 Gaussian, Inc., Pittsburgh PA, 2003.
 
 **********************************************
 Gaussian 03:  x86-Win32-G03RevB.05  8-Nov-2003
                  14-Aug-2017 
 **********************************************
 %chk=MeCOCH2F.chk
 %mem=6MW
 %nproc=1
 Will use up to    1 processors via shared memory.
 Default route:  MaxDisk=2000MB
 ------------------------------------
 # mp2/6-311+g(d,p) geom=connectivity
 ------------------------------------
 1/38=1,57=2/1;
 2/17=6,18=5,40=1/2;
 3/5=4,6=6,7=111,11=9,16=1,25=1,30=1/1,2,3;
 4//1;
 5/5=2,38=5/2;
 8/10=2,27=262144000/1;
 9/16=-3,27=262144000/6;
 6/7=2,8=2,9=2,10=2/1;
 99/5=1,9=1/99;
 -------------------
 Title Card Required
 -------------------
 Symbolic Z-matrix:
 Charge =  0 Multiplicity = 1
 C
 H                    1    B1
 H                    1    B2       2    A1
 H                    1    B3       2    A2       3    D1       0
 C                    1    B4       4    A3       3    D2       0
 O                    5    B5       1    A4       4    D3       0
 C                    5    B6       1    A5       6    D4       0
 H                    7    B7       5    A6       1    D5       0
 H                    7    B8       5    A7       1    D6       0
 F                    7    B9       5    A8       1    D7       0
       Variables:
  B1                    1.09393                  
  B2                    1.09394                  
  B3                    1.08986                  
  B4                    1.50611                  
  B5                    1.21819                  
  B6                    1.52519                  
  B7                    1.09313                  
  B8                    1.09315                  
  B9                    1.38897                  
  A1                  106.8041                   
  A2                  110.5367                   
  A3                  109.29354                  
  A4                  124.10032                  
  A5                  117.86844                  
  A6                  108.97031                  
  A7                  108.96616                  
  A8                  112.02567                  
  D1                  120.29256                  
  D2                  120.98023                  
  D3                   -0.00676                  
  D4                 -179.99042                  
  D5                  169.64344                  
  D6                   50.33118                  
  D7                  -70.00899                  
 
                          Input orientation:                          
 ---------------------------------------------------------------------
 Center     Atomic     Atomic              Coordinates (Angstroms)
 Number     Number      Type              X           Y           Z
 ---------------------------------------------------------------------
    1          6             0        0.000000    0.000000    0.000000
    2          1             0        0.000000    0.000000    1.093925
    3          1             0        1.047223    0.000000   -0.316257
    4          1             0       -0.514805   -0.881246   -0.382331
    5          6             0       -0.687702    1.238773   -0.510767
    6          8             0       -1.665553    1.226778   -1.237158
    7          6             0       -0.122899    2.592037   -0.091391
    8          1             0       -0.604879    3.376369   -0.680846
    9          1             0        0.953187    2.602857   -0.283455
   10          9             0       -0.337861    2.851225    1.256143
 ---------------------------------------------------------------------
                    Distance matrix (angstroms):
                    1          2          3          4          5
     1  C    0.000000
     2  H    1.093925   0.000000
     3  H    1.093935   1.756499   0.000000
     4  H    1.089860   1.794701   1.794684   0.000000
     5  C    1.506113   2.140684   2.140644   2.130932   0.000000
     6  O    2.410313   3.116568   3.116440   2.549258   1.218187
     7  C    2.596557   2.852846   2.852789   3.507410   1.525189
     8  H    3.497041   3.862066   3.776537   4.269017   2.145950
     9  H    2.786356   3.095256   2.604762   3.782030   2.145906
    10  F    3.133932   2.875752   3.538415   4.080103   2.417511
                    6          7          8          9         10
     6  O    0.000000
     7  C    2.357221   0.000000
     8  H    2.460742   1.093132   0.000000
     9  H    3.108205   1.093145   1.784323   0.000000
    10  F    3.258549   1.388969   2.024598   2.024562   0.000000
 Stoichiometry    C3H5FO
 Framework group  C1[X(C3H5FO)]
 Deg. of freedom    24
 Full point group                 C1      NOp   1
 Largest Abelian subgroup         C1      NOp   1
 Largest concise Abelian subgroup C1      NOp   1
                         Standard orientation:                         
 ---------------------------------------------------------------------
 Center     Atomic     Atomic              Coordinates (Angstroms)
 Number     Number      Type              X           Y           Z
 ---------------------------------------------------------------------
    1          6             0       -1.224718    1.135028    0.011520
    2          1             0       -0.678025    1.798621   -0.664825
    3          1             0       -1.200107    1.601570    1.000675
    4          1             0       -2.253254    1.008231   -0.325870
    5          6             0       -0.548923   -0.209923    0.064293
    6          8             0       -1.092677   -1.259502   -0.230146
    7          6             0        0.907318   -0.258891    0.515032
    8          1             0        1.194112   -1.301119    0.677659
    9          1             0        1.008210    0.295870    1.451529
   10          9             0        1.763158    0.297285   -0.427008
 ---------------------------------------------------------------------
 Rotational constants (GHZ):      8.0051340      3.8473723      2.9479978
 Standard basis: 6-311+G(d,p) (5D, 7F)
 There are   140 symmetry adapted basis functions of A   symmetry.
 Integral buffers will be    262144 words long.
 Raffenetti 1 integral format.
 Two-electron integral symmetry is turned on.
   140 basis functions,   220 primitive gaussians,   145 cartesian basis functions
    20 alpha electrons       20 beta electrons
       nuclear repulsion energy       173.4031143450 Hartrees.
 NAtoms=   10 NActive=   10 NUniq=   10 SFac= 1.00D+00 NAtFMM=   60 Big=F
 One-electron integrals computed using PRISM.
 NBasis=   140 RedAO= T  NBF=   140
 NBsUse=   140 1.00D-06 NBFU=   140
 Harris functional with IExCor=  205 diagonalized for initial guess.
 ExpMin= 4.38D-02 ExpMax= 1.14D+04 ExpMxC= 1.72D+03 IAcc=2 IRadAn=         4 AccDes= 0.00D+00
 HarFok:  IExCor= 205 AccDes= 0.00D+00 IRadAn=         4 IDoV=1
 ScaDFX=  1.000000  1.000000  1.000000  1.000000
 Initial guess orbital symmetries:
       Occupied  (A) (A) (A) (A) (A) (A) (A) (A) (A) (A) (A) (A)
                 (A) (A) (A) (A) (A) (A) (A) (A)
       Virtual   (A) (A) (A) (A) (A) (A) (A) (A) (A) (A) (A) (A)
                 (A) (A) (A) (A) (A) (A) (A) (A) (A) (A) (A) (A)
                 (A) (A) (A) (A) (A) (A) (A) (A) (A) (A) (A) (A)
                 (A) (A) (A) (A) (A) (A) (A) (A) (A) (A) (A) (A)
                 (A) (A) (A) (A) (A) (A) (A) (A) (A) (A) (A) (A)
                 (A) (A) (A) (A) (A) (A) (A) (A) (A) (A) (A) (A)
                 (A) (A) (A) (A) (A) (A) (A) (A) (A) (A) (A) (A)
                 (A) (A) (A) (A) (A) (A) (A) (A) (A) (A) (A) (A)
                 (A) (A) (A) (A) (A) (A) (A) (A) (A) (A) (A) (A)
                 (A) (A) (A) (A) (A) (A) (A) (A) (A) (A) (A) (A)
 The electronic state of the initial guess is 1-A.
 Requested convergence on RMS density matrix=1.00D-08 within 128 cycles.
 Requested convergence on MAX density matrix=1.00D-06.
 Requested convergence on             energy=1.00D-06.
 No special actions if energy rises.
 SCF Done:  E(RHF) =  -290.884956532     A.U. after   14 cycles
             Convg  =    0.8196D-08             -V/T =  2.0011
             S**2   =   0.0000
 ExpMin= 4.38D-02 ExpMax= 1.14D+04 ExpMxC= 1.72D+03 IAcc=3 IRadAn=         5 AccDes= 0.00D+00
 HarFok:  IExCor= 205 AccDes= 0.00D+00 IRadAn=         5 IDoV=1
 ScaDFX=  1.000000  1.000000  1.000000  1.000000
 Range of M.O.s used for correlation:     6   140
 NBasis=   140 NAE=    20 NBE=    20 NFC=     5 NFV=     0
 NROrb=    135 NOA=    15 NOB=    15 NVA=   120 NVB=   120

 **** Warning!!: The largest alpha MO coefficient is  0.41142388D+02

 Disk-based method using OVN memory for 15 occupieds at a time.
 Estimated scratch disk usage=    53852800 words.
 Actual    scratch disk usage=    51657344 words.
 JobTyp=1 Pass  1:  I=   1 to  15 NPSUse=  1 ParTrn=F ParDer=F DoDerP=F.
 Spin components of T(2) and E(2):
     alpha-alpha T2 =       0.2983093267D-01 E2=     -0.1060053724D+00
     alpha-beta  T2 =       0.1754455932D+00 E2=     -0.6234984116D+00
     beta-beta   T2 =       0.2983093267D-01 E2=     -0.1060053724D+00
 ANorm=    0.1111353885D+01
 E2 =    -0.8355091563D+00 EUMP2 =    -0.29172046568866D+03

 **********************************************************************

            Population analysis using the SCF density.

 **********************************************************************

 Orbital symmetries:
       Occupied  (A) (A) (A) (A) (A) (A) (A) (A) (A) (A) (A) (A)
                 (A) (A) (A) (A) (A) (A) (A) (A)
       Virtual   (A) (A) (A) (A) (A) (A) (A) (A) (A) (A) (A) (A)
                 (A) (A) (A) (A) (A) (A) (A) (A) (A) (A) (A) (A)
                 (A) (A) (A) (A) (A) (A) (A) (A) (A) (A) (A) (A)
                 (A) (A) (A) (A) (A) (A) (A) (A) (A) (A) (A) (A)
                 (A) (A) (A) (A) (A) (A) (A) (A) (A) (A) (A) (A)
                 (A) (A) (A) (A) (A) (A) (A) (A) (A) (A) (A) (A)
                 (A) (A) (A) (A) (A) (A) (A) (A) (A) (A) (A) (A)
                 (A) (A) (A) (A) (A) (A) (A) (A) (A) (A) (A) (A)
                 (A) (A) (A) (A) (A) (A) (A) (A) (A) (A) (A) (A)
                 (A) (A) (A) (A) (A) (A) (A) (A) (A) (A) (A) (A)
 The electronic state is 1-A.
 Alpha  occ. eigenvalues --  -26.30328 -20.57221 -11.35392 -11.33328 -11.25185
 Alpha  occ. eigenvalues --   -1.61134  -1.40790  -1.05359  -0.98131  -0.78349
 Alpha  occ. eigenvalues --   -0.72525  -0.71243  -0.69861  -0.63844  -0.61584
 Alpha  occ. eigenvalues --   -0.60912  -0.56388  -0.53957  -0.51167  -0.43519
 Alpha virt. eigenvalues --    0.06254   0.07996   0.08982   0.09872   0.11015
 Alpha virt. eigenvalues --    0.11460   0.12163   0.13720   0.15456   0.15843
 Alpha virt. eigenvalues --    0.17435   0.17668   0.19586   0.26193   0.28396
 Alpha virt. eigenvalues --    0.29225   0.31375   0.32634   0.33553   0.35585
 Alpha virt. eigenvalues --    0.37010   0.38770   0.40263   0.40291   0.41943
 Alpha virt. eigenvalues --    0.44132   0.44709   0.47825   0.51899   0.54768
 Alpha virt. eigenvalues --    0.57008   0.60538   0.65542   0.67893   0.71582
 Alpha virt. eigenvalues --    0.75256   0.77889   0.80303   0.83363   0.84059
 Alpha virt. eigenvalues --    0.85200   0.87458   0.89072   0.90693   1.03380
 Alpha virt. eigenvalues --    1.04003   1.20781   1.23456   1.29495   1.37225
 Alpha virt. eigenvalues --    1.40490   1.46162   1.49118   1.52504   1.60827
 Alpha virt. eigenvalues --    1.64297   1.65575   1.68666   1.71835   1.74109
 Alpha virt. eigenvalues --    1.76042   1.78163   1.80336   1.82487   1.85365
 Alpha virt. eigenvalues --    1.86467   1.94738   1.96600   1.98718   2.04709
 Alpha virt. eigenvalues --    2.10898   2.16866   2.19107   2.28285   2.36046
 Alpha virt. eigenvalues --    2.39502   2.45473   2.47949   2.53246   2.68937
 Alpha virt. eigenvalues --    2.77134   2.79559   2.80727   2.82314   2.84483
 Alpha virt. eigenvalues --    2.89596   2.90391   3.01960   3.10598   3.14075
 Alpha virt. eigenvalues --    3.19056   3.25809   3.28013   3.36032   3.50686
 Alpha virt. eigenvalues --    3.56731   3.72461   3.80658   4.02946   4.09535
 Alpha virt. eigenvalues --    4.16466   4.22729   4.25825   4.26825   4.37505
 Alpha virt. eigenvalues --    4.52584   4.56754   4.66227   5.28597   5.59762
 Alpha virt. eigenvalues --    5.73936   6.25677   6.95856   6.98750   7.25446
 Alpha virt. eigenvalues --   24.92349  24.93954  25.09323  51.65082  68.76794
          Condensed to atoms (all electrons):
              1          2          3          4          5          6
     1  C    5.830678   0.414780   0.408502   0.404041  -0.030261  -0.108980
     2  H    0.414780   0.500699  -0.029808  -0.016571  -0.033963   0.002719
     3  H    0.408502  -0.029808   0.523745  -0.017665  -0.023169   0.002767
     4  H    0.404041  -0.016571  -0.017665   0.482942  -0.032118  -0.002036
     5  C   -0.030261  -0.033963  -0.023169  -0.032118   5.205115   0.505736
     6  O   -0.108980   0.002719   0.002767  -0.002036   0.505736   8.060841
     7  C   -0.444908  -0.008419  -0.013986   0.013364   0.191756  -0.145001
     8  H    0.007369   0.000014  -0.000051  -0.000151  -0.035816  -0.003443
     9  H   -0.007562  -0.000482   0.001688  -0.000242  -0.046535   0.010023
    10  F   -0.021585   0.004811  -0.001450  -0.000220  -0.041608   0.001700
              7          8          9         10
     1  C   -0.444908   0.007369  -0.007562  -0.021585
     2  H   -0.008419   0.000014  -0.000482   0.004811
     3  H   -0.013986  -0.000051   0.001688  -0.001450
     4  H    0.013364  -0.000151  -0.000242  -0.000220
     5  C    0.191756  -0.035816  -0.046535  -0.041608
     6  O   -0.145001  -0.003443   0.010023   0.001700
     7  C    5.540983   0.423694   0.422217   0.148939
     8  H    0.423694   0.505689  -0.034027  -0.029904
     9  H    0.422217  -0.034027   0.566876  -0.041849
    10  F    0.148939  -0.029904  -0.041849   9.197814
 Mulliken atomic charges:
              1
     1  C   -0.452074
     2  H    0.166221
     3  H    0.149427
     4  H    0.168657
     5  C    0.340863
     6  O   -0.324326
     7  C   -0.128638
     8  H    0.166625
     9  H    0.129892
    10  F   -0.216648
 Sum of Mulliken charges=   0.00000
 Atomic charges with hydrogens summed into heavy atoms:
              1
     1  C    0.032232
     2  H    0.000000
     3  H    0.000000
     4  H    0.000000
     5  C    0.340863
     6  O   -0.324326
     7  C    0.167879
     8  H    0.000000
     9  H    0.000000
    10  F   -0.216648
 Sum of Mulliken charges=   0.00000
 Electronic spatial extent (au):  <R**2>=   429.7193
 Charge=     0.0000 electrons
 Dipole moment (field-independent basis, Debye):
    X=    -0.0984    Y=     2.2067    Z=     2.1100  Tot=     3.0547
 Quadrupole moment (field-independent basis, Debye-Ang):
   XX=   -33.4285   YY=   -31.4708   ZZ=   -28.0912
   XY=    -5.3620   XZ=     1.5533   YZ=    -0.7838
 Traceless Quadrupole moment (field-independent basis, Debye-Ang):
   XX=    -2.4317   YY=    -0.4739   ZZ=     2.9057
   XY=    -5.3620   XZ=     1.5533   YZ=    -0.7838
 Octapole moment (field-independent basis, Debye-Ang**2):
  XXX=     3.4351  YYY=     4.2091  ZZZ=    -1.3612  XYY=     7.8168
  XXY=     1.8848  XXZ=     2.5000  XZZ=     3.3675  YZZ=     0.6593
  YYZ=     0.3402  XYZ=     0.9133
 Hexadecapole moment (field-independent basis, Debye-Ang**3):
 XXXX=  -291.4691 YYYY=  -168.7214 ZZZZ=   -57.0526 XXXY=    -4.4992
 XXXZ=     1.8145 YYYX=    -0.7601 YYYZ=    -2.9868 ZZZX=    -3.8266
 ZZZY=     1.0825 XXYY=   -77.9171 XXZZ=   -56.9251 YYZZ=   -35.1861
 XXYZ=    -1.2055 YYXZ=    -2.0008 ZZXY=     1.7265
 N-N= 1.734031143450D+02 E-N=-1.033738092829D+03  KE= 2.905663048760D+02
 1|1|UNPC-UNK|SP|RMP2-FC|6-311+G(d,p)|C3H5F1O1|PCUSER|14-Aug-2017|0||# 
 MP2/6-311+G(D,P) GEOM=CONNECTIVITY||Title Card Required||0,1|C|H,1,1.0
 9392505|H,1,1.09393521,2,106.80410361|H,1,1.08986036,2,110.53670371,3,
 120.29256125,0|C,1,1.50611287,4,109.29353516,3,120.98023196,0|O,5,1.21
 818684,1,124.10032147,4,-0.00675757,0|C,5,1.52518901,1,117.8684445,6,-
 179.99041879,0|H,7,1.09313207,5,108.97030619,1,169.64343879,0|H,7,1.09
 31451,5,108.96615846,1,50.33117769,0|F,7,1.388969,5,112.02566669,1,-70
 .00898818,0||Version=x86-Win32-G03RevB.05|State=1-A|HF=-290.8849565|MP
 2=-291.7204657|RMSD=8.196e-009|PG=C01 [X(C3H5F1O1)]||@


 I SUPPOSE A BABY LLAMA HAS A MMAMA AND A PPOPA.
     -- RICHARD AMOUR
 Job cpu time:  0 days  0 hours  0 minutes 37.0 seconds.
 File lengths (MBytes):  RWF=    416 Int=      0 D2E=      0 Chk=      9 Scr=      1
 Normal termination of Gaussian 03 at Mon Aug 14 13:28:17 2017.
