# Supplementary material for: Conformational preferences of α-fluoroketones may influence their reactivity
Source: Beilstein J Org Chem. 2017 Dec 29;13:2915–21. doi: 10.3762/bjoc.13.284 (PMC5753061; doi:10.3762/bjoc.13.284)
Supplement: File 2 — Details of computational conformational analysis. [file Beilstein_J_Org_Chem-13-2915-s002.zip › Computation/MECOCH2F120_MeOH.out]

 Entering Link 1 = C:\G03W\l1.exe PID=      2188.
  
 Copyright (c) 1988,1990,1992,1993,1995,1998,2003, Gaussian, Inc.
                  All Rights Reserved.
  
 This is the Gaussian(R) 03 program.  It is based on the
 the Gaussian(R) 98 system (copyright 1998, Gaussian, Inc.),
 the Gaussian(R) 94 system (copyright 1995, Gaussian, Inc.),
 the Gaussian 92(TM) system (copyright 1992, Gaussian, Inc.),
 the Gaussian 90(TM) system (copyright 1990, Gaussian, Inc.),
 the Gaussian 88(TM) system (copyright 1988, Gaussian, Inc.),
 the Gaussian 86(TM) system (copyright 1986, Carnegie Mellon
 University), and the Gaussian 82(TM) system (copyright 1983,
 Carnegie Mellon University). Gaussian is a federally registered
 trademark of Gaussian, Inc.
  
 This software contains proprietary and confidential information,
 including trade secrets, belonging to Gaussian, Inc.
  
 This software is provided under written license and may be
 used, copied, transmitted, or stored only in accord with that
 written license.
  
 The following legend is applicable only to US Government
 contracts under DFARS:
  
                    RESTRICTED RIGHTS LEGEND
  
 Use, duplication or disclosure by the US Government is subject
 to restrictions as set forth in subparagraph (c)(1)(ii) of the
 Rights in Technical Data and Computer Software clause at DFARS
 252.227-7013.
  
 Gaussian, Inc.
 Carnegie Office Park, Building 6, Pittsburgh, PA 15106 USA
  
 The following legend is applicable only to US Government
 contracts under FAR:
  
                    RESTRICTED RIGHTS LEGEND
  
 Use, reproduction and disclosure by the US Government is subject
 to restrictions as set forth in subparagraph (c) of the
 Commercial Computer Software - Restricted Rights clause at FAR
 52.227-19.
  
 Gaussian, Inc.
 Carnegie Office Park, Building 6, Pittsburgh, PA 15106 USA
  
  
 ---------------------------------------------------------------
 Warning -- This program may not be used in any manner that
 competes with the business of Gaussian, Inc. or will provide
 assistance to any competitor of Gaussian, Inc.  The licensee
 of this program is prohibited from giving any competitor of
 Gaussian, Inc. access to this program.  By using this program,
 the user acknowledges that Gaussian, Inc. is engaged in the
 business of creating and licensing software in the field of
 computational chemistry and represents and warrants to the
 licensee that it is not a competitor of Gaussian, Inc. and that
 it will not use this program in any manner prohibited above.
 ---------------------------------------------------------------
  

 Cite this work as:
 Gaussian 03, Revision B.05,
 M. J. Frisch, G. W. Trucks, H. B. Schlegel, G. E. Scuseria, 
 M. A. Robb, J. R. Cheeseman, J. A. Montgomery, Jr., T. Vreven, 
 K. N. Kudin, J. C. Burant, J. M. Millam, S. S. Iyengar, J. Tomasi, 
 V. Barone, B. Mennucci, M. Cossi, G. Scalmani, N. Rega, 
 G. A. Petersson, H. Nakatsuji, M. Hada, M. Ehara, K. Toyota, 
 R. Fukuda, J. Hasegawa, M. Ishida, T. Nakajima, Y. Honda, O. Kitao, 
 H. Nakai, M. Klene, X. Li, J. E. Knox, H. P. Hratchian, J. B. Cross, 
 C. Adamo, J. Jaramillo, R. Gomperts, R. E. Stratmann, O. Yazyev, 
 A. J. Austin, R. Cammi, C. Pomelli, J. W. Ochterski, P. Y. Ayala, 
 K. Morokuma, G. A. Voth, P. Salvador, J. J. Dannenberg, 
 V. G. Zakrzewski, S. Dapprich, A. D. Daniels, M. C. Strain, 
 O. Farkas, D. K. Malick, A. D. Rabuck, K. Raghavachari, 
 J. B. Foresman, J. V. Ortiz, Q. Cui, A. G. Baboul, S. Clifford, 
 J. Cioslowski, B. B. Stefanov, G. Liu, A. Liashenko, P. Piskorz, 
 I. Komaromi, R. L. Martin, D. J. Fox, T. Keith, M. A. Al-Laham, 
 C. Y. Peng, A. Nanayakkara, M. Challacombe, P. M. W. Gill, 
 B. Johnson, W. Chen, M. W. Wong, C. Gonzalez, and J. A. Pople, 
 Gaussian, Inc., Pittsburgh PA, 2003.
 
 **********************************************
 Gaussian 03:  x86-Win32-G03RevB.05  8-Nov-2003
                  16-Oct-2017 
 **********************************************
 %chk=MeCOCH2F.chk
 %mem=6MW
 %nproc=1
 Will use up to    1 processors via shared memory.
 Default route:  MaxDisk=2000MB
 ------------------------------------------------------------
 # mp2/6-311+g(d,p) scrf=(solvent=methanol) geom=connectivity
 ------------------------------------------------------------
 1/38=1,57=2/1;
 2/17=6,18=5,40=1/2;
 3/5=4,6=6,7=111,11=9,16=1,25=1,30=1,70=2201,72=3/1,2,3;
 4//1;
 5/5=2,38=5,53=3/2;
 8/10=2,27=262144000/1;
 9/16=-3,27=262144000/6;
 6/7=2,8=2,9=2,10=2/1;
 99/5=1,9=1/99;
 -------------------
 Title Card Required
 -------------------
 Symbolic Z-matrix:
 Charge =  0 Multiplicity = 1
 C
 H                    1    B1
 H                    1    B2       2    A1
 H                    1    B3       2    A2       3    D1       0
 C                    1    B4       4    A3       3    D2       0
 O                    5    B5       1    A4       4    D3       0
 C                    5    B6       1    A5       6    D4       0
 H                    7    B7       5    A6       1    D5       0
 H                    7    B8       5    A7       1    D6       0
 F                    7    B9       5    A8       1    D7       0
       Variables:
  B1                    1.09393                  
  B2                    1.09394                  
  B3                    1.08986                  
  B4                    1.50611                  
  B5                    1.21819                  
  B6                    1.52519                  
  B7                    1.09313                  
  B8                    1.09315                  
  B9                    1.38897                  
  A1                  106.8041                   
  A2                  110.5367                   
  A3                  109.29354                  
  A4                  124.10032                  
  A5                  117.86844                  
  A6                  108.97031                  
  A7                  108.96616                  
  A8                  112.02567                  
  D1                  120.29256                  
  D2                  120.98023                  
  D3                   -0.00676                  
  D4                 -179.99042                  
  D5                  179.64344                  
  D6                   60.33118                  
  D7                  -60.00899                  
 
                          Input orientation:                          
 ---------------------------------------------------------------------
 Center     Atomic     Atomic              Coordinates (Angstroms)
 Number     Number      Type              X           Y           Z
 ---------------------------------------------------------------------
    1          6             0        0.000000    0.000000    0.000000
    2          1             0        0.000000    0.000000    1.093925
    3          1             0        1.047223    0.000000   -0.316257
    4          1             0       -0.514805   -0.881246   -0.382331
    5          6             0       -0.687702    1.238773   -0.510767
    6          8             0       -1.665553    1.226778   -1.237158
    7          6             0       -0.122899    2.592037   -0.091391
    8          1             0       -0.723827    3.384134   -0.545709
    9          1             0        0.908729    2.671213   -0.444154
   10          9             0       -0.136421    2.757392    1.287634
 ---------------------------------------------------------------------
                    Distance matrix (angstroms):
                    1          2          3          4          5
     1  C    0.000000
     2  H    1.093925   0.000000
     3  H    1.093935   1.756499   0.000000
     4  H    1.089860   1.794701   1.794684   0.000000
     5  C    1.506113   2.140684   2.140644   2.130932   0.000000
     6  O    2.410313   3.116568   3.116440   2.549258   1.218187
     7  C    2.596557   2.852846   2.852789   3.507410   1.525189
     8  H    3.503440   3.829450   3.826438   4.273623   2.145950
     9  H    2.856298   3.213542   2.677857   3.827563   2.145906
    10  F    3.046280   2.767552   3.402453   4.021398   2.417511
                    6          7          8          9         10
     6  O    0.000000
     7  C    2.357221   0.000000
     8  H    2.453392   1.093132   0.000000
     9  H    3.056497   1.093145   1.784323   0.000000
    10  F    3.324995   1.388969   2.024598   2.024562   0.000000
 Stoichiometry    C3H5FO
 Framework group  C1[X(C3H5FO)]
 Deg. of freedom    24
 Full point group                 C1      NOp   1
 Largest Abelian subgroup         C1      NOp   1
 Largest concise Abelian subgroup C1      NOp   1
                         Standard orientation:                         
 ---------------------------------------------------------------------
 Center     Atomic     Atomic              Coordinates (Angstroms)
 Number     Number      Type              X           Y           Z
 ---------------------------------------------------------------------
    1          6             0       -1.117819    1.197980    0.043548
    2          1             0       -0.536358    1.822842   -0.640646
    3          1             0       -1.021618    1.643625    1.037952
    4          1             0       -2.163511    1.167128   -0.262017
    5          6             0       -0.561252   -0.201476    0.055089
    6          8             0       -1.203848   -1.194463   -0.236506
    7          6             0        0.898406   -0.384923    0.457517
    8          1             0        1.145714   -1.449125    0.422161
    9          1             0        1.035286   -0.013967    1.476645
   10          9             0        1.761695    0.301746   -0.386553
 ---------------------------------------------------------------------
 Rotational constants (GHZ):      8.0503696      3.8896311      2.9302047
 Standard basis: 6-311+G(d,p) (5D, 7F)
 There are   140 symmetry adapted basis functions of A   symmetry.
 Integral buffers will be    262144 words long.
 Raffenetti 1 integral format.
 Two-electron integral symmetry is turned on.
   140 basis functions,   220 primitive gaussians,   145 cartesian basis functions
    20 alpha electrons       20 beta electrons
       nuclear repulsion energy       173.5517190729 Hartrees.
 NAtoms=   10 NActive=   10 NUniq=   10 SFac= 1.00D+00 NAtFMM=   60 Big=F
 ------------------------------------------------------------------------------
 United Atom Topological Model (UA0  parameters set).
  Nord Group  Hybr  Charge Alpha Radius          Bonded to
    1   CH3   *     0.00   1.00  2.525   C5   [s]
    5   C     *     0.00   1.00  1.925   C1   [s]  O6   [d]  C7   [s]
    6   O     *     0.00   1.00  1.750   C5   [d]
    7   CH2   *     0.00   1.00  2.325   C5   [s]  F10  [s]
   10   F     *     0.00   1.00  1.682   C7   [s]
 ------------------------------------------------------------------------------
 Polarizable Continuum Model (PCM)
 =================================
 Model                : PCM.
 Atomic radii         : UA0 (Simple United Atom Topological Model).
 Polarization charges : Total charges.
 Charge compensation  : None.
 Solution method      : Matrix inversion.
 Cavity               : GePol (RMin=0.200 OFac=0.890).
                        Default sphere list used, NSphG=    5.
                        Tesserae with average area of 0.200 Ang**2.
 Solvent              : Methanol, Eps=  32.630000.
 ------------------------------------------------------------------------------
 One-electron integrals computed using PRISM.
 NBasis=   140 RedAO= T  NBF=   140
 NBsUse=   140 1.00D-06 NBFU=   140
 Harris functional with IExCor=  205 diagonalized for initial guess.
 ExpMin= 4.38D-02 ExpMax= 1.14D+04 ExpMxC= 1.72D+03 IAcc=2 IRadAn=         4 AccDes= 0.00D+00
 HarFok:  IExCor= 205 AccDes= 0.00D+00 IRadAn=         4 IDoV=1
 ScaDFX=  1.000000  1.000000  1.000000  1.000000
 Initial guess orbital symmetries:
       Occupied  (A) (A) (A) (A) (A) (A) (A) (A) (A) (A) (A) (A)
                 (A) (A) (A) (A) (A) (A) (A) (A)
       Virtual   (A) (A) (A) (A) (A) (A) (A) (A) (A) (A) (A) (A)
                 (A) (A) (A) (A) (A) (A) (A) (A) (A) (A) (A) (A)
                 (A) (A) (A) (A) (A) (A) (A) (A) (A) (A) (A) (A)
                 (A) (A) (A) (A) (A) (A) (A) (A) (A) (A) (A) (A)
                 (A) (A) (A) (A) (A) (A) (A) (A) (A) (A) (A) (A)
                 (A) (A) (A) (A) (A) (A) (A) (A) (A) (A) (A) (A)
                 (A) (A) (A) (A) (A) (A) (A) (A) (A) (A) (A) (A)
                 (A) (A) (A) (A) (A) (A) (A) (A) (A) (A) (A) (A)
                 (A) (A) (A) (A) (A) (A) (A) (A) (A) (A) (A) (A)
                 (A) (A) (A) (A) (A) (A) (A) (A) (A) (A) (A) (A)
 The electronic state of the initial guess is 1-A.
 Requested convergence on RMS density matrix=1.00D-08 within 128 cycles.
 Requested convergence on MAX density matrix=1.00D-06.
 Requested convergence on             energy=1.00D-06.
 No special actions if energy rises.
 Error on total polarization charges =  0.00779
 SCF Done:  E(RHF) =  -290.897095924     A.U. after   14 cycles
             Convg  =    0.6038D-08             -V/T =  2.0011
             S**2   =   0.0000
 --------------------------------------------------------------------
 Variational PCM results
 =======================
 <psi(f)|   H    |psi(f)>                     (a.u.) =    -290.884670
 <psi(f)|H+V(f)/2|psi(f)>                     (a.u.) =    -290.897096
 Total free energy in solution:
  with all non electrostatic terms            (a.u.) =    -290.891846
 --------------------------------------------------------------------
 (Polarized solute)-Solvent               (kcal/mol) =      -7.80
 --------------------------------------------------------------------
 Cavitation energy                        (kcal/mol) =      10.29
 Dispersion energy                        (kcal/mol) =      -7.41
 Repulsion energy                         (kcal/mol) =       0.41
 Total non electrostatic                  (kcal/mol) =       3.29
 --------------------------------------------------------------------
 Partition over spheres:
 Sphere  on Atom  Surface  Charge   GEl     GCav    GDR
    1      C1      51.39  -0.145   -1.07    4.36   -2.67
    2      C5       0.16  -0.001    0.00    0.10    0.00
    3      O6      14.99   0.180   -3.30    1.69   -1.22
    4      C7      30.51  -0.150   -1.55    2.82   -2.12
    5      F10     11.51   0.095   -0.90    1.33   -0.99
 Added spheres:    16.81   0.015   -0.97    0.00    0.00
 --------------------------------------------------------------------
 After PCM corrections, the SCF energy is  -290.897095924     a.u.
 --------------------------------------------------------------------
 ExpMin= 4.38D-02 ExpMax= 1.14D+04 ExpMxC= 1.72D+03 IAcc=3 IRadAn=         5 AccDes= 0.00D+00
 HarFok:  IExCor= 205 AccDes= 0.00D+00 IRadAn=         5 IDoV=1
 ScaDFX=  1.000000  1.000000  1.000000  1.000000
 Range of M.O.s used for correlation:     6   140
 NBasis=   140 NAE=    20 NBE=    20 NFC=     5 NFV=     0
 NROrb=    135 NOA=    15 NOB=    15 NVA=   120 NVB=   120

 **** Warning!!: The largest alpha MO coefficient is  0.39869099D+02

 Disk-based method using OVN memory for 15 occupieds at a time.
 Estimated scratch disk usage=    53870800 words.
 Actual    scratch disk usage=    51708112 words.
 JobTyp=1 Pass  1:  I=   1 to  15 NPSUse=  1 ParTrn=F ParDer=F DoDerP=F.
 Spin components of T(2) and E(2):
     alpha-alpha T2 =       0.2955908423D-01 E2=     -0.1056141838D+00
     alpha-beta  T2 =       0.1734794084D+00 E2=     -0.6208193053D+00
     beta-beta   T2 =       0.2955908423D-01 E2=     -0.1056141838D+00
 ANorm=    0.1110224111D+01
 E2 =    -0.8320476729D+00 EUMP2 =    -0.29172914359695D+03

 **********************************************************************

            Population analysis using the SCF density.

 **********************************************************************

 Orbital symmetries:
       Occupied  (A) (A) (A) (A) (A) (A) (A) (A) (A) (A) (A) (A)
                 (A) (A) (A) (A) (A) (A) (A) (A)
       Virtual   (A) (A) (A) (A) (A) (A) (A) (A) (A) (A) (A) (A)
                 (A) (A) (A) (A) (A) (A) (A) (A) (A) (A) (A) (A)
                 (A) (A) (A) (A) (A) (A) (A) (A) (A) (A) (A) (A)
                 (A) (A) (A) (A) (A) (A) (A) (A) (A) (A) (A) (A)
                 (A) (A) (A) (A) (A) (A) (A) (A) (A) (A) (A) (A)
                 (A) (A) (A) (A) (A) (A) (A) (A) (A) (A) (A) (A)
                 (A) (A) (A) (A) (A) (A) (A) (A) (A) (A) (A) (A)
                 (A) (A) (A) (A) (A) (A) (A) (A) (A) (A) (A) (A)
                 (A) (A) (A) (A) (A) (A) (A) (A) (A) (A) (A) (A)
                 (A) (A) (A) (A) (A) (A) (A) (A) (A) (A) (A) (A)
 The electronic state is 1-A.
 Alpha  occ. eigenvalues --  -26.30787 -20.57742 -11.36025 -11.32853 -11.24342
 Alpha  occ. eigenvalues --   -1.61667  -1.41595  -1.04998  -0.97817  -0.78505
 Alpha  occ. eigenvalues --   -0.72670  -0.71663  -0.70407  -0.64156  -0.61508
 Alpha  occ. eigenvalues --   -0.60535  -0.56021  -0.53843  -0.51717  -0.43992
 Alpha virt. eigenvalues --    0.07155   0.08723   0.09369   0.10083   0.11276
 Alpha virt. eigenvalues --    0.12162   0.12735   0.13742   0.15411   0.15937
 Alpha virt. eigenvalues --    0.17238   0.18107   0.19761   0.27302   0.29459
 Alpha virt. eigenvalues --    0.29927   0.31921   0.32053   0.33291   0.35029
 Alpha virt. eigenvalues --    0.37361   0.38311   0.38759   0.40258   0.41371
 Alpha virt. eigenvalues --    0.43510   0.44273   0.47118   0.51771   0.54603
 Alpha virt. eigenvalues --    0.57914   0.61816   0.65844   0.68191   0.71908
 Alpha virt. eigenvalues --    0.75606   0.78392   0.81208   0.84165   0.84705
 Alpha virt. eigenvalues --    0.85827   0.87623   0.89456   0.90980   1.03194
 Alpha virt. eigenvalues --    1.04133   1.21513   1.22364   1.30288   1.35991
 Alpha virt. eigenvalues --    1.39483   1.45348   1.49723   1.53542   1.59401
 Alpha virt. eigenvalues --    1.63829   1.64344   1.69543   1.71046   1.73942
 Alpha virt. eigenvalues --    1.77192   1.79137   1.81260   1.82860   1.84808
 Alpha virt. eigenvalues --    1.87921   1.94774   1.97331   1.99278   2.05336
 Alpha virt. eigenvalues --    2.10778   2.17302   2.19502   2.29729   2.37071
 Alpha virt. eigenvalues --    2.39087   2.44274   2.48761   2.54580   2.69285
 Alpha virt. eigenvalues --    2.77935   2.80370   2.80779   2.83059   2.85631
 Alpha virt. eigenvalues --    2.90856   2.91318   3.02809   3.10543   3.14779
 Alpha virt. eigenvalues --    3.20707   3.25167   3.26933   3.36027   3.50705
 Alpha virt. eigenvalues --    3.56332   3.72159   3.80326   4.02373   4.09369
 Alpha virt. eigenvalues --    4.17193   4.22572   4.26020   4.26534   4.37572
 Alpha virt. eigenvalues --    4.52260   4.56547   4.65289   5.27837   5.58890
 Alpha virt. eigenvalues --    5.73107   6.24849   6.95507   6.98659   7.24204
 Alpha virt. eigenvalues --   24.91985  24.94248  25.10132  51.64647  68.76291
          Condensed to atoms (all electrons):
              1          2          3          4          5          6
     1  C    5.725984   0.421236   0.406095   0.411596   0.005642  -0.105630
     2  H    0.421236   0.482257  -0.025225  -0.017087  -0.032923   0.003759
     3  H    0.406095  -0.025225   0.484800  -0.016138  -0.017725   0.002283
     4  H    0.411596  -0.017087  -0.016138   0.483968  -0.042241  -0.002656
     5  C    0.005642  -0.032923  -0.017725  -0.042241   5.075736   0.491171
     6  O   -0.105630   0.003759   0.002283  -0.002656   0.491171   8.166732
     7  C   -0.373200  -0.016047  -0.012487   0.013652   0.231363  -0.144080
     8  H    0.007320  -0.000158   0.000069  -0.000117  -0.051705  -0.000059
     9  H   -0.018245   0.000154   0.001175  -0.000206  -0.031457   0.006616
    10  F   -0.007045   0.004286  -0.002285  -0.000102  -0.050846   0.003558
              7          8          9         10
     1  C   -0.373200   0.007320  -0.018245  -0.007045
     2  H   -0.016047  -0.000158   0.000154   0.004286
     3  H   -0.012487   0.000069   0.001175  -0.002285
     4  H    0.013652  -0.000117  -0.000206  -0.000102
     5  C    0.231363  -0.051705  -0.031457  -0.050846
     6  O   -0.144080  -0.000059   0.006616   0.003558
     7  C    5.496553   0.438293   0.430463   0.120644
     8  H    0.438293   0.476188  -0.024335  -0.031900
     9  H    0.430463  -0.024335   0.487996  -0.036299
    10  F    0.120644  -0.031900  -0.036299   9.241429
 Mulliken atomic charges:
              1
     1  C   -0.473754
     2  H    0.179748
     3  H    0.179437
     4  H    0.169331
     5  C    0.422984
     6  O   -0.421693
     7  C   -0.185154
     8  H    0.186404
     9  H    0.184137
    10  F   -0.241442
 Sum of Mulliken charges=   0.00000
 Atomic charges with hydrogens summed into heavy atoms:
              1
     1  C    0.054763
     2  H    0.000000
     3  H    0.000000
     4  H    0.000000
     5  C    0.422984
     6  O   -0.421693
     7  C    0.185387
     8  H    0.000000
     9  H    0.000000
    10  F   -0.241442
 Sum of Mulliken charges=   0.00000
 Electronic spatial extent (au):  <R**2>=   428.7160
 Charge=     0.0000 electrons
 Dipole moment (field-independent basis, Debye):
    X=     0.4283    Y=     2.4041    Z=     2.4808  Tot=     3.4810
 Quadrupole moment (field-independent basis, Debye-Ang):
   XX=   -34.8014   YY=   -30.9804   ZZ=   -27.6099
   XY=    -6.6486   XZ=     1.3229   YZ=    -0.8387
 Traceless Quadrupole moment (field-independent basis, Debye-Ang):
   XX=    -3.6708   YY=     0.1502   ZZ=     3.5207
   XY=    -6.6486   XZ=     1.3229   YZ=    -0.8387
 Octapole moment (field-independent basis, Debye-Ang**2):
  XXX=     4.9877  YYY=     5.5926  ZZZ=     0.4074  XYY=     8.3660
  XXY=     3.3507  XXZ=     3.4305  XZZ=     3.8639  YZZ=     1.1045
  YYZ=     0.6930  XYZ=     1.0239
 Hexadecapole moment (field-independent basis, Debye-Ang**3):
 XXXX=  -294.1989 YYYY=  -171.7720 ZZZZ=   -50.8695 XXXY=    -9.0857
 XXXZ=     1.6277 YYYX=    -4.1106 YYYZ=    -2.6586 ZZZX=    -2.3514
 ZZZY=     1.0123 XXYY=   -78.7745 XXZZ=   -55.6130 YYZZ=   -35.5306
 XXYZ=    -1.5086 YYXZ=    -2.6174 ZZXY=     1.2706
 N-N= 1.735517190729D+02 E-N=-1.034118579348D+03  KE= 2.905732536785D+02
 1|1|UNPC-UNK|SP|RMP2-FC|6-311+G(d,p)|C3H5F1O1|PCUSER|16-Oct-2017|0||# 
 MP2/6-311+G(D,P) SCRF=(SOLVENT=METHANOL) GEOM=CONNECTIVITY||Title Card
  Required||0,1|C|H,1,1.09392505|H,1,1.09393521,2,106.80410361|H,1,1.08
 986036,2,110.53670371,3,120.29256125,0|C,1,1.50611287,4,109.29353516,3
 ,120.98023196,0|O,5,1.21818684,1,124.10032147,4,-0.00675757,0|C,5,1.52
 518901,1,117.8684445,6,-179.99041879,0|H,7,1.09313207,5,108.97030619,1
 ,179.64343879,0|H,7,1.0931451,5,108.96615846,1,60.33117769,0|F,7,1.388
 969,5,112.02566669,1,-60.00898818,0||Version=x86-Win32-G03RevB.05|Stat
 e=1-A|HF=-290.8970959|MP2=-291.7291436|RMSD=6.038e-009|PG=C01 [X(C3H5F
 1O1)]||@


 HICKORY, DICKORY, DOCK
 TWO MICE RAN UP THE CLOCK
 THE CLOCK STRUCK ONE...
 THE OTHER ESCAPED WITH MINOR INJURIES.
 Job cpu time:  0 days  0 hours  0 minutes 44.0 seconds.
 File lengths (MBytes):  RWF=    435 Int=      0 D2E=      0 Chk=      9 Scr=      1
 Normal termination of Gaussian 03 at Mon Oct 16 09:59:34 2017.
