# Supplementary material for: Conformational preferences of α-fluoroketones may influence their reactivity
Source: Beilstein J Org Chem. 2017 Dec 29;13:2915–21. doi: 10.3762/bjoc.13.284 (PMC5753061; doi:10.3762/bjoc.13.284)
Supplement: File 2 — Details of computational conformational analysis. [file Beilstein_J_Org_Chem-13-2915-s002.zip › Computation/MECOCH2F130.out]

 Entering Link 1 = C:\G03W\l1.exe PID=      3908.
  
 Copyright (c) 1988,1990,1992,1993,1995,1998,2003, Gaussian, Inc.
                  All Rights Reserved.
  
 This is the Gaussian(R) 03 program.  It is based on the
 the Gaussian(R) 98 system (copyright 1998, Gaussian, Inc.),
 the Gaussian(R) 94 system (copyright 1995, Gaussian, Inc.),
 the Gaussian 92(TM) system (copyright 1992, Gaussian, Inc.),
 the Gaussian 90(TM) system (copyright 1990, Gaussian, Inc.),
 the Gaussian 88(TM) system (copyright 1988, Gaussian, Inc.),
 the Gaussian 86(TM) system (copyright 1986, Carnegie Mellon
 University), and the Gaussian 82(TM) system (copyright 1983,
 Carnegie Mellon University). Gaussian is a federally registered
 trademark of Gaussian, Inc.
  
 This software contains proprietary and confidential information,
 including trade secrets, belonging to Gaussian, Inc.
  
 This software is provided under written license and may be
 used, copied, transmitted, or stored only in accord with that
 written license.
  
 The following legend is applicable only to US Government
 contracts under DFARS:
  
                    RESTRICTED RIGHTS LEGEND
  
 Use, duplication or disclosure by the US Government is subject
 to restrictions as set forth in subparagraph (c)(1)(ii) of the
 Rights in Technical Data and Computer Software clause at DFARS
 252.227-7013.
  
 Gaussian, Inc.
 Carnegie Office Park, Building 6, Pittsburgh, PA 15106 USA
  
 The following legend is applicable only to US Government
 contracts under FAR:
  
                    RESTRICTED RIGHTS LEGEND
  
 Use, reproduction and disclosure by the US Government is subject
 to restrictions as set forth in subparagraph (c) of the
 Commercial Computer Software - Restricted Rights clause at FAR
 52.227-19.
  
 Gaussian, Inc.
 Carnegie Office Park, Building 6, Pittsburgh, PA 15106 USA
  
  
 ---------------------------------------------------------------
 Warning -- This program may not be used in any manner that
 competes with the business of Gaussian, Inc. or will provide
 assistance to any competitor of Gaussian, Inc.  The licensee
 of this program is prohibited from giving any competitor of
 Gaussian, Inc. access to this program.  By using this program,
 the user acknowledges that Gaussian, Inc. is engaged in the
 business of creating and licensing software in the field of
 computational chemistry and represents and warrants to the
 licensee that it is not a competitor of Gaussian, Inc. and that
 it will not use this program in any manner prohibited above.
 ---------------------------------------------------------------
  

 Cite this work as:
 Gaussian 03, Revision B.05,
 M. J. Frisch, G. W. Trucks, H. B. Schlegel, G. E. Scuseria, 
 M. A. Robb, J. R. Cheeseman, J. A. Montgomery, Jr., T. Vreven, 
 K. N. Kudin, J. C. Burant, J. M. Millam, S. S. Iyengar, J. Tomasi, 
 V. Barone, B. Mennucci, M. Cossi, G. Scalmani, N. Rega, 
 G. A. Petersson, H. Nakatsuji, M. Hada, M. Ehara, K. Toyota, 
 R. Fukuda, J. Hasegawa, M. Ishida, T. Nakajima, Y. Honda, O. Kitao, 
 H. Nakai, M. Klene, X. Li, J. E. Knox, H. P. Hratchian, J. B. Cross, 
 C. Adamo, J. Jaramillo, R. Gomperts, R. E. Stratmann, O. Yazyev, 
 A. J. Austin, R. Cammi, C. Pomelli, J. W. Ochterski, P. Y. Ayala, 
 K. Morokuma, G. A. Voth, P. Salvador, J. J. Dannenberg, 
 V. G. Zakrzewski, S. Dapprich, A. D. Daniels, M. C. Strain, 
 O. Farkas, D. K. Malick, A. D. Rabuck, K. Raghavachari, 
 J. B. Foresman, J. V. Ortiz, Q. Cui, A. G. Baboul, S. Clifford, 
 J. Cioslowski, B. B. Stefanov, G. Liu, A. Liashenko, P. Piskorz, 
 I. Komaromi, R. L. Martin, D. J. Fox, T. Keith, M. A. Al-Laham, 
 C. Y. Peng, A. Nanayakkara, M. Challacombe, P. M. W. Gill, 
 B. Johnson, W. Chen, M. W. Wong, C. Gonzalez, and J. A. Pople, 
 Gaussian, Inc., Pittsburgh PA, 2003.
 
 **********************************************
 Gaussian 03:  x86-Win32-G03RevB.05  8-Nov-2003
                  14-Aug-2017 
 **********************************************
 %chk=MeCOCH2F.chk
 %mem=6MW
 %nproc=1
 Will use up to    1 processors via shared memory.
 Default route:  MaxDisk=2000MB
 ------------------------------------
 # mp2/6-311+g(d,p) geom=connectivity
 ------------------------------------
 1/38=1,57=2/1;
 2/17=6,18=5,40=1/2;
 3/5=4,6=6,7=111,11=9,16=1,25=1,30=1/1,2,3;
 4//1;
 5/5=2,38=5/2;
 8/10=2,27=262144000/1;
 9/16=-3,27=262144000/6;
 6/7=2,8=2,9=2,10=2/1;
 99/5=1,9=1/99;
 -------------------
 Title Card Required
 -------------------
 Symbolic Z-matrix:
 Charge =  0 Multiplicity = 1
 C
 H                    1    B1
 H                    1    B2       2    A1
 H                    1    B3       2    A2       3    D1       0
 C                    1    B4       4    A3       3    D2       0
 O                    5    B5       1    A4       4    D3       0
 C                    5    B6       1    A5       6    D4       0
 H                    7    B7       5    A6       1    D5       0
 H                    7    B8       5    A7       1    D6       0
 F                    7    B9       5    A8       1    D7       0
       Variables:
  B1                    1.09393                  
  B2                    1.09394                  
  B3                    1.08986                  
  B4                    1.50611                  
  B5                    1.21819                  
  B6                    1.52519                  
  B7                    1.09313                  
  B8                    1.09315                  
  B9                    1.38897                  
  A1                  106.8041                   
  A2                  110.5367                   
  A3                  109.29354                  
  A4                  124.10032                  
  A5                  117.86844                  
  A6                  108.97031                  
  A7                  108.96616                  
  A8                  112.02567                  
  D1                  120.29256                  
  D2                  120.98023                  
  D3                   -0.00676                  
  D4                 -179.99042                  
  D5                 -170.35656                  
  D6                   70.33118                  
  D7                  -50.00899                  
 
                          Input orientation:                          
 ---------------------------------------------------------------------
 Center     Atomic     Atomic              Coordinates (Angstroms)
 Number     Number      Type              X           Y           Z
 ---------------------------------------------------------------------
    1          6             0        0.000000    0.000000    0.000000
    2          1             0        0.000000    0.000000    1.093925
    3          1             0        1.047223    0.000000   -0.316257
    4          1             0       -0.514805   -0.881246   -0.382331
    5          6             0       -0.687702    1.238773   -0.510767
    6          8             0       -1.665553    1.226778   -1.237158
    7          6             0       -0.122899    2.592037   -0.091391
    8          1             0       -0.820517    3.377413   -0.393800
    9          1             0        0.836923    2.746741   -0.591166
   10          9             0        0.071292    2.672577    1.281576
 ---------------------------------------------------------------------
                    Distance matrix (angstroms):
                    1          2          3          4          5
     1  C    0.000000
     2  H    1.093925   0.000000
     3  H    1.093935   1.756499   0.000000
     4  H    1.089860   1.794701   1.794684   0.000000
     5  C    1.506113   2.140684   2.140644   2.130932   0.000000
     6  O    2.410313   3.116568   3.116440   2.549258   1.218187
     7  C    2.596557   2.852846   2.852789   3.507410   1.525189
     8  H    3.497891   3.780673   3.860231   4.269633   2.145950
     9  H    2.931639   3.329348   2.768463   3.877250   2.145906
    10  F    2.964825   2.680105   3.263155   3.967588   2.417511
                    6          7          8          9         10
     6  O    0.000000
     7  C    2.357221   0.000000
     8  H    2.459790   1.093132   0.000000
     9  H    2.998329   1.093145   1.784323   0.000000
    10  F    3.383930   1.388969   2.024598   2.024562   0.000000
 Stoichiometry    C3H5FO
 Framework group  C1[X(C3H5FO)]
 Deg. of freedom    24
 Full point group                 C1      NOp   1
 Largest Abelian subgroup         C1      NOp   1
 Largest concise Abelian subgroup C1      NOp   1
                         Standard orientation:                         
 ---------------------------------------------------------------------
 Center     Atomic     Atomic              Coordinates (Angstroms)
 Number     Number      Type              X           Y           Z
 ---------------------------------------------------------------------
    1          6             0       -1.014404    1.249672    0.062262
    2          1             0       -0.411457    1.830340   -0.641976
    3          1             0       -0.843431    1.678920    1.053831
    4          1             0       -2.070332    1.305718   -0.201687
    5          6             0       -0.573180   -0.190272    0.046138
    6          8             0       -1.305158   -1.125894   -0.223675
    7          6             0        0.881444   -0.494096    0.389594
    8          1             0        1.086721   -1.544820    0.168733
    9          1             0        1.041026   -0.309095    1.455087
   10          9             0        1.763953    0.294919   -0.336950
 ---------------------------------------------------------------------
 Rotational constants (GHZ):      8.1471257      3.9264120      2.9084026
 Standard basis: 6-311+G(d,p) (5D, 7F)
 There are   140 symmetry adapted basis functions of A   symmetry.
 Integral buffers will be    262144 words long.
 Raffenetti 1 integral format.
 Two-electron integral symmetry is turned on.
   140 basis functions,   220 primitive gaussians,   145 cartesian basis functions
    20 alpha electrons       20 beta electrons
       nuclear repulsion energy       173.7238034080 Hartrees.
 NAtoms=   10 NActive=   10 NUniq=   10 SFac= 1.00D+00 NAtFMM=   60 Big=F
 One-electron integrals computed using PRISM.
 NBasis=   140 RedAO= T  NBF=   140
 NBsUse=   140 1.00D-06 NBFU=   140
 Harris functional with IExCor=  205 diagonalized for initial guess.
 ExpMin= 4.38D-02 ExpMax= 1.14D+04 ExpMxC= 1.72D+03 IAcc=2 IRadAn=         4 AccDes= 0.00D+00
 HarFok:  IExCor= 205 AccDes= 0.00D+00 IRadAn=         4 IDoV=1
 ScaDFX=  1.000000  1.000000  1.000000  1.000000
 Initial guess orbital symmetries:
       Occupied  (A) (A) (A) (A) (A) (A) (A) (A) (A) (A) (A) (A)
                 (A) (A) (A) (A) (A) (A) (A) (A)
       Virtual   (A) (A) (A) (A) (A) (A) (A) (A) (A) (A) (A) (A)
                 (A) (A) (A) (A) (A) (A) (A) (A) (A) (A) (A) (A)
                 (A) (A) (A) (A) (A) (A) (A) (A) (A) (A) (A) (A)
                 (A) (A) (A) (A) (A) (A) (A) (A) (A) (A) (A) (A)
                 (A) (A) (A) (A) (A) (A) (A) (A) (A) (A) (A) (A)
                 (A) (A) (A) (A) (A) (A) (A) (A) (A) (A) (A) (A)
                 (A) (A) (A) (A) (A) (A) (A) (A) (A) (A) (A) (A)
                 (A) (A) (A) (A) (A) (A) (A) (A) (A) (A) (A) (A)
                 (A) (A) (A) (A) (A) (A) (A) (A) (A) (A) (A) (A)
                 (A) (A) (A) (A) (A) (A) (A) (A) (A) (A) (A) (A)
 The electronic state of the initial guess is 1-A.
 Requested convergence on RMS density matrix=1.00D-08 within 128 cycles.
 Requested convergence on MAX density matrix=1.00D-06.
 Requested convergence on             energy=1.00D-06.
 No special actions if energy rises.
 SCF Done:  E(RHF) =  -290.887857281     A.U. after   14 cycles
             Convg  =    0.7864D-08             -V/T =  2.0011
             S**2   =   0.0000
 ExpMin= 4.38D-02 ExpMax= 1.14D+04 ExpMxC= 1.72D+03 IAcc=3 IRadAn=         5 AccDes= 0.00D+00
 HarFok:  IExCor= 205 AccDes= 0.00D+00 IRadAn=         5 IDoV=1
 ScaDFX=  1.000000  1.000000  1.000000  1.000000
 Range of M.O.s used for correlation:     6   140
 NBasis=   140 NAE=    20 NBE=    20 NFC=     5 NFV=     0
 NROrb=    135 NOA=    15 NOB=    15 NVA=   120 NVB=   120

 **** Warning!!: The largest alpha MO coefficient is  0.42181286D+02

 Disk-based method using OVN memory for 15 occupieds at a time.
 Estimated scratch disk usage=    53951888 words.
 Actual    scratch disk usage=    51833232 words.
 JobTyp=1 Pass  1:  I=   1 to  15 NPSUse=  1 ParTrn=F ParDer=F DoDerP=F.
 Spin components of T(2) and E(2):
     alpha-alpha T2 =       0.2984249468D-01 E2=     -0.1060510233D+00
     alpha-beta  T2 =       0.1750982450D+00 E2=     -0.6230615482D+00
     beta-beta   T2 =       0.2984249468D-01 E2=     -0.1060510233D+00
 ANorm=    0.1111208007D+01
 E2 =    -0.8351635947D+00 EUMP2 =    -0.29172302087571D+03

 **********************************************************************

            Population analysis using the SCF density.

 **********************************************************************

 Orbital symmetries:
       Occupied  (A) (A) (A) (A) (A) (A) (A) (A) (A) (A) (A) (A)
                 (A) (A) (A) (A) (A) (A) (A) (A)
       Virtual   (A) (A) (A) (A) (A) (A) (A) (A) (A) (A) (A) (A)
                 (A) (A) (A) (A) (A) (A) (A) (A) (A) (A) (A) (A)
                 (A) (A) (A) (A) (A) (A) (A) (A) (A) (A) (A) (A)
                 (A) (A) (A) (A) (A) (A) (A) (A) (A) (A) (A) (A)
                 (A) (A) (A) (A) (A) (A) (A) (A) (A) (A) (A) (A)
                 (A) (A) (A) (A) (A) (A) (A) (A) (A) (A) (A) (A)
                 (A) (A) (A) (A) (A) (A) (A) (A) (A) (A) (A) (A)
                 (A) (A) (A) (A) (A) (A) (A) (A) (A) (A) (A) (A)
                 (A) (A) (A) (A) (A) (A) (A) (A) (A) (A) (A) (A)
                 (A) (A) (A) (A) (A) (A) (A) (A) (A) (A) (A) (A)
 The electronic state is 1-A.
 Alpha  occ. eigenvalues --  -26.30358 -20.57062 -11.35446 -11.33417 -11.24967
 Alpha  occ. eigenvalues --   -1.61257  -1.40740  -1.05138  -0.98231  -0.78288
 Alpha  occ. eigenvalues --   -0.72622  -0.71384  -0.69965  -0.63499  -0.61396
 Alpha  occ. eigenvalues --   -0.60876  -0.56250  -0.54583  -0.50763  -0.43473
 Alpha virt. eigenvalues --    0.06433   0.08126   0.09406   0.09593   0.11257
 Alpha virt. eigenvalues --    0.11665   0.12214   0.13542   0.15399   0.15825
 Alpha virt. eigenvalues --    0.17423   0.17876   0.19225   0.26367   0.28844
 Alpha virt. eigenvalues --    0.29499   0.31294   0.32509   0.33304   0.36027
 Alpha virt. eigenvalues --    0.37369   0.38336   0.38929   0.41346   0.42797
 Alpha virt. eigenvalues --    0.44131   0.45330   0.46787   0.51632   0.54324
 Alpha virt. eigenvalues --    0.57850   0.62002   0.65114   0.67455   0.71332
 Alpha virt. eigenvalues --    0.75234   0.78715   0.80437   0.83349   0.84370
 Alpha virt. eigenvalues --    0.85579   0.87360   0.88796   0.90251   1.03416
 Alpha virt. eigenvalues --    1.04146   1.19577   1.21524   1.31143   1.38155
 Alpha virt. eigenvalues --    1.40808   1.46403   1.49870   1.54250   1.59776
 Alpha virt. eigenvalues --    1.63606   1.63974   1.69155   1.70175   1.74151
 Alpha virt. eigenvalues --    1.75953   1.78836   1.80621   1.82355   1.83806
 Alpha virt. eigenvalues --    1.88977   1.94758   1.97032   1.98898   2.05120
 Alpha virt. eigenvalues --    2.09553   2.16603   2.20505   2.30035   2.36327
 Alpha virt. eigenvalues --    2.37733   2.42502   2.48895   2.54427   2.68861
 Alpha virt. eigenvalues --    2.76934   2.78728   2.79830   2.81844   2.85410
 Alpha virt. eigenvalues --    2.89944   2.90582   3.02519   3.10074   3.14272
 Alpha virt. eigenvalues --    3.20391   3.25969   3.27529   3.35635   3.50480
 Alpha virt. eigenvalues --    3.55968   3.73510   3.81242   4.02852   4.08578
 Alpha virt. eigenvalues --    4.16513   4.23449   4.26038   4.26506   4.38706
 Alpha virt. eigenvalues --    4.52575   4.56803   4.64356   5.28182   5.59822
 Alpha virt. eigenvalues --    5.74007   6.25780   6.96103   6.99684   7.24341
 Alpha virt. eigenvalues --   24.92251  24.94093  25.09473  51.65443  68.76526
          Condensed to atoms (all electrons):
              1          2          3          4          5          6
     1  C    5.913037   0.425859   0.388738   0.405903  -0.117551  -0.106575
     2  H    0.425859   0.492699  -0.027343  -0.017934  -0.039034   0.004073
     3  H    0.388738  -0.027343   0.521099  -0.017321  -0.010710   0.001537
     4  H    0.405903  -0.017934  -0.017321   0.485997  -0.033663  -0.002063
     5  C   -0.117551  -0.039034  -0.010710  -0.033663   5.227727   0.510627
     6  O   -0.106575   0.004073   0.001537  -0.002063   0.510627   8.067795
     7  C   -0.463076  -0.013661  -0.004364   0.011905   0.251978  -0.150797
     8  H    0.009811  -0.000291   0.000100  -0.000129  -0.047013   0.000469
     9  H   -0.022276   0.000362   0.000680  -0.000247  -0.018783   0.005159
    10  F    0.008791   0.003581  -0.003979   0.000092  -0.060192   0.004031
              7          8          9         10
     1  C   -0.463076   0.009811  -0.022276   0.008791
     2  H   -0.013661  -0.000291   0.000362   0.003581
     3  H   -0.004364   0.000100   0.000680  -0.003979
     4  H    0.011905  -0.000129  -0.000247   0.000092
     5  C    0.251978  -0.047013  -0.018783  -0.060192
     6  O   -0.150797   0.000469   0.005159   0.004031
     7  C    5.554144   0.432619   0.415013   0.118894
     8  H    0.432619   0.495279  -0.027504  -0.034582
     9  H    0.415013  -0.027504   0.538075  -0.038351
    10  F    0.118894  -0.034582  -0.038351   9.218581
 Mulliken atomic charges:
              1
     1  C   -0.442661
     2  H    0.171688
     3  H    0.151563
     4  H    0.167459
     5  C    0.336614
     6  O   -0.334255
     7  C   -0.152654
     8  H    0.171242
     9  H    0.147873
    10  F   -0.216867
 Sum of Mulliken charges=   0.00000
 Atomic charges with hydrogens summed into heavy atoms:
              1
     1  C    0.048048
     2  H    0.000000
     3  H    0.000000
     4  H    0.000000
     5  C    0.336614
     6  O   -0.334255
     7  C    0.166460
     8  H    0.000000
     9  H    0.000000
    10  F   -0.216867
 Sum of Mulliken charges=   0.00000
 Electronic spatial extent (au):  <R**2>=   427.5052
 Charge=     0.0000 electrons
 Dipole moment (field-independent basis, Debye):
    X=     0.4714    Y=     1.6232    Z=     1.7719  Tot=     2.4488
 Quadrupole moment (field-independent basis, Debye-Ang):
   XX=   -35.0789   YY=   -30.3022   ZZ=   -27.9646
   XY=    -6.0477   XZ=     0.9529   YZ=    -0.7299
 Traceless Quadrupole moment (field-independent basis, Debye-Ang):
   XX=    -3.9637   YY=     0.8131   ZZ=     3.1506
   XY=    -6.0477   XZ=     0.9529   YZ=    -0.7299
 Octapole moment (field-independent basis, Debye-Ang**2):
  XXX=     5.5456  YYY=     2.6691  ZZZ=    -0.5711  XYY=     7.7367
  XXY=     2.7902  XXZ=     2.3247  XZZ=     3.7363  YZZ=     0.4358
  YYZ=    -0.3114  XYZ=     0.9430
 Hexadecapole moment (field-independent basis, Debye-Ang**3):
 XXXX=  -291.7345 YYYY=  -175.5607 ZZZZ=   -48.6834 XXXY=    -7.4771
 XXXZ=     0.6466 YYYX=    -0.7726 YYYZ=    -1.5707 ZZZX=    -1.9049
 ZZZY=     0.3952 XXYY=   -78.2229 XXZZ=   -54.7248 YYZZ=   -36.2613
 XXYZ=    -1.5262 YYXZ=    -2.4314 ZZXY=     1.9280
 N-N= 1.737238034080D+02 E-N=-1.034392289600D+03  KE= 2.905632319490D+02
 1|1|UNPC-UNK|SP|RMP2-FC|6-311+G(d,p)|C3H5F1O1|PCUSER|14-Aug-2017|0||# 
 MP2/6-311+G(D,P) GEOM=CONNECTIVITY||Title Card Required||0,1|C|H,1,1.0
 9392505|H,1,1.09393521,2,106.80410361|H,1,1.08986036,2,110.53670371,3,
 120.29256125,0|C,1,1.50611287,4,109.29353516,3,120.98023196,0|O,5,1.21
 818684,1,124.10032147,4,-0.00675757,0|C,5,1.52518901,1,117.8684445,6,-
 179.99041879,0|H,7,1.09313207,5,108.97030619,1,-170.35656121,0|H,7,1.0
 931451,5,108.96615846,1,70.33117769,0|F,7,1.388969,5,112.02566669,1,-5
 0.00898818,0||Version=x86-Win32-G03RevB.05|State=1-A|HF=-290.8878573|M
 P2=-291.7230209|RMSD=7.864e-009|PG=C01 [X(C3H5F1O1)]||@


 TO ERR IS HUMAN - AND TO BLAME IT ON A COMPUTER IS EVEN MORE SO.
 Job cpu time:  0 days  0 hours  0 minutes 38.0 seconds.
 File lengths (MBytes):  RWF=    417 Int=      0 D2E=      0 Chk=      9 Scr=      1
 Normal termination of Gaussian 03 at Mon Aug 14 13:29:33 2017.
