# Supplementary material for: Conformational preferences of α-fluoroketones may influence their reactivity
Source: Beilstein J Org Chem. 2017 Dec 29;13:2915–21. doi: 10.3762/bjoc.13.284 (PMC5753061; doi:10.3762/bjoc.13.284)
Supplement: File 2 — Details of computational conformational analysis. [file Beilstein_J_Org_Chem-13-2915-s002.zip › Computation/MECOCH2F130_MeOH.out]

 Entering Link 1 = C:\G03W\l1.exe PID=      2860.
  
 Copyright (c) 1988,1990,1992,1993,1995,1998,2003, Gaussian, Inc.
                  All Rights Reserved.
  
 This is the Gaussian(R) 03 program.  It is based on the
 the Gaussian(R) 98 system (copyright 1998, Gaussian, Inc.),
 the Gaussian(R) 94 system (copyright 1995, Gaussian, Inc.),
 the Gaussian 92(TM) system (copyright 1992, Gaussian, Inc.),
 the Gaussian 90(TM) system (copyright 1990, Gaussian, Inc.),
 the Gaussian 88(TM) system (copyright 1988, Gaussian, Inc.),
 the Gaussian 86(TM) system (copyright 1986, Carnegie Mellon
 University), and the Gaussian 82(TM) system (copyright 1983,
 Carnegie Mellon University). Gaussian is a federally registered
 trademark of Gaussian, Inc.
  
 This software contains proprietary and confidential information,
 including trade secrets, belonging to Gaussian, Inc.
  
 This software is provided under written license and may be
 used, copied, transmitted, or stored only in accord with that
 written license.
  
 The following legend is applicable only to US Government
 contracts under DFARS:
  
                    RESTRICTED RIGHTS LEGEND
  
 Use, duplication or disclosure by the US Government is subject
 to restrictions as set forth in subparagraph (c)(1)(ii) of the
 Rights in Technical Data and Computer Software clause at DFARS
 252.227-7013.
  
 Gaussian, Inc.
 Carnegie Office Park, Building 6, Pittsburgh, PA 15106 USA
  
 The following legend is applicable only to US Government
 contracts under FAR:
  
                    RESTRICTED RIGHTS LEGEND
  
 Use, reproduction and disclosure by the US Government is subject
 to restrictions as set forth in subparagraph (c) of the
 Commercial Computer Software - Restricted Rights clause at FAR
 52.227-19.
  
 Gaussian, Inc.
 Carnegie Office Park, Building 6, Pittsburgh, PA 15106 USA
  
  
 ---------------------------------------------------------------
 Warning -- This program may not be used in any manner that
 competes with the business of Gaussian, Inc. or will provide
 assistance to any competitor of Gaussian, Inc.  The licensee
 of this program is prohibited from giving any competitor of
 Gaussian, Inc. access to this program.  By using this program,
 the user acknowledges that Gaussian, Inc. is engaged in the
 business of creating and licensing software in the field of
 computational chemistry and represents and warrants to the
 licensee that it is not a competitor of Gaussian, Inc. and that
 it will not use this program in any manner prohibited above.
 ---------------------------------------------------------------
  

 Cite this work as:
 Gaussian 03, Revision B.05,
 M. J. Frisch, G. W. Trucks, H. B. Schlegel, G. E. Scuseria, 
 M. A. Robb, J. R. Cheeseman, J. A. Montgomery, Jr., T. Vreven, 
 K. N. Kudin, J. C. Burant, J. M. Millam, S. S. Iyengar, J. Tomasi, 
 V. Barone, B. Mennucci, M. Cossi, G. Scalmani, N. Rega, 
 G. A. Petersson, H. Nakatsuji, M. Hada, M. Ehara, K. Toyota, 
 R. Fukuda, J. Hasegawa, M. Ishida, T. Nakajima, Y. Honda, O. Kitao, 
 H. Nakai, M. Klene, X. Li, J. E. Knox, H. P. Hratchian, J. B. Cross, 
 C. Adamo, J. Jaramillo, R. Gomperts, R. E. Stratmann, O. Yazyev, 
 A. J. Austin, R. Cammi, C. Pomelli, J. W. Ochterski, P. Y. Ayala, 
 K. Morokuma, G. A. Voth, P. Salvador, J. J. Dannenberg, 
 V. G. Zakrzewski, S. Dapprich, A. D. Daniels, M. C. Strain, 
 O. Farkas, D. K. Malick, A. D. Rabuck, K. Raghavachari, 
 J. B. Foresman, J. V. Ortiz, Q. Cui, A. G. Baboul, S. Clifford, 
 J. Cioslowski, B. B. Stefanov, G. Liu, A. Liashenko, P. Piskorz, 
 I. Komaromi, R. L. Martin, D. J. Fox, T. Keith, M. A. Al-Laham, 
 C. Y. Peng, A. Nanayakkara, M. Challacombe, P. M. W. Gill, 
 B. Johnson, W. Chen, M. W. Wong, C. Gonzalez, and J. A. Pople, 
 Gaussian, Inc., Pittsburgh PA, 2003.
 
 **********************************************
 Gaussian 03:  x86-Win32-G03RevB.05  8-Nov-2003
                  16-Oct-2017 
 **********************************************
 %chk=MeCOCH2F.chk
 %mem=6MW
 %nproc=1
 Will use up to    1 processors via shared memory.
 Default route:  MaxDisk=2000MB
 ------------------------------------------------------------
 # mp2/6-311+g(d,p) scrf=(solvent=methanol) geom=connectivity
 ------------------------------------------------------------
 1/38=1,57=2/1;
 2/17=6,18=5,40=1/2;
 3/5=4,6=6,7=111,11=9,16=1,25=1,30=1,70=2201,72=3/1,2,3;
 4//1;
 5/5=2,38=5,53=3/2;
 8/10=2,27=262144000/1;
 9/16=-3,27=262144000/6;
 6/7=2,8=2,9=2,10=2/1;
 99/5=1,9=1/99;
 -------------------
 Title Card Required
 -------------------
 Symbolic Z-matrix:
 Charge =  0 Multiplicity = 1
 C
 H                    1    B1
 H                    1    B2       2    A1
 H                    1    B3       2    A2       3    D1       0
 C                    1    B4       4    A3       3    D2       0
 O                    5    B5       1    A4       4    D3       0
 C                    5    B6       1    A5       6    D4       0
 H                    7    B7       5    A6       1    D5       0
 H                    7    B8       5    A7       1    D6       0
 F                    7    B9       5    A8       1    D7       0
       Variables:
  B1                    1.09393                  
  B2                    1.09394                  
  B3                    1.08986                  
  B4                    1.50611                  
  B5                    1.21819                  
  B6                    1.52519                  
  B7                    1.09313                  
  B8                    1.09315                  
  B9                    1.38897                  
  A1                  106.8041                   
  A2                  110.5367                   
  A3                  109.29354                  
  A4                  124.10032                  
  A5                  117.86844                  
  A6                  108.97031                  
  A7                  108.96616                  
  A8                  112.02567                  
  D1                  120.29256                  
  D2                  120.98023                  
  D3                   -0.00676                  
  D4                 -179.99042                  
  D5                 -170.35656                  
  D6                   70.33118                  
  D7                  -50.00899                  
 
                          Input orientation:                          
 ---------------------------------------------------------------------
 Center     Atomic     Atomic              Coordinates (Angstroms)
 Number     Number      Type              X           Y           Z
 ---------------------------------------------------------------------
    1          6             0        0.000000    0.000000    0.000000
    2          1             0        0.000000    0.000000    1.093925
    3          1             0        1.047223    0.000000   -0.316257
    4          1             0       -0.514805   -0.881246   -0.382331
    5          6             0       -0.687702    1.238773   -0.510767
    6          8             0       -1.665553    1.226778   -1.237158
    7          6             0       -0.122899    2.592037   -0.091391
    8          1             0       -0.820517    3.377413   -0.393800
    9          1             0        0.836923    2.746741   -0.591166
   10          9             0        0.071292    2.672577    1.281576
 ---------------------------------------------------------------------
                    Distance matrix (angstroms):
                    1          2          3          4          5
     1  C    0.000000
     2  H    1.093925   0.000000
     3  H    1.093935   1.756499   0.000000
     4  H    1.089860   1.794701   1.794684   0.000000
     5  C    1.506113   2.140684   2.140644   2.130932   0.000000
     6  O    2.410313   3.116568   3.116440   2.549258   1.218187
     7  C    2.596557   2.852846   2.852789   3.507410   1.525189
     8  H    3.497891   3.780673   3.860231   4.269633   2.145950
     9  H    2.931639   3.329348   2.768463   3.877250   2.145906
    10  F    2.964825   2.680105   3.263155   3.967588   2.417511
                    6          7          8          9         10
     6  O    0.000000
     7  C    2.357221   0.000000
     8  H    2.459790   1.093132   0.000000
     9  H    2.998329   1.093145   1.784323   0.000000
    10  F    3.383930   1.388969   2.024598   2.024562   0.000000
 Stoichiometry    C3H5FO
 Framework group  C1[X(C3H5FO)]
 Deg. of freedom    24
 Full point group                 C1      NOp   1
 Largest Abelian subgroup         C1      NOp   1
 Largest concise Abelian subgroup C1      NOp   1
                         Standard orientation:                         
 ---------------------------------------------------------------------
 Center     Atomic     Atomic              Coordinates (Angstroms)
 Number     Number      Type              X           Y           Z
 ---------------------------------------------------------------------
    1          6             0       -1.014404    1.249672    0.062262
    2          1             0       -0.411457    1.830340   -0.641976
    3          1             0       -0.843431    1.678920    1.053831
    4          1             0       -2.070332    1.305718   -0.201687
    5          6             0       -0.573180   -0.190272    0.046138
    6          8             0       -1.305158   -1.125894   -0.223675
    7          6             0        0.881444   -0.494096    0.389594
    8          1             0        1.086721   -1.544820    0.168733
    9          1             0        1.041026   -0.309095    1.455087
   10          9             0        1.763953    0.294919   -0.336950
 ---------------------------------------------------------------------
 Rotational constants (GHZ):      8.1471257      3.9264120      2.9084026
 Standard basis: 6-311+G(d,p) (5D, 7F)
 There are   140 symmetry adapted basis functions of A   symmetry.
 Integral buffers will be    262144 words long.
 Raffenetti 1 integral format.
 Two-electron integral symmetry is turned on.
   140 basis functions,   220 primitive gaussians,   145 cartesian basis functions
    20 alpha electrons       20 beta electrons
       nuclear repulsion energy       173.7238034080 Hartrees.
 NAtoms=   10 NActive=   10 NUniq=   10 SFac= 1.00D+00 NAtFMM=   60 Big=F
 ------------------------------------------------------------------------------
 United Atom Topological Model (UA0  parameters set).
  Nord Group  Hybr  Charge Alpha Radius          Bonded to
    1   CH3   *     0.00   1.00  2.525   C5   [s]
    5   C     *     0.00   1.00  1.925   C1   [s]  O6   [d]  C7   [s]
    6   O     *     0.00   1.00  1.750   C5   [d]
    7   CH2   *     0.00   1.00  2.325   C5   [s]  F10  [s]
   10   F     *     0.00   1.00  1.682   C7   [s]
 ------------------------------------------------------------------------------
 Polarizable Continuum Model (PCM)
 =================================
 Model                : PCM.
 Atomic radii         : UA0 (Simple United Atom Topological Model).
 Polarization charges : Total charges.
 Charge compensation  : None.
 Solution method      : Matrix inversion.
 Cavity               : GePol (RMin=0.200 OFac=0.890).
                        Default sphere list used, NSphG=    5.
                        Tesserae with average area of 0.200 Ang**2.
 Solvent              : Methanol, Eps=  32.630000.
 ------------------------------------------------------------------------------
 One-electron integrals computed using PRISM.
 NBasis=   140 RedAO= T  NBF=   140
 NBsUse=   140 1.00D-06 NBFU=   140
 Harris functional with IExCor=  205 diagonalized for initial guess.
 ExpMin= 4.38D-02 ExpMax= 1.14D+04 ExpMxC= 1.72D+03 IAcc=2 IRadAn=         4 AccDes= 0.00D+00
 HarFok:  IExCor= 205 AccDes= 0.00D+00 IRadAn=         4 IDoV=1
 ScaDFX=  1.000000  1.000000  1.000000  1.000000
 Initial guess orbital symmetries:
       Occupied  (A) (A) (A) (A) (A) (A) (A) (A) (A) (A) (A) (A)
                 (A) (A) (A) (A) (A) (A) (A) (A)
       Virtual   (A) (A) (A) (A) (A) (A) (A) (A) (A) (A) (A) (A)
                 (A) (A) (A) (A) (A) (A) (A) (A) (A) (A) (A) (A)
                 (A) (A) (A) (A) (A) (A) (A) (A) (A) (A) (A) (A)
                 (A) (A) (A) (A) (A) (A) (A) (A) (A) (A) (A) (A)
                 (A) (A) (A) (A) (A) (A) (A) (A) (A) (A) (A) (A)
                 (A) (A) (A) (A) (A) (A) (A) (A) (A) (A) (A) (A)
                 (A) (A) (A) (A) (A) (A) (A) (A) (A) (A) (A) (A)
                 (A) (A) (A) (A) (A) (A) (A) (A) (A) (A) (A) (A)
                 (A) (A) (A) (A) (A) (A) (A) (A) (A) (A) (A) (A)
                 (A) (A) (A) (A) (A) (A) (A) (A) (A) (A) (A) (A)
 The electronic state of the initial guess is 1-A.
 Requested convergence on RMS density matrix=1.00D-08 within 128 cycles.
 Requested convergence on MAX density matrix=1.00D-06.
 Requested convergence on             energy=1.00D-06.
 No special actions if energy rises.
 Error on total polarization charges =  0.00784
 SCF Done:  E(RHF) =  -290.898377413     A.U. after   14 cycles
             Convg  =    0.5761D-08             -V/T =  2.0011
             S**2   =   0.0000
 --------------------------------------------------------------------
 Variational PCM results
 =======================
 <psi(f)|   H    |psi(f)>                     (a.u.) =    -290.886160
 <psi(f)|H+V(f)/2|psi(f)>                     (a.u.) =    -290.898377
 Total free energy in solution:
  with all non electrostatic terms            (a.u.) =    -290.893165
 --------------------------------------------------------------------
 (Polarized solute)-Solvent               (kcal/mol) =      -7.67
 --------------------------------------------------------------------
 Cavitation energy                        (kcal/mol) =      10.27
 Dispersion energy                        (kcal/mol) =      -7.40
 Repulsion energy                         (kcal/mol) =       0.41
 Total non electrostatic                  (kcal/mol) =       3.27
 --------------------------------------------------------------------
 Partition over spheres:
 Sphere  on Atom  Surface  Charge   GEl     GCav    GDR
    1      C1      51.23  -0.142   -1.00    4.35   -2.66
    2      C5       0.16  -0.001    0.00    0.10    0.00
    3      O6      14.99   0.182   -3.33    1.69   -1.21
    4      C7      31.01  -0.156   -1.59    2.84   -2.16
    5      F10     11.11   0.091   -0.83    1.29   -0.95
 Added spheres:    16.67   0.018   -0.91    0.00    0.00
 --------------------------------------------------------------------
 After PCM corrections, the SCF energy is  -290.898377413     a.u.
 --------------------------------------------------------------------
 ExpMin= 4.38D-02 ExpMax= 1.14D+04 ExpMxC= 1.72D+03 IAcc=3 IRadAn=         5 AccDes= 0.00D+00
 HarFok:  IExCor= 205 AccDes= 0.00D+00 IRadAn=         5 IDoV=1
 ScaDFX=  1.000000  1.000000  1.000000  1.000000
 Range of M.O.s used for correlation:     6   140
 NBasis=   140 NAE=    20 NBE=    20 NFC=     5 NFV=     0
 NROrb=    135 NOA=    15 NOB=    15 NVA=   120 NVB=   120

 **** Warning!!: The largest alpha MO coefficient is  0.40745304D+02

 Disk-based method using OVN memory for 15 occupieds at a time.
 Estimated scratch disk usage=    53951888 words.
 Actual    scratch disk usage=    51833232 words.
 JobTyp=1 Pass  1:  I=   1 to  15 NPSUse=  1 ParTrn=F ParDer=F DoDerP=F.
 Spin components of T(2) and E(2):
     alpha-alpha T2 =       0.2957343039D-01 E2=     -0.1056513842D+00
     alpha-beta  T2 =       0.1733283077D+00 E2=     -0.6206330488D+00
     beta-beta   T2 =       0.2957343039D-01 E2=     -0.1056513842D+00
 ANorm=    0.1110168982D+01
 E2 =    -0.8319358173D+00 EUMP2 =    -0.29173031323023D+03

 **********************************************************************

            Population analysis using the SCF density.

 **********************************************************************

 Orbital symmetries:
       Occupied  (A) (A) (A) (A) (A) (A) (A) (A) (A) (A) (A) (A)
                 (A) (A) (A) (A) (A) (A) (A) (A)
       Virtual   (A) (A) (A) (A) (A) (A) (A) (A) (A) (A) (A) (A)
                 (A) (A) (A) (A) (A) (A) (A) (A) (A) (A) (A) (A)
                 (A) (A) (A) (A) (A) (A) (A) (A) (A) (A) (A) (A)
                 (A) (A) (A) (A) (A) (A) (A) (A) (A) (A) (A) (A)
                 (A) (A) (A) (A) (A) (A) (A) (A) (A) (A) (A) (A)
                 (A) (A) (A) (A) (A) (A) (A) (A) (A) (A) (A) (A)
                 (A) (A) (A) (A) (A) (A) (A) (A) (A) (A) (A) (A)
                 (A) (A) (A) (A) (A) (A) (A) (A) (A) (A) (A) (A)
                 (A) (A) (A) (A) (A) (A) (A) (A) (A) (A) (A) (A)
                 (A) (A) (A) (A) (A) (A) (A) (A) (A) (A) (A) (A)
 The electronic state is 1-A.
 Alpha  occ. eigenvalues --  -26.30721 -20.57640 -11.36055 -11.32887 -11.24295
 Alpha  occ. eigenvalues --   -1.61644  -1.41551  -1.04917  -0.97871  -0.78442
 Alpha  occ. eigenvalues --   -0.72654  -0.71697  -0.70425  -0.63948  -0.61379
 Alpha  occ. eigenvalues --   -0.60635  -0.55960  -0.54210  -0.51440  -0.43956
 Alpha virt. eigenvalues --    0.07166   0.08810   0.09426   0.10072   0.11353
 Alpha virt. eigenvalues --    0.12224   0.12796   0.13605   0.15434   0.15905
 Alpha virt. eigenvalues --    0.17258   0.18251   0.19664   0.27205   0.29381
 Alpha virt. eigenvalues --    0.30329   0.31756   0.32062   0.33597   0.35024
 Alpha virt. eigenvalues --    0.37099   0.38083   0.38641   0.40651   0.41986
 Alpha virt. eigenvalues --    0.43453   0.44716   0.46587   0.51511   0.54728
 Alpha virt. eigenvalues --    0.58232   0.62311   0.65560   0.67889   0.71842
 Alpha virt. eigenvalues --    0.75419   0.79001   0.81030   0.84194   0.84861
 Alpha virt. eigenvalues --    0.85955   0.87432   0.89132   0.90982   1.03187
 Alpha virt. eigenvalues --    1.04275   1.20087   1.21954   1.31013   1.36466
 Alpha virt. eigenvalues --    1.39751   1.45402   1.49938   1.54323   1.59143
 Alpha virt. eigenvalues --    1.63334   1.64058   1.69485   1.70536   1.74143
 Alpha virt. eigenvalues --    1.76310   1.79575   1.81307   1.82788   1.84253
 Alpha virt. eigenvalues --    1.89404   1.94615   1.97509   1.99452   2.05562
 Alpha virt. eigenvalues --    2.10069   2.16796   2.20510   2.30487   2.36809
 Alpha virt. eigenvalues --    2.38136   2.43060   2.49247   2.54940   2.69407
 Alpha virt. eigenvalues --    2.77803   2.79538   2.80595   2.82679   2.86214
 Alpha virt. eigenvalues --    2.90645   2.91245   3.03019   3.10376   3.14436
 Alpha virt. eigenvalues --    3.20922   3.25343   3.26698   3.35756   3.50615
 Alpha virt. eigenvalues --    3.55943   3.72570   3.80774   4.02342   4.08710
 Alpha virt. eigenvalues --    4.17171   4.23054   4.25880   4.26703   4.38227
 Alpha virt. eigenvalues --    4.52261   4.56531   4.64310   5.27783   5.58972
 Alpha virt. eigenvalues --    5.73106   6.24849   6.95652   6.99233   7.23916
 Alpha virt. eigenvalues --   24.91948  24.94333  25.10142  51.64856  68.76161
          Condensed to atoms (all electrons):
              1          2          3          4          5          6
     1  C    5.755439   0.425779   0.397117   0.413864  -0.027206  -0.104076
     2  H    0.425779   0.480418  -0.024414  -0.017787  -0.034718   0.004211
     3  H    0.397117  -0.024414   0.484680  -0.015898  -0.013054   0.001711
     4  H    0.413864  -0.017787  -0.015898   0.484662  -0.043805  -0.002356
     5  C   -0.027206  -0.034718  -0.013054  -0.043805   5.082040   0.491248
     6  O   -0.104076   0.004211   0.001711  -0.002356   0.491248   8.171989
     7  C   -0.377148  -0.018598  -0.007329   0.012496   0.255493  -0.145785
     8  H    0.006697  -0.000264   0.000118  -0.000109  -0.055584   0.001042
     9  H   -0.023106   0.000395   0.000598  -0.000197  -0.018939   0.004439
    10  F    0.005301   0.003498  -0.003474   0.000062  -0.060320   0.004883
              7          8          9         10
     1  C   -0.377148   0.006697  -0.023106   0.005301
     2  H   -0.018598  -0.000264   0.000395   0.003498
     3  H   -0.007329   0.000118   0.000598  -0.003474
     4  H    0.012496  -0.000109  -0.000197   0.000062
     5  C    0.255493  -0.055584  -0.018939  -0.060320
     6  O   -0.145785   0.001042   0.004439   0.004883
     7  C    5.495720   0.444027   0.423689   0.112367
     8  H    0.444027   0.472696  -0.022218  -0.034679
     9  H    0.423689  -0.022218   0.476836  -0.034228
    10  F    0.112367  -0.034679  -0.034228   9.248030
 Mulliken atomic charges:
              1
     1  C   -0.472661
     2  H    0.181479
     3  H    0.179944
     4  H    0.169066
     5  C    0.424845
     6  O   -0.427305
     7  C   -0.194931
     8  H    0.188272
     9  H    0.192731
    10  F   -0.241441
 Sum of Mulliken charges=   0.00000
 Atomic charges with hydrogens summed into heavy atoms:
              1
     1  C    0.057829
     2  H    0.000000
     3  H    0.000000
     4  H    0.000000
     5  C    0.424845
     6  O   -0.427305
     7  C    0.186072
     8  H    0.000000
     9  H    0.000000
    10  F   -0.241441
 Sum of Mulliken charges=   0.00000
 Electronic spatial extent (au):  <R**2>=   427.7126
 Charge=     0.0000 electrons
 Dipole moment (field-independent basis, Debye):
    X=     0.7574    Y=     2.0494    Z=     2.2242  Tot=     3.1178
 Quadrupole moment (field-independent basis, Debye-Ang):
   XX=   -35.7783   YY=   -30.3013   ZZ=   -27.5452
   XY=    -6.9436   XZ=     1.0182   YZ=    -0.8038
 Traceless Quadrupole moment (field-independent basis, Debye-Ang):
   XX=    -4.5701   YY=     0.9070   ZZ=     3.6631
   XY=    -6.9436   XZ=     1.0182   YZ=    -0.8038
 Octapole moment (field-independent basis, Debye-Ang**2):
  XXX=     6.4241  YYY=     4.6049  ZZZ=     0.6790  XYY=     8.3816
  XXY=     3.7213  XXZ=     3.2073  XZZ=     4.0946  YZZ=     0.7795
  YYZ=     0.3018  XYZ=     0.9438
 Hexadecapole moment (field-independent basis, Debye-Ang**3):
 XXXX=  -296.0183 YYYY=  -174.5674 ZZZZ=   -46.7213 XXXY=   -10.6460
 XXXZ=     0.9425 YYYX=    -3.9312 YYYZ=    -1.6287 ZZZX=    -1.4564
 ZZZY=     0.3282 XXYY=   -79.0724 XXZZ=   -54.6127 YYZZ=   -35.7456
 XXYZ=    -1.7168 YYXZ=    -2.7270 ZZXY=     1.1856
 N-N= 1.737238034080D+02 E-N=-1.034461022019D+03  KE= 2.905701656318D+02
 1|1|UNPC-UNK|SP|RMP2-FC|6-311+G(d,p)|C3H5F1O1|PCUSER|16-Oct-2017|0||# 
 MP2/6-311+G(D,P) SCRF=(SOLVENT=METHANOL) GEOM=CONNECTIVITY||Title Card
  Required||0,1|C|H,1,1.09392505|H,1,1.09393521,2,106.80410361|H,1,1.08
 986036,2,110.53670371,3,120.29256125,0|C,1,1.50611287,4,109.29353516,3
 ,120.98023196,0|O,5,1.21818684,1,124.10032147,4,-0.00675757,0|C,5,1.52
 518901,1,117.8684445,6,-179.99041879,0|H,7,1.09313207,5,108.97030619,1
 ,-170.35656121,0|H,7,1.0931451,5,108.96615846,1,70.33117769,0|F,7,1.38
 8969,5,112.02566669,1,-50.00898818,0||Version=x86-Win32-G03RevB.05|Sta
 te=1-A|HF=-290.8983774|MP2=-291.7303132|RMSD=5.761e-009|PG=C01 [X(C3H5
 F1O1)]||@


 HICKORY, DICKORY, DOCK
 TWO MICE RAN UP THE CLOCK
 THE CLOCK STRUCK ONE...
 THE OTHER ESCAPED WITH MINOR INJURIES.
 Job cpu time:  0 days  0 hours  0 minutes 44.0 seconds.
 File lengths (MBytes):  RWF=    436 Int=      0 D2E=      0 Chk=      9 Scr=      1
 Normal termination of Gaussian 03 at Mon Oct 16 10:00:18 2017.
