# Supplementary material for: Conformational preferences of α-fluoroketones may influence their reactivity
Source: Beilstein J Org Chem. 2017 Dec 29;13:2915–21. doi: 10.3762/bjoc.13.284 (PMC5753061; doi:10.3762/bjoc.13.284)
Supplement: File 2 — Details of computational conformational analysis. [file Beilstein_J_Org_Chem-13-2915-s002.zip › Computation/MECOCH2F160.out]

 Entering Link 1 = C:\G03W\l1.exe PID=      3644.
  
 Copyright (c) 1988,1990,1992,1993,1995,1998,2003, Gaussian, Inc.
                  All Rights Reserved.
  
 This is the Gaussian(R) 03 program.  It is based on the
 the Gaussian(R) 98 system (copyright 1998, Gaussian, Inc.),
 the Gaussian(R) 94 system (copyright 1995, Gaussian, Inc.),
 the Gaussian 92(TM) system (copyright 1992, Gaussian, Inc.),
 the Gaussian 90(TM) system (copyright 1990, Gaussian, Inc.),
 the Gaussian 88(TM) system (copyright 1988, Gaussian, Inc.),
 the Gaussian 86(TM) system (copyright 1986, Carnegie Mellon
 University), and the Gaussian 82(TM) system (copyright 1983,
 Carnegie Mellon University). Gaussian is a federally registered
 trademark of Gaussian, Inc.
  
 This software contains proprietary and confidential information,
 including trade secrets, belonging to Gaussian, Inc.
  
 This software is provided under written license and may be
 used, copied, transmitted, or stored only in accord with that
 written license.
  
 The following legend is applicable only to US Government
 contracts under DFARS:
  
                    RESTRICTED RIGHTS LEGEND
  
 Use, duplication or disclosure by the US Government is subject
 to restrictions as set forth in subparagraph (c)(1)(ii) of the
 Rights in Technical Data and Computer Software clause at DFARS
 252.227-7013.
  
 Gaussian, Inc.
 Carnegie Office Park, Building 6, Pittsburgh, PA 15106 USA
  
 The following legend is applicable only to US Government
 contracts under FAR:
  
                    RESTRICTED RIGHTS LEGEND
  
 Use, reproduction and disclosure by the US Government is subject
 to restrictions as set forth in subparagraph (c) of the
 Commercial Computer Software - Restricted Rights clause at FAR
 52.227-19.
  
 Gaussian, Inc.
 Carnegie Office Park, Building 6, Pittsburgh, PA 15106 USA
  
  
 ---------------------------------------------------------------
 Warning -- This program may not be used in any manner that
 competes with the business of Gaussian, Inc. or will provide
 assistance to any competitor of Gaussian, Inc.  The licensee
 of this program is prohibited from giving any competitor of
 Gaussian, Inc. access to this program.  By using this program,
 the user acknowledges that Gaussian, Inc. is engaged in the
 business of creating and licensing software in the field of
 computational chemistry and represents and warrants to the
 licensee that it is not a competitor of Gaussian, Inc. and that
 it will not use this program in any manner prohibited above.
 ---------------------------------------------------------------
  

 Cite this work as:
 Gaussian 03, Revision B.05,
 M. J. Frisch, G. W. Trucks, H. B. Schlegel, G. E. Scuseria, 
 M. A. Robb, J. R. Cheeseman, J. A. Montgomery, Jr., T. Vreven, 
 K. N. Kudin, J. C. Burant, J. M. Millam, S. S. Iyengar, J. Tomasi, 
 V. Barone, B. Mennucci, M. Cossi, G. Scalmani, N. Rega, 
 G. A. Petersson, H. Nakatsuji, M. Hada, M. Ehara, K. Toyota, 
 R. Fukuda, J. Hasegawa, M. Ishida, T. Nakajima, Y. Honda, O. Kitao, 
 H. Nakai, M. Klene, X. Li, J. E. Knox, H. P. Hratchian, J. B. Cross, 
 C. Adamo, J. Jaramillo, R. Gomperts, R. E. Stratmann, O. Yazyev, 
 A. J. Austin, R. Cammi, C. Pomelli, J. W. Ochterski, P. Y. Ayala, 
 K. Morokuma, G. A. Voth, P. Salvador, J. J. Dannenberg, 
 V. G. Zakrzewski, S. Dapprich, A. D. Daniels, M. C. Strain, 
 O. Farkas, D. K. Malick, A. D. Rabuck, K. Raghavachari, 
 J. B. Foresman, J. V. Ortiz, Q. Cui, A. G. Baboul, S. Clifford, 
 J. Cioslowski, B. B. Stefanov, G. Liu, A. Liashenko, P. Piskorz, 
 I. Komaromi, R. L. Martin, D. J. Fox, T. Keith, M. A. Al-Laham, 
 C. Y. Peng, A. Nanayakkara, M. Challacombe, P. M. W. Gill, 
 B. Johnson, W. Chen, M. W. Wong, C. Gonzalez, and J. A. Pople, 
 Gaussian, Inc., Pittsburgh PA, 2003.
 
 **********************************************
 Gaussian 03:  x86-Win32-G03RevB.05  8-Nov-2003
                  14-Aug-2017 
 **********************************************
 %chk=MeCOCH2F.chk
 %mem=6MW
 %nproc=1
 Will use up to    1 processors via shared memory.
 Default route:  MaxDisk=2000MB
 ------------------------------------
 # mp2/6-311+g(d,p) geom=connectivity
 ------------------------------------
 1/38=1,57=2/1;
 2/17=6,18=5,40=1/2;
 3/5=4,6=6,7=111,11=9,16=1,25=1,30=1/1,2,3;
 4//1;
 5/5=2,38=5/2;
 8/10=2,27=262144000/1;
 9/16=-3,27=262144000/6;
 6/7=2,8=2,9=2,10=2/1;
 99/5=1,9=1/99;
 -------------------
 Title Card Required
 -------------------
 Symbolic Z-matrix:
 Charge =  0 Multiplicity = 1
 C
 H                    1    B1
 H                    1    B2       2    A1
 H                    1    B3       2    A2       3    D1       0
 C                    1    B4       4    A3       3    D2       0
 O                    5    B5       1    A4       4    D3       0
 C                    5    B6       1    A5       6    D4       0
 H                    7    B7       5    A6       1    D5       0
 H                    7    B8       5    A7       1    D6       0
 F                    7    B9       5    A8       1    D7       0
       Variables:
  B1                    1.09393                  
  B2                    1.09394                  
  B3                    1.08986                  
  B4                    1.50611                  
  B5                    1.21819                  
  B6                    1.52519                  
  B7                    1.09313                  
  B8                    1.09315                  
  B9                    1.38897                  
  A1                  106.8041                   
  A2                  110.5367                   
  A3                  109.29354                  
  A4                  124.10032                  
  A5                  117.86844                  
  A6                  108.97031                  
  A7                  108.96616                  
  A8                  112.02567                  
  D1                  120.29256                  
  D2                  120.98023                  
  D3                   -0.00676                  
  D4                 -179.99042                  
  D5                 -140.35656                  
  D6                  100.33118                  
  D7                  -20.00899                  
 
                          Input orientation:                          
 ---------------------------------------------------------------------
 Center     Atomic     Atomic              Coordinates (Angstroms)
 Number     Number      Type              X           Y           Z
 ---------------------------------------------------------------------
    1          6             0        0.000000    0.000000    0.000000
    2          1             0        0.000000    0.000000    1.093925
    3          1             0        1.047223    0.000000   -0.316257
    4          1             0       -0.514805   -0.881246   -0.382331
    5          6             0       -0.687702    1.238773   -0.510767
    6          8             0       -1.665553    1.226778   -1.237158
    7          6             0       -0.122899    2.592037   -0.091391
    8          1             0       -0.951560    3.274517    0.114715
    9          1             0        0.482970    2.992745   -0.908289
   10          9             0        0.669146    2.496188    1.045584
 ---------------------------------------------------------------------
                    Distance matrix (angstroms):
                    1          2          3          4          5
     1  C    0.000000
     2  H    1.093925   0.000000
     3  H    1.093935   1.756499   0.000000
     4  H    1.089860   1.794701   1.794684   0.000000
     5  C    1.506113   2.140684   2.140644   2.130932   0.000000
     6  O    2.410313   3.116568   3.116440   2.549258   1.218187
     7  C    2.596557   2.852846   2.852789   3.507410   1.525189
     8  H    3.411903   3.547785   3.860483   4.208108   2.145950
     9  H    3.164612   3.632994   3.102484   4.034847   2.145906
    10  F    2.787823   2.584773   2.868538   3.853277   2.417511
                    6          7          8          9         10
     6  O    0.000000
     7  C    2.357221   0.000000
     8  H    2.555500   1.093132   0.000000
     9  H    2.800525   1.093145   1.784323   0.000000
    10  F    3.503303   1.388969   2.024598   2.024562   0.000000
 Stoichiometry    C3H5FO
 Framework group  C1[X(C3H5FO)]
 Deg. of freedom    24
 Full point group                 C1      NOp   1
 Largest Abelian subgroup         C1      NOp   1
 Largest concise Abelian subgroup C1      NOp   1
                         Standard orientation:                         
 ---------------------------------------------------------------------
 Center     Atomic     Atomic              Coordinates (Angstroms)
 Number     Number      Type              X           Y           Z
 ---------------------------------------------------------------------
    1          6             0       -0.783139    1.337085    0.046389
    2          1             0       -0.202240    1.797242   -0.758274
    3          1             0       -0.396553    1.741253    0.986546
    4          1             0       -1.841737    1.571587   -0.063954
    5          6             0       -0.599033   -0.157482    0.018989
    6          8             0       -1.510489   -0.955676   -0.107948
    7          6             0        0.817966   -0.703950    0.159304
    8          1             0        0.940102   -1.553016   -0.518271
    9          1             0        0.970075   -1.036619    1.189430
   10          9             0        1.777722    0.252337   -0.146665
 ---------------------------------------------------------------------
 Rotational constants (GHZ):      8.5328616      3.9949889      2.8490483
 Standard basis: 6-311+G(d,p) (5D, 7F)
 There are   140 symmetry adapted basis functions of A   symmetry.
 Integral buffers will be    262144 words long.
 Raffenetti 1 integral format.
 Two-electron integral symmetry is turned on.
   140 basis functions,   220 primitive gaussians,   145 cartesian basis functions
    20 alpha electrons       20 beta electrons
       nuclear repulsion energy       174.2042300850 Hartrees.
 NAtoms=   10 NActive=   10 NUniq=   10 SFac= 1.00D+00 NAtFMM=   60 Big=F
 One-electron integrals computed using PRISM.
 NBasis=   140 RedAO= T  NBF=   140
 NBsUse=   140 1.00D-06 NBFU=   140
 Harris functional with IExCor=  205 diagonalized for initial guess.
 ExpMin= 4.38D-02 ExpMax= 1.14D+04 ExpMxC= 1.72D+03 IAcc=2 IRadAn=         4 AccDes= 0.00D+00
 HarFok:  IExCor= 205 AccDes= 0.00D+00 IRadAn=         4 IDoV=1
 ScaDFX=  1.000000  1.000000  1.000000  1.000000
 Initial guess orbital symmetries:
       Occupied  (A) (A) (A) (A) (A) (A) (A) (A) (A) (A) (A) (A)
                 (A) (A) (A) (A) (A) (A) (A) (A)
       Virtual   (A) (A) (A) (A) (A) (A) (A) (A) (A) (A) (A) (A)
                 (A) (A) (A) (A) (A) (A) (A) (A) (A) (A) (A) (A)
                 (A) (A) (A) (A) (A) (A) (A) (A) (A) (A) (A) (A)
                 (A) (A) (A) (A) (A) (A) (A) (A) (A) (A) (A) (A)
                 (A) (A) (A) (A) (A) (A) (A) (A) (A) (A) (A) (A)
                 (A) (A) (A) (A) (A) (A) (A) (A) (A) (A) (A) (A)
                 (A) (A) (A) (A) (A) (A) (A) (A) (A) (A) (A) (A)
                 (A) (A) (A) (A) (A) (A) (A) (A) (A) (A) (A) (A)
                 (A) (A) (A) (A) (A) (A) (A) (A) (A) (A) (A) (A)
                 (A) (A) (A) (A) (A) (A) (A) (A) (A) (A) (A) (A)
 The electronic state of the initial guess is 1-A.
 Requested convergence on RMS density matrix=1.00D-08 within 128 cycles.
 Requested convergence on MAX density matrix=1.00D-06.
 Requested convergence on             energy=1.00D-06.
 No special actions if energy rises.
 SCF Done:  E(RHF) =  -290.890513991     A.U. after   14 cycles
             Convg  =    0.7530D-08             -V/T =  2.0011
             S**2   =   0.0000
 ExpMin= 4.38D-02 ExpMax= 1.14D+04 ExpMxC= 1.72D+03 IAcc=3 IRadAn=         5 AccDes= 0.00D+00
 HarFok:  IExCor= 205 AccDes= 0.00D+00 IRadAn=         5 IDoV=1
 ScaDFX=  1.000000  1.000000  1.000000  1.000000
 Range of M.O.s used for correlation:     6   140
 NBasis=   140 NAE=    20 NBE=    20 NFC=     5 NFV=     0
 NROrb=    135 NOA=    15 NOB=    15 NVA=   120 NVB=   120

 **** Warning!!: The largest alpha MO coefficient is  0.45124608D+02

 Disk-based method using OVN memory for 15 occupieds at a time.
 Estimated scratch disk usage=    53860000 words.
 Actual    scratch disk usage=    51680928 words.
 JobTyp=1 Pass  1:  I=   1 to  15 NPSUse=  1 ParTrn=F ParDer=F DoDerP=F.
 Spin components of T(2) and E(2):
     alpha-alpha T2 =       0.2987867942D-01 E2=     -0.1061517698D+00
     alpha-beta  T2 =       0.1746988442D+00 E2=     -0.6226462546D+00
     beta-beta   T2 =       0.2987867942D-01 E2=     -0.1061517698D+00
 ANorm=    0.1111060846D+01
 E2 =    -0.8349497942D+00 EUMP2 =    -0.29172546378548D+03

 **********************************************************************

            Population analysis using the SCF density.

 **********************************************************************

 Orbital symmetries:
       Occupied  (A) (A) (A) (A) (A) (A) (A) (A) (A) (A) (A) (A)
                 (A) (A) (A) (A) (A) (A) (A) (A)
       Virtual   (A) (A) (A) (A) (A) (A) (A) (A) (A) (A) (A) (A)
                 (A) (A) (A) (A) (A) (A) (A) (A) (A) (A) (A) (A)
                 (A) (A) (A) (A) (A) (A) (A) (A) (A) (A) (A) (A)
                 (A) (A) (A) (A) (A) (A) (A) (A) (A) (A) (A) (A)
                 (A) (A) (A) (A) (A) (A) (A) (A) (A) (A) (A) (A)
                 (A) (A) (A) (A) (A) (A) (A) (A) (A) (A) (A) (A)
                 (A) (A) (A) (A) (A) (A) (A) (A) (A) (A) (A) (A)
                 (A) (A) (A) (A) (A) (A) (A) (A) (A) (A) (A) (A)
                 (A) (A) (A) (A) (A) (A) (A) (A) (A) (A) (A) (A)
                 (A) (A) (A) (A) (A) (A) (A) (A) (A) (A) (A) (A)
 The electronic state is 1-A.
 Alpha  occ. eigenvalues --  -26.30334 -20.56682 -11.35546 -11.33592 -11.24738
 Alpha  occ. eigenvalues --   -1.61366  -1.40566  -1.04906  -0.98383  -0.78158
 Alpha  occ. eigenvalues --   -0.72790  -0.71524  -0.70079  -0.62639  -0.61142
 Alpha  occ. eigenvalues --   -0.60856  -0.56300  -0.55782  -0.49936  -0.43295
 Alpha virt. eigenvalues --    0.06651   0.08269   0.09212   0.09963   0.11440
 Alpha virt. eigenvalues --    0.11941   0.12259   0.12797   0.15239   0.15707
 Alpha virt. eigenvalues --    0.17406   0.18507   0.18661   0.25860   0.29043
 Alpha virt. eigenvalues --    0.30802   0.31265   0.32171   0.33610   0.35450
 Alpha virt. eigenvalues --    0.37240   0.38282   0.39984   0.40805   0.43529
 Alpha virt. eigenvalues --    0.44330   0.45382   0.46723   0.51903   0.55567
 Alpha virt. eigenvalues --    0.58514   0.62255   0.64122   0.65106   0.71565
 Alpha virt. eigenvalues --    0.73881   0.79944   0.80534   0.83851   0.84898
 Alpha virt. eigenvalues --    0.85343   0.86567   0.88535   0.91197   1.03550
 Alpha virt. eigenvalues --    1.07393   1.14159   1.20463   1.30995   1.39115
 Alpha virt. eigenvalues --    1.41189   1.46720   1.51034   1.55878   1.60947
 Alpha virt. eigenvalues --    1.62146   1.65391   1.68111   1.69899   1.70799
 Alpha virt. eigenvalues --    1.76007   1.79309   1.80327   1.81910   1.82629
 Alpha virt. eigenvalues --    1.91448   1.93266   1.98623   2.01947   2.04889
 Alpha virt. eigenvalues --    2.08972   2.13900   2.21967   2.32060   2.35009
 Alpha virt. eigenvalues --    2.37386   2.43143   2.50836   2.53703   2.71324
 Alpha virt. eigenvalues --    2.77165   2.78231   2.79297   2.81319   2.84773
 Alpha virt. eigenvalues --    2.87263   2.91146   3.02017   3.09625   3.14881
 Alpha virt. eigenvalues --    3.20187   3.26865   3.27206   3.36594   3.50760
 Alpha virt. eigenvalues --    3.56966   3.72446   3.84265   4.02993   4.05349
 Alpha virt. eigenvalues --    4.16180   4.24605   4.26461   4.27318   4.40157
 Alpha virt. eigenvalues --    4.53154   4.55620   4.61560   5.29710   5.60206
 Alpha virt. eigenvalues --    5.74169   6.25195   6.95387   7.01156   7.26638
 Alpha virt. eigenvalues --   24.91930  24.94783  25.09671  51.65937  68.76009
          Condensed to atoms (all electrons):
              1          2          3          4          5          6
     1  C    5.844785   0.419857   0.385885   0.415266  -0.121384  -0.096936
     2  H    0.419857   0.501319  -0.026596  -0.020152  -0.034260   0.003925
     3  H    0.385885  -0.026596   0.514691  -0.017100  -0.011000   0.001095
     4  H    0.415266  -0.020152  -0.017100   0.488910  -0.038523  -0.001593
     5  C   -0.121384  -0.034260  -0.011000  -0.038523   5.249432   0.477131
     6  O   -0.096936   0.003925   0.001095  -0.001593   0.477131   8.095725
     7  C   -0.407191  -0.009796   0.002980   0.005819   0.277939  -0.140170
     8  H   -0.004344  -0.000529   0.000246  -0.000083  -0.047353  -0.000219
     9  H   -0.020145   0.000346  -0.000452  -0.000141  -0.007244  -0.000313
    10  F    0.035523  -0.001814  -0.007214   0.000608  -0.081153   0.008715
              7          8          9         10
     1  C   -0.407191  -0.004344  -0.020145   0.035523
     2  H   -0.009796  -0.000529   0.000346  -0.001814
     3  H    0.002980   0.000246  -0.000452  -0.007214
     4  H    0.005819  -0.000083  -0.000141   0.000608
     5  C    0.277939  -0.047353  -0.007244  -0.081153
     6  O   -0.140170  -0.000219  -0.000313   0.008715
     7  C    5.450517   0.452929   0.411487   0.102342
     8  H    0.452929   0.490708  -0.024766  -0.041313
     9  H    0.411487  -0.024766   0.505645  -0.032911
    10  F    0.102342  -0.041313  -0.032911   9.243477
 Mulliken atomic charges:
              1
     1  C   -0.451316
     2  H    0.167701
     3  H    0.157465
     4  H    0.166990
     5  C    0.336414
     6  O   -0.347359
     7  C   -0.146855
     8  H    0.174725
     9  H    0.168496
    10  F   -0.226261
 Sum of Mulliken charges=   0.00000
 Atomic charges with hydrogens summed into heavy atoms:
              1
     1  C    0.040840
     2  H    0.000000
     3  H    0.000000
     4  H    0.000000
     5  C    0.336414
     6  O   -0.347359
     7  C    0.196365
     8  H    0.000000
     9  H    0.000000
    10  F   -0.226261
 Sum of Mulliken charges=   0.00000
 Electronic spatial extent (au):  <R**2>=   425.3660
 Charge=     0.0000 electrons
 Dipole moment (field-independent basis, Debye):
    X=     1.0015    Y=     1.0305    Z=     0.8046  Tot=     1.6469
 Quadrupole moment (field-independent basis, Debye-Ang):
   XX=   -37.2208   YY=   -28.9043   ZZ=   -27.6351
   XY=    -6.2447   XZ=     0.3079   YZ=    -0.3427
 Traceless Quadrupole moment (field-independent basis, Debye-Ang):
   XX=    -5.9674   YY=     2.3491   ZZ=     3.6183
   XY=    -6.2447   XZ=     0.3079   YZ=    -0.3427
 Octapole moment (field-independent basis, Debye-Ang**2):
  XXX=     8.1824  YYY=     1.5362  ZZZ=     0.0479  XYY=     7.3969
  XXY=     3.5518  XXZ=     1.2106  XZZ=     4.1167  YZZ=    -0.6555
  YYZ=    -0.5093  XYZ=     0.3805
 Hexadecapole moment (field-independent basis, Debye-Ang**3):
 XXXX=  -298.9651 YYYY=  -184.0678 ZZZZ=   -39.2299 XXXY=    -9.8429
 XXXZ=    -0.1686 YYYX=    -0.4799 YYYZ=     0.4667 ZZZX=    -0.3320
 ZZZY=    -0.6323 XXYY=   -78.3131 XXZZ=   -52.3757 YYZZ=   -34.3540
 XXYZ=    -1.0067 YYXZ=    -1.3581 ZZXY=     1.2355
 N-N= 1.742042300850D+02 E-N=-1.035376338433D+03  KE= 2.905591144607D+02
 1|1|UNPC-UNK|SP|RMP2-FC|6-311+G(d,p)|C3H5F1O1|PCUSER|14-Aug-2017|0||# 
 MP2/6-311+G(D,P) GEOM=CONNECTIVITY||Title Card Required||0,1|C|H,1,1.0
 9392505|H,1,1.09393521,2,106.80410361|H,1,1.08986036,2,110.53670371,3,
 120.29256125,0|C,1,1.50611287,4,109.29353516,3,120.98023196,0|O,5,1.21
 818684,1,124.10032147,4,-0.00675757,0|C,5,1.52518901,1,117.8684445,6,-
 179.99041879,0|H,7,1.09313207,5,108.97030619,1,-140.35656121,0|H,7,1.0
 931451,5,108.96615846,1,100.33117769,0|F,7,1.388969,5,112.02566669,1,-
 20.00898818,0||Version=x86-Win32-G03RevB.05|State=1-A|HF=-290.890514|M
 P2=-291.7254638|RMSD=7.530e-009|PG=C01 [X(C3H5F1O1)]||@


 WHEN ALL ELSE FAILS, TRY THE BOSS'S SUGGESTION.
 Job cpu time:  0 days  0 hours  0 minutes 38.0 seconds.
 File lengths (MBytes):  RWF=    416 Int=      0 D2E=      0 Chk=      9 Scr=      1
 Normal termination of Gaussian 03 at Mon Aug 14 13:31:32 2017.
