# Supplementary material for: Conformational preferences of α-fluoroketones may influence their reactivity
Source: Beilstein J Org Chem. 2017 Dec 29;13:2915–21. doi: 10.3762/bjoc.13.284 (PMC5753061; doi:10.3762/bjoc.13.284)
Supplement: File 2 — Details of computational conformational analysis. [file Beilstein_J_Org_Chem-13-2915-s002.zip › Computation/MECOCH2F170.out]

 Entering Link 1 = C:\G03W\l1.exe PID=      5080.
  
 Copyright (c) 1988,1990,1992,1993,1995,1998,2003, Gaussian, Inc.
                  All Rights Reserved.
  
 This is the Gaussian(R) 03 program.  It is based on the
 the Gaussian(R) 98 system (copyright 1998, Gaussian, Inc.),
 the Gaussian(R) 94 system (copyright 1995, Gaussian, Inc.),
 the Gaussian 92(TM) system (copyright 1992, Gaussian, Inc.),
 the Gaussian 90(TM) system (copyright 1990, Gaussian, Inc.),
 the Gaussian 88(TM) system (copyright 1988, Gaussian, Inc.),
 the Gaussian 86(TM) system (copyright 1986, Carnegie Mellon
 University), and the Gaussian 82(TM) system (copyright 1983,
 Carnegie Mellon University). Gaussian is a federally registered
 trademark of Gaussian, Inc.
  
 This software contains proprietary and confidential information,
 including trade secrets, belonging to Gaussian, Inc.
  
 This software is provided under written license and may be
 used, copied, transmitted, or stored only in accord with that
 written license.
  
 The following legend is applicable only to US Government
 contracts under DFARS:
  
                    RESTRICTED RIGHTS LEGEND
  
 Use, duplication or disclosure by the US Government is subject
 to restrictions as set forth in subparagraph (c)(1)(ii) of the
 Rights in Technical Data and Computer Software clause at DFARS
 252.227-7013.
  
 Gaussian, Inc.
 Carnegie Office Park, Building 6, Pittsburgh, PA 15106 USA
  
 The following legend is applicable only to US Government
 contracts under FAR:
  
                    RESTRICTED RIGHTS LEGEND
  
 Use, reproduction and disclosure by the US Government is subject
 to restrictions as set forth in subparagraph (c) of the
 Commercial Computer Software - Restricted Rights clause at FAR
 52.227-19.
  
 Gaussian, Inc.
 Carnegie Office Park, Building 6, Pittsburgh, PA 15106 USA
  
  
 ---------------------------------------------------------------
 Warning -- This program may not be used in any manner that
 competes with the business of Gaussian, Inc. or will provide
 assistance to any competitor of Gaussian, Inc.  The licensee
 of this program is prohibited from giving any competitor of
 Gaussian, Inc. access to this program.  By using this program,
 the user acknowledges that Gaussian, Inc. is engaged in the
 business of creating and licensing software in the field of
 computational chemistry and represents and warrants to the
 licensee that it is not a competitor of Gaussian, Inc. and that
 it will not use this program in any manner prohibited above.
 ---------------------------------------------------------------
  

 Cite this work as:
 Gaussian 03, Revision B.05,
 M. J. Frisch, G. W. Trucks, H. B. Schlegel, G. E. Scuseria, 
 M. A. Robb, J. R. Cheeseman, J. A. Montgomery, Jr., T. Vreven, 
 K. N. Kudin, J. C. Burant, J. M. Millam, S. S. Iyengar, J. Tomasi, 
 V. Barone, B. Mennucci, M. Cossi, G. Scalmani, N. Rega, 
 G. A. Petersson, H. Nakatsuji, M. Hada, M. Ehara, K. Toyota, 
 R. Fukuda, J. Hasegawa, M. Ishida, T. Nakajima, Y. Honda, O. Kitao, 
 H. Nakai, M. Klene, X. Li, J. E. Knox, H. P. Hratchian, J. B. Cross, 
 C. Adamo, J. Jaramillo, R. Gomperts, R. E. Stratmann, O. Yazyev, 
 A. J. Austin, R. Cammi, C. Pomelli, J. W. Ochterski, P. Y. Ayala, 
 K. Morokuma, G. A. Voth, P. Salvador, J. J. Dannenberg, 
 V. G. Zakrzewski, S. Dapprich, A. D. Daniels, M. C. Strain, 
 O. Farkas, D. K. Malick, A. D. Rabuck, K. Raghavachari, 
 J. B. Foresman, J. V. Ortiz, Q. Cui, A. G. Baboul, S. Clifford, 
 J. Cioslowski, B. B. Stefanov, G. Liu, A. Liashenko, P. Piskorz, 
 I. Komaromi, R. L. Martin, D. J. Fox, T. Keith, M. A. Al-Laham, 
 C. Y. Peng, A. Nanayakkara, M. Challacombe, P. M. W. Gill, 
 B. Johnson, W. Chen, M. W. Wong, C. Gonzalez, and J. A. Pople, 
 Gaussian, Inc., Pittsburgh PA, 2003.
 
 **********************************************
 Gaussian 03:  x86-Win32-G03RevB.05  8-Nov-2003
                  14-Aug-2017 
 **********************************************
 %chk=MeCOCH2F.chk
 %mem=6MW
 %nproc=1
 Will use up to    1 processors via shared memory.
 Default route:  MaxDisk=2000MB
 ------------------------------------
 # mp2/6-311+g(d,p) geom=connectivity
 ------------------------------------
 1/38=1,57=2/1;
 2/17=6,18=5,40=1/2;
 3/5=4,6=6,7=111,11=9,16=1,25=1,30=1/1,2,3;
 4//1;
 5/5=2,38=5/2;
 8/10=2,27=262144000/1;
 9/16=-3,27=262144000/6;
 6/7=2,8=2,9=2,10=2/1;
 99/5=1,9=1/99;
 -------------------
 Title Card Required
 -------------------
 Symbolic Z-matrix:
 Charge =  0 Multiplicity = 1
 C
 H                    1    B1
 H                    1    B2       2    A1
 H                    1    B3       2    A2       3    D1       0
 C                    1    B4       4    A3       3    D2       0
 O                    5    B5       1    A4       4    D3       0
 C                    5    B6       1    A5       6    D4       0
 H                    7    B7       5    A6       1    D5       0
 H                    7    B8       5    A7       1    D6       0
 F                    7    B9       5    A8       1    D7       0
       Variables:
  B1                    1.09393                  
  B2                    1.09394                  
  B3                    1.08986                  
  B4                    1.50611                  
  B5                    1.21819                  
  B6                    1.52519                  
  B7                    1.09313                  
  B8                    1.09315                  
  B9                    1.38897                  
  A1                  106.8041                   
  A2                  110.5367                   
  A3                  109.29354                  
  A4                  124.10032                  
  A5                  117.86844                  
  A6                  108.97031                  
  A7                  108.96616                  
  A8                  112.02567                  
  D1                  120.29256                  
  D2                  120.98023                  
  D3                   -0.00676                  
  D4                 -179.99042                  
  D5                 -130.35656                  
  D6                  110.33118                  
  D7                  -10.00899                  
 
                          Input orientation:                          
 ---------------------------------------------------------------------
 Center     Atomic     Atomic              Coordinates (Angstroms)
 Number     Number      Type              X           Y           Z
 ---------------------------------------------------------------------
    1          6             0        0.000000    0.000000    0.000000
    2          1             0        0.000000    0.000000    1.093925
    3          1             0        1.047223    0.000000   -0.316257
    4          1             0       -0.514805   -0.881246   -0.382331
    5          6             0       -0.687702    1.238773   -0.510767
    6          8             0       -1.665553    1.226778   -1.237158
    7          6             0       -0.122899    2.592037   -0.091391
    8          1             0       -0.937802    3.216118    0.284630
    9          1             0        0.330768    3.072906   -0.961976
   10          9             0        0.839798    2.469371    0.902290
 ---------------------------------------------------------------------
                    Distance matrix (angstroms):
                    1          2          3          4          5
     1  C    0.000000
     2  H    1.093925   0.000000
     3  H    1.093935   1.756499   0.000000
     4  H    1.089860   1.794701   1.794684   0.000000
     5  C    1.506113   2.140684   2.140644   2.130932   0.000000
     6  O    2.410313   3.116568   3.116440   2.549258   1.218187
     7  C    2.596557   2.852846   2.852789   3.507410   1.525189
     8  H    3.362128   3.446425   3.826853   4.172788   2.145950
     9  H    3.236905   3.711992   3.220715   4.084886   2.145906
    10  F    2.759924   2.615297   2.761463   3.835601   2.417511
                    6          7          8          9         10
     6  O    0.000000
     7  C    2.357221   0.000000
     8  H    2.608243   1.093132   0.000000
     9  H    2.732985   1.093145   1.784323   0.000000
    10  F    3.521088   1.388969   2.024598   2.024562   0.000000
 Stoichiometry    C3H5FO
 Framework group  C1[X(C3H5FO)]
 Deg. of freedom    24
 Full point group                 C1      NOp   1
 Largest Abelian subgroup         C1      NOp   1
 Largest concise Abelian subgroup C1      NOp   1
                         Standard orientation:                         
 ---------------------------------------------------------------------
 Center     Atomic     Atomic              Coordinates (Angstroms)
 Number     Number      Type              X           Y           Z
 ---------------------------------------------------------------------
    1          6             0       -0.746776    1.347549    0.024798
    2          1             0       -0.199710    1.781320   -0.817362
    3          1             0       -0.298445    1.753923    0.936146
    4          1             0       -1.803484    1.608497   -0.030602
    5          6             0       -0.602938   -0.151602    0.009530
    6          8             0       -1.540236   -0.927014   -0.055181
    7          6             0        0.805147   -0.733467    0.079770
    8          1             0        0.923045   -1.475464   -0.714257
    9          1             0        0.942102   -1.216070    1.051008
   10          9             0        1.780643    0.243225   -0.074231
 ---------------------------------------------------------------------
 Rotational constants (GHZ):      8.6153055      4.0042794      2.8386769
 Standard basis: 6-311+G(d,p) (5D, 7F)
 There are   140 symmetry adapted basis functions of A   symmetry.
 Integral buffers will be    262144 words long.
 Raffenetti 1 integral format.
 Two-electron integral symmetry is turned on.
   140 basis functions,   220 primitive gaussians,   145 cartesian basis functions
    20 alpha electrons       20 beta electrons
       nuclear repulsion energy       174.2923963168 Hartrees.
 NAtoms=   10 NActive=   10 NUniq=   10 SFac= 1.00D+00 NAtFMM=   60 Big=F
 One-electron integrals computed using PRISM.
 NBasis=   140 RedAO= T  NBF=   140
 NBsUse=   140 1.00D-06 NBFU=   140
 Harris functional with IExCor=  205 diagonalized for initial guess.
 ExpMin= 4.38D-02 ExpMax= 1.14D+04 ExpMxC= 1.72D+03 IAcc=2 IRadAn=         4 AccDes= 0.00D+00
 HarFok:  IExCor= 205 AccDes= 0.00D+00 IRadAn=         4 IDoV=1
 ScaDFX=  1.000000  1.000000  1.000000  1.000000
 Initial guess orbital symmetries:
       Occupied  (A) (A) (A) (A) (A) (A) (A) (A) (A) (A) (A) (A)
                 (A) (A) (A) (A) (A) (A) (A) (A)
       Virtual   (A) (A) (A) (A) (A) (A) (A) (A) (A) (A) (A) (A)
                 (A) (A) (A) (A) (A) (A) (A) (A) (A) (A) (A) (A)
                 (A) (A) (A) (A) (A) (A) (A) (A) (A) (A) (A) (A)
                 (A) (A) (A) (A) (A) (A) (A) (A) (A) (A) (A) (A)
                 (A) (A) (A) (A) (A) (A) (A) (A) (A) (A) (A) (A)
                 (A) (A) (A) (A) (A) (A) (A) (A) (A) (A) (A) (A)
                 (A) (A) (A) (A) (A) (A) (A) (A) (A) (A) (A) (A)
                 (A) (A) (A) (A) (A) (A) (A) (A) (A) (A) (A) (A)
                 (A) (A) (A) (A) (A) (A) (A) (A) (A) (A) (A) (A)
                 (A) (A) (A) (A) (A) (A) (A) (A) (A) (A) (A) (A)
 The electronic state of the initial guess is 1-A.
 Requested convergence on RMS density matrix=1.00D-08 within 128 cycles.
 Requested convergence on MAX density matrix=1.00D-06.
 Requested convergence on             energy=1.00D-06.
 No special actions if energy rises.
 SCF Done:  E(RHF) =  -290.890857192     A.U. after   13 cycles
             Convg  =    0.9118D-08             -V/T =  2.0011
             S**2   =   0.0000
 ExpMin= 4.38D-02 ExpMax= 1.14D+04 ExpMxC= 1.72D+03 IAcc=3 IRadAn=         5 AccDes= 0.00D+00
 HarFok:  IExCor= 205 AccDes= 0.00D+00 IRadAn=         5 IDoV=1
 ScaDFX=  1.000000  1.000000  1.000000  1.000000
 Range of M.O.s used for correlation:     6   140
 NBasis=   140 NAE=    20 NBE=    20 NFC=     5 NFV=     0
 NROrb=    135 NOA=    15 NOB=    15 NVA=   120 NVB=   120

 **** Warning!!: The largest alpha MO coefficient is  0.48464328D+02

 Disk-based method using OVN memory for 15 occupieds at a time.
 Estimated scratch disk usage=    53870800 words.
 Actual    scratch disk usage=    51708112 words.
 JobTyp=1 Pass  1:  I=   1 to  15 NPSUse=  1 ParTrn=F ParDer=F DoDerP=F.
 Spin components of T(2) and E(2):
     alpha-alpha T2 =       0.2988139792D-01 E2=     -0.1061607346D+00
     alpha-beta  T2 =       0.1746195077D+00 E2=     -0.6225647083D+00
     beta-beta   T2 =       0.2988139792D-01 E2=     -0.1061607346D+00
 ANorm=    0.1111027589D+01
 E2 =    -0.8348861775D+00 EUMP2 =    -0.29172574336932D+03

 **********************************************************************

            Population analysis using the SCF density.

 **********************************************************************

 Orbital symmetries:
       Occupied  (A) (A) (A) (A) (A) (A) (A) (A) (A) (A) (A) (A)
                 (A) (A) (A) (A) (A) (A) (A) (A)
       Virtual   (A) (A) (A) (A) (A) (A) (A) (A) (A) (A) (A) (A)
                 (A) (A) (A) (A) (A) (A) (A) (A) (A) (A) (A) (A)
                 (A) (A) (A) (A) (A) (A) (A) (A) (A) (A) (A) (A)
                 (A) (A) (A) (A) (A) (A) (A) (A) (A) (A) (A) (A)
                 (A) (A) (A) (A) (A) (A) (A) (A) (A) (A) (A) (A)
                 (A) (A) (A) (A) (A) (A) (A) (A) (A) (A) (A) (A)
                 (A) (A) (A) (A) (A) (A) (A) (A) (A) (A) (A) (A)
                 (A) (A) (A) (A) (A) (A) (A) (A) (A) (A) (A) (A)
                 (A) (A) (A) (A) (A) (A) (A) (A) (A) (A) (A) (A)
                 (A) (A) (A) (A) (A) (A) (A) (A) (A) (A) (A) (A)
 The electronic state is 1-A.
 Alpha  occ. eigenvalues --  -26.30325 -20.56602 -11.35569 -11.33626 -11.24706
 Alpha  occ. eigenvalues --   -1.61381  -1.40529  -1.04871  -0.98413  -0.78132
 Alpha  occ. eigenvalues --   -0.72830  -0.71543  -0.70095  -0.62396  -0.61207
 Alpha  occ. eigenvalues --   -0.60761  -0.56461  -0.55928  -0.49779  -0.43254
 Alpha virt. eigenvalues --    0.06702   0.08290   0.09147   0.10048   0.11467
 Alpha virt. eigenvalues --    0.12051   0.12270   0.12529   0.15194   0.15683
 Alpha virt. eigenvalues --    0.17367   0.18512   0.18666   0.25793   0.29211
 Alpha virt. eigenvalues --    0.30998   0.31347   0.32096   0.33186   0.35446
 Alpha virt. eigenvalues --    0.37296   0.38760   0.40184   0.40322   0.43464
 Alpha virt. eigenvalues --    0.44124   0.45499   0.46935   0.52269   0.55631
 Alpha virt. eigenvalues --    0.59161   0.62130   0.63412   0.64933   0.71605
 Alpha virt. eigenvalues --    0.73367   0.79988   0.80759   0.84172   0.84966
 Alpha virt. eigenvalues --    0.85240   0.86522   0.88690   0.91505   1.03467
 Alpha virt. eigenvalues --    1.09437   1.13908   1.18932   1.30881   1.39056
 Alpha virt. eigenvalues --    1.41160   1.46814   1.51717   1.56231   1.61776
 Alpha virt. eigenvalues --    1.62289   1.64741   1.68154   1.69193   1.70346
 Alpha virt. eigenvalues --    1.76494   1.78968   1.80582   1.81612   1.82556
 Alpha virt. eigenvalues --    1.90513   1.93512   1.98795   2.02840   2.05662
 Alpha virt. eigenvalues --    2.08966   2.13213   2.22249   2.32450   2.35228
 Alpha virt. eigenvalues --    2.37936   2.44087   2.51416   2.53080   2.72701
 Alpha virt. eigenvalues --    2.77399   2.78022   2.78411   2.81081   2.84428
 Alpha virt. eigenvalues --    2.87262   2.91029   3.01598   3.10523   3.15581
 Alpha virt. eigenvalues --    3.20252   3.27106   3.27313   3.37375   3.51023
 Alpha virt. eigenvalues --    3.57670   3.71797   3.85237   4.03049   4.04469
 Alpha virt. eigenvalues --    4.16103   4.25154   4.26450   4.27392   4.40389
 Alpha virt. eigenvalues --    4.53657   4.55161   4.61158   5.30348   5.60238
 Alpha virt. eigenvalues --    5.74362   6.25039   6.94952   7.01799   7.27620
 Alpha virt. eigenvalues --   24.91914  24.94996  25.09717  51.66029  68.76069
          Condensed to atoms (all electrons):
              1          2          3          4          5          6
     1  C    5.823352   0.412021   0.393154   0.416271  -0.106582  -0.095530
     2  H    0.412021   0.506275  -0.027054  -0.019678  -0.029108   0.003260
     3  H    0.393154  -0.027054   0.512799  -0.017725  -0.016423   0.001613
     4  H    0.416271  -0.019678  -0.017725   0.488995  -0.039172  -0.001472
     5  C   -0.106582  -0.029108  -0.016423  -0.039172   5.239648   0.471148
     6  O   -0.095530   0.003260   0.001613  -0.001472   0.471148   8.100652
     7  C   -0.404485  -0.005990   0.001639   0.004870   0.286207  -0.137765
     8  H   -0.009253  -0.000577   0.000281  -0.000084  -0.039292  -0.000691
     9  H   -0.016712   0.000315  -0.000571  -0.000119  -0.015555  -0.000873
    10  F    0.040465  -0.003945  -0.007034   0.000719  -0.082818   0.009343
              7          8          9         10
     1  C   -0.404485  -0.009253  -0.016712   0.040465
     2  H   -0.005990  -0.000577   0.000315  -0.003945
     3  H    0.001639   0.000281  -0.000571  -0.007034
     4  H    0.004870  -0.000084  -0.000119   0.000719
     5  C    0.286207  -0.039292  -0.015555  -0.082818
     6  O   -0.137765  -0.000691  -0.000873   0.009343
     7  C    5.424051   0.447704   0.421488   0.098101
     8  H    0.447704   0.491867  -0.025017  -0.039598
     9  H    0.421488  -0.025017   0.499236  -0.033922
    10  F    0.098101  -0.039598  -0.033922   9.250019
 Mulliken atomic charges:
              1
     1  C   -0.452700
     2  H    0.164482
     3  H    0.159321
     4  H    0.167396
     5  C    0.331947
     6  O   -0.349685
     7  C   -0.135820
     8  H    0.174660
     9  H    0.171730
    10  F   -0.231331
 Sum of Mulliken charges=   0.00000
 Atomic charges with hydrogens summed into heavy atoms:
              1
     1  C    0.038499
     2  H    0.000000
     3  H    0.000000
     4  H    0.000000
     5  C    0.331947
     6  O   -0.349685
     7  C    0.210569
     8  H    0.000000
     9  H    0.000000
    10  F   -0.231331
 Sum of Mulliken charges=   0.00000
 Electronic spatial extent (au):  <R**2>=   425.0516
 Charge=     0.0000 electrons
 Dipole moment (field-independent basis, Debye):
    X=     1.0768    Y=     0.9366    Z=     0.4097  Tot=     1.4848
 Quadrupole moment (field-independent basis, Debye-Ang):
   XX=   -37.5887   YY=   -28.6812   ZZ=   -27.5683
   XY=    -6.2272   XZ=     0.1487   YZ=    -0.1746
 Traceless Quadrupole moment (field-independent basis, Debye-Ang):
   XX=    -6.3093   YY=     2.5982   ZZ=     3.7111
   XY=    -6.2272   XZ=     0.1487   YZ=    -0.1746
 Octapole moment (field-independent basis, Debye-Ang**2):
  XXX=     8.6140  YYY=     1.4067  ZZZ=     0.0496  XYY=     7.3382
  XXY=     3.6374  XXZ=     0.6293  XZZ=     4.1592  YZZ=    -0.8959
  YYZ=    -0.2883  XYZ=     0.1841
 Hexadecapole moment (field-independent basis, Debye-Ang**3):
 XXXX=  -300.7208 YYYY=  -185.5662 ZZZZ=   -37.7970 XXXY=   -10.1100
 XXXZ=    -0.1231 YYYX=    -0.4673 YYYZ=     0.3542 ZZZX=    -0.1369
 ZZZY=    -0.4045 XXYY=   -78.2981 XXZZ=   -52.0500 YYZZ=   -33.7176
 XXYZ=    -0.5402 YYXZ=    -0.6977 ZZXY=     1.1070
 N-N= 1.742923963168D+02 E-N=-1.035556866243D+03  KE= 2.905585123400D+02
 1|1|UNPC-UNK|SP|RMP2-FC|6-311+G(d,p)|C3H5F1O1|PCUSER|14-Aug-2017|0||# 
 MP2/6-311+G(D,P) GEOM=CONNECTIVITY||Title Card Required||0,1|C|H,1,1.0
 9392505|H,1,1.09393521,2,106.80410361|H,1,1.08986036,2,110.53670371,3,
 120.29256125,0|C,1,1.50611287,4,109.29353516,3,120.98023196,0|O,5,1.21
 818684,1,124.10032147,4,-0.00675757,0|C,5,1.52518901,1,117.8684445,6,-
 179.99041879,0|H,7,1.09313207,5,108.97030619,1,-130.35656121,0|H,7,1.0
 931451,5,108.96615846,1,110.33117769,0|F,7,1.388969,5,112.02566669,1,-
 10.00898818,0||Version=x86-Win32-G03RevB.05|State=1-A|HF=-290.8908572|
 MP2=-291.7257434|RMSD=9.118e-009|PG=C01 [X(C3H5F1O1)]||@


 WHEN ALL ELSE FAILS, TRY THE BOSS'S SUGGESTION.
 Job cpu time:  0 days  0 hours  0 minutes 37.0 seconds.
 File lengths (MBytes):  RWF=    416 Int=      0 D2E=      0 Chk=      9 Scr=      1
 Normal termination of Gaussian 03 at Mon Aug 14 13:32:09 2017.
