# Supplementary material for: Conformational preferences of α-fluoroketones may influence their reactivity
Source: Beilstein J Org Chem. 2017 Dec 29;13:2915–21. doi: 10.3762/bjoc.13.284 (PMC5753061; doi:10.3762/bjoc.13.284)
Supplement: File 2 — Details of computational conformational analysis. [file Beilstein_J_Org_Chem-13-2915-s002.zip › Computation/MECOCH2F180.out]

 Entering Link 1 = C:\G03W\l1.exe PID=      3956.
  
 Copyright (c) 1988,1990,1992,1993,1995,1998,2003, Gaussian, Inc.
                  All Rights Reserved.
  
 This is the Gaussian(R) 03 program.  It is based on the
 the Gaussian(R) 98 system (copyright 1998, Gaussian, Inc.),
 the Gaussian(R) 94 system (copyright 1995, Gaussian, Inc.),
 the Gaussian 92(TM) system (copyright 1992, Gaussian, Inc.),
 the Gaussian 90(TM) system (copyright 1990, Gaussian, Inc.),
 the Gaussian 88(TM) system (copyright 1988, Gaussian, Inc.),
 the Gaussian 86(TM) system (copyright 1986, Carnegie Mellon
 University), and the Gaussian 82(TM) system (copyright 1983,
 Carnegie Mellon University). Gaussian is a federally registered
 trademark of Gaussian, Inc.
  
 This software contains proprietary and confidential information,
 including trade secrets, belonging to Gaussian, Inc.
  
 This software is provided under written license and may be
 used, copied, transmitted, or stored only in accord with that
 written license.
  
 The following legend is applicable only to US Government
 contracts under DFARS:
  
                    RESTRICTED RIGHTS LEGEND
  
 Use, duplication or disclosure by the US Government is subject
 to restrictions as set forth in subparagraph (c)(1)(ii) of the
 Rights in Technical Data and Computer Software clause at DFARS
 252.227-7013.
  
 Gaussian, Inc.
 Carnegie Office Park, Building 6, Pittsburgh, PA 15106 USA
  
 The following legend is applicable only to US Government
 contracts under FAR:
  
                    RESTRICTED RIGHTS LEGEND
  
 Use, reproduction and disclosure by the US Government is subject
 to restrictions as set forth in subparagraph (c) of the
 Commercial Computer Software - Restricted Rights clause at FAR
 52.227-19.
  
 Gaussian, Inc.
 Carnegie Office Park, Building 6, Pittsburgh, PA 15106 USA
  
  
 ---------------------------------------------------------------
 Warning -- This program may not be used in any manner that
 competes with the business of Gaussian, Inc. or will provide
 assistance to any competitor of Gaussian, Inc.  The licensee
 of this program is prohibited from giving any competitor of
 Gaussian, Inc. access to this program.  By using this program,
 the user acknowledges that Gaussian, Inc. is engaged in the
 business of creating and licensing software in the field of
 computational chemistry and represents and warrants to the
 licensee that it is not a competitor of Gaussian, Inc. and that
 it will not use this program in any manner prohibited above.
 ---------------------------------------------------------------
  

 Cite this work as:
 Gaussian 03, Revision B.05,
 M. J. Frisch, G. W. Trucks, H. B. Schlegel, G. E. Scuseria, 
 M. A. Robb, J. R. Cheeseman, J. A. Montgomery, Jr., T. Vreven, 
 K. N. Kudin, J. C. Burant, J. M. Millam, S. S. Iyengar, J. Tomasi, 
 V. Barone, B. Mennucci, M. Cossi, G. Scalmani, N. Rega, 
 G. A. Petersson, H. Nakatsuji, M. Hada, M. Ehara, K. Toyota, 
 R. Fukuda, J. Hasegawa, M. Ishida, T. Nakajima, Y. Honda, O. Kitao, 
 H. Nakai, M. Klene, X. Li, J. E. Knox, H. P. Hratchian, J. B. Cross, 
 C. Adamo, J. Jaramillo, R. Gomperts, R. E. Stratmann, O. Yazyev, 
 A. J. Austin, R. Cammi, C. Pomelli, J. W. Ochterski, P. Y. Ayala, 
 K. Morokuma, G. A. Voth, P. Salvador, J. J. Dannenberg, 
 V. G. Zakrzewski, S. Dapprich, A. D. Daniels, M. C. Strain, 
 O. Farkas, D. K. Malick, A. D. Rabuck, K. Raghavachari, 
 J. B. Foresman, J. V. Ortiz, Q. Cui, A. G. Baboul, S. Clifford, 
 J. Cioslowski, B. B. Stefanov, G. Liu, A. Liashenko, P. Piskorz, 
 I. Komaromi, R. L. Martin, D. J. Fox, T. Keith, M. A. Al-Laham, 
 C. Y. Peng, A. Nanayakkara, M. Challacombe, P. M. W. Gill, 
 B. Johnson, W. Chen, M. W. Wong, C. Gonzalez, and J. A. Pople, 
 Gaussian, Inc., Pittsburgh PA, 2003.
 
 **********************************************
 Gaussian 03:  x86-Win32-G03RevB.05  8-Nov-2003
                  14-Aug-2017 
 **********************************************
 %chk=MeCOCH2F.chk
 %mem=6MW
 %nproc=1
 Will use up to    1 processors via shared memory.
 Default route:  MaxDisk=2000MB
 ------------------------------------
 # mp2/6-311+g(d,p) geom=connectivity
 ------------------------------------
 1/38=1,57=2/1;
 2/17=6,18=5,40=1/2;
 3/5=4,6=6,7=111,11=9,16=1,25=1,30=1/1,2,3;
 4//1;
 5/5=2,38=5/2;
 8/10=2,27=262144000/1;
 9/16=-3,27=262144000/6;
 6/7=2,8=2,9=2,10=2/1;
 99/5=1,9=1/99;
 -------------------
 Title Card Required
 -------------------
 Symbolic Z-matrix:
 Charge =  0 Multiplicity = 1
 C
 H                    1    B1
 H                    1    B2       2    A1
 H                    1    B3       2    A2       3    D1       0
 C                    1    B4       4    A3       3    D2       0
 O                    5    B5       1    A4       4    D3       0
 C                    5    B6       1    A5       6    D4       0
 H                    7    B7       5    A6       1    D5       0
 H                    7    B8       5    A7       1    D6       0
 F                    7    B9       5    A8       1    D7       0
       Variables:
  B1                    1.09393                  
  B2                    1.09394                  
  B3                    1.08986                  
  B4                    1.50611                  
  B5                    1.21819                  
  B6                    1.52519                  
  B7                    1.09313                  
  B8                    1.09315                  
  B9                    1.38897                  
  A1                  106.8041                   
  A2                  110.5367                   
  A3                  109.29354                  
  A4                  124.10032                  
  A5                  117.86844                  
  A6                  108.97031                  
  A7                  108.96616                  
  A8                  112.02567                  
  D1                  120.29256                  
  D2                  120.98023                  
  D3                   -0.00676                  
  D4                 -179.99042                  
  D5                 -120.35656                  
  D6                  120.33118                  
  D7                   -0.00899                  
 
                          Input orientation:                          
 ---------------------------------------------------------------------
 Center     Atomic     Atomic              Coordinates (Angstroms)
 Number     Number      Type              X           Y           Z
 ---------------------------------------------------------------------
    1          6             0        0.000000    0.000000    0.000000
    2          1             0        0.000000    0.000000    1.093925
    3          1             0        1.047223    0.000000   -0.316257
    4          1             0       -0.514805   -0.881246   -0.382331
    5          6             0       -0.687702    1.238773   -0.510767
    6          8             0       -1.665553    1.226778   -1.237158
    7          6             0       -0.122899    2.592037   -0.091391
    8          1             0       -0.895286    3.148338    0.446089
    9          1             0        0.168780    3.148033   -0.986242
   10          9             0        0.987060    2.460324    0.733155
 ---------------------------------------------------------------------
                    Distance matrix (angstroms):
                    1          2          3          4          5
     1  C    0.000000
     2  H    1.093925   0.000000
     3  H    1.093935   1.756499   0.000000
     4  H    1.089860   1.794701   1.794684   0.000000
     5  C    1.506113   2.140684   2.140644   2.130932   0.000000
     6  O    2.410313   3.116568   3.116440   2.549258   1.218187
     7  C    2.596557   2.852846   2.852789   3.507410   1.525189
     8  H    3.303417   3.336654   3.777108   4.131415   2.145950
     9  H    3.303222   3.776995   3.336264   4.131233   2.145906
    10  F    2.750454   2.675376   2.675459   3.829621   2.417511
                    6          7          8          9         10
     6  O    0.000000
     7  C    2.357221   0.000000
     8  H    2.668149   1.093132   0.000000
     9  H    2.668138   1.093145   1.784323   0.000000
    10  F    3.527056   1.388969   2.024598   2.024562   0.000000
 Stoichiometry    C3H5FO
 Framework group  C1[X(C3H5FO)]
 Deg. of freedom    24
 Full point group                 C1      NOp   1
 Largest Abelian subgroup         C1      NOp   1
 Largest concise Abelian subgroup C1      NOp   1
                         Standard orientation:                         
 ---------------------------------------------------------------------
 Center     Atomic     Atomic              Coordinates (Angstroms)
 Number     Number      Type              X           Y           Z
 ---------------------------------------------------------------------
    1          6             0       -0.734487    1.350890    0.000011
    2          1             0       -0.232083    1.766915   -0.878161
    3          1             0       -0.232205    1.766761    0.878338
    4          1             0       -1.790425    1.620688   -0.000016
    5          6             0       -0.604247   -0.149581   -0.000057
    6          8             0       -1.550138   -0.917220   -0.000010
    7          6             0        0.800656   -0.743256    0.000033
    8          1             0        0.924702   -1.362768   -0.892018
    9          1             0        0.924629   -1.362487    0.892305
   10          9             0        1.781661    0.240036   -0.000033
 ---------------------------------------------------------------------
 Rotational constants (GHZ):      8.6446069      4.0073458      2.8351182
 Standard basis: 6-311+G(d,p) (5D, 7F)
 There are   140 symmetry adapted basis functions of A   symmetry.
 Integral buffers will be    262144 words long.
 Raffenetti 1 integral format.
 Two-electron integral symmetry is turned on.
   140 basis functions,   220 primitive gaussians,   145 cartesian basis functions
    20 alpha electrons       20 beta electrons
       nuclear repulsion energy       174.3230605977 Hartrees.
 NAtoms=   10 NActive=   10 NUniq=   10 SFac= 1.00D+00 NAtFMM=   60 Big=F
 One-electron integrals computed using PRISM.
 NBasis=   140 RedAO= T  NBF=   140
 NBsUse=   140 1.00D-06 NBFU=   140
 Harris functional with IExCor=  205 diagonalized for initial guess.
 ExpMin= 4.38D-02 ExpMax= 1.14D+04 ExpMxC= 1.72D+03 IAcc=2 IRadAn=         4 AccDes= 0.00D+00
 HarFok:  IExCor= 205 AccDes= 0.00D+00 IRadAn=         4 IDoV=1
 ScaDFX=  1.000000  1.000000  1.000000  1.000000
 Initial guess orbital symmetries:
       Occupied  (A) (A) (A) (A) (A) (A) (A) (A) (A) (A) (A) (A)
                 (A) (A) (A) (A) (A) (A) (A) (A)
       Virtual   (A) (A) (A) (A) (A) (A) (A) (A) (A) (A) (A) (A)
                 (A) (A) (A) (A) (A) (A) (A) (A) (A) (A) (A) (A)
                 (A) (A) (A) (A) (A) (A) (A) (A) (A) (A) (A) (A)
                 (A) (A) (A) (A) (A) (A) (A) (A) (A) (A) (A) (A)
                 (A) (A) (A) (A) (A) (A) (A) (A) (A) (A) (A) (A)
                 (A) (A) (A) (A) (A) (A) (A) (A) (A) (A) (A) (A)
                 (A) (A) (A) (A) (A) (A) (A) (A) (A) (A) (A) (A)
                 (A) (A) (A) (A) (A) (A) (A) (A) (A) (A) (A) (A)
                 (A) (A) (A) (A) (A) (A) (A) (A) (A) (A) (A) (A)
                 (A) (A) (A) (A) (A) (A) (A) (A) (A) (A) (A) (A)
 The electronic state of the initial guess is 1-A.
 Requested convergence on RMS density matrix=1.00D-08 within 128 cycles.
 Requested convergence on MAX density matrix=1.00D-06.
 Requested convergence on             energy=1.00D-06.
 No special actions if energy rises.
 SCF Done:  E(RHF) =  -290.890968070     A.U. after   13 cycles
             Convg  =    0.3884D-08             -V/T =  2.0011
             S**2   =   0.0000
 ExpMin= 4.38D-02 ExpMax= 1.14D+04 ExpMxC= 1.72D+03 IAcc=3 IRadAn=         5 AccDes= 0.00D+00
 HarFok:  IExCor= 205 AccDes= 0.00D+00 IRadAn=         5 IDoV=1
 ScaDFX=  1.000000  1.000000  1.000000  1.000000
 Range of M.O.s used for correlation:     6   140
 NBasis=   140 NAE=    20 NBE=    20 NFC=     5 NFV=     0
 NROrb=    135 NOA=    15 NOB=    15 NVA=   120 NVB=   120

 **** Warning!!: The largest alpha MO coefficient is  0.49412041D+02

 Disk-based method using OVN memory for 15 occupieds at a time.
 Estimated scratch disk usage=    53869000 words.
 Actual    scratch disk usage=    51706312 words.
 JobTyp=1 Pass  1:  I=   1 to  15 NPSUse=  1 ParTrn=F ParDer=F DoDerP=F.
 Spin components of T(2) and E(2):
     alpha-alpha T2 =       0.2988167748D-01 E2=     -0.1061622465D+00
     alpha-beta  T2 =       0.1745903037D+00 E2=     -0.6225337790D+00
     beta-beta   T2 =       0.2988167748D-01 E2=     -0.1061622465D+00
 ANorm=    0.1111014698D+01
 E2 =    -0.8348582720D+00 EUMP2 =    -0.29172582634165D+03

 **********************************************************************

            Population analysis using the SCF density.

 **********************************************************************

 Orbital symmetries:
       Occupied  (A) (A) (A) (A) (A) (A) (A) (A) (A) (A) (A) (A)
                 (A) (A) (A) (A) (A) (A) (A) (A)
       Virtual   (A) (A) (A) (A) (A) (A) (A) (A) (A) (A) (A) (A)
                 (A) (A) (A) (A) (A) (A) (A) (A) (A) (A) (A) (A)
                 (A) (A) (A) (A) (A) (A) (A) (A) (A) (A) (A) (A)
                 (A) (A) (A) (A) (A) (A) (A) (A) (A) (A) (A) (A)
                 (A) (A) (A) (A) (A) (A) (A) (A) (A) (A) (A) (A)
                 (A) (A) (A) (A) (A) (A) (A) (A) (A) (A) (A) (A)
                 (A) (A) (A) (A) (A) (A) (A) (A) (A) (A) (A) (A)
                 (A) (A) (A) (A) (A) (A) (A) (A) (A) (A) (A) (A)
                 (A) (A) (A) (A) (A) (A) (A) (A) (A) (A) (A) (A)
                 (A) (A) (A) (A) (A) (A) (A) (A) (A) (A) (A) (A)
 The electronic state is 1-A.
 Alpha  occ. eigenvalues --  -26.30321 -20.56574 -11.35577 -11.33638 -11.24696
 Alpha  occ. eigenvalues --   -1.61386  -1.40516  -1.04860  -0.98423  -0.78122
 Alpha  occ. eigenvalues --   -0.72845  -0.71549  -0.70101  -0.62295  -0.61252
 Alpha  occ. eigenvalues --   -0.60713  -0.56546  -0.55959  -0.49725  -0.43240
 Alpha virt. eigenvalues --    0.06721   0.08297   0.09123   0.10077   0.11476
 Alpha virt. eigenvalues --    0.12143   0.12296   0.12355   0.15178   0.15674
 Alpha virt. eigenvalues --    0.17348   0.18476   0.18707   0.25775   0.29286
 Alpha virt. eigenvalues --    0.31020   0.31458   0.32080   0.32934   0.35470
 Alpha virt. eigenvalues --    0.37327   0.39161   0.39745   0.40436   0.43446
 Alpha virt. eigenvalues --    0.43993   0.45567   0.47008   0.52423   0.55618
 Alpha virt. eigenvalues --    0.59761   0.61382   0.63528   0.64905   0.71618
 Alpha virt. eigenvalues --    0.73150   0.79989   0.80847   0.84345   0.84919
 Alpha virt. eigenvalues --    0.85235   0.86521   0.88773   0.91618   1.03433
 Alpha virt. eigenvalues --    1.10283   1.14507   1.17703   1.30859   1.39000
 Alpha virt. eigenvalues --    1.41137   1.46854   1.52027   1.56382   1.61631
 Alpha virt. eigenvalues --    1.63541   1.63547   1.68311   1.69486   1.69637
 Alpha virt. eigenvalues --    1.76697   1.78850   1.80695   1.81479   1.82534
 Alpha virt. eigenvalues --    1.90185   1.93548   1.98822   2.03142   2.06048
 Alpha virt. eigenvalues --    2.08949   2.12974   2.22374   2.32620   2.35264
 Alpha virt. eigenvalues --    2.38260   2.44554   2.51651   2.52743   2.73593
 Alpha virt. eigenvalues --    2.76823   2.77805   2.78367   2.81033   2.84348
 Alpha virt. eigenvalues --    2.87328   2.90938   3.01458   3.10934   3.15881
 Alpha virt. eigenvalues --    3.20291   3.27103   3.27492   3.37737   3.51143
 Alpha virt. eigenvalues --    3.57984   3.71516   3.85625   4.03032   4.04156
 Alpha virt. eigenvalues --    4.16078   4.25514   4.26301   4.27403   4.40466
 Alpha virt. eigenvalues --    4.53977   4.54886   4.61045   5.30606   5.60241
 Alpha virt. eigenvalues --    5.74452   6.24985   6.94763   7.02086   7.28016
 Alpha virt. eigenvalues --   24.91917  24.95079  25.09735  51.66063  68.76114
          Condensed to atoms (all electrons):
              1          2          3          4          5          6
     1  C    5.816402   0.402488   0.402459   0.416512  -0.100547  -0.095115
     2  H    0.402488   0.510192  -0.027266  -0.018715  -0.022820   0.002412
     3  H    0.402459  -0.027266   0.510202  -0.018713  -0.022800   0.002404
     4  H    0.416512  -0.018715  -0.018713   0.488982  -0.039366  -0.001422
     5  C   -0.100547  -0.022820  -0.022800  -0.039366   5.233966   0.469390
     6  O   -0.095115   0.002412   0.002404  -0.001422   0.469390   8.102253
     7  C   -0.405043  -0.001725  -0.001714   0.004564   0.290851  -0.137034
     8  H   -0.013193  -0.000602   0.000300  -0.000098  -0.027552  -0.000941
     9  H   -0.013206   0.000300  -0.000602  -0.000098  -0.027551  -0.000941
    10  F    0.042278  -0.005848  -0.005851   0.000760  -0.083305   0.009535
              7          8          9         10
     1  C   -0.405043  -0.013193  -0.013206   0.042278
     2  H   -0.001725  -0.000602   0.000300  -0.005848
     3  H   -0.001714   0.000300  -0.000602  -0.005851
     4  H    0.004564  -0.000098  -0.000098   0.000760
     5  C    0.290851  -0.027552  -0.027551  -0.083305
     6  O   -0.137034  -0.000941  -0.000941   0.009535
     7  C    5.413386   0.435436   0.435447   0.096582
     8  H    0.435436   0.494680  -0.025156  -0.036575
     9  H    0.435447  -0.025156   0.494686  -0.036576
    10  F    0.096582  -0.036575  -0.036576   9.252567
 Mulliken atomic charges:
              1
     1  C   -0.453034
     2  H    0.161583
     3  H    0.161581
     4  H    0.167594
     5  C    0.329734
     6  O   -0.350542
     7  C   -0.130750
     8  H    0.173700
     9  H    0.173699
    10  F   -0.233566
 Sum of Mulliken charges=   0.00000
 Atomic charges with hydrogens summed into heavy atoms:
              1
     1  C    0.037725
     2  H    0.000000
     3  H    0.000000
     4  H    0.000000
     5  C    0.329734
     6  O   -0.350542
     7  C    0.216650
     8  H    0.000000
     9  H    0.000000
    10  F   -0.233566
 Sum of Mulliken charges=   0.00000
 Electronic spatial extent (au):  <R**2>=   424.9464
 Charge=     0.0000 electrons
 Dipole moment (field-independent basis, Debye):
    X=     1.1017    Y=     0.9047    Z=     0.0001  Tot=     1.4256
 Quadrupole moment (field-independent basis, Debye-Ang):
   XX=   -37.7153   YY=   -28.6059   ZZ=   -27.5448
   XY=    -6.2185   XZ=     0.0001   YZ=     0.0000
 Traceless Quadrupole moment (field-independent basis, Debye-Ang):
   XX=    -6.4266   YY=     2.6828   ZZ=     3.7439
   XY=    -6.2185   XZ=     0.0001   YZ=     0.0000
 Octapole moment (field-independent basis, Debye-Ang**2):
  XXX=     8.7599  YYY=     1.3657  ZZZ=     0.0005  XYY=     7.3186
  XXY=     3.6640  XXZ=     0.0002  XZZ=     4.1722  YZZ=    -0.9813
  YYZ=    -0.0004  XYZ=     0.0001
 Hexadecapole moment (field-independent basis, Debye-Ang**3):
 XXXX=  -301.3534 YYYY=  -186.0845 ZZZZ=   -37.3165 XXXY=   -10.1934
 XXXZ=    -0.0001 YYYX=    -0.4675 YYYZ=     0.0004 ZZZX=     0.0000
 ZZZY=    -0.0002 XXYY=   -78.2919 XXZZ=   -51.9434 YYZZ=   -33.4815
 XXYZ=     0.0000 YYXZ=    -0.0010 ZZXY=     1.0650
 N-N= 1.743230605977D+02 E-N=-1.035619626322D+03  KE= 2.905583134175D+02
 1|1|UNPC-UNK|SP|RMP2-FC|6-311+G(d,p)|C3H5F1O1|PCUSER|14-Aug-2017|0||# 
 MP2/6-311+G(D,P) GEOM=CONNECTIVITY||Title Card Required||0,1|C|H,1,1.0
 9392505|H,1,1.09393521,2,106.80410361|H,1,1.08986036,2,110.53670371,3,
 120.29256125,0|C,1,1.50611287,4,109.29353516,3,120.98023196,0|O,5,1.21
 818684,1,124.10032147,4,-0.00675757,0|C,5,1.52518901,1,117.8684445,6,-
 179.99041879,0|H,7,1.09313207,5,108.97030619,1,-120.35656121,0|H,7,1.0
 931451,5,108.96615846,1,120.33117769,0|F,7,1.388969,5,112.02566669,1,-
 0.00898818,0||Version=x86-Win32-G03RevB.05|State=1-A|HF=-290.8909681|M
 P2=-291.7258263|RMSD=3.884e-009|PG=C01 [X(C3H5F1O1)]||@


 WHEN ALL ELSE FAILS, TRY THE BOSS'S SUGGESTION.
 Job cpu time:  0 days  0 hours  0 minutes 36.0 seconds.
 File lengths (MBytes):  RWF=    416 Int=      0 D2E=      0 Chk=      9 Scr=      1
 Normal termination of Gaussian 03 at Mon Aug 14 13:32:45 2017.
