# Supplementary material for: Conformational preferences of α-fluoroketones may influence their reactivity
Source: Beilstein J Org Chem. 2017 Dec 29;13:2915–21. doi: 10.3762/bjoc.13.284 (PMC5753061; doi:10.3762/bjoc.13.284)
Supplement: File 2 — Details of computational conformational analysis. [file Beilstein_J_Org_Chem-13-2915-s002.zip › Computation/MECOCH2F20.out]

 Entering Link 1 = C:\G03W\l1.exe PID=      7804.
  
 Copyright (c) 1988,1990,1992,1993,1995,1998,2003, Gaussian, Inc.
                  All Rights Reserved.
  
 This is the Gaussian(R) 03 program.  It is based on the
 the Gaussian(R) 98 system (copyright 1998, Gaussian, Inc.),
 the Gaussian(R) 94 system (copyright 1995, Gaussian, Inc.),
 the Gaussian 92(TM) system (copyright 1992, Gaussian, Inc.),
 the Gaussian 90(TM) system (copyright 1990, Gaussian, Inc.),
 the Gaussian 88(TM) system (copyright 1988, Gaussian, Inc.),
 the Gaussian 86(TM) system (copyright 1986, Carnegie Mellon
 University), and the Gaussian 82(TM) system (copyright 1983,
 Carnegie Mellon University). Gaussian is a federally registered
 trademark of Gaussian, Inc.
  
 This software contains proprietary and confidential information,
 including trade secrets, belonging to Gaussian, Inc.
  
 This software is provided under written license and may be
 used, copied, transmitted, or stored only in accord with that
 written license.
  
 The following legend is applicable only to US Government
 contracts under DFARS:
  
                    RESTRICTED RIGHTS LEGEND
  
 Use, duplication or disclosure by the US Government is subject
 to restrictions as set forth in subparagraph (c)(1)(ii) of the
 Rights in Technical Data and Computer Software clause at DFARS
 252.227-7013.
  
 Gaussian, Inc.
 Carnegie Office Park, Building 6, Pittsburgh, PA 15106 USA
  
 The following legend is applicable only to US Government
 contracts under FAR:
  
                    RESTRICTED RIGHTS LEGEND
  
 Use, reproduction and disclosure by the US Government is subject
 to restrictions as set forth in subparagraph (c) of the
 Commercial Computer Software - Restricted Rights clause at FAR
 52.227-19.
  
 Gaussian, Inc.
 Carnegie Office Park, Building 6, Pittsburgh, PA 15106 USA
  
  
 ---------------------------------------------------------------
 Warning -- This program may not be used in any manner that
 competes with the business of Gaussian, Inc. or will provide
 assistance to any competitor of Gaussian, Inc.  The licensee
 of this program is prohibited from giving any competitor of
 Gaussian, Inc. access to this program.  By using this program,
 the user acknowledges that Gaussian, Inc. is engaged in the
 business of creating and licensing software in the field of
 computational chemistry and represents and warrants to the
 licensee that it is not a competitor of Gaussian, Inc. and that
 it will not use this program in any manner prohibited above.
 ---------------------------------------------------------------
  

 Cite this work as:
 Gaussian 03, Revision B.05,
 M. J. Frisch, G. W. Trucks, H. B. Schlegel, G. E. Scuseria, 
 M. A. Robb, J. R. Cheeseman, J. A. Montgomery, Jr., T. Vreven, 
 K. N. Kudin, J. C. Burant, J. M. Millam, S. S. Iyengar, J. Tomasi, 
 V. Barone, B. Mennucci, M. Cossi, G. Scalmani, N. Rega, 
 G. A. Petersson, H. Nakatsuji, M. Hada, M. Ehara, K. Toyota, 
 R. Fukuda, J. Hasegawa, M. Ishida, T. Nakajima, Y. Honda, O. Kitao, 
 H. Nakai, M. Klene, X. Li, J. E. Knox, H. P. Hratchian, J. B. Cross, 
 C. Adamo, J. Jaramillo, R. Gomperts, R. E. Stratmann, O. Yazyev, 
 A. J. Austin, R. Cammi, C. Pomelli, J. W. Ochterski, P. Y. Ayala, 
 K. Morokuma, G. A. Voth, P. Salvador, J. J. Dannenberg, 
 V. G. Zakrzewski, S. Dapprich, A. D. Daniels, M. C. Strain, 
 O. Farkas, D. K. Malick, A. D. Rabuck, K. Raghavachari, 
 J. B. Foresman, J. V. Ortiz, Q. Cui, A. G. Baboul, S. Clifford, 
 J. Cioslowski, B. B. Stefanov, G. Liu, A. Liashenko, P. Piskorz, 
 I. Komaromi, R. L. Martin, D. J. Fox, T. Keith, M. A. Al-Laham, 
 C. Y. Peng, A. Nanayakkara, M. Challacombe, P. M. W. Gill, 
 B. Johnson, W. Chen, M. W. Wong, C. Gonzalez, and J. A. Pople, 
 Gaussian, Inc., Pittsburgh PA, 2003.
 
 **********************************************
 Gaussian 03:  x86-Win32-G03RevB.05  8-Nov-2003
                  14-Aug-2017 
 **********************************************
 %chk=MeCOCH2F.chk
 %mem=6MW
 %nproc=1
 Will use up to    1 processors via shared memory.
 Default route:  MaxDisk=2000MB
 ------------------------------------
 # mp2/6-311+g(d,p) geom=connectivity
 ------------------------------------
 1/38=1,57=2/1;
 2/17=6,18=5,40=1/2;
 3/5=4,6=6,7=111,11=9,16=1,25=1,30=1/1,2,3;
 4//1;
 5/5=2,38=5/2;
 8/10=2,27=262144000/1;
 9/16=-3,27=262144000/6;
 6/7=2,8=2,9=2,10=2/1;
 99/5=1,9=1/99;
 -------------------
 Title Card Required
 -------------------
 Symbolic Z-matrix:
 Charge =  0 Multiplicity = 1
 C
 H                    1    B1
 H                    1    B2       2    A1
 H                    1    B3       2    A2       3    D1       0
 C                    1    B4       4    A3       3    D2       0
 O                    5    B5       1    A4       4    D3       0
 C                    5    B6       1    A5       6    D4       0
 H                    7    B7       5    A6       1    D5       0
 H                    7    B8       5    A7       1    D6       0
 F                    7    B9       5    A8       1    D7       0
       Variables:
  B1                    1.09393                  
  B2                    1.09394                  
  B3                    1.08986                  
  B4                    1.50611                  
  B5                    1.21819                  
  B6                    1.52519                  
  B7                    1.09313                  
  B8                    1.09315                  
  B9                    1.38897                  
  A1                  106.8041                   
  A2                  110.5367                   
  A3                  109.29354                  
  A4                  124.10032                  
  A5                  117.86844                  
  A6                  108.97031                  
  A7                  108.96616                  
  A8                  112.02567                  
  D1                  120.29256                  
  D2                  120.98023                  
  D3                   -0.00676                  
  D4                 -179.99042                  
  D5                   79.64344                  
  D6                  -39.66882                  
  D7                 -160.00899                  
 
                          Input orientation:                          
 ---------------------------------------------------------------------
 Center     Atomic     Atomic              Coordinates (Angstroms)
 Number     Number      Type              X           Y           Z
 ---------------------------------------------------------------------
    1          6             0        0.000000    0.000000    0.000000
    2          1             0        0.000000    0.000000    1.093925
    3          1             0        1.047223    0.000000   -0.316257
    4          1             0       -0.514805   -0.881246   -0.382331
    5          6             0       -0.687702    1.238773   -0.510767
    6          8             0       -1.665553    1.226778   -1.237158
    7          6             0       -0.122899    2.592037   -0.091391
    8          1             0        0.747368    2.821577   -0.711782
    9          1             0        0.182057    2.540258    0.957078
   10          9             0       -1.054369    3.612335   -0.234876
 ---------------------------------------------------------------------
                    Distance matrix (angstroms):
                    1          2          3          4          5
     1  C    0.000000
     2  H    1.093925   0.000000
     3  H    1.093935   1.756499   0.000000
     4  H    1.089860   1.794701   1.794684   0.000000
     5  C    1.506113   2.140684   2.140644   2.130932   0.000000
     6  O    2.410313   3.116568   3.116440   2.549258   1.218187
     7  C    2.596557   2.852846   2.852789   3.507410   1.525189
     8  H    3.004411   3.432263   2.864899   3.925877   2.145950
     9  H    2.720672   2.550448   2.970321   3.739830   2.145906
    10  F    3.770388   3.990786   4.179986   4.528261   2.417511
                    6          7          8          9         10
     6  O    0.000000
     7  C    2.357221   0.000000
     8  H    2.939658   1.093132   0.000000
     9  H    3.154927   1.093145   1.784323   0.000000
    10  F    2.658759   1.388969   2.024598   2.024562   0.000000
 Stoichiometry    C3H5FO
 Framework group  C1[X(C3H5FO)]
 Deg. of freedom    24
 Full point group                 C1      NOp   1
 Largest Abelian subgroup         C1      NOp   1
 Largest concise Abelian subgroup C1      NOp   1
                         Standard orientation:                         
 ---------------------------------------------------------------------
 Center     Atomic     Atomic              Coordinates (Angstroms)
 Number     Number      Type              X           Y           Z
 ---------------------------------------------------------------------
    1          6             0        1.826800   -0.518212   -0.091213
    2          1             0        1.823808   -1.164092   -0.974108
    3          1             0        1.997138   -1.165824    0.773818
    4          1             0        2.614160    0.231376   -0.168524
    5          6             0        0.494466    0.171433    0.041644
    6          8             0        0.350042    1.380926    0.057344
    7          6             0       -0.750699   -0.700761    0.164299
    8          1             0       -0.834679   -1.057437    1.194186
    9          1             0       -0.653119   -1.556085   -0.509397
   10          9             0       -1.907893   -0.005568   -0.162568
 ---------------------------------------------------------------------
 Rotational constants (GHZ):     10.0587058      3.6103038      2.7813820
 Standard basis: 6-311+G(d,p) (5D, 7F)
 There are   140 symmetry adapted basis functions of A   symmetry.
 Integral buffers will be    262144 words long.
 Raffenetti 1 integral format.
 Two-electron integral symmetry is turned on.
   140 basis functions,   220 primitive gaussians,   145 cartesian basis functions
    20 alpha electrons       20 beta electrons
       nuclear repulsion energy       173.6784412479 Hartrees.
 NAtoms=   10 NActive=   10 NUniq=   10 SFac= 1.00D+00 NAtFMM=   60 Big=F
 One-electron integrals computed using PRISM.
 NBasis=   140 RedAO= T  NBF=   140
 NBsUse=   140 1.00D-06 NBFU=   140
 Harris functional with IExCor=  205 diagonalized for initial guess.
 ExpMin= 4.38D-02 ExpMax= 1.14D+04 ExpMxC= 1.72D+03 IAcc=2 IRadAn=         4 AccDes= 0.00D+00
 HarFok:  IExCor= 205 AccDes= 0.00D+00 IRadAn=         4 IDoV=1
 ScaDFX=  1.000000  1.000000  1.000000  1.000000
 Initial guess orbital symmetries:
       Occupied  (A) (A) (A) (A) (A) (A) (A) (A) (A) (A) (A) (A)
                 (A) (A) (A) (A) (A) (A) (A) (A)
       Virtual   (A) (A) (A) (A) (A) (A) (A) (A) (A) (A) (A) (A)
                 (A) (A) (A) (A) (A) (A) (A) (A) (A) (A) (A) (A)
                 (A) (A) (A) (A) (A) (A) (A) (A) (A) (A) (A) (A)
                 (A) (A) (A) (A) (A) (A) (A) (A) (A) (A) (A) (A)
                 (A) (A) (A) (A) (A) (A) (A) (A) (A) (A) (A) (A)
                 (A) (A) (A) (A) (A) (A) (A) (A) (A) (A) (A) (A)
                 (A) (A) (A) (A) (A) (A) (A) (A) (A) (A) (A) (A)
                 (A) (A) (A) (A) (A) (A) (A) (A) (A) (A) (A) (A)
                 (A) (A) (A) (A) (A) (A) (A) (A) (A) (A) (A) (A)
                 (A) (A) (A) (A) (A) (A) (A) (A) (A) (A) (A) (A)
 The electronic state of the initial guess is 1-A.
 Requested convergence on RMS density matrix=1.00D-08 within 128 cycles.
 Requested convergence on MAX density matrix=1.00D-06.
 Requested convergence on             energy=1.00D-06.
 No special actions if energy rises.
 SCF Done:  E(RHF) =  -290.883965123     A.U. after   14 cycles
             Convg  =    0.6406D-08             -V/T =  2.0012
             S**2   =   0.0000
 ExpMin= 4.38D-02 ExpMax= 1.14D+04 ExpMxC= 1.72D+03 IAcc=3 IRadAn=         5 AccDes= 0.00D+00
 HarFok:  IExCor= 205 AccDes= 0.00D+00 IRadAn=         5 IDoV=1
 ScaDFX=  1.000000  1.000000  1.000000  1.000000
 Range of M.O.s used for correlation:     6   140
 NBasis=   140 NAE=    20 NBE=    20 NFC=     5 NFV=     0
 NROrb=    135 NOA=    15 NOB=    15 NVA=   120 NVB=   120

 **** Warning!!: The largest alpha MO coefficient is  0.43511509D+02

 Disk-based method using OVN memory for 15 occupieds at a time.
 Estimated scratch disk usage=    53621800 words.
 Actual    scratch disk usage=    51449384 words.
 JobTyp=1 Pass  1:  I=   1 to  15 NPSUse=  1 ParTrn=F ParDer=F DoDerP=F.
 Spin components of T(2) and E(2):
     alpha-alpha T2 =       0.3001762410D-01 E2=     -0.1063426793D+00
     alpha-beta  T2 =       0.1757321563D+00 E2=     -0.6239712294D+00
     beta-beta   T2 =       0.3001762410D-01 E2=     -0.1063426793D+00
 ANorm=    0.1111650757D+01
 E2 =    -0.8366565881D+00 EUMP2 =    -0.29172062171089D+03

 **********************************************************************

            Population analysis using the SCF density.

 **********************************************************************

 Orbital symmetries:
       Occupied  (A) (A) (A) (A) (A) (A) (A) (A) (A) (A) (A) (A)
                 (A) (A) (A) (A) (A) (A) (A) (A)
       Virtual   (A) (A) (A) (A) (A) (A) (A) (A) (A) (A) (A) (A)
                 (A) (A) (A) (A) (A) (A) (A) (A) (A) (A) (A) (A)
                 (A) (A) (A) (A) (A) (A) (A) (A) (A) (A) (A) (A)
                 (A) (A) (A) (A) (A) (A) (A) (A) (A) (A) (A) (A)
                 (A) (A) (A) (A) (A) (A) (A) (A) (A) (A) (A) (A)
                 (A) (A) (A) (A) (A) (A) (A) (A) (A) (A) (A) (A)
                 (A) (A) (A) (A) (A) (A) (A) (A) (A) (A) (A) (A)
                 (A) (A) (A) (A) (A) (A) (A) (A) (A) (A) (A) (A)
                 (A) (A) (A) (A) (A) (A) (A) (A) (A) (A) (A) (A)
                 (A) (A) (A) (A) (A) (A) (A) (A) (A) (A) (A) (A)
 The electronic state is 1-A.
 Alpha  occ. eigenvalues --  -26.29182 -20.56338 -11.35259 -11.33643 -11.25824
 Alpha  occ. eigenvalues --   -1.59919  -1.39989  -1.06055  -0.97970  -0.77848
 Alpha  occ. eigenvalues --   -0.71980  -0.71082  -0.69256  -0.62600  -0.61942
 Alpha  occ. eigenvalues --   -0.60863  -0.56004  -0.55324  -0.50064  -0.43187
 Alpha virt. eigenvalues --    0.05695   0.08100   0.08534   0.09609   0.11123
 Alpha virt. eigenvalues --    0.11990   0.12366   0.12789   0.14948   0.16279
 Alpha virt. eigenvalues --    0.17995   0.18716   0.19003   0.25682   0.27700
 Alpha virt. eigenvalues --    0.28344   0.30429   0.32978   0.34450   0.36273
 Alpha virt. eigenvalues --    0.37363   0.38310   0.40010   0.42043   0.43738
 Alpha virt. eigenvalues --    0.44244   0.44916   0.48939   0.52641   0.54224
 Alpha virt. eigenvalues --    0.56366   0.59442   0.63722   0.68588   0.73449
 Alpha virt. eigenvalues --    0.74587   0.77139   0.78842   0.82309   0.83533
 Alpha virt. eigenvalues --    0.85168   0.86962   0.89444   0.91811   1.04373
 Alpha virt. eigenvalues --    1.08499   1.17395   1.21995   1.28847   1.37834
 Alpha virt. eigenvalues --    1.40949   1.47059   1.50398   1.55524   1.61400
 Alpha virt. eigenvalues --    1.64477   1.66164   1.67959   1.70859   1.72390
 Alpha virt. eigenvalues --    1.75703   1.77768   1.78291   1.80038   1.83027
 Alpha virt. eigenvalues --    1.90005   1.91377   1.95180   1.98372   2.10367
 Alpha virt. eigenvalues --    2.10639   2.16136   2.24261   2.25676   2.35443
 Alpha virt. eigenvalues --    2.36504   2.41820   2.47321   2.52748   2.75333
 Alpha virt. eigenvalues --    2.76170   2.77505   2.78823   2.80842   2.83723
 Alpha virt. eigenvalues --    2.86917   2.90399   2.97993   3.11564   3.13466
 Alpha virt. eigenvalues --    3.19781   3.27869   3.28645   3.34152   3.49070
 Alpha virt. eigenvalues --    3.59843   3.73607   3.85371   4.00017   4.05994
 Alpha virt. eigenvalues --    4.16370   4.24465   4.25607   4.27580   4.37332
 Alpha virt. eigenvalues --    4.53275   4.56376   4.65096   5.30179   5.60681
 Alpha virt. eigenvalues --    5.74370   6.26010   6.96513   7.01404   7.27379
 Alpha virt. eigenvalues --   24.92483  24.94194  25.08592  51.66074  68.77259
          Condensed to atoms (all electrons):
              1          2          3          4          5          6
     1  C    5.810779   0.407297   0.400250   0.417922  -0.052269  -0.106307
     2  H    0.407297   0.525049  -0.033505  -0.015652  -0.037092   0.003889
     3  H    0.400250  -0.033505   0.530906  -0.016836  -0.028615   0.001242
     4  H    0.417922  -0.015652  -0.016836   0.471077  -0.043352   0.000215
     5  C   -0.052269  -0.037092  -0.028615  -0.043352   5.511872   0.506946
     6  O   -0.106307   0.003889   0.001242   0.000215   0.506946   8.030441
     7  C   -0.414956  -0.003287  -0.000874   0.010281  -0.086211  -0.116359
     8  H   -0.028008   0.000367   0.000298  -0.000248   0.015525  -0.008459
     9  H    0.018149   0.001860  -0.001628  -0.000012  -0.077525   0.007487
    10  F    0.006683  -0.000650   0.000260  -0.000279  -0.088105   0.017694
              7          8          9         10
     1  C   -0.414956  -0.028008   0.018149   0.006683
     2  H   -0.003287   0.000367   0.001860  -0.000650
     3  H   -0.000874   0.000298  -0.001628   0.000260
     4  H    0.010281  -0.000248  -0.000012  -0.000279
     5  C   -0.086211   0.015525  -0.077525  -0.088105
     6  O   -0.116359  -0.008459   0.007487   0.017694
     7  C    5.720779   0.397965   0.437702   0.194111
     8  H    0.397965   0.515207  -0.034382  -0.022483
     9  H    0.437702  -0.034382   0.555106  -0.046045
    10  F    0.194111  -0.022483  -0.046045   9.162779
 Mulliken atomic charges:
              1
     1  C   -0.459539
     2  H    0.151725
     3  H    0.148502
     4  H    0.176884
     5  C    0.378826
     6  O   -0.336789
     7  C   -0.139151
     8  H    0.164219
     9  H    0.139288
    10  F   -0.223965
 Sum of Mulliken charges=   0.00000
 Atomic charges with hydrogens summed into heavy atoms:
              1
     1  C    0.017571
     2  H    0.000000
     3  H    0.000000
     4  H    0.000000
     5  C    0.378826
     6  O   -0.336789
     7  C    0.164357
     8  H    0.000000
     9  H    0.000000
    10  F   -0.223965
 Sum of Mulliken charges=   0.00000
 Electronic spatial extent (au):  <R**2>=   439.0234
 Charge=     0.0000 electrons
 Dipole moment (field-independent basis, Debye):
    X=     2.4945    Y=    -4.3082    Z=     0.4534  Tot=     4.9989
 Quadrupole moment (field-independent basis, Debye-Ang):
   XX=   -31.2974   YY=   -32.3080   ZZ=   -27.7013
   XY=    -0.1783   XZ=    -0.9903   YZ=    -0.3158
 Traceless Quadrupole moment (field-independent basis, Debye-Ang):
   XX=    -0.8618   YY=    -1.8724   ZZ=     2.7343
   XY=    -0.1783   XZ=    -0.9903   YZ=    -0.3158
 Octapole moment (field-independent basis, Debye-Ang**2):
  XXX=     2.3790  YYY=    -5.5538  ZZZ=     0.0614  XYY=    -6.0497
  XXY=    -0.2695  XXZ=     0.8351  XZZ=    -4.1555  YZZ=    -0.8939
  YYZ=    -0.8447  XYZ=     0.1153
 Hexadecapole moment (field-independent basis, Debye-Ang**3):
 XXXX=  -341.8835 YYYY=  -151.7006 ZZZZ=   -39.7766 XXXY=     4.3562
 XXXZ=    -0.6188 YYYX=    -0.9407 YYYZ=     0.7979 ZZZX=     0.9603
 ZZZY=    -0.6223 XXYY=   -78.4679 XXZZ=   -61.5147 YYZZ=   -28.3160
 XXYZ=    -1.0417 YYXZ=     0.7498 ZZXY=    -0.2368
 N-N= 1.736784412479D+02 E-N=-1.034367509434D+03  KE= 2.905293325833D+02
 1|1|UNPC-UNK|SP|RMP2-FC|6-311+G(d,p)|C3H5F1O1|PCUSER|14-Aug-2017|0||# 
 MP2/6-311+G(D,P) GEOM=CONNECTIVITY||Title Card Required||0,1|C|H,1,1.0
 9392505|H,1,1.09393521,2,106.80410361|H,1,1.08986036,2,110.53670371,3,
 120.29256125,0|C,1,1.50611287,4,109.29353516,3,120.98023196,0|O,5,1.21
 818684,1,124.10032147,4,-0.00675757,0|C,5,1.52518901,1,117.8684445,6,-
 179.99041879,0|H,7,1.09313207,5,108.97030619,1,79.64343879,0|H,7,1.093
 1451,5,108.96615846,1,-39.66882231,0|F,7,1.388969,5,112.02566669,1,-16
 0.00898818,0||Version=x86-Win32-G03RevB.05|State=1-A|HF=-290.8839651|M
 P2=-291.7206217|RMSD=6.406e-009|PG=C01 [X(C3H5F1O1)]||@


 I DON'T EXACTLY UNDERSTAND WHAT YOU ARE SAYING,
 BUT YOU ARE ABSOLUTELY RIGHT.
     M.S.GORDON, IN A NDSU FACULTY MEETING
 Job cpu time:  0 days  0 hours  0 minutes 39.0 seconds.
 File lengths (MBytes):  RWF=    414 Int=      0 D2E=      0 Chk=      9 Scr=      1
 Normal termination of Gaussian 03 at Mon Aug 14 13:50:19 2017.
