# Supplementary material for: Conformational preferences of α-fluoroketones may influence their reactivity
Source: Beilstein J Org Chem. 2017 Dec 29;13:2915–21. doi: 10.3762/bjoc.13.284 (PMC5753061; doi:10.3762/bjoc.13.284)
Supplement: File 2 — Details of computational conformational analysis. [file Beilstein_J_Org_Chem-13-2915-s002.zip › Computation/MECOCH2F70.out]

 Entering Link 1 = C:\G03W\l1.exe PID=      7732.
  
 Copyright (c) 1988,1990,1992,1993,1995,1998,2003, Gaussian, Inc.
                  All Rights Reserved.
  
 This is the Gaussian(R) 03 program.  It is based on the
 the Gaussian(R) 98 system (copyright 1998, Gaussian, Inc.),
 the Gaussian(R) 94 system (copyright 1995, Gaussian, Inc.),
 the Gaussian 92(TM) system (copyright 1992, Gaussian, Inc.),
 the Gaussian 90(TM) system (copyright 1990, Gaussian, Inc.),
 the Gaussian 88(TM) system (copyright 1988, Gaussian, Inc.),
 the Gaussian 86(TM) system (copyright 1986, Carnegie Mellon
 University), and the Gaussian 82(TM) system (copyright 1983,
 Carnegie Mellon University). Gaussian is a federally registered
 trademark of Gaussian, Inc.
  
 This software contains proprietary and confidential information,
 including trade secrets, belonging to Gaussian, Inc.
  
 This software is provided under written license and may be
 used, copied, transmitted, or stored only in accord with that
 written license.
  
 The following legend is applicable only to US Government
 contracts under DFARS:
  
                    RESTRICTED RIGHTS LEGEND
  
 Use, duplication or disclosure by the US Government is subject
 to restrictions as set forth in subparagraph (c)(1)(ii) of the
 Rights in Technical Data and Computer Software clause at DFARS
 252.227-7013.
  
 Gaussian, Inc.
 Carnegie Office Park, Building 6, Pittsburgh, PA 15106 USA
  
 The following legend is applicable only to US Government
 contracts under FAR:
  
                    RESTRICTED RIGHTS LEGEND
  
 Use, reproduction and disclosure by the US Government is subject
 to restrictions as set forth in subparagraph (c) of the
 Commercial Computer Software - Restricted Rights clause at FAR
 52.227-19.
  
 Gaussian, Inc.
 Carnegie Office Park, Building 6, Pittsburgh, PA 15106 USA
  
  
 ---------------------------------------------------------------
 Warning -- This program may not be used in any manner that
 competes with the business of Gaussian, Inc. or will provide
 assistance to any competitor of Gaussian, Inc.  The licensee
 of this program is prohibited from giving any competitor of
 Gaussian, Inc. access to this program.  By using this program,
 the user acknowledges that Gaussian, Inc. is engaged in the
 business of creating and licensing software in the field of
 computational chemistry and represents and warrants to the
 licensee that it is not a competitor of Gaussian, Inc. and that
 it will not use this program in any manner prohibited above.
 ---------------------------------------------------------------
  

 Cite this work as:
 Gaussian 03, Revision B.05,
 M. J. Frisch, G. W. Trucks, H. B. Schlegel, G. E. Scuseria, 
 M. A. Robb, J. R. Cheeseman, J. A. Montgomery, Jr., T. Vreven, 
 K. N. Kudin, J. C. Burant, J. M. Millam, S. S. Iyengar, J. Tomasi, 
 V. Barone, B. Mennucci, M. Cossi, G. Scalmani, N. Rega, 
 G. A. Petersson, H. Nakatsuji, M. Hada, M. Ehara, K. Toyota, 
 R. Fukuda, J. Hasegawa, M. Ishida, T. Nakajima, Y. Honda, O. Kitao, 
 H. Nakai, M. Klene, X. Li, J. E. Knox, H. P. Hratchian, J. B. Cross, 
 C. Adamo, J. Jaramillo, R. Gomperts, R. E. Stratmann, O. Yazyev, 
 A. J. Austin, R. Cammi, C. Pomelli, J. W. Ochterski, P. Y. Ayala, 
 K. Morokuma, G. A. Voth, P. Salvador, J. J. Dannenberg, 
 V. G. Zakrzewski, S. Dapprich, A. D. Daniels, M. C. Strain, 
 O. Farkas, D. K. Malick, A. D. Rabuck, K. Raghavachari, 
 J. B. Foresman, J. V. Ortiz, Q. Cui, A. G. Baboul, S. Clifford, 
 J. Cioslowski, B. B. Stefanov, G. Liu, A. Liashenko, P. Piskorz, 
 I. Komaromi, R. L. Martin, D. J. Fox, T. Keith, M. A. Al-Laham, 
 C. Y. Peng, A. Nanayakkara, M. Challacombe, P. M. W. Gill, 
 B. Johnson, W. Chen, M. W. Wong, C. Gonzalez, and J. A. Pople, 
 Gaussian, Inc., Pittsburgh PA, 2003.
 
 **********************************************
 Gaussian 03:  x86-Win32-G03RevB.05  8-Nov-2003
                  14-Aug-2017 
 **********************************************
 %chk=MeCOCH2F.chk
 %mem=6MW
 %nproc=1
 Will use up to    1 processors via shared memory.
 Default route:  MaxDisk=2000MB
 ------------------------------------
 # mp2/6-311+g(d,p) geom=connectivity
 ------------------------------------
 1/38=1,57=2/1;
 2/17=6,18=5,40=1/2;
 3/5=4,6=6,7=111,11=9,16=1,25=1,30=1/1,2,3;
 4//1;
 5/5=2,38=5/2;
 8/10=2,27=262144000/1;
 9/16=-3,27=262144000/6;
 6/7=2,8=2,9=2,10=2/1;
 99/5=1,9=1/99;
 -------------------
 Title Card Required
 -------------------
 Symbolic Z-matrix:
 Charge =  0 Multiplicity = 1
 C
 H                    1    B1
 H                    1    B2       2    A1
 H                    1    B3       2    A2       3    D1       0
 C                    1    B4       4    A3       3    D2       0
 O                    5    B5       1    A4       4    D3       0
 C                    5    B6       1    A5       6    D4       0
 H                    7    B7       5    A6       1    D5       0
 H                    7    B8       5    A7       1    D6       0
 F                    7    B9       5    A8       1    D7       0
       Variables:
  B1                    1.09393                  
  B2                    1.09394                  
  B3                    1.08986                  
  B4                    1.50611                  
  B5                    1.21819                  
  B6                    1.52519                  
  B7                    1.09313                  
  B8                    1.09315                  
  B9                    1.38897                  
  A1                  106.8041                   
  A2                  110.5367                   
  A3                  109.29354                  
  A4                  124.10032                  
  A5                  117.86844                  
  A6                  108.97031                  
  A7                  108.96616                  
  A8                  112.02567                  
  D1                  120.29256                  
  D2                  120.98023                  
  D3                   -0.00676                  
  D4                 -179.99042                  
  D5                  129.64344                  
  D6                   10.33118                  
  D7                 -110.00899                  
 
                          Input orientation:                          
 ---------------------------------------------------------------------
 Center     Atomic     Atomic              Coordinates (Angstroms)
 Number     Number      Type              X           Y           Z
 ---------------------------------------------------------------------
    1          6             0        0.000000    0.000000    0.000000
    2          1             0        0.000000    0.000000    1.093925
    3          1             0        1.047223    0.000000   -0.316257
    4          1             0       -0.514805   -0.881246   -0.382331
    5          6             0       -0.687702    1.238773   -0.510767
    6          8             0       -1.665553    1.226778   -1.237158
    7          6             0       -0.122899    2.592037   -0.091391
    8          1             0        0.013480    3.211512   -0.981666
    9          1             0        0.843664    2.438166    0.395483
   10          9             0       -0.965169    3.257469    0.790093
 ---------------------------------------------------------------------
                    Distance matrix (angstroms):
                    1          2          3          4          5
     1  C    0.000000
     2  H    1.093925   0.000000
     3  H    1.093935   1.756499   0.000000
     4  H    1.089860   1.794701   1.794684   0.000000
     5  C    1.506113   2.140684   2.140644   2.130932   0.000000
     6  O    2.410313   3.116568   3.116440   2.549258   1.218187
     7  C    2.596557   2.852846   2.852789   3.507410   1.525189
     8  H    3.358222   3.823881   3.438779   4.170006   2.145950
     9  H    2.610139   2.672872   2.548070   3.670004   2.145906
    10  F    3.488109   3.411007   3.985579   4.325086   2.417511
                    6          7          8          9         10
     6  O    0.000000
     7  C    2.357221   0.000000
     8  H    2.612201   1.093132   0.000000
     9  H    3.229418   1.093145   1.784323   0.000000
    10  F    2.953640   1.388969   2.024598   2.024562   0.000000
 Stoichiometry    C3H5FO
 Framework group  C1[X(C3H5FO)]
 Deg. of freedom    24
 Full point group                 C1      NOp   1
 Largest Abelian subgroup         C1      NOp   1
 Largest concise Abelian subgroup C1      NOp   1
                         Standard orientation:                         
 ---------------------------------------------------------------------
 Center     Atomic     Atomic              Coordinates (Angstroms)
 Number     Number      Type              X           Y           Z
 ---------------------------------------------------------------------
    1          6             0        1.596212   -0.809266   -0.162014
    2          1             0        1.275330   -1.509352   -0.938923
    3          1             0        1.774053   -1.399492    0.741701
    4          1             0        2.505974   -0.291726   -0.465791
    5          6             0        0.510172    0.202291    0.094201
    6          8             0        0.655233    1.405689   -0.027323
    7          6             0       -0.856017   -0.314246    0.533427
    8          1             0       -1.173876    0.234382    1.423882
    9          1             0       -0.773742   -1.377798    0.772287
   10          9             0       -1.816867   -0.152689   -0.456473
 ---------------------------------------------------------------------
 Rotational constants (GHZ):      8.5233583      3.6838031      2.9272925
 Standard basis: 6-311+G(d,p) (5D, 7F)
 There are   140 symmetry adapted basis functions of A   symmetry.
 Integral buffers will be    262144 words long.
 Raffenetti 1 integral format.
 Two-electron integral symmetry is turned on.
   140 basis functions,   220 primitive gaussians,   145 cartesian basis functions
    20 alpha electrons       20 beta electrons
       nuclear repulsion energy       173.2247775456 Hartrees.
 NAtoms=   10 NActive=   10 NUniq=   10 SFac= 1.00D+00 NAtFMM=   60 Big=F
 One-electron integrals computed using PRISM.
 NBasis=   140 RedAO= T  NBF=   140
 NBsUse=   140 1.00D-06 NBFU=   140
 Harris functional with IExCor=  205 diagonalized for initial guess.
 ExpMin= 4.38D-02 ExpMax= 1.14D+04 ExpMxC= 1.72D+03 IAcc=2 IRadAn=         4 AccDes= 0.00D+00
 HarFok:  IExCor= 205 AccDes= 0.00D+00 IRadAn=         4 IDoV=1
 ScaDFX=  1.000000  1.000000  1.000000  1.000000
 Initial guess orbital symmetries:
       Occupied  (A) (A) (A) (A) (A) (A) (A) (A) (A) (A) (A) (A)
                 (A) (A) (A) (A) (A) (A) (A) (A)
       Virtual   (A) (A) (A) (A) (A) (A) (A) (A) (A) (A) (A) (A)
                 (A) (A) (A) (A) (A) (A) (A) (A) (A) (A) (A) (A)
                 (A) (A) (A) (A) (A) (A) (A) (A) (A) (A) (A) (A)
                 (A) (A) (A) (A) (A) (A) (A) (A) (A) (A) (A) (A)
                 (A) (A) (A) (A) (A) (A) (A) (A) (A) (A) (A) (A)
                 (A) (A) (A) (A) (A) (A) (A) (A) (A) (A) (A) (A)
                 (A) (A) (A) (A) (A) (A) (A) (A) (A) (A) (A) (A)
                 (A) (A) (A) (A) (A) (A) (A) (A) (A) (A) (A) (A)
                 (A) (A) (A) (A) (A) (A) (A) (A) (A) (A) (A) (A)
                 (A) (A) (A) (A) (A) (A) (A) (A) (A) (A) (A) (A)
 The electronic state of the initial guess is 1-A.
 Requested convergence on RMS density matrix=1.00D-08 within 128 cycles.
 Requested convergence on MAX density matrix=1.00D-06.
 Requested convergence on             energy=1.00D-06.
 No special actions if energy rises.
 SCF Done:  E(RHF) =  -290.881145261     A.U. after   14 cycles
             Convg  =    0.7222D-08             -V/T =  2.0011
             S**2   =   0.0000
 ExpMin= 4.38D-02 ExpMax= 1.14D+04 ExpMxC= 1.72D+03 IAcc=3 IRadAn=         5 AccDes= 0.00D+00
 HarFok:  IExCor= 205 AccDes= 0.00D+00 IRadAn=         5 IDoV=1
 ScaDFX=  1.000000  1.000000  1.000000  1.000000
 Range of M.O.s used for correlation:     6   140
 NBasis=   140 NAE=    20 NBE=    20 NFC=     5 NFV=     0
 NROrb=    135 NOA=    15 NOB=    15 NVA=   120 NVB=   120

 **** Warning!!: The largest alpha MO coefficient is  0.42132355D+02

 Disk-based method using OVN memory for 15 occupieds at a time.
 Estimated scratch disk usage=    53787200 words.
 Actual    scratch disk usage=    51626560 words.
 JobTyp=1 Pass  1:  I=   1 to  15 NPSUse=  1 ParTrn=F ParDer=F DoDerP=F.
 Spin components of T(2) and E(2):
     alpha-alpha T2 =       0.2991444455D-01 E2=     -0.1061402336D+00
     alpha-beta  T2 =       0.1759476610D+00 E2=     -0.6242675433D+00
     beta-beta   T2 =       0.2991444455D-01 E2=     -0.1061402336D+00
 ANorm=    0.1111654870D+01
 E2 =    -0.8365480104D+00 EUMP2 =    -0.29171769327178D+03

 **********************************************************************

            Population analysis using the SCF density.

 **********************************************************************

 Orbital symmetries:
       Occupied  (A) (A) (A) (A) (A) (A) (A) (A) (A) (A) (A) (A)
                 (A) (A) (A) (A) (A) (A) (A) (A)
       Virtual   (A) (A) (A) (A) (A) (A) (A) (A) (A) (A) (A) (A)
                 (A) (A) (A) (A) (A) (A) (A) (A) (A) (A) (A) (A)
                 (A) (A) (A) (A) (A) (A) (A) (A) (A) (A) (A) (A)
                 (A) (A) (A) (A) (A) (A) (A) (A) (A) (A) (A) (A)
                 (A) (A) (A) (A) (A) (A) (A) (A) (A) (A) (A) (A)
                 (A) (A) (A) (A) (A) (A) (A) (A) (A) (A) (A) (A)
                 (A) (A) (A) (A) (A) (A) (A) (A) (A) (A) (A) (A)
                 (A) (A) (A) (A) (A) (A) (A) (A) (A) (A) (A) (A)
                 (A) (A) (A) (A) (A) (A) (A) (A) (A) (A) (A) (A)
                 (A) (A) (A) (A) (A) (A) (A) (A) (A) (A) (A) (A)
 The electronic state is 1-A.
 Alpha  occ. eigenvalues --  -26.29954 -20.56952 -11.35342 -11.33400 -11.25566
 Alpha  occ. eigenvalues --   -1.60669  -1.40516  -1.05778  -0.98017  -0.78236
 Alpha  occ. eigenvalues --   -0.72275  -0.71029  -0.69584  -0.63686  -0.61721
 Alpha  occ. eigenvalues --   -0.61059  -0.56626  -0.54308  -0.50600  -0.43331
 Alpha virt. eigenvalues --    0.05825   0.07924   0.08706   0.09754   0.10571
 Alpha virt. eigenvalues --    0.11368   0.12196   0.13504   0.15473   0.15791
 Alpha virt. eigenvalues --    0.17536   0.18157   0.19905   0.25526   0.28348
 Alpha virt. eigenvalues --    0.29133   0.30949   0.32158   0.34955   0.36327
 Alpha virt. eigenvalues --    0.37068   0.38778   0.39188   0.40296   0.42953
 Alpha virt. eigenvalues --    0.43396   0.45078   0.48385   0.52154   0.55246
 Alpha virt. eigenvalues --    0.56442   0.59281   0.63843   0.67579   0.73053
 Alpha virt. eigenvalues --    0.74237   0.77277   0.79298   0.81346   0.83906
 Alpha virt. eigenvalues --    0.85024   0.86386   0.88781   0.90854   1.03869
 Alpha virt. eigenvalues --    1.04682   1.16446   1.20223   1.32645   1.37002
 Alpha virt. eigenvalues --    1.41165   1.44824   1.48512   1.52606   1.61390
 Alpha virt. eigenvalues --    1.64984   1.66560   1.67795   1.68447   1.73734
 Alpha virt. eigenvalues --    1.76603   1.77223   1.78968   1.82438   1.83576
 Alpha virt. eigenvalues --    1.91766   1.92815   1.96805   2.00233   2.08947
 Alpha virt. eigenvalues --    2.10144   2.17585   2.19650   2.23562   2.33868
 Alpha virt. eigenvalues --    2.40075   2.44821   2.47801   2.53232   2.72220
 Alpha virt. eigenvalues --    2.76565   2.78247   2.79494   2.80629   2.84393
 Alpha virt. eigenvalues --    2.86898   2.89665   3.01905   3.07840   3.13417
 Alpha virt. eigenvalues --    3.18832   3.26406   3.29398   3.35736   3.51667
 Alpha virt. eigenvalues --    3.58059   3.72461   3.83103   4.02143   4.09101
 Alpha virt. eigenvalues --    4.15375   4.22614   4.25633   4.27291   4.36877
 Alpha virt. eigenvalues --    4.53619   4.56737   4.68137   5.28606   5.60019
 Alpha virt. eigenvalues --    5.74647   6.25740   6.96321   6.99244   7.25467
 Alpha virt. eigenvalues --   24.92296  24.94493  25.08862  51.65903  68.76770
          Condensed to atoms (all electrons):
              1          2          3          4          5          6
     1  C    5.708786   0.396263   0.416771   0.419504   0.003385  -0.092000
     2  H    0.396263   0.515465  -0.031716  -0.016882  -0.021416   0.000773
     3  H    0.416771  -0.031716   0.529166  -0.018091  -0.035653   0.002778
     4  H    0.419504  -0.016882  -0.018091   0.480538  -0.041304   0.000085
     5  C    0.003385  -0.021416  -0.035653  -0.041304   5.263058   0.455539
     6  O   -0.092000   0.000773   0.002778   0.000085   0.455539   8.078440
     7  C   -0.333068  -0.000019  -0.011611   0.006584   0.140791  -0.120969
     8  H   -0.017724   0.000511  -0.000478  -0.000213  -0.007099  -0.013048
     9  H    0.027416  -0.002257  -0.000560   0.000179  -0.093579   0.013154
    10  F   -0.041939   0.000341   0.000594  -0.000370  -0.055795   0.009807
              7          8          9         10
     1  C   -0.333068  -0.017724   0.027416  -0.041939
     2  H   -0.000019   0.000511  -0.002257   0.000341
     3  H   -0.011611  -0.000478  -0.000560   0.000594
     4  H    0.006584  -0.000213   0.000179  -0.000370
     5  C    0.140791  -0.007099  -0.093579  -0.055795
     6  O   -0.120969  -0.013048   0.013154   0.009807
     7  C    5.352754   0.430224   0.430517   0.214721
     8  H    0.430224   0.519554  -0.037508  -0.030359
     9  H    0.430517  -0.037508   0.575917  -0.039662
    10  F    0.214721  -0.030359  -0.039662   9.163089
 Mulliken atomic charges:
              1
     1  C   -0.487394
     2  H    0.158938
     3  H    0.148801
     4  H    0.169971
     5  C    0.392073
     6  O   -0.334559
     7  C   -0.109925
     8  H    0.156140
     9  H    0.126383
    10  F   -0.220428
 Sum of Mulliken charges=   0.00000
 Atomic charges with hydrogens summed into heavy atoms:
              1
     1  C   -0.009684
     2  H    0.000000
     3  H    0.000000
     4  H    0.000000
     5  C    0.392073
     6  O   -0.334559
     7  C    0.172598
     8  H    0.000000
     9  H    0.000000
    10  F   -0.220428
 Sum of Mulliken charges=   0.00000
 Electronic spatial extent (au):  <R**2>=   434.7192
 Charge=     0.0000 electrons
 Dipole moment (field-independent basis, Debye):
    X=     1.3968    Y=    -3.5236    Z=     1.7167  Tot=     4.1610
 Quadrupole moment (field-independent basis, Debye-Ang):
   XX=   -31.4892   YY=   -32.8024   ZZ=   -27.8449
   XY=    -2.6606   XZ=    -2.4370   YZ=     0.0489
 Traceless Quadrupole moment (field-independent basis, Debye-Ang):
   XX=    -0.7770   YY=    -2.0903   ZZ=     2.8673
   XY=    -2.6606   XZ=    -2.4370   YZ=     0.0489
 Octapole moment (field-independent basis, Debye-Ang**2):
  XXX=    -0.2223  YYY=    -6.8781  ZZZ=    -1.2483  XYY=    -6.7423
  XXY=    -0.6742  XXZ=     2.3085  XZZ=    -3.6055  YZZ=     0.2882
  YYZ=    -0.4571  XYZ=     0.0677
 Hexadecapole moment (field-independent basis, Debye-Ang**3):
 XXXX=  -310.9822 YYYY=  -154.8434 ZZZZ=   -58.1384 XXXY=     1.7008
 XXXZ=    -2.6568 YYYX=    -0.3289 YYYZ=     0.0972 ZZZX=     4.0581
 ZZZY=     1.3518 XXYY=   -77.7983 XXZZ=   -59.6285 YYZZ=   -32.5508
 XXYZ=    -0.7298 YYXZ=     1.8982 ZZXY=    -0.4800
 N-N= 1.732247775456D+02 E-N=-1.033397990005D+03  KE= 2.905591225943D+02
 1|1|UNPC-UNK|SP|RMP2-FC|6-311+G(d,p)|C3H5F1O1|PCUSER|14-Aug-2017|0||# 
 MP2/6-311+G(D,P) GEOM=CONNECTIVITY||Title Card Required||0,1|C|H,1,1.0
 9392505|H,1,1.09393521,2,106.80410361|H,1,1.08986036,2,110.53670371,3,
 120.29256125,0|C,1,1.50611287,4,109.29353516,3,120.98023196,0|O,5,1.21
 818684,1,124.10032147,4,-0.00675757,0|C,5,1.52518901,1,117.8684445,6,-
 179.99041879,0|H,7,1.09313207,5,108.97030619,1,129.64343879,0|H,7,1.09
 31451,5,108.96615846,1,10.33117769,0|F,7,1.388969,5,112.02566669,1,-11
 0.00898818,0||Version=x86-Win32-G03RevB.05|State=1-A|HF=-290.8811453|M
 P2=-291.7176933|RMSD=7.222e-009|PG=C01 [X(C3H5F1O1)]||@


 WHERE THERE IS MUCH DESIRE TO LEARN, THERE OF NECESSITY WILL BE
 MUCH ARGUING, MUCH WRITING, MANY OPINIONS; FOR OPINION IN GOOD MEN
 IS BUT KNOWLEDGE IN THE MAKING. -- JOHN MILTON.
 Job cpu time:  0 days  0 hours  0 minutes 38.0 seconds.
 File lengths (MBytes):  RWF=    415 Int=      0 D2E=      0 Chk=      9 Scr=      1
 Normal termination of Gaussian 03 at Mon Aug 14 13:53:28 2017.
