# Supplementary material for: Conformational preferences of α-fluoroketones may influence their reactivity
Source: Beilstein J Org Chem. 2017 Dec 29;13:2915–21. doi: 10.3762/bjoc.13.284 (PMC5753061; doi:10.3762/bjoc.13.284)
Supplement: File 2 — Details of computational conformational analysis. [file Beilstein_J_Org_Chem-13-2915-s002.zip › Computation/MECOCH2FOPT.LOG]

 Entering Link 1 = C:\G03W\l1.exe PID=      1184.
  
 Copyright (c) 1988,1990,1992,1993,1995,1998,2003, Gaussian, Inc.
                  All Rights Reserved.
  
 This is the Gaussian(R) 03 program.  It is based on the
 the Gaussian(R) 98 system (copyright 1998, Gaussian, Inc.),
 the Gaussian(R) 94 system (copyright 1995, Gaussian, Inc.),
 the Gaussian 92(TM) system (copyright 1992, Gaussian, Inc.),
 the Gaussian 90(TM) system (copyright 1990, Gaussian, Inc.),
 the Gaussian 88(TM) system (copyright 1988, Gaussian, Inc.),
 the Gaussian 86(TM) system (copyright 1986, Carnegie Mellon
 University), and the Gaussian 82(TM) system (copyright 1983,
 Carnegie Mellon University). Gaussian is a federally registered
 trademark of Gaussian, Inc.
  
 This software contains proprietary and confidential information,
 including trade secrets, belonging to Gaussian, Inc.
  
 This software is provided under written license and may be
 used, copied, transmitted, or stored only in accord with that
 written license.
  
 The following legend is applicable only to US Government
 contracts under DFARS:
  
                    RESTRICTED RIGHTS LEGEND
  
 Use, duplication or disclosure by the US Government is subject
 to restrictions as set forth in subparagraph (c)(1)(ii) of the
 Rights in Technical Data and Computer Software clause at DFARS
 252.227-7013.
  
 Gaussian, Inc.
 Carnegie Office Park, Building 6, Pittsburgh, PA 15106 USA
  
 The following legend is applicable only to US Government
 contracts under FAR:
  
                    RESTRICTED RIGHTS LEGEND
  
 Use, reproduction and disclosure by the US Government is subject
 to restrictions as set forth in subparagraph (c) of the
 Commercial Computer Software - Restricted Rights clause at FAR
 52.227-19.
  
 Gaussian, Inc.
 Carnegie Office Park, Building 6, Pittsburgh, PA 15106 USA
  
  
 ---------------------------------------------------------------
 Warning -- This program may not be used in any manner that
 competes with the business of Gaussian, Inc. or will provide
 assistance to any competitor of Gaussian, Inc.  The licensee
 of this program is prohibited from giving any competitor of
 Gaussian, Inc. access to this program.  By using this program,
 the user acknowledges that Gaussian, Inc. is engaged in the
 business of creating and licensing software in the field of
 computational chemistry and represents and warrants to the
 licensee that it is not a competitor of Gaussian, Inc. and that
 it will not use this program in any manner prohibited above.
 ---------------------------------------------------------------
  

 Cite this work as:
 Gaussian 03, Revision B.05,
 M. J. Frisch, G. W. Trucks, H. B. Schlegel, G. E. Scuseria, 
 M. A. Robb, J. R. Cheeseman, J. A. Montgomery, Jr., T. Vreven, 
 K. N. Kudin, J. C. Burant, J. M. Millam, S. S. Iyengar, J. Tomasi, 
 V. Barone, B. Mennucci, M. Cossi, G. Scalmani, N. Rega, 
 G. A. Petersson, H. Nakatsuji, M. Hada, M. Ehara, K. Toyota, 
 R. Fukuda, J. Hasegawa, M. Ishida, T. Nakajima, Y. Honda, O. Kitao, 
 H. Nakai, M. Klene, X. Li, J. E. Knox, H. P. Hratchian, J. B. Cross, 
 C. Adamo, J. Jaramillo, R. Gomperts, R. E. Stratmann, O. Yazyev, 
 A. J. Austin, R. Cammi, C. Pomelli, J. W. Ochterski, P. Y. Ayala, 
 K. Morokuma, G. A. Voth, P. Salvador, J. J. Dannenberg, 
 V. G. Zakrzewski, S. Dapprich, A. D. Daniels, M. C. Strain, 
 O. Farkas, D. K. Malick, A. D. Rabuck, K. Raghavachari, 
 J. B. Foresman, J. V. Ortiz, Q. Cui, A. G. Baboul, S. Clifford, 
 J. Cioslowski, B. B. Stefanov, G. Liu, A. Liashenko, P. Piskorz, 
 I. Komaromi, R. L. Martin, D. J. Fox, T. Keith, M. A. Al-Laham, 
 C. Y. Peng, A. Nanayakkara, M. Challacombe, P. M. W. Gill, 
 B. Johnson, W. Chen, M. W. Wong, C. Gonzalez, and J. A. Pople, 
 Gaussian, Inc., Pittsburgh PA, 2003.
 
 **********************************************
 Gaussian 03:  x86-Win32-G03RevB.05  8-Nov-2003
                  14-Aug-2017 
 **********************************************
 %chk=MeCOCH2F.chk
 %mem=6MW
 %nproc=1
 Will use up to    1 processors via shared memory.
 Default route:  MaxDisk=2000MB
 ----------------------------------------
 # opt mp2/6-311+g(d,p) geom=connectivity
 ----------------------------------------
 1/18=20,38=1,57=2/1,3;
 2/9=110,17=6,18=5,40=1/2;
 3/5=4,6=6,7=111,11=9,16=1,25=1,30=1/1,2,3;
 4//1;
 5/5=2,38=5/2;
 8/6=4,10=2,27=262144000/1;
 9/15=2,16=-3,27=262144000/6;
 10/5=1/2;
 6/7=2,8=2,9=2,10=2/1;
 7/12=2/1,2,3,16;
 1/18=20/3(1);
 99//99;
 2/9=110/2;
 3/5=4,6=6,7=111,11=9,16=1,25=1,30=1/1,2,3;
 4/5=5,16=3/1;
 5/5=2,38=5/2;
 8/6=4,10=2,27=262144000/1;
 9/15=2,16=-3,27=262144000/6;
 10/5=1/2;
 7/12=2/1,2,3,16;
 1/18=20/3(-8);
 2/9=110/2;
 6/7=2,8=2,9=2,10=2/1;
 99//99;
 -------------------
 Title Card Required
 -------------------
 Symbolic Z-matrix:
 Charge =  0 Multiplicity = 1
 C
 H                    1    B1
 H                    1    B2       2    A1
 H                    1    B3       2    A2       3    D1       0
 C                    1    B4       4    A3       3    D2       0
 O                    5    B5       1    A4       4    D3       0
 C                    5    B6       1    A5       6    D4       0
 H                    7    B7       5    A6       1    D5       0
 H                    7    B8       5    A7       1    D6       0
 F                    7    B9       5    A8       1    D7       0
       Variables:
  B1                    1.08531                  
  B2                    1.08539                  
  B3                    1.08088                  
  B4                    1.50494                  
  B5                    1.18664                  
  B6                    1.51983                  
  B7                    1.08228                  
  B8                    1.08227                  
  B9                    1.36488                  
  A1                  107.03272                  
  A2                  110.31862                  
  A3                  109.2022                   
  A4                  123.62192                  
  A5                  118.41757                  
  A6                  109.07543                  
  A7                  109.05335                  
  A8                  111.88033                  
  D1                  120.03095                  
  D2                  120.96852                  
  D3                   -0.02797                  
  D4                 -179.98903                  
  D5                 -120.40576                  
  D6                  120.16386                  
  D7                   -0.0969                   
 

 GradGradGradGradGradGradGradGradGradGradGradGradGradGradGradGradGradGrad
 Berny optimization.
 Initialization pass.
                           ----------------------------
                           !    Initial Parameters    !
                           ! (Angstroms and Degrees)  !
 --------------------------                            --------------------------
 ! Name  Definition              Value          Derivative Info.                !
 --------------------------------------------------------------------------------
 ! R1    R(1,2)                  1.0853         estimate D2E/DX2                !
 ! R2    R(1,3)                  1.0854         estimate D2E/DX2                !
 ! R3    R(1,4)                  1.0809         estimate D2E/DX2                !
 ! R4    R(1,5)                  1.5049         estimate D2E/DX2                !
 ! R5    R(5,6)                  1.1866         estimate D2E/DX2                !
 ! R6    R(5,7)                  1.5198         estimate D2E/DX2                !
 ! R7    R(7,8)                  1.0823         estimate D2E/DX2                !
 ! R8    R(7,9)                  1.0823         estimate D2E/DX2                !
 ! R9    R(7,10)                 1.3649         estimate D2E/DX2                !
 ! A1    A(2,1,3)              107.0327         estimate D2E/DX2                !
 ! A2    A(2,1,4)              110.3186         estimate D2E/DX2                !
 ! A3    A(2,1,5)              109.9877         estimate D2E/DX2                !
 ! A4    A(3,1,4)              110.3056         estimate D2E/DX2                !
 ! A5    A(3,1,5)              109.9745         estimate D2E/DX2                !
 ! A6    A(4,1,5)              109.2022         estimate D2E/DX2                !
 ! A7    A(1,5,6)              123.6219         estimate D2E/DX2                !
 ! A8    A(1,5,7)              118.4176         estimate D2E/DX2                !
 ! A9    A(6,5,7)              117.9605         estimate D2E/DX2                !
 ! A10   A(5,7,8)              109.0754         estimate D2E/DX2                !
 ! A11   A(5,7,9)              109.0534         estimate D2E/DX2                !
 ! A12   A(5,7,10)             111.8803         estimate D2E/DX2                !
 ! A13   A(8,7,9)              109.4057         estimate D2E/DX2                !
 ! A14   A(8,7,10)             108.7113         estimate D2E/DX2                !
 ! A15   A(9,7,10)             108.6846         estimate D2E/DX2                !
 ! D1    D(2,1,5,6)           -121.2224         estimate D2E/DX2                !
 ! D2    D(2,1,5,7)             58.7886         estimate D2E/DX2                !
 ! D3    D(3,1,5,6)            121.1421         estimate D2E/DX2                !
 ! D4    D(3,1,5,7)            -58.8469         estimate D2E/DX2                !
 ! D5    D(4,1,5,6)             -0.028          estimate D2E/DX2                !
 ! D6    D(4,1,5,7)            179.983          estimate D2E/DX2                !
 ! D7    D(1,5,7,8)           -120.4058         estimate D2E/DX2                !
 ! D8    D(1,5,7,9)            120.1639         estimate D2E/DX2                !
 ! D9    D(1,5,7,10)            -0.0969         estimate D2E/DX2                !
 ! D10   D(6,5,7,8)             59.6046         estimate D2E/DX2                !
 ! D11   D(6,5,7,9)            -59.8258         estimate D2E/DX2                !
 ! D12   D(6,5,7,10)           179.9134         estimate D2E/DX2                !
 --------------------------------------------------------------------------------
 Trust Radius=3.00D-01 FncErr=1.00D-07 GrdErr=1.00D-07
 Number of steps in this run=  46 maximum allowed number of steps= 100.
 GradGradGradGradGradGradGradGradGradGradGradGradGradGradGradGradGradGrad

                          Input orientation:                          
 ---------------------------------------------------------------------
 Center     Atomic     Atomic              Coordinates (Angstroms)
 Number     Number      Type              X           Y           Z
 ---------------------------------------------------------------------
    1          6             0        0.000000    0.000000    0.000000
    2          1             0        0.000000    0.000000    1.085308
    3          1             0        1.037785    0.000000   -0.317931
    4          1             0       -0.507287   -0.877552   -0.375326
    5          6             0       -0.695266    1.231592   -0.514415
    6          8             0       -1.648599    1.201433   -1.220363
    7          6             0       -0.150266    2.591690   -0.110695
    8          1             0       -0.920683    3.139098    0.416697
    9          1             0        0.132912    3.137401   -1.001381
   10          9             0        0.941917    2.481663    0.700437
 ---------------------------------------------------------------------
                    Distance matrix (angstroms):
                    1          2          3          4          5
     1  C    0.000000
     2  H    1.085308   0.000000
     3  H    1.085393   1.745302   0.000000
     4  H    1.080883   1.777890   1.777819   0.000000
     5  C    1.504937   2.135258   2.135156   2.122068   0.000000
     6  O    2.377100   3.078545   3.078065   2.517709   1.186641
     7  C    2.598402   2.858297   2.858544   3.497590   1.519829
     8  H    3.297761   3.338957   3.772163   4.114812   2.134564
     9  H    3.296015   3.770308   3.336043   4.113593   2.134273
    10  F    2.745263   2.682160   2.684197   3.813369   2.391424
                    6          7          8          9         10
     6  O    0.000000
     7  C    2.325764   0.000000
     8  H    2.639009   1.082284   0.000000
     9  H    2.640020   1.082271   1.766638   0.000000
    10  F    3.469760   1.364883   1.995497   1.995161   0.000000
 Stoichiometry    C3H5FO
 Framework group  C1[X(C3H5FO)]
 Deg. of freedom    24
 Full point group                 C1      NOp   1
 Largest Abelian subgroup         C1      NOp   1
 Largest concise Abelian subgroup C1      NOp   1
                         Standard orientation:                         
 ---------------------------------------------------------------------
 Center     Atomic     Atomic              Coordinates (Angstroms)
 Number     Number      Type              X           Y           Z
 ---------------------------------------------------------------------
    1          6             0       -0.782685    1.325182    0.000194
    2          1             0       -0.304169    1.759492   -0.871753
    3          1             0       -0.305948    1.758833    0.873548
    4          1             0       -1.839863    1.550309   -0.000674
    5          6             0       -0.594572   -0.167952    0.000000
    6          8             0       -1.492819   -0.943367   -0.000487
    7          6             0        0.822046   -0.718474    0.000707
    8          1             0        0.964720   -1.328948   -0.881509
    9          1             0        0.964656   -1.325744    0.885126
   10          9             0        1.754936    0.277829   -0.000694
 ---------------------------------------------------------------------
 Rotational constants (GHZ):      8.7415975      4.1045194      2.8924223
 Standard basis: 6-311+G(d,p) (5D, 7F)
 There are   140 symmetry adapted basis functions of A   symmetry.
 Integral buffers will be    262144 words long.
 Raffenetti 1 integral format.
 Two-electron integral symmetry is turned on.
   140 basis functions,   220 primitive gaussians,   145 cartesian basis functions
    20 alpha electrons       20 beta electrons
       nuclear repulsion energy       176.2339750740 Hartrees.
 NAtoms=   10 NActive=   10 NUniq=   10 SFac= 1.00D+00 NAtFMM=   60 Big=F
 One-electron integrals computed using PRISM.
 NBasis=   140 RedAO= T  NBF=   140
 NBsUse=   140 1.00D-06 NBFU=   140
 Harris functional with IExCor=  205 diagonalized for initial guess.
 ExpMin= 4.38D-02 ExpMax= 1.14D+04 ExpMxC= 1.72D+03 IAcc=2 IRadAn=         4 AccDes= 0.00D+00
 HarFok:  IExCor= 205 AccDes= 0.00D+00 IRadAn=         4 IDoV=1
 ScaDFX=  1.000000  1.000000  1.000000  1.000000
 Initial guess orbital symmetries:
       Occupied  (A) (A) (A) (A) (A) (A) (A) (A) (A) (A) (A) (A)
                 (A) (A) (A) (A) (A) (A) (A) (A)
       Virtual   (A) (A) (A) (A) (A) (A) (A) (A) (A) (A) (A) (A)
                 (A) (A) (A) (A) (A) (A) (A) (A) (A) (A) (A) (A)
                 (A) (A) (A) (A) (A) (A) (A) (A) (A) (A) (A) (A)
                 (A) (A) (A) (A) (A) (A) (A) (A) (A) (A) (A) (A)
                 (A) (A) (A) (A) (A) (A) (A) (A) (A) (A) (A) (A)
                 (A) (A) (A) (A) (A) (A) (A) (A) (A) (A) (A) (A)
                 (A) (A) (A) (A) (A) (A) (A) (A) (A) (A) (A) (A)
                 (A) (A) (A) (A) (A) (A) (A) (A) (A) (A) (A) (A)
                 (A) (A) (A) (A) (A) (A) (A) (A) (A) (A) (A) (A)
                 (A) (A) (A) (A) (A) (A) (A) (A) (A) (A) (A) (A)
 The electronic state of the initial guess is 1-A.
 Requested convergence on RMS density matrix=1.00D-08 within 128 cycles.
 Requested convergence on MAX density matrix=1.00D-06.
 Requested convergence on             energy=1.00D-06.
 No special actions if energy rises.
 SCF Done:  E(RHF) =  -290.893576002     A.U. after   13 cycles
             Convg  =    0.3236D-08             -V/T =  2.0002
             S**2   =   0.0000
 ExpMin= 4.38D-02 ExpMax= 1.14D+04 ExpMxC= 1.72D+03 IAcc=3 IRadAn=         5 AccDes= 0.00D+00
 HarFok:  IExCor= 205 AccDes= 0.00D+00 IRadAn=         5 IDoV=1
 ScaDFX=  1.000000  1.000000  1.000000  1.000000
 Range of M.O.s used for correlation:     6   140
 NBasis=   140 NAE=    20 NBE=    20 NFC=     5 NFV=     0
 NROrb=    135 NOA=    15 NOB=    15 NVA=   120 NVB=   120

 **** Warning!!: The largest alpha MO coefficient is  0.48665092D+02

 Disk-based method using ON**2 memory for 15 occupieds at a time.
 Estimated scratch disk usage=    85824720 words.
 Actual    scratch disk usage=    84791504 words.
 JobTyp=1 Pass  1:  I=   6 to  20 NPSUse=  1 ParTrn=F ParDer=F DoDerP=T.
 Spin components of T(2) and E(2):
     alpha-alpha T2 =       0.2927165319D-01 E2=     -0.1056228104D+00
     alpha-beta  T2 =       0.1708196985D+00 E2=     -0.6186017845D+00
     beta-beta   T2 =       0.2927165319D-01 E2=     -0.1056228104D+00
 ANorm=    0.1108766434D+01
 E2 =    -0.8298474052D+00 EUMP2 =    -0.29172342340764D+03
          Differentiating once with respect to electric field.
                with respect to dipole field.
          Differentiating once with respect to nuclear coordinates.
          There are   1 degrees of freedom in the 1st order CPHF.
 Petite list used in FoFDir.
 MinBra= 0 MaxBra= 2 Meth= 1.
 IRaf=       0 NMat=   1 IRICut=       1 DoRegI=T DoRafI=F ISym2E= 1 JSym2E=1.
     1 vectors were produced by pass  0.
 AX will form   1 AO Fock derivatives at one time.
     1 vectors were produced by pass  1.
     1 vectors were produced by pass  2.
     1 vectors were produced by pass  3.
     1 vectors were produced by pass  4.
     1 vectors were produced by pass  5.
     1 vectors were produced by pass  6.
     1 vectors were produced by pass  7.
     1 vectors were produced by pass  8.
     1 vectors were produced by pass  9.
     1 vectors were produced by pass 10.
     1 vectors were produced by pass 11.
     1 vectors were produced by pass 12.
     1 vectors were produced by pass 13.
 Inv2:  IOpt= 1 Iter= 1 AM= 5.04D-16 Conv= 1.00D-12.
 Inverted reduced A of dimension   14 with in-core refinement.
 End of Minotr Frequency-dependent properties file   721 does not exist.

 **********************************************************************

            Population analysis using the SCF density.

 **********************************************************************

 Orbital symmetries:
       Occupied  (A) (A) (A) (A) (A) (A) (A) (A) (A) (A) (A) (A)
                 (A) (A) (A) (A) (A) (A) (A) (A)
       Virtual   (A) (A) (A) (A) (A) (A) (A) (A) (A) (A) (A) (A)
                 (A) (A) (A) (A) (A) (A) (A) (A) (A) (A) (A) (A)
                 (A) (A) (A) (A) (A) (A) (A) (A) (A) (A) (A) (A)
                 (A) (A) (A) (A) (A) (A) (A) (A) (A) (A) (A) (A)
                 (A) (A) (A) (A) (A) (A) (A) (A) (A) (A) (A) (A)
                 (A) (A) (A) (A) (A) (A) (A) (A) (A) (A) (A) (A)
                 (A) (A) (A) (A) (A) (A) (A) (A) (A) (A) (A) (A)
                 (A) (A) (A) (A) (A) (A) (A) (A) (A) (A) (A) (A)
                 (A) (A) (A) (A) (A) (A) (A) (A) (A) (A) (A) (A)
                 (A) (A) (A) (A) (A) (A) (A) (A) (A) (A) (A) (A)
 The electronic state is 1-A.
 Alpha  occ. eigenvalues --  -26.30308 -20.56293 -11.34684 -11.32814 -11.24027
 Alpha  occ. eigenvalues --   -1.62271  -1.42520  -1.04606  -0.98613  -0.78398
 Alpha  occ. eigenvalues --   -0.73479  -0.72179  -0.70654  -0.62899  -0.61630
 Alpha  occ. eigenvalues --   -0.60843  -0.56458  -0.56090  -0.50395  -0.42725
 Alpha virt. eigenvalues --    0.06764   0.08345   0.09172   0.10094   0.11533
 Alpha virt. eigenvalues --    0.12267   0.12328   0.13046   0.15142   0.15800
 Alpha virt. eigenvalues --    0.17324   0.18490   0.18744   0.26157   0.29752
 Alpha virt. eigenvalues --    0.31388   0.31788   0.32452   0.33257   0.35860
 Alpha virt. eigenvalues --    0.37361   0.39117   0.40004   0.40715   0.43366
 Alpha virt. eigenvalues --    0.44266   0.46128   0.47178   0.52782   0.55755
 Alpha virt. eigenvalues --    0.60920   0.62073   0.63577   0.65422   0.72623
 Alpha virt. eigenvalues --    0.73300   0.80671   0.82411   0.84963   0.85505
 Alpha virt. eigenvalues --    0.85965   0.87147   0.89705   0.92255   1.05351
 Alpha virt. eigenvalues --    1.10546   1.14578   1.18136   1.31783   1.39275
 Alpha virt. eigenvalues --    1.40756   1.46644   1.52156   1.56986   1.61926
 Alpha virt. eigenvalues --    1.62839   1.64080   1.69147   1.69850   1.70569
 Alpha virt. eigenvalues --    1.76854   1.79790   1.81252   1.82536   1.83154
 Alpha virt. eigenvalues --    1.91218   1.94340   1.99624   2.05234   2.06805
 Alpha virt. eigenvalues --    2.09707   2.13792   2.22565   2.33733   2.36103
 Alpha virt. eigenvalues --    2.39593   2.45955   2.53582   2.54111   2.75724
 Alpha virt. eigenvalues --    2.76277   2.78582   2.80304   2.83426   2.86407
 Alpha virt. eigenvalues --    2.87474   2.91885   3.03286   3.11059   3.17196
 Alpha virt. eigenvalues --    3.20593   3.28174   3.28620   3.39448   3.54475
 Alpha virt. eigenvalues --    3.61362   3.74604   3.89527   4.04533   4.08693
 Alpha virt. eigenvalues --    4.18552   4.26578   4.27500   4.29506   4.41796
 Alpha virt. eigenvalues --    4.53733   4.58409   4.64492   5.33527   5.60879
 Alpha virt. eigenvalues --    5.75933   6.27917   6.94689   7.02068   7.31577
 Alpha virt. eigenvalues --   24.95688  25.01115  25.12466  51.69057  68.76238
          Condensed to atoms (all electrons):
              1          2          3          4          5          6
     1  C    5.754463   0.405341   0.405076   0.418558  -0.062074  -0.097583
     2  H    0.405341   0.513110  -0.026981  -0.019257  -0.025127   0.003011
     3  H    0.405076  -0.026981   0.513176  -0.019230  -0.024873   0.002965
     4  H    0.418558  -0.019257  -0.019230   0.491798  -0.038259  -0.002073
     5  C   -0.062074  -0.025127  -0.024873  -0.038259   5.201882   0.461871
     6  O   -0.097583   0.003011   0.002965  -0.002073   0.461871   8.107755
     7  C   -0.393693  -0.001402  -0.001368   0.004195   0.302873  -0.142218
     8  H   -0.012976  -0.000558   0.000278  -0.000094  -0.028405  -0.000874
     9  H   -0.013073   0.000279  -0.000558  -0.000095  -0.028226  -0.000873
    10  F    0.045007  -0.005837  -0.005867   0.000730  -0.088258   0.011200
              7          8          9         10
     1  C   -0.393693  -0.012976  -0.013073   0.045007
     2  H   -0.001402  -0.000558   0.000279  -0.005837
     3  H   -0.001368   0.000278  -0.000558  -0.005867
     4  H    0.004195  -0.000094  -0.000095   0.000730
     5  C    0.302873  -0.028405  -0.028226  -0.088258
     6  O   -0.142218  -0.000874  -0.000873   0.011200
     7  C    5.391032   0.439462   0.439286   0.087094
     8  H    0.439462   0.500946  -0.026225  -0.038205
     9  H    0.439286  -0.026225   0.501067  -0.038176
    10  F    0.087094  -0.038205  -0.038176   9.255196
 Mulliken atomic charges:
              1
     1  C   -0.449047
     2  H    0.157422
     3  H    0.157381
     4  H    0.163727
     5  C    0.328594
     6  O   -0.343181
     7  C   -0.125260
     8  H    0.166652
     9  H    0.166594
    10  F   -0.222883
 Sum of Mulliken charges=   0.00000
 Atomic charges with hydrogens summed into heavy atoms:
              1
     1  C    0.029483
     2  H    0.000000
     3  H    0.000000
     4  H    0.000000
     5  C    0.328594
     6  O   -0.343181
     7  C    0.207986
     8  H    0.000000
     9  H    0.000000
    10  F   -0.222883
 Sum of Mulliken charges=   0.00000
 Electronic spatial extent (au):  <R**2>=   418.0002
 Charge=     0.0000 electrons
 Dipole moment (field-independent basis, Debye):
    X=     1.0042    Y=     0.8728    Z=     0.0036  Tot=     1.3305
 Quadrupole moment (field-independent basis, Debye-Ang):
   XX=   -36.7840   YY=   -28.9723   ZZ=   -27.4481
   XY=    -6.1609   XZ=     0.0013   YZ=    -0.0009
 Traceless Quadrupole moment (field-independent basis, Debye-Ang):
   XX=    -5.7159   YY=     2.0959   ZZ=     3.6200
   XY=    -6.1609   XZ=     0.0013   YZ=    -0.0009
 Octapole moment (field-independent basis, Debye-Ang**2):
  XXX=     8.1617  YYY=     1.6326  ZZZ=     0.0021  XYY=     7.1732
  XXY=     3.1426  XXZ=     0.0046  XZZ=     4.0039  YZZ=    -0.8926
  YYZ=    -0.0044  XYZ=     0.0021
 Hexadecapole moment (field-independent basis, Debye-Ang**3):
 XXXX=  -292.0676 YYYY=  -183.9936 ZZZZ=   -36.8775 XXXY=    -9.3395
 XXXZ=     0.0013 YYYX=     0.4248 YYYZ=     0.0054 ZZZX=    -0.0014
 ZZZY=    -0.0022 XXYY=   -77.3075 XXZZ=   -50.8030 YYZZ=   -33.1405
 XXYZ=    -0.0046 YYXZ=    -0.0098 ZZXY=     1.2285
 N-N= 1.762339750740D+02 E-N=-1.039656312016D+03  KE= 2.908389303837D+02
 ***** Axes restored to original set *****
 -------------------------------------------------------------------
 Center     Atomic                   Forces (Hartrees/Bohr)
 Number     Number              X              Y              Z
 -------------------------------------------------------------------
    1          6           0.000813418    0.003138407    0.000537723
    2          1           0.000368233    0.000137220    0.005904627
    3          1           0.005714524    0.000138725   -0.001356651
    4          1          -0.003301974   -0.004800021   -0.002436204
    5          6           0.035361208   -0.000216426    0.026231966
    6          8          -0.044268201   -0.001603929   -0.032790983
    7          6          -0.004288467   -0.003189959   -0.003238748
    8          1          -0.006664470    0.003650940    0.002848398
    9          1           0.000781567    0.003671860   -0.007234222
   10          9           0.015484162   -0.000926816    0.011534094
 -------------------------------------------------------------------
 Cartesian Forces:  Max     0.044268201 RMS     0.013712866

 GradGradGradGradGradGradGradGradGradGradGradGradGradGradGradGradGradGrad
 Berny optimization.
 Internal  Forces:  Max     0.055113096 RMS     0.010205014
 Search for a local minimum.
 Step number   1 out of a maximum of  46
 All quantities printed in internal units (Hartrees-Bohrs-Radians)
 Second derivative matrix not updated -- first step.
     Eigenvalues ---    0.00504   0.00608   0.00701   0.07128   0.07413
     Eigenvalues ---    0.07486   0.07730   0.16000   0.16000   0.16000
     Eigenvalues ---    0.16000   0.16000   0.22511   0.25000   0.25000
     Eigenvalues ---    0.30383   0.31865   0.35350   0.35360   0.35720
     Eigenvalues ---    0.35721   0.35888   0.51973   1.118331000.00000
     Eigenvalues --- 1000.000001000.000001000.000001000.000001000.00000
     Eigenvalues --- 1000.000001000.000001000.000001000.000001000.00000
     Eigenvalues --- 1000.00000
 RFO step:  Lambda=-4.49348689D-03.
 Linear search not attempted -- first point.
 Iteration  1 RMS(Cart)=  0.01716878 RMS(Int)=  0.00009039
 Iteration  2 RMS(Cart)=  0.00011851 RMS(Int)=  0.00004393
 Iteration  3 RMS(Cart)=  0.00000001 RMS(Int)=  0.00004393
 Variable       Old X    -DE/DX   Delta X   Delta X   Delta X     New X
                                 (Linear)    (Quad)   (Total)
    R1        2.05094   0.00590   0.00000   0.01649   0.01649   2.06742
    R2        2.05110   0.00586   0.00000   0.01637   0.01637   2.06747
    R3        2.04257   0.00629   0.00000   0.01732   0.01732   2.05989
    R4        2.84392   0.00370   0.00000   0.01145   0.01145   2.85537
    R5        2.24243   0.05511   0.00000   0.04908   0.04908   2.29151
    R6        2.87206   0.00581   0.00000   0.01885   0.01885   2.89091
    R7        2.04522   0.00798   0.00000   0.02206   0.02206   2.06728
    R8        2.04520   0.00801   0.00000   0.02214   0.02214   2.06734
    R9        2.57925   0.01932   0.00000   0.03685   0.03685   2.61611
    A1        1.86807  -0.00032   0.00000  -0.00280  -0.00280   1.86528
    A2        1.92542   0.00036   0.00000   0.00259   0.00259   1.92801
    A3        1.91965   0.00015   0.00000   0.00071   0.00071   1.92035
    A4        1.92520   0.00037   0.00000   0.00267   0.00267   1.92787
    A5        1.91942   0.00016   0.00000   0.00078   0.00079   1.92020
    A6        1.90594  -0.00071   0.00000  -0.00386  -0.00386   1.90208
    A7        2.15761   0.00231   0.00000   0.00907   0.00907   2.16668
    A8        2.06678  -0.00507   0.00000  -0.01994  -0.01994   2.04684
    A9        2.05880   0.00276   0.00000   0.01086   0.01086   2.06966
   A10        1.90373  -0.00174   0.00000  -0.01145  -0.01153   1.89220
   A11        1.90334  -0.00171   0.00000  -0.01115  -0.01123   1.89211
   A12        1.95268   0.00218   0.00000   0.01184   0.01186   1.96454
   A13        1.90949   0.00018   0.00000  -0.00600  -0.00618   1.90331
   A14        1.89737   0.00052   0.00000   0.00803   0.00805   1.90542
   A15        1.89690   0.00056   0.00000   0.00852   0.00853   1.90543
    D1       -2.11573  -0.00010   0.00000  -0.00141  -0.00141  -2.11714
    D2        1.02605  -0.00009   0.00000  -0.00091  -0.00091   1.02514
    D3        2.11433   0.00010   0.00000   0.00112   0.00112   2.11545
    D4       -1.02707   0.00011   0.00000   0.00161   0.00161  -1.02546
    D5       -0.00049  -0.00001   0.00000  -0.00022  -0.00022  -0.00071
    D6        3.14130   0.00000   0.00000   0.00027   0.00027   3.14157
    D7       -2.10148  -0.00090   0.00000  -0.01030  -0.01021  -2.11169
    D8        2.09725   0.00092   0.00000   0.01035   0.01027   2.10753
    D9       -0.00169  -0.00002   0.00000  -0.00037  -0.00037  -0.00206
   D10        1.04030  -0.00090   0.00000  -0.00983  -0.00975   1.03055
   D11       -1.04416   0.00092   0.00000   0.01082   0.01074  -1.03342
   D12        3.14008  -0.00002   0.00000   0.00009   0.00009   3.14017
         Item               Value     Threshold  Converged?
 Maximum Force            0.055113     0.000450     NO 
 RMS     Force            0.010205     0.000300     NO 
 Maximum Displacement     0.057148     0.001800     NO 
 RMS     Displacement     0.017177     0.001200     NO 
 Predicted change in Energy=-2.263528D-03
 GradGradGradGradGradGradGradGradGradGradGradGradGradGradGradGradGradGrad

                          Input orientation:                          
 ---------------------------------------------------------------------
 Center     Atomic     Atomic              Coordinates (Angstroms)
 Number     Number      Type              X           Y           Z
 ---------------------------------------------------------------------
    1          6             0        0.001519    0.000238    0.001130
    2          1             0        0.002962    0.005413    1.095151
    3          1             0        1.048038    0.005583   -0.317821
    4          1             0       -0.506945   -0.887496   -0.375159
    5          6             0       -0.704737    1.229641   -0.521250
    6          8             0       -1.678840    1.199901   -1.242828
    7          6             0       -0.143116    2.590548   -0.105535
    8          1             0       -0.927677    3.141984    0.420893
    9          1             0        0.134713    3.140425   -1.009559
   10          9             0        0.964597    2.479089    0.717308
 ---------------------------------------------------------------------
                    Distance matrix (angstroms):
                    1          2          3          4          5
     1  C    0.000000
     2  H    1.094034   0.000000
     3  H    1.094057   1.757462   0.000000
     4  H    1.090047   1.794186   1.794116   0.000000
     5  C    1.510996   2.147632   2.147539   2.131369   0.000000
     6  O    2.410441   3.117916   3.117354   2.546254   1.212615
     7  C    2.596537   2.854104   2.854113   3.507402   1.529806
     8  H    3.303055   3.340477   3.779704   4.128853   2.143453
     9  H    3.301515   3.778288   3.337649   4.127752   2.143412
    10  F    2.754112   2.680780   2.682664   3.833122   2.425247
                    6          7          8          9         10
     6  O    0.000000
     7  C    2.363426   0.000000
     8  H    2.665314   1.093958   0.000000
     9  H    2.666275   1.093989   1.781816   0.000000
    10  F    3.530753   1.384385   2.026819   2.026856   0.000000
 Stoichiometry    C3H5FO
 Framework group  C1[X(C3H5FO)]
 Deg. of freedom    24
 Full point group                 C1      NOp   1
 Largest Abelian subgroup         C1      NOp   1
 Largest concise Abelian subgroup C1      NOp   1
                         Standard orientation:                         
 ---------------------------------------------------------------------
 Center     Atomic     Atomic              Coordinates (Angstroms)
 Number     Number      Type              X           Y           Z
 ---------------------------------------------------------------------
    1          6             0       -0.734407    1.351684    0.000257
    2          1             0       -0.233326    1.769810   -0.877808
    3          1             0       -0.234976    1.769047    0.879653
    4          1             0       -1.791140    1.619113   -0.000533
    5          6             0       -0.608518   -0.154059   -0.000150
    6          8             0       -1.551949   -0.915882   -0.000484
    7          6             0        0.804878   -0.739394    0.000795
    8          1             0        0.920394   -1.365090   -0.889095
    9          1             0        0.920288   -1.362262    0.892719
   10          9             0        1.784737    0.238561   -0.000720
 ---------------------------------------------------------------------
 Rotational constants (GHZ):      8.6531217      3.9940621      2.8292859
 Standard basis: 6-311+G(d,p) (5D, 7F)
 There are   140 symmetry adapted basis functions of A   symmetry.
 Integral buffers will be    262144 words long.
 Raffenetti 1 integral format.
 Two-electron integral symmetry is turned on.
   140 basis functions,   220 primitive gaussians,   145 cartesian basis functions
    20 alpha electrons       20 beta electrons
       nuclear repulsion energy       174.2936856150 Hartrees.
 NAtoms=   10 NActive=   10 NUniq=   10 SFac= 1.00D+00 NAtFMM=   60 Big=F
 One-electron integrals computed using PRISM.
 NBasis=   140 RedAO= T  NBF=   140
 NBsUse=   140 1.00D-06 NBFU=   140
 Initial guess read from the read-write file:
 Initial guess orbital symmetries:
       Occupied  (A) (A) (A) (A) (A) (A) (A) (A) (A) (A) (A) (A)
                 (A) (A) (A) (A) (A) (A) (A) (A)
       Virtual   (A) (A) (A) (A) (A) (A) (A) (A) (A) (A) (A) (A)
                 (A) (A) (A) (A) (A) (A) (A) (A) (A) (A) (A) (A)
                 (A) (A) (A) (A) (A) (A) (A) (A) (A) (A) (A) (A)
                 (A) (A) (A) (A) (A) (A) (A) (A) (A) (A) (A) (A)
                 (A) (A) (A) (A) (A) (A) (A) (A) (A) (A) (A) (A)
                 (A) (A) (A) (A) (A) (A) (A) (A) (A) (A) (A) (A)
                 (A) (A) (A) (A) (A) (A) (A) (A) (A) (A) (A) (A)
                 (A) (A) (A) (A) (A) (A) (A) (A) (A) (A) (A) (A)
                 (A) (A) (A) (A) (A) (A) (A) (A) (A) (A) (A) (A)
                 (A) (A) (A) (A) (A) (A) (A) (A) (A) (A) (A) (A)
 Harris functional with IExCor=  205 diagonalized for initial guess.
 ExpMin= 4.38D-02 ExpMax= 1.14D+04 ExpMxC= 1.72D+03 IAcc=2 IRadAn=         4 AccDes= 0.00D+00
 HarFok:  IExCor= 205 AccDes= 0.00D+00 IRadAn=         4 IDoV=1
 ScaDFX=  1.000000  1.000000  1.000000  1.000000
 Requested convergence on RMS density matrix=1.00D-08 within 128 cycles.
 Requested convergence on MAX density matrix=1.00D-06.
 Requested convergence on             energy=1.00D-06.
 No special actions if energy rises.
 SCF Done:  E(RHF) =  -290.891307525     A.U. after   12 cycles
             Convg  =    0.4438D-08             -V/T =  2.0011
             S**2   =   0.0000
 ExpMin= 4.38D-02 ExpMax= 1.14D+04 ExpMxC= 1.72D+03 IAcc=3 IRadAn=         5 AccDes= 0.00D+00
 HarFok:  IExCor= 205 AccDes= 0.00D+00 IRadAn=         5 IDoV=1
 ScaDFX=  1.000000  1.000000  1.000000  1.000000
 Range of M.O.s used for correlation:     6   140
 NBasis=   140 NAE=    20 NBE=    20 NFC=     5 NFV=     0
 NROrb=    135 NOA=    15 NOB=    15 NVA=   120 NVB=   120

 **** Warning!!: The largest alpha MO coefficient is  0.48316151D+02

 Disk-based method using ON**2 memory for 15 occupieds at a time.
 Estimated scratch disk usage=    85824720 words.
 Actual    scratch disk usage=    84791504 words.
 JobTyp=1 Pass  1:  I=   6 to  20 NPSUse=  1 ParTrn=F ParDer=F DoDerP=T.
 Spin components of T(2) and E(2):
     alpha-alpha T2 =       0.2982703003D-01 E2=     -0.1060959913D+00
     alpha-beta  T2 =       0.1743156218D+00 E2=     -0.6222146607D+00
     beta-beta   T2 =       0.2982703003D-01 E2=     -0.1060959913D+00
 ANorm=    0.1110841880D+01
 E2 =    -0.8344066434D+00 EUMP2 =    -0.29172571416827D+03
          Differentiating once with respect to electric field.
                with respect to dipole field.
          Differentiating once with respect to nuclear coordinates.
          There are   1 degrees of freedom in the 1st order CPHF.
 Petite list used in FoFDir.
 MinBra= 0 MaxBra= 2 Meth= 1.
 IRaf=       0 NMat=   1 IRICut=       1 DoRegI=T DoRafI=F ISym2E= 1 JSym2E=1.
     1 vectors were produced by pass  0.
 AX will form   1 AO Fock derivatives at one time.
     1 vectors were produced by pass  1.
     1 vectors were produced by pass  2.
     1 vectors were produced by pass  3.
     1 vectors were produced by pass  4.
     1 vectors were produced by pass  5.
     1 vectors were produced by pass  6.
     1 vectors were produced by pass  7.
     1 vectors were produced by pass  8.
     1 vectors were produced by pass  9.
     1 vectors were produced by pass 10.
     1 vectors were produced by pass 11.
     1 vectors were produced by pass 12.
     1 vectors were produced by pass 13.
 Inv2:  IOpt= 1 Iter= 1 AM= 5.30D-16 Conv= 1.00D-12.
 Inverted reduced A of dimension   14 with in-core refinement.
 End of Minotr Frequency-dependent properties file   721 does not exist.
 ***** Axes restored to original set *****
 -------------------------------------------------------------------
 Center     Atomic                   Forces (Hartrees/Bohr)
 Number     Number              X              Y              Z
 -------------------------------------------------------------------
    1          6          -0.001433275    0.000464009   -0.001051201
    2          1          -0.000114766    0.000320603   -0.000149779
    3          1          -0.000181076    0.000328068   -0.000062991
    4          1           0.000192621   -0.000248696    0.000145984
    5          6           0.009422299   -0.001142176    0.006923671
    6          8          -0.005529442    0.000639998   -0.004076390
    7          6          -0.005017229    0.000038856   -0.003702405
    8          1           0.000874933    0.000117570    0.000584302
    9          1           0.000817082    0.000108047    0.000678498
   10          9           0.000968853   -0.000626279    0.000710310
 -------------------------------------------------------------------
 Cartesian Forces:  Max     0.009422299 RMS     0.002783153

 GradGradGradGradGradGradGradGradGradGradGradGradGradGradGradGradGradGrad
 Berny optimization.
 Internal  Forces:  Max     0.006851839 RMS     0.001389193
 Search for a local minimum.
 Step number   2 out of a maximum of  46
 All quantities printed in internal units (Hartrees-Bohrs-Radians)
 Update second derivatives using D2CorX and points  1  2
 Trust test= 1.01D+00 RLast= 8.78D-02 DXMaxT set to 3.00D-01
     Eigenvalues ---    0.00504   0.00608   0.00701   0.07063   0.07430
     Eigenvalues ---    0.07481   0.07996   0.15992   0.16000   0.16000
     Eigenvalues ---    0.16000   0.16176   0.22642   0.24948   0.25577
     Eigenvalues ---    0.30739   0.32112   0.35355   0.35446   0.35720
     Eigenvalues ---    0.35851   0.36780   0.51279   0.987731000.00000
     Eigenvalues --- 1000.000001000.000001000.000001000.000001000.00000
     Eigenvalues --- 1000.000001000.000001000.000001000.000001000.00000
     Eigenvalues --- 1000.00000
 RFO step:  Lambda=-1.57936570D-04.
 Quartic linear search produced a step of  0.04504.
 Iteration  1 RMS(Cart)=  0.00423603 RMS(Int)=  0.00003011
 Iteration  2 RMS(Cart)=  0.00002390 RMS(Int)=  0.00002417
 Iteration  3 RMS(Cart)=  0.00000000 RMS(Int)=  0.00002417
 Variable       Old X    -DE/DX   Delta X   Delta X   Delta X     New X
                                 (Linear)    (Quad)   (Total)
    R1        2.06742  -0.00015   0.00074  -0.00051   0.00023   2.06765
    R2        2.06747  -0.00015   0.00074  -0.00053   0.00021   2.06768
    R3        2.05989   0.00006   0.00078   0.00010   0.00088   2.06077
    R4        2.85537  -0.00181   0.00052  -0.00597  -0.00546   2.84991
    R5        2.29151   0.00685   0.00221   0.00604   0.00825   2.29976
    R6        2.89091  -0.00166   0.00085  -0.00577  -0.00492   2.88599
    R7        2.06728  -0.00029   0.00099  -0.00094   0.00005   2.06733
    R8        2.06734  -0.00030   0.00100  -0.00098   0.00002   2.06736
    R9        2.61611   0.00125   0.00166   0.00229   0.00395   2.62006
    A1        1.86528   0.00028  -0.00013   0.00021   0.00006   1.86534
    A2        1.92801   0.00003   0.00012   0.00094   0.00106   1.92908
    A3        1.92035  -0.00054   0.00003  -0.00395  -0.00393   1.91643
    A4        1.92787   0.00003   0.00012   0.00100   0.00112   1.92899
    A5        1.92020  -0.00055   0.00004  -0.00400  -0.00397   1.91623
    A6        1.90208   0.00073  -0.00017   0.00558   0.00541   1.90749
    A7        2.16668   0.00013   0.00041   0.00050   0.00091   2.16759
    A8        2.04684   0.00160  -0.00090   0.00674   0.00585   2.05268
    A9        2.06966  -0.00173   0.00049  -0.00724  -0.00675   2.06291
   A10        1.89220   0.00125  -0.00052   0.00865   0.00809   1.90029
   A11        1.89211   0.00125  -0.00051   0.00857   0.00802   1.90014
   A12        1.96454  -0.00170   0.00053  -0.00962  -0.00908   1.95546
   A13        1.90331  -0.00010  -0.00028   0.00477   0.00440   1.90771
   A14        1.90542  -0.00032   0.00036  -0.00582  -0.00545   1.89997
   A15        1.90543  -0.00033   0.00038  -0.00596  -0.00557   1.89987
    D1       -2.11714  -0.00016  -0.00006  -0.00133  -0.00139  -2.11852
    D2        1.02514  -0.00017  -0.00004  -0.00294  -0.00297   1.02217
    D3        2.11545   0.00017   0.00005   0.00319   0.00323   2.11868
    D4       -1.02546   0.00016   0.00007   0.00159   0.00165  -1.02381
    D5       -0.00071   0.00000  -0.00001   0.00091   0.00090   0.00019
    D6        3.14157  -0.00001   0.00001  -0.00069  -0.00068   3.14088
    D7       -2.11169   0.00064  -0.00046   0.00847   0.00805  -2.10364
    D8        2.10753  -0.00063   0.00046  -0.00681  -0.00639   2.10114
    D9       -0.00206   0.00001  -0.00002   0.00095   0.00093  -0.00114
   D10        1.03055   0.00063  -0.00044   0.00696   0.00656   1.03711
   D11       -1.03342  -0.00064   0.00048  -0.00832  -0.00788  -1.04130
   D12        3.14017   0.00000   0.00000  -0.00057  -0.00056   3.13961
         Item               Value     Threshold  Converged?
 Maximum Force            0.006852     0.000450     NO 
 RMS     Force            0.001389     0.000300     NO 
 Maximum Displacement     0.012907     0.001800     NO 
 RMS     Displacement     0.004239     0.001200     NO 
 Predicted change in Energy=-8.443464D-05
 GradGradGradGradGradGradGradGradGradGradGradGradGradGradGradGradGradGrad

                          Input orientation:                          
 ---------------------------------------------------------------------
 Center     Atomic     Atomic              Coordinates (Angstroms)
 Number     Number      Type              X           Y           Z
 ---------------------------------------------------------------------
    1          6             0        0.001098    0.000037    0.000791
    2          1             0        0.002286    0.009667    1.094903
    3          1             0        1.047730    0.009283   -0.318080
    4          1             0       -0.504668   -0.890762   -0.373238
    5          6             0       -0.702325    1.228103   -0.520210
    6          8             0       -1.680411    1.200767   -1.243842
    7          6             0       -0.147119    2.589951   -0.108551
    8          1             0       -0.926037    3.143443    0.424119
    9          1             0        0.137979    3.142578   -1.008640
   10          9             0        0.961980    2.472259    0.715079
 ---------------------------------------------------------------------
                    Distance matrix (angstroms):
                    1          2          3          4          5
     1  C    0.000000
     2  H    1.094155   0.000000
     3  H    1.094168   1.757691   0.000000
     4  H    1.090514   1.795331   1.795289   0.000000
     5  C    1.508109   2.142347   2.142213   2.133134   0.000000
     6  O    2.412122   3.117677   3.117599   2.552414   1.216980
     7  C    2.596454   2.851050   2.851564   3.509026   1.527202
     8  H    3.304510   3.336508   3.777510   4.133780   2.147168
     9  H    3.303521   3.776034   3.334976   4.133348   2.147065
    10  F    2.746886   2.670138   2.672269   3.826931   2.417390
                    6          7          8          9         10
     6  O    0.000000
     7  C    2.360021   0.000000
     8  H    2.669300   1.093986   0.000000
     9  H    2.670672   1.094001   1.784637   0.000000
    10  F    3.526512   1.386476   2.024785   2.024725   0.000000
 Stoichiometry    C3H5FO
 Framework group  C1[X(C3H5FO)]
 Deg. of freedom    24
 Full point group                 C1      NOp   1
 Largest Abelian subgroup         C1      NOp   1
 Largest concise Abelian subgroup C1      NOp   1
                         Standard orientation:                         
 ---------------------------------------------------------------------
 Center     Atomic     Atomic              Coordinates (Angstroms)
 Number     Number      Type              X           Y           Z
 ---------------------------------------------------------------------
    1          6             0       -0.730692    1.352441    0.000180
    2          1             0       -0.226210    1.766221   -0.878148
    3          1             0       -0.227899    1.766114    0.879542
    4          1             0       -1.786279    1.626219   -0.000767
    5          6             0       -0.605780   -0.150486    0.000381
    6          8             0       -1.552287   -0.915447   -0.000600
    7          6             0        0.801480   -0.743752    0.000700
    8          1             0        0.923542   -1.365902   -0.890836
    9          1             0        0.923939   -1.363603    0.893799
   10          9             0        1.780129    0.238368   -0.000706
 ---------------------------------------------------------------------
 Rotational constants (GHZ):      8.6408200      4.0088698      2.8355592
 Standard basis: 6-311+G(d,p) (5D, 7F)
 There are   140 symmetry adapted basis functions of A   symmetry.
 Integral buffers will be    262144 words long.
 Raffenetti 1 integral format.
 Two-electron integral symmetry is turned on.
   140 basis functions,   220 primitive gaussians,   145 cartesian basis functions
    20 alpha electrons       20 beta electrons
       nuclear repulsion energy       174.3306520819 Hartrees.
 NAtoms=   10 NActive=   10 NUniq=   10 SFac= 1.00D+00 NAtFMM=   60 Big=F
 One-electron integrals computed using PRISM.
 NBasis=   140 RedAO= T  NBF=   140
 NBsUse=   140 1.00D-06 NBFU=   140
 Initial guess read from the read-write file:
 Initial guess orbital symmetries:
       Occupied  (A) (A) (A) (A) (A) (A) (A) (A) (A) (A) (A) (A)
                 (A) (A) (A) (A) (A) (A) (A) (A)
       Virtual   (A) (A) (A) (A) (A) (A) (A) (A) (A) (A) (A) (A)
                 (A) (A) (A) (A) (A) (A) (A) (A) (A) (A) (A) (A)
                 (A) (A) (A) (A) (A) (A) (A) (A) (A) (A) (A) (A)
                 (A) (A) (A) (A) (A) (A) (A) (A) (A) (A) (A) (A)
                 (A) (A) (A) (A) (A) (A) (A) (A) (A) (A) (A) (A)
                 (A) (A) (A) (A) (A) (A) (A) (A) (A) (A) (A) (A)
                 (A) (A) (A) (A) (A) (A) (A) (A) (A) (A) (A) (A)
                 (A) (A) (A) (A) (A) (A) (A) (A) (A) (A) (A) (A)
                 (A) (A) (A) (A) (A) (A) (A) (A) (A) (A) (A) (A)
                 (A) (A) (A) (A) (A) (A) (A) (A) (A) (A) (A) (A)
 Requested convergence on RMS density matrix=1.00D-08 within 128 cycles.
 Requested convergence on MAX density matrix=1.00D-06.
 Requested convergence on             energy=1.00D-06.
 No special actions if energy rises.
 SCF Done:  E(RHF) =  -290.891049005     A.U. after   10 cycles
             Convg  =    0.5825D-08             -V/T =  2.0012
             S**2   =   0.0000
 ExpMin= 4.38D-02 ExpMax= 1.14D+04 ExpMxC= 1.72D+03 IAcc=3 IRadAn=         5 AccDes= 0.00D+00
 HarFok:  IExCor= 205 AccDes= 0.00D+00 IRadAn=         5 IDoV=1
 ScaDFX=  1.000000  1.000000  1.000000  1.000000
 Range of M.O.s used for correlation:     6   140
 NBasis=   140 NAE=    20 NBE=    20 NFC=     5 NFV=     0
 NROrb=    135 NOA=    15 NOB=    15 NVA=   120 NVB=   120

 **** Warning!!: The largest alpha MO coefficient is  0.49052858D+02

 Disk-based method using ON**2 memory for 15 occupieds at a time.
 Estimated scratch disk usage=    85824720 words.
 Actual    scratch disk usage=    84791504 words.
 JobTyp=1 Pass  1:  I=   6 to  20 NPSUse=  1 ParTrn=F ParDer=F DoDerP=T.
 Spin components of T(2) and E(2):
     alpha-alpha T2 =       0.2987012800D-01 E2=     -0.1061441801D+00
     alpha-beta  T2 =       0.1745557053D+00 E2=     -0.6224771337D+00
     beta-beta   T2 =       0.2987012800D-01 E2=     -0.1061441801D+00
 ANorm=    0.1110988731D+01
 E2 =    -0.8347654940D+00 EUMP2 =    -0.29172581449876D+03
          Differentiating once with respect to electric field.
                with respect to dipole field.
          Differentiating once with respect to nuclear coordinates.
          There are   1 degrees of freedom in the 1st order CPHF.
 Petite list used in FoFDir.
 MinBra= 0 MaxBra= 2 Meth= 1.
 IRaf=       0 NMat=   1 IRICut=       1 DoRegI=T DoRafI=F ISym2E= 1 JSym2E=1.
     1 vectors were produced by pass  0.
 AX will form   1 AO Fock derivatives at one time.
     1 vectors were produced by pass  1.
     1 vectors were produced by pass  2.
     1 vectors were produced by pass  3.
     1 vectors were produced by pass  4.
     1 vectors were produced by pass  5.
     1 vectors were produced by pass  6.
     1 vectors were produced by pass  7.
     1 vectors were produced by pass  8.
     1 vectors were produced by pass  9.
     1 vectors were produced by pass 10.
     1 vectors were produced by pass 11.
     1 vectors were produced by pass 12.
     1 vectors were produced by pass 13.
 Inv2:  IOpt= 1 Iter= 1 AM= 4.80D-16 Conv= 1.00D-12.
 Inverted reduced A of dimension   14 with in-core refinement.
 End of Minotr Frequency-dependent properties file   721 does not exist.
 ***** Axes restored to original set *****
 -------------------------------------------------------------------
 Center     Atomic                   Forces (Hartrees/Bohr)
 Number     Number              X              Y              Z
 -------------------------------------------------------------------
    1          6          -0.000655525    0.000176368   -0.000548310
    2          1           0.000046583    0.000008061   -0.000191086
    3          1          -0.000158029   -0.000009083    0.000111924
    4          1           0.000176389    0.000329120    0.000128400
    5          6           0.002019530   -0.000046906    0.001681875
    6          8          -0.000913888    0.000007164   -0.000739612
    7          6          -0.002054090   -0.000012450   -0.001586535
    8          1           0.000446956   -0.000238047   -0.000085501
    9          1           0.000047478   -0.000218033    0.000455165
   10          9           0.001044595    0.000003806    0.000773678
 -------------------------------------------------------------------
 Cartesian Forces:  Max     0.002054090 RMS     0.000779581

 GradGradGradGradGradGradGradGradGradGradGradGradGradGradGradGradGradGrad
 Berny optimization.
 Internal  Forces:  Max     0.001294890 RMS     0.000402124
 Search for a local minimum.
 Step number   3 out of a maximum of  46
 All quantities printed in internal units (Hartrees-Bohrs-Radians)
 Update second derivatives using D2CorX and points  1  2  3
 Trust test= 1.19D+00 RLast= 2.85D-02 DXMaxT set to 3.00D-01
     Eigenvalues ---    0.00504   0.00610   0.00701   0.07114   0.07405
     Eigenvalues ---    0.07486   0.07775   0.15857   0.16000   0.16000
     Eigenvalues ---    0.16002   0.16239   0.23076   0.23572   0.25330
     Eigenvalues ---    0.29298   0.31228   0.35355   0.35450   0.35721
     Eigenvalues ---    0.35841   0.36771   0.49490   0.972101000.00000
     Eigenvalues --- 1000.000001000.000001000.000001000.000001000.00000
     Eigenvalues --- 1000.000001000.000001000.000001000.000001000.00000
     Eigenvalues --- 1000.00000
 RFO step:  Lambda=-1.30051913D-05.
 Quartic linear search produced a step of  0.25119.
 Iteration  1 RMS(Cart)=  0.00190070 RMS(Int)=  0.00000959
 Iteration  2 RMS(Cart)=  0.00000804 RMS(Int)=  0.00000679
 Iteration  3 RMS(Cart)=  0.00000000 RMS(Int)=  0.00000679
 Variable       Old X    -DE/DX   Delta X   Delta X   Delta X     New X
                                 (Linear)    (Quad)   (Total)
    R1        2.06765  -0.00019   0.00006  -0.00051  -0.00045   2.06720
    R2        2.06768  -0.00018   0.00005  -0.00048  -0.00043   2.06725
    R3        2.06077  -0.00039   0.00022  -0.00131  -0.00108   2.05969
    R4        2.84991  -0.00086  -0.00137  -0.00230  -0.00367   2.84624
    R5        2.29976   0.00117   0.00207   0.00049   0.00256   2.30232
    R6        2.88599  -0.00072  -0.00124  -0.00190  -0.00313   2.88286
    R7        2.06733  -0.00048   0.00001  -0.00141  -0.00140   2.06593
    R8        2.06736  -0.00047   0.00001  -0.00138  -0.00137   2.06599
    R9        2.62006   0.00129   0.00099   0.00288   0.00388   2.62394
    A1        1.86534  -0.00006   0.00002  -0.00074  -0.00072   1.86462
    A2        1.92908   0.00001   0.00027   0.00004   0.00030   1.92938
    A3        1.91643   0.00001  -0.00099   0.00066  -0.00033   1.91610
    A4        1.92899   0.00000   0.00028   0.00002   0.00031   1.92930
    A5        1.91623   0.00005  -0.00100   0.00102   0.00002   1.91625
    A6        1.90749  -0.00002   0.00136  -0.00096   0.00040   1.90789
    A7        2.16759  -0.00030   0.00023  -0.00153  -0.00131   2.16628
    A8        2.05268   0.00068   0.00147   0.00215   0.00361   2.05630
    A9        2.06291  -0.00038  -0.00170  -0.00061  -0.00231   2.06059
   A10        1.90029   0.00009   0.00203  -0.00057   0.00145   1.90174
   A11        1.90014   0.00013   0.00201  -0.00028   0.00172   1.90186
   A12        1.95546   0.00012  -0.00228   0.00204  -0.00024   1.95522
   A13        1.90771   0.00002   0.00110   0.00021   0.00129   1.90900
   A14        1.89997  -0.00017  -0.00137  -0.00073  -0.00210   1.89787
   A15        1.89987  -0.00018  -0.00140  -0.00069  -0.00208   1.89779
    D1       -2.11852  -0.00003  -0.00035  -0.00314  -0.00349  -2.12201
    D2        1.02217   0.00000  -0.00075   0.00391   0.00316   1.02533
    D3        2.11868   0.00001   0.00081  -0.00323  -0.00242   2.11625
    D4       -1.02381   0.00004   0.00041   0.00381   0.00423  -1.01959
    D5        0.00019  -0.00002   0.00023  -0.00329  -0.00307  -0.00288
    D6        3.14088   0.00001  -0.00017   0.00375   0.00358  -3.13872
    D7       -2.10364   0.00006   0.00202  -0.00264  -0.00061  -2.10425
    D8        2.10114  -0.00008  -0.00161  -0.00240  -0.00402   2.09712
    D9       -0.00114  -0.00002   0.00023  -0.00264  -0.00241  -0.00355
   D10        1.03711   0.00009   0.00165   0.00397   0.00563   1.04274
   D11       -1.04130  -0.00005  -0.00198   0.00422   0.00222  -1.03908
   D12        3.13961   0.00001  -0.00014   0.00397   0.00383  -3.13974
         Item               Value     Threshold  Converged?
 Maximum Force            0.001295     0.000450     NO 
 RMS     Force            0.000402     0.000300     NO 
 Maximum Displacement     0.006243     0.001800     NO 
 RMS     Displacement     0.001900     0.001200     NO 
 Predicted change in Energy=-1.066666D-05
 GradGradGradGradGradGradGradGradGradGradGradGradGradGradGradGradGradGrad

                          Input orientation:                          
 ---------------------------------------------------------------------
 Center     Atomic     Atomic              Coordinates (Angstroms)
 Number     Number      Type              X           Y           Z
 ---------------------------------------------------------------------
    1          6             0        0.000476    0.000035    0.000672
    2          1             0        0.001764    0.007684    1.094561
    3          1             0        1.047088    0.010242   -0.317457
    4          1             0       -0.504770   -0.889650   -0.375035
    5          6             0       -0.701904    1.227760   -0.516906
    6          8             0       -1.679144    1.200536   -1.243958
    7          6             0       -0.148317    2.589639   -0.109339
    8          1             0       -0.925287    3.143789    0.423970
    9          1             0        0.137536    3.140815   -1.009195
   10          9             0        0.963071    2.474474    0.715018
 ---------------------------------------------------------------------
                    Distance matrix (angstroms):
                    1          2          3          4          5
     1  C    0.000000
     2  H    1.093917   0.000000
     3  H    1.093941   1.756845   0.000000
     4  H    1.089940   1.794853   1.794822   0.000000
     5  C    1.506165   2.140224   2.140352   2.131294   0.000000
     6  O    2.410691   3.117213   3.115694   2.550110   1.218336
     7  C    2.596206   2.852786   2.850543   3.507578   1.525544
     8  H    3.304453   3.338303   3.776122   4.133264   2.146233
     9  H    3.301986   3.776338   3.332608   4.130298   2.146342
    10  F    2.749496   2.674550   2.673108   3.828852   2.417453
                    6          7          8          9         10
     6  O    0.000000
     7  C    2.358050   0.000000
     8  H    2.669554   1.093245   0.000000
     9  H    2.668355   1.093274   1.784255   0.000000
    10  F    3.527295   1.388528   2.024497   2.024458   0.000000
 Stoichiometry    C3H5FO
 Framework group  C1[X(C3H5FO)]
 Deg. of freedom    24
 Full point group                 C1      NOp   1
 Largest Abelian subgroup         C1      NOp   1
 Largest concise Abelian subgroup C1      NOp   1
                         Standard orientation:                         
 ---------------------------------------------------------------------
 Center     Atomic     Atomic              Coordinates (Angstroms)
 Number     Number      Type              X           Y           Z
 ---------------------------------------------------------------------
    1          6             0       -0.733197    1.351223    0.000320
    2          1             0       -0.230648    1.767232   -0.877766
    3          1             0       -0.229813    1.764863    0.879077
    4          1             0       -1.788827    1.622544    0.001235
    5          6             0       -0.604559   -0.149437   -0.001906
    6          8             0       -1.551135   -0.916464    0.000360
    7          6             0        0.800563   -0.743501    0.000421
    8          1             0        0.925131   -1.364585   -0.890601
    9          1             0        0.923505   -1.361784    0.893651
   10          9             0        1.781433    0.239304   -0.000165
 ---------------------------------------------------------------------
 Rotational constants (GHZ):      8.6458573      4.0072084      2.8352010
 Standard basis: 6-311+G(d,p) (5D, 7F)
 There are   140 symmetry adapted basis functions of A   symmetry.
 Integral buffers will be    262144 words long.
 Raffenetti 1 integral format.
 Two-electron integral symmetry is turned on.
   140 basis functions,   220 primitive gaussians,   145 cartesian basis functions
    20 alpha electrons       20 beta electrons
       nuclear repulsion energy       174.3234262103 Hartrees.
 NAtoms=   10 NActive=   10 NUniq=   10 SFac= 1.00D+00 NAtFMM=   60 Big=F
 One-electron integrals computed using PRISM.
 NBasis=   140 RedAO= T  NBF=   140
 NBsUse=   140 1.00D-06 NBFU=   140
 Initial guess read from the read-write file:
 Initial guess orbital symmetries:
       Occupied  (A) (A) (A) (A) (A) (A) (A) (A) (A) (A) (A) (A)
                 (A) (A) (A) (A) (A) (A) (A) (A)
       Virtual   (A) (A) (A) (A) (A) (A) (A) (A) (A) (A) (A) (A)
                 (A) (A) (A) (A) (A) (A) (A) (A) (A) (A) (A) (A)
                 (A) (A) (A) (A) (A) (A) (A) (A) (A) (A) (A) (A)
                 (A) (A) (A) (A) (A) (A) (A) (A) (A) (A) (A) (A)
                 (A) (A) (A) (A) (A) (A) (A) (A) (A) (A) (A) (A)
                 (A) (A) (A) (A) (A) (A) (A) (A) (A) (A) (A) (A)
                 (A) (A) (A) (A) (A) (A) (A) (A) (A) (A) (A) (A)
                 (A) (A) (A) (A) (A) (A) (A) (A) (A) (A) (A) (A)
                 (A) (A) (A) (A) (A) (A) (A) (A) (A) (A) (A) (A)
                 (A) (A) (A) (A) (A) (A) (A) (A) (A) (A) (A) (A)
 Requested convergence on RMS density matrix=1.00D-08 within 128 cycles.
 Requested convergence on MAX density matrix=1.00D-06.
 Requested convergence on             energy=1.00D-06.
 No special actions if energy rises.
 SCF Done:  E(RHF) =  -290.890949436     A.U. after   10 cycles
             Convg  =    0.3222D-08             -V/T =  2.0011
             S**2   =   0.0000
 ExpMin= 4.38D-02 ExpMax= 1.14D+04 ExpMxC= 1.72D+03 IAcc=3 IRadAn=         5 AccDes= 0.00D+00
 HarFok:  IExCor= 205 AccDes= 0.00D+00 IRadAn=         5 IDoV=1
 ScaDFX=  1.000000  1.000000  1.000000  1.000000
 Range of M.O.s used for correlation:     6   140
 NBasis=   140 NAE=    20 NBE=    20 NFC=     5 NFV=     0
 NROrb=    135 NOA=    15 NOB=    15 NVA=   120 NVB=   120

 **** Warning!!: The largest alpha MO coefficient is  0.49385585D+02

 Disk-based method using ON**2 memory for 15 occupieds at a time.
 Estimated scratch disk usage=    85824720 words.
 Actual    scratch disk usage=    84791504 words.
 JobTyp=1 Pass  1:  I=   6 to  20 NPSUse=  1 ParTrn=F ParDer=F DoDerP=T.
 Spin components of T(2) and E(2):
     alpha-alpha T2 =       0.2988373623D-01 E2=     -0.1061646322D+00
     alpha-beta  T2 =       0.1746020903D+00 E2=     -0.6225458893D+00
     beta-beta   T2 =       0.2988373623D-01 E2=     -0.1061646322D+00
 ANorm=    0.1111021855D+01
 E2 =    -0.8348751537D+00 EUMP2 =    -0.29172582458945D+03
          Differentiating once with respect to electric field.
                with respect to dipole field.
          Differentiating once with respect to nuclear coordinates.
          There are   1 degrees of freedom in the 1st order CPHF.
 Petite list used in FoFDir.
 MinBra= 0 MaxBra= 2 Meth= 1.
 IRaf=       0 NMat=   1 IRICut=       1 DoRegI=T DoRafI=F ISym2E= 1 JSym2E=1.
     1 vectors were produced by pass  0.
 AX will form   1 AO Fock derivatives at one time.
     1 vectors were produced by pass  1.
     1 vectors were produced by pass  2.
     1 vectors were produced by pass  3.
     1 vectors were produced by pass  4.
     1 vectors were produced by pass  5.
     1 vectors were produced by pass  6.
     1 vectors were produced by pass  7.
     1 vectors were produced by pass  8.
     1 vectors were produced by pass  9.
     1 vectors were produced by pass 10.
     1 vectors were produced by pass 11.
     1 vectors were produced by pass 12.
     1 vectors were produced by pass 13.
     1 vectors were produced by pass 14.
 Inv2:  IOpt= 1 Iter= 1 AM= 4.94D-16 Conv= 1.00D-12.
 Inverted reduced A of dimension   15 with in-core refinement.
 End of Minotr Frequency-dependent properties file   721 does not exist.
 ***** Axes restored to original set *****
 -------------------------------------------------------------------
 Center     Atomic                   Forces (Hartrees/Bohr)
 Number     Number              X              Y              Z
 -------------------------------------------------------------------
    1          6          -0.000216585    0.000020986    0.000105676
    2          1           0.000073513   -0.000083520    0.000023825
    3          1          -0.000006386   -0.000004914    0.000029535
    4          1           0.000001398    0.000042817    0.000015664
    5          6           0.000228884    0.000091148   -0.000689254
    6          8           0.000165218    0.000027842    0.000420762
    7          6          -0.000532873    0.000014378   -0.000143385
    8          1           0.000050116   -0.000005827    0.000004358
    9          1          -0.000001058   -0.000090523    0.000040300
   10          9           0.000237773   -0.000012388    0.000192519
 -------------------------------------------------------------------
 Cartesian Forces:  Max     0.000689254 RMS     0.000202173

 GradGradGradGradGradGradGradGradGradGradGradGradGradGradGradGradGradGrad
 Berny optimization.
 Internal  Forces:  Max     0.000384239 RMS     0.000109788
 Search for a local minimum.
 Step number   4 out of a maximum of  46
 All quantities printed in internal units (Hartrees-Bohrs-Radians)
 Update second derivatives using D2CorX and points  1  2  3  4
 Trust test= 9.46D-01 RLast= 1.51D-02 DXMaxT set to 3.00D-01
     Eigenvalues ---    0.00504   0.00700   0.00755   0.07107   0.07327
     Eigenvalues ---    0.07447   0.07594   0.15196   0.16000   0.16000
     Eigenvalues ---    0.16069   0.16798   0.20276   0.23569   0.25336
     Eigenvalues ---    0.28767   0.31570   0.35349   0.35469   0.35636
     Eigenvalues ---    0.35753   0.35962   0.48508   0.985511000.00000
     Eigenvalues --- 1000.000001000.000001000.000001000.000001000.00000
     Eigenvalues --- 1000.000001000.000001000.000001000.000001000.00000
     Eigenvalues --- 1000.00000
 RFO step:  Lambda=-1.11148688D-05.
 Quartic linear search produced a step of -0.05341.
 Iteration  1 RMS(Cart)=  0.00418961 RMS(Int)=  0.00002913
 Iteration  2 RMS(Cart)=  0.00003298 RMS(Int)=  0.00001844
 Iteration  3 RMS(Cart)=  0.00000000 RMS(Int)=  0.00001844
 Variable       Old X    -DE/DX   Delta X   Delta X   Delta X     New X
                                 (Linear)    (Quad)   (Total)
    R1        2.06720   0.00002   0.00002  -0.00011  -0.00008   2.06712
    R2        2.06725  -0.00001   0.00002  -0.00020  -0.00018   2.06707
    R3        2.05969  -0.00004   0.00006  -0.00056  -0.00051   2.05918
    R4        2.84624   0.00001   0.00020  -0.00196  -0.00176   2.84448
    R5        2.30232  -0.00038  -0.00014   0.00138   0.00125   2.30357
    R6        2.88286  -0.00015   0.00017  -0.00215  -0.00198   2.88088
    R7        2.06593  -0.00004   0.00007  -0.00073  -0.00065   2.06528
    R8        2.06599  -0.00008   0.00007  -0.00083  -0.00075   2.06523
    R9        2.62394   0.00031  -0.00021   0.00273   0.00252   2.62646
    A1        1.86462  -0.00008   0.00004  -0.00079  -0.00075   1.86386
    A2        1.92938  -0.00004  -0.00002   0.00001   0.00000   1.92938
    A3        1.91610   0.00017   0.00002   0.00073   0.00075   1.91685
    A4        1.92930   0.00001  -0.00002   0.00014   0.00012   1.92942
    A5        1.91625   0.00000   0.00000  -0.00016  -0.00017   1.91608
    A6        1.90789  -0.00005  -0.00002   0.00006   0.00004   1.90793
    A7        2.16628  -0.00006   0.00007  -0.00077  -0.00077   2.16551
    A8        2.05630   0.00016  -0.00019   0.00260   0.00234   2.05864
    A9        2.06059  -0.00010   0.00012  -0.00172  -0.00166   2.05893
   A10        1.90174   0.00005  -0.00008   0.00137   0.00129   1.90303
   A11        1.90186  -0.00008  -0.00009   0.00064   0.00055   1.90240
   A12        1.95522   0.00002   0.00001  -0.00037  -0.00036   1.95486
   A13        1.90900   0.00003  -0.00007   0.00106   0.00099   1.91000
   A14        1.89787  -0.00003   0.00011  -0.00138  -0.00127   1.89660
   A15        1.89779   0.00001   0.00011  -0.00128  -0.00117   1.89662
    D1       -2.12201   0.00007   0.00019   0.00978   0.00997  -2.11205
    D2        1.02533  -0.00009  -0.00017  -0.01139  -0.01156   1.01377
    D3        2.11625   0.00006   0.00013   0.01041   0.01054   2.12679
    D4       -1.01959  -0.00009  -0.00023  -0.01077  -0.01099  -1.03058
    D5       -0.00288   0.00009   0.00016   0.01030   0.01046   0.00759
    D6       -3.13872  -0.00007  -0.00019  -0.01087  -0.01107   3.13340
    D7       -2.10425   0.00007   0.00003   0.00961   0.00964  -2.09461
    D8        2.09712   0.00005   0.00021   0.00714   0.00735   2.10447
    D9       -0.00355   0.00007   0.00013   0.00856   0.00868   0.00513
   D10        1.04274  -0.00008  -0.00030  -0.01026  -0.01056   1.03219
   D11       -1.03908  -0.00010  -0.00012  -0.01272  -0.01284  -1.05192
   D12       -3.13974  -0.00007  -0.00020  -0.01131  -0.01151   3.13193
         Item               Value     Threshold  Converged?
 Maximum Force            0.000384     0.000450     YES
 RMS     Force            0.000110     0.000300     YES
 Maximum Displacement     0.010997     0.001800     NO 
 RMS     Displacement     0.004184     0.001200     NO 
 Predicted change in Energy=-5.594335D-06
 GradGradGradGradGradGradGradGradGradGradGradGradGradGradGradGradGradGrad

                          Input orientation:                          
 ---------------------------------------------------------------------
 Center     Atomic     Atomic              Coordinates (Angstroms)
 Number     Number      Type              X           Y           Z
 ---------------------------------------------------------------------
    1          6             0        0.000729   -0.000030   -0.000099
    2          1             0        0.002610    0.011477    1.093712
    3          1             0        1.047361    0.004857   -0.317970
    4          1             0       -0.507879   -0.888940   -0.372311
    5          6             0       -0.696085    1.227724   -0.522398
    6          8             0       -1.680024    1.200706   -1.241484
    7          6             0       -0.148910    2.589653   -0.110284
    8          1             0       -0.927449    3.139687    0.424290
    9          1             0        0.137465    3.144314   -1.007343
   10          9             0        0.962695    2.475877    0.716217
 ---------------------------------------------------------------------
                    Distance matrix (angstroms):
                    1          2          3          4          5
     1  C    0.000000
     2  H    1.093873   0.000000
     3  H    1.093848   1.756245   0.000000
     4  H    1.089672   1.794596   1.794602   0.000000
     5  C    1.505234   2.139917   2.139346   2.130309   0.000000
     6  O    2.409924   3.114268   3.117942   2.548727   1.218995
     7  C    2.596342   2.849484   2.855761   3.506869   1.524496
     8  H    3.301431   3.331491   3.778622   4.128008   2.146008
     9  H    3.304564   3.774558   3.340560   4.133628   2.145529
    10  F    2.751110   2.671616   2.680047   3.830075   2.417355
                    6          7          8          9         10
     6  O    0.000000
     7  C    2.356501   0.000000
     8  H    2.664737   1.092900   0.000000
     9  H    2.671273   1.092875   1.784275   0.000000
    10  F    3.527409   1.389861   2.024477   2.024468   0.000000
 Stoichiometry    C3H5FO
 Framework group  C1[X(C3H5FO)]
 Deg. of freedom    24
 Full point group                 C1      NOp   1
 Largest Abelian subgroup         C1      NOp   1
 Largest concise Abelian subgroup C1      NOp   1
                         Standard orientation:                         
 ---------------------------------------------------------------------
 Center     Atomic     Atomic              Coordinates (Angstroms)
 Number     Number      Type              X           Y           Z
 ---------------------------------------------------------------------
    1          6             0       -0.734997    1.350539   -0.000238
    2          1             0       -0.229794    1.763869   -0.878012
    3          1             0       -0.235490    1.769247    0.878215
    4          1             0       -1.790835    1.619932   -0.004509
    5          6             0       -0.603750   -0.148951    0.005460
    6          8             0       -1.549999   -0.917390   -0.002470
    7          6             0        0.800067   -0.743398    0.000941
    8          1             0        0.922332   -1.362031   -0.891680
    9          1             0        0.927202   -1.362411    0.892588
   10          9             0        1.782074    0.240153   -0.001536
 ---------------------------------------------------------------------
 Rotational constants (GHZ):      8.6463345      4.0069117      2.8350851
 Standard basis: 6-311+G(d,p) (5D, 7F)
 There are   140 symmetry adapted basis functions of A   symmetry.
 Integral buffers will be    262144 words long.
 Raffenetti 1 integral format.
 Two-electron integral symmetry is turned on.
   140 basis functions,   220 primitive gaussians,   145 cartesian basis functions
    20 alpha electrons       20 beta electrons
       nuclear repulsion energy       174.3172998050 Hartrees.
 NAtoms=   10 NActive=   10 NUniq=   10 SFac= 1.00D+00 NAtFMM=   60 Big=F
 One-electron integrals computed using PRISM.
 NBasis=   140 RedAO= T  NBF=   140
 NBsUse=   140 1.00D-06 NBFU=   140
 Initial guess read from the read-write file:
 Initial guess orbital symmetries:
       Occupied  (A) (A) (A) (A) (A) (A) (A) (A) (A) (A) (A) (A)
                 (A) (A) (A) (A) (A) (A) (A) (A)
       Virtual   (A) (A) (A) (A) (A) (A) (A) (A) (A) (A) (A) (A)
                 (A) (A) (A) (A) (A) (A) (A) (A) (A) (A) (A) (A)
                 (A) (A) (A) (A) (A) (A) (A) (A) (A) (A) (A) (A)
                 (A) (A) (A) (A) (A) (A) (A) (A) (A) (A) (A) (A)
                 (A) (A) (A) (A) (A) (A) (A) (A) (A) (A) (A) (A)
                 (A) (A) (A) (A) (A) (A) (A) (A) (A) (A) (A) (A)
                 (A) (A) (A) (A) (A) (A) (A) (A) (A) (A) (A) (A)
                 (A) (A) (A) (A) (A) (A) (A) (A) (A) (A) (A) (A)
                 (A) (A) (A) (A) (A) (A) (A) (A) (A) (A) (A) (A)
                 (A) (A) (A) (A) (A) (A) (A) (A) (A) (A) (A) (A)
 Requested convergence on RMS density matrix=1.00D-08 within 128 cycles.
 Requested convergence on MAX density matrix=1.00D-06.
 Requested convergence on             energy=1.00D-06.
 No special actions if energy rises.
 SCF Done:  E(RHF) =  -290.890879591     A.U. after   10 cycles
             Convg  =    0.2635D-08             -V/T =  2.0011
             S**2   =   0.0000
 ExpMin= 4.38D-02 ExpMax= 1.14D+04 ExpMxC= 1.72D+03 IAcc=3 IRadAn=         5 AccDes= 0.00D+00
 HarFok:  IExCor= 205 AccDes= 0.00D+00 IRadAn=         5 IDoV=1
 ScaDFX=  1.000000  1.000000  1.000000  1.000000
 Range of M.O.s used for correlation:     6   140
 NBasis=   140 NAE=    20 NBE=    20 NFC=     5 NFV=     0
 NROrb=    135 NOA=    15 NOB=    15 NVA=   120 NVB=   120

 **** Warning!!: The largest alpha MO coefficient is  0.49566039D+02

 Disk-based method using ON**2 memory for 15 occupieds at a time.
 Estimated scratch disk usage=    85824720 words.
 Actual    scratch disk usage=    84791504 words.
 JobTyp=1 Pass  1:  I=   6 to  20 NPSUse=  1 ParTrn=F ParDer=F DoDerP=T.
 Spin components of T(2) and E(2):
     alpha-alpha T2 =       0.2989093406D-01 E2=     -0.1061745997D+00
     alpha-beta  T2 =       0.1746307614D+00 E2=     -0.6225849370D+00
     beta-beta   T2 =       0.2989093406D-01 E2=     -0.1061745997D+00
 ANorm=    0.1111041237D+01
 E2 =    -0.8349341364D+00 EUMP2 =    -0.29172581372775D+03
          Differentiating once with respect to electric field.
                with respect to dipole field.
          Differentiating once with respect to nuclear coordinates.
          There are   1 degrees of freedom in the 1st order CPHF.
 Petite list used in FoFDir.
 MinBra= 0 MaxBra= 2 Meth= 1.
 IRaf=       0 NMat=   1 IRICut=       1 DoRegI=T DoRafI=F ISym2E= 1 JSym2E=1.
     1 vectors were produced by pass  0.
 AX will form   1 AO Fock derivatives at one time.
     1 vectors were produced by pass  1.
     1 vectors were produced by pass  2.
     1 vectors were produced by pass  3.
     1 vectors were produced by pass  4.
     1 vectors were produced by pass  5.
     1 vectors were produced by pass  6.
     1 vectors were produced by pass  7.
     1 vectors were produced by pass  8.
     1 vectors were produced by pass  9.
     1 vectors were produced by pass 10.
     1 vectors were produced by pass 11.
     1 vectors were produced by pass 12.
     1 vectors were produced by pass 13.
     1 vectors were produced by pass 14.
 Inv2:  IOpt= 1 Iter= 1 AM= 5.64D-16 Conv= 1.00D-12.
 Inverted reduced A of dimension   15 with in-core refinement.
 End of Minotr Frequency-dependent properties file   721 does not exist.
 ***** Axes restored to original set *****
 -------------------------------------------------------------------
 Center     Atomic                   Forces (Hartrees/Bohr)
 Number     Number              X              Y              Z
 -------------------------------------------------------------------
    1          6           0.000632602   -0.000080947   -0.000313641
    2          1          -0.000057476    0.000075124    0.000018791
    3          1           0.000143222   -0.000153771    0.000046208
    4          1          -0.000052093   -0.000091929   -0.000078123
    5          6          -0.002530737    0.000125803    0.000611026
    6          8           0.001275162   -0.000018550    0.000076711
    7          6           0.001011678    0.000035943    0.000017814
    8          1          -0.000173447   -0.000074374   -0.000003977
    9          1          -0.000002289    0.000170849   -0.000141188
   10          9          -0.000246624    0.000011852   -0.000233619
 -------------------------------------------------------------------
 Cartesian Forces:  Max     0.002530737 RMS     0.000583936

 GradGradGradGradGradGradGradGradGradGradGradGradGradGradGradGradGradGrad
 Berny optimization.
 Internal  Forces:  Max     0.001074115 RMS     0.000261394
 Search for a local minimum.
 Step number   5 out of a maximum of  46
 All quantities printed in internal units (Hartrees-Bohrs-Radians)
 Update second derivatives using D2CorX and points  1  2  3  5  4

 Trust test=-1.94D+00 RLast= 3.69D-02 DXMaxT set to 1.50D-01
     Eigenvalues ---    0.00505   0.00700   0.02645   0.07141   0.07447
     Eigenvalues ---    0.07457   0.07612   0.15477   0.16000   0.16002
     Eigenvalues ---    0.16542   0.16878   0.20794   0.23368   0.25107
     Eigenvalues ---    0.28892   0.31530   0.34980   0.35376   0.35471
     Eigenvalues ---    0.35751   0.35865   0.49045   0.937931000.00000
     Eigenvalues --- 1000.000001000.000001000.000001000.000001000.00000
     Eigenvalues --- 1000.000001000.000001000.000001000.000001000.00000
     Eigenvalues --- 1000.00000
 RFO step:  Lambda=-5.88925247D-07.
 Quartic linear search produced a step of -0.74658.
 Iteration  1 RMS(Cart)=  0.00306028 RMS(Int)=  0.00001255
 Iteration  2 RMS(Cart)=  0.00001784 RMS(Int)=  0.00000366
 Iteration  3 RMS(Cart)=  0.00000000 RMS(Int)=  0.00000366
 Variable       Old X    -DE/DX   Delta X   Delta X   Delta X     New X
                                 (Linear)    (Quad)   (Total)
    R1        2.06712   0.00002   0.00006   0.00004   0.00010   2.06722
    R2        2.06707   0.00012   0.00013   0.00003   0.00016   2.06724
    R3        2.05918   0.00013   0.00038  -0.00002   0.00036   2.05954
    R4        2.84448   0.00040   0.00131   0.00035   0.00166   2.84614
    R5        2.30357  -0.00107  -0.00093  -0.00060  -0.00153   2.30204
    R6        2.88088   0.00024   0.00148  -0.00017   0.00131   2.88219
    R7        2.06528   0.00008   0.00049  -0.00005   0.00044   2.06572
    R8        2.06523   0.00020   0.00056  -0.00005   0.00051   2.06575
    R9        2.62646  -0.00034  -0.00188   0.00019  -0.00169   2.62477
    A1        1.86386  -0.00003   0.00056  -0.00034   0.00022   1.86408
    A2        1.92938   0.00006   0.00000  -0.00015  -0.00015   1.92923
    A3        1.91685  -0.00018  -0.00056   0.00050  -0.00006   1.91679
    A4        1.92942  -0.00009  -0.00009  -0.00014  -0.00023   1.92919
    A5        1.91608   0.00030   0.00012   0.00051   0.00064   1.91672
    A6        1.90793  -0.00005  -0.00003  -0.00036  -0.00040   1.90753
    A7        2.16551   0.00005   0.00057  -0.00014   0.00045   2.16596
    A8        2.05864  -0.00019  -0.00175   0.00029  -0.00145   2.05719
    A9        2.05893   0.00015   0.00124  -0.00015   0.00110   2.06003
   A10        1.90303  -0.00027  -0.00096  -0.00018  -0.00114   1.90189
   A11        1.90240   0.00011  -0.00041  -0.00018  -0.00059   1.90182
   A12        1.95486   0.00002   0.00027   0.00009   0.00036   1.95522
   A13        1.91000   0.00002  -0.00074   0.00017  -0.00057   1.90942
   A14        1.89660   0.00012   0.00095   0.00005   0.00100   1.89760
   A15        1.89662   0.00000   0.00087   0.00005   0.00092   1.89754
    D1       -2.11205  -0.00018  -0.00744   0.00021  -0.00723  -2.11928
    D2        1.01377   0.00028   0.00863   0.00008   0.00871   1.02248
    D3        2.12679  -0.00021  -0.00787   0.00003  -0.00784   2.11895
    D4       -1.03058   0.00025   0.00821  -0.00010   0.00811  -1.02247
    D5        0.00759  -0.00025  -0.00781   0.00011  -0.00771  -0.00012
    D6        3.13340   0.00020   0.00826  -0.00002   0.00824  -3.14154
    D7       -2.09461  -0.00020  -0.00720   0.00017  -0.00702  -2.10163
    D8        2.10447  -0.00013  -0.00549   0.00018  -0.00531   2.09917
    D9        0.00513  -0.00021  -0.00648   0.00018  -0.00630  -0.00117
   D10        1.03219   0.00022   0.00788   0.00005   0.00794   1.04012
   D11       -1.05192   0.00029   0.00959   0.00006   0.00965  -1.04227
   D12        3.13193   0.00021   0.00860   0.00006   0.00866   3.14058
         Item               Value     Threshold  Converged?
 Maximum Force            0.001074     0.000450     NO 
 RMS     Force            0.000261     0.000300     YES
 Maximum Displacement     0.007942     0.001800     NO 
 RMS     Displacement     0.003062     0.001200     NO 
 Predicted change in Energy=-1.701660D-06
 GradGradGradGradGradGradGradGradGradGradGradGradGradGradGradGradGradGrad

                          Input orientation:                          
 ---------------------------------------------------------------------
 Center     Atomic     Atomic              Coordinates (Angstroms)
 Number     Number      Type              X           Y           Z
 ---------------------------------------------------------------------
    1          6             0        0.000580   -0.000060    0.000520
    2          1             0        0.002127    0.007961    1.094415
    3          1             0        1.047301    0.008159   -0.317286
    4          1             0       -0.505863   -0.889221   -0.374585
    5          6             0       -0.700288    1.227952   -0.518273
    6          8             0       -1.678994    1.200793   -1.243101
    7          6             0       -0.148551    2.589869   -0.109652
    8          1             0       -0.926074    3.142701    0.423990
    9          1             0        0.137206    3.141791   -1.008925
   10          9             0        0.963069    2.475381    0.715227
 ---------------------------------------------------------------------
                    Distance matrix (angstroms):
                    1          2          3          4          5
     1  C    0.000000
     2  H    1.093925   0.000000
     3  H    1.093935   1.756499   0.000000
     4  H    1.089860   1.794701   1.794684   0.000000
     5  C    1.506113   2.140684   2.140644   2.130932   0.000000
     6  O    2.410313   3.116568   3.116439   2.549258   1.218187
     7  C    2.596558   2.852846   2.852788   3.507411   1.525189
     8  H    3.303780   3.337308   3.777440   4.131670   2.145950
     9  H    3.302859   3.776662   3.335609   4.130979   2.145907
    10  F    2.750455   2.674950   2.675886   3.829622   2.417511
                    6          7          8          9         10
     6  O    0.000000
     7  C    2.357222   0.000000
     8  H    2.667787   1.093132   0.000000
     9  H    2.668501   1.093145   1.784323   0.000000
    10  F    3.527056   1.388969   2.024598   2.024562   0.000000
 Stoichiometry    C3H5FO
 Framework group  C1[X(C3H5FO)]
 Deg. of freedom    24
 Full point group                 C1      NOp   1
 Largest Abelian subgroup         C1      NOp   1
 Largest concise Abelian subgroup C1      NOp   1
                         Standard orientation:                         
 ---------------------------------------------------------------------
 Center     Atomic     Atomic              Coordinates (Angstroms)
 Number     Number      Type              X           Y           Z
 ---------------------------------------------------------------------
    1          6             0       -0.734488    1.350890    0.000157
    2          1             0       -0.231798    1.766993   -0.877814
    3          1             0       -0.232493    1.766683    0.878685
    4          1             0       -1.790426    1.620687   -0.000190
    5          6             0       -0.604247   -0.149581   -0.000001
    6          8             0       -1.550137   -0.917221   -0.000331
    7          6             0        0.800656   -0.743255    0.000495
    8          1             0        0.924643   -1.363517   -0.891043
    9          1             0        0.924689   -1.361736    0.893279
   10          9             0        1.781661    0.240037   -0.000463
 ---------------------------------------------------------------------
 Rotational constants (GHZ):      8.6446067      4.0073449      2.8351181
 Standard basis: 6-311+G(d,p) (5D, 7F)
 There are   140 symmetry adapted basis functions of A   symmetry.
 Integral buffers will be    262144 words long.
 Raffenetti 1 integral format.
 Two-electron integral symmetry is turned on.
   140 basis functions,   220 primitive gaussians,   145 cartesian basis functions
    20 alpha electrons       20 beta electrons
       nuclear repulsion energy       174.3230583430 Hartrees.
 NAtoms=   10 NActive=   10 NUniq=   10 SFac= 1.00D+00 NAtFMM=   60 Big=F
 One-electron integrals computed using PRISM.
 NBasis=   140 RedAO= T  NBF=   140
 NBsUse=   140 1.00D-06 NBFU=   140
 Initial guess read from the read-write file:
 Initial guess orbital symmetries:
       Occupied  (A) (A) (A) (A) (A) (A) (A) (A) (A) (A) (A) (A)
                 (A) (A) (A) (A) (A) (A) (A) (A)
       Virtual   (A) (A) (A) (A) (A) (A) (A) (A) (A) (A) (A) (A)
                 (A) (A) (A) (A) (A) (A) (A) (A) (A) (A) (A) (A)
                 (A) (A) (A) (A) (A) (A) (A) (A) (A) (A) (A) (A)
                 (A) (A) (A) (A) (A) (A) (A) (A) (A) (A) (A) (A)
                 (A) (A) (A) (A) (A) (A) (A) (A) (A) (A) (A) (A)
                 (A) (A) (A) (A) (A) (A) (A) (A) (A) (A) (A) (A)
                 (A) (A) (A) (A) (A) (A) (A) (A) (A) (A) (A) (A)
                 (A) (A) (A) (A) (A) (A) (A) (A) (A) (A) (A) (A)
                 (A) (A) (A) (A) (A) (A) (A) (A) (A) (A) (A) (A)
                 (A) (A) (A) (A) (A) (A) (A) (A) (A) (A) (A) (A)
 Requested convergence on RMS density matrix=1.00D-08 within 128 cycles.
 Requested convergence on MAX density matrix=1.00D-06.
 Requested convergence on             energy=1.00D-06.
 No special actions if energy rises.
 SCF Done:  E(RHF) =  -290.890968068     A.U. after   10 cycles
             Convg  =    0.2508D-08             -V/T =  2.0011
             S**2   =   0.0000
 ExpMin= 4.38D-02 ExpMax= 1.14D+04 ExpMxC= 1.72D+03 IAcc=3 IRadAn=         5 AccDes= 0.00D+00
 HarFok:  IExCor= 205 AccDes= 0.00D+00 IRadAn=         5 IDoV=1
 ScaDFX=  1.000000  1.000000  1.000000  1.000000
 Range of M.O.s used for correlation:     6   140
 NBasis=   140 NAE=    20 NBE=    20 NFC=     5 NFV=     0
 NROrb=    135 NOA=    15 NOB=    15 NVA=   120 NVB=   120

 **** Warning!!: The largest alpha MO coefficient is  0.49412034D+02

 Disk-based method using ON**2 memory for 15 occupieds at a time.
 Estimated scratch disk usage=    85824720 words.
 Actual    scratch disk usage=    84791504 words.
 JobTyp=1 Pass  1:  I=   6 to  20 NPSUse=  1 ParTrn=F ParDer=F DoDerP=T.
 Spin components of T(2) and E(2):
     alpha-alpha T2 =       0.2988167747D-01 E2=     -0.1061622471D+00
     alpha-beta  T2 =       0.1745903032D+00 E2=     -0.6225337778D+00
     beta-beta   T2 =       0.2988167747D-01 E2=     -0.1061622471D+00
 ANorm=    0.1111014698D+01
 E2 =    -0.8348582720D+00 EUMP2 =    -0.29172582634038D+03
          Differentiating once with respect to electric field.
                with respect to dipole field.
          Differentiating once with respect to nuclear coordinates.
          There are   1 degrees of freedom in the 1st order CPHF.
 Petite list used in FoFDir.
 MinBra= 0 MaxBra= 2 Meth= 1.
 IRaf=       0 NMat=   1 IRICut=       1 DoRegI=T DoRafI=F ISym2E= 1 JSym2E=1.
     1 vectors were produced by pass  0.
 AX will form   1 AO Fock derivatives at one time.
     1 vectors were produced by pass  1.
     1 vectors were produced by pass  2.
     1 vectors were produced by pass  3.
     1 vectors were produced by pass  4.
     1 vectors were produced by pass  5.
     1 vectors were produced by pass  6.
     1 vectors were produced by pass  7.
     1 vectors were produced by pass  8.
     1 vectors were produced by pass  9.
     1 vectors were produced by pass 10.
     1 vectors were produced by pass 11.
     1 vectors were produced by pass 12.
     1 vectors were produced by pass 13.
 Inv2:  IOpt= 1 Iter= 1 AM= 2.66D-16 Conv= 1.00D-12.
 Inverted reduced A of dimension   14 with in-core refinement.
 End of Minotr Frequency-dependent properties file   721 does not exist.
 ***** Axes restored to original set *****
 -------------------------------------------------------------------
 Center     Atomic                   Forces (Hartrees/Bohr)
 Number     Number              X              Y              Z
 -------------------------------------------------------------------
    1          6           0.000007672    0.000008341    0.000001878
    2          1           0.000002860   -0.000003794    0.000010323
    3          1           0.000010162   -0.000004232    0.000001687
    4          1          -0.000012486   -0.000010350   -0.000008844
    5          6          -0.000081842    0.000020343   -0.000056284
    6          8           0.000065255   -0.000013972    0.000046940
    7          6          -0.000053727    0.000003525   -0.000043880
    8          1          -0.000002046    0.000000263    0.000011660
    9          1           0.000008814    0.000001164   -0.000004627
   10          9           0.000055339   -0.000001289    0.000041147
 -------------------------------------------------------------------
 Cartesian Forces:  Max     0.000081842 RMS     0.000030268

 GradGradGradGradGradGradGradGradGradGradGradGradGradGradGradGradGradGrad
 Berny optimization.
 Internal  Forces:  Max     0.000080044 RMS     0.000019135
 Search for a local minimum.
 Step number   6 out of a maximum of  46
 All quantities printed in internal units (Hartrees-Bohrs-Radians)
 Update second derivatives using D2CorX and points  1  2  3  5  4
                                                        6
 Trust test= 1.03D+00 RLast= 9.63D-03 DXMaxT set to 1.50D-01
     Eigenvalues ---    0.00504   0.00700   0.02662   0.07141   0.07403
     Eigenvalues ---    0.07454   0.07541   0.15292   0.16000   0.16015
     Eigenvalues ---    0.16318   0.16895   0.21064   0.23334   0.25168
     Eigenvalues ---    0.29039   0.31615   0.35375   0.35433   0.35749
     Eigenvalues ---    0.35782   0.36232   0.48189   0.917381000.00000
     Eigenvalues --- 1000.000001000.000001000.000001000.000001000.00000
     Eigenvalues --- 1000.000001000.000001000.000001000.000001000.00000
     Eigenvalues --- 1000.00000
 RFO step:  Lambda=-2.45379311D-08.
 Quartic linear search produced a step of  0.02422.
 Iteration  1 RMS(Cart)=  0.00009645 RMS(Int)=  0.00000003
 Iteration  2 RMS(Cart)=  0.00000001 RMS(Int)=  0.00000003
 Variable       Old X    -DE/DX   Delta X   Delta X   Delta X     New X
                                 (Linear)    (Quad)   (Total)
    R1        2.06722   0.00001   0.00000   0.00003   0.00003   2.06725
    R2        2.06724   0.00001   0.00000   0.00002   0.00002   2.06726
    R3        2.05954   0.00002   0.00000   0.00005   0.00004   2.05958
    R4        2.84614   0.00001   0.00000   0.00004   0.00003   2.84617
    R5        2.30204  -0.00008  -0.00001  -0.00007  -0.00008   2.30196
    R6        2.88219   0.00001  -0.00002   0.00002   0.00001   2.88220
    R7        2.06572   0.00001  -0.00001   0.00002   0.00001   2.06573
    R8        2.06575   0.00001  -0.00001   0.00002   0.00001   2.06576
    R9        2.62477   0.00007   0.00002   0.00013   0.00015   2.62492
    A1        1.86408  -0.00001  -0.00001  -0.00002  -0.00003   1.86405
    A2        1.92923   0.00000   0.00000  -0.00001  -0.00001   1.92922
    A3        1.91679   0.00001   0.00002   0.00004   0.00006   1.91685
    A4        1.92919   0.00000   0.00000   0.00000   0.00000   1.92919
    A5        1.91672   0.00001   0.00001   0.00006   0.00007   1.91680
    A6        1.90753  -0.00001  -0.00001  -0.00008  -0.00009   1.90744
    A7        2.16596  -0.00002  -0.00001  -0.00007  -0.00008   2.16588
    A8        2.05719   0.00000   0.00002   0.00000   0.00002   2.05722
    A9        2.06003   0.00002  -0.00001   0.00007   0.00006   2.06009
   A10        1.90189   0.00000   0.00000   0.00002   0.00002   1.90191
   A11        1.90182   0.00000   0.00000   0.00003   0.00003   1.90185
   A12        1.95522   0.00001   0.00000   0.00000   0.00000   1.95522
   A13        1.90942   0.00001   0.00001   0.00007   0.00008   1.90951
   A14        1.89760  -0.00001  -0.00001  -0.00007  -0.00007   1.89753
   A15        1.89754  -0.00001  -0.00001  -0.00006  -0.00006   1.89748
    D1       -2.11928   0.00000   0.00007   0.00002   0.00009  -2.11919
    D2        1.02248   0.00000  -0.00007   0.00012   0.00005   1.02253
    D3        2.11895   0.00000   0.00007  -0.00002   0.00005   2.11900
    D4       -1.02247   0.00000  -0.00007   0.00008   0.00001  -1.02246
    D5       -0.00012   0.00000   0.00007  -0.00001   0.00006  -0.00006
    D6       -3.14154   0.00000  -0.00007   0.00009   0.00002  -3.14152
    D7       -2.10163   0.00000   0.00006   0.00014   0.00020  -2.10143
    D8        2.09917   0.00000   0.00005   0.00002   0.00007   2.09924
    D9       -0.00117   0.00000   0.00006   0.00007   0.00013  -0.00104
   D10        1.04012   0.00000  -0.00006   0.00023   0.00017   1.04029
   D11       -1.04227   0.00000  -0.00008   0.00012   0.00004  -1.04223
   D12        3.14058   0.00000  -0.00007   0.00016   0.00009   3.14068
         Item               Value     Threshold  Converged?
 Maximum Force            0.000080     0.000450     YES
 RMS     Force            0.000019     0.000300     YES
 Maximum Displacement     0.000202     0.001800     YES
 RMS     Displacement     0.000096     0.001200     YES
 Predicted change in Energy=-1.324881D-08
 Optimization completed.
    -- Stationary point found.
                           ----------------------------
                           !   Optimized Parameters   !
                           ! (Angstroms and Degrees)  !
 --------------------------                            --------------------------
 ! Name  Definition              Value          Derivative Info.                !
 --------------------------------------------------------------------------------
 ! R1    R(1,2)                  1.0939         -DE/DX =    0.0                 !
 ! R2    R(1,3)                  1.0939         -DE/DX =    0.0                 !
 ! R3    R(1,4)                  1.0899         -DE/DX =    0.0                 !
 ! R4    R(1,5)                  1.5061         -DE/DX =    0.0                 !
 ! R5    R(5,6)                  1.2182         -DE/DX =   -0.0001              !
 ! R6    R(5,7)                  1.5252         -DE/DX =    0.0                 !
 ! R7    R(7,8)                  1.0931         -DE/DX =    0.0                 !
 ! R8    R(7,9)                  1.0931         -DE/DX =    0.0                 !
 ! R9    R(7,10)                 1.389          -DE/DX =    0.0001              !
 ! A1    A(2,1,3)              106.8041         -DE/DX =    0.0                 !
 ! A2    A(2,1,4)              110.5367         -DE/DX =    0.0                 !
 ! A3    A(2,1,5)              109.8238         -DE/DX =    0.0                 !
 ! A4    A(3,1,4)              110.5344         -DE/DX =    0.0                 !
 ! A5    A(3,1,5)              109.8201         -DE/DX =    0.0                 !
 ! A6    A(4,1,5)              109.2936         -DE/DX =    0.0                 !
 ! A7    A(1,5,6)              124.1003         -DE/DX =    0.0                 !
 ! A8    A(1,5,7)              117.8685         -DE/DX =    0.0                 !
 ! A9    A(6,5,7)              118.0312         -DE/DX =    0.0                 !
 ! A10   A(5,7,8)              108.9703         -DE/DX =    0.0                 !
 ! A11   A(5,7,9)              108.9661         -DE/DX =    0.0                 !
 ! A12   A(5,7,10)             112.0257         -DE/DX =    0.0                 !
 ! A13   A(8,7,9)              109.4018         -DE/DX =    0.0                 !
 ! A14   A(8,7,10)             108.7246         -DE/DX =    0.0                 !
 ! A15   A(9,7,10)             108.7209         -DE/DX =    0.0                 !
 ! D1    D(2,1,5,6)           -121.4258         -DE/DX =    0.0                 !
 ! D2    D(2,1,5,7)             58.5839         -DE/DX =    0.0                 !
 ! D3    D(3,1,5,6)            121.407          -DE/DX =    0.0                 !
 ! D4    D(3,1,5,7)            -58.5834         -DE/DX =    0.0                 !
 ! D5    D(4,1,5,6)             -0.0068         -DE/DX =    0.0                 !
 ! D6    D(4,1,5,7)           -179.9972         -DE/DX =    0.0                 !
 ! D7    D(1,5,7,8)           -120.4144         -DE/DX =    0.0                 !
 ! D8    D(1,5,7,9)            120.2733         -DE/DX =    0.0                 !
 ! D9    D(1,5,7,10)            -0.0668         -DE/DX =    0.0                 !
 ! D10   D(6,5,7,8)             59.5946         -DE/DX =    0.0                 !
 ! D11   D(6,5,7,9)            -59.7176         -DE/DX =    0.0                 !
 ! D12   D(6,5,7,10)           179.9422         -DE/DX =    0.0                 !
 --------------------------------------------------------------------------------
 GradGradGradGradGradGradGradGradGradGradGradGradGradGradGradGradGradGrad

                          Input orientation:                          
 ---------------------------------------------------------------------
 Center     Atomic     Atomic              Coordinates (Angstroms)
 Number     Number      Type              X           Y           Z
 ---------------------------------------------------------------------
    1          6             0        0.000580   -0.000060    0.000520
    2          1             0        0.002127    0.007961    1.094415
    3          1             0        1.047301    0.008159   -0.317286
    4          1             0       -0.505863   -0.889221   -0.374585
    5          6             0       -0.700288    1.227952   -0.518273
    6          8             0       -1.678994    1.200793   -1.243101
    7          6             0       -0.148551    2.589869   -0.109652
    8          1             0       -0.926074    3.142701    0.423990
    9          1             0        0.137206    3.141791   -1.008925
   10          9             0        0.963069    2.475381    0.715227
 ---------------------------------------------------------------------
                    Distance matrix (angstroms):
                    1          2          3          4          5
     1  C    0.000000
     2  H    1.093925   0.000000
     3  H    1.093935   1.756499   0.000000
     4  H    1.089860   1.794701   1.794684   0.000000
     5  C    1.506113   2.140684   2.140644   2.130932   0.000000
     6  O    2.410313   3.116568   3.116439   2.549258   1.218187
     7  C    2.596558   2.852846   2.852788   3.507411   1.525189
     8  H    3.303780   3.337308   3.777440   4.131670   2.145950
     9  H    3.302859   3.776662   3.335609   4.130979   2.145907
    10  F    2.750455   2.674950   2.675886   3.829622   2.417511
                    6          7          8          9         10
     6  O    0.000000
     7  C    2.357222   0.000000
     8  H    2.667787   1.093132   0.000000
     9  H    2.668501   1.093145   1.784323   0.000000
    10  F    3.527056   1.388969   2.024598   2.024562   0.000000
 Stoichiometry    C3H5FO
 Framework group  C1[X(C3H5FO)]
 Deg. of freedom    24
 Full point group                 C1      NOp   1
 Largest Abelian subgroup         C1      NOp   1
 Largest concise Abelian subgroup C1      NOp   1
                         Standard orientation:                         
 ---------------------------------------------------------------------
 Center     Atomic     Atomic              Coordinates (Angstroms)
 Number     Number      Type              X           Y           Z
 ---------------------------------------------------------------------
    1          6             0       -0.734488    1.350890    0.000157
    2          1             0       -0.231798    1.766993   -0.877814
    3          1             0       -0.232493    1.766683    0.878685
    4          1             0       -1.790426    1.620687   -0.000190
    5          6             0       -0.604247   -0.149581   -0.000001
    6          8             0       -1.550137   -0.917221   -0.000331
    7          6             0        0.800656   -0.743255    0.000495
    8          1             0        0.924643   -1.363517   -0.891043
    9          1             0        0.924689   -1.361736    0.893279
   10          9             0        1.781661    0.240037   -0.000463
 ---------------------------------------------------------------------
 Rotational constants (GHZ):      8.6446067      4.0073449      2.8351181

 **********************************************************************

            Population analysis using the SCF density.

 **********************************************************************

 Orbital symmetries:
       Occupied  (A) (A) (A) (A) (A) (A) (A) (A) (A) (A) (A) (A)
                 (A) (A) (A) (A) (A) (A) (A) (A)
       Virtual   (A) (A) (A) (A) (A) (A) (A) (A) (A) (A) (A) (A)
                 (A) (A) (A) (A) (A) (A) (A) (A) (A) (A) (A) (A)
                 (A) (A) (A) (A) (A) (A) (A) (A) (A) (A) (A) (A)
                 (A) (A) (A) (A) (A) (A) (A) (A) (A) (A) (A) (A)
                 (A) (A) (A) (A) (A) (A) (A) (A) (A) (A) (A) (A)
                 (A) (A) (A) (A) (A) (A) (A) (A) (A) (A) (A) (A)
                 (A) (A) (A) (A) (A) (A) (A) (A) (A) (A) (A) (A)
                 (A) (A) (A) (A) (A) (A) (A) (A) (A) (A) (A) (A)
                 (A) (A) (A) (A) (A) (A) (A) (A) (A) (A) (A) (A)
                 (A) (A) (A) (A) (A) (A) (A) (A) (A) (A) (A) (A)
 The electronic state is 1-A.
 Alpha  occ. eigenvalues --  -26.30321 -20.56574 -11.35577 -11.33638 -11.24696
 Alpha  occ. eigenvalues --   -1.61386  -1.40516  -1.04860  -0.98423  -0.78122
 Alpha  occ. eigenvalues --   -0.72845  -0.71549  -0.70101  -0.62295  -0.61252
 Alpha  occ. eigenvalues --   -0.60713  -0.56546  -0.55959  -0.49725  -0.43240
 Alpha virt. eigenvalues --    0.06721   0.08297   0.09123   0.10077   0.11476
 Alpha virt. eigenvalues --    0.12143   0.12296   0.12355   0.15178   0.15674
 Alpha virt. eigenvalues --    0.17348   0.18476   0.18707   0.25775   0.29286
 Alpha virt. eigenvalues --    0.31020   0.31458   0.32080   0.32934   0.35470
 Alpha virt. eigenvalues --    0.37327   0.39161   0.39745   0.40436   0.43446
 Alpha virt. eigenvalues --    0.43993   0.45567   0.47008   0.52423   0.55618
 Alpha virt. eigenvalues --    0.59761   0.61382   0.63528   0.64905   0.71618
 Alpha virt. eigenvalues --    0.73150   0.79989   0.80847   0.84345   0.84919
 Alpha virt. eigenvalues --    0.85235   0.86521   0.88773   0.91618   1.03433
 Alpha virt. eigenvalues --    1.10283   1.14507   1.17703   1.30859   1.39000
 Alpha virt. eigenvalues --    1.41137   1.46854   1.52027   1.56382   1.61631
 Alpha virt. eigenvalues --    1.63535   1.63552   1.68311   1.69486   1.69637
 Alpha virt. eigenvalues --    1.76697   1.78850   1.80695   1.81479   1.82534
 Alpha virt. eigenvalues --    1.90185   1.93548   1.98822   2.03142   2.06048
 Alpha virt. eigenvalues --    2.08949   2.12974   2.22374   2.32620   2.35264
 Alpha virt. eigenvalues --    2.38260   2.44554   2.51651   2.52743   2.73593
 Alpha virt. eigenvalues --    2.76823   2.77805   2.78367   2.81033   2.84348
 Alpha virt. eigenvalues --    2.87328   2.90938   3.01458   3.10934   3.15881
 Alpha virt. eigenvalues --    3.20291   3.27103   3.27492   3.37737   3.51143
 Alpha virt. eigenvalues --    3.57984   3.71516   3.85625   4.03032   4.04156
 Alpha virt. eigenvalues --    4.16078   4.25514   4.26301   4.27403   4.40467
 Alpha virt. eigenvalues --    4.53977   4.54886   4.61045   5.30606   5.60241
 Alpha virt. eigenvalues --    5.74452   6.24985   6.94763   7.02086   7.28016
 Alpha virt. eigenvalues --   24.91917  24.95079  25.09735  51.66063  68.76114
          Condensed to atoms (all electrons):
              1          2          3          4          5          6
     1  C    5.816402   0.402544   0.402402   0.416512  -0.100547  -0.095115
     2  H    0.402544   0.510174  -0.027266  -0.018721  -0.022858   0.002417
     3  H    0.402402  -0.027266   0.510220  -0.018707  -0.022762   0.002399
     4  H    0.416512  -0.018721  -0.018707   0.488982  -0.039366  -0.001422
     5  C   -0.100547  -0.022858  -0.022762  -0.039366   5.233967   0.469390
     6  O   -0.095115   0.002417   0.002399  -0.001422   0.469390   8.102253
     7  C   -0.405044  -0.001749  -0.001690   0.004564   0.290851  -0.137034
     8  H   -0.013172  -0.000602   0.000300  -0.000098  -0.027624  -0.000940
     9  H   -0.013227   0.000300  -0.000602  -0.000098  -0.027479  -0.000942
    10  F    0.042278  -0.005839  -0.005860   0.000760  -0.083305   0.009535
              7          8          9         10
     1  C   -0.405044  -0.013172  -0.013227   0.042278
     2  H   -0.001749  -0.000602   0.000300  -0.005839
     3  H   -0.001690   0.000300  -0.000602  -0.005860
     4  H    0.004564  -0.000098  -0.000098   0.000760
     5  C    0.290851  -0.027624  -0.027479  -0.083305
     6  O   -0.137034  -0.000940  -0.000942   0.009535
     7  C    5.413387   0.435518   0.435365   0.096582
     8  H    0.435518   0.494658  -0.025156  -0.036593
     9  H    0.435365  -0.025156   0.494707  -0.036558
    10  F    0.096582  -0.036593  -0.036558   9.252567
 Mulliken atomic charges:
              1
     1  C   -0.453033
     2  H    0.161598
     3  H    0.161566
     4  H    0.167594
     5  C    0.329734
     6  O   -0.350542
     7  C   -0.130750
     8  H    0.173709
     9  H    0.173691
    10  F   -0.233566
 Sum of Mulliken charges=   0.00000
 Atomic charges with hydrogens summed into heavy atoms:
              1
     1  C    0.037725
     2  H    0.000000
     3  H    0.000000
     4  H    0.000000
     5  C    0.329734
     6  O   -0.350542
     7  C    0.216649
     8  H    0.000000
     9  H    0.000000
    10  F   -0.233566
 Sum of Mulliken charges=   0.00000
 Electronic spatial extent (au):  <R**2>=   424.9464
 Charge=     0.0000 electrons
 Dipole moment (field-independent basis, Debye):
    X=     1.1017    Y=     0.9047    Z=     0.0025  Tot=     1.4256
 Quadrupole moment (field-independent basis, Debye-Ang):
   XX=   -37.7152   YY=   -28.6059   ZZ=   -27.5448
   XY=    -6.2185   XZ=     0.0010   YZ=    -0.0010
 Traceless Quadrupole moment (field-independent basis, Debye-Ang):
   XX=    -6.4266   YY=     2.6827   ZZ=     3.7438
   XY=    -6.2185   XZ=     0.0010   YZ=    -0.0010
 Octapole moment (field-independent basis, Debye-Ang**2):
  XXX=     8.7599  YYY=     1.3657  ZZZ=     0.0009  XYY=     7.3186
  XXY=     3.6640  XXZ=     0.0038  XZZ=     4.1722  YZZ=    -0.9813
  YYZ=    -0.0022  XYZ=     0.0011
 Hexadecapole moment (field-independent basis, Debye-Ang**3):
 XXXX=  -301.3534 YYYY=  -186.0844 ZZZZ=   -37.3165 XXXY=   -10.1934
 XXXZ=    -0.0009 YYYX=    -0.4675 YYYZ=     0.0027 ZZZX=    -0.0007
 ZZZY=    -0.0027 XXYY=   -78.2920 XXZZ=   -51.9434 YYZZ=   -33.4815
 XXYZ=    -0.0032 YYXZ=    -0.0050 ZZXY=     1.0650
 N-N= 1.743230583430D+02 E-N=-1.035619621593D+03  KE= 2.905583136746D+02
 Final structure in terms of initial Z-matrix:
 C
 H,1,B1
 H,1,B2,2,A1
 H,1,B3,2,A2,3,D1,0
 C,1,B4,4,A3,3,D2,0
 O,5,B5,1,A4,4,D3,0
 C,5,B6,1,A5,6,D4,0
 H,7,B7,5,A6,1,D5,0
 H,7,B8,5,A7,1,D6,0
 F,7,B9,5,A8,1,D7,0
      Variables:
 B1=1.09392529
 B2=1.09393478
 B3=1.08986003
 B4=1.50611274
 B5=1.21818693
 B6=1.52518935
 B7=1.09313222
 B8=1.09314548
 B9=1.38896856
 A1=106.80407574
 A2=110.53671255
 A3=109.29355634
 A4=124.10030692
 A5=117.86845209
 A6=108.97030296
 A7=108.96613429
 A8=112.02567503
 D1=120.29258746
 D2=120.98026307
 D3=-0.00681295
 D4=-179.99037654
 D5=-120.41442805
 D6=120.27334013
 D7=-0.06684021
 1|1|UNPC-UNK|FOpt|RMP2-FC|6-311+G(d,p)|C3H5F1O1|PCUSER|14-Aug-2017|0||
 # OPT MP2/6-311+G(D,P) GEOM=CONNECTIVITY||Title Card Required||0,1|C,0
 .253059391,-1.5051284894,0.1868848691|H,0.2546071623,-1.4971072566,1.2
 807796513|H,1.2997803406,-1.4969094796,-0.1309216711|H,-0.2533830572,-
 2.3942893569,-0.188220302|C,-0.4478079195,-0.2771163036,-0.3319086122|
 O,-1.4265145278,-0.3042754637,-1.0567362751|C,0.1039284391,1.084800853
 9,0.0767124699|H,-0.6735942688,1.6376328755,0.6103539638|H,0.389685853
 9,1.6367228408,-0.8225604905|F,1.2155489698,0.9703130801,0.9015918543|
 |Version=x86-Win32-G03RevB.05|State=1-A|HF=-290.8909681|MP2=-291.72582
 63|RMSD=2.508e-009|RMSF=3.027e-005|Dipole=0.3287538,-0.0086805,0.24253
 38|PG=C01 [X(C3H5F1O1)]||@


 REALITY IS FOR PEOPLE WHO CAN'T FACE SCIENCE FICTION.
 Job cpu time:  0 days  0 hours  8 minutes 12.0 seconds.
 File lengths (MBytes):  RWF=    671 Int=      0 D2E=      0 Chk=      8 Scr=      1
 Normal termination of Gaussian 03 at Mon Aug 14 12:24:51 2017.
